# Supplementary material for: A collection of forcefield precursors for metal–organic frameworks
Source: RSC Adv. 2019 Nov 13;9(63):36492–507. doi: 10.1039/c9ra07327b (PMC9075174; doi:10.1039/c9ra07327b)
Supplement: RA-009-C9RA07327B-s4225 [file RA-009-C9RA07327B-s4225.xyz]

  158
jmolscript: load "" {1 1 1} spacegroup "x,y,z" unitcell [{      9.538400     0.000000     0.000000 }, {     -3.213712    11.744130     0.000000 }, {     -3.470120    -4.822283    18.376502 }]
Co     5.897424     1.846107    11.882430     0.859297
Co    -3.042856     5.075740     6.494072     0.859394
Co    -3.341916     3.460923     9.188251     1.116633
Co     4.769200     0.000000     0.000000     0.584385
H     -0.226923     1.832045     4.542671     0.148354
H     -0.902484     2.177643     5.915396     0.154103
H      0.453426     2.855400     5.516626     0.159933
H      0.312044    -1.124297     6.325192     0.150788
H     -0.978472    -0.246624     6.475879     0.150662
H     -0.365021    -0.500998     5.055376     0.149568
H      1.843395     0.477986     4.502243     0.150872
H      2.523975     1.516251     5.459659     0.159170
H      2.507194    -0.006477     5.838215     0.150016
H      1.249022     1.926963    11.292360     0.124396
H      2.858305     1.495128     7.639112     0.119542
H     -1.101342     1.176935     8.113226     0.119462
H      5.318675     1.443159     3.769021     0.123260
H      1.724572     9.409749     5.073752     0.117281
H      5.850993     0.578269     7.655651     0.121515
H      3.446123     8.363097     6.703748     0.152353
H      3.513352     8.186009     8.260238     0.157295
H      4.230454     9.400748     7.578469     0.153377
H      0.179329     9.244426     7.596846     0.152981
H      0.980435     8.131573     8.355795     0.156947
H      1.040156     8.210764     6.791955     0.151075
H      6.184958    -0.883712     9.190089     0.157547
H      5.383500    -2.101709     9.763436     0.156664
H      4.616791    -0.869495     9.171712     0.157595
H     -2.023973    -0.075008    13.622501     0.104488
H     -2.345209    -1.652704    15.248821     0.132209
H      3.260836    -1.398425    14.570728     0.144141
H      3.687664     0.136720    12.949921     0.100925
H      0.548815     2.890207    -0.031240     0.139123
H      2.564867     2.090230     0.725872     0.107064
H     -4.304846     5.999382    16.691377     0.102145
H      3.204822     6.689004    15.893837     0.132470
H      3.081491     5.089802    13.833831     0.148356
H      3.757052     4.744204    12.461106     0.154104
H      2.401142     4.066447    12.859876     0.159934
H      2.542524     8.046144    12.051310     0.150790
H      3.833040     7.168471    11.900623     0.150664
H      3.219589     7.422845    13.321126     0.149564
H      1.011173     6.443861    13.874259     0.150870
H      0.330593     5.405596    12.916843     0.159174
H      0.347374     6.928324    12.538287     0.150017
H      1.605546     4.994884     7.084142     0.124394
H     -0.003737     5.426719    10.737390     0.119529
H      3.955910     5.744912    10.263276     0.119448
H     -2.464107     5.478688    14.607481     0.123268
H      1.129996    -2.487902    13.302750     0.117278
H     -2.996425     6.343578    10.720851     0.121525
H     -0.591555    -1.441250    11.672754     0.152349
H     -0.658784    -1.264162    10.116264     0.157301
H     -1.375886    -2.478901    10.798033     0.153381
H      2.675239    -2.322579    10.779656     0.152986
H      1.874133    -1.209726    10.020707     0.156953
H      1.814412    -1.288917    11.584547     0.151069
H     -3.330390     7.805559     9.186413     0.157550
H     -2.528932     9.023556     8.613066     0.156668
H     -1.762223     7.791342     9.204790     0.157596
H      4.878541     6.996855     4.754001     0.104479
H      5.199777     8.574551     3.127681     0.132199
H     -0.406268     8.320272     3.805774     0.144134
H     -0.833096     6.785127     5.426581     0.100914
H      5.775873     8.853923     0.031240     0.139114
H      0.289701     4.831617    17.650630     0.107050
H      7.159414     0.922465     1.685125     0.102148
H     -0.350254     0.232843     2.482665     0.132472
C     -0.063820     2.049644     5.463334    -0.524314
C     -0.162386    -0.361664     5.983389    -0.533302
C      2.013849     0.703596     5.419230    -0.537564
C     -0.114081     1.575906     9.824078    -0.013039
C      1.151612     1.782453    10.379600    -0.138901
C      2.259728     1.767049     9.547695    -0.013511
C      2.105967     1.496021     8.186180    -0.168453
C      0.860786     1.225878     7.622389     0.073751
C     -0.251655     1.307051     8.467708    -0.158916
C     -1.332882     1.619859    10.699351     0.581065
C      3.651808     2.058411    10.030630     0.610874
C      0.711180     0.894863     6.135914     0.276736
C      5.673631     1.217644     5.747251    -0.014140
C      5.343970     0.821388     4.460161    -0.144093
C      5.052694    -0.515164     4.214283    -0.013990
C      1.883912    10.307797     5.254209    -0.161364
C      5.377689    -1.043161     6.566475     0.066342
C      5.662554     0.291987     6.790853    -0.159866
C      6.069930     2.620230     6.036865     0.587823
C      1.474956    10.791083     2.817302     0.567668
C      2.194480     9.658050     7.694425     0.275670
C      3.463888     8.824570     7.545392    -0.526657
C      0.986461     8.724371     7.600521    -0.532196
C      5.397076    -1.422485     9.086078    -0.534565
C     -2.892225    -0.341524    13.819130     0.114733
C     -3.075899    -1.288204    14.804110    -0.202259
C      5.178063    -1.687932    15.123494     0.115586
C      4.136977    -1.138178    14.397989    -0.179845
C      4.401700    -0.214821    13.430283     0.100118
C     -3.227810    -3.389533    16.989260     0.106999
C     -2.561678    -2.708009    17.981407    -0.179996
C      2.123036     1.623147     0.053292     0.103825
C     -4.672310     6.784898    17.027667     0.091718
C     -5.890683     7.197651    16.533339    -0.179800
C      2.918388     4.872203    12.913168    -0.524318
C      3.016954     7.283511    12.393113    -0.533299
C      0.840719     6.218251    12.957272    -0.537564
C      2.968649     5.345941     8.552424    -0.013052
C      1.702956     5.139394     7.996902    -0.138899
C      0.594840     5.154798     8.828807    -0.013521
C      0.748601     5.425826    10.190322    -0.168460
C      1.993782     5.695969    10.754113     0.073738
C      3.106223     5.614796     9.908794    -0.158916
C      4.187450     5.301988     7.677151     0.581074
C     -0.797240     4.863436     8.345872     0.610875
C      2.143388     6.026984    12.240588     0.276738
C     -2.819063     5.704203    12.629251    -0.014132
C     -2.489402     6.100459    13.916341    -0.144100
C     -2.198126     7.437011    14.162219    -0.013984
C      0.970656    -3.385950    13.122293    -0.161364
C     -2.523121     7.965008    11.810027     0.066344
C     -2.807986     6.629860    11.585649    -0.159861
C     -3.215362     4.301617    12.339637     0.587816
C      1.379612    -3.869236    15.559200     0.567671
C      0.660088    -2.736203    10.682077     0.275673
C     -0.609320    -1.902723    10.831110    -0.526654
C      1.868107    -1.802524    10.775981    -0.532197
C     -2.542508     8.344332     9.290424    -0.534555
C      5.746793     7.263371     4.557372     0.114729
C      5.930467     8.210051     3.572392    -0.202265
C     -2.323495     8.609779     3.253008     0.115583
C     -1.282409     8.060025     3.978513    -0.179851
C     -1.547132     7.136668     4.946219     0.100112
C      6.082378    10.311380     1.387242     0.107002
C      5.416246     9.629856     0.395095    -0.179996
C      0.731532     5.298700    18.323210     0.103823
C      7.526878     0.136949     1.348835     0.091714
C      8.745251    -0.275804     1.843163    -0.179801
S      4.730353    -2.851044    16.369788     0.009151
S     -1.875785     9.772891     2.006714     0.009124
N      5.646787     0.214642    13.131848    -0.255222
N     -0.780749    -4.293262    17.958253    -0.175370
N     -2.792219     6.707205     5.244654    -0.255243
N      3.635317    11.215109     0.418249    -0.175374
O     -2.505703     1.671402    10.136846    -0.610413
O     -1.257614     1.590225    11.931128    -0.513420
O      3.972655     1.775654    11.222714    -0.551183
O      4.425346     2.545488     9.168037    -0.572474
O      6.071052     3.513000     5.139173    -0.520672
O      6.454423     2.924481     7.202854    -0.598332
O      4.469722    -0.012602     1.996607    -0.548637
O      1.407819     9.580978     2.559479    -0.586648
O      5.360271     5.250445     8.239656    -0.610455
O      4.112182     5.331622     6.445374    -0.513448
O     -1.118087     5.146193     7.153788    -0.551185
O     -1.570778     4.376359     9.208465    -0.572495
O     -3.216484     3.408847    13.237329    -0.520637
O     -3.599855     3.997366    11.173648    -0.598302
O     -1.615154     6.934449    16.379895    -0.548651
O      1.446749    -2.659131    15.817023    -0.586671

The following XYZ coordinates are in angstroms. Other properties are in atomic units.
The sperically averaged electron density of each atom fit to a function of the form exp(a - br)
eigen_1, eigen_2 and eigen_3 are the three eigenvalues of traceless quadrupole moment tensor
  atom number  atomic symbol              X              Y              Z     net charge C6 coefficient C8 coefficient C10 coefficient fluctuating dipole atomic polarizability isotropic forcefield polarizability              a              b squared Pearson coefficient          <r^3>          <r^4>         wp_QDO          m_QDO          q_QDO       dipole_x       dipole_y       dipole_z         dipole            Qxy            Qxz            Qyz     Q(x^2-y^2)  Q(3z^2 - R^2)        eigen_1        eigen_2        eigen_3 static polarizability      alpha(xx)      alpha(xy)      alpha(xz)      alpha(yy)      alpha(yz)      alpha(zz) atomic spin moment
            1             Co       5.897424       1.846107      11.882430       0.859297     112.188855 0.24993873E+04  0.84220537E+05                                17.519808                           15.022642       0.775808       2.095167                    0.996640      47.689245     127.514376       0.536823       0.338603      -1.210736      -0.016915       0.046607      -0.023285       0.054777       0.023599      -0.033505       0.099143       0.123824       0.059685      -0.142658       0.051954       0.090704             21.016524      19.605231       2.571012      -1.872287      28.172361      -4.548081      15.271980           2.817322
            2             Co      -3.042856       5.075740       6.494072       0.859394     112.182177 0.24992069E+04  0.84212160E+05                                17.518384                           15.021488       0.776035       2.095258                    0.996639      47.688461     127.506689       0.536882       0.338575      -1.210772       0.016926      -0.046597       0.023284       0.054771       0.023580      -0.033500       0.099138       0.123825       0.059651      -0.142646       0.051947       0.090699             21.014719      19.603587       2.570762      -1.872126      28.169822      -4.547593      15.270747           2.817773
            3             Co      -3.341916       3.460923       9.188251       1.116633      81.988073 0.14550093E+04  0.43292447E+05                                15.648717                           12.707913       0.680696       2.114836                    0.997760      42.822329     111.469213       0.494590       0.416211      -1.137470       0.000001       0.000003      -0.000001       0.000003       0.028477      -0.008363       0.004822      -0.059046       0.174040      -0.070736       0.011974       0.058762             19.085264      23.928954       2.552553      -0.534119      16.700183      -0.224525      16.626657           2.900776
            4             Co       4.769200       0.000000       0.000000       0.584385     200.965093 0.33229033E+04  0.12093368E+06                                25.932806                           17.640993       0.541703       1.960906                    0.997300      54.924490     155.550713       0.479200       0.351204      -1.192774       0.000002      -0.000000      -0.000000       0.000002      -0.004203       0.001038       0.241075      -0.274020       0.412926      -0.206065      -0.140421       0.346486             37.151631      35.124699      -4.712279       7.266034      14.773158     -10.265292      61.557036           1.483049
            5              H      -0.226923       1.832045       4.542671       0.148354       0.968641 0.71027045E+01  0.67192438E+02                                 1.581685                            1.528210      -0.763301       2.517706                    0.999848       3.205935       8.602420       0.525092       1.233030      -0.720799      -0.000074      -0.005967      -0.007144       0.009309      -0.001820       0.001768       0.001861      -0.002088       0.006742      -0.004180       0.000797       0.003383              1.598280       1.316684       0.017582       0.150930       1.370226       0.239358       2.107931           0.000045
            6              H      -0.902484       2.177643       5.915396       0.154103       0.872345 0.64385562E+01  0.61341556E+02                                 1.649633                            1.591422      -1.382792       2.240310                    0.992246       3.769760      11.255326       0.435839       1.475073      -0.667768      -0.012711      -0.000150       0.012675       0.017951      -0.001517      -0.004847      -0.001757       0.000379       0.001779      -0.005649       0.000534       0.005116              1.674989       2.125218      -0.189046      -0.340079       1.410846       0.085963       1.488902          -0.000233
            7              H       0.453426       2.855400       5.516626       0.159933       0.983583 0.74147750E+01  0.70926356E+02                                 1.605658                            1.569524      -0.829386       2.499460                    0.999544       3.174808       8.575546       0.513958       1.245860      -0.718697       0.010649       0.007990       0.005277       0.014321       0.003190       0.002387       0.001089       0.002800      -0.012137      -0.004749      -0.001418       0.006167              1.612608       1.545694       0.327849       0.051992       1.982261       0.106848       1.309868           0.000012
            8              H       0.312044      -1.124297       6.325192       0.150788       0.879297 0.66331981E+01  0.62430773E+02                                 1.546017                            1.528796      -0.806329       2.499918                    0.999608       3.357683       9.345334       0.492519       1.321317      -0.700006       0.011828      -0.003948       0.003627       0.012986      -0.001719       0.002445      -0.001745       0.004034      -0.011936      -0.004995      -0.000537       0.005532              1.541164       1.480976      -0.259550       0.108202       1.792908      -0.208463       1.349608           0.000002
            9              H      -0.978472      -0.246624       6.475879       0.150662       0.873570 0.65233805E+01  0.62047946E+02                                 1.620398                            1.578370      -1.279294       2.279753                    0.995394       3.691174      10.836445       0.449651       1.432109      -0.676033      -0.009144       0.008736       0.007700       0.014806      -0.000574      -0.005182       0.002700      -0.003032       0.001963      -0.006145       0.000110       0.006035              1.634454       2.010731      -0.019331      -0.339343       1.389050       0.063993       1.503582          -0.000011
           10              H      -0.365021      -0.500998       5.055376       0.149568       0.888887 0.66307942E+01  0.62860920E+02                                 1.600462                            1.561307      -0.972274       2.424779                    0.997805       3.503751      10.024011       0.468650       1.378613      -0.687565      -0.000592       0.004130      -0.010196       0.011017       0.002285       0.001544      -0.001140       0.001098       0.007660      -0.004142       0.000963       0.003179              1.609512       1.354262       0.058333       0.178670       1.370743       0.180239       2.103530           0.000031
           11              H       1.843395       0.477986       4.502243       0.150872       1.035533 0.78952141E+01  0.77986450E+02                                 1.756487                            1.690757      -1.122677       2.351481                    0.996632       3.611209      10.458194       0.456689       1.357782      -0.691953      -0.004545       0.000086      -0.006484       0.007919      -0.000304      -0.002343      -0.005652       0.005775      -0.003788      -0.007728       0.002360       0.005368              1.778684       1.552450       0.028917       0.119021       1.422309       0.285741       2.361292           0.000026
           12              H       2.523975       1.516251       5.459659       0.159170       0.973687 0.75291574E+01  0.72948769E+02                                 1.648690                            1.625046      -0.915765       2.460161                    0.998618       3.329226       9.319813       0.480638       1.315273      -0.702683       0.002805       0.016414       0.003460       0.017008       0.003887      -0.000642       0.001761      -0.010583      -0.007286      -0.005773      -0.002218       0.007991              1.645086       1.731781       0.341600       0.004854       1.814716       0.085422       1.388761           0.000010
           13              H       2.507194      -0.006477       5.838215       0.150016       0.928863 0.71956021E+01  0.69965462E+02                                 1.674905                            1.647079      -1.268983       2.285294                    0.994264       3.710136      10.923034       0.445550       1.413816      -0.679908       0.001417      -0.009454       0.009499       0.013477       0.000697       0.000234      -0.004710      -0.003918      -0.000345      -0.004057      -0.001744       0.005801              1.678233       1.811232      -0.383189       0.161089       1.744393      -0.182987       1.479074          -0.000002
           14              H       1.249022       1.926963      11.292360       0.124396       1.094848 0.85687159E+01  0.85648043E+02                                 1.758691                            1.717598      -1.144227       2.341494                    0.996625       3.552547      10.062262       0.474620       1.291095      -0.706783       0.004034       0.005241       0.037258       0.037840       0.000227       0.003491       0.003228       0.004529       0.039261      -0.009291      -0.004920       0.014211              1.743855       1.663453       0.051271       0.094868       1.593748       0.154085       1.974362           0.000198
           15              H       2.858305       1.495128       7.639112       0.119542       0.926824 0.69222725E+01  0.66691328E+02                                 1.663590                            1.611644      -1.339662       2.246262                    0.994326       3.783755      11.106067       0.451819       1.407087      -0.680393       0.028789       0.003916      -0.021520       0.036156       0.001593      -0.004368      -0.001411       0.013618       0.008770      -0.008536      -0.000395       0.008931              1.687057       2.043913       0.007179      -0.261546       1.357335       0.114821       1.659922           0.000038
           16              H      -1.101342       1.176935       8.113226       0.119462       0.905141 0.66031870E+01  0.63132253E+02                                 1.664267                            1.594505      -1.331214       2.252047                    0.993531       3.827091      11.342971       0.443689       1.443875      -0.673219      -0.032989      -0.001382      -0.013964       0.035849       0.004818       0.003140       0.001244       0.017016       0.008111      -0.011141       0.001167       0.009974              1.716186       2.185731       0.092569       0.223560       1.412328       0.089857       1.550499           0.000065
           17              H       5.318675       1.443159       3.769021       0.123260       1.159208 0.89053999E+01  0.89480823E+02                                 1.793347                            1.723616      -1.285439       2.271841                    0.995655       3.557844       9.959615       0.487271       1.251005      -0.715518      -0.005042       0.027684      -0.027904       0.039629      -0.000896       0.000453      -0.011845      -0.010331       0.010282      -0.008468      -0.006857       0.015325              1.805847       1.482136       0.034209       0.028019       1.776739      -0.232251       2.158665           0.000275
           18              H       1.724572       9.409749       5.073752       0.117281       1.079526 0.82722527E+01  0.82060320E+02                                 1.742971                            1.686355      -1.259743       2.281539                    0.995538       3.617451      10.248159       0.478951       1.289155      -0.706185      -0.004139      -0.033717      -0.007454       0.034778       0.001484       0.002303       0.000634      -0.024025      -0.016461      -0.010404      -0.004473       0.014877              1.750078       1.495261       0.170420       0.062278       2.116357       0.015757       1.638615           0.000013
           19              H       5.850993       0.578269       7.655651       0.121515       0.881610 0.64727076E+01  0.61712890E+02                                 1.646561                            1.587438      -1.385022       2.226189                    0.993294       3.875724      11.554199       0.440025       1.459953      -0.669877       0.005237       0.012120       0.034304       0.036758       0.001410       0.002728       0.001379      -0.006400       0.026376      -0.008237      -0.001235       0.009472              1.668379       1.451250       0.095652       0.131684       1.644270       0.158983       1.909616           0.000011
           20              H       3.446123       8.363097       6.703748       0.152353       0.919190 0.71571087E+01  0.68926574E+02                                 1.616716                            1.607821      -1.022616       2.402528                    0.997817       3.479036       9.922429       0.469556       1.354469      -0.692933      -0.007319      -0.005438      -0.011076       0.014346      -0.000404       0.003760       0.003400       0.005362       0.013368      -0.006420      -0.000917       0.007336              1.594860       1.430591      -0.071263      -0.030062       1.580389       0.251590       1.773602          -0.000016
           21              H       3.513352       8.186009       8.260238       0.157295       0.843013 0.61624482E+01  0.57569115E+02                                 1.567183                            1.522595      -1.038211       2.401729                    0.997077       3.480374      10.001996       0.464754       1.410739      -0.681144      -0.004212      -0.005214       0.010368       0.012346      -0.003993      -0.001132      -0.000753       0.004886       0.004594      -0.005652       0.001576       0.004076              1.591156       1.364381      -0.075404       0.066311       1.812165      -0.438302       1.596921          -0.000010
           22              H       4.230454       9.400748       7.578469       0.153377       0.838968 0.61541178E+01  0.57125676E+02                                 1.527622                            1.494596      -0.857046       2.482806                    0.999097       3.371765       9.470261       0.484761       1.361172      -0.691426       0.005612       0.011453       0.002617       0.013020       0.002490      -0.000526       0.003020      -0.003104      -0.010903      -0.005133      -0.000288       0.005421              1.545226       1.864551       0.364466       0.025633       1.545559      -0.030993       1.225568           0.000001
           23              H       0.179329       9.244426       7.596846       0.152981       0.877466 0.65112404E+01  0.61069940E+02                                 1.552902                            1.521316      -0.818788       2.498969                    0.999446       3.342722       9.322704       0.489932       1.332927      -0.697668      -0.005627       0.011251       0.002834       0.012895      -0.004009      -0.000131       0.002207      -0.003041      -0.012849      -0.005047      -0.001710       0.006757              1.567759       1.951197      -0.311087      -0.035379       1.490102      -0.029766       1.261979          -0.000013
           24              H       0.980435       8.131573       8.355795       0.156947       0.885431 0.65918979E+01  0.62702113E+02                                 1.624610                            1.578954      -1.133092       2.356757                    0.995916       3.577387      10.414698       0.454020       1.418273      -0.679421       0.005884      -0.004713       0.011533       0.013778       0.000187       0.002364      -0.001686       0.004074       0.006144      -0.003753      -0.000405       0.004157              1.644867       1.409928       0.057084      -0.046744       1.826118      -0.455733       1.698554          -0.000006
           25              H       1.040156       8.210764       6.791955       0.151075       0.931007 0.71972632E+01  0.69207898E+02                                 1.616382                            1.601442      -0.868925       2.475968                    0.998857       3.407121       9.617751       0.476685       1.336245      -0.697317       0.008279      -0.005936      -0.011722       0.015530       0.000972      -0.002858       0.006587       0.001092       0.014491      -0.007643      -0.001326       0.008968              1.599441       1.427246       0.051417       0.005900       1.616100       0.230745       1.754978          -0.000003
           26              H       6.184958      -0.883712       9.190089       0.157547       0.843508 0.61851301E+01  0.57917652E+02                                 1.576174                            1.532332      -1.068816       2.388820                    0.996733       3.505326      10.133279       0.459469       1.423600      -0.678620       0.013155       0.008309      -0.004191       0.016114       0.004198      -0.002513       0.001243       0.003582      -0.007197      -0.005425      -0.000594       0.006019              1.606984       1.900730       0.369986       0.101193       1.613477       0.020599       1.306745          -0.000035
           27              H       5.383500      -2.101709       9.763436       0.156664       0.858380 0.62996948E+01  0.58605144E+02                                 1.529758                            1.495963      -0.831565       2.493816                    0.999540       3.313175       9.205302       0.494238       1.332152      -0.697708       0.000222      -0.011045       0.002289       0.011282      -0.000159      -0.000046       0.000229      -0.009914       0.000644      -0.005067       0.000204       0.004864              1.535277       1.321636       0.009505      -0.003202       1.682519      -0.391774       1.601677          -0.000006
           28              H       4.616791      -0.869495       9.171712       0.157595       0.833241 0.61056109E+01  0.56828800E+02                                 1.548274                            1.510833      -0.958031       2.441445                    0.997280       3.428402       9.790931       0.469387       1.401959      -0.683136      -0.011429       0.007595      -0.004237       0.014362      -0.003522       0.002551       0.002073      -0.000674      -0.008417      -0.005771       0.000825       0.004946              1.573440       1.871910      -0.357601      -0.106854       1.584520       0.033343       1.263889          -0.000048
           29              H      -2.023973      -0.075008      13.622501       0.104488       1.156370 0.82856445E+01  0.81193981E+02                                 1.752158                            1.631927      -0.964101       2.423050                    0.998479       3.357570       9.071677       0.518564       1.205331      -0.727287       0.047135       0.013899      -0.005216       0.049417       0.001500       0.006763      -0.005681       0.023780      -0.030060      -0.015586      -0.002918       0.018505              1.788176       2.226011       0.277439      -0.317893       1.595835      -0.187719       1.542682           0.000211
           30              H      -2.345209      -1.652704      15.248821       0.132209       1.041799 0.74738069E+01  0.72104738E+02                                 1.696974                            1.598982      -0.938727       2.441449                    0.998943       3.369712       9.339140       0.494889       1.282852      -0.708790       0.032540      -0.011712       0.013429       0.037100      -0.000393       0.002433      -0.007463       0.022796      -0.024680      -0.015308      -0.000513       0.015821              1.734188       1.835600      -0.313295       0.351393       1.601414      -0.340583       1.765551           0.000160
           31              H       3.260836      -1.398425      14.570728       0.144141       1.012815 0.70609428E+01  0.67630593E+02                                 1.709519                            1.586697      -1.056245       2.397657                    0.997681       3.409359       9.631816       0.478265       1.337078      -0.696617      -0.034757      -0.008890       0.008390       0.036844      -0.004570       0.003030      -0.007556       0.010343      -0.010214      -0.011068      -0.000007       0.011076              1.753688       2.260030       0.370978      -0.155544       1.539940      -0.134392       1.461095           0.000181
           32              H       3.687664       0.136720      12.949921       0.100925       1.130212 0.79218474E+01  0.77066652E+02                                 1.744406                            1.607569      -1.029072       2.386061                    0.997909       3.440776       9.383181       0.514662       1.223332      -0.721737      -0.038664       0.015965      -0.020890       0.046756      -0.001356       0.000410      -0.005180       0.027078      -0.026233      -0.014155      -0.003842       0.017996              1.804577       1.958224      -0.275127       0.453506       1.695701      -0.354611       1.759807           0.000019
           33              H       0.548815       2.890207      -0.031240       0.139123       1.079738 0.78421322E+01  0.75256842E+02                                 1.636829                            1.563439      -0.878427       2.478584                    0.999386       3.097041       8.089080       0.546054       1.168850      -0.738168      -0.012394       0.034441       0.016874       0.040305      -0.004887       0.002396       0.013343      -0.015229      -0.000043      -0.013924      -0.004004       0.017928              1.637609       1.451735      -0.278749      -0.109732       1.859315       0.266442       1.601775           0.000133
           34              H       2.564867       2.090230       0.725872       0.107064       1.141480 0.80260436E+01  0.77326780E+02                                 1.692479                            1.574372      -0.760853       2.526511                    0.999728       3.123289       8.124724       0.548950       1.158096      -0.741240       0.022423       0.025501       0.036130       0.049583      -0.003992       0.010115       0.015745      -0.005580      -0.001454      -0.020492       0.002554       0.017939              1.745699       1.630997       0.166924       0.417715       1.515895       0.332221       2.090204          -0.000078
           35              H      -4.304846       5.999382      16.691377       0.102145       1.233207 0.93664472E+01  0.95188417E+02                                 1.884056                            1.782559      -0.839136       2.485715                    0.999095       3.451327       9.676517       0.473754       1.272168      -0.713422       0.017973      -0.041303      -0.021953       0.050108      -0.006903       0.006765       0.016120      -0.013120      -0.023724      -0.021819       0.001626       0.020193              1.894409       1.801384      -0.355090      -0.207255       2.038247       0.335173       1.843595          -0.000182
           36              H       3.204822       6.689004      15.893837       0.132470       1.005069 0.71739631E+01  0.69033721E+02                                 1.701293                            1.599035      -1.119995       2.359864                    0.996874       3.503459       9.942949       0.476229       1.336559      -0.696208      -0.014918      -0.020272      -0.023148       0.034196       0.000333       0.006529       0.009513      -0.006063      -0.010023      -0.012326       0.000094       0.012232              1.752543       1.599002       0.197659       0.382419       1.541714       0.361134       2.116912           0.000041
           37              H       3.081491       5.089802      13.833831       0.148356       0.968650 0.71028004E+01  0.67193646E+02                                 1.581701                            1.528225      -0.763311       2.517700                    0.999848       3.205966       8.602554       0.525087       1.233037      -0.720797       0.000073       0.005968       0.007144       0.009309      -0.001820       0.001768       0.001861      -0.002087       0.006742      -0.004180       0.000797       0.003383              1.598296       1.316696       0.017582       0.150933       1.370240       0.239362       2.107953           0.000027
           38              H       3.757052       4.744204      12.461106       0.154104       0.872351 0.64386229E+01  0.61342378E+02                                 1.649643                            1.591432      -1.382808       2.240302                    0.992246       3.769788      11.255443       0.435837       1.475075      -0.667768       0.012710       0.000150      -0.012675       0.017951      -0.001517      -0.004847      -0.001757       0.000379       0.001778      -0.005649       0.000534       0.005115              1.674999       2.125233      -0.189047      -0.340082       1.410854       0.085963       1.488911          -0.000255
           39              H       2.401142       4.066447      12.859876       0.159934       0.983606 0.74150181E+01  0.70929425E+02                                 1.605697                            1.569561      -0.829409       2.499448                    0.999544       3.174867       8.575815       0.513945       1.245877      -0.718693      -0.010649      -0.007989      -0.005277       0.014320       0.003190       0.002387       0.001090       0.002801      -0.012137      -0.004749      -0.001418       0.006167              1.612647       1.545731       0.327861       0.051994       1.982315       0.106853       1.309897          -0.000018
           40              H       2.542524       8.046144      12.051310       0.150790       0.879299 0.66332100E+01  0.62430904E+02                                 1.546017                            1.528796      -0.806331       2.499916                    0.999608       3.357685       9.345337       0.492520       1.321315      -0.700006      -0.011828       0.003948      -0.003628       0.012987      -0.001719       0.002445      -0.001745       0.004035      -0.011935      -0.004995      -0.000537       0.005532              1.541164       1.480976      -0.259550       0.108203       1.792909      -0.208463       1.349608          -0.000011
           41              H       3.833040       7.168471      11.900623       0.150664       0.873565 0.65233340E+01  0.62047386E+02                                 1.620392                            1.578364      -1.279287       2.279757                    0.995394       3.691158      10.836384       0.449652       1.432109      -0.676033       0.009144      -0.008736      -0.007700       0.014806      -0.000574      -0.005182       0.002700      -0.003032       0.001964      -0.006145       0.000110       0.006035              1.634448       2.010722      -0.019331      -0.339341       1.389045       0.063993       1.503576          -0.000021
           42              H       3.219589       7.422845      13.321126       0.149564       0.888890 0.66308286E+01  0.62861346E+02                                 1.600468                            1.561313      -0.972285       2.424772                    0.997805       3.503764      10.024066       0.468648       1.378617      -0.687565       0.000592      -0.004131       0.010196       0.011017       0.002285       0.001544      -0.001140       0.001098       0.007661      -0.004142       0.000963       0.003179              1.609518       1.354267       0.058334       0.178671       1.370748       0.180240       2.103537           0.000022
           43              H       1.011173       6.443861      13.874259       0.150870       1.035531 0.78952029E+01  0.77986345E+02                                 1.756488                            1.690759      -1.122676       2.351481                    0.996632       3.611214      10.458223       0.456688       1.357786      -0.691952       0.004544      -0.000086       0.006484       0.007919      -0.000304      -0.002343      -0.005651       0.005776      -0.003787      -0.007728       0.002360       0.005368              1.778684       1.552451       0.028917       0.119020       1.422310       0.285742       2.361292           0.000015
           44              H       0.330593       5.405596      12.916843       0.159174       0.973686 0.75291591E+01  0.72948833E+02                                 1.648692                            1.625048      -0.915762       2.460162                    0.998618       3.329234       9.319857       0.480637       1.315277      -0.702682      -0.002805      -0.016414      -0.003461       0.017008       0.003887      -0.000642       0.001761      -0.010582      -0.007285      -0.005772      -0.002217       0.007990              1.645088       1.731784       0.341601       0.004854       1.814718       0.085422       1.388763          -0.000009
           45              H       0.347374       6.928324      12.538287       0.150017       0.928863 0.71955996E+01  0.69965424E+02                                 1.674904                            1.647078      -1.268980       2.285295                    0.994264       3.710134      10.923023       0.445551       1.413815      -0.679908      -0.001417       0.009454      -0.009500       0.013477       0.000697       0.000235      -0.004711      -0.003918      -0.000344      -0.004057      -0.001743       0.005801              1.678232       1.811231      -0.383188       0.161089       1.744392      -0.182986       1.479073          -0.000012
           46              H       1.605546       4.994884       7.084142       0.124394       1.094821 0.85684188E+01  0.85644206E+02                                 1.758653                            1.717562      -1.144180       2.341518                    0.996625       3.552477      10.061965       0.474628       1.291087      -0.706785      -0.004034      -0.005241      -0.037259       0.037841       0.000227       0.003490       0.003228       0.004530       0.039263      -0.009292      -0.004920       0.014211              1.743817       1.663416       0.051269       0.094865       1.593716       0.154080       1.974320           0.000222
           47              H      -0.003737       5.426719      10.737390       0.119529       0.926824 0.69222781E+01  0.66691449E+02                                 1.663598                            1.611652      -1.339676       2.246257                    0.994326       3.783770      11.106146       0.451814       1.407100      -0.680390      -0.028789      -0.003917       0.021520       0.036156       0.001594      -0.004368      -0.001410       0.013619       0.008769      -0.008536      -0.000395       0.008931              1.687065       2.043926       0.007179      -0.261548       1.357341       0.114822       1.659930           0.000030
           48              H       3.955910       5.744912      10.263276       0.119448       0.905137 0.66031535E+01  0.63131878E+02                                 1.664269                            1.594507      -1.331219       2.252046                    0.993531       3.827088      11.342972       0.443686       1.443885      -0.673218       0.032990       0.001382       0.013963       0.035850       0.004818       0.003139       0.001244       0.017017       0.008112      -0.011142       0.001169       0.009974              1.716188       2.185735       0.092569       0.223561       1.412329       0.089857       1.550500           0.000061
           49              H      -2.464107       5.478688      14.607481       0.123268       1.159233 0.89056707E+01  0.89484410E+02                                 1.793385                            1.723651      -1.285472       2.271824                    0.995655       3.557908       9.959910       0.487261       1.251018      -0.715514       0.005043      -0.027682       0.027904       0.039628      -0.000896       0.000453      -0.011845      -0.010327       0.010284      -0.008469      -0.006856       0.015324              1.805885       1.482164       0.034211       0.028020       1.776777      -0.232255       2.158715           0.000251
           50              H       1.129996      -2.487902      13.302750       0.117278       1.079529 0.82722864E+01  0.82060830E+02                                 1.742982                            1.686365      -1.259752       2.281535                    0.995538       3.617470      10.248261       0.478946       1.289166      -0.706183       0.004139       0.033717       0.007454       0.034778       0.001484       0.002303       0.000634      -0.024025      -0.016460      -0.010404      -0.004473       0.014877              1.750090       1.495270       0.170422       0.062278       2.116373       0.015756       1.638625          -0.000006
           51              H      -2.996425       6.343578      10.720851       0.121525       0.881599 0.64726061E+01  0.61711654E+02                                 1.646545                            1.587423      -1.384999       2.226202                    0.993294       3.875682      11.554033       0.440028       1.459948      -0.669878      -0.005238      -0.012120      -0.034305       0.036758       0.001410       0.002728       0.001380      -0.006398       0.026378      -0.008237      -0.001236       0.009473              1.668362       1.451236       0.095650       0.131682       1.644253       0.158981       1.909595           0.000010
           52              H      -0.591555      -1.441250      11.672754       0.152349       0.919197 0.71571860E+01  0.68927592E+02                                 1.616732                            1.607837      -1.022651       2.402512                    0.997817       3.479066       9.922575       0.469550       1.354482      -0.692931       0.007319       0.005437       0.011076       0.014346      -0.000404       0.003760       0.003400       0.005363       0.013368      -0.006420      -0.000917       0.007336              1.594876       1.430604      -0.071265      -0.030063       1.580405       0.251594       1.773620          -0.000037
           53              H      -0.658784      -1.264162      10.116264       0.157301       0.843015 0.61624676E+01  0.57569338E+02                                 1.567183                            1.522595      -1.038208       2.401730                    0.997077       3.480378      10.002009       0.464755       1.410736      -0.681144       0.004212       0.005214      -0.010368       0.012346      -0.003993      -0.001132      -0.000753       0.004886       0.004594      -0.005652       0.001576       0.004076              1.591156       1.364382      -0.075404       0.066312       1.812164      -0.438303       1.596923          -0.000014
           54              H      -1.375886      -2.478901      10.798033       0.153381       0.838962 0.61540577E+01  0.57124980E+02                                 1.527615                            1.494589      -0.857040       2.482810                    0.999097       3.371747       9.470200       0.484762       1.361173      -0.691426      -0.005613      -0.011453      -0.002617       0.013021       0.002490      -0.000525       0.003020      -0.003104      -0.010904      -0.005133      -0.000289       0.005422              1.545218       1.864541       0.364463       0.025633       1.545551      -0.030993       1.225562          -0.000009
           55              H       2.675239      -2.322579      10.779656       0.152986       0.877460 0.65111859E+01  0.61069306E+02                                 1.552895                            1.521310      -0.818781       2.498973                    0.999446       3.342708       9.322658       0.489933       1.332927      -0.697668       0.005627      -0.011252      -0.002834       0.012895      -0.004009      -0.000131       0.002207      -0.003041      -0.012849      -0.005047      -0.001710       0.006757              1.567752       1.951187      -0.311085      -0.035379       1.490096      -0.029766       1.261974          -0.000024
           56              H       1.874133      -1.209726      10.020707       0.156953       0.885431 0.65918996E+01  0.62702120E+02                                 1.624607                            1.578952      -1.133082       2.356761                    0.995916       3.577384      10.414681       0.454021       1.418268      -0.679422      -0.005884       0.004713      -0.011533       0.013778       0.000187       0.002364      -0.001687       0.004074       0.006144      -0.003753      -0.000405       0.004157              1.644864       1.409926       0.057083      -0.046744       1.826114      -0.455731       1.698552          -0.000010
           57              H       1.814412      -1.288917      11.584547       0.151069       0.931013 0.71973342E+01  0.69208829E+02                                 1.616397                            1.601457      -0.868952       2.475955                    0.998857       3.407148       9.617880       0.476679       1.336257      -0.697315      -0.008279       0.005935       0.011722       0.015530       0.000972      -0.002859       0.006587       0.001092       0.014490      -0.007643      -0.001325       0.008968              1.599457       1.427260       0.051419       0.005900       1.616116       0.230748       1.754994          -0.000022
           58              H      -3.330390       7.805559       9.186413       0.157550       0.843493 0.61849868E+01  0.57915969E+02                                 1.576156                            1.532315      -1.068800       2.388832                    0.996733       3.505280      10.133113       0.459471       1.423602      -0.678619      -0.013156      -0.008310       0.004191       0.016115       0.004198      -0.002513       0.001244       0.003582      -0.007198      -0.005426      -0.000594       0.006020              1.606966       1.900707       0.369980       0.101191       1.613459       0.020599       1.306731          -0.000025
           59              H      -2.528932       9.023556       8.613066       0.156668       0.858375 0.62996456E+01  0.58604568E+02                                 1.529752                            1.495957      -0.831562       2.493819                    0.999540       3.313158       9.205244       0.494239       1.332151      -0.697708      -0.000222       0.011045      -0.002290       0.011282      -0.000159      -0.000046       0.000229      -0.009914       0.000645      -0.005067       0.000204       0.004863              1.535271       1.321630       0.009504      -0.003202       1.682512      -0.391772       1.601671           0.000006
           60              H      -1.762223       7.791342       9.204790       0.157596       0.833230 0.61055131E+01  0.56827667E+02                                 1.548263                            1.510823      -0.958027       2.441450                    0.997280       3.428371       9.790826       0.469388       1.401962      -0.683136       0.011430      -0.007595       0.004237       0.014363      -0.003522       0.002551       0.002073      -0.000673      -0.008418      -0.005771       0.000825       0.004946              1.573429       1.871896      -0.357598      -0.106853       1.584509       0.033343       1.263880          -0.000039
           61              H       4.878541       6.996855       4.754001       0.104479       1.156331 0.82852670E+01  0.81188979E+02                                 1.752085                            1.631865      -0.964083       2.423059                    0.998479       3.357491       9.071253       0.518588       1.205294      -0.727296      -0.047136      -0.013900       0.005215       0.049419       0.001501       0.006763      -0.005680       0.023782      -0.030059      -0.015586      -0.002919       0.018505              1.788100       2.225908       0.277421      -0.317872       1.595770      -0.187705       1.542621           0.000244
           62              H       5.199777       8.574551       3.127681       0.132199       1.041793 0.74737257E+01  0.72103479E+02                                 1.696941                            1.598953      -0.938733       2.441447                    0.998943       3.369675       9.338888       0.494905       1.282819      -0.708797      -0.032540       0.011711      -0.013430       0.037100      -0.000392       0.002433      -0.007463       0.022795      -0.024680      -0.015307      -0.000513       0.015821              1.734154       1.835564      -0.313287       0.351384       1.601382      -0.340572       1.765516           0.000179
           63              H      -0.406268       8.320272       3.805774       0.144134       1.012810 0.70608727E+01  0.67629499E+02                                 1.709487                            1.586669      -1.056245       2.397658                    0.997681       3.409317       9.631549       0.478280       1.337044      -0.696624       0.034757       0.008889      -0.008391       0.036844      -0.004570       0.003029      -0.007556       0.010342      -0.010215      -0.011068      -0.000008       0.011076              1.753654       2.259982       0.370967      -0.155539       1.539911      -0.134387       1.461069           0.000198
           64              H      -0.833096       6.785127       5.426581       0.100914       1.130202 0.79217529E+01  0.77065376E+02                                 1.744387                            1.607553      -1.029062       2.386067                    0.997909       3.440746       9.383027       0.514668       1.223322      -0.721739       0.038665      -0.015965       0.020889       0.046758      -0.001357       0.000410      -0.005180       0.027078      -0.026233      -0.014155      -0.003842       0.017996              1.804557       1.958201      -0.275123       0.453499       1.695682      -0.354604       1.759787           0.000052
           65              H       5.775873       8.853923       0.031240       0.139114       1.079799 0.78427257E+01  0.75264319E+02                                 1.636928                            1.563529      -0.878446       2.478574                    0.999386       3.097127       8.089526       0.546019       1.168896      -0.738157       0.012394      -0.034440      -0.016874       0.040305      -0.004887       0.002396       0.013341      -0.015229      -0.000043      -0.013923      -0.004003       0.017926              1.637709       1.451819      -0.278777      -0.109742       1.859436       0.266468       1.601871           0.000124
           66              H       0.289701       4.831617      17.650630       0.107050       1.141574 0.80268966E+01  0.77337628E+02                                 1.692633                            1.574505      -0.760866       2.526503                    0.999728       3.123410       8.125374       0.548898       1.158168      -0.741223      -0.022423      -0.025500      -0.036130       0.049583      -0.003993       0.010115       0.015744      -0.005578      -0.001451      -0.020492       0.002555       0.017937              1.745863       1.631146       0.166947       0.417778       1.516024       0.332270       2.090420          -0.000101
           67              H       7.159414       0.922465       1.685125       0.102148       1.233199 0.93663525E+01  0.95187098E+02                                 1.884038                            1.782542      -0.839132       2.485716                    0.999095       3.451305       9.676399       0.473760       1.272156      -0.713425      -0.017973       0.041303       0.021953       0.050109      -0.006904       0.006766       0.016120      -0.013121      -0.023726      -0.021819       0.001626       0.020194              1.894390       1.801365      -0.355084      -0.207252       2.038228       0.335169       1.843578          -0.000160
           68              H      -0.350254       0.232843       2.482665       0.132472       1.005075 0.71740063E+01  0.69034205E+02                                 1.701295                            1.599036      -1.119998       2.359861                    0.996874       3.503463       9.942948       0.476231       1.336552      -0.696209       0.014918       0.020272       0.023148       0.034195       0.000333       0.006529       0.009513      -0.006063      -0.010023      -0.012326       0.000094       0.012233              1.752545       1.599004       0.197660       0.382420       1.541716       0.361136       2.116916           0.000053
           69              C      -0.063820       2.049644       5.463334      -0.524314      25.591301 0.45752830E+03  0.10909876E+05                                 7.333705                            6.909498       0.093814       1.987651                    0.996909      32.594142      94.799575       0.656444       0.391297      -1.079380       0.027878      -0.048099       0.022024       0.059798      -0.013130      -0.005279      -0.007632      -0.009533      -0.056848      -0.023217      -0.000485       0.023702              7.441546       7.618331      -1.111043       0.427794       7.701017       0.171752       7.005291          -0.000178
           70              C      -0.162386      -0.361664       5.983389      -0.533302      27.120648 0.50041182E+03  0.12213103E+05                                 7.675277                            7.269856       0.001781       1.952660                    0.997227      33.312073      98.293082       0.633654       0.396055      -1.075209       0.035269       0.057501      -0.005288       0.067663       0.004385      -0.005132      -0.005993       0.001541      -0.078004      -0.027399       0.008589       0.018810              7.839045       7.965679       1.338968       0.303929       8.512913       0.920886       7.038545          -0.000032
           71              C       2.013849       0.703596       5.419230      -0.537564      27.210970 0.46962705E+03  0.11318566E+05                                 7.725909                            7.030885      -0.121160       1.915842                    0.997004      33.365143      98.893193       0.643828       0.394728      -1.072565      -0.053004       0.011308       0.021749       0.058398       0.003407      -0.010064      -0.010848      -0.004623      -0.055439      -0.024388       0.005415       0.018972              8.043342      10.031372      -0.684533      -1.374140       6.223071       1.019351       7.875584          -0.000040
           72              C      -0.114081       1.575906       9.824078      -0.013039      36.570511 0.46476684E+03  0.11069950E+05                                 9.622529                            7.218731      -0.102918       1.974828                    0.998881      27.656831      79.077293       0.611614       0.420453      -1.065533       0.039776       0.013619      -0.028739       0.050927      -0.003048       0.014002      -0.004882       0.005922       0.019014      -0.011415      -0.007344       0.018759             11.740582      19.158557       0.313228      -2.225277       6.036186       1.018143      10.027002           0.001621
           73              C       1.151612       1.782453      10.379600      -0.138901      33.398797 0.46576602E+03  0.11221762E+05                                 9.226015                            7.367246      -0.168520       1.916627                    0.998704      30.579824      91.136006       0.581754       0.436992      -1.043827      -0.009804       0.002883      -0.020365       0.022785      -0.005292       0.005973      -0.006001      -0.064652       0.044672      -0.040745       0.012258       0.028487             10.919960      18.638029       1.273270      -0.444571       6.168415       0.588100       7.953436           0.000411
           74              C       2.259728       1.767049       9.547695      -0.013511      37.450311 0.46016762E+03  0.10921600E+05                                 9.762101                            7.157618      -0.116056       1.969135                    0.998994      27.562381      78.395568       0.618135       0.417496      -1.068548      -0.043535       0.002980      -0.022826       0.049247       0.001233      -0.006025      -0.014091      -0.006167       0.045078      -0.013410      -0.010038       0.023449             12.371663      21.249550       2.696980       1.343060       6.443849       1.295395       9.421589           0.005487
           75              C       2.105967       1.496021       8.186180      -0.168453      33.305451 0.48720932E+03  0.11844087E+05                                 9.121847                            7.479001      -0.049213       1.949109                    0.999289      30.786734      91.478157       0.585217       0.430529      -1.050124      -0.006338       0.021253       0.014966       0.026755      -0.004430      -0.025126      -0.011739      -0.025716      -0.019718      -0.035721       0.012431       0.023290             10.119768      14.046813       1.744821       2.384729       5.845521       2.094899      10.466971           0.000077
           76              C       0.860786       1.225878       7.622389       0.073751      31.448667 0.42126001E+03  0.97896947E+04                                 8.737695                            6.928317      -0.043981       2.015770                    0.998425      26.184744      73.940989       0.616809       0.427304      -1.061287      -0.006951       0.012103       0.005387       0.014960      -0.002195       0.000144      -0.005948      -0.021564      -0.039012      -0.014137      -0.004481       0.018619              9.776225      12.012254       0.923305       0.774789       5.414197       2.369436      11.902225           0.000299
           77              C      -0.251655       1.307051       8.467708      -0.158916      32.383797 0.48889841E+03  0.11918452E+05                                 9.032704                            7.560729      -0.174949       1.917029                    0.998208      30.748154      92.070949       0.573014       0.438470      -1.043318       0.010409       0.023860       0.006769       0.026897       0.000418       0.021472      -0.008986      -0.029007      -0.070384      -0.037913       0.009624       0.028289              9.733897      12.471419      -0.094073      -1.497714       5.686886       1.623403      11.043387          -0.000063
           78              C      -1.332882       1.619859      10.699351       0.581065      22.759830 0.26736432E+03  0.56515289E+04                                 7.539425                            5.872104      -0.201391       1.984927                    0.999229      23.077395      66.107053       0.599140       0.483632      -1.009678      -0.063808       0.007415       0.018187       0.066763       0.021871       0.031477       0.017049      -0.152133      -0.142933      -0.081619      -0.024398       0.106018              8.844257      13.519374      -0.988176      -2.474679       4.925921      -0.131188       8.087477           0.000313
           79              C       3.651808       2.058411      10.030630       0.610874      22.737759 0.24996066E+03  0.51988701E+04                                 7.542309                            5.694038      -0.097921       2.031853                    0.999460      22.432025      63.876415       0.605436       0.486408      -1.007578       0.062148       0.020294       0.020156       0.068414      -0.043916      -0.026330       0.046294      -0.113269      -0.020685      -0.070419      -0.030280       0.100700              9.152043      14.003440       2.248541       1.895696       5.803400      -0.778990       7.649290          -0.001714
           80              C       0.711180       0.894863       6.135914       0.276736      22.908141 0.35074291E+03  0.78336503E+04                                 7.566982                            6.713952      -0.492169       1.893098                    0.996020      24.255513      68.496905       0.569026       0.481947      -1.023577      -0.007777      -0.009168      -0.056445       0.057711       0.000902      -0.006207      -0.004849       0.008422      -0.093261      -0.032342       0.011599       0.020743              8.011665       8.501026      -0.100524      -0.243240       7.233270       1.111441       8.300700           0.000113
           81              C       5.673631       1.217644       5.747251      -0.014140      37.942959 0.44173073E+03  0.10368514E+05                                 9.806195                            6.998300       0.110873       2.047954                    0.999388      27.103767      76.451273       0.627608       0.415775      -1.070568      -0.019560      -0.046665      -0.002439       0.050657      -0.007625       0.004739      -0.003427      -0.002692       0.039784      -0.014453      -0.001104       0.015556             12.187951       6.829490       3.496029       2.222224      17.102661       3.360713      12.631703           0.002545
           82              C       5.343970       0.821388       4.460161      -0.144093      34.498788 0.46186715E+03  0.11094913E+05                                 9.387271                            7.312310      -0.134301       1.922594                    0.999450      30.578226      90.740940       0.587321       0.434134      -1.046441      -0.018361      -0.007804       0.016125       0.025652      -0.015165      -0.002220      -0.030462       0.046030      -0.048144      -0.047909       0.011139       0.036770             10.834662       6.300699       2.138171       2.265385      11.526501       3.834829      14.676787          -0.000511
           83              C       5.052694      -0.515164       4.214283      -0.013990      38.174044 0.45453314E+03  0.10753162E+05                                 9.882557                            7.104216      -0.018015       1.996709                    0.999433      27.575704      78.270710       0.621781       0.416388      -1.069411      -0.000783       0.011823       0.046856       0.048331      -0.012633       0.000365      -0.004539      -0.014600      -0.051395      -0.017866      -0.005708       0.023574             12.396422       6.287131       1.379103       2.763522      10.653320       1.161111      20.248814          -0.001907
           84              C       1.883912      10.307797       5.254209      -0.161364      33.596327 0.47232370E+03  0.11398138E+05                                 9.190213                            7.374119      -0.101179       1.933351                    0.999297      30.655211      90.874261       0.587895       0.431730      -1.048965       0.004233       0.014251      -0.006542       0.016242      -0.003643      -0.004608       0.003329       0.010312      -0.110578      -0.037392       0.012178       0.025215             10.220412       5.725210       0.600223       1.793773       9.759297      -1.870409      15.176729          -0.002029
           85              C       5.377689      -1.043161       6.566475       0.066342      32.750122 0.42767385E+03  0.99762238E+04                                 8.989548                            6.971048      -0.129905       1.984203                    0.998320      26.396746      74.676654       0.616223       0.426103      -1.062048       0.003825       0.003531      -0.009287       0.010647      -0.006698      -0.003525       0.003418       0.017823      -0.020739      -0.009829      -0.005658       0.015487             10.408356       5.501929       1.076993       1.218567      13.762333      -2.589209      11.960805           0.000141
           86              C       5.662554       0.291987       6.790853      -0.159866      33.525768 0.48235563E+03  0.11706094E+05                                 9.203496                            7.476994      -0.118788       1.935941                    0.998296      30.487477      90.747346       0.580689       0.434628      -1.046805      -0.008077       0.010857      -0.019526       0.023757      -0.011907       0.000753       0.009373       0.048653       0.035098      -0.034796       0.013328       0.021468             10.304072       6.042169       1.901158       0.701410      15.251385      -0.773252       9.618663          -0.000891
           87              C       6.069930       2.620230       6.036865       0.587823      23.680846 0.25722711E+03  0.53797003E+04                                 7.718653                            5.742728      -0.100762       2.025602                    0.999420      22.637980      64.298608       0.609135       0.480785      -1.012158       0.012060       0.058168       0.024527       0.064269      -0.038108      -0.025493      -0.003912       0.147569      -0.029911      -0.079517      -0.014036       0.093553              9.289477       5.423168       2.349543       1.206948      14.481745       2.113557       7.963517          -0.001865
           88              C       1.474956      10.791083       2.817302       0.567668      24.184073 0.27327460E+03  0.58231343E+04                                 7.888855                            5.959072      -0.362551       1.923294                    0.998867      23.775818      68.961392       0.589874       0.487292      -1.005179      -0.023915       0.002717      -0.058494       0.063252      -0.007149      -0.042768      -0.015531       0.115959      -0.137655      -0.067746      -0.026294       0.094040              9.543551       5.323187       0.453528       1.829730       7.817798       0.020549      15.489668          -0.001832
           89              C       2.194480       9.658050       7.694425       0.275670      22.958173 0.34696708E+03  0.77382930E+04                                 7.696282                            6.779690      -0.508305       1.889197                    0.995647      24.331743      68.951413       0.552824       0.496778      -1.014548       0.004605      -0.045141       0.042571       0.062219       0.004503      -0.000820       0.024935       0.006058      -0.007646      -0.027532       0.004372       0.023160              8.423369       8.305102       0.083670      -0.080615       9.299186      -1.445368       7.665819           0.000030
           90              C       3.463888       8.824570       7.545392      -0.526657      26.774123 0.47747346E+03  0.11493032E+05                                 7.545445                            7.031628       0.156668       2.009900                    0.996671      32.507028      94.600122       0.655280       0.388324      -1.082809      -0.057348       0.023633       0.014820       0.063772      -0.008999      -0.004572       0.021260       0.031735      -0.036773      -0.032450       0.004886       0.027564              7.936932       9.073378      -1.708536       0.251365       8.776258      -0.808875       5.961160          -0.000108
           91              C       0.986461       8.724371       7.600521      -0.532196      27.299343 0.48564656E+03  0.11758304E+05                                 7.693328                            7.130959       0.074766       1.979131                    0.997122      32.974975      96.748131       0.644280       0.392651      -1.078083       0.058785       0.029388       0.012527       0.066905       0.005271      -0.001508       0.024874       0.025885      -0.024282      -0.033829       0.014251       0.019578              8.122551       9.144075       1.845696      -0.383499       8.962671      -1.000378       6.260908          -0.000118
           92              C       5.397076      -1.422485       9.086078      -0.534565      26.708187 0.49217928E+03  0.11935850E+05                                 7.536074                            7.172526       0.136844       2.001831                    0.997231      32.733601      95.580840       0.644353       0.391969      -1.080404       0.001093      -0.030080      -0.055400       0.063048       0.000482      -0.001051       0.026244      -0.014242      -0.021774      -0.026057      -0.003436       0.029493              7.615835       7.250655       0.115279      -0.060513       7.908277       0.258302       7.688572          -0.000079
           93              C      -2.892225      -0.341524      13.819130       0.114733      25.602229 0.31206685E+03  0.67625004E+04                                 7.587068                            5.931023       0.243177       2.099606                    0.999781      25.363405      70.324172       0.668657       0.422710      -1.058741      -0.050207       0.008444      -0.006538       0.051330       0.003480       0.001706       0.045338       0.014085      -0.051021      -0.054053       0.014952       0.039101              8.489992       8.359699       0.084189      -0.161259       8.701309      -4.463215       8.408966          -0.000470
           94              C      -3.075899      -1.288204      14.804110      -0.202259      32.328821 0.43857365E+03  0.10336283E+05                                 8.764454                            6.973851       0.225958       2.044029                    0.999695      29.737818      85.673817       0.624957       0.415847      -1.064274       0.000656       0.006816      -0.011939       0.013763      -0.013978       0.015927       0.008937       0.035019      -0.037019      -0.029264      -0.002901       0.032165              9.704197       9.226793       0.214547      -0.043036       9.648865      -5.258352      10.236934           0.001779
           95              C       5.178063      -1.687932      15.123494       0.115586      32.450245 0.44584629E+03  0.10527523E+05                                 8.986605                            7.180244      -0.078293       1.974939                    0.999555      27.232389      77.961004       0.598192       0.433635      -1.055534      -0.009685      -0.000654      -0.001840       0.009879       0.007861      -0.004373      -0.016624       0.014709      -0.030372      -0.023350       0.002769       0.020581             10.112429      10.271310      -0.195538       0.867505       9.156342      -5.121649      10.909634          -0.002175
           96              C       4.136977      -1.138178      14.397989      -0.179845      33.156732 0.42693911E+03  0.10024255E+05                                 9.050085                            6.966973       0.114317       2.024073                    0.998843      29.309453      85.098361       0.611880       0.426337      -1.054545       0.004394      -0.000975       0.006840       0.008188       0.006351      -0.015712       0.014136       0.015172      -0.039228      -0.028884       0.007579       0.021305             10.251579      10.430811       0.615257       0.634530      10.044510      -5.245612      10.279415           0.001289
           97              C       4.401700      -0.214821      13.430283       0.100118      26.291279 0.31906073E+03  0.69504185E+04                                 7.720631                            5.986517       0.258309       2.100600                    0.999801      25.582947      71.050458       0.667517       0.421217      -1.059992       0.055723       0.004217       0.004297       0.056047      -0.014897       0.009739       0.030689       0.013332      -0.024238      -0.041850       0.014730       0.027121              8.728807       8.868065       0.946156       0.079173       8.888176      -4.446807       8.430180          -0.000022
           98              C      -3.227810      -3.389533      16.989260       0.106999      30.678819 0.45385828E+03  0.10801532E+05                                 8.771990                            7.330627      -0.356241       1.894827                    0.998808      27.452393      79.790611       0.579626       0.444010      -1.045719      -0.008195       0.004475      -0.007203       0.011793       0.013161      -0.010045      -0.026369       0.035423      -0.035699      -0.038284       0.002109       0.036175              9.507566       9.593709      -2.213961       3.387996       8.483575       0.401088      10.445416          -0.008492
           99              C      -2.561678      -2.708009      17.981407      -0.179996      29.865973 0.42944691E+03  0.10069606E+05                                 8.338142                            6.929256       0.208222       2.043127                    0.999591      29.389573      84.495429       0.623029       0.419271      -1.061937       0.020017       0.005338      -0.000345       0.020720       0.005573      -0.026335       0.009385      -0.057938       0.029869      -0.047430       0.017465       0.029965              8.885252       9.595435      -1.851594       3.046167       7.460181       1.128748       9.600140          -0.000151
          100              C       2.123036       1.623147       0.053292       0.103825      23.643690 0.31158664E+03  0.67567908E+04                                 7.226431                            5.958671       0.249996       2.107714                    0.999673      25.360921      70.590411       0.660987       0.427318      -1.054735       0.004040      -0.030797      -0.032085       0.044657       0.026431      -0.009851      -0.002116      -0.031749       0.077789      -0.044609       0.014310       0.030299              7.680501       8.737220      -1.781029       2.245762       6.485127       1.204250       7.819156          -0.005329
          101              C      -4.672310       6.784898      17.027667       0.091718      24.696389 0.33330122E+03  0.73957394E+04                                 7.582829                            6.251771       0.088970       2.050373                    0.999247      26.341977      75.672350       0.627713       0.439745      -1.040789       0.009926       0.044307       0.013560       0.047386       0.014790      -0.032155       0.001000      -0.045714       0.017621      -0.048335       0.017112       0.031223              8.167086       9.746174      -1.405596       2.408040       6.379467       1.382298       8.375616          -0.007324
          102              C      -5.890683       7.197651      16.533339      -0.179800      30.108055 0.44408053E+03  0.10540091E+05                                 8.486629                            7.098230       0.082013       2.004932                    0.998868      29.816601      87.317240       0.606532       0.425471      -1.054056       0.020778      -0.000050      -0.000056       0.020778       0.027505      -0.017863       0.000401      -0.018893       0.047819      -0.040996       0.010752       0.030245              9.017897      10.282764      -1.956394       2.832204       7.793390       1.234138       8.977536           0.000112
          103              C       2.918388       4.872203      12.913168      -0.524318      25.591550 0.45753440E+03  0.10910069E+05                                 7.333776                            6.909560       0.093789       1.987640                    0.996909      32.594428      94.800948       0.656438       0.391299      -1.079378      -0.027879       0.048100      -0.022026       0.059800      -0.013129      -0.005280      -0.007629      -0.009531      -0.056844      -0.023215      -0.000486       0.023701              7.441622       7.618408      -1.111053       0.427805       7.701112       0.171757       7.005344          -0.000223
          104              C       3.016954       7.283511      12.393113      -0.533299      27.120612 0.50041096E+03  0.12213076E+05                                 7.675265                            7.269845       0.001785       1.952662                    0.997227      33.312037      98.292909       0.633655       0.396054      -1.075209      -0.035269      -0.057502       0.005288       0.067663       0.004384      -0.005132      -0.005994       0.001541      -0.077999      -0.027397       0.008589       0.018808              7.839033       7.965658       1.338966       0.303930       8.512917       0.920880       7.038525          -0.000047
          105              C       0.840719       6.218251      12.957272      -0.537564      27.210993 0.46962783E+03  0.11318590E+05                                 7.725915                            7.030892      -0.121158       1.915843                    0.997004      33.365163      98.893306       0.643827       0.394728      -1.072565       0.053004      -0.011309      -0.021750       0.058398       0.003406      -0.010063      -0.010847      -0.004620      -0.055433      -0.024386       0.005416       0.018970              8.043349      10.031388      -0.684539      -1.374141       6.223082       1.019353       7.875576          -0.000055
          106              C       2.968649       5.345941       8.552424      -0.013052      36.570290 0.46476427E+03  0.11069873E+05                                 9.622502                            7.218723      -0.102907       1.974833                    0.998881      27.656714      79.076888       0.611613       0.420455      -1.065533      -0.039771      -0.013617       0.028737       0.050921      -0.003047       0.014004      -0.004883       0.005929       0.019013      -0.011415      -0.007347       0.018762             11.740537      19.158469       0.313219      -2.225270       6.036173       1.018138      10.026968           0.001629
          107              C       1.702956       5.139394       7.996902      -0.138899      33.398418 0.46576034E+03  0.11221580E+05                                 9.225926                            7.367189      -0.168485       1.916642                    0.998704      30.579528      91.134652       0.581758       0.436991      -1.043829       0.009804      -0.002881       0.020364       0.022784      -0.005292       0.005972      -0.006003      -0.064646       0.044682      -0.040744       0.012258       0.028485             10.919836      18.637789       1.273250      -0.444569       6.168362       0.588088       7.953358           0.000443
          108              C       0.594840       5.154798       8.828807      -0.013521      37.450098 0.46016519E+03  0.10921525E+05                                 9.762066                            7.157601      -0.116035       1.969143                    0.998994      27.562274      78.395137       0.618136       0.417496      -1.068548       0.043533      -0.002979       0.022825       0.049244       0.001233      -0.006025      -0.014093      -0.006165       0.045080      -0.013411      -0.010039       0.023451             12.371605      21.249429       2.696971       1.343057       6.443832       1.295388       9.421554           0.005493
          109              C       0.748601       5.425826      10.190322      -0.168460      33.305312 0.48720700E+03  0.11844018E+05                                 9.121831                            7.478989      -0.049223       1.949107                    0.999289      30.786652      91.477913       0.585217       0.430530      -1.050123       0.006336      -0.021254      -0.014965       0.026755      -0.004429      -0.025125      -0.011739      -0.025716      -0.019721      -0.035720       0.012430       0.023291             10.119751      14.046796       1.744821       2.384723       5.845514       2.094892      10.466941           0.000066
          110              C       1.993782       5.695969      10.754113       0.073738      31.448713 0.42126117E+03  0.97897255E+04                                 8.737694                            6.928320      -0.043975       2.015772                    0.998425      26.184770      73.941006       0.616810       0.427303      -1.061288       0.006951      -0.012103      -0.005385       0.014960      -0.002194       0.000144      -0.005949      -0.021563      -0.039011      -0.014137      -0.004481       0.018618              9.776222      12.012263       0.923306       0.774790       5.414196       2.369428      11.902208           0.000289
          111              C       3.106223       5.614796       9.908794      -0.158916      32.383456 0.48889229E+03  0.11918265E+05                                 9.032648                            7.560686      -0.174958       1.917030                    0.998208      30.747927      92.070121       0.573015       0.438471      -1.043318      -0.010406      -0.023859      -0.006770       0.026895       0.000419       0.021468      -0.008986      -0.029003      -0.070386      -0.037909       0.009622       0.028287              9.733835      12.471347      -0.094072      -1.497707       5.686854       1.623387      11.043305          -0.000069
          112              C       4.187450       5.301988       7.677151       0.581074      22.759424 0.26735911E+03  0.56513907E+04                                 7.539337                            5.872048      -0.201402       1.984928                    0.999228      23.077150      66.106170       0.599143       0.483633      -1.009678       0.063805      -0.007410      -0.018181       0.066757       0.021873       0.031485       0.017049      -0.152133      -0.142911      -0.081627      -0.024388       0.106015              8.844136      13.519138      -0.988163      -2.474627       4.925875      -0.131188       8.087396           0.000357
          113              C      -0.797240       4.863436       8.345872       0.610875      22.737497 0.24995752E+03  0.51987894E+04                                 7.542262                            5.694010      -0.097920       2.031857                    0.999460      22.431876      63.875932       0.605436       0.486409      -1.007577      -0.062145      -0.020292      -0.020158       0.068412      -0.043915      -0.026333       0.046293      -0.113275      -0.020674      -0.070425      -0.030276       0.100701              9.151975      14.003305       2.248524       1.895676       5.803372      -0.778988       7.649246          -0.001695
          114              C       2.143388       6.026984      12.240588       0.276738      22.908069 0.35074163E+03  0.78336166E+04                                 7.566975                            6.713947      -0.492174       1.893097                    0.996020      24.255495      68.496885       0.569025       0.481948      -1.023576       0.007777       0.009167       0.056444       0.057710       0.000902      -0.006207      -0.004849       0.008422      -0.093261      -0.032341       0.011598       0.020743              8.011657       8.501017      -0.100532      -0.243236       7.233280       1.111431       8.300673           0.000109
          115              C      -2.819063       5.704203      12.629251      -0.014132      37.943017 0.44173107E+03  0.10368522E+05                                 9.806189                            6.998289       0.110873       2.047953                    0.999388      27.103798      76.451302       0.627610       0.415774      -1.070569       0.019562       0.046669       0.002438       0.050662      -0.007626       0.004739      -0.003425      -0.002687       0.039783      -0.014453      -0.001102       0.015555             12.187956       6.829492       3.496039       2.222225      17.102691       3.360716      12.631685           0.002528
          116              C      -2.489402       6.100459      13.916341      -0.144100      34.499295 0.46187477E+03  0.11095153E+05                                 9.387385                            7.312385      -0.134329       1.922582                    0.999450      30.578560      90.742453       0.587316       0.434135      -1.046439       0.018362       0.007806      -0.016124       0.025653      -0.015167      -0.002220      -0.030460       0.046043      -0.048135      -0.047910       0.011135       0.036775             10.834808       6.300776       2.138213       2.265425      11.526674       3.834897      14.676973          -0.000549
          117              C      -2.198126       7.437011      14.162219      -0.013984      38.173892 0.45453086E+03  0.10753097E+05                                 9.882538                            7.104202      -0.018020       1.996709                    0.999433      27.575633      78.270510       0.621781       0.416388      -1.069410       0.000784      -0.011823      -0.046855       0.048330      -0.012634       0.000364      -0.004539      -0.014600      -0.051400      -0.017868      -0.005707       0.023575             12.396388       6.287119       1.379112       2.763515      10.653343       1.161109      20.248703          -0.001923
          118              C       0.970656      -3.385950      13.122293      -0.161364      33.596301 0.47232358E+03  0.11398135E+05                                 9.190203                            7.374114      -0.101176       1.933352                    0.999297      30.655208      90.874251       0.587896       0.431729      -1.048965      -0.004233      -0.014250       0.006543       0.016242      -0.003643      -0.004608       0.003328       0.010311      -0.110572      -0.037390       0.012177       0.025213             10.220394       5.725204       0.600228       1.793766       9.759317      -1.870412      15.176661          -0.002060
          119              C      -2.523121       7.965008      11.810027       0.066344      32.750107 0.42767373E+03  0.99762182E+04                                 8.989537                            6.971042      -0.129896       1.984205                    0.998320      26.396736      74.676563       0.616224       0.426103      -1.062049      -0.003825      -0.003530       0.009287       0.010646      -0.006698      -0.003525       0.003417       0.017820      -0.020741      -0.009828      -0.005658       0.015486             10.408342       5.501925       1.076994       1.218561      13.762340      -2.589212      11.960761           0.000132
          120              C      -2.807986       6.629860      11.585649      -0.159861      33.525755 0.48235524E+03  0.11706077E+05                                 9.203484                            7.476984      -0.118770       1.935947                    0.998296      30.487424      90.747038       0.580690       0.434628      -1.046806       0.008077      -0.010858       0.019527       0.023758      -0.011909       0.000753       0.009373       0.048657       0.035099      -0.034798       0.013328       0.021470             10.304064       6.042164       1.901157       0.701404      15.251391      -0.773268       9.618636          -0.000905
          121              C      -3.215362       4.301617      12.339637       0.587816      23.681261 0.25723193E+03  0.53798278E+04                                 7.718748                            5.742785      -0.100759       2.025599                    0.999420      22.638214      64.299495       0.609131       0.480786      -1.012158      -0.012060      -0.058174      -0.024531       0.064276      -0.038107      -0.025494      -0.003908       0.147560      -0.029939      -0.079507      -0.014047       0.093554              9.289614       5.423235       2.349596       1.206973      14.481998       2.113623       7.963610          -0.001912
          122              C       1.379612      -3.869236      15.559200       0.567671      24.183805 0.27327116E+03  0.58230447E+04                                 7.888799                            5.959035      -0.362553       1.923295                    0.998867      23.775727      68.961108       0.589876       0.487292      -1.005178       0.023914      -0.002716       0.058493       0.063251      -0.007150      -0.042768      -0.015531       0.115958      -0.137653      -0.067745      -0.026294       0.094039              9.543470       5.323154       0.453528       1.829715       7.817762       0.020550      15.489495          -0.001853
          123              C       0.660088      -2.736203      10.682077       0.275673      22.958208 0.34696776E+03  0.77383101E+04                                 7.696281                            6.779690      -0.508302       1.889198                    0.995647      24.331741      68.951367       0.552824       0.496777      -1.014549      -0.004605       0.045140      -0.042570       0.062218       0.004503      -0.000820       0.024937       0.006058      -0.007643      -0.027534       0.004371       0.023162              8.423369       8.305105       0.083670      -0.080616       9.299194      -1.445369       7.665808           0.000026
          124              C      -0.609320      -1.902723      10.831110      -0.526654      26.774101 0.47747302E+03  0.11493019E+05                                 7.545438                            7.031622       0.156664       2.009899                    0.996671      32.507014      94.600076       0.655281       0.388323      -1.082809       0.057348      -0.023632      -0.014817       0.063771      -0.008999      -0.004571       0.021259       0.031738      -0.036777      -0.032450       0.004885       0.027565              7.936924       9.073367      -1.708535       0.251366       8.776246      -0.808870       5.961160          -0.000128
          125              C       1.868107      -1.802524      10.775981      -0.532197      27.299391 0.48564785E+03  0.11758345E+05                                 7.693340                            7.130971       0.074761       1.979128                    0.997122      32.975026      96.748369       0.644279       0.392651      -1.078083      -0.058786      -0.029388      -0.012525       0.066905       0.005271      -0.001509       0.024872       0.025886      -0.024284      -0.033828       0.014251       0.019577              8.122565       9.144091       1.845704      -0.383503       8.962686      -1.000377       6.260918          -0.000134
          126              C      -2.542508       8.344332       9.290424      -0.534555      26.707979 0.49217408E+03  0.11935683E+05                                 7.536016                            7.172472       0.136857       2.001839                    0.997231      32.733342      95.579687       0.644358       0.391968      -1.080406      -0.001093       0.030079       0.055399       0.063048       0.000483      -0.001051       0.026244      -0.014240      -0.021771      -0.026057      -0.003436       0.029493              7.615774       7.250598       0.115275      -0.060513       7.908216       0.258295       7.688508          -0.000060
          127              C       5.746793       7.263371       4.557372       0.114729      25.601881 0.31206251E+03  0.67623751E+04                                 7.586984                            5.930979       0.243165       2.099605                    0.999781      25.363169      70.323099       0.668661       0.422710      -1.058743       0.050208      -0.008446       0.006535       0.051332       0.003481       0.001709       0.045344       0.014090      -0.051017      -0.054059       0.014953       0.039106              8.489882       8.359576       0.084168      -0.161238       8.701194      -4.463144       8.408876          -0.000393
          128              C       5.930467       8.210051       3.572392      -0.202265      32.328353 0.43856651E+03  0.10336062E+05                                 8.764346                            6.973785       0.225967       2.044034                    0.999695      29.737536      85.672485       0.624962       0.415846      -1.064276      -0.000658      -0.006820       0.011936       0.013762      -0.013975       0.015928       0.008941       0.035014      -0.037017      -0.029266      -0.002895       0.032161              9.704065       9.226668       0.214531      -0.043022       9.648719      -5.258260      10.236808           0.001825
          129              C      -2.323495       8.609779       3.253008       0.115583      32.449858 0.44584068E+03  0.10527352E+05                                 8.986524                            7.180196      -0.078289       1.974942                    0.999555      27.232169      77.960083       0.598195       0.433635      -1.055535       0.009685       0.000654       0.001835       0.009879       0.007861      -0.004373      -0.016621       0.014705      -0.030369      -0.023346       0.002767       0.020579             10.112328      10.271198      -0.195547       0.867509       9.156241      -5.121585      10.909544          -0.002151
          130              C      -1.282409       8.060025       3.978513      -0.179851      33.156254 0.42693207E+03  0.10024036E+05                                 9.049968                            6.966898       0.114327       2.024078                    0.998843      29.309193      85.097050       0.611886       0.426335      -1.054548      -0.004392       0.000972      -0.006841       0.008188       0.006349      -0.015713       0.014138       0.015169      -0.039228      -0.028885       0.007580       0.021305             10.251437      10.430651       0.615233       0.634532      10.044365      -5.245532      10.279295           0.001341
          131              C      -1.547132       7.136668       4.946219       0.100112      26.291050 0.31905790E+03  0.69503395E+04                                 7.720586                            5.986496       0.258289       2.100595                    0.999801      25.582809      71.049930       0.667517       0.421218      -1.059991      -0.055723      -0.004217      -0.004300       0.056048      -0.014900       0.009739       0.030694       0.013336      -0.024240      -0.041857       0.014732       0.027125              8.728743       8.867995       0.946138       0.079178       8.888103      -4.446764       8.430131           0.000058
          132              C       6.082378      10.311380       1.387242       0.107002      30.678745 0.45385642E+03  0.10801479E+05                                 8.771987                            7.330617      -0.356242       1.894828                    0.998808      27.452347      79.790507       0.579625       0.444011      -1.045718       0.008194      -0.004476       0.007205       0.011793       0.013161      -0.010047      -0.026370       0.035420      -0.035697      -0.038284       0.002109       0.036175              9.507567       9.593694      -2.213930       3.388005       8.483563       0.401133      10.445445          -0.008484
          133              C       5.416246       9.629856       0.395095      -0.179996      29.865907 0.42944416E+03  0.10069537E+05                                 8.338153                            6.929239       0.208221       2.043128                    0.999591      29.389560      84.495679       0.623028       0.419272      -1.061936      -0.020016      -0.005339       0.000346       0.020718       0.005573      -0.026335       0.009380      -0.057938       0.029869      -0.047429       0.017470       0.029960              8.885277       9.595469      -1.851613       3.046184       7.460210       1.128776       9.600150          -0.000159
          134              C       0.731532       5.298700      18.323210       0.103823      23.643682 0.31158504E+03  0.67567577E+04                                 7.226449                            5.958655       0.249990       2.107712                    0.999673      25.360977      70.590919       0.660988       0.427318      -1.054734      -0.004040       0.030799       0.032084       0.044657       0.026429      -0.009851      -0.002118      -0.031748       0.077792      -0.044607       0.014307       0.030301              7.680538       8.737243      -1.781001       2.245818       6.485140       1.204294       7.819230          -0.005343
          135              C       7.526878       0.136949       1.348835       0.091714      24.696529 0.33330324E+03  0.73957931E+04                                 7.582850                            6.251785       0.088975       2.050372                    0.999247      26.342061      75.672566       0.627713       0.439744      -1.040790      -0.009925      -0.044307      -0.013560       0.047387       0.014788      -0.032154       0.001002      -0.045715       0.017620      -0.048334       0.017113       0.031221              8.167111       9.746186      -1.405587       2.408054       6.379484       1.382314       8.375664          -0.007307
          136              C       8.745251      -0.275804       1.843163      -0.179801      30.108183 0.44408239E+03  0.10540147E+05                                 8.486653                            7.098244       0.082012       2.004931                    0.998868      29.816685      87.317543       0.606532       0.425471      -1.054056      -0.020778       0.000049       0.000057       0.020779       0.027504      -0.017862       0.000402      -0.018894       0.047820      -0.040996       0.010752       0.030244              9.017924      10.282777      -1.956385       2.832216       7.793407       1.234161       8.977589           0.000130
          137              S       4.730353      -2.851044      16.369788       0.009151     134.638734 0.30178887E+04  0.10897764E+06                                18.402986                           15.193631       1.107281       2.033067                    0.999833      67.017542     199.366608       0.591317       0.286848      -1.234460      -0.002955      -0.005561      -0.035459       0.036014      -0.079526       0.173432      -0.437448       0.336007      -0.254243      -0.548475       0.085141       0.463334             21.098708      20.159646      -1.563181       3.365590      17.643855     -10.646106      25.492622          -0.000298
          138              S      -1.875785       9.772891       2.006714       0.009124     134.640021 0.30179297E+04  0.10897953E+06                                18.403131                           15.193764       1.107268       2.033062                    0.999833      67.017772     199.367852       0.591313       0.286849      -1.234459       0.002954       0.005548       0.035462       0.036015      -0.079529       0.173436      -0.437448       0.336011      -0.254250      -0.548476       0.085137       0.463338             21.098861      20.159826      -1.563199       3.365666      17.643917     -10.646138      25.492839          -0.000275
          139              N       5.646787       0.214642      13.131848      -0.255222      36.819680 0.50771851E+03  0.12140351E+05                                 9.119193                            7.196831       0.325575       2.122348                    0.999665      27.702215      74.784238       0.669587       0.382552      -1.111023      -0.031183      -0.107375       0.120098       0.164090      -0.016692       0.029729       0.042010       0.081365      -0.134909      -0.083497       0.012249       0.071248             10.488169      11.013014       0.570135       0.165924      11.447626      -5.155848       9.003868           0.029555
          140              N      -0.780749      -4.293262      17.958253      -0.175370      34.324514 0.51537675E+03  0.12457448E+05                                 8.952166                            7.451407      -0.012955       2.026418                    0.998881      27.611055      76.693118       0.627218       0.404002      -1.088252      -0.116814       0.054647      -0.054552       0.140028       0.029509      -0.028761       0.038534      -0.071017       0.114504      -0.079728       0.012134       0.067593              9.769007      11.414063      -1.616794       2.397321       7.498468       1.849000      10.394491          -0.006046
          141              N      -2.792219       6.707205       5.244654      -0.255243      36.820129 0.50772700E+03  0.12140600E+05                                 9.119247                            7.196884       0.325583       2.122344                    0.999665      27.702475      74.784965       0.669586       0.382552      -1.111024       0.031182       0.107377      -0.120100       0.164092      -0.016692       0.029726       0.042011       0.081360      -0.134897      -0.083494       0.012252       0.071243             10.488223      11.013029       0.570144       0.165914      11.447699      -5.155892       9.003941           0.029589
          142              N       3.635317      11.215109       0.418249      -0.175374      34.324627 0.51537810E+03  0.12457490E+05                                 8.952192                            7.451418      -0.012954       2.026418                    0.998881      27.611103      76.693314       0.627218       0.404002      -1.088252       0.116814      -0.054646       0.054550       0.140026       0.029509      -0.028760       0.038534      -0.071015       0.114505      -0.079726       0.012133       0.067594              9.769039      11.414056      -1.616802       2.397315       7.498517       1.849042      10.394542          -0.006043
          143              O      -2.505703       1.671402      10.136846      -0.610413      42.927375 0.73075332E+03  0.19000038E+05                                 9.803339                            8.417044       0.016484       2.022805                    0.997447      29.846223      82.043771       0.647952       0.363563      -1.133476       0.040192      -0.030787       0.003160       0.050727       0.006750       0.023525       0.016419       0.049474      -0.088123      -0.042661      -0.006286       0.048947             11.441848      17.949884      -2.275311       0.662773       8.445681      -0.310952       7.929979           0.065752
          144              O      -1.257614       1.590225      11.931128      -0.513420      26.987580 0.44382716E+03  0.10174588E+05                                 7.039620                            6.479862       0.620118       2.259376                    0.997971      26.700877      68.639268       0.753103       0.354772      -1.141857       0.001095       0.016222      -0.010283       0.019237       0.013645      -0.012223      -0.001095      -0.142957       0.097701      -0.090238       0.033536       0.056703              7.158764       6.851628      -0.145493      -1.229157       5.744143      -0.542508       8.880522           0.032399
          145              O       3.972655       1.775654      11.222714      -0.551183      35.642739 0.56055391E+03  0.13593761E+05                                 8.528103                            7.301322       0.496111       2.216013                    0.996948      27.429801      72.017236       0.708218       0.356629      -1.142816       0.001333       0.022685      -0.022627       0.032068      -0.034662       0.030802      -0.005622      -0.045520       0.082798      -0.062244       0.012006       0.050238              9.287164      10.484225      -0.471010       3.889949       7.056479      -1.711205      10.320787           0.041949
          146              O       4.425346       2.545488       9.168037      -0.572474      42.719373 0.65602940E+03  0.16595837E+05                                 9.794954                            8.009739       0.073053       2.067386                    0.995384      28.494687      77.148263       0.660215       0.366728      -1.131533      -0.026704      -0.026457       0.005915       0.038053      -0.009126      -0.045026       0.007312      -0.069653       0.006392      -0.065885       0.021771       0.044114             11.861733      18.004432       4.946394      -2.788864       9.614422      -1.353427       7.966345           0.035711
          147              O       6.071052       3.513000       5.139173      -0.520672      27.650710 0.43863550E+03  0.10015379E+05                                 7.119077                            6.375852       0.612380       2.245295                    0.999350      26.845808      68.634953       0.771860       0.347539      -1.148973      -0.012539      -0.015813       0.009619       0.022357      -0.013135      -0.013789      -0.036905      -0.003348      -0.080546      -0.053593       0.016121       0.037472              7.544309       4.767128       0.457791       0.027328      10.910410      -1.225193       6.955390           0.050123
          148              O       6.454423       2.924481       7.202854      -0.598332      46.204128 0.73482143E+03  0.19173788E+05                                10.371094                            8.519681      -0.181692       1.964056                    0.996727      29.803147      82.653069       0.633700       0.370421      -1.125754      -0.006260      -0.032070      -0.041232       0.052609      -0.005586       0.008923       0.012005       0.082820      -0.032269      -0.041651      -0.006659       0.048310             11.860438       8.358740       1.219961       1.726369      13.063413       4.665352      14.159162           0.058133
          149              O       4.469722      -0.012602       1.996607      -0.548637      46.027721 0.62664776E+03  0.15738286E+05                                10.458432                            7.861401      -0.120808       1.988018                    0.996771      29.089409      79.563487       0.659424       0.369835      -1.124393       0.002802      -0.038075       0.012050       0.040035      -0.015529      -0.017010      -0.052575      -0.017768       0.113914      -0.059614      -0.012496       0.072110             13.643910       8.072009      -0.750201       1.711743       7.945716      -4.789078      24.914006           0.005699
          150              O       1.407819       9.580978       2.559479      -0.586648      30.520869 0.51953323E+03  0.12427266E+05                                 7.694116                            7.066360       0.485252       2.172372                    0.998604      28.861448      76.565907       0.710451       0.360420      -1.133801      -0.002157       0.015488       0.015158       0.021779       0.013005      -0.052906       0.009600       0.005757      -0.377149      -0.140152       0.056284       0.083867              7.732572       6.395756       1.012464      -0.091467       9.586884       0.931056       7.215077           0.002515
          151              O       5.360271       5.250445       8.239656      -0.610455      42.928649 0.73078132E+03  0.19000973E+05                                 9.803597                            8.417259       0.016440       2.022782                    0.997447      29.846714      82.045917       0.647936       0.363568      -1.133471      -0.040201       0.030796      -0.003138       0.050738       0.006748       0.023519       0.016422       0.049475      -0.088100      -0.042656      -0.006284       0.048940             11.442157      17.950367      -2.275407       0.662761       8.445924      -0.310962       7.930181           0.065764
          152              O       4.112182       5.331622       6.445374      -0.513448      26.987471 0.44382508E+03  0.10174528E+05                                 7.039606                            6.479850       0.620107       2.259371                    0.997971      26.700861      68.639177       0.753103       0.354772      -1.141856      -0.001114      -0.016217       0.010271       0.019228       0.013647      -0.012216      -0.001093      -0.142958       0.097710      -0.090239       0.033538       0.056702              7.158744       6.851591      -0.145497      -1.229133       5.744130      -0.542507       8.880512           0.032473
          153              O      -1.118087       5.146193       7.153788      -0.551185      35.642801 0.56055557E+03  0.13593813E+05                                 8.528128                            7.301347       0.496105       2.216010                    0.996948      27.429832      72.017366       0.708215       0.356631      -1.142814      -0.001323      -0.022687       0.022626       0.032069      -0.034657       0.030801      -0.005620      -0.045509       0.082790      -0.062236       0.012003       0.050233              9.287187      10.484239      -0.471006       3.889950       7.056502      -1.711219      10.320820           0.041994
          154              O      -1.570778       4.376359       9.208465      -0.572495      42.719752 0.65603667E+03  0.16596077E+05                                 9.795043                            8.009806       0.073015       2.067372                    0.995384      28.494801      77.148858       0.660209       0.366731      -1.131530       0.026705       0.026455      -0.005905       0.038052      -0.009126      -0.045025       0.007313      -0.069652       0.006394      -0.065883       0.021770       0.044113             11.861852      18.004625       4.946458      -2.788874       9.614524      -1.353434       7.966406           0.035716
          155              O      -3.216484       3.408847      13.237329      -0.520637      27.650768 0.43863670E+03  0.10015412E+05                                 7.119068                            6.375845       0.612380       2.245297                    0.999350      26.845835      68.635009       0.771863       0.347538      -1.148974       0.012536       0.015800      -0.009646       0.022357      -0.013135      -0.013793      -0.036909      -0.003354      -0.080579      -0.053603       0.016124       0.037478              7.544304       4.767129       0.457794       0.027327      10.910424      -1.225179       6.955360           0.050037
          156              O      -3.599855       3.997366      11.173648      -0.598302      46.202819 0.73479504E+03  0.19172913E+05                                10.370868                            8.519501      -0.181657       1.964076                    0.996726      29.802651      82.651086       0.633710       0.370419      -1.125757       0.006265       0.032056       0.041238       0.052607      -0.005590       0.008923       0.012003       0.082818      -0.032264      -0.041650      -0.006658       0.048309             11.860175       8.358567       1.219937       1.726337      13.063108       4.665224      14.158849           0.058103
          157              O      -1.615154       6.934449      16.379895      -0.548651      46.028406 0.62665818E+03  0.15738623E+05                                10.458565                            7.861490      -0.120809       1.988016                    0.996771      29.089550      79.564228       0.659416       0.369837      -1.124391      -0.002802       0.038073      -0.012050       0.040033      -0.015530      -0.017009      -0.052573      -0.017766       0.113915      -0.059613      -0.012495       0.072108             13.644094       8.072109      -0.750213       1.711785       7.945816      -4.789147      24.914358           0.005660
          158              O       1.446749      -2.659131      15.817023      -0.586671      30.521857 0.51955494E+03  0.12427926E+05                                 7.694324                            7.066542       0.485220       2.172357                    0.998603      28.861780      76.567438       0.710436       0.360424      -1.133798       0.002155      -0.015491      -0.015159       0.021781       0.013006      -0.052905       0.009600       0.005762      -0.377136      -0.140147       0.056280       0.083867              7.732786       6.395932       1.012505      -0.091471       9.587153       0.931070       7.215272           0.002457

******************************************************
Auxiliary information for the entire system
The total spin magnetic moment of the unit cell is   10.609291
The total net atomic charge of the unit cell is   -0.000009
Accuracy of reproducing the electrostatic potential in the unit cell:
  The inner radius (bohr) =    5.0000
  The outer radius (bohr) =   12.0000
  Valid grid points have density less than (e/(bohr^3)) =    0.0001
  The number of valid grid points were=        56330
  The rms potential error without charges in kcal/mol is=      3.92947
  The rms potential error with partial charges in kcal/mol is=      1.13649
  The RRMSE value at monopole order=      0.28922
  The rms potential error with partial charges and cloud penetration in kcal/mol is=      1.14059
  The RRMSE value at monopole order with cloud penetration is=      0.29027
  The rms potential error with partial charges and atomic dipoles in kcal/mol is=      0.90034
  The RRMSE value at dipole order=      0.22913
  The rms potential error with partial charges, atomic dipoles and cloud penetration in kcal/mol is=      0.90239
  The RRMSE value at dipole order with cloud penetration=      0.22965

******************************************************
The electron densities and ab initio electrostatic potential were computed in VASP using the PBE functional and
projector augmented wave method. See the main text of the journal article for a description of computational details.
The atomic charges, dipoles, and quadrupoles were computed with the DDEC6 method as described in
(a) T. A. Manz and N. Gabaldon Limas, RSC Adv. 6 (2016) 47771-47801 DOI: 10.1039/c6ra04656h
(b) N. Gabaldon Limas and T. A. Manz, RSC Adv. 8 (2018) 2678-2707 DOI: 10.1039/c7ra11829e.
For each atom in the material, the electron cloud parameters were fit to the spherically averaged atom-in-material
electron density using radial positions for which this density was between 10^-4 and 10^-2 electrons per cubic bohr.
The polarizabilities, dispersion coefficients, and quantum Drude oscillator (QDO) parameters were fit using the MCLF method.
The magnetic structure of the system was optimized in VASP from the default ferromagnetic initial guess using spin polarization.
The atomic spin moments (ASMs) were computed on this optimized magnetic structure using the DDEC6 partition as inputs
to the method of T. A. Manz and D. S. Sholl, J. Chem. Theory Comput. 7 (2011) 4146-4164 DOI: 10.1021/ct200539n.
The RMSE and RRMSE were computed using a uniform grid with Ewald summation.
