# Supplementary material for: A collection of forcefield precursors for metal–organic frameworks
Source: RSC Adv. 2019 Nov 13;9(63):36492–507. doi: 10.1039/c9ra07327b (PMC9075174; doi:10.1039/c9ra07327b)
Supplement: RA-009-C9RA07327B-s4226 [file RA-009-C9RA07327B-s4226.xyz]

   26
jmolscript: load "" {1 1 1} spacegroup "x,y,z" unitcell [{      6.375800     0.000000     0.000000 }, {      1.260179     6.767673     0.000000 }, {      0.755697     3.147798     8.424852 }]
V      1.007938     4.957736     4.212426     1.718481
V      0.377849     1.573899     4.212426     1.687857
H      6.774544     7.248661     8.376830     0.126185
H      1.713418     6.663842     2.667308     0.530965
H      1.617132     2.666810     0.048022     0.126195
H      6.678258     3.251629     5.757544     0.530992
C      3.859707     6.383637     7.233578    -0.025688
C      3.024128     6.426865     5.992597     0.649547
C      5.198048     6.797488     7.209146    -0.025747
C      5.969686     6.855164     5.923513     0.655197
C      5.136291     3.806942    -0.028644    -0.133164
C      4.531969     3.531834     1.191274    -0.025575
C      5.367548     3.488606     2.432255     0.649539
C      3.193628     3.117983     1.215706    -0.025764
C      2.421990     3.060307     2.501339     0.655198
C      2.499688     2.960731     0.028644    -0.133028
O      1.371514     6.641890     3.305912    -1.088949
O      6.718505     7.840788     5.721317    -0.603874
O      2.246565     5.462974     5.769339    -0.598306
O      3.108072     7.488379     5.316082    -0.588988
O      5.857731     5.845045     5.176229    -0.600471
O      7.020162     3.273581     5.118940    -1.088959
O      1.673171     2.074683     2.703535    -0.603876
O      6.145111     4.452497     2.655513    -0.598305
O      5.283604     2.427092     3.108770    -0.588988
O      2.533945     4.070426     3.248623    -0.600473

The following XYZ coordinates are in angstroms. Other properties are in atomic units.
The sperically averaged electron density of each atom fit to a function of the form exp(a - br)
eigen_1, eigen_2 and eigen_3 are the three eigenvalues of traceless quadrupole moment tensor
  atom number  atomic symbol              X              Y              Z     net charge C6 coefficient C8 coefficient C10 coefficient fluctuating dipole atomic polarizability isotropic forcefield polarizability              a              b squared Pearson coefficient          <r^3>          <r^4>         wp_QDO          m_QDO          q_QDO       dipole_x       dipole_y       dipole_z         dipole            Qxy            Qxz            Qyz     Q(x^2-y^2)  Q(3z^2 - R^2)        eigen_1        eigen_2        eigen_3 static polarizability      alpha(xx)      alpha(xy)      alpha(xz)      alpha(yy)      alpha(yz)      alpha(zz) atomic spin moment
            1              V       1.007938       4.957736       4.212426       1.718481      62.433934 0.10639501E+04  0.28836448E+05                                11.608155                            9.549104       1.373259       2.408000                    0.997361      36.488280      86.300493       0.703154       0.321392      -1.231826      -0.000000      -0.000001       0.000001       0.000001      -0.020620       0.042455      -0.131545       0.033538      -0.093642      -0.150423       0.015433       0.134990             13.566394      11.318521       0.560336       0.095770      17.632148       3.331540      11.748514           1.862433
            2              V       0.377849       1.573899       4.212426       1.687857      63.968822 0.10954069E+04  0.29920431E+05                                11.820586                            9.698943       1.256810       2.364709                    0.996620      37.004530      87.999712       0.696320       0.322036      -1.230619       0.000000       0.000001       0.000000       0.000001      -0.007640       0.083007       0.089828       0.048561      -0.102782      -0.138827       0.024326       0.114501             13.877693      11.225639       0.199796      -0.158366      18.345417      -3.504333      12.062022           1.875120
            3              H       6.774544       7.248661       8.376830       0.126185       1.044266 0.76926690E+01  0.74710180E+02                                 1.691313                            1.615137      -1.111895       2.363205                    0.996513       3.434038       9.530885       0.495941       1.271666      -0.710758       0.034384       0.018861      -0.000351       0.039219       0.009152      -0.000536      -0.000028       0.012155      -0.002228      -0.010620      -0.000757       0.011377              1.712450       2.226419       0.196993      -0.015225       1.361462      -0.014161       1.549469          -0.000137
            4              H       1.713418       6.663842       2.667308       0.530965       0.222084 0.11157961E+01  0.69029161E+01                                 0.693559                            0.692727      -1.480141       2.486266                    0.999883       1.521271       3.737492       0.613885       1.612765      -0.648864       0.007424      -0.001427      -0.024467       0.025608      -0.002467      -0.003058       0.000982       0.010442       0.027524      -0.010366       0.000065       0.010301              0.692453       0.661682       0.012345      -0.038230       0.696210      -0.002706       0.719466           0.000666
            5              H       1.617132       2.666810       0.048022       0.126195       1.044307 0.76930032E+01  0.74714103E+02                                 1.691340                            1.615157      -1.111903       2.363195                    0.996513       3.434079       9.530986       0.495946       1.271642      -0.710762      -0.034384      -0.018861       0.000351       0.039219       0.009152      -0.000535      -0.000028       0.012159      -0.002226      -0.010622      -0.000756       0.011378              1.712478       2.226478       0.197006      -0.015227       1.361477      -0.014161       1.549480          -0.000137
            6              H       6.678258       3.251629       5.757544       0.530992       0.222077 0.11157512E+01  0.69025703E+01                                 0.693543                            0.692711      -1.480154       2.486268                    0.999883       1.521238       3.737395       0.613896       1.612752      -0.648866      -0.007424       0.001427       0.024466       0.025607      -0.002467      -0.003058       0.000982       0.010442       0.027523      -0.010366       0.000065       0.010301              0.692436       0.661666       0.012345      -0.038228       0.696193      -0.002706       0.719448           0.000667
            7              C       3.859707       6.383637       7.233578      -0.025688      38.702249 0.43473406E+03  0.10121054E+05                                 9.824446                            6.878970      -0.016035       2.003519                    0.998914      26.913642      74.574977       0.644540       0.408183      -1.080037       0.018214      -0.005937       0.037981       0.042539       0.005209      -0.000274       0.011940      -0.073594      -0.076554      -0.027713      -0.024040       0.051753             12.010588      13.818443       1.300767       2.093609       5.153633      -1.015678      17.059688           0.002072
            8              C       3.024128       6.426865       5.992597       0.649547      22.700576 0.24593238E+03  0.50812794E+04                                 7.488302                            5.638847      -0.241552       1.987839                    0.999046      21.918076      61.686378       0.611438       0.484837      -1.010988      -0.020244      -0.004316      -0.057092       0.060728      -0.026357      -0.096307       0.031570       0.032372      -0.005103      -0.089583      -0.027401       0.116984              8.682268       8.390391       1.469754       3.770731       8.018206      -0.862455       9.638207           0.029835
            9              C       5.198048       6.797488       7.209146      -0.025747      38.435974 0.43559922E+03  0.10149294E+05                                 9.784576                            6.890332      -0.026975       1.999155                    0.999025      26.985944      74.878811       0.643181       0.408719      -1.079357      -0.017656       0.003902       0.041459       0.045230       0.001487       0.003776      -0.006651      -0.074679      -0.077005      -0.029369      -0.021401       0.050770             11.911039      13.698644       1.469096      -1.647805       5.056373       0.022675      16.978100           0.001969
           10              C       5.969686       6.855164       5.923513       0.655197      22.531292 0.24476595E+03  0.50523287E+04                                 7.456326                            5.630596      -0.268758       1.979204                    0.999025      21.886179      61.613102       0.610909       0.485723      -1.010295       0.016993       0.013090      -0.064636       0.068102      -0.032108       0.093292      -0.030116       0.043000      -0.009023      -0.084245      -0.033952       0.118197              8.622739       7.972132       1.777486      -3.494575       8.031991       0.556940       9.864093           0.033735
           11              C       5.136291       3.806942      -0.028644      -0.133164      35.051628 0.43476745E+03  0.10242382E+05                                 9.356209                            7.011699       0.039973       1.986853                    0.999395      29.536901      85.570708       0.613114       0.424054      -1.057215      -0.025627       0.006916       0.004840       0.026982       0.005647      -0.003038       0.003461      -0.033156      -0.112793      -0.038035       0.001607       0.036428             10.855793      10.252483       1.281985       0.244057       4.933056      -0.517952      17.381842           0.004766
           12              C       4.531969       3.531834       1.191274      -0.025575      38.700381 0.43470952E+03  0.10120335E+05                                 9.824116                            6.878755      -0.015987       2.003548                    0.998914      26.912850      74.572116       0.644553       0.408180      -1.080039      -0.018213       0.005937      -0.037983       0.042541       0.005209      -0.000275       0.011938      -0.073591      -0.076554      -0.027713      -0.024038       0.051751             12.010175      13.817928       1.300717       2.093441       5.153483      -1.015661      17.059115           0.002072
           13              C       5.367548       3.488606       2.432255       0.649539      22.700710 0.24593419E+03  0.50813234E+04                                 7.488317                            5.638858      -0.241529       1.987845                    0.999046      21.918125      61.686441       0.611440       0.484836      -1.010989       0.020245       0.004316       0.057093       0.060730      -0.026357      -0.096309       0.031570       0.032373      -0.005099      -0.089584      -0.027402       0.116986              8.682290       8.390397       1.469751       3.770741       8.018212      -0.862466       9.638263           0.029834
           14              C       3.193628       3.117983       1.215706      -0.025764      38.437023 0.43561396E+03  0.10149719E+05                                 9.784739                            6.890445      -0.026981       1.999145                    0.999025      26.986368      74.880183       0.643176       0.408718      -1.079358       0.017656      -0.003901      -0.041457       0.045229       0.001488       0.003774      -0.006653      -0.074677      -0.076996      -0.029366      -0.021402       0.050768             11.911241      13.698885       1.469126      -1.647926       5.056445       0.022658      16.978394           0.001969
           15              C       2.421990       3.060307       2.501339       0.655198      22.531342 0.24476675E+03  0.50523522E+04                                 7.456346                            5.630613      -0.268780       1.979196                    0.999025      21.886265      61.613507       0.610907       0.485725      -1.010294      -0.016992      -0.013090       0.064636       0.068102      -0.032109       0.093290      -0.030117       0.043001      -0.009024      -0.084244      -0.033952       0.118197              8.622757       7.972164       1.777495      -3.494584       8.032019       0.556936       9.864087           0.033735
           16              C       2.499688       2.960731       0.028644      -0.133028      35.048162 0.43471836E+03  0.10240904E+05                                 9.355465                            7.011200       0.040127       1.986920                    0.999395      29.535263      85.563742       0.613151       0.424041      -1.057226       0.025631      -0.006913      -0.004841       0.026985       0.005650      -0.003037       0.003460      -0.033137      -0.112760      -0.038024       0.001610       0.036414             10.854864      10.251766       1.281920       0.244009       4.932713      -0.517904      17.380113           0.004767
           17              O       1.371514       6.641890       3.305912      -1.088949      45.420157 0.85505106E+03  0.23162742E+05                                10.411470                            9.277911      -0.306208       1.875704                    0.998312      34.098517      96.222771       0.598920       0.377520      -1.120891      -0.074361      -0.006322      -0.035742       0.082746      -0.030459       0.020899       0.008601       0.133072       0.100629      -0.091297       0.024247       0.067050             11.377364       7.828507       1.802858      -0.496147      17.344059      -0.075746       8.959528           0.003840
           18              O       6.718505       7.840788       5.721317      -0.603874      36.916926 0.53941210E+03  0.12948454E+05                                 8.734857                            7.136115       0.573389       2.230243                    0.998079      27.749705      72.350295       0.720733       0.354025      -1.145573      -0.050043      -0.008733       0.031722       0.059890       0.005886       0.062982      -0.027651      -0.005711      -0.108012      -0.084954       0.024214       0.060740              9.847453      10.239753       4.495888      -3.350763      11.095057      -3.161866       8.207550           0.019905
           19              O       2.246565       5.462974       5.769339      -0.598306      37.042076 0.54774553E+03  0.13202641E+05                                 8.772222                            7.207741       0.506320       2.206906                    0.998402      27.817865      72.742910       0.714452       0.355673      -1.143927       0.047582       0.001123       0.041478       0.063133       0.012397      -0.060874       0.032793      -0.011034      -0.093886      -0.085685       0.028942       0.056743              9.865522      10.510339       4.352189       3.555278      10.574178       3.131701       8.512049           0.008402
           20              O       3.108072       7.488379       5.316082      -0.588988      35.850527 0.55029409E+03  0.13266544E+05                                 8.553524                            7.211867       0.518007       2.213028                    0.999044      27.579140      71.896261       0.716822       0.354431      -1.146043       0.064522      -0.026666       0.014125       0.071229      -0.019855      -0.062627      -0.001628      -0.062447      -0.036539      -0.083709       0.029617       0.054092              9.469500       7.713184      -1.573174       1.946560      11.373703      -4.873363       9.321613           0.005431
           21              O       5.857731       5.845045       5.176229      -0.600471      36.101923 0.55812173E+03  0.13500939E+05                                 8.582144                            7.260892       0.595697       2.238930                    0.998481      27.667136      72.214640       0.714807       0.354228      -1.146370      -0.074732       0.046799      -0.002965       0.088226      -0.016099       0.060694      -0.003121      -0.058000      -0.003392      -0.078053       0.024014       0.054039              9.466148       7.720557      -1.341559      -1.752717      11.026494       4.874154       9.651393           0.019399
           22              O       7.020162       3.273581       5.118940      -1.088959      45.420644 0.85506241E+03  0.23163129E+05                                10.411565                            9.277991      -0.306208       1.875702                    0.998312      34.098626      96.223281       0.598915       0.377521      -1.120890       0.074364       0.006323       0.035736       0.082747      -0.030460       0.020902       0.008602       0.133074       0.100620      -0.091297       0.024243       0.067054             11.377473       7.828575       1.802878      -0.496142      17.344255      -0.075743       8.959589           0.003841
           23              O       1.673171       2.074683       2.703535      -0.603876      36.917099 0.53941521E+03  0.12948551E+05                                 8.734891                            7.136142       0.573375       2.230238                    0.998079      27.749772      72.350599       0.720731       0.354026      -1.145572       0.050043       0.008733      -0.031721       0.059890       0.005885       0.062982      -0.027652      -0.005709      -0.108018      -0.084955       0.024214       0.060741              9.847490      10.239802       4.495914      -3.350772      11.095106      -3.161873       8.207562           0.019905
           24              O       6.145111       4.452497       2.655513      -0.598305      37.041971 0.54774389E+03  0.13202590E+05                                 8.772204                            7.207731       0.506321       2.206907                    0.998402      27.817820      72.742747       0.714453       0.355673      -1.143927      -0.047583      -0.001125      -0.041478       0.063133       0.012397      -0.060874       0.032792      -0.011035      -0.093880      -0.085684       0.028942       0.056743              9.865499      10.510301       4.352165       3.555270      10.574145       3.131692       8.512050           0.008402
           25              O       5.283604       2.427092       3.108770      -0.588988      35.850543 0.55029470E+03  0.13266563E+05                                 8.553528                            7.211874       0.518004       2.213027                    0.999044      27.579157      71.896333       0.716821       0.354431      -1.146043      -0.064521       0.026667      -0.014125       0.071229      -0.019854      -0.062627      -0.001627      -0.062446      -0.036541      -0.083709       0.029617       0.054092              9.469503       7.713195      -1.573168       1.946555      11.373698      -4.873360       9.321616           0.005431
           26              O       2.533945       4.070426       3.248623      -0.600473      36.102049 0.55812429E+03  0.13501020E+05                                 8.582169                            7.260914       0.595684       2.238926                    0.998481      27.667178      72.214848       0.714805       0.354228      -1.146370       0.074732      -0.046799       0.002965       0.088226      -0.016100       0.060694      -0.003122      -0.057999      -0.003391      -0.078053       0.024013       0.054040              9.466173       7.720577      -1.341564      -1.752722      11.026533       4.874166       9.651410           0.019398

******************************************************
Auxiliary information for the entire system
The total spin magnetic moment of the unit cell is   3.997321
The total net atomic charge of the unit cell is   0.000001
Accuracy of reproducing the electrostatic potential in the unit cell:
  The inner radius (bohr) =    5.0000
  The outer radius (bohr) =   12.0000
  Valid grid points have density less than (e/(bohr^3)) =    0.0001
  The number of valid grid points were=         3526
  The rms potential error without charges in kcal/mol is=      4.81284
  The rms potential error with partial charges in kcal/mol is=      0.64652
  The RRMSE value at monopole order=      0.13433
  The rms potential error with partial charges and cloud penetration in kcal/mol is=      0.62975
  The RRMSE value at monopole order with cloud penetration is=      0.13085
  The rms potential error with partial charges and atomic dipoles in kcal/mol is=      0.59550
  The RRMSE value at dipole order=      0.12373
  The rms potential error with partial charges, atomic dipoles and cloud penetration in kcal/mol is=      0.58681
  The RRMSE value at dipole order with cloud penetration=      0.12193

******************************************************
The electron densities and ab initio electrostatic potential were computed in VASP using the PBE functional and
projector augmented wave method. See the main text of the journal article for a description of computational details.
The atomic charges, dipoles, and quadrupoles were computed with the DDEC6 method as described in
(a) T. A. Manz and N. Gabaldon Limas, RSC Adv. 6 (2016) 47771-47801 DOI: 10.1039/c6ra04656h
(b) N. Gabaldon Limas and T. A. Manz, RSC Adv. 8 (2018) 2678-2707 DOI: 10.1039/c7ra11829e.
For each atom in the material, the electron cloud parameters were fit to the spherically averaged atom-in-material
electron density using radial positions for which this density was between 10^-4 and 10^-2 electrons per cubic bohr.
The polarizabilities, dispersion coefficients, and quantum Drude oscillator (QDO) parameters were fit using the MCLF method.
The magnetic structure of the system was optimized in VASP from the default ferromagnetic initial guess using spin polarization.
The atomic spin moments (ASMs) were computed on this optimized magnetic structure using the DDEC6 partition as inputs
to the method of T. A. Manz and D. S. Sholl, J. Chem. Theory Comput. 7 (2011) 4146-4164 DOI: 10.1021/ct200539n.
The RMSE and RRMSE were computed using a uniform grid with Ewald summation.
