# Supplementary material for: A collection of forcefield precursors for metal–organic frameworks
Source: RSC Adv. 2019 Nov 13;9(63):36492–507. doi: 10.1039/c9ra07327b (PMC9075174; doi:10.1039/c9ra07327b)
Supplement: RA-009-C9RA07327B-s4227 [file RA-009-C9RA07327B-s4227.xyz]

  396
jmolscript: load "" {1 1 1} spacegroup "x,y,z" unitcell [{     16.574800     0.000000     0.000000 }, {     -8.287400    14.354198     0.000000 }, {      0.000000     0.000000    28.129000 }]
Zn    -0.036796    14.236781    24.128212     0.945271
Zn     8.324196     0.117417    10.063712     0.945271
Zn     8.250604     0.117417    13.377027     0.945255
Zn     0.036796    14.236781    27.441527     0.945253
Zn     4.060412     7.267674     5.375452     0.945223
Zn     4.226988     7.086524    19.439952     0.945227
Zn     4.263784     7.150257    22.753548     0.945245
Zn     4.023616     7.203941     8.689048     0.945244
Zn    -4.023616     7.203941    14.751973     0.945289
Zn    12.311016     7.150257     0.687473     0.945288
Zn    12.347812     7.086524     4.000788     0.945281
Zn    -4.060412     7.267674    18.065288     0.945281
H     11.296555     2.921079    27.538291     0.118319
H     13.361775     3.974677    27.617052     0.119948
H     14.352119     2.302413    24.100927     0.107470
H     12.286071     1.250251    24.019353     0.106483
H     -2.007208     5.804838    26.013699     0.116737
H     -1.378195     7.807248    27.257001     0.120762
H     -1.278746    10.095307    27.234498     0.101973
H     -2.930425    14.293910    19.909706     0.124872
H      1.101395    14.180512    19.918145     0.120691
H     -3.009155    11.433119    13.473791     0.118319
H     -5.074375    10.379521    13.552552     0.119949
H     -6.064719    12.051785    10.036427     0.107470
H     -3.998670    13.103947     9.954853     0.106483
H     10.294608     8.549360    11.949199     0.116737
H      9.665595     6.546950    13.192501     0.120761
H      9.566146     4.258891    13.169998     0.101973
H     11.217825     0.060288     5.845206     0.124871
H      7.186005     0.173686     5.853645     0.120691
H      3.009155    11.433119     9.966949     0.118264
H      5.074375    10.379521     9.888187     0.119921
H      6.064719    12.051785    13.404312     0.107420
H      3.998671    13.103947    13.485886     0.106312
H      6.280192     8.549360    11.491540     0.116696
H      6.909205     6.546950    10.248239     0.120724
H      7.008654     4.258891    10.270742     0.101975
H      5.356975     0.060288    17.595533     0.124839
H      9.388795     0.173686    17.587095     0.120657
H      5.278245     2.921079    24.031449     0.118264
H      3.213025     3.974677    23.952687     0.119920
H      2.222681     2.302413    27.468812     0.107420
H      4.288730     1.250251    27.550386     0.106311
H      2.007208     5.804838    25.556040     0.116696
H      1.378195     7.807248    24.312739     0.120725
H      1.278746    10.095307    24.335242     0.101975
H      2.930425    14.293910     3.531033     0.124839
H     -1.101395    14.180512     3.522595     0.120657
H      0.000000     2.405764    25.785010     0.112381
H      8.287400    11.948434    11.720510     0.112379
H      5.168851     3.110555     8.785531     0.118414
H      5.048684     0.795223     8.864292     0.120048
H      3.105289     0.773691     5.348167     0.107481
H      3.227114     3.089023     5.266593     0.106395
H     -2.256659    13.190073     7.260939     0.116787
H     -0.837027    11.644125     8.504241     0.120968
H      1.094766    10.413971     8.481737     0.102146
H      5.556702     9.745065     1.156946     0.124909
H      3.442586     6.310105     1.165384     0.120491
H      3.118549    11.243643    22.850031     0.118414
H      3.238716    13.558975    22.928792     0.120048
H      5.182111    13.580507    19.412667     0.107481
H      5.060286    11.265175    19.331093     0.106395
H     10.544059     1.164125    21.325439     0.116787
H      9.124427     2.710073    22.568741     0.120968
H      7.192634     3.940227    22.546237     0.102146
H      2.730698     4.609133    15.221446     0.124910
H      4.844814     8.044093    15.229884     0.120491
H      0.109394     6.031634    19.343469     0.118445
H     -1.835659     4.769900    19.264708     0.120097
H     -0.882608     3.076105    22.780833     0.107568
H      1.061616     4.339274    22.862407     0.106482
H     12.551267     4.640712    20.868061     0.116807
H     10.502622     5.097176    19.624759     0.120947
H      8.471380     6.155080    19.647263     0.102121
H      5.661123     9.684777    26.972054     0.124914
H      3.743419     6.136420    26.963616     0.120517
H      8.178006     8.322564     5.278969     0.118445
H     10.123059     9.584298     5.200208     0.120097
H      9.170008    11.278093     8.716333     0.107568
H      7.225784    10.014924     8.797907     0.106482
H     -4.263867     9.713486     6.803561     0.116807
H     -2.215222     9.257022     5.560259     0.120947
H     -0.183980     8.199118     5.582763     0.102120
H      2.626277     4.669421    12.907554     0.124915
H      4.543981     8.217778    12.899116     0.120516
H     -6.203948    13.151316     7.032250     0.112296
H     14.491348     1.202882    21.096750     0.112295
H      8.396794     8.322564    18.162051     0.118322
H      6.451741     9.584298    18.240813     0.120017
H      7.404792    11.278093    14.724688     0.107513
H      9.349016    10.014924    14.643114     0.106387
H      4.263867     9.713486    16.637460     0.116743
H      2.215222     9.257022    17.880761     0.120781
H      0.183980     8.199118    17.858258     0.101995
H     -2.626277     4.669421    10.533467     0.124850
H     -4.543981     8.217778    10.541905     0.120667
H     -0.109394     6.031634     4.097551     0.118322
H      1.835659     4.769900     4.176313     0.120017
H      0.882608     3.076105     0.660188     0.107513
H     -1.061616     4.339274     0.578614     0.106386
H      4.023533     4.640712     2.572960     0.116743
H      6.072178     5.097176     3.816261     0.120781
H      8.103420     6.155080     3.793758     0.101995
H     10.913677     9.684777    24.597967     0.124849
H     12.831381     6.136420    24.606405     0.120668
H     -3.118549    11.243643     0.590709     0.118347
H     -3.238716    13.558975     0.511948     0.119995
H     -5.182111    13.580507     4.028073     0.107478
H     -5.060286    11.265175     4.109647     0.106471
H      6.030741     1.164125     2.115301     0.116763
H      7.450373     2.710073     0.871999     0.120838
H      9.382166     3.940227     0.894502     0.102019
H     13.844102     4.609133     8.219294     0.124872
H     11.729986     8.044093     8.210855     0.120675
H     11.405949     3.110555    14.655209     0.118347
H     11.526116     0.795223    14.576448     0.119995
H     13.469511     0.773691    18.092573     0.107478
H     13.347686     3.089023    18.174147     0.106471
H      2.256659    13.190073    16.179801     0.116763
H      0.837027    11.644125    14.936499     0.120838
H     -1.094766    10.413971    14.959002     0.102019
H     -5.556702     9.745065    22.283794     0.124873
H     -3.442586     6.310105    22.275355     0.120676
H      6.203948    13.151316    16.408490     0.112383
H      2.083452     1.202882     2.343990     0.112384
C     10.315327     1.198576    25.712719     0.656051
C     11.586614     1.979444    25.770383    -0.039524
C     11.908994     2.796198    26.848568    -0.087666
C     13.145474     3.427782    26.896950    -0.140922
C     14.061232     3.242613    25.867428     0.081937
C     13.739680     2.427295    24.789525    -0.153964
C     12.501543     1.795710    24.740862    -0.097082
C     -1.240624     3.991902    25.861803     0.098433
C     -1.211618     5.336891    25.903996    -0.196359
C     -0.812994     8.246487    26.663479    -0.140986
C     -0.751667     9.630231    26.624099    -0.088684
C     -0.978742    14.246542    21.611511     0.587585
C     -0.881779    14.273814    20.123487    -0.012508
C     -2.129862    14.316877    19.437139    -0.104071
C      0.300833    14.278121    19.456829    -0.094305
C     -2.027927    13.155622    11.648219     0.656051
C     -3.299214    12.374754    11.705883    -0.039524
C     -3.621594    11.558000    12.784068    -0.087666
C     -4.858074    10.926416    12.832450    -0.140922
C     -5.773832    11.111585    11.802928     0.081938
C     -5.452280    11.926903    10.725025    -0.153965
C     -4.214143    12.558488    10.676362    -0.097083
C      9.528024    10.362296    11.797303     0.098431
C      9.499018     9.017307    11.839496    -0.196359
C      9.100394     6.107711    12.598979    -0.140986
C      9.039067     4.723967    12.559598    -0.088685
C      9.266142     0.107656     7.547011     0.587588
C      9.169179     0.080384     6.058987    -0.012508
C     10.417262     0.037321     5.372639    -0.104071
C      7.986567     0.076077     5.392329    -0.094305
C      2.027927    13.155622    11.792521     0.655772
C      3.299214    12.374754    11.734856    -0.039441
C      3.621594    11.558000    10.656672    -0.087647
C      4.858074    10.926416    10.608290    -0.140982
C      5.773832    11.111585    11.637811     0.081933
C      5.452280    11.926903    12.715714    -0.153811
C      4.214143    12.558488    12.764378    -0.096943
C      7.046776    10.362296    11.643437     0.098413
C      7.075782     9.017307    11.601243    -0.196351
C      7.474406     6.107711    10.841760    -0.141028
C      7.535733     4.723967    10.881141    -0.088815
C      7.308658     0.107656    15.893729     0.587630
C      7.405621     0.080384    17.381753    -0.012549
C      6.157538     0.037321    18.068101    -0.104101
C      8.588233     0.076077    18.048410    -0.094066
C      6.259473     1.198576    25.857021     0.655773
C      4.988186     1.979444    25.799356    -0.039441
C      4.665806     2.796198    24.721172    -0.087647
C      3.429326     3.427782    24.672790    -0.140982
C      2.513568     3.242613    25.702311     0.081932
C      2.835120     2.427295    26.780214    -0.153811
C      4.073257     1.795710    26.828878    -0.096943
C      1.240624     3.991902    25.707937     0.098415
C      1.211618     5.336891    25.665743    -0.196350
C      0.812994     8.246487    24.906260    -0.141028
C      0.751667     9.630231    24.945641    -0.088814
C      0.978742    14.246542     1.829229     0.587624
C      0.881779    14.273814     3.317253    -0.012549
C      2.129862    14.316877     4.003601    -0.104101
C     -0.300833    14.278121     3.983910    -0.094066
C      0.000000     3.335916    25.785010    -0.191495
C      0.000000     6.054601    25.785010     0.101895
C      0.000000     7.538825    25.785010     0.091363
C      0.000000    10.360860    25.785010    -0.010702
C      0.000000    11.853697    25.785010     0.635298
C      8.287400    11.018282    11.720510    -0.191492
C      8.287400     8.299597    11.720510     0.101895
C      8.287400     6.815373    11.720510     0.091363
C      8.287400     3.993338    11.720510    -0.010700
C      8.287400     2.500501    11.720510     0.635297
C      4.167733     4.821575     6.959958     0.656238
C      4.208342     3.330174     7.017623    -0.039537
C      4.754481     2.642608     8.095807    -0.087780
C      4.683210     1.255992     8.144189    -0.140899
C      4.064970     0.555507     7.114668     0.082070
C      3.519659     1.241638     6.036765    -0.154151
C      3.591759     2.629689     5.988102    -0.096913
C     -4.209999    13.432658     7.109042     0.098643
C     -3.059708    12.735044     7.151236    -0.196318
C     -0.739236    10.935028     7.910719    -0.141184
C      0.428459    10.190045     7.871338    -0.088751
C      4.539838     8.078543     2.858750     0.587571
C      4.514976     7.980934     1.370726    -0.012436
C      5.176310     9.040274     0.684379    -0.104084
C      3.927399     6.954609     0.704069    -0.094066
C      4.119667     9.532623    21.024458     0.656238
C      4.079058    11.024024    21.082123    -0.039537
C      3.532919    11.711590    22.160307    -0.087781
C      3.604190    13.098206    22.208689    -0.140899
C      4.222430    13.798691    21.179168     0.082070
C      4.767741    13.112560    20.101265    -0.154151
C      4.695641    11.724509    20.052602    -0.096912
C     12.497399     0.921540    21.173542     0.098642
C     11.347108     1.619154    21.215736    -0.196318
C      9.026636     3.419170    21.975219    -0.141184
C      7.858941     4.164153    21.935838    -0.088751
C      3.747562     6.275655    16.923250     0.587575
C      3.772424     6.373264    15.435226    -0.012435
C      3.111090     5.313924    14.748879    -0.104084
C      4.360001     7.399589    14.768569    -0.094066
C      2.091740     6.020151    21.169042     0.656147
C      0.779844     5.309618    21.111377    -0.039216
C     -0.088675     5.438806    20.033193    -0.087746
C     -1.253884     4.683775    19.984811    -0.140720
C     -1.551401     3.798121    21.014332     0.082320
C     -0.684539     3.668933    22.092235    -0.154021
C      0.481498     4.425399    22.140898    -0.096744
C     13.738023     3.070363    21.019958     0.098680
C     12.558726     3.717737    20.977764    -0.196597
C      9.839630     4.827317    20.218281    -0.141019
C      8.610609     5.466079    20.257662    -0.088815
C      4.726304     7.970886    25.270250     0.587596
C      4.654204     7.900551    26.758274    -0.012430
C      5.240952     9.002953    27.444621    -0.104043
C      4.059169     6.878532    27.424931    -0.094020
C      6.195660     8.334047     7.104542     0.656146
C      7.507556     9.044580     7.046877    -0.039216
C      8.376075     8.915392     5.968693    -0.087746
C      9.541284     9.670423     5.920311    -0.140720
C      9.838801    10.556077     6.949832     0.082320
C      8.971939    10.685265     8.027735    -0.154021
C      7.805902     9.928799     8.076398    -0.096743
C     -5.450623    11.283835     6.955458     0.098680
C     -4.271326    10.636461     6.913264    -0.196596
C     -1.552230     9.526881     6.153781    -0.141020
C     -0.323209     8.888119     6.193162    -0.088815
C      3.561096     6.383312    11.205750     0.587594
C      3.633196     6.453647    12.693774    -0.012431
C      3.046448     5.351245    13.380121    -0.104042
C      4.228231     7.475666    13.360431    -0.094019
C     -5.398412    12.686240     7.032250    -0.191141
C     -3.043962    11.326898     7.032250     0.102161
C     -1.758586    10.584786     7.032250     0.091543
C      0.685368     9.173768     7.032250    -0.010700
C      1.978202     8.427350     7.032250     0.635314
C     13.685812     1.667958    21.096750    -0.191138
C     11.331362     3.027300    21.096750     0.102162
C     10.045986     3.769412    21.096750     0.091543
C      7.602032     5.180430    21.096750    -0.010699
C      6.309198     5.926848    21.096750     0.635314
C     10.379140     8.334047    16.336479     0.655694
C      9.067244     9.044580    16.394144    -0.039099
C      8.198725     8.915392    17.472328    -0.087589
C      7.033516     9.670423    17.520710    -0.140711
C      6.735999    10.556077    16.491189     0.082152
C      7.602861    10.685265    15.413286    -0.153698
C      8.768898     9.928799    15.364622    -0.096764
C      5.450623    11.283835    16.485563     0.098461
C      4.271326    10.636461    16.527757    -0.196370
C      1.552230     9.526881    17.287240    -0.140799
C      0.323209     8.888119    17.247859    -0.088790
C     -3.561096     6.383312    12.235271     0.587691
C     -3.633196     6.453647    10.747247    -0.012534
C     -3.046448     5.351245    10.060899    -0.104106
C     -4.228231     7.475666    10.080590    -0.094040
C     -2.091740     6.020151     2.271979     0.655694
C     -0.779844     5.309618     2.329644    -0.039100
C      0.088675     5.438806     3.407828    -0.087589
C      1.253884     4.683775     3.456210    -0.140711
C      1.551401     3.798121     2.426689     0.082151
C      0.684539     3.668933     1.348786    -0.153698
C     -0.481498     4.425399     1.300122    -0.096764
C      2.836777     3.070363     2.421063     0.098462
C      4.016074     3.717737     2.463257    -0.196370
C      6.735170     4.827317     3.222740    -0.140800
C      7.964191     5.466079     3.183359    -0.088789
C     11.848496     7.970886    26.299771     0.587688
C     11.920596     7.900551    24.811747    -0.012535
C     11.333848     9.002953    24.125399    -0.104108
C     12.515631     6.878532    24.145090    -0.094040
C     -4.119667     9.532623     2.416281     0.656065
C     -4.079058    11.024024     2.358617    -0.039504
C     -3.532919    11.711590     1.280432    -0.087642
C     -3.604190    13.098206     1.232050    -0.140831
C     -4.222430    13.798691     2.261572     0.081906
C     -4.767741    13.112560     3.339475    -0.153983
C     -4.695641    11.724509     3.388138    -0.097071
C      4.077401     0.921540     2.267197     0.098442
C      5.227692     1.619154     2.225004    -0.196100
C      7.548164     3.419170     1.465521    -0.140922
C      8.715859     4.164153     1.504902    -0.088596
C     12.827238     6.275655     6.517489     0.587620
C     12.802376     6.373264     8.005513    -0.012510
C     13.463710     5.313924     8.691861    -0.104053
C     12.214799     7.399589     8.672171    -0.094324
C     12.407067     4.821575    16.480781     0.656064
C     12.366458     3.330174    16.423117    -0.039503
C     11.820319     2.642608    15.344932    -0.087642
C     11.891590     1.255992    15.296550    -0.140830
C     12.509830     0.555507    16.326072     0.081906
C     13.055141     1.241638    17.403975    -0.153983
C     12.983041     2.629689    17.452638    -0.097072
C      4.209999    13.432658    16.331697     0.098442
C      3.059708    12.735044    16.289504    -0.196101
C      0.739236    10.935028    15.530021    -0.140922
C     -0.428459    10.190045    15.569402    -0.088596
C     -4.539838     8.078543    20.581989     0.587621
C     -4.514976     7.980934    22.070013    -0.012509
C     -5.176310     9.040274    22.756361    -0.104054
C     -3.927399     6.954609    22.736671    -0.094325
C      5.398412    12.686240    16.408490    -0.191091
C      3.043962    11.326898    16.408490     0.102044
C      1.758586    10.584786    16.408490     0.091460
C     -0.685368     9.173768    16.408490    -0.010574
C     -1.978202     8.427350    16.408490     0.635264
C      2.888988     1.667958     2.343990    -0.191091
C      5.243438     3.027300     2.343990     0.102044
C      6.528814     3.769412     2.343990     0.091461
C      8.972768     5.180430     2.343990    -0.010575
C     10.265602     5.926848     2.343990     0.635265
O      9.995433     0.713404    24.665758    -0.557069
O      9.652335     1.149771    26.751804    -0.590108
O      0.209671    12.397721    24.691917    -0.545892
O      0.069614    14.311135    22.199407    -0.487852
O     -1.853063    13.711130    22.266916    -0.440131
O     -1.708033    13.640794    10.601258    -0.557069
O     -1.364935    13.204427    12.687304    -0.590107
O      8.077729     1.956477    10.627417    -0.545893
O      8.217786     0.043063     8.134907    -0.487852
O     10.140463     0.643068     8.202416    -0.440132
O      1.708033    13.640794    12.839482    -0.556940
O      1.364935    13.204427    10.753435    -0.589969
O      8.497071     1.956477    12.813322    -0.545769
O      8.357014     0.043063    15.305833    -0.487994
O      6.434337     0.643068    15.238323    -0.440075
O      6.579367     0.713404    26.903982    -0.556941
O      6.922465     1.149771    24.817935    -0.589969
O     -0.209671    12.397721    26.877822    -0.545770
O     -0.069614    14.311135     1.241333    -0.487989
O      1.853063    13.711130     1.173823    -0.440064
O      3.907509     5.341197     5.912997    -0.557211
O      4.456964     5.420145     7.999044    -0.590230
O      2.344505     7.973757     5.939157    -0.545845
O      4.071600     7.138343     3.446646    -0.487900
O      4.513318     9.103432     3.514156    -0.440457
O      4.379891     9.013001    19.977497    -0.557210
O      3.830436     8.934053    22.063544    -0.590230
O      5.942895     6.380441    20.003657    -0.545844
O      4.215800     7.215855    17.511146    -0.487909
O      3.774082     5.250766    17.578656    -0.440469
O      2.671858     6.054601    22.216003    -0.556615
O      2.465501     6.569916    20.129956    -0.590121
O      5.733223     6.017280    22.189843    -0.545452
O      4.146186     7.095280    24.682354    -0.487843
O      5.627145     8.460364    24.614844    -0.440354
O      5.615542     8.299597     8.151503    -0.556614
O      5.821898     7.784282     6.065456    -0.590122
O      2.554177     8.336918     8.125343    -0.545452
O      4.141214     7.258918    10.617854    -0.487842
O      2.660255     5.893834    10.550344    -0.440354
O     10.959258     8.299597    15.289518    -0.556433
O     10.752902     7.784282    17.375565    -0.589858
O     -2.554177     8.336918    15.315678    -0.545394
O     -4.141214     7.258918    12.823167    -0.488074
O     -2.660255     5.893834    12.890677    -0.440214
O     -2.671858     6.054601     1.225018    -0.556433
O     -2.465502     6.569916     3.311065    -0.589858
O     10.841577     6.017280     1.251178    -0.545395
O     12.428614     7.095280    26.887667    -0.488072
O     10.947655     8.460364    26.955177    -0.440206
O     -4.379891     9.013001     3.463242    -0.557157
O     -3.830436     8.934053     1.377196    -0.590105
O     10.631905     6.380441     3.437083    -0.545910
O     12.359000     7.215855     5.929593    -0.487982
O     12.800718     5.250766     5.862084    -0.440363
O     12.667291     5.341197    17.527742    -0.557157
O     12.117836     5.420145    15.441696    -0.590104
O     -2.344505     7.973757    17.501583    -0.545911
O     -4.071600     7.138343    19.994093    -0.487984
O     -4.513318     9.103432    19.926584    -0.440365

The following XYZ coordinates are in angstroms. Other properties are in atomic units.
The sperically averaged electron density of each atom fit to a function of the form exp(a - br)
eigen_1, eigen_2 and eigen_3 are the three eigenvalues of traceless quadrupole moment tensor
  atom number  atomic symbol              X              Y              Z     net charge C6 coefficient C8 coefficient C10 coefficient fluctuating dipole atomic polarizability isotropic forcefield polarizability              a              b squared Pearson coefficient          <r^3>          <r^4>         wp_QDO          m_QDO          q_QDO       dipole_x       dipole_y       dipole_z         dipole            Qxy            Qxz            Qyz     Q(x^2-y^2)  Q(3z^2 - R^2)        eigen_1        eigen_2        eigen_3 static polarizability      alpha(xx)      alpha(xy)      alpha(xz)      alpha(yy)      alpha(yz)      alpha(zz) atomic spin moment
            1             Zn      -0.036796      14.236781      24.128212       0.945271      91.827569 0.17626422E+04  0.55289486E+05                                16.841481                           13.907516       0.177428       1.930528                    0.998627      44.965300     122.098982       0.474528       0.411497      -1.135192       0.012540       0.002193      -0.066351       0.067562      -0.007837      -0.035939       0.002712      -0.015500      -0.291595      -0.105998       0.044087       0.061911             20.110881      15.537675      -1.079782       1.054283      19.406540       0.036069      25.388429           0.007927
            2             Zn       8.324196       0.117417      10.063712       0.945271      91.827676 0.17626447E+04  0.55289587E+05                                16.841496                           13.907528       0.177426       1.930527                    0.998627      44.965327     122.099096       0.474527       0.411497      -1.135192      -0.012540      -0.002194      -0.066352       0.067563      -0.007837       0.035939      -0.002712      -0.015501      -0.291594      -0.105998       0.044087       0.061911             20.110899      15.537685      -1.079782      -1.054286      19.406552      -0.036067      25.388461           0.007903
            3             Zn       8.250604       0.117417      13.377027       0.945255      91.835456 0.17627904E+04  0.55295499E+05                                16.842652                           13.908296       0.177501       1.930535                    0.998628      44.966705     122.105756       0.474503       0.411508      -1.135180       0.012529      -0.002161       0.066330       0.067537       0.007769       0.035968       0.002777      -0.015552      -0.291745      -0.106060       0.044157       0.061903             20.112521      15.538398       1.079950      -1.054305      19.408123       0.035896      25.391041           0.007893
            4             Zn       0.036796      14.236781      27.441527       0.945253      91.835377 0.17627884E+04  0.55295419E+05                                16.842639                           13.908285       0.177502       1.930536                    0.998628      44.966689     122.105674       0.474503       0.411508      -1.135180      -0.012529       0.002160       0.066328       0.067535       0.007768      -0.035968      -0.002777      -0.015551      -0.291746      -0.106060       0.044157       0.061902             20.112507      15.538391       1.079953       1.054295      19.408121      -0.035895      25.391008           0.007931
            5             Zn       4.060412       7.267674       5.375452       0.945223      91.829722 0.17627032E+04  0.55291775E+05                                16.841635                           13.907709       0.177737       1.930609                    0.998631      44.965770     122.099937       0.474528       0.411494      -1.135196      -0.004262      -0.011916      -0.066204       0.067403      -0.002758       0.020406       0.029807       0.021340      -0.292053      -0.106172       0.044153       0.062019             20.110949      19.372526      -1.136314      -0.496194      15.570334      -0.931584      25.389988           0.007918
            6             Zn       4.226988       7.086524      19.439952       0.945227      91.829583 0.17626996E+04  0.55291632E+05                                16.841613                           13.907689       0.177740       1.930611                    0.998631      44.965732     122.099761       0.474528       0.411493      -1.135196       0.004262       0.011915      -0.066204       0.067403      -0.002758      -0.020407      -0.029806       0.021340      -0.292055      -0.106173       0.044153       0.062019             20.110924      19.372488      -1.136311       0.496199      15.570311       0.931598      25.389972           0.007910
            7             Zn       4.263784       7.150257      22.753548       0.945245      91.829387 0.17627332E+04  0.55292917E+05                                16.841592                           13.907836       0.177737       1.930607                    0.998633      44.965890     122.100212       0.474525       0.411494      -1.135197      -0.008201      -0.009655       0.066205       0.067406      -0.010599      -0.015640      -0.032501      -0.005870      -0.292024      -0.106139       0.044170       0.061970             20.110759      17.503553      -2.214957       0.558078      17.438559       0.894023      25.390166           0.007915
            8             Zn       4.023616       7.203941       8.689048       0.945244      91.829266 0.17627308E+04  0.55292818E+05                                16.841576                           13.907825       0.177739       1.930608                    0.998633      44.965863     122.100096       0.474526       0.411494      -1.135197       0.008201       0.009655       0.066204       0.067405      -0.010599       0.015640       0.032501      -0.005868      -0.292027      -0.106140       0.044170       0.061970             20.110736      17.503534      -2.214954      -0.558080      17.438544      -0.894018      25.390130           0.007899
            9             Zn      -4.023616       7.203941      14.751973       0.945289      91.831278 0.17627573E+04  0.55294111E+05                                16.842120                           13.908169       0.177554       1.930557                    0.998629      44.966033     122.102900       0.474505       0.411508      -1.135182      -0.008147       0.009745      -0.066361       0.067566       0.010614       0.015601      -0.032489      -0.005631      -0.291994      -0.106121       0.044211       0.061910             20.111464      17.503439       2.215572      -0.557945      17.440018       0.894338      25.390936           0.007890
           10             Zn      12.311016       7.150257       0.687473       0.945288      91.831236 0.17627568E+04  0.55294090E+05                                16.842109                           13.908163       0.177559       1.930558                    0.998629      44.966039     122.102874       0.474506       0.411508      -1.135182       0.008148      -0.009746      -0.066360       0.067565       0.010614      -0.015602       0.032489      -0.005631      -0.291990      -0.106120       0.044211       0.061910             20.111446      17.503433       2.215573       0.557928      17.440008      -0.894324      25.390898           0.007923
           11             Zn      12.347812       7.086524       4.000788       0.945281      91.823858 0.17625831E+04  0.55287116E+05                                16.841006                           13.907277       0.177483       1.930553                    0.998627      44.964558     122.096014       0.474532       0.411496      -1.135193      -0.004345       0.011942       0.066383       0.067588       0.002813      -0.020345       0.029776       0.021340      -0.291870      -0.106092       0.044125       0.061967             20.110025      19.372626       1.135656       0.496373      15.569301      -0.931675      25.388149           0.007926
           12             Zn      -4.060412       7.267674      18.065288       0.945281      91.823888 0.17625837E+04  0.55287143E+05                                16.841013                           13.907282       0.177479       1.930551                    0.998627      44.964559     122.096047       0.474532       0.411496      -1.135193       0.004344      -0.011942       0.066383       0.067588       0.002812       0.020345      -0.029776       0.021340      -0.291867      -0.106091       0.044124       0.061967             20.110035      19.372635       1.135657      -0.496376      15.569306       0.931678      25.388163           0.007905
           13              H      11.296555       2.921079      27.538291       0.118319       1.047938 0.73234066E+01  0.70025052E+02                                 1.675384                            1.558896      -0.943704       2.434739                    0.998469       3.362464       9.161390       0.514770       1.244378      -0.716965      -0.024562       0.006549       0.029725       0.039112       0.002093      -0.004861       0.009078       0.010770       0.023644      -0.014205       0.001214       0.012990              1.738048       1.938528       0.041620      -0.517643       1.390452       0.129802       1.885164           0.000001
           14              H      13.361775       3.974677      27.617052       0.119948       1.050000 0.72947523E+01  0.70402152E+02                                 1.742403                            1.604392      -1.034729       2.393410                    0.997173       3.536397      10.010440       0.479611       1.323249      -0.698820       0.004088       0.022368       0.029941       0.037597       0.004902      -0.005790       0.006359       0.011164       0.017427      -0.013703       0.003158       0.010545              1.829293       1.691432       0.285446       0.240792       1.755078       0.494039       2.041369           0.000002
           15              H      14.352119       2.302413      24.100927       0.107470       1.160337 0.84962497E+01  0.84653807E+02                                 1.813387                            1.694449      -1.204628       2.301806                    0.994995       3.647003      10.277724       0.485094       1.267246      -0.710838       0.020458      -0.007461      -0.026520       0.034314       0.002762      -0.007712       0.009287       0.008172      -0.001122      -0.014372       0.003283       0.011089              1.860423       1.994040       0.129071      -0.444716       1.461923       0.069652       2.125307           0.000068
           16              H      12.286071       1.250251      24.019353       0.106483       1.088178 0.76307698E+01  0.74672730E+02                                 1.787492                            1.640134      -1.303511       2.252221                    0.993890       3.802039      10.929623       0.473468       1.321970      -0.697174      -0.006808      -0.021958      -0.028211       0.036392       0.003420      -0.002872       0.009982      -0.001234       0.001856      -0.011412       0.000953       0.010458              1.897352       1.632168       0.303329       0.222636       1.854652       0.569290       2.205236           0.000017
           17              H      -2.007208       5.804838      26.013699       0.116737       0.954807 0.68797199E+01  0.66516636E+02                                 1.726319                            1.627213      -1.456638       2.185900                    0.992644       3.954089      11.821337       0.438932       1.443275      -0.672658      -0.026781       0.013616       0.006791       0.030801       0.001457       0.000380       0.000472       0.001298      -0.020644      -0.006913       0.001850       0.005063              1.780181       2.156883      -0.316737      -0.014834       1.770266       0.040527       1.413394           0.000460
           18              H      -1.378195       7.807248      27.257001       0.120762       1.023379 0.72987708E+01  0.70802436E+02                                 1.740829                            1.627668      -1.206843       2.313286                    0.995024       3.644127      10.511472       0.463868       1.361173      -0.690453      -0.022021      -0.015624       0.026115       0.037564      -0.000452      -0.013893      -0.000095      -0.014229       0.004683      -0.017849       0.006335       0.011515              1.795472       1.773381       0.283111      -0.405300       1.805180      -0.266677       1.807855           0.000013
           19              H      -1.278746      10.095307      27.234498       0.101973       1.060693 0.75205205E+01  0.72260424E+02                                 1.673731                            1.567228      -0.933921       2.428310                    0.998247       3.428515       9.309927       0.520482       1.224751      -0.721100      -0.019281       0.018147       0.026461       0.037433      -0.003413      -0.012365      -0.000239      -0.005289       0.002737      -0.014091       0.002220       0.011871              1.724254       1.619962      -0.249734      -0.421778       1.796884       0.333851       1.755916          -0.000016
           20              H      -2.930425      14.293910      19.909706       0.124872       1.147996 0.83355981E+01  0.81002554E+02                                 1.685848                            1.595325      -0.893054       2.465259                    0.998954       3.166431       8.249116       0.550492       1.144967      -0.743999      -0.039769      -0.003102       0.015213       0.042692      -0.000409      -0.000163       0.001055       0.034548      -0.006523      -0.016270      -0.002097       0.018367              1.700042       2.028050       0.009303      -0.372335       1.334548       0.000800       1.737528           0.000580
           21              H       1.101395      14.180512      19.918145       0.120691       0.979042 0.70145940E+01  0.67235162E+02                                 1.680025                            1.588032      -1.034791       2.393887                    0.997333       3.541094      10.085305       0.473985       1.348178      -0.693535       0.033745      -0.009568       0.016543       0.038781      -0.002700       0.000637      -0.004978       0.022995      -0.000162      -0.013549       0.001580       0.011969              1.709633       2.030544      -0.004973       0.408941       1.340241       0.032829       1.758113           0.000410
           22              H      -3.009155      11.433119      13.473791       0.118319       1.047937 0.73233939E+01  0.70024898E+02                                 1.675383                            1.558894      -0.943703       2.434740                    0.998469       3.362461       9.161379       0.514771       1.244378      -0.716965       0.024562      -0.006549       0.029725       0.039112       0.002093       0.004861      -0.009078       0.010769       0.023644      -0.014205       0.001214       0.012990              1.738046       1.938526       0.041620       0.517642       1.390451      -0.129802       1.885162          -0.000023
           23              H      -5.074375      10.379521      13.552552       0.119949       1.050000 0.72947501E+01  0.70402119E+02                                 1.742401                            1.604390      -1.034730       2.393410                    0.997173       3.536396      10.010433       0.479612       1.323247      -0.698820      -0.004087      -0.022368       0.029941       0.037597       0.004902       0.005790      -0.006359       0.011164       0.017427      -0.013702       0.003158       0.010545              1.829292       1.691431       0.285446      -0.240792       1.755077      -0.494038       2.041367          -0.000018
           24              H      -6.064719      12.051785      10.036427       0.107470       1.160338 0.84962523E+01  0.84653841E+02                                 1.813388                            1.694449      -1.204627       2.301806                    0.994995       3.647004      10.277728       0.485094       1.267246      -0.710838      -0.020458       0.007460      -0.026519       0.034314       0.002762       0.007712      -0.009287       0.008172      -0.001123      -0.014372       0.003283       0.011089              1.860424       1.994040       0.129071       0.444716       1.461923      -0.069652       2.125307           0.000051
           25              H      -3.998670      13.103947       9.954853       0.106483       1.088179 0.76307805E+01  0.74672846E+02                                 1.787492                            1.640134      -1.303511       2.252221                    0.993890       3.802040      10.929620       0.473469       1.321968      -0.697175       0.006808       0.021958      -0.028211       0.036392       0.003420       0.002872      -0.009982      -0.001235       0.001856      -0.011411       0.000953       0.010458              1.897352       1.632169       0.303330      -0.222637       1.854652      -0.569290       2.205236           0.000005
           26              H      10.294608       8.549360      11.949199       0.116737       0.954805 0.68797013E+01  0.66516411E+02                                 1.726317                            1.627211      -1.456635       2.185901                    0.992644       3.954083      11.821315       0.438932       1.443275      -0.672658       0.026781      -0.013616       0.006791       0.030801       0.001457      -0.000380      -0.000472       0.001298      -0.020644      -0.006913       0.001850       0.005063              1.780179       2.156880      -0.316737       0.014834       1.770263      -0.040527       1.413393           0.000452
           27              H       9.665595       6.546950      13.192501       0.120761       1.023377 0.72987589E+01  0.70802293E+02                                 1.740828                            1.627667      -1.206842       2.313287                    0.995024       3.644124      10.511462       0.463868       1.361174      -0.690453       0.022021       0.015625       0.026115       0.037564      -0.000452       0.013893       0.000095      -0.014229       0.004683      -0.017849       0.006335       0.011515              1.795471       1.773380       0.283111       0.405300       1.805179       0.266677       1.807854          -0.000002
           28              H       9.566146       4.258891      13.169998       0.101973       1.060693 0.75205255E+01  0.72260479E+02                                 1.673731                            1.567228      -0.933919       2.428311                    0.998247       3.428515       9.309925       0.520482       1.224750      -0.721101       0.019281      -0.018147       0.026460       0.037433      -0.003413       0.012365       0.000239      -0.005289       0.002737      -0.014091       0.002220       0.011871              1.724254       1.619962      -0.249734       0.421778       1.796884      -0.333851       1.755917          -0.000038
           29              H      11.217825       0.060288       5.845206       0.124871       1.148006 0.83356944E+01  0.81003732E+02                                 1.685859                            1.595335      -0.893068       2.465252                    0.998954       3.166447       8.249173       0.550490       1.144968      -0.743999       0.039769       0.003102       0.015212       0.042692      -0.000410       0.000162      -0.001055       0.034548      -0.006525      -0.016270      -0.002098       0.018368              1.700053       2.028064       0.009303       0.372338       1.334555      -0.000800       1.737539           0.000595
           30              H       7.186005       0.173686       5.853645       0.120691       0.979043 0.70146101E+01  0.67235353E+02                                 1.680026                            1.588033      -1.034796       2.393884                    0.997333       3.541098      10.085318       0.473985       1.348177      -0.693535      -0.033745       0.009568       0.016543       0.038781      -0.002700      -0.000637       0.004978       0.022995      -0.000162      -0.013549       0.001580       0.011969              1.709634       2.030546      -0.004973      -0.408941       1.340242      -0.032829       1.758115           0.000414
           31              H       3.009155      11.433119       9.966949       0.118264       1.048065 0.73244495E+01  0.70037090E+02                                 1.675474                            1.558969      -0.943897       2.434650                    0.998468       3.362692       9.161964       0.514780       1.244317      -0.716978      -0.024597      -0.006567      -0.029717       0.039131      -0.002110       0.004852       0.009064       0.010758       0.023578      -0.014190       0.001232       0.012959              1.738149       1.938653      -0.041617       0.517701       1.390516       0.129819       1.885277          -0.000016
           32              H       5.074375      10.379521       9.888187       0.119921       1.050212 0.72964794E+01  0.70422395E+02                                 1.742559                            1.604520      -1.035204       2.393188                    0.997165       3.536731      10.011364       0.479624       1.323147      -0.698839       0.004084      -0.022388      -0.029895       0.037571      -0.004893       0.005789       0.006352       0.011135       0.017482      -0.013689       0.003140       0.010549              1.829469       1.691601      -0.285503      -0.240835       1.755246       0.494124       2.041560          -0.000013
           33              H       6.064719      12.051785      13.404312       0.107420       1.160298 0.84958053E+01  0.84645904E+02                                 1.813120                            1.694230      -1.203587       2.302206                    0.995006       3.646843      10.276123       0.485214       1.266986      -0.710894       0.020462       0.007443       0.026569       0.034351      -0.002753       0.007713       0.009292       0.008167      -0.001069      -0.014369       0.003270       0.011099              1.860132       1.993725      -0.129023       0.444570       1.461731       0.069664       2.124940           0.000046
           34              H       3.998671      13.103947      13.485886       0.106312       1.088903 0.76368274E+01  0.74746570E+02                                 1.788229                            1.640735      -1.303709       2.252033                    0.993888       3.803475      10.934690       0.473405       1.321889      -0.697187      -0.006788       0.021982       0.028265       0.036444      -0.003444       0.002861       0.010004      -0.001225       0.001851      -0.011439       0.000959       0.010479              1.898187       1.632802      -0.303539      -0.222805       1.855450       0.569710       2.206309           0.000002
           35              H       6.280192       8.549360      11.491540       0.116696       0.954870 0.68802139E+01  0.66521603E+02                                 1.726289                            1.627190      -1.456512       2.185969                    0.992648       3.954018      11.820559       0.438974       1.443132      -0.672685      -0.026799      -0.013628      -0.006780       0.030820      -0.001456      -0.000389       0.000479       0.001334      -0.020603      -0.006901       0.001836       0.005064              1.780145       2.156792       0.316700       0.014876       1.770249       0.040534       1.413394           0.000451
           36              H       6.909205       6.546950      10.248239       0.120724       1.023389 0.72991245E+01  0.70809334E+02                                 1.741115                            1.627921      -1.206824       2.313348                    0.995017       3.644635      10.514460       0.463724       1.361529      -0.690382      -0.022024       0.015638      -0.026174       0.037612       0.000454       0.013880      -0.000091      -0.014205       0.004706      -0.017830       0.006319       0.011511              1.795776       1.773637      -0.283194       0.405379       1.805516      -0.266779       1.808175          -0.000000
           37              H       7.008654       4.258891      10.270742       0.101975       1.060663 0.75202973E+01  0.72257251E+02                                 1.673636                            1.567157      -0.933527       2.428463                    0.998253       3.428520       9.309667       0.520521       1.224675      -0.721116      -0.019322      -0.018154      -0.026421       0.037430       0.003414       0.012368      -0.000256      -0.005304       0.002853      -0.014099       0.002221       0.011878              1.724146       1.619831       0.249697       0.421693       1.796798       0.333817       1.755810          -0.000034
           38              H       5.356975       0.060288      17.595533       0.124839       1.148193 0.83374513E+01  0.81025902E+02                                 1.686133                            1.595577      -0.893358       2.465128                    0.998949       3.166659       8.250260       0.550404       1.145074      -0.743974      -0.039787       0.003090      -0.015230       0.042714       0.000412       0.000161       0.001055       0.034529      -0.006625      -0.016244      -0.002131       0.018375              1.700333       2.028437      -0.009302       0.372431       1.334738       0.000800       1.737824           0.000559
           39              H       9.388795       0.173686      17.587095       0.120657       0.979398 0.70177451E+01  0.67273950E+02                                 1.680524                            1.588454      -1.035580       2.393553                    0.997321       3.541915      10.088792       0.473886       1.348289      -0.693510       0.033740       0.009595      -0.016513       0.038770       0.002684      -0.000645      -0.004984       0.023009      -0.000157      -0.013557       0.001584       0.011972              1.710159       2.031270       0.004982      -0.409182       1.340556       0.032838       1.758651           0.000407
           40              H       5.278245       2.921079      24.031449       0.118264       1.048065 0.73244460E+01  0.70037054E+02                                 1.675474                            1.558969      -0.943897       2.434650                    0.998468       3.362691       9.161963       0.514780       1.244318      -0.716978       0.024597       0.006567      -0.029717       0.039131      -0.002110      -0.004852      -0.009064       0.010758       0.023578      -0.014190       0.001231       0.012959              1.738149       1.938653      -0.041617      -0.517701       1.390516      -0.129819       1.885278          -0.000005
           41              H       3.213025       3.974677      23.952687       0.119920       1.050212 0.72964744E+01  0.70422336E+02                                 1.742559                            1.604519      -1.035203       2.393188                    0.997165       3.536730      10.011361       0.479624       1.323147      -0.698839      -0.004084       0.022388      -0.029895       0.037571      -0.004893      -0.005789      -0.006352       0.011135       0.017482      -0.013689       0.003140       0.010550              1.829469       1.691601      -0.285503       0.240835       1.755246      -0.494124       2.041559          -0.000004
           42              H       2.222681       2.302413      27.468812       0.107420       1.160298 0.84958067E+01  0.84645904E+02                                 1.813119                            1.694229      -1.203588       2.302206                    0.995006       3.646842      10.276112       0.485215       1.266984      -0.710895      -0.020462      -0.007443       0.026569       0.034351      -0.002753      -0.007713      -0.009292       0.008167      -0.001068      -0.014369       0.003270       0.011099              1.860131       1.993723      -0.129023      -0.444570       1.461730      -0.069664       2.124938           0.000074
           43              H       4.288730       1.250251      27.550386       0.106311       1.088905 0.76368375E+01  0.74746689E+02                                 1.788230                            1.640736      -1.303709       2.252033                    0.993888       3.803477      10.934695       0.473405       1.321889      -0.697187       0.006788      -0.021982       0.028265       0.036444      -0.003444      -0.002861      -0.010004      -0.001225       0.001850      -0.011439       0.000959       0.010479              1.898188       1.632804      -0.303540       0.222806       1.855451      -0.569711       2.206310           0.000020
           44              H       2.007208       5.804838      25.556040       0.116696       0.954873 0.68802389E+01  0.66521921E+02                                 1.726293                            1.627194      -1.456521       2.185964                    0.992648       3.954029      11.820608       0.438973       1.443134      -0.672684       0.026798       0.013628      -0.006780       0.030820      -0.001456       0.000389      -0.000479       0.001333      -0.020603      -0.006901       0.001836       0.005064              1.780150       2.156798       0.316701      -0.014876       1.770254      -0.040534       1.413397           0.000460
           45              H       1.378195       7.807248      24.312739       0.120725       1.023389 0.72991250E+01  0.70809349E+02                                 1.741116                            1.627921      -1.206829       2.313346                    0.995017       3.644636      10.514468       0.463723       1.361530      -0.690382       0.022024      -0.015638      -0.026175       0.037612       0.000454      -0.013880       0.000091      -0.014205       0.004706      -0.017830       0.006319       0.011511              1.795777       1.773637      -0.283194      -0.405379       1.805517       0.266779       1.808176           0.000009
           46              H       1.278746      10.095307      24.335242       0.101975       1.060660 0.75202735E+01  0.72256968E+02                                 1.673633                            1.567155      -0.933527       2.428464                    0.998253       3.428515       9.309651       0.520522       1.224676      -0.721116       0.019322       0.018154      -0.026421       0.037430       0.003414      -0.012368       0.000256      -0.005304       0.002853      -0.014099       0.002221       0.011878              1.724144       1.619829       0.249696      -0.421692       1.796795      -0.333817       1.755807          -0.000021
           47              H       2.930425      14.293910       3.531033       0.124839       1.148176 0.83372966E+01  0.81023970E+02                                 1.686113                            1.595559      -0.893339       2.465138                    0.998949       3.166635       8.250158       0.550410       1.145069      -0.743975       0.039787      -0.003091      -0.015231       0.042714       0.000412      -0.000161      -0.001055       0.034529      -0.006622      -0.016245      -0.002130       0.018375              1.700312       2.028409      -0.009301      -0.372425       1.334724      -0.000800       1.737802           0.000616
           48              H      -1.101395      14.180512       3.522595       0.120657       0.979397 0.70177322E+01  0.67273791E+02                                 1.680523                            1.588453      -1.035574       2.393556                    0.997321       3.541911      10.088776       0.473886       1.348289      -0.693510      -0.033740      -0.009595      -0.016513       0.038770       0.002684       0.000645       0.004984       0.023009      -0.000156      -0.013557       0.001584       0.011972              1.710157       2.031268       0.004982       0.409181       1.340554      -0.032838       1.758649           0.000418
           49              H       0.000000       2.405764      25.785010       0.112381       1.207994 0.93946092E+01  0.94785547E+02                                 1.794679                            1.734209      -1.003547       2.398211                    0.998324       3.404128       9.264575       0.505694       1.200481      -0.729652       0.000000      -0.037991      -0.000019       0.037991       0.000001      -0.001349      -0.000007      -0.013947      -0.034304      -0.011610      -0.001081       0.012691              1.800045       1.756003      -0.000016       0.097126       2.176519      -0.000034       1.467613           0.000140
           50              H       8.287400      11.948434      11.720510       0.112379       1.207997 0.93946388E+01  0.94785986E+02                                 1.794688                            1.734217      -1.003535       2.398217                    0.998324       3.404131       9.264611       0.505690       1.200488      -0.729650      -0.000000       0.037991      -0.000019       0.037991       0.000001       0.001349       0.000007      -0.013947      -0.034302      -0.011610      -0.001081       0.012691              1.800054       1.756012      -0.000016      -0.097126       2.176531       0.000034       1.467619           0.000082
           51              H       5.168851       3.110555       8.785531       0.118414       1.047385 0.73188559E+01  0.69972462E+02                                 1.675016                            1.558589      -0.897155       2.456455                    0.998829       3.361604       9.159221       0.514720       1.244662      -0.716906       0.017938       0.017955       0.029747       0.039103       0.003617       0.010301      -0.000335      -0.009029       0.023582      -0.014214       0.001234       0.012980              1.737645       1.491122       0.216425       0.371094       1.837099       0.383232       1.884716          -0.000019
           52              H       5.048684       0.795223       8.864292       0.120048       1.050076 0.72953448E+01  0.70409597E+02                                 1.742488                            1.604453      -1.035661       2.393026                    0.997158       3.536536      10.011094       0.479601       1.323243      -0.698818       0.017314      -0.014745       0.029936       0.037595       0.002391       0.008399       0.001822      -0.014020       0.017436      -0.013682       0.003144       0.010538              1.829390       1.492022      -0.170313       0.307494       1.954641      -0.455618       2.041508          -0.000016
           53              H       3.105289       0.773691       5.348167       0.107481       1.160326 0.84960608E+01  0.84650565E+02                                 1.813278                            1.694350      -1.204854       2.301698                    0.994990       3.647020      10.277337       0.485148       1.267126      -0.710862      -0.016697      -0.014027      -0.026555       0.034362       0.002165       0.011892       0.002015      -0.008887      -0.001128      -0.014371       0.003297       0.011074              1.860312       1.483086       0.165854       0.282646       1.972676       0.350297       2.125175           0.000064
           54              H       3.227114       3.089023       5.266593       0.106395       1.088379 0.76324400E+01  0.74693322E+02                                 1.787724                            1.640322      -1.303364       2.252244                    0.993878       3.802526      10.931411       0.473436       1.321984      -0.697171      -0.015631       0.016886      -0.028262       0.036444      -0.002232       0.010090      -0.002490      -0.005334       0.001807      -0.011431       0.000984       0.010446              1.897618       1.536527      -0.248064       0.381790       1.950742      -0.477564       2.205585           0.000014
           55              H      -2.256659      13.190073       7.260939       0.116787       0.954703 0.68787505E+01  0.66504124E+02                                 1.726111                            1.627036      -1.456379       2.186053                    0.992645       3.953572      11.819050       0.438986       1.443166      -0.672679       0.025193       0.016379       0.006835       0.030817      -0.000164       0.000199      -0.000562      -0.003197      -0.020644      -0.006912       0.001837       0.005075              1.779951       2.140901       0.325698       0.042498       1.785707      -0.007421       1.413245           0.000457
           56              H      -0.837027      11.644125       8.504241       0.120968       1.022647 0.72928632E+01  0.70737757E+02                                 1.740781                            1.627620      -1.208826       2.312707                    0.995005       3.643425      10.512272       0.463568       1.362195      -0.690255      -0.002502       0.026857       0.026108       0.037539      -0.005940       0.006862       0.012038       0.007884       0.004662      -0.017814       0.006337       0.011477              1.795423       1.551985      -0.155319      -0.028310       2.026475       0.484348       1.807811           0.000001
           57              H       1.094766      10.413971       8.481737       0.102146       1.060039 0.75152271E+01  0.72203314E+02                                 1.673762                            1.567245      -0.936181       2.427617                    0.998223       3.427637       9.309861       0.520149       1.225641      -0.720905       0.025275       0.007611       0.026446       0.037365      -0.000563       0.005966       0.010806       0.008568       0.002745      -0.014064       0.002203       0.011861              1.724294       1.968979       0.048280       0.500060       1.447937       0.198362       1.755967          -0.000032
           58              H       5.556702       9.745065       1.156946       0.124909       1.147966 0.83351797E+01  0.80997953E+02                                 1.685858                            1.595315      -0.893262       2.465185                    0.998951       3.166382       8.249121       0.550475       1.145010      -0.743987       0.017184       0.035975       0.015205       0.042669       0.015156       0.001018      -0.000394      -0.016561      -0.006541      -0.016262      -0.002100       0.018362              1.700059       1.499850       0.295655       0.186894       1.862728       0.322124       1.737601           0.000621
           59              H       3.442586       6.310105       1.165384       0.120491       0.979341 0.70163301E+01  0.67247993E+02                                 1.679522                            1.587567      -1.031064       2.395293                    0.997377       3.540559      10.079593       0.474408       1.347055      -0.693761      -0.025193      -0.024492       0.016560       0.038843       0.011336      -0.004626       0.001919      -0.006807      -0.000138      -0.013566       0.001572       0.011994              1.709119       1.516689       0.301274      -0.176014       1.853033      -0.370451       1.757636           0.000421
           60              H       3.118549      11.243643      22.850031       0.118414       1.047386 0.73188668E+01  0.69972591E+02                                 1.675017                            1.558590      -0.897154       2.456455                    0.998829       3.361607       9.159230       0.514720       1.244662      -0.716906      -0.017938      -0.017955       0.029747       0.039103       0.003617      -0.010301       0.000335      -0.009029       0.023582      -0.014214       0.001234       0.012980              1.737646       1.491123       0.216425      -0.371094       1.837100      -0.383232       1.884717          -0.000004
           61              H       3.238716      13.558975      22.928792       0.120048       1.050077 0.72953538E+01  0.70409707E+02                                 1.742489                            1.604454      -1.035660       2.393026                    0.997158       3.536539      10.011105       0.479601       1.323243      -0.698818      -0.017314       0.014745       0.029936       0.037595       0.002391      -0.008399      -0.001822      -0.014020       0.017436      -0.013682       0.003144       0.010538              1.829392       1.492023      -0.170313      -0.307494       1.954643       0.455619       2.041510          -0.000002
           62              H       5.182111      13.580507      19.412667       0.107481       1.160325 0.84960555E+01  0.84650499E+02                                 1.813278                            1.694349      -1.204855       2.301697                    0.994990       3.647019      10.277333       0.485148       1.267126      -0.710862       0.016697       0.014027      -0.026555       0.034362       0.002166      -0.011892      -0.002015      -0.008887      -0.001128      -0.014371       0.003297       0.011074              1.860311       1.483086       0.165854      -0.282646       1.972675      -0.350297       2.125174           0.000053
           63              H       5.060286      11.265175      19.331093       0.106395       1.088379 0.76324344E+01  0.74693260E+02                                 1.787725                            1.640323      -1.303365       2.252244                    0.993878       3.802525      10.931411       0.473436       1.321985      -0.697171       0.015631      -0.016886      -0.028262       0.036445      -0.002232      -0.010090       0.002490      -0.005334       0.001807      -0.011431       0.000984       0.010446              1.897618       1.536527      -0.248064      -0.381790       1.950742       0.477564       2.205585           0.000007
           64              H      10.544059       1.164125      21.325439       0.116787       0.954698 0.68787098E+01  0.66503631E+02                                 1.726106                            1.627032      -1.456372       2.186056                    0.992645       3.953559      11.819002       0.438987       1.443167      -0.672678      -0.025193      -0.016379       0.006835       0.030817      -0.000164      -0.000199       0.000562      -0.003197      -0.020644      -0.006912       0.001837       0.005075              1.779946       2.140894       0.325697      -0.042497       1.785701       0.007421       1.413242           0.000457
           65              H       9.124427       2.710073      22.568741       0.120968       1.022648 0.72928720E+01  0.70737858E+02                                 1.740781                            1.627620      -1.208825       2.312708                    0.995005       3.643427      10.512276       0.463568       1.362194      -0.690256       0.002502      -0.026857       0.026107       0.037539      -0.005940      -0.006862      -0.012038       0.007884       0.004662      -0.017814       0.006337       0.011477              1.795424       1.551985      -0.155319       0.028310       2.026475      -0.484348       1.807812           0.000010
           66              H       7.192634       3.940227      22.546237       0.102146       1.060041 0.75152434E+01  0.72203515E+02                                 1.673765                            1.567247      -0.936181       2.427616                    0.998223       3.427641       9.309877       0.520149       1.225641      -0.720905      -0.025275      -0.007611       0.026446       0.037365      -0.000563      -0.005966      -0.010806       0.008568       0.002745      -0.014064       0.002203       0.011861              1.724297       1.968982       0.048280      -0.500061       1.447939      -0.198362       1.755969          -0.000020
           67              H       2.730698       4.609133      15.221446       0.124910       1.147979 0.83353062E+01  0.80999563E+02                                 1.685877                            1.595333      -0.893266       2.465183                    0.998951       3.166400       8.249212       0.550469       1.145018      -0.743986      -0.017184      -0.035974       0.015205       0.042669       0.015156      -0.001018       0.000394      -0.016561      -0.006541      -0.016262      -0.002100       0.018362              1.700079       1.499866       0.295660      -0.186898       1.862751      -0.322130       1.737622           0.000560
           68              H       4.844814       8.044093      15.229884       0.120491       0.979342 0.70163349E+01  0.67248048E+02                                 1.679522                            1.587567      -1.031064       2.395293                    0.997377       3.540560      10.079595       0.474408       1.347054      -0.693762       0.025193       0.024492       0.016560       0.038843       0.011336       0.004626      -0.001919      -0.006807      -0.000138      -0.013566       0.001572       0.011994              1.709119       1.516689       0.301274       0.176014       1.853033       0.370451       1.757636           0.000406
           69              H       0.109394       6.031634      19.343469       0.118445       1.047234 0.73174855E+01  0.69955506E+02                                 1.674810                            1.558409      -0.897021       2.456543                    0.998831       3.361170       9.157539       0.514771       1.244607      -0.716920       0.006580       0.024514      -0.029751       0.039107       0.005714       0.005436      -0.008751      -0.001762       0.023590      -0.014207       0.001226       0.012981              1.737425       1.562976       0.257978      -0.146322       1.764823      -0.512906       1.884475          -0.000016
           70              H      -1.835659       4.769900      19.264708       0.120097       1.049883 0.72936662E+01  0.70389255E+02                                 1.742280                            1.604275      -1.035539       2.393135                    0.997159       3.536029      10.009322       0.479626       1.323254      -0.698817      -0.021446       0.007629      -0.029928       0.037600       0.007257       0.002619      -0.008179       0.002882       0.017431      -0.013670       0.003141       0.010529              1.829161       1.986215       0.115131       0.548239       1.460009      -0.038485       2.041258          -0.000013
           71              H      -0.882608       3.076105      22.780833       0.107568       1.159886 0.84920604E+01  0.84600808E+02                                 1.812853                            1.693980      -1.204716       2.301841                    0.994992       3.646105      10.274182       0.485188       1.267170      -0.710856      -0.003801      -0.021479       0.026562       0.034371       0.004923       0.004196      -0.011300       0.000673      -0.001154      -0.014358       0.003287       0.011071              1.859860       1.706221       0.294807      -0.161980       1.748716      -0.419794       2.124643           0.000067
           72              H       1.061616       4.339274      22.862407       0.106482       1.088001 0.76291324E+01  0.74653259E+02                                 1.787376                            1.640019      -1.303340       2.252342                    0.993878       3.801674      10.928588       0.473455       1.322068      -0.697156       0.022447      -0.005108       0.028276       0.036462       0.001183       0.007197      -0.007487       0.006541       0.001790      -0.011420       0.000976       0.010444              1.897237       2.061589       0.055290       0.604338       1.424992      -0.091834       2.205130           0.000016
           73              H      12.551267       4.640712      20.868061       0.116807       0.954663 0.68784400E+01  0.66500586E+02                                 1.726088                            1.627018      -1.456419       2.186042                    0.992645       3.953536      11.819019       0.438980       1.443199      -0.672673       0.001582       0.030006      -0.006836       0.030816       0.001302       0.000584       0.000103       0.001897      -0.020667      -0.006919       0.001837       0.005082              1.779929       1.592427       0.009048       0.027677       2.334123      -0.033087       1.413237           0.000459
           74              H      10.502622       5.097176      19.624759       0.120947       1.022682 0.72930848E+01  0.70739907E+02                                 1.740765                            1.627602      -1.208721       2.312746                    0.995005       3.643398      10.511933       0.463592       1.362124      -0.690270       0.024518       0.011266      -0.026099       0.037540      -0.006378      -0.006993      -0.011961       0.006355       0.004677      -0.017812       0.006332       0.011480              1.795407       2.042348       0.127806      -0.433620       1.536077      -0.217655       1.807797           0.000003
           75              H       8.471380       6.155080      19.647263       0.102121       1.060144 0.75161312E+01  0.72213567E+02                                 1.673804                            1.567286      -0.936211       2.427569                    0.998222       3.427798       9.310144       0.520174       1.225556      -0.720923      -0.006054       0.025678      -0.026445       0.037354      -0.003986      -0.006376      -0.010571      -0.003302       0.002747      -0.014062       0.002200       0.011862              1.724336       1.536431      -0.201487       0.078245       1.880572      -0.532255       1.756005          -0.000031
           76              H       5.661123       9.684777      26.972054       0.124914       1.147941 0.83349282E+01  0.80994986E+02                                 1.685848                            1.595303      -0.893195       2.465224                    0.998951       3.166310       8.248936       0.550471       1.145027      -0.743984       0.022555       0.032875      -0.015208       0.042671       0.014747       0.000851      -0.000687      -0.017971      -0.006535      -0.016262      -0.002097       0.018359              1.700051       1.515957       0.304962      -0.185526       1.846603      -0.322926       1.737593           0.000621
           77              H       3.743419       6.136420      26.963616       0.120517       0.979277 0.70157917E+01  0.67242162E+02                                 1.679514                            1.587557      -1.031150       2.395272                    0.997379       3.540524      10.079746       0.474382       1.347141      -0.693744      -0.008617      -0.034066      -0.016566       0.038848       0.008610      -0.003975       0.003048      -0.016228      -0.000138      -0.013562       0.001572       0.011989              1.709113       1.508030       0.296278       0.232815       1.861680       0.337660       1.757629           0.000421
           78              H       8.178006       8.322564       5.278969       0.118445       1.047236 0.73175023E+01  0.69955696E+02                                 1.674811                            1.558410      -0.897022       2.456543                    0.998831       3.361173       9.157544       0.514771       1.244605      -0.716920      -0.006580      -0.024514      -0.029751       0.039107       0.005714      -0.005436       0.008751      -0.001762       0.023590      -0.014207       0.001226       0.012981              1.737425       1.562977       0.257978       0.146322       1.764823       0.512906       1.884476          -0.000006
           79              H      10.123059       9.584298       5.200208       0.120097       1.049885 0.72936806E+01  0.70389419E+02                                 1.742281                            1.604276      -1.035539       2.393135                    0.997159       3.536032      10.009328       0.479626       1.323252      -0.698817       0.021446      -0.007629      -0.029928       0.037600       0.007257      -0.002619       0.008179       0.002882       0.017431      -0.013670       0.003141       0.010529              1.829162       1.986216       0.115132      -0.548239       1.460010       0.038485       2.041259          -0.000003
           80              H       9.170008      11.278093       8.716333       0.107568       1.159883 0.84920304E+01  0.84600442E+02                                 1.812851                            1.693978      -1.204712       2.301843                    0.994992       3.646099      10.274164       0.485188       1.267171      -0.710855       0.003801       0.021479       0.026562       0.034371       0.004923      -0.004196       0.011300       0.000673      -0.001154      -0.014358       0.003287       0.011071              1.859857       1.706219       0.294806       0.161980       1.748713       0.419793       2.124640           0.000054
           81              H       7.225784      10.014924       8.797907       0.106482       1.087999 0.76291136E+01  0.74653029E+02                                 1.787374                            1.640017      -1.303339       2.252343                    0.993878       3.801669      10.928570       0.473455       1.322069      -0.697156      -0.022447       0.005108       0.028276       0.036463       0.001183      -0.007197       0.007487       0.006541       0.001790      -0.011420       0.000976       0.010444              1.897234       2.061586       0.055290      -0.604337       1.424990       0.091834       2.205127           0.000008
           82              H      -4.263867       9.713486       6.803561       0.116807       0.954661 0.68784184E+01  0.66500329E+02                                 1.726086                            1.627017      -1.456417       2.186044                    0.992645       3.953530      11.818999       0.438980       1.443200      -0.672672      -0.001582      -0.030006      -0.006836       0.030816       0.001302      -0.000584      -0.000103       0.001897      -0.020668      -0.006919       0.001837       0.005082              1.779927       1.592425       0.009048      -0.027677       2.334119       0.033087       1.413235           0.000459
           83              H      -2.215222       9.257022       5.560259       0.120947       1.022683 0.72930945E+01  0.70740023E+02                                 1.740766                            1.627603      -1.208721       2.312746                    0.995005       3.643401      10.511943       0.463592       1.362123      -0.690270      -0.024518      -0.011266      -0.026099       0.037540      -0.006378       0.006993       0.011961       0.006355       0.004677      -0.017812       0.006332       0.011480              1.795408       2.042349       0.127806       0.433620       1.536077       0.217656       1.807798           0.000010
           84              H      -0.183980       8.199118       5.582763       0.102120       1.060145 0.75161439E+01  0.72213718E+02                                 1.673805                            1.567287      -0.936211       2.427569                    0.998222       3.427801       9.310154       0.520174       1.225556      -0.720923       0.006054      -0.025678      -0.026445       0.037354      -0.003986       0.006376       0.010571      -0.003302       0.002747      -0.014062       0.002200       0.011862              1.724337       1.536432      -0.201487      -0.078245       1.880573       0.532256       1.756007          -0.000022
           85              H       2.626277       4.669421      12.907554       0.124915       1.147934 0.83348668E+01  0.80994270E+02                                 1.685844                            1.595300      -0.893181       2.465231                    0.998952       3.166298       8.248909       0.550469       1.145031      -0.743983      -0.022555      -0.032874      -0.015208       0.042671       0.014746      -0.000851       0.000688      -0.017971      -0.006533      -0.016262      -0.002097       0.018359              1.700048       1.515954       0.304961       0.185526       1.846599       0.322925       1.737590           0.000555
           86              H       4.543981       8.217778      12.899116       0.120516       0.979277 0.70157897E+01  0.67242137E+02                                 1.679514                            1.587557      -1.031147       2.395274                    0.997379       3.540523      10.079742       0.474382       1.347141      -0.693744       0.008617       0.034066      -0.016566       0.038848       0.008610       0.003975      -0.003048      -0.016228      -0.000138      -0.013562       0.001572       0.011989              1.709113       1.508030       0.296278      -0.232815       1.861680      -0.337660       1.757630           0.000404
           87              H      -6.203948      13.151316       7.032250       0.112296       1.208039 0.93948634E+01  0.94788127E+02                                 1.794704                            1.734222      -1.002071       2.398883                    0.998337       3.404015       9.264068       0.505699       1.200467      -0.729659      -0.032939       0.019028       0.000007       0.038040      -0.006058       0.000665       0.001164       0.006996      -0.034197      -0.011574      -0.001121       0.012695              1.800065       2.071456      -0.182154      -0.048571       1.861120      -0.084124       1.467620           0.000105
           88              H      14.491348       1.202882      21.096750       0.112295       1.208038 0.93948473E+01  0.94787915E+02                                 1.794702                            1.734220      -1.002067       2.398885                    0.998337       3.404012       9.264055       0.505700       1.200467      -0.729659       0.032939      -0.019028       0.000007       0.038040      -0.006058      -0.000665      -0.001164       0.006996      -0.034196      -0.011574      -0.001121       0.012695              1.800063       2.071454      -0.182154       0.048571       1.861118       0.084123       1.467619           0.000106
           89              H       8.396794       8.322564      18.162051       0.118322       1.047792 0.73219987E+01  0.70007256E+02                                 1.675148                            1.558682      -0.943678       2.434799                    0.998471       3.362012       9.159461       0.514844       1.244276      -0.716990       0.006605      -0.024585       0.029731       0.039140      -0.005706      -0.005419      -0.008729      -0.001731       0.023594      -0.014181       0.001222       0.012959              1.737798       1.563264      -0.258075       0.146389       1.765224      -0.513120       1.884905          -0.000016
           90              H       6.451741       9.584298      18.240813       0.120017       1.049786 0.72928031E+01  0.70378461E+02                                 1.742159                            1.604174      -1.035049       2.393355                    0.997169       3.535812      10.008355       0.479646       1.323243      -0.698822      -0.021451      -0.007669       0.029901       0.037590      -0.007256      -0.002600      -0.008184       0.002923       0.017477      -0.013676       0.003134       0.010542              1.829030       1.986072      -0.115137      -0.548175       1.459934      -0.038477       2.041083          -0.000011
           91              H       7.404792      11.278093      14.724688       0.107513       1.159884 0.84920101E+01  0.84598926E+02                                 1.812738                            1.693892      -1.203476       2.302332                    0.995010       3.646006      10.273321       0.485243       1.267046      -0.710884      -0.003790       0.021442      -0.026584       0.034363      -0.004905      -0.004188      -0.011318       0.000661      -0.001107      -0.014356       0.003262       0.011094              1.859730       1.706089      -0.294769       0.161922       1.748625      -0.419735       2.124477           0.000047
           92              H       9.349016      10.014924      14.643114       0.106387       1.088595 0.76341326E+01  0.74713717E+02                                 1.787924                            1.640472      -1.303708       2.252108                    0.993890       3.802721      10.932103       0.473430       1.321933      -0.697180       0.022434       0.005121      -0.028281       0.036460      -0.001184      -0.007230      -0.007474       0.006591       0.001835      -0.011431       0.000953       0.010477              1.897847       2.062270      -0.055326      -0.604651       1.425361      -0.091880       2.205909           0.000003
           93              H       4.263867       9.713486      16.637460       0.116743       0.954680 0.68784861E+01  0.66500728E+02                                 1.726076                            1.627002      -1.456353       2.186084                    0.992650       3.953450      11.818494       0.438994       1.443160      -0.672681       0.001598      -0.030023       0.006787       0.030822      -0.001309      -0.000611       0.000091       0.001862      -0.020591      -0.006897       0.001830       0.005067              1.779917       1.592392      -0.009027      -0.027660       2.334116      -0.033143       1.413242           0.000456
           94              H       2.215222       9.257022      17.880761       0.120781       1.023104 0.72965344E+01  0.70777852E+02                                 1.740806                            1.627645      -1.206651       2.313485                    0.995023       3.643919      10.511886       0.463758       1.361552      -0.690380       0.024568      -0.011255       0.026183       0.037627       0.006371       0.007017      -0.011968       0.006325       0.004716      -0.017821       0.006313       0.011507              1.795447       2.042402      -0.127775       0.433636       1.536080      -0.217620       1.807858           0.000003
           95              H       0.183980       8.199118      17.858258       0.101995       1.060517 0.75189564E+01  0.72240488E+02                                 1.673430                            1.566978      -0.933268       2.428598                    0.998257       3.428107       9.308018       0.520575       1.224614      -0.721132      -0.006061      -0.025805       0.026426       0.037430       0.004001       0.006404      -0.010582      -0.003265       0.002867      -0.014095       0.002215       0.011880              1.723924       1.536113       0.201433      -0.078233       1.880069      -0.532011       1.755591          -0.000032
           96              H      -2.626277       4.669421      10.533467       0.124850       1.148196 0.83375331E+01  0.81027325E+02                                 1.686180                            1.595620      -0.893305       2.465164                    0.998950       3.166648       8.250406       0.550376       1.145124      -0.743962       0.022566      -0.032915       0.015231       0.042716      -0.014745      -0.000835      -0.000666      -0.017980      -0.006625      -0.016245      -0.002130       0.018375              1.700381       1.516258      -0.305044       0.185531       1.847008      -0.322950       1.737877           0.000564
           97              H      -4.543981       8.217778      10.541905       0.120667       0.979391 0.70177020E+01  0.67273797E+02                                 1.680553                            1.588479      -1.035670       2.393518                    0.997321       3.541953      10.089098       0.473867       1.348339      -0.693500      -0.008564       0.034015       0.016516       0.038770      -0.008618       0.003993       0.003051      -0.016155      -0.000149      -0.013555       0.001585       0.011970              1.710191       1.508953      -0.296609      -0.233041       1.862938       0.337950       1.758682           0.000408
           98              H      -0.109394       6.031634       4.097551       0.118322       1.047791 0.73219901E+01  0.70007151E+02                                 1.675147                            1.558681      -0.943677       2.434800                    0.998471       3.362010       9.159453       0.514845       1.244276      -0.716990      -0.006605       0.024585       0.029731       0.039140      -0.005706       0.005419       0.008729      -0.001731       0.023594      -0.014181       0.001222       0.012959              1.737797       1.563263      -0.258074      -0.146389       1.765223       0.513119       1.884904          -0.000007
           99              H       1.835659       4.769900       4.176313       0.120017       1.049785 0.72928013E+01  0.70378436E+02                                 1.742159                            1.604173      -1.035048       2.393356                    0.997169       3.535811      10.008350       0.479647       1.323243      -0.698822       0.021451       0.007669       0.029901       0.037590      -0.007256       0.002600       0.008184       0.002923       0.017477      -0.013676       0.003134       0.010542              1.829029       1.986071      -0.115137       0.548175       1.459933       0.038477       2.041083          -0.000006
          100              H       0.882608       3.076105       0.660188       0.107513       1.159887 0.84920339E+01  0.84599202E+02                                 1.812739                            1.693893      -1.203479       2.302330                    0.995010       3.646010      10.273327       0.485244       1.267044      -0.710884       0.003790      -0.021442      -0.026584       0.034363      -0.004905       0.004188       0.011318       0.000661      -0.001108      -0.014356       0.003261       0.011094              1.859731       1.706090      -0.294769      -0.161923       1.748626       0.419735       2.124478           0.000075
          101              H      -1.061616       4.339274       0.578614       0.106386       1.088598 0.76341549E+01  0.74713996E+02                                 1.787928                            1.640475      -1.303709       2.252108                    0.993889       3.802728      10.932131       0.473430       1.321934      -0.697180      -0.022434      -0.005121      -0.028281       0.036460      -0.001184       0.007230       0.007474       0.006591       0.001835      -0.011431       0.000953       0.010477              1.897850       2.062274      -0.055327       0.604653       1.425363       0.091880       2.205914           0.000021
          102              H       4.023533       4.640712       2.572960       0.116743       0.954681 0.68785011E+01  0.66500909E+02                                 1.726078                            1.627003      -1.456354       2.186083                    0.992650       3.953454      11.818509       0.438993       1.443159      -0.672681      -0.001598       0.030023       0.006787       0.030822      -0.001309       0.000611      -0.000091       0.001862      -0.020591      -0.006897       0.001830       0.005067              1.779918       1.592393      -0.009027       0.027660       2.334119       0.033143       1.413243           0.000463
          103              H       6.072178       5.097176       3.816261       0.120781       1.023103 0.72965284E+01  0.70777777E+02                                 1.740805                            1.627644      -1.206651       2.313485                    0.995023       3.643917      10.511878       0.463758       1.361551      -0.690380      -0.024568       0.011255       0.026183       0.037627       0.006371      -0.007017       0.011968       0.006325       0.004716      -0.017821       0.006313       0.011507              1.795446       2.042401      -0.127775      -0.433636       1.536079       0.217620       1.807857           0.000010
          104              H       8.103420       6.155080       3.793758       0.101995       1.060517 0.75189514E+01  0.72240429E+02                                 1.673430                            1.566977      -0.933268       2.428598                    0.998257       3.428105       9.308013       0.520575       1.224615      -0.721132       0.006061       0.025805       0.026426       0.037430       0.004001      -0.006404       0.010582      -0.003265       0.002867      -0.014095       0.002215       0.011880              1.723924       1.536112       0.201433       0.078233       1.880069       0.532011       1.755591          -0.000021
          105              H      10.913677       9.684777      24.597967       0.124849       1.148186 0.83374301E+01  0.81026017E+02                                 1.686164                            1.595606      -0.893296       2.465168                    0.998950       3.166634       8.250335       0.550381       1.145118      -0.743963      -0.022566       0.032915       0.015231       0.042716      -0.014745       0.000835       0.000666      -0.017980      -0.006624      -0.016245      -0.002130       0.018375              1.700365       1.516245      -0.305040      -0.185528       1.846990       0.322945       1.737860           0.000613
          106              H      12.831381       6.136420      24.606405       0.120668       0.979388 0.70176798E+01  0.67273531E+02                                 1.680551                            1.588476      -1.035663       2.393521                    0.997321       3.541947      10.089077       0.473867       1.348339      -0.693500       0.008564      -0.034015       0.016516       0.038771      -0.008618      -0.003993      -0.003051      -0.016155      -0.000149      -0.013555       0.001585       0.011970              1.710188       1.508950      -0.296608       0.233040       1.862935      -0.337949       1.758680           0.000419
          107              H      -3.118549      11.243643       0.590709       0.118347       1.047814 0.73223160E+01  0.70012059E+02                                 1.675263                            1.558788      -0.943616       2.434801                    0.998471       3.362217       9.160567       0.514783       1.244392      -0.716963       0.017954      -0.017991      -0.029735       0.039117      -0.003614      -0.010289      -0.000330      -0.009009       0.023651      -0.014202       0.001212       0.012990              1.737917       1.491328      -0.216494      -0.371201       1.837391       0.383355       1.885031           0.000001
          108              H      -3.238716      13.558975       0.511948       0.119995       1.049779 0.72928589E+01  0.70379792E+02                                 1.742220                            1.604232      -1.034732       2.393450                    0.997176       3.536006      10.009266       0.479610       1.323329      -0.698804       0.017332       0.014723      -0.029955       0.037610      -0.002381      -0.008401       0.001838      -0.014068       0.017427      -0.013700       0.003154       0.010546              1.829094       1.491813       0.170254      -0.307406       1.954314      -0.455492       2.041156           0.000001
          109              H      -5.182111      13.580507       4.028073       0.107478       1.160365 0.84964821E+01  0.84656974E+02                                 1.813438                            1.694487      -1.204686       2.301777                    0.994997       3.647087      10.278121       0.485081       1.267268      -0.710833      -0.016684       0.013988       0.026526       0.034317      -0.002159      -0.011898       0.002033      -0.008869      -0.001136      -0.014372       0.003284       0.011088              1.860481       1.483204      -0.165883      -0.282689       1.972855       0.350352       2.125385           0.000066
          110              H      -5.060286      11.265175       4.109647       0.106471       1.088248 0.76313911E+01  0.74680071E+02                                 1.787538                            1.640177      -1.303535       2.252197                    0.993890       3.802142      10.929888       0.473474       1.321932      -0.697182      -0.015605      -0.016874       0.028213       0.036390       0.002246      -0.010081      -0.002503      -0.005314       0.001857      -0.011414       0.000955       0.010459              1.897396       1.536370       0.248005      -0.381708       1.950522      -0.477457       2.205296           0.000015
          111              H       6.030741       1.164125       2.115301       0.116763       0.954651 0.68782554E+01  0.66498716E+02                                 1.726123                            1.627036      -1.456428       2.186031                    0.992646       3.953539      11.819230       0.438959       1.443269      -0.672661       0.025180      -0.016392      -0.006797       0.030805       0.000161      -0.000221      -0.000568      -0.003174      -0.020610      -0.006902       0.001844       0.005058              1.779967       2.140963      -0.325748      -0.042510       1.785693      -0.007412       1.413246           0.000462
          112              H       7.450373       2.710073       0.871999       0.120838       1.023057 0.72959374E+01  0.70768566E+02                                 1.740536                            1.627411      -1.206761       2.313391                    0.995030       3.643436      10.509240       0.463876       1.361271      -0.690436      -0.002527      -0.026885      -0.026131       0.037577       0.005934      -0.006859       0.012075       0.007895       0.004679      -0.017842       0.006334       0.011508              1.795160       1.551784       0.155281       0.028299       2.026142       0.484225       1.807554           0.000014
          113              H       9.382166       3.940227       0.894502       0.102019       1.060445 0.75182973E+01  0.72233686E+02                                 1.673488                            1.567012      -0.933630       2.428492                    0.998251       3.427945       9.308017       0.520510       1.224776      -0.721097       0.025362      -0.007637      -0.026467       0.037444       0.000580      -0.005976       0.010824       0.008566       0.002749      -0.014089       0.002217       0.011872              1.723995       1.968610      -0.048266      -0.499917       1.447710       0.198307       1.755664          -0.000014
          114              H      13.844102       4.609133       8.219294       0.124872       1.148093 0.83365137E+01  0.81013976E+02                                 1.685968                            1.595433      -0.893117       2.465227                    0.998954       3.166571       8.249709       0.550461       1.144996      -0.743991       0.017194      -0.035995      -0.015210       0.042692      -0.015166      -0.000993      -0.000390      -0.016569      -0.006529      -0.016272      -0.002099       0.018371              1.700164       1.499967      -0.295679      -0.186880       1.862869       0.322085       1.737655           0.000583
          115              H      11.729986       8.044093       8.210855       0.120675       0.979100 0.70151025E+01  0.67241007E+02                                 1.680064                            1.588068      -1.034795       2.393871                    0.997331       3.541171      10.085476       0.473991       1.348142      -0.693542      -0.025154       0.024439      -0.016541       0.038776      -0.011311       0.004629       0.001936      -0.006821      -0.000155      -0.013552       0.001581       0.011971              1.709673       1.517153      -0.301403       0.176040       1.853713      -0.370580       1.758153           0.000411
          116              H      11.405949       3.110555      14.655209       0.118347       1.047813 0.73223086E+01  0.70011987E+02                                 1.675264                            1.558789      -0.943616       2.434802                    0.998471       3.362216       9.160571       0.514782       1.244394      -0.716962      -0.017954       0.017991      -0.029735       0.039117      -0.003614       0.010289       0.000330      -0.009009       0.023651      -0.014202       0.001212       0.012990              1.737918       1.491329      -0.216494       0.371201       1.837392      -0.383355       1.885032          -0.000021
          117              H      11.526116       0.795223      14.576448       0.119995       1.049779 0.72928589E+01  0.70379788E+02                                 1.742220                            1.604232      -1.034732       2.393450                    0.997176       3.536006      10.009264       0.479610       1.323328      -0.698804      -0.017332      -0.014723      -0.029955       0.037610      -0.002381       0.008401      -0.001838      -0.014068       0.017427      -0.013700       0.003154       0.010546              1.829094       1.491813       0.170254       0.307405       1.954313       0.455492       2.041155          -0.000018
          118              H      13.469511       0.773691      18.092573       0.107478       1.160365 0.84964822E+01  0.84656985E+02                                 1.813438                            1.694488      -1.204685       2.301777                    0.994997       3.647088      10.278128       0.485080       1.267269      -0.710832       0.016683      -0.013988       0.026526       0.034317      -0.002159       0.011898      -0.002033      -0.008869      -0.001136      -0.014372       0.003284       0.011088              1.860482       1.483205      -0.165883       0.282689       1.972856      -0.350352       2.125386           0.000051
          119              H      13.347686       3.089023      18.174147       0.106471       1.088247 0.76313821E+01  0.74679964E+02                                 1.787538                            1.640177      -1.303533       2.252198                    0.993890       3.802140      10.929882       0.473474       1.321933      -0.697182       0.015605       0.016874       0.028213       0.036390       0.002246       0.010081       0.002503      -0.005314       0.001858      -0.011414       0.000955       0.010459              1.897395       1.536370       0.248005       0.381708       1.950521       0.477457       2.205295           0.000006
          120              H       2.256659      13.190073      16.179801       0.116763       0.954656 0.68783027E+01  0.66499295E+02                                 1.726129                            1.627041      -1.456436       2.186026                    0.992646       3.953555      11.819293       0.438958       1.443268      -0.672661      -0.025180       0.016392      -0.006797       0.030805       0.000161       0.000221       0.000568      -0.003175      -0.020609      -0.006902       0.001844       0.005058              1.779974       2.140972      -0.325750       0.042510       1.785700       0.007412       1.413250           0.000453
          121              H       0.837027      11.644125      14.936499       0.120838       1.023058 0.72959480E+01  0.70768689E+02                                 1.740537                            1.627411      -1.206763       2.313390                    0.995030       3.643438      10.509245       0.463877       1.361270      -0.690436       0.002527       0.026885      -0.026131       0.037577       0.005934       0.006859      -0.012075       0.007895       0.004679      -0.017842       0.006334       0.011508              1.795161       1.551785       0.155281      -0.028299       2.026143      -0.484226       1.807554          -0.000003
          122              H      -1.094766      10.413971      14.959002       0.102019       1.060443 0.75182809E+01  0.72233484E+02                                 1.673485                            1.567010      -0.933630       2.428493                    0.998251       3.427941       9.308001       0.520511       1.224775      -0.721097      -0.025362       0.007637      -0.026467       0.037444       0.000580       0.005976      -0.010824       0.008566       0.002749      -0.014089       0.002217       0.011872              1.723992       1.968607      -0.048266       0.499915       1.447709      -0.198307       1.755662          -0.000038
          123              H      -5.556702       9.745065      22.283794       0.124873       1.148086 0.83364520E+01  0.81013202E+02                                 1.685959                            1.595425      -0.893117       2.465227                    0.998954       3.166563       8.249671       0.550464       1.144993      -0.743992      -0.017195       0.035995      -0.015210       0.042692      -0.015166       0.000993       0.000390      -0.016569      -0.006530      -0.016272      -0.002099       0.018371              1.700154       1.499959      -0.295676       0.186878       1.862858      -0.322082       1.737645           0.000590
          124              H      -3.442586       6.310105      22.275355       0.120676       0.979097 0.70150814E+01  0.67240757E+02                                 1.680061                            1.588066      -1.034796       2.393872                    0.997331       3.541166      10.085459       0.473992       1.348142      -0.693542       0.025154      -0.024439      -0.016541       0.038776      -0.011310      -0.004629      -0.001936      -0.006821      -0.000155      -0.013552       0.001581       0.011971              1.709670       1.517151      -0.301402      -0.176039       1.853710       0.370579       1.758150           0.000415
          125              H       6.203948      13.151316      16.408490       0.112383       1.207846 0.93930429E+01  0.94765873E+02                                 1.794565                            1.734095      -1.003061       2.398466                    0.998329       3.403737       9.263347       0.505696       1.200524      -0.729645       0.032904       0.019007       0.000013       0.038000       0.006049       0.000661      -0.001169       0.006981      -0.034236      -0.011587      -0.001103       0.012690              1.799925       2.071291       0.182114      -0.048587       1.860963       0.084083       1.467520           0.000079
          126              H       2.083452       1.202882       2.343990       0.112384       1.207837 0.93929554E+01  0.94764719E+02                                 1.794552                            1.734083      -1.003056       2.398470                    0.998329       3.403724       9.263282       0.505700       1.200519      -0.729646      -0.032904      -0.019007       0.000013       0.038000       0.006049      -0.000661       0.001169       0.006981      -0.034235      -0.011587      -0.001103       0.012690              1.799912       2.071275       0.182112       0.048587       1.860949      -0.084082       1.467511           0.000135
          127              C      10.315327       1.198576      25.712719       0.656051      22.438439 0.21457610E+03  0.42816628E+04                                 7.365766                            5.209745      -0.018964       2.065529                    0.999275      21.219769      58.549980       0.647131       0.474332      -1.017283      -0.052491      -0.029872       0.001440       0.060413      -0.097128       0.011295      -0.023362      -0.088847      -0.085593      -0.092699      -0.032684       0.125384              9.182854      11.329081       4.307842      -0.918148       6.777289       0.869357       9.442193          -0.000098
          128              C      11.586614       1.979444      25.770383      -0.039524      38.829708 0.43103569E+03  0.10012370E+05                                 9.866498                            6.829165       0.064320       2.026353                    0.999220      26.977428      74.639044       0.649874       0.405745      -1.081782       0.042468       0.027603       0.009564       0.051545      -0.003673      -0.000637      -0.003477       0.011176       0.032301      -0.012599       0.001289       0.011310             12.865781      17.779726       7.306101      -0.714444      10.573181       2.487012      10.244437           0.001075
          129              C      11.908994       2.796198      26.848568      -0.087666      34.959506 0.41680829E+03  0.97041054E+04                                 9.349322                            6.845730       0.075079       2.000528                    0.999666      28.821222      82.666807       0.623954       0.421633      -1.060058       0.024205       0.002770      -0.011980       0.027149      -0.011659      -0.013388      -0.000648      -0.011483       0.039101      -0.023426       0.003690       0.019736             11.465587      15.294818       5.665244      -0.229206       9.495642       2.777601       9.606300          -0.000013
          130              C      13.145474       3.427782      26.896950      -0.140922      36.193572 0.43654704E+03  0.10295699E+05                                 9.605822                            7.022080       0.159177       2.029582                    0.999201      29.429570      85.330927       0.613126       0.423576      -1.057422      -0.024949      -0.009003      -0.005871       0.027166       0.000933       0.002335       0.014133      -0.028055       0.043539      -0.021436      -0.003986       0.025422             11.885942      16.826559       5.549247      -1.036894       9.028311       2.110045       9.802957           0.000693
          131              C      14.061232       3.242613      25.867428       0.081937      38.936163 0.40751900E+03  0.93878679E+04                                10.107556                            6.777473      -0.087403       1.987148                    0.999161      26.305463      73.846891       0.629025       0.422687      -1.064661      -0.001928       0.005915      -0.000058       0.006221       0.004001       0.004143      -0.005672       0.008393      -0.094187      -0.032543       0.010985       0.021557             13.871680      20.570414       7.967227       0.255043      10.909387       2.768743      10.135239           0.000633
          132              C      13.739680       2.427295      24.789525      -0.153964      36.725806 0.44495190E+03  0.10558576E+05                                 9.704296                            7.085986       0.064722       1.990023                    0.999353      30.058703      87.816581       0.609951       0.423174      -1.056220      -0.028440      -0.005668       0.004817       0.029397      -0.013110      -0.020409       0.001317       0.002431       0.008954      -0.023269      -0.002228       0.025497             12.082946      15.799150       6.406603       1.058320      10.008930       3.192006      10.440757           0.000219
          133              C      12.501543       1.795710      24.740862      -0.097082      36.134989 0.44351392E+03  0.10533571E+05                                 9.696223                            7.150933      -0.128588       1.931445                    0.999411      29.774232      87.500691       0.596469       0.432364      -1.048804       0.015507       0.019581       0.014497       0.028880      -0.007121       0.007375       0.000077      -0.037399       0.011500      -0.023837       0.005624       0.018214             11.910249      15.823435       5.616813      -0.805484       9.288653       2.418147      10.618660           0.000380
          134              C      -1.240624       3.991902      25.861803       0.098433      38.822127 0.40402336E+03  0.93181824E+04                                10.177392                            6.812391      -0.135002       1.975892                    0.999347      26.318067      74.730864       0.616535       0.430749      -1.056134       0.002619      -0.002710      -0.002082       0.004305      -0.001849      -0.008470       0.010055       0.018559       0.059300      -0.021609      -0.003521       0.025129             14.018108      22.451124       5.239543       0.773512      13.674161       0.725987       5.929040           0.000038
          135              C      -1.211618       5.336891      25.903996      -0.196359      36.729457 0.47828256E+03  0.11587015E+05                                 9.799471                            7.419744      -0.105307       1.937949                    0.997724      30.795893      91.697827       0.585726       0.431643      -1.048217       0.013805       0.001734       0.005203       0.014854      -0.017621      -0.001043       0.001379       0.031359       0.108593      -0.041695       0.005414       0.036281             11.803729      14.033374       3.459339      -0.229615      15.786983       0.234783       5.590830           0.003733
          136              C      -0.812994       8.246487      26.663479      -0.140986      34.444088 0.44195163E+03  0.10467179E+05                                 9.310667                            7.089270       0.096546       2.009252                    0.999292      29.561166      86.213133       0.606445       0.426442      -1.054441       0.004475       0.022131       0.001373       0.022621       0.012190      -0.009446      -0.007396       0.004528       0.029347      -0.017295      -0.003397       0.020693             10.944615       7.785883      -0.171748      -2.935074      17.103912       0.521076       7.944050           0.003326
          137              C      -0.751667       9.630231      26.624099      -0.088684      32.848530 0.39942977E+03  0.92159576E+04                                 8.981605                            6.711128       0.119159       2.016423                    0.999740      28.658060      82.263737       0.627804       0.422846      -1.057579       0.022340      -0.027983      -0.011307       0.037549      -0.015659      -0.003280       0.017309       0.032178       0.057477      -0.036131       0.007548       0.028583             10.654188       6.989978       1.173644      -2.801148      17.246540      -0.827212       7.726046           0.000224
          138              C      -0.978742      14.246542      21.611511       0.587585      21.694667 0.22921551E+03  0.46461536E+04                                 7.248042                            5.402031      -0.034765       2.057644                    0.999593      21.699221      60.187359       0.632929       0.477421      -1.016446       0.010458       0.002039       0.055137       0.056157      -0.054797       0.001927       0.030484      -0.111730      -0.208077      -0.078399      -0.038613       0.117012              8.587635       6.937102       1.056592       0.051326       4.504014      -0.642176      14.321789          -0.006695
          139              C      -0.881779      14.273814      20.123487      -0.012508      35.634269 0.43020852E+03  0.10001829E+05                                 9.357978                            6.877278       0.046548       2.023214                    0.999288      26.873775      74.712722       0.639029       0.412273      -1.076022       0.007756      -0.017001      -0.045782       0.049449       0.004431       0.022699      -0.020490      -0.012446       0.010446      -0.033187       0.003308       0.029879             11.247092       9.964908       0.108977      -0.047830       4.763933      -0.032271      19.012436           0.017404
          140              C      -2.129862      14.316877      19.437139      -0.104071      30.998248 0.41123949E+03  0.95263197E+04                                 8.545348                            6.768032       0.102219       2.008721                    0.999712      28.779168      81.888561       0.633016       0.417697      -1.064330       0.010969      -0.009123      -0.013864       0.019893       0.000788      -0.008482      -0.005096       0.034538      -0.103411      -0.036181       0.000593       0.035587              9.402054       9.313261       0.018811       0.730872       4.543963      -0.024970      14.348939           0.002117
          141              C       0.300833      14.278121      19.456829      -0.094305      31.652200 0.42039330E+03  0.98243672E+04                                 8.780106                            6.907827       0.117729       2.020952                    0.999670      28.813595      83.237087       0.615742       0.425656      -1.055842      -0.012372      -0.007721      -0.031292       0.034524       0.004181       0.012351      -0.007115      -0.002205      -0.052864      -0.024582       0.011050       0.013532              9.952562       9.507299      -0.021164      -0.548267       4.678088       0.165837      15.672298           0.007251
          142              C      -2.027927      13.155622      11.648219       0.656051      22.438429 0.21457602E+03  0.42816606E+04                                 7.365762                            5.209743      -0.018964       2.065529                    0.999275      21.219761      58.549942       0.647131       0.474332      -1.017283       0.052491       0.029872       0.001440       0.060413      -0.097129      -0.011295       0.023362      -0.088847      -0.085593      -0.092699      -0.032684       0.125384              9.182849      11.329071       4.307837       0.918148       6.777285      -0.869356       9.442190          -0.000129
          143              C      -3.299214      12.374754      11.705883      -0.039524      38.829662 0.43103527E+03  0.10012358E+05                                 9.866490                            6.829161       0.064318       2.026352                    0.999220      26.977413      74.638985       0.649874       0.405745      -1.081782      -0.042467      -0.027604       0.009564       0.051545      -0.003673       0.000637       0.003477       0.011175       0.032300      -0.012599       0.001289       0.011310             12.865766      17.779701       7.306089       0.714444      10.573169      -2.487010      10.244429           0.001027
          144              C      -3.621594      11.558000      12.784068      -0.087666      34.959474 0.41680799E+03  0.97040962E+04                                 9.349316                            6.845727       0.075078       2.000528                    0.999666      28.821206      82.666747       0.623954       0.421633      -1.060058      -0.024205      -0.002771      -0.011981       0.027149      -0.011659       0.013388       0.000648      -0.011484       0.039100      -0.023427       0.003690       0.019736             11.465577      15.294802       5.665237       0.229206       9.495636      -2.777599       9.606294          -0.000075
          145              C      -4.858074      10.926416      12.832450      -0.140922      36.193548 0.43654681E+03  0.10295693E+05                                 9.605821                            7.022081       0.159170       2.029580                    0.999201      29.429556      85.330896       0.613125       0.423577      -1.057422       0.024949       0.009002      -0.005872       0.027166       0.000933      -0.002335      -0.014133      -0.028056       0.043538      -0.021436      -0.003985       0.025421             11.885938      16.826550       5.549242       1.036895       9.028310      -2.110046       9.802956           0.000624
          146              C      -5.773832      11.111585      11.802928       0.081938      38.936094 0.40751844E+03  0.93878515E+04                                10.107546                            6.777469      -0.087404       1.987148                    0.999161      26.305439      73.846806       0.629025       0.422687      -1.064661       0.001929      -0.005915      -0.000058       0.006222       0.004000      -0.004143       0.005673       0.008393      -0.094186      -0.032543       0.010986       0.021557             13.871659      20.570379       7.967208      -0.255041      10.909369      -2.768740      10.135229           0.000597
          147              C      -5.452280      11.926903      10.725025      -0.153965      36.725813 0.44495211E+03  0.10558582E+05                                 9.704296                            7.085988       0.064723       1.990023                    0.999353      30.058710      87.816603       0.609951       0.423174      -1.056220       0.028440       0.005667       0.004817       0.029397      -0.013110       0.020409      -0.001316       0.002431       0.008953      -0.023269      -0.002228       0.025497             12.082944      15.799147       6.406599      -1.058318      10.008927      -3.192006      10.440757           0.000160
          148              C      -4.214143      12.558488      10.676362      -0.097083      36.134993 0.44351403E+03  0.10533574E+05                                 9.696221                            7.150933      -0.128587       1.931446                    0.999411      29.774236      87.500686       0.596470       0.432364      -1.048804      -0.015507      -0.019581       0.014497       0.028880      -0.007121      -0.007375      -0.000077      -0.037400       0.011500      -0.023838       0.005624       0.018214             11.910246      15.823430       5.616811       0.805481       9.288650      -2.418146      10.618656           0.000324
          149              C       9.528024      10.362296      11.797303       0.098431      38.821996 0.40402205E+03  0.93181441E+04                                10.177371                            6.812380      -0.134997       1.975895                    0.999347      26.318009      74.730650       0.616535       0.430749      -1.056134      -0.002619       0.002710      -0.002082       0.004306      -0.001850       0.008469      -0.010055       0.018559       0.059303      -0.021609      -0.003521       0.025130             14.018073      22.451060       5.239516      -0.773510      13.674130      -0.725985       5.929027           0.000032
          150              C       9.499018       9.017307      11.839496      -0.196359      36.729335 0.47828076E+03  0.11586961E+05                                 9.799458                            7.419737      -0.105310       1.937948                    0.997724      30.795814      91.697574       0.585725       0.431644      -1.048217      -0.013805      -0.001735       0.005202       0.014855      -0.017621       0.001042      -0.001378       0.031359       0.108601      -0.041696       0.005412       0.036284             11.803710      14.033351       3.459327       0.229614      15.786958      -0.234783       5.590822           0.003663
          151              C       9.100394       6.107711      12.598979      -0.140986      34.444005 0.44195047E+03  0.10467146E+05                                 9.310662                            7.089268       0.096537       2.009250                    0.999292      29.561106      86.212975       0.606444       0.426442      -1.054440      -0.004476      -0.022131       0.001372       0.022621       0.012190       0.009444       0.007396       0.004531       0.029346      -0.017295      -0.003396       0.020691             10.944607       7.785882      -0.171744       2.935074      17.103893      -0.521070       7.944045           0.003236
          152              C       9.039067       4.723967      12.559598      -0.088685      32.848478 0.39942899E+03  0.92159354E+04                                 8.981599                            6.711124       0.119159       2.016424                    0.999740      28.658018      82.263605       0.627804       0.422846      -1.057579      -0.022340       0.027982      -0.011307       0.037549      -0.015659       0.003279      -0.017308       0.032179       0.057476      -0.036131       0.007550       0.028582             10.654179       6.989976       1.173648       2.801149      17.246520       0.827217       7.726042           0.000181
          153              C       9.266142       0.107656       7.547011       0.587588      21.694786 0.22921692E+03  0.46461903E+04                                 7.248070                            5.402050      -0.034764       2.057643                    0.999593      21.699304      60.187676       0.632928       0.477421      -1.016446      -0.010457      -0.002039       0.055138       0.056158      -0.054799      -0.001926      -0.030485      -0.111736      -0.208078      -0.078400      -0.038617       0.117016              8.587672       6.937127       1.056596      -0.051327       4.504030       0.642178      14.321859          -0.006697
          154              C       9.169179       0.080384       6.058987      -0.012508      35.634330 0.43020924E+03  0.10001851E+05                                 9.357989                            6.877285       0.046540       2.023211                    0.999288      26.873804      74.712850       0.639028       0.412274      -1.076022      -0.007756       0.017001      -0.045782       0.049449       0.004430      -0.022699       0.020490      -0.012448       0.010444      -0.033187       0.003308       0.029879             11.247107       9.964923       0.108977       0.047833       4.763938       0.032270      19.012460           0.017409
          155              C      10.417262       0.037321       5.372639      -0.104071      30.998303 0.41124037E+03  0.95263465E+04                                 8.545359                            6.768040       0.102210       2.008718                    0.999712      28.779214      81.888756       0.633015       0.417697      -1.064330      -0.010968       0.009123      -0.013864       0.019893       0.000787       0.008482       0.005095       0.034538      -0.103414      -0.036181       0.000594       0.035588              9.402066       9.313281       0.018811      -0.730865       4.543968       0.024969      14.348949           0.002147
          156              C       7.986567       0.076077       5.392329      -0.094305      31.652221 0.42039360E+03  0.98243761E+04                                 8.780110                            6.907829       0.117727       2.020951                    0.999670      28.813611      83.237148       0.615742       0.425656      -1.055842       0.012372       0.007721      -0.031292       0.034524       0.004181      -0.012351       0.007116      -0.002205      -0.052864      -0.024582       0.011050       0.013532              9.952567       9.507305      -0.021163       0.548272       4.678090      -0.165838      15.672304           0.007265
          157              C       2.027927      13.155622      11.792521       0.655772      22.439871 0.21459331E+03  0.42820864E+04                                 7.366046                            5.209943      -0.019148       2.065471                    0.999271      21.220625      58.552631       0.647121       0.474330      -1.017285      -0.052375       0.029785      -0.001387       0.060268       0.097109      -0.011302      -0.023283      -0.088878      -0.086015      -0.092613      -0.032804       0.125417              9.183194      11.329516      -4.307998       0.918158       6.777515       0.869454       9.442552          -0.000128
          158              C       3.299214      12.374754      11.734856      -0.039441      38.828754 0.43101943E+03  0.10011973E+05                                 9.866754                            6.829335       0.063855       2.026226                    0.999218      26.976318      74.637720       0.649818       0.405781      -1.081750       0.042433      -0.027639      -0.009633       0.051549       0.003693       0.000723      -0.003372       0.011144       0.032118      -0.012546       0.001324       0.011222             12.866104      17.779982      -7.306126       0.714454      10.573404       2.487265      10.244926           0.001029
          159              C       3.621594      11.558000      10.656672      -0.087647      34.958527 0.41678879E+03  0.97035098E+04                                 9.349015                            6.845451       0.074732       2.000413                    0.999669      28.820789      82.664182       0.623985       0.421618      -1.060070       0.024282      -0.002753       0.011805       0.027140       0.011694       0.013462      -0.000626      -0.011524       0.039340      -0.023524       0.003668       0.019856             11.465271      15.294411      -5.665042       0.229151       9.495354       2.777618       9.606047          -0.000062
          160              C       4.858074      10.926416      10.608290      -0.140982      36.194245 0.43654812E+03  0.10295739E+05                                 9.605958                            7.022102       0.159163       2.029590                    0.999198      29.429942      85.332275       0.613123       0.423578      -1.057420      -0.024977       0.008963       0.005740       0.027150      -0.000865      -0.002432       0.014186      -0.028009       0.043739      -0.021459      -0.004039       0.025498             11.886205      16.826966      -5.549469       1.036738       9.028529       2.110231       9.803122           0.000639
          161              C       5.773832      11.111585      11.637811       0.081933      38.935910 0.40751489E+03  0.93877510E+04                                10.107578                            6.777465      -0.087402       1.987165                    0.999160      26.305246      73.846241       0.629022       0.422690      -1.064659      -0.001873      -0.006000      -0.000056       0.006286      -0.003967      -0.004063      -0.005658       0.008342      -0.094250      -0.032545       0.011023       0.021521             13.871790      20.570629      -7.967407      -0.254906      10.909549       2.768709      10.135191           0.000600
          162              C       5.452280      11.926903      12.715714      -0.153811      36.723670 0.44491821E+03  0.10557559E+05                                 9.704056                            7.085824       0.064766       1.990032                    0.999354      30.057051      87.810397       0.609945       0.423187      -1.056214      -0.028419       0.005690      -0.004878       0.029391       0.013037       0.020421       0.001429       0.002329       0.008901      -0.023199      -0.002306       0.025505             12.082741      15.798975      -6.406719      -1.058907      10.008955       3.192229      10.440291           0.000156
          163              C       4.214143      12.558488      12.764378      -0.096943      36.129420 0.44342080E+03  0.10530826E+05                                 9.695203                            7.150108      -0.128397       1.931544                    0.999410      29.771837      87.491958       0.596512       0.432355      -1.048808       0.015357      -0.019530      -0.014392       0.028712       0.007054      -0.007388       0.000234      -0.037396       0.011349      -0.023814       0.005630       0.018185             11.908976      15.821035      -5.615994       0.804832       9.287836       2.418554      10.618056           0.000320
          164              C       7.046776      10.362296      11.643437       0.098413      38.819945 0.40400382E+03  0.93175962E+04                                10.176995                            6.812188      -0.135221       1.975841                    0.999348      26.317267      74.727442       0.616551       0.430744      -1.056140       0.002618       0.002657       0.002269       0.004366       0.001783       0.008655       0.010095       0.018486       0.059406      -0.021610      -0.003661       0.025271             14.017524      22.450048      -5.239553      -0.772681      13.673681       0.725969       5.928842           0.000033
          165              C       7.075782       9.017307      11.601243      -0.196351      36.732679 0.47833358E+03  0.11588559E+05                                 9.800044                            7.420161      -0.105467       1.937870                    0.997719      30.797497      91.703814       0.585707       0.431645      -1.048216       0.013747      -0.001770      -0.005278       0.014831       0.017647       0.001097       0.001392       0.031384       0.108376      -0.041687       0.005472       0.036215             11.804473      14.034105      -3.459804       0.230351      15.788002       0.234278       5.591311           0.003657
          166              C       7.474406       6.107711      10.841760      -0.141028      34.445445 0.44203019E+03  0.10469470E+05                                 9.310792                            7.089767       0.096340       2.009173                    0.999291      29.562536      86.217965       0.606443       0.426426      -1.054454       0.004397      -0.022207      -0.001385       0.022681      -0.012241       0.009555      -0.007371       0.004550       0.029424      -0.017364      -0.003429       0.020793             10.944326       7.785928       0.171074       2.935307      17.102276       0.520403       7.944776           0.003239
          167              C       7.535733       4.723967      10.881141      -0.088815      32.852347 0.39953166E+03  0.92188587E+04                                 8.982305                            6.712002       0.118708       2.016267                    0.999739      28.660248      82.271379       0.627763       0.422848      -1.057582       0.022316       0.027970       0.011162       0.037482       0.015682       0.003205       0.017392       0.032000       0.057569      -0.036145       0.007535       0.028610             10.654671       6.990386      -1.173545       2.801528      17.246345      -0.827501       7.727282           0.000187
          168              C       7.308658       0.107656      15.893729       0.587630      21.697527 0.22925077E+03  0.46470932E+04                                 7.248907                            5.402621      -0.034952       2.057545                    0.999598      21.701168      60.196167       0.632858       0.477452      -1.016420       0.010646      -0.002103      -0.055091       0.056150       0.054786      -0.001900       0.030581      -0.111581      -0.208029      -0.078416      -0.038557       0.116973              8.588719       6.937781      -1.056671      -0.051416       4.504479      -0.642263      14.323896          -0.006707
          169              C       7.405621       0.080384      17.381753      -0.012549      35.635114 0.43021799E+03  0.10002087E+05                                 9.358092                            6.877322       0.046567       2.023215                    0.999288      26.873943      74.712893       0.639032       0.412270      -1.076027       0.007620       0.017032       0.045825       0.049478      -0.004462      -0.022658      -0.020459      -0.012639       0.010561      -0.033173       0.003328       0.029844             11.247269       9.965165      -0.108948       0.047785       4.763946      -0.032276      19.012695           0.017396
          170              C       6.157538       0.037321      18.068101      -0.104101      30.998581 0.41124276E+03  0.95264340E+04                                 8.545410                            6.768038       0.102409       2.008770                    0.999711      28.779593      81.890480       0.633017       0.417694      -1.064329       0.010869       0.009098       0.013822       0.019798      -0.000865       0.008483      -0.005060       0.034457      -0.103683      -0.036254       0.000658       0.035597              9.402135       9.313460      -0.018787      -0.730705       4.543972      -0.024973      14.348974           0.002098
          171              C       8.588233       0.076077      18.048410      -0.094066      31.643406 0.42024119E+03  0.98198851E+04                                 8.778253                            6.906324       0.118352       2.021188                    0.999669      28.808901      83.218521       0.615845       0.425624      -1.055865      -0.012494       0.007677       0.031337       0.034599      -0.004134      -0.012500      -0.007107      -0.002161      -0.052141      -0.024499       0.011051       0.013448              9.950408       9.505792       0.021232       0.547574       4.677103       0.165695      15.668328           0.007243
          172              C       6.259473       1.198576      25.857021       0.655773      22.439882 0.21459342E+03  0.42820893E+04                                 7.366048                            5.209944      -0.019148       2.065471                    0.999271      21.220634      58.552667       0.647121       0.474330      -1.017285       0.052375      -0.029786      -0.001387       0.060268       0.097109       0.011302       0.023283      -0.088878      -0.086015      -0.092613      -0.032804       0.125417              9.183198      11.329523      -4.308001      -0.918159       6.777518      -0.869454       9.442554          -0.000098
          173              C       4.988186       1.979444      25.799356      -0.039441      38.828791 0.43101987E+03  0.10011985E+05                                 9.866758                            6.829337       0.063856       2.026227                    0.999218      26.976335      74.637769       0.649819       0.405780      -1.081750      -0.042433       0.027639      -0.009633       0.051549       0.003693      -0.000724       0.003371       0.011144       0.032119      -0.012546       0.001324       0.011222             12.866112      17.779994      -7.306133      -0.714454      10.573411      -2.487266      10.244930           0.001075
          174              C       4.665806       2.796198      24.721172      -0.087647      34.958502 0.41678839E+03  0.97034980E+04                                 9.349010                            6.845447       0.074733       2.000414                    0.999669      28.820774      82.664121       0.623985       0.421618      -1.060070      -0.024282       0.002753       0.011804       0.027140       0.011694      -0.013462       0.000625      -0.011524       0.039341      -0.023524       0.003667       0.019856             11.465266      15.294406      -5.665040      -0.229151       9.495350      -2.777617       9.606043          -0.000026
          175              C       3.429326       3.427782      24.672790      -0.140982      36.194221 0.43654774E+03  0.10295727E+05                                 9.605952                            7.022097       0.159166       2.029592                    0.999198      29.429929      85.332209       0.613123       0.423578      -1.057420       0.024977      -0.008963       0.005739       0.027150      -0.000866       0.002432      -0.014186      -0.028008       0.043739      -0.021458      -0.004039       0.025498             11.886199      16.826958      -5.549467      -1.036737       9.028524      -2.110229       9.803115           0.000678
          176              C       2.513568       3.242613      25.702311       0.081932      38.935967 0.40751536E+03  0.93877647E+04                                10.107585                            6.777468      -0.087400       1.987165                    0.999160      26.305266      73.846305       0.629022       0.422690      -1.064659       0.001873       0.006000      -0.000057       0.006285      -0.003967       0.004063       0.005658       0.008342      -0.094250      -0.032544       0.011023       0.021522             13.871805      20.570655      -7.967421       0.254909      10.909562      -2.768711      10.135198           0.000631
          177              C       2.835120       2.427295      26.780214      -0.153811      36.723680 0.44491821E+03  0.10557559E+05                                 9.704055                            7.085822       0.064768       1.990033                    0.999354      30.057056      87.810390       0.609946       0.423186      -1.056214       0.028419      -0.005690      -0.004878       0.029391       0.013037      -0.020421      -0.001429       0.002329       0.008902      -0.023199      -0.002306       0.025505             12.082742      15.798979      -6.406722       1.058909      10.008957      -3.192229      10.440289           0.000226
          178              C       4.073257       1.795710      26.828878      -0.096943      36.129444 0.44342101E+03  0.10530832E+05                                 9.695205                            7.150108      -0.128395       1.931544                    0.999410      29.771846      87.491976       0.596512       0.432355      -1.048808      -0.015357       0.019530      -0.014392       0.028712       0.007054       0.007388      -0.000234      -0.037395       0.011349      -0.023814       0.005630       0.018184             11.908981      15.821045      -5.616001      -0.804827       9.287841      -2.418555      10.618057           0.000385
          179              C       1.240624       3.991902      25.707937       0.098415      38.820069 0.40400508E+03  0.93176329E+04                                10.177014                            6.812198      -0.135225       1.975839                    0.999348      26.317322      74.727644       0.616550       0.430744      -1.056140      -0.002617      -0.002656       0.002269       0.004365       0.001783      -0.008655      -0.010095       0.018486       0.059403      -0.021610      -0.003661       0.025270             14.017556      22.450105      -5.239575       0.772683      13.673709      -0.725971       5.928854           0.000039
          180              C       1.211618       5.336891      25.665743      -0.196350      36.732780 0.47833504E+03  0.11588603E+05                                 9.800055                            7.420167      -0.105468       1.937869                    0.997719      30.797565      91.704043       0.585707       0.431645      -1.048216      -0.013746       0.001769      -0.005279       0.014831       0.017648      -0.001097      -0.001392       0.031384       0.108370      -0.041685       0.005473       0.036212             11.804488      14.034126      -3.459809      -0.230352      15.788021      -0.234278       5.591317           0.003731
          181              C       0.812994       8.246487      24.906260      -0.141028      34.445479 0.44203064E+03  0.10469482E+05                                 9.310791                            7.089765       0.096344       2.009174                    0.999291      29.562563      86.218019       0.606444       0.426425      -1.054455      -0.004396       0.022208      -0.001385       0.022681      -0.012241      -0.009556       0.007371       0.004547       0.029424      -0.017364      -0.003430       0.020794             10.944327       7.785926       0.171075      -2.935307      17.102279      -0.520403       7.944775           0.003315
          182              C       0.751667       9.630231      24.945641      -0.088814      32.852360 0.39953179E+03  0.92188621E+04                                 8.982305                            6.712002       0.118709       2.016267                    0.999739      28.660255      82.271389       0.627763       0.422848      -1.057582      -0.022315      -0.027971       0.011162       0.037482       0.015682      -0.003205      -0.017392       0.032000       0.057570      -0.036145       0.007534       0.028610             10.654674       6.990385      -1.173545      -2.801526      17.246355       0.827503       7.727281           0.000214
          183              C       0.978742      14.246542       1.829229       0.587624      21.697404 0.22924935E+03  0.46470556E+04                                 7.248874                            5.402600      -0.034954       2.057547                    0.999598      21.701071      60.195779       0.632860       0.477451      -1.016420      -0.010647       0.002103      -0.055090       0.056148       0.054783       0.001902      -0.030580      -0.111571      -0.208024      -0.078415      -0.038552       0.116966              8.588678       6.937754      -1.056666       0.051412       4.504462       0.642261      14.323818          -0.006682
          184              C       0.881779      14.273814       3.317253      -0.012549      35.635049 0.43021733E+03  0.10002066E+05                                 9.358078                            6.877315       0.046577       2.023218                    0.999288      26.873917      74.712767       0.639033       0.412270      -1.076027      -0.007620      -0.017032       0.045825       0.049478      -0.004463       0.022657       0.020460      -0.012636       0.010565      -0.033173       0.003328       0.029845             11.247252       9.965145      -0.108947      -0.047784       4.763942       0.032275      19.012668           0.017418
          185              C       2.129862      14.316877       4.003601      -0.104101      30.998493 0.41124153E+03  0.95263957E+04                                 8.545390                            6.768027       0.102421       2.008775                    0.999711      28.779527      81.890178       0.633018       0.417694      -1.064330      -0.010869      -0.009098       0.013822       0.019798      -0.000866      -0.008484       0.005061       0.034458      -0.103678      -0.036253       0.000657       0.035597              9.402113       9.313430      -0.018787       0.730713       4.543965       0.024973      14.348945           0.002165
          186              C      -0.300833      14.278121       3.983910      -0.094066      31.643388 0.42024098E+03  0.98198787E+04                                 8.778250                            6.906323       0.118354       2.021189                    0.999669      28.808890      83.218475       0.615845       0.425624      -1.055865       0.012495      -0.007676       0.031337       0.034598      -0.004134       0.012500       0.007106      -0.002160      -0.052140      -0.024498       0.011050       0.013448              9.950404       9.505784       0.021232      -0.547569       4.677102      -0.165695      15.668327           0.007271
          187              C       0.000000       3.335916      25.785010      -0.191495      36.901004 0.46493318E+03  0.11133187E+05                                 9.711368                            7.222254       0.119047       2.010508                    0.998723      30.299204      88.366150       0.607982       0.420713      -1.059791       0.000022       0.017914      -0.000117       0.017914       0.000003       0.002373      -0.000127      -0.081397       0.107357      -0.058651       0.022804       0.035847             12.218089      21.628555      -0.000255       0.571524       9.279597      -0.000323       5.746114           0.010513
          188              C       0.000000       6.054601      25.785010       0.101895      38.461860 0.42515539E+03  0.99111028E+04                                10.069119                            6.975086      -0.068577       1.993028                    0.999171      26.467216      75.056060       0.612279       0.429124      -1.059291      -0.000009      -0.013474       0.000050       0.013474       0.000015      -0.017925       0.000071      -0.004052       0.027131      -0.018299      -0.002496       0.020795             13.009164      13.170205      -0.000128      -0.508771      20.456018       0.000690       5.401268           0.005641
          189              C       0.000000       7.538825      25.785010       0.091363      35.470048 0.41127963E+03  0.95039850E+04                                 9.507644                            6.832106      -0.053876       1.997885                    0.999308      26.342756      74.262976       0.622779       0.425602      -1.061972       0.000091       0.010273      -0.000205       0.010275       0.000028       0.009374      -0.000008      -0.006138      -0.055756      -0.021729       0.009367       0.012362             11.882782       7.708765      -0.000840      -2.669535      20.321957       0.000651       7.617624           0.004194
          190              C       0.000000      10.360860      25.785010      -0.010702      36.654938 0.38507511E+03  0.87072620E+04                                 9.520162                            6.468951       0.021845       2.027632                    0.999230      26.042361      71.386031       0.664686       0.407524      -1.079220       0.000051      -0.032002      -0.000042       0.032002      -0.000076       0.020081       0.000123       0.018316       0.084084      -0.023174      -0.014366       0.037540             12.493551       6.958387       0.000690      -2.699823      22.590357       0.000059       7.931909           0.004989
          191              C       0.000000      11.853697      25.785010       0.635298      24.069091 0.23112820E+03  0.46749171E+04                                 7.662660                            5.371035       0.050237       2.085116                    0.999368      21.279499      58.153777       0.646980       0.468052      -1.025810       0.000067       0.051481       0.000018       0.051481       0.000065       0.012644       0.000042       0.220902      -0.103157      -0.093258      -0.035367       0.128624              9.694392       4.176087      -0.000034      -1.058563      15.666496       0.000893       9.240594          -0.000254
          192              C       8.287400      11.018282      11.720510      -0.191492      36.900837 0.46493059E+03  0.11133115E+05                                 9.711365                            7.222252       0.119027       2.010503                    0.998723      30.299101      88.365962       0.607980       0.420715      -1.059790      -0.000022      -0.017914      -0.000116       0.017914       0.000003      -0.002373       0.000127      -0.081396       0.107385      -0.058655       0.022799       0.035856             12.218083      21.628538      -0.000257      -0.571524       9.279600       0.000323       5.746111           0.010266
          193              C       8.287400       8.299597      11.720510       0.101895      38.461666 0.42515308E+03  0.99110372E+04                                10.069100                            6.975077      -0.068584       1.993027                    0.999171      26.467125      75.055800       0.612278       0.429125      -1.059290       0.000009       0.013476       0.000050       0.013476       0.000014       0.017923      -0.000071      -0.004050       0.027145      -0.018297      -0.002499       0.020796             13.009135      13.170179      -0.000129       0.508769      20.455967      -0.000690       5.401259           0.005528
          194              C       8.287400       6.815373      11.720510       0.091363      35.469874 0.41127750E+03  0.95039247E+04                                 9.507625                            6.832096      -0.053879       1.997886                    0.999308      26.342670      74.262721       0.622779       0.425603      -1.061972      -0.000091      -0.010275      -0.000205       0.010278       0.000029      -0.009376       0.000008      -0.006135      -0.055752      -0.021729       0.009369       0.012360             11.882753       7.708752      -0.000839       2.669530      20.321898      -0.000649       7.617609           0.004122
          195              C       8.287400       3.993338      11.720510      -0.010700      36.654811 0.38507351E+03  0.87072184E+04                                 9.520151                            6.468945       0.021838       2.027631                    0.999230      26.042298      71.385869       0.664685       0.407525      -1.079219      -0.000052       0.032002      -0.000042       0.032002      -0.000076      -0.020084      -0.000123       0.018319       0.084086      -0.023176      -0.014367       0.037543             12.493532       6.958382       0.000693       2.699821      22.590315      -0.000057       7.931900           0.004878
          196              C       8.287400       2.500501      11.720510       0.635297      24.069066 0.23112796E+03  0.46749112E+04                                 7.662657                            5.371034       0.050237       2.085116                    0.999368      21.279483      58.153728       0.646980       0.468053      -1.025810      -0.000067      -0.051481       0.000018       0.051481       0.000065      -0.012644      -0.000041       0.220902      -0.103158      -0.093258      -0.035367       0.128625              9.694387       4.176086      -0.000033       1.058563      15.666484      -0.000893       9.240591          -0.000282
          197              C       4.167733       4.821575       6.959958       0.656238      22.435639 0.21454493E+03  0.42808741E+04                                 7.365103                            5.209329      -0.018592       2.065655                    0.999273      21.218025      58.543516       0.647165       0.474326      -1.017289       0.000421       0.060430       0.001582       0.060452       0.010103      -0.026001       0.001945       0.212681      -0.085174      -0.092788      -0.032584       0.125372              9.181900       4.184255      -0.182900       1.211963      13.919743       0.360431       9.441700          -0.000115
          198              C       4.208342       3.330174       7.017623      -0.039537      38.829563 0.43103825E+03  0.10012478E+05                                 9.866589                            6.829280       0.064623       2.026461                    0.999220      26.977426      74.640034       0.649853       0.405756      -1.081771       0.002729      -0.050624       0.009509       0.051582       0.006658      -0.002703       0.002197       0.000916       0.032401      -0.012584       0.001252       0.011332             12.865663       6.047604      -0.532545       2.511159      22.304574      -0.624852      10.244810           0.001009
          199              C       4.754481       2.642608       8.095807      -0.087780      34.963519 0.41687938E+03  0.97061716E+04                                 9.350050                            6.846337       0.074861       2.000449                    0.999664      28.822949      82.673436       0.623923       0.421636      -1.060056      -0.009750      -0.022225      -0.011999       0.027073       0.000823       0.006131       0.011843       0.026002       0.038789      -0.023377       0.003747       0.019630             11.466335       6.039585      -0.321794       2.520247      18.752304      -1.190921       9.607115          -0.000061
          200              C       4.683210       1.255992       8.144189      -0.140899      36.187647 0.43646968E+03  0.10293413E+05                                 9.604839                            7.021494       0.159339       2.029678                    0.999197      29.426643      85.320391       0.613147       0.423581      -1.057420       0.004654       0.026332      -0.005890       0.027382      -0.012601       0.011038      -0.009047       0.012637       0.043625      -0.021492      -0.003902       0.025394             11.884394       6.171428       0.601706       2.345626      19.679479      -0.157631       9.802275           0.000626
          201              C       4.064970       0.555507       7.114668       0.082070      38.931435 0.40747887E+03  0.93867256E+04                                10.106952                            6.777278      -0.087520       1.987131                    0.999159      26.303669      73.841346       0.629014       0.422704      -1.064649       0.006139      -0.001259      -0.000056       0.006267       0.001659      -0.006825      -0.000770      -0.011164      -0.093997      -0.032433       0.010881       0.021551             13.870366       6.424356       0.199386       2.270205      25.051818      -1.605453      10.134923           0.000591
          202              C       3.519659       1.241638       6.036765      -0.154151      36.728535 0.44499737E+03  0.10559848E+05                                 9.704439                            7.086116       0.064652       1.989972                    0.999353      30.060533      87.820645       0.609980       0.423146      -1.056245       0.009344       0.027457       0.004804       0.029399       0.007584       0.011341       0.017068       0.021641       0.009130      -0.023372      -0.002162       0.025535             12.082998       5.908237      -0.696188       2.235250      19.899681      -2.512585      10.441077           0.000175
          203              C       3.591759       2.629689       5.988102      -0.096913      36.134150 0.44349986E+03  0.10533223E+05                                 9.696288                            7.150972      -0.128678       1.931423                    0.999411      29.773892      87.501500       0.596445       0.432382      -1.048786       0.009201      -0.023305       0.014439       0.028918      -0.012662      -0.003629      -0.006447       0.031032       0.011224      -0.023828       0.005553       0.018275             11.910220       6.058100       0.021079       2.497071      19.053472      -0.511754      10.619089           0.000351
          204              C      -4.209999      13.432658       7.109042       0.098643      38.809560 0.40389816E+03  0.93145972E+04                                10.175650                            6.811629      -0.135364       1.975859                    0.999349      26.312868      74.713929       0.616528       0.430786      -1.056109      -0.003563      -0.000993      -0.002033       0.004221       0.009021       0.013043       0.002277      -0.005927       0.059365      -0.021678      -0.003539       0.025216             14.014993      11.328546       1.180023       0.241769      24.788266      -1.033099       5.928168           0.000021
          205              C      -3.059708      12.735044       7.151236      -0.196318      36.728102 0.47827359E+03  0.11586776E+05                                 9.799551                            7.419973      -0.106321       1.937690                    0.997710      30.794550      91.694603       0.585680       0.431678      -1.048193      -0.005281      -0.012929       0.005167       0.014891       0.022385       0.001714       0.000144       0.014686       0.109228      -0.041774       0.005285       0.036489             11.803617      12.352113      -2.488987       0.318045      17.467773       0.081170       5.590965           0.003639
          206              C      -0.739236      10.935028       7.910719      -0.141184      34.441517 0.44195126E+03  0.10466966E+05                                 9.309445                            7.088594       0.097116       2.009445                    0.999289      29.560106      86.203762       0.606572       0.426361      -1.054511       0.017057      -0.015027       0.001356       0.022772      -0.004153      -0.001809       0.011804      -0.023430       0.029660      -0.017375      -0.003312       0.020687             10.942840      14.919987      -3.947866       1.918270       9.965414       2.281354       7.943118           0.003126
          207              C       0.428459      10.190045       7.871338      -0.088751      32.846290 0.39942317E+03  0.92156468E+04                                 8.980717                            6.710627       0.119995       2.016688                    0.999738      28.657042      82.256593       0.627898       0.422790      -1.057628      -0.035419      -0.005380      -0.011429       0.037605       0.021842       0.016531      -0.005925       0.011235       0.057616      -0.036245       0.007714       0.028531             10.652875      13.663707      -5.026726       0.684331      10.569323       2.839463       7.725596           0.000194
          208              C       4.539838       8.078543       2.858750       0.587571      21.697930 0.22924899E+03  0.46470194E+04                                 7.248752                            5.402395      -0.034969       2.057525                    0.999590      21.701514      60.195665       0.632911       0.477415      -1.016445      -0.003523      -0.010039       0.055271       0.056285      -0.020902       0.025442      -0.016785       0.150747      -0.208410      -0.078405      -0.038619       0.117024              8.588647       4.197587       0.525298      -0.582016       7.244515       0.276430      14.323839          -0.006674
          209              C       4.514976       7.980934       1.370726      -0.012436      35.632492 0.43016255E+03  0.10000476E+05                                 9.357719                            6.876919       0.046868       2.023348                    0.999286      26.871722      74.705541       0.639045       0.412275      -1.076023      -0.018633       0.001781      -0.045761       0.049441      -0.007556      -0.029111      -0.009328      -0.001422       0.010704      -0.033126       0.003199       0.029927             11.247098       5.969456       2.197294      -0.004130       8.758304       0.057552      19.013534           0.017442
          210              C       5.176310       9.040274       0.684379      -0.104084      30.994403 0.41114019E+03  0.95235512E+04                                 8.544841                            6.767405       0.102759       2.008910                    0.999710      28.777540      81.884912       0.633011       0.417720      -1.064303      -0.013478      -0.004973      -0.013814       0.019930       0.014611      -0.000310       0.009704      -0.018531      -0.103434      -0.036144       0.000597       0.035546              9.401584       5.719477       2.055552      -0.386974       8.136393      -0.620100      14.348882           0.002178
          211              C       3.927399       6.954609       0.704069      -0.094066      31.644146 0.42021322E+03  0.98192572E+04                                 8.779257                            6.906963       0.117368       2.020887                    0.999666      28.809214      83.224774       0.615689       0.425731      -1.055779      -0.000462       0.014403      -0.031256       0.034419      -0.002962      -0.012520      -0.007172      -0.006169      -0.052640      -0.024657       0.011141       0.013516              9.951679       5.902983       2.101277       0.417481       8.280383       0.391717      15.671671           0.007279
          212              C       4.119667       9.532623      21.024458       0.656238      22.435640 0.21454493E+03  0.42808740E+04                                 7.365103                            5.209329      -0.018593       2.065655                    0.999273      21.218025      58.543515       0.647165       0.474326      -1.017289      -0.000421      -0.060430       0.001582       0.060452       0.010103       0.026001      -0.001945       0.212681      -0.085173      -0.092788      -0.032584       0.125372              9.181900       4.184255      -0.182900      -1.211963      13.919744      -0.360430       9.441701          -0.000113
          213              C       4.079058      11.024024      21.082123      -0.039537      38.829564 0.43103823E+03  0.10012477E+05                                 9.866590                            6.829281       0.064623       2.026461                    0.999220      26.977425      74.640037       0.649853       0.405756      -1.081770      -0.002729       0.050624       0.009509       0.051582       0.006658       0.002704      -0.002197       0.000916       0.032402      -0.012584       0.001252       0.011332             12.865665       6.047605      -0.532545      -2.511160      22.304577       0.624854      10.244812           0.001010
          214              C       3.532919      11.711590      22.160307      -0.087781      34.963555 0.41687985E+03  0.97061853E+04                                 9.350056                            6.846341       0.074862       2.000448                    0.999664      28.822970      82.673515       0.623923       0.421636      -1.060056       0.009749       0.022225      -0.011999       0.027073       0.000823      -0.006131      -0.011843       0.026002       0.038789      -0.023377       0.003747       0.019631             11.466343       6.039588      -0.321794      -2.520249      18.752320       1.190923       9.607121          -0.000031
          215              C       3.604190      13.098206      22.208689      -0.140899      36.187677 0.43647005E+03  0.10293425E+05                                 9.604846                            7.021498       0.159338       2.029678                    0.999197      29.426658      85.320462       0.613146       0.423581      -1.057420      -0.004655      -0.026332      -0.005890       0.027382      -0.012601      -0.011038       0.009047       0.012638       0.043624      -0.021492      -0.003902       0.025394             11.884403       6.171432       0.601707      -2.345628      19.679496       0.157633       9.802282           0.000660
          216              C       4.222430      13.798691      21.179168       0.082070      38.931419 0.40747873E+03  0.93867218E+04                                10.106951                            6.777278      -0.087520       1.987131                    0.999159      26.303663      73.841330       0.629014       0.422705      -1.064649      -0.006140       0.001259      -0.000056       0.006268       0.001659       0.006826       0.000769      -0.011164      -0.093997      -0.032433       0.010881       0.021551             13.870363       6.424355       0.199388      -2.270205      25.051810       1.605451      10.134923           0.000597
          217              C       4.767741      13.112560      20.101265      -0.154151      36.728500 0.44499695E+03  0.10559835E+05                                 9.704434                            7.086113       0.064650       1.989972                    0.999353      30.060515      87.820577       0.609980       0.423146      -1.056245      -0.009344      -0.027457       0.004804       0.029399       0.007584      -0.011341      -0.017068       0.021641       0.009129      -0.023372      -0.002162       0.025535             12.082990       5.908234      -0.696186      -2.235249      19.899664       2.512581      10.441072           0.000162
          218              C       4.695641      11.724509      20.052602      -0.096912      36.134127 0.44349957E+03  0.10533214E+05                                 9.696285                            7.150970      -0.128681       1.931422                    0.999411      29.773878      87.501458       0.596445       0.432382      -1.048786      -0.009202       0.023305       0.014439       0.028918      -0.012661       0.003629       0.006447       0.031033       0.011224      -0.023828       0.005553       0.018275             11.910216       6.058098       0.021080      -2.497071      19.053463       0.511754      10.619086           0.000340
          219              C      12.497399       0.921540      21.173542       0.098642      38.809518 0.40389777E+03  0.93145853E+04                                10.175642                            6.811625      -0.135362       1.975859                    0.999349      26.312848      74.713848       0.616528       0.430786      -1.056109       0.003563       0.000993      -0.002033       0.004221       0.009021      -0.013043      -0.002277      -0.005927       0.059366      -0.021678      -0.003539       0.025217             14.014982      11.328536       1.180024      -0.241768      24.788245       1.033097       5.928164           0.000023
          220              C      11.347108       1.619154      21.215736      -0.196318      36.728048 0.47827286E+03  0.11586754E+05                                 9.799543                            7.419969      -0.106318       1.937691                    0.997710      30.794510      91.694450       0.585680       0.431678      -1.048193       0.005281       0.012929       0.005166       0.014891       0.022386      -0.001714      -0.000144       0.014686       0.109230      -0.041774       0.005284       0.036490             11.803606      12.352099      -2.488985      -0.318044      17.467757      -0.081170       5.590962           0.003642
          221              C       9.026636       3.419170      21.975219      -0.141184      34.441521 0.44195126E+03  0.10466966E+05                                 9.309447                            7.088595       0.097115       2.009445                    0.999289      29.560106      86.203774       0.606572       0.426361      -1.054511      -0.017057       0.015026       0.001355       0.022772      -0.004153       0.001809      -0.011804      -0.023431       0.029660      -0.017375      -0.003312       0.020687             10.942844      14.919994      -3.947868      -1.918271       9.965416      -2.281354       7.943120           0.003149
          222              C       7.858941       4.164153      21.935838      -0.088751      32.846318 0.39942353E+03  0.92156577E+04                                 8.980723                            6.710630       0.119994       2.016687                    0.999738      28.657058      82.256664       0.627898       0.422790      -1.057628       0.035419       0.005379      -0.011430       0.037604       0.021842      -0.016531       0.005925       0.011235       0.057615      -0.036245       0.007714       0.028531             10.652883      13.663719      -5.026731      -0.684332      10.569330      -2.839465       7.725601           0.000217
          223              C       3.747562       6.275655      16.923250       0.587575      21.697856 0.22924810E+03  0.46469970E+04                                 7.248731                            5.402380      -0.034972       2.057524                    0.999590      21.701503      60.195621       0.632912       0.477415      -1.016445       0.003525       0.010038       0.055270       0.056285      -0.020901      -0.025442       0.016785       0.150744      -0.208406      -0.078403      -0.038619       0.117022              8.588620       4.197577       0.525297       0.582015       7.244499      -0.276431      14.323786          -0.006694
          224              C       3.772424       6.373264      15.435226      -0.012435      35.632504 0.43016254E+03  0.10000478E+05                                 9.357727                            6.876923       0.046865       2.023347                    0.999286      26.871716      74.705562       0.639044       0.412275      -1.076023       0.018633      -0.001781      -0.045761       0.049441      -0.007557       0.029112       0.009328      -0.001422       0.010700      -0.033128       0.003200       0.029928             11.247109       5.969461       2.197299       0.004131       8.758316      -0.057556      19.013550           0.017418
          225              C       3.111090       5.313924      14.748879      -0.104084      30.994434 0.41114058E+03  0.95235643E+04                                 8.544848                            6.767408       0.102755       2.008909                    0.999710      28.777570      81.885065       0.633011       0.417720      -1.064303       0.013478       0.004974      -0.013814       0.019930       0.014611       0.000310      -0.009705      -0.018530      -0.103431      -0.036143       0.000598       0.035545              9.401593       5.719482       2.055558       0.386971       8.136405       0.620091      14.348891           0.002093
          226              C       4.360001       7.399589      14.768569      -0.094066      31.644152 0.42021324E+03  0.98192579E+04                                 8.779259                            6.906963       0.117367       2.020887                    0.999666      28.809214      83.224780       0.615689       0.425732      -1.055778       0.000461      -0.014403      -0.031256       0.034418      -0.002962       0.012520       0.007172      -0.006169      -0.052638      -0.024657       0.011141       0.013515              9.951682       5.902985       2.101279      -0.417483       8.280387      -0.391722      15.671673           0.007240
          227              C       2.091740       6.020151      21.169042       0.656147      22.434285 0.21454005E+03  0.42807002E+04                                 7.364623                            5.209184      -0.018078       2.065861                    0.999273      21.216585      58.536692       0.647198       0.474310      -1.017310       0.052092       0.030606      -0.001565       0.060438      -0.087086      -0.014693       0.021535      -0.123706      -0.085343      -0.092757      -0.032637       0.125394              9.181025      11.642635       4.123433       0.293901       6.459124      -1.229742       9.441316          -0.000110
          228              C       0.779844       5.309618      21.111377      -0.039216      38.809824 0.43082416E+03  0.10006103E+05                                 9.863092                            6.827479       0.065316       2.026779                    0.999220      26.969530      74.609090       0.649964       0.405744      -1.081796      -0.045254      -0.022805      -0.009459       0.051551       0.002909      -0.003243       0.001372      -0.012429       0.032370      -0.012767       0.001427       0.011339             12.860227      18.692493       6.769433       1.796064       9.646793      -1.861727      10.241395           0.001063
          229              C      -0.088675       5.438806      20.033193      -0.087746      34.956409 0.41679597E+03  0.97036250E+04                                 9.348594                            6.845529       0.075383       2.000663                    0.999665      28.819015      82.656263       0.623984       0.421621      -1.060079      -0.014329      -0.019557       0.011987       0.027046      -0.010899      -0.007179      -0.011183      -0.014444       0.038640      -0.023383       0.003825       0.019558             11.464284      15.849629       5.342708       2.291007       8.937618      -1.586873       9.605604          -0.000046
          230              C      -1.253884       4.683775      19.984811      -0.140720      36.177222 0.43633479E+03  0.10289371E+05                                 9.603052                            7.020458       0.159391       2.029782                    0.999196      29.420748      85.297930       0.613190       0.423587      -1.057423       0.020444       0.017165       0.005882       0.027335      -0.011872       0.013263      -0.004995       0.015513       0.043343      -0.021532      -0.003753       0.025285             11.881842      15.777501       6.148405       1.308848      10.067563      -1.952288       9.800462           0.000641
          231              C      -1.551401       3.798121      21.014332       0.082320      38.921746 0.40737772E+03  0.93838009E+04                                10.105554                            6.776635      -0.087522       1.987195                    0.999159      26.299242      73.826260       0.629017       0.422729      -1.064635      -0.004157       0.004689       0.000045       0.006267       0.005519      -0.002812       0.006363       0.002554      -0.093882      -0.032420       0.011045       0.021375             13.867940      20.218154       8.163749       2.525033      11.252043      -1.163251      10.133623           0.000604
          232              C      -0.684539       3.668933      22.092235      -0.154021      36.717468 0.44485987E+03  0.10555658E+05                                 9.702463                            7.085010       0.064917       1.990151                    0.999353      30.054046      87.794825       0.610035       0.423145      -1.056257       0.019077       0.021811      -0.004744       0.029363      -0.005639      -0.009098      -0.018266      -0.023932       0.008972      -0.023351      -0.002078       0.025429             12.080194      17.000408       5.708568       3.293150       8.801130      -0.679217      10.439045           0.000191
          233              C       0.481498       4.425399      22.140898      -0.096744      36.122502 0.44335141E+03  0.10528697E+05                                 9.694199                            7.149781      -0.128358       1.931621                    0.999411      29.766797      87.473274       0.596501       0.432383      -1.048797      -0.024784      -0.003689      -0.014387       0.028894      -0.019855       0.003662       0.006399       0.006342       0.011135      -0.023868       0.005478       0.018390             11.907285      15.781973       5.635771       1.691546       9.322963      -1.906189      10.616921           0.000350
          234              C      13.738023       3.070363      21.019958       0.098680      38.806595 0.40387514E+03  0.93139183E+04                                10.175106                            6.811430      -0.135352       1.975873                    0.999350      26.311982      74.710423       0.616538       0.430785      -1.056111       0.000882      -0.003607       0.002072       0.004252       0.007112       0.004561      -0.012422      -0.012669       0.059383      -0.021712      -0.003501       0.025213             14.013888      20.399069       6.417216       1.015449      15.714731       0.307116       5.927863           0.000057
          235              C      12.558726       3.717737      20.977764      -0.196597      36.735322 0.47839550E+03  0.11590404E+05                                 9.800441                            7.420662      -0.106009       1.937729                    0.997710      30.798850      91.708416       0.585686       0.431648      -1.048217      -0.008533      -0.011037      -0.005142       0.014868       0.004804       0.000732      -0.001597      -0.046168       0.108806      -0.041723       0.005370       0.036353             11.804591      18.345545       0.970551       0.088725      11.476763      -0.316026       5.591467           0.003533
          236              C       9.839630       4.827317      20.218281      -0.141019      34.437304 0.44188337E+03  0.10464971E+05                                 9.308841                            7.088159       0.096985       2.009437                    0.999289      29.557530      86.195062       0.606576       0.426374      -1.054501      -0.021542       0.007223      -0.001334       0.022759       0.008154      -0.011072      -0.004281       0.018921       0.029638      -0.017430      -0.003211       0.020642             10.942093      14.621923      -4.118990      -1.016557      10.261741      -2.801748       7.942616           0.003163
          237              C       8.610609       5.466079      20.257662      -0.088815      32.847471 0.39944237E+03  0.92161956E+04                                 8.980892                            6.710767       0.119861       2.016634                    0.999738      28.657908      82.259404       0.627895       0.422787      -1.057630       0.013001      -0.033399       0.011415       0.037614       0.006055       0.013419      -0.011378      -0.043383       0.057496      -0.036214       0.007686       0.028528             10.653080      15.696515      -3.853473      -2.116844       8.537061      -2.012387       7.725663           0.000211
          238              C       4.726304       7.970886      25.270250       0.587596      21.696567 0.22923481E+03  0.46466549E+04                                 7.248456                            5.402240      -0.034923       2.057561                    0.999591      21.700577      60.192349       0.632919       0.477418      -1.016445      -0.006967      -0.008046      -0.055274       0.056289      -0.075730       0.027251      -0.013652      -0.039196      -0.208464      -0.078414      -0.038626       0.117040              8.588221       6.027675       1.581952      -0.530452       5.414031       0.365658      14.322957          -0.006679
          239              C       4.654204       7.900551      26.758274      -0.012430      35.631253 0.43015011E+03  0.10000106E+05                                 9.357507                            6.876830       0.046952       2.023386                    0.999286      26.871165      74.703479       0.639048       0.412276      -1.076024       0.010817      -0.015230       0.045758       0.049424      -0.003166      -0.006476       0.029876       0.013780       0.010681      -0.033122       0.003193       0.029929             11.246769       6.158073       2.306212      -0.051898       8.569406      -0.025258      19.012827           0.017442
          240              C       5.240952       9.002953      27.444621      -0.104043      30.992713 0.41111281E+03  0.95227398E+04                                 8.544471                            6.767125       0.102847       2.008950                    0.999710      28.776556      81.880827       0.633033       0.417714      -1.064310       0.002384      -0.014130       0.013810       0.019901       0.015314      -0.008554      -0.004592      -0.016052      -0.103444      -0.036146       0.000609       0.035537              9.401159       5.751799       2.074259       0.343451       8.103505       0.645022      14.348172           0.002181
          241              C       4.059169       6.878532      27.424931      -0.094020      31.643065 0.42019631E+03  0.98187877E+04                                 8.779197                            6.906926       0.117276       2.020881                    0.999666      28.808326      83.222569       0.615675       0.425744      -1.055768       0.012674       0.006823       0.031248       0.034404       0.001162      -0.000050       0.014432       0.008221      -0.052671      -0.024667       0.011167       0.013500              9.951611       5.866240       2.080072      -0.130434       8.317073      -0.557313      15.671519           0.007283
          242              C       6.195660       8.334047       7.104542       0.656146      22.434290 0.21454009E+03  0.42807010E+04                                 7.364624                            5.209185      -0.018077       2.065861                    0.999273      21.216582      58.536678       0.647198       0.474310      -1.017310      -0.052091      -0.030607      -0.001565       0.060438      -0.087086       0.014693      -0.021535      -0.123706      -0.085343      -0.092757      -0.032636       0.125394              9.181027      11.642642       4.123436      -0.293899       6.459126       1.229742       9.441313          -0.000114
          243              C       7.507556       9.044580       7.046877      -0.039216      38.809809 0.43082397E+03  0.10006097E+05                                 9.863088                            6.827477       0.065317       2.026779                    0.999220      26.969524      74.609056       0.649964       0.405744      -1.081796       0.045255       0.022804      -0.009459       0.051551       0.002909       0.003243      -0.001372      -0.012429       0.032370      -0.012767       0.001427       0.011340             12.860222      18.692487       6.769429      -1.796066       9.646788       1.861724      10.241390           0.001059
          244              C       8.376075       8.915392       5.968693      -0.087746      34.956438 0.41679633E+03  0.97036351E+04                                 9.348596                            6.845530       0.075383       2.000662                    0.999665      28.819036      82.656318       0.623985       0.421620      -1.060079       0.014330       0.019557       0.011987       0.027046      -0.010899       0.007179       0.011183      -0.014445       0.038640      -0.023383       0.003825       0.019558             11.464287      15.849635       5.342710      -2.291007       8.937621       1.586873       9.605606          -0.000025
          245              C       9.541284       9.670423       5.920311      -0.140720      36.177239 0.43633497E+03  0.10289375E+05                                 9.603051                            7.020457       0.159393       2.029782                    0.999196      29.420762      85.297957       0.613190       0.423586      -1.057423      -0.020444      -0.017165       0.005882       0.027335      -0.011872      -0.013263       0.004995       0.015513       0.043343      -0.021532      -0.003753       0.025285             11.881842      15.777501       6.148406      -1.308847      10.067564       1.952288       9.800461           0.000666
          246              C       9.838801      10.556077       6.949832       0.082320      38.921756 0.40737780E+03  0.93838029E+04                                10.105555                            6.776635      -0.087522       1.987195                    0.999159      26.299245      73.826263       0.629017       0.422729      -1.064635       0.004157      -0.004690       0.000045       0.006267       0.005519       0.002812      -0.006363       0.002553      -0.093882      -0.032420       0.011045       0.021375             13.867940      20.218154       8.163751      -2.525031      11.252045       1.163251      10.133622           0.000606
          247              C       8.971939      10.685265       8.027735      -0.154021      36.717426 0.44485931E+03  0.10555641E+05                                 9.702455                            7.085006       0.064918       1.990152                    0.999353      30.054018      87.794715       0.610036       0.423145      -1.056257      -0.019076      -0.021812      -0.004743       0.029363      -0.005639       0.009098       0.018266      -0.023932       0.008972      -0.023351      -0.002078       0.025429             12.080184      17.000393       5.708562      -3.293148       8.801123       0.679216      10.439036           0.000174
          248              C       7.805902       9.928799       8.076398      -0.096743      36.122447 0.44335065E+03  0.10528674E+05                                 9.694188                            7.149774      -0.128358       1.931622                    0.999411      29.766764      87.473137       0.596501       0.432383      -1.048798       0.024785       0.003688      -0.014386       0.028894      -0.019855      -0.003661      -0.006399       0.006341       0.011135      -0.023868       0.005478       0.018390             11.907271      15.781953       5.635762      -1.691545       9.322952       1.906187      10.616908           0.000334
          249              C      -5.450623      11.283835       6.955458       0.098680      38.806632 0.40387551E+03  0.93139292E+04                                10.175112                            6.811433      -0.135353       1.975872                    0.999350      26.311999      74.710484       0.616538       0.430785      -1.056111      -0.000882       0.003607       0.002073       0.004252       0.007112      -0.004561       0.012423      -0.012669       0.059383      -0.021712      -0.003501       0.025213             14.013897      20.399081       6.417221      -1.015449      15.714742      -0.307116       5.927866           0.000056
          250              C      -4.271326      10.636461       6.913264      -0.196596      36.735327 0.47839558E+03  0.11590406E+05                                 9.800439                            7.420661      -0.106007       1.937730                    0.997710      30.798851      91.708406       0.585687       0.431648      -1.048217       0.008533       0.011037      -0.005141       0.014867       0.004804      -0.000732       0.001597      -0.046168       0.108804      -0.041723       0.005371       0.036352             11.804590      18.345542       0.970550      -0.088725      11.476761       0.316025       5.591466           0.003528
          251              C      -1.552230       9.526881       6.153781      -0.141020      34.437360 0.44188419E+03  0.10464995E+05                                 9.308850                            7.088165       0.096985       2.009437                    0.999289      29.557566      86.195187       0.606576       0.426374      -1.054502       0.021541      -0.007224      -0.001333       0.022759       0.008154       0.011072       0.004282       0.018922       0.029638      -0.017430      -0.003212       0.020642             10.942104      14.621936      -4.118997       1.016556      10.261753       2.801751       7.942622           0.003178
          252              C      -0.323209       8.888119       6.193162      -0.088815      32.847504 0.39944279E+03  0.92162078E+04                                 8.980897                            6.710770       0.119861       2.016634                    0.999738      28.657930      82.259485       0.627895       0.422787      -1.057630      -0.013001       0.033398       0.011416       0.037614       0.006054      -0.013419       0.011378      -0.043383       0.057496      -0.036214       0.007686       0.028528             10.653087      15.696525      -3.853478       2.116844       8.537068       2.012389       7.725668           0.000229
          253              C       3.561096       6.383312      11.205750       0.587594      21.696441 0.22923334E+03  0.46466167E+04                                 7.248425                            5.402220      -0.034924       2.057563                    0.999591      21.700493      60.192027       0.632920       0.477417      -1.016446       0.006967       0.008047      -0.055273       0.056288      -0.075726      -0.027250       0.013651      -0.039195      -0.208462      -0.078413      -0.038622       0.117035              8.588180       6.027653       1.581946       0.530450       5.414011      -0.365656      14.322878          -0.006703
          254              C       3.633196       6.453647      12.693774      -0.012431      35.631193 0.43014943E+03  0.10000086E+05                                 9.357498                            6.876825       0.046957       2.023388                    0.999286      26.871136      74.703361       0.639049       0.412276      -1.076024      -0.010818       0.015231       0.045757       0.049424      -0.003165       0.006477      -0.029876       0.013781       0.010682      -0.033123       0.003194       0.029929             11.246755       6.158067       2.306209       0.051897       8.569397       0.025256      19.012801           0.017413
          255              C       3.046448       5.351245      13.380121      -0.104042      30.992648 0.41111178E+03  0.95227086E+04                                 8.544455                            6.767113       0.102855       2.008953                    0.999710      28.776512      81.880629       0.633034       0.417713      -1.064310      -0.002384       0.014131       0.013809       0.019901       0.015314       0.008555       0.004592      -0.016051      -0.103440      -0.036145       0.000608       0.035537              9.401142       5.751788       2.074253      -0.343450       8.103487      -0.645023      14.348150           0.002090
          256              C       4.228231       7.475666      13.360431      -0.094019      31.643036 0.42019585E+03  0.98187742E+04                                 8.779192                            6.906923       0.117277       2.020881                    0.999666      28.808306      83.222497       0.615676       0.425744      -1.055768      -0.012674      -0.006824       0.031248       0.034404       0.001162       0.000049      -0.014432       0.008221      -0.052670      -0.024667       0.011167       0.013500              9.951605       5.866237       2.080070       0.130432       8.317069       0.557307      15.671509           0.007241
          257              C      -5.398412      12.686240       7.032250      -0.191141      36.886499 0.46474097E+03  0.11127446E+05                                 9.709149                            7.221005       0.118526       2.010454                    0.998723      30.291545      88.339621       0.608003       0.420742      -1.059772       0.015331      -0.008862      -0.000028       0.017709      -0.035246      -0.001191      -0.001982       0.040615       0.107627      -0.058672       0.022740       0.035932             12.214536      12.363306       5.344554      -0.286307      18.535314      -0.495875       5.744989           0.009936
          258              C      -3.043962      11.326898       7.032250       0.102161      38.451004 0.42502711E+03  0.99073202E+04                                10.067213                            6.974053      -0.068027       1.993262                    0.999175      26.462563      75.038761       0.612324       0.429126      -1.059294      -0.011587       0.006710       0.000035       0.013389      -0.001820       0.008935       0.015481       0.002086       0.027311      -0.018306      -0.002454       0.020760             13.006238      18.629800      -3.153788       0.253962      14.988652       0.439826       5.400261           0.005351
          259              C      -1.758586      10.584786       7.032250       0.091543      35.458930 0.41112692E+03  0.94995382E+04                                 9.505714                            6.830880      -0.053514       1.998046                    0.999305      26.338251      74.245769       0.622832       0.425607      -1.061973       0.009014      -0.005205      -0.000017       0.010409      -0.002577      -0.004777      -0.008262       0.002935      -0.054688      -0.021521       0.009441       0.012080             11.880028      17.164419      -5.460018       1.334505      10.859860       2.311387       7.615806           0.004010
          260              C       0.685368       9.173768       7.032250      -0.010700      36.645777 0.38496823E+03  0.87041932E+04                                 9.518349                            6.467913       0.021761       2.027669                    0.999227      26.039990      71.375574       0.664764       0.407507      -1.079238      -0.027706       0.015911       0.000034       0.031950       0.008046      -0.010072      -0.017578      -0.009536       0.084533      -0.023442      -0.014380       0.037822             12.490671      18.677379      -6.766580       1.349617      10.864333       2.337947       7.930300           0.004737
          261              C       1.978202       8.427350       7.032250       0.635314      24.075140 0.23120916E+03  0.46769095E+04                                 7.663763                            5.371915       0.050611       2.085210                    0.999375      21.280660      58.156937       0.646945       0.468042      -1.025828       0.044560      -0.025752       0.000013       0.051466       0.095625      -0.006312      -0.010928      -0.110324      -0.103296      -0.093178      -0.035409       0.128587              9.695733      12.795356      -4.976105       0.529334       7.049618       0.916919       9.242226          -0.000272
          262              C      13.685812       1.667958      21.096750      -0.191138      36.886398 0.46473945E+03  0.11127402E+05                                 9.709141                            7.221000       0.118522       2.010453                    0.998723      30.291481      88.339439       0.608003       0.420743      -1.059772      -0.015331       0.008862      -0.000029       0.017708      -0.035246       0.001191       0.001982       0.040615       0.107636      -0.058673       0.022738       0.035935             12.214525      12.363294       5.344549       0.286307      18.535297       0.495875       5.744984           0.009950
          263              C      11.331362       3.027300      21.096750       0.102162      38.450934 0.42502626E+03  0.99072959E+04                                10.067205                            6.974048      -0.068029       1.993261                    0.999175      26.462530      75.038662       0.612324       0.429127      -1.059294       0.011587      -0.006710       0.000034       0.013390      -0.001820      -0.008935      -0.015480       0.002086       0.027315      -0.018305      -0.002455       0.020760             13.006227      18.629787      -3.153782      -0.253962      14.988636      -0.439825       5.400257           0.005359
          264              C      10.045986       3.769412      21.096750       0.091543      35.458888 0.41112641E+03  0.94995235E+04                                 9.505710                            6.830877      -0.053515       1.998046                    0.999305      26.338229      74.245701       0.622832       0.425607      -1.061973      -0.009015       0.005205      -0.000017       0.010410      -0.002576       0.004778       0.008262       0.002935      -0.054686      -0.021521       0.009441       0.012079             11.880021      17.164412      -5.460012      -1.334506      10.859850      -2.311385       7.615802           0.004014
          265              C       7.602032       5.180430      21.096750      -0.010699      36.645755 0.38496792E+03  0.87041851E+04                                 9.518348                            6.467912       0.021759       2.027668                    0.999227      26.039976      71.375547       0.664764       0.407507      -1.079238       0.027706      -0.015912       0.000034       0.031950       0.008047       0.010073       0.017579      -0.009536       0.084534      -0.023442      -0.014381       0.037823             12.490671      18.677379      -6.766580      -1.349617      10.864333      -2.337947       7.930301           0.004744
          266              C       6.309198       5.926848      21.096750       0.635314      24.075139 0.23120914E+03  0.46769092E+04                                 7.663763                            5.371915       0.050610       2.085210                    0.999375      21.280660      58.156940       0.646945       0.468042      -1.025828      -0.044561       0.025752       0.000014       0.051466       0.095625       0.006311       0.010929      -0.110324      -0.103296      -0.093178      -0.035409       0.128587              9.695734      12.795356      -4.976105      -0.529333       7.049618      -0.916919       9.242228          -0.000269
          267              C      10.379140       8.334047      16.336479       0.655694      22.438160 0.21458569E+03  0.42818396E+04                                 7.365456                            5.209748      -0.018625       2.065678                    0.999272      21.219020      58.545021       0.647161       0.474312      -1.017309       0.051940      -0.030499       0.001372       0.060248       0.087103       0.014520       0.021424      -0.123648      -0.086137      -0.092612      -0.032842       0.125455              9.182074      11.644192      -4.124103      -0.293865       6.459834      -1.229846       9.442196          -0.000126
          268              C       9.067244       9.044580      16.394144      -0.039099      38.806952 0.43078600E+03  0.10005014E+05                                 9.862860                            6.827354       0.064579       2.026564                    0.999218      26.967700      74.603727       0.649943       0.405765      -1.081780      -0.045213       0.022758       0.009568       0.051514      -0.002952       0.003272       0.001203      -0.012467       0.032118      -0.012760       0.001524       0.011236             12.859860      18.691780      -6.769180      -1.795890       9.646587      -1.861846      10.241215           0.001039
          269              C       8.198725       8.915392      17.472328      -0.087589      34.948043 0.41666788E+03  0.96998361E+04                                 9.346908                            6.844308       0.075370       2.000694                    0.999669      28.815100      82.639891       0.624067       0.421600      -1.060099      -0.014491       0.019650      -0.011785       0.027111       0.010902       0.007248      -0.011281      -0.014483       0.039227      -0.023528       0.003756       0.019773             11.462153      15.846143      -5.341626      -2.290229       8.936288      -1.586954       9.604028          -0.000052
          270              C       7.033516       9.670423      17.520710      -0.140711      36.179272 0.43635963E+03  0.10290099E+05                                 9.603451                            7.020704       0.159217       2.029739                    0.999196      29.421433      85.300410       0.613173       0.423592      -1.057420       0.020233      -0.017116      -0.005716       0.027111       0.011813      -0.013379      -0.004933       0.015473       0.043517      -0.021515      -0.003850       0.025365             11.882447      15.778217      -6.148972      -1.308634      10.068312      -1.952521       9.800812           0.000635
          271              C       6.735999      10.556077      16.491189       0.082152      38.924421 0.40741037E+03  0.93847024E+04                                10.105751                            6.776739      -0.087185       1.987302                    0.999159      26.300610      73.829700       0.629038       0.422708      -1.064652      -0.004272      -0.004630       0.000066       0.006300      -0.005487       0.002924       0.006409       0.002575      -0.094067      -0.032508       0.011135       0.021373             13.868184      20.218450      -8.163947      -2.524704      11.252335      -1.163535      10.133768           0.000590
          272              C       7.602861      10.685265      15.413286      -0.153698      36.713451 0.44479664E+03  0.10553862E+05                                 9.702275                            7.084892       0.064851       1.990152                    0.999351      30.051137      87.787236       0.609986       0.423191      -1.056221       0.019091      -0.021788       0.004794       0.029362       0.005571       0.008971      -0.018305      -0.023687       0.008784      -0.023179      -0.002207       0.025386             12.079965      17.000271      -5.708553      -3.293324       8.801021      -0.679007      10.438603           0.000147
          273              C       8.768898       9.928799      15.364622      -0.096764      36.117621 0.44327198E+03  0.10526292E+05                                 9.693076                            7.148914      -0.128173       1.931710                    0.999409      29.764829      87.464055       0.596568       0.432356      -1.048819      -0.024610       0.003519       0.014324       0.028692       0.019802      -0.003775       0.006315       0.006413       0.011280      -0.023849       0.005557       0.018292             11.905838      15.779897      -5.634889      -1.691655       9.321761      -1.905906      10.615858           0.000309
          274              C       5.450623      11.283835      16.485563       0.098461      38.812228 0.40394990E+03  0.93159946E+04                                10.175665                            6.811791      -0.135077       1.975944                    0.999348      26.314428      74.716712       0.616564       0.430751      -1.056141       0.000976       0.003601      -0.002260       0.004362      -0.007121      -0.004446      -0.012506      -0.012426       0.059546      -0.021661      -0.003628       0.025289             14.014646      20.400341      -6.417728      -1.014843      15.715387       0.306075       5.928210           0.000054
          275              C       4.271326      10.636461      16.527757      -0.196370      36.727753 0.47828508E+03  0.11586998E+05                                 9.798989                            7.419704      -0.105255       1.937981                    0.997716      30.794779      91.691807       0.585739       0.431636      -1.048230      -0.008395       0.011005       0.005292       0.014819      -0.004775      -0.000634      -0.001655      -0.046220       0.108416      -0.041676       0.005447       0.036228             11.802613      18.342045      -0.970083      -0.087656      11.474880      -0.316610       5.590914           0.003503
          276              C       1.552230       9.526881      17.287240      -0.140799      34.434720 0.44188064E+03  0.10464980E+05                                 9.308972                            7.088666       0.096434       2.009298                    0.999290      29.555950      86.193181       0.606481       0.426437      -1.054453      -0.021429      -0.007254       0.001413       0.022667      -0.008137       0.011088      -0.004500       0.018862       0.029472      -0.017374      -0.003327       0.020701             10.941836      14.621270       4.118297       1.016863      10.260881      -2.801606       7.943357           0.003140
          277              C       0.323209       8.888119      17.247859      -0.088790      32.846580 0.39946484E+03  0.92168451E+04                                 8.981100                            6.711351       0.119010       2.016406                    0.999739      28.656989      82.257399       0.627812       0.422837      -1.057599       0.013034       0.033327      -0.011135       0.037477      -0.006038      -0.013460      -0.011432      -0.043132       0.057538      -0.036132       0.007569       0.028562             10.652937      15.695784       3.853278       2.117119       8.536727      -2.012106       7.726300           0.000208
          278              C      -3.561096       6.383312      12.235271       0.587691      21.696354 0.22923746E+03  0.46467653E+04                                 7.248684                            5.402489      -0.034939       2.057558                    0.999598      21.700709      60.194919       0.632860       0.477456      -1.016415      -0.007166       0.008163       0.055092       0.056152       0.075700      -0.027433      -0.013650      -0.039090      -0.208067      -0.078423      -0.038548       0.116971              8.588390       6.027805      -1.581961       0.530539       5.414177       0.365540      14.323188          -0.006690
          279              C      -3.633196       6.453647      10.747247      -0.012534      35.634388 0.43020922E+03  0.10001837E+05                                 9.358000                            6.877277       0.046606       2.023239                    0.999287      26.873562      74.711797       0.639030       0.412273      -1.076024       0.010912       0.015099      -0.045822       0.049464       0.003237       0.006389       0.029852       0.014047       0.010540      -0.033174       0.003333       0.029841             11.247108       6.158578      -2.306677       0.051842       8.570438      -0.025329      19.012309           0.017405
          280              C      -3.046448       5.351245      10.060899      -0.104106      30.998611 0.41124333E+03  0.95264664E+04                                 8.545475                            6.768081       0.102378       2.008766                    0.999711      28.779546      81.890878       0.633009       0.417699      -1.064325       0.002419       0.013943      -0.013816       0.019777      -0.015348       0.008614      -0.004817      -0.015732      -0.103691      -0.036254       0.000661       0.035593              9.402196       5.752660      -2.074670      -0.343729       8.104847       0.645249      14.349082           0.002104
          281              C      -4.228231       7.475666      10.080590      -0.094040      31.643199 0.42023753E+03  0.98198026E+04                                 8.778320                            6.906369       0.118247       2.021168                    0.999669      28.808642      83.218464       0.615832       0.425634      -1.055857       0.012868      -0.006998      -0.031329       0.034584      -0.001118      -0.000109       0.014375       0.008250      -0.052136      -0.024495       0.011052       0.013443              9.950478       5.865971      -2.080315       0.130185       8.317104      -0.557071      15.668360           0.007248
          282              C      -2.091740       6.020151       2.271979       0.655694      22.438162 0.21458571E+03  0.42818402E+04                                 7.365457                            5.209748      -0.018625       2.065678                    0.999272      21.219022      58.545030       0.647161       0.474312      -1.017309      -0.051940       0.030498       0.001372       0.060248       0.087103      -0.014520      -0.021424      -0.123649      -0.086136      -0.092613      -0.032842       0.125455              9.182074      11.644191      -4.124103       0.293862       6.459835       1.229848       9.442197          -0.000098
          283              C      -0.779844       5.309618       2.329644      -0.039100      38.806985 0.43078641E+03  0.10005026E+05                                 9.862866                            6.827358       0.064580       2.026564                    0.999218      26.967714      74.603788       0.649943       0.405765      -1.081780       0.045212      -0.022759       0.009569       0.051514      -0.002953      -0.003272      -0.001203      -0.012467       0.032118      -0.012760       0.001524       0.011236             12.859869      18.691789      -6.769184       1.795888       9.646593       1.861850      10.241224           0.001085
          284              C       0.088675       5.438806       3.407828      -0.087589      34.948020 0.41666760E+03  0.96998277E+04                                 9.346903                            6.844306       0.075371       2.000694                    0.999669      28.815088      82.639844       0.624067       0.421600      -1.060099       0.014491      -0.019650      -0.011784       0.027111       0.010903      -0.007248       0.011281      -0.014483       0.039228      -0.023529       0.003756       0.019773             11.462146      15.846130      -5.341621       2.290228       8.936283       1.586954       9.604026          -0.000022
          285              C       1.253884       4.683775       3.456210      -0.140711      36.179247 0.43635932E+03  0.10290090E+05                                 9.603446                            7.020702       0.159220       2.029741                    0.999196      29.421421      85.300360       0.613173       0.423592      -1.057420      -0.020233       0.017116      -0.005716       0.027111       0.011813       0.013379       0.004933       0.015473       0.043518      -0.021515      -0.003850       0.025365             11.882439      15.778205      -6.148965       1.308635      10.068304       1.952520       9.800810           0.000669
          286              C       1.551401       3.798121       2.426689       0.082151      38.924421 0.40741038E+03  0.93847026E+04                                10.105752                            6.776739      -0.087182       1.987302                    0.999159      26.300610      73.829699       0.629038       0.422708      -1.064652       0.004272       0.004629       0.000067       0.006299      -0.005487      -0.002924      -0.006409       0.002575      -0.094067      -0.032508       0.011135       0.021373             13.868185      20.218453      -8.163945       2.524706      11.252332       1.163533      10.133770           0.000621
          287              C       0.684539       3.668933       1.348786      -0.153698      36.713478 0.44479695E+03  0.10553871E+05                                 9.702282                            7.084896       0.064850       1.990152                    0.999351      30.051153      87.787310       0.609986       0.423191      -1.056221      -0.019092       0.021787       0.004794       0.029362       0.005571      -0.008971       0.018305      -0.023687       0.008784      -0.023179      -0.002207       0.025386             12.079974      17.000285      -5.708558       3.293327       8.801026       0.679007      10.438611           0.000219
          288              C      -0.481498       4.425399       1.300122      -0.096764      36.117664 0.44327255E+03  0.10526310E+05                                 9.693086                            7.148920      -0.128174       1.931709                    0.999409      29.764855      87.464176       0.596567       0.432356      -1.048819       0.024610      -0.003520       0.014325       0.028692       0.019802       0.003775      -0.006315       0.006413       0.011280      -0.023849       0.005557       0.018292             11.905851      15.779913      -5.634895       1.691657       9.321769       1.905908      10.615871           0.000376
          289              C       2.836777       3.070363       2.421063       0.098462      38.812183 0.40394944E+03  0.93159812E+04                                10.175657                            6.811786      -0.135076       1.975945                    0.999348      26.314409      74.716638       0.616564       0.430751      -1.056141      -0.000976      -0.003601      -0.002260       0.004362      -0.007121       0.004446       0.012506      -0.012426       0.059546      -0.021661      -0.003628       0.025289             14.014634      20.400326      -6.417722       1.014843      15.715367      -0.306076       5.928207           0.000059
          290              C       4.016074       3.717737       2.463257      -0.196370      36.727745 0.47828505E+03  0.11586997E+05                                 9.798986                            7.419703      -0.105255       1.937981                    0.997716      30.794778      91.691796       0.585739       0.431636      -1.048230       0.008395      -0.011005       0.005293       0.014819      -0.004776       0.000634       0.001655      -0.046219       0.108417      -0.041676       0.005447       0.036229             11.802609      18.342039      -0.970083       0.087656      11.474875       0.316609       5.590914           0.003569
          291              C       6.735170       4.827317       3.222740      -0.140800      34.434700 0.44188040E+03  0.10464973E+05                                 9.308968                            7.088663       0.096437       2.009299                    0.999290      29.555938      86.193126       0.606481       0.426437      -1.054453       0.021429       0.007253       0.001414       0.022668      -0.008137      -0.011088       0.004500       0.018862       0.029473      -0.017374      -0.003327       0.020701             10.941830      14.621262       4.118294      -1.016863      10.260873       2.801604       7.943355           0.003209
          292              C       7.964191       5.466079       3.183359      -0.088789      32.846543 0.39946436E+03  0.92168308E+04                                 8.981092                            6.711346       0.119013       2.016407                    0.999739      28.656970      82.257317       0.627813       0.422836      -1.057599      -0.013034      -0.033327      -0.011135       0.037478      -0.006038       0.013460       0.011432      -0.043132       0.057538      -0.036131       0.007569       0.028562             10.652926      15.695765       3.853271      -2.117116       8.536718       2.012105       7.726295           0.000230
          293              C      11.848496       7.970886      26.299771       0.587688      21.696323 0.22923719E+03  0.46467570E+04                                 7.248676                            5.402486      -0.034922       2.057564                    0.999598      21.700651      60.194675       0.632860       0.477456      -1.016416       0.007167      -0.008160       0.055093       0.056153       0.075701       0.027433       0.013652      -0.039093      -0.208079      -0.078426      -0.038548       0.116974              8.588378       6.027799      -1.581959      -0.530536       5.414171      -0.365540      14.323165          -0.006676
          294              C      11.920596       7.900551      24.811747      -0.012535      35.634338 0.43020904E+03  0.10001829E+05                                 9.357978                            6.877267       0.046619       2.023243                    0.999287      26.873564      74.711712       0.639032       0.412272      -1.076025      -0.010910      -0.015099      -0.045823       0.049464       0.003236      -0.006388      -0.029852       0.014044       0.010550      -0.033172       0.003331       0.029841             11.247076       6.158566      -2.306670      -0.051836       8.570419       0.025326      19.012243           0.017424
          295              C      11.333848       9.002953      24.125399      -0.104108      30.998607 0.41124355E+03  0.95264709E+04                                 8.545470                            6.768082       0.102385       2.008768                    0.999711      28.779544      81.890819       0.633009       0.417699      -1.064325      -0.002418      -0.013943      -0.013818       0.019778      -0.015349      -0.008614       0.004818      -0.015734      -0.103695      -0.036255       0.000660       0.035595              9.402188       5.752659      -2.074668       0.343733       8.104842      -0.645252      14.349064           0.002162
          296              C      12.515631       6.878532      24.145090      -0.094040      31.643202 0.42023778E+03  0.98198103E+04                                 8.778323                            6.906374       0.118246       2.021168                    0.999669      28.808645      83.218490       0.615831       0.425634      -1.055857      -0.012868       0.006998      -0.031330       0.034585      -0.001118       0.000109      -0.014375       0.008250      -0.052141      -0.024496       0.011052       0.013444              9.950480       5.865973      -2.080314      -0.130181       8.317104       0.557068      15.668362           0.007275
          297              C      -4.119667       9.532623       2.416281       0.656065      22.438070 0.21457325E+03  0.42815872E+04                                 7.365654                            5.209693      -0.018958       2.065530                    0.999275      21.219598      58.549178       0.647138       0.474329      -1.017286       0.000386      -0.060389      -0.001443       0.060407      -0.010092       0.025884       0.001897       0.212700      -0.085544      -0.092729      -0.032670       0.125399              9.182604       4.184453       0.182944      -1.211947      13.921135       0.360556       9.442224          -0.000100
          298              C      -4.079058      11.024024       2.358617      -0.039504      38.827646 0.43101644E+03  0.10011789E+05                                 9.866105                            6.828988       0.064349       2.026372                    0.999220      26.976707      74.636028       0.649887       0.405742      -1.081786       0.002700       0.050577      -0.009550       0.051541      -0.006700       0.002706       0.002283       0.000809       0.032332      -0.012630       0.001308       0.011322             12.864975       6.047283       0.532451      -2.510954      22.303492      -0.624518      10.244149           0.001031
          299              C      -3.532919      11.711590       1.280432      -0.087642      34.956130 0.41677084E+03  0.97029802E+04                                 9.348674                            6.845399       0.075195       2.000594                    0.999666      28.819460      82.659693       0.623974       0.421630      -1.060064      -0.009696       0.022353       0.011972       0.027148      -0.000837      -0.006126       0.011900       0.025947       0.039137      -0.023425       0.003700       0.019726             11.464522       6.038797       0.321452      -2.519941      18.748974      -1.190154       9.605796          -0.000015
          300              C      -3.604190      13.098206       1.232050      -0.140831      36.188960 0.43649240E+03  0.10294073E+05                                 9.605095                            7.021713       0.159181       2.029628                    0.999200      29.426933      85.321457       0.613133       0.423585      -1.057418       0.004669      -0.026121       0.005856       0.027174       0.012609      -0.011044      -0.009068       0.012463       0.043598      -0.021452      -0.003945       0.025398             11.884722       6.171599      -0.602027      -2.345639      19.680104      -0.157111       9.802461           0.000676
          301              C      -4.222430      13.798691       2.261572       0.081906      38.934283 0.40751499E+03  0.93877257E+04                                10.107118                            6.777387      -0.087183       1.987221                    0.999161      26.305224      73.845337       0.629038       0.422681      -1.064668       0.006099       0.001298       0.000059       0.006236      -0.001639       0.006974      -0.000758      -0.011204      -0.094118      -0.032519       0.010934       0.021585             13.870479       6.424453      -0.199550      -2.270248      25.051871      -1.605159      10.135114           0.000612
          302              C      -4.767741      13.112560       3.339475      -0.153983      36.726650 0.44496792E+03  0.10559070E+05                                 9.704489                            7.086158       0.064543       1.989965                    0.999351      30.059285      87.819274       0.609937       0.423179      -1.056215       0.009346      -0.027465      -0.004794       0.029405      -0.007593      -0.011334       0.017023       0.021476       0.008993      -0.023270      -0.002214       0.025484             12.082967       5.908256       0.696034      -2.235258      19.899542      -2.512213      10.441103           0.000196
          303              C      -4.695641      11.724509       3.388138      -0.097071      36.134867 0.44351405E+03  0.10533579E+05                                 9.696196                            7.150938      -0.128687       1.931412                    0.999410      29.774335      87.501123       0.596469       0.432364      -1.048803       0.009230       0.023224      -0.014482       0.028884       0.012634       0.003629      -0.006414       0.031021       0.011520      -0.023832       0.005624       0.018209             11.910058       6.057951      -0.021295      -2.496858      19.053577      -0.511217      10.618645           0.000372
          304              C       4.077401       0.921540       2.267197       0.098442      38.817150 0.40399025E+03  0.93171946E+04                                10.176568                            6.812173      -0.134864       1.975984                    0.999346      26.316016      74.723266       0.616538       0.430756      -1.056133      -0.003652       0.000883       0.002034       0.004273      -0.008986      -0.012930       0.002278      -0.005987       0.059427      -0.021626      -0.003526       0.025152             14.016274      11.329507      -1.180269      -0.241965      24.790622      -1.032778       5.928692           0.000023
          305              C       5.227692       1.619154       2.225004      -0.196100      36.717164 0.47811021E+03  0.11581767E+05                                 9.797507                            7.418589      -0.105404       1.938021                    0.997720      30.788776      91.671655       0.585752       0.431664      -1.048207      -0.005381       0.012827      -0.005242       0.014865      -0.022370      -0.001676       0.000217       0.014728       0.109063      -0.041736       0.005302       0.036434             11.800867      12.349656       2.488160      -0.318083      17.463024       0.081497       5.589923           0.003683
          306              C       7.548164       3.419170       1.465521      -0.140922      34.437494 0.44186881E+03  0.10464651E+05                                 9.309445                            7.088599       0.096769       2.009386                    0.999291      29.557094      86.196876       0.606479       0.426441      -1.054449       0.016920       0.014945      -0.001423       0.022620       0.004119       0.001705       0.011844      -0.023273       0.029417      -0.017252      -0.003393       0.020645             10.942862      14.920358       3.947997      -1.918453       9.965098       2.281012       7.943130           0.003190
          307              C       8.715859       4.164153       1.504902      -0.088596      32.841587 0.39934377E+03  0.92133971E+04                                 8.980231                            6.710339       0.119595       2.016615                    0.999741      28.653927      82.246957       0.627856       0.422837      -1.057594      -0.035396       0.005331       0.011295       0.037535      -0.021790      -0.016563      -0.005827       0.011009       0.057565      -0.036149       0.007611       0.028538             10.652256      13.663063       5.026771      -0.684008      10.568701       2.839093       7.725003           0.000228
          308              C      12.827238       6.275655       6.517489       0.587620      21.695079 0.22921927E+03  0.46462638E+04                                 7.248167                            5.402092      -0.034783       2.057622                    0.999593      21.699822      60.189878       0.632921       0.477424      -1.016441      -0.003483       0.010073      -0.055137       0.056157       0.020994      -0.025439      -0.016916       0.150750      -0.208078      -0.078401      -0.038604       0.117004              8.587794       4.197297      -0.525259       0.581839       7.244009       0.276601      14.322076          -0.006687
          309              C      12.802376       6.373264       8.005513      -0.012510      35.635239 0.43021919E+03  0.10002151E+05                                 9.358165                            6.877372       0.046496       2.023193                    0.999287      26.874177      74.714406       0.639022       0.412275      -1.076020      -0.018608      -0.001793       0.045784       0.049453       0.007607       0.029094      -0.009414      -0.001473       0.010461      -0.033191       0.003316       0.029875             11.247342       5.969893      -2.197650       0.004014       8.759233       0.057567      19.012901           0.017412
          310              C      13.463710       5.313924       8.691861      -0.104053      30.998426 0.41124112E+03  0.95263862E+04                                 8.545419                            6.768065       0.102176       2.008710                    0.999712      28.779330      81.889685       0.633010       0.417699      -1.064326      -0.013404       0.004925       0.013866       0.019905      -0.014567       0.000177       0.009885      -0.018657      -0.103403      -0.036175       0.000581       0.035594              9.402133       5.720042      -2.055810       0.387046       8.137308      -0.620480      14.349048           0.002119
          311              C      12.214799       7.399589       8.672171      -0.094324      31.653098 0.42040709E+03  0.98247716E+04                                 8.780240                            6.907916       0.117711       2.020936                    0.999669      28.814257      83.239391       0.615741       0.425653      -1.055843      -0.000507      -0.014576       0.031293       0.034525       0.003039       0.012325      -0.007147      -0.006166      -0.052832      -0.024569       0.011026       0.013543              9.952708       5.903788      -2.101717      -0.417863       8.281836       0.391903      15.672498           0.007252
          312              C      12.407067       4.821575      16.480781       0.656064      22.438067 0.21457321E+03  0.42815862E+04                                 7.365653                            5.209693      -0.018956       2.065530                    0.999275      21.219597      58.549175       0.647138       0.474329      -1.017286      -0.000385       0.060388      -0.001443       0.060407      -0.010092      -0.025884      -0.001896       0.212699      -0.085545      -0.092729      -0.032670       0.125399              9.182603       4.184452       0.182944       1.211947      13.921134      -0.360557       9.442224          -0.000124
          313              C      12.366458       3.330174      16.423117      -0.039503      38.827612 0.43101601E+03  0.10011777E+05                                 9.866100                            6.828985       0.064349       2.026372                    0.999220      26.976691      74.635974       0.649887       0.405742      -1.081786      -0.002699      -0.050577      -0.009550       0.051541      -0.006700      -0.002706      -0.002283       0.000810       0.032332      -0.012630       0.001308       0.011322             12.864968       6.047280       0.532451       2.510953      22.303482       0.624514      10.244143           0.000991
          314              C      11.820319       2.642608      15.344932      -0.087642      34.956115 0.41677066E+03  0.97029753E+04                                 9.348675                            6.845399       0.075194       2.000594                    0.999666      28.819447      82.659667       0.623974       0.421630      -1.060063       0.009696      -0.022353       0.011972       0.027148      -0.000837       0.006125      -0.011900       0.025947       0.039136      -0.023426       0.003700       0.019725             11.464523       6.038796       0.321452       2.519941      18.748977       1.190151       9.605794          -0.000071
          315              C      11.891590       1.255992      15.296550      -0.140830      36.188953 0.43649232E+03  0.10294070E+05                                 9.605093                            7.021712       0.159180       2.029628                    0.999200      29.426929      85.321443       0.613133       0.423585      -1.057418      -0.004669       0.026121       0.005856       0.027173       0.012609       0.011044       0.009068       0.012462       0.043598      -0.021452      -0.003945       0.025397             11.884720       6.171598      -0.602027       2.345638      19.680105       0.157108       9.802458           0.000612
          316              C      12.509830       0.555507      16.326072       0.081906      38.934296 0.40751511E+03  0.93877293E+04                                10.107120                            6.777388      -0.087186       1.987221                    0.999161      26.305230      73.845362       0.629038       0.422681      -1.064668      -0.006099      -0.001298       0.000059       0.006236      -0.001639      -0.006974       0.000758      -0.011204      -0.094117      -0.032518       0.010934       0.021585             13.870484       6.424454      -0.199550       2.270249      25.051883       1.605159      10.135114           0.000578
          317              C      13.055141       1.241638      17.403975      -0.153983      36.726688 0.44496844E+03  0.10559086E+05                                 9.704497                            7.086163       0.064543       1.989965                    0.999351      30.059304      87.819356       0.609937       0.423179      -1.056215      -0.009346       0.027465      -0.004795       0.029405      -0.007592       0.011335      -0.017023       0.021476       0.008993      -0.023270      -0.002214       0.025484             12.082978       5.908260       0.696036       2.235259      19.899564       2.512215      10.441109           0.000144
          318              C      12.983041       2.629689      17.452638      -0.097072      36.134889 0.44351434E+03  0.10533588E+05                                 9.696200                            7.150940      -0.128686       1.931412                    0.999410      29.774344      87.501159       0.596469       0.432364      -1.048803      -0.009229      -0.023224      -0.014482       0.028884       0.012634      -0.003629       0.006414       0.031021       0.011521      -0.023832       0.005624       0.018209             11.910064       6.057954      -0.021295       2.496858      19.053591       0.511216      10.618648           0.000325
          319              C       4.209999      13.432658      16.331697       0.098442      38.817202 0.40399075E+03  0.93172097E+04                                10.176579                            6.812179      -0.134866       1.975983                    0.999346      26.316039      74.723365       0.616538       0.430757      -1.056133       0.003652      -0.000883       0.002033       0.004272      -0.008986       0.012930      -0.002278      -0.005987       0.059427      -0.021626      -0.003526       0.025152             14.016290      11.329525      -1.180270       0.241966      24.790650       1.032779       5.928697           0.000018
          320              C       3.059708      12.735044      16.289504      -0.196101      36.717223 0.47811094E+03  0.11581791E+05                                 9.797517                            7.418594      -0.105408       1.938020                    0.997720      30.788818      91.671828       0.585751       0.431664      -1.048207       0.005382      -0.012827      -0.005242       0.014865      -0.022369       0.001676      -0.000217       0.014729       0.109062      -0.041736       0.005302       0.036433             11.800883      12.349675       2.488162       0.318084      17.463047      -0.081497       5.589927           0.003612
          321              C       0.739236      10.935028      15.530021      -0.140922      34.437493 0.44186881E+03  0.10464650E+05                                 9.309443                            7.088598       0.096770       2.009386                    0.999291      29.557098      86.196880       0.606479       0.426441      -1.054449      -0.016920      -0.014945      -0.001423       0.022620       0.004119      -0.001705      -0.011844      -0.023272       0.029417      -0.017251      -0.003393       0.020645             10.942859      14.920353       3.947997       1.918452       9.965098      -2.281012       7.943127           0.003098
          322              C      -0.428459      10.190045      15.569402      -0.088596      32.841573 0.39934359E+03  0.92133916E+04                                 8.980228                            6.710338       0.119595       2.016616                    0.999741      28.653916      82.246913       0.627856       0.422837      -1.057594       0.035396      -0.005332       0.011294       0.037535      -0.021790       0.016563       0.005828       0.011008       0.057565      -0.036149       0.007611       0.028538             10.652253      13.663059       5.026772       0.684007      10.568700      -2.839092       7.724999           0.000180
          323              C      -4.539838       8.078543      20.581989       0.587621      21.695111 0.22921965E+03  0.46462738E+04                                 7.248176                            5.402099      -0.034783       2.057622                    0.999593      21.699845      60.189973       0.632920       0.477424      -1.016441       0.003483      -0.010074      -0.055137       0.056158       0.020995       0.025439       0.016916       0.150753      -0.208078      -0.078401      -0.038605       0.117006              8.587805       4.197302      -0.525260      -0.581839       7.244017      -0.276603      14.322096          -0.006688
          324              C      -4.514976       7.980934      22.070013      -0.012509      35.635191 0.43021853E+03  0.10002132E+05                                 9.358157                            6.877367       0.046494       2.023193                    0.999287      26.874154      74.714331       0.639022       0.412275      -1.076020       0.018608       0.001793       0.045783       0.049453       0.007607      -0.029093       0.009414      -0.001472       0.010459      -0.033191       0.003316       0.029875             11.247331       5.969888      -2.197647      -0.004011       8.759224      -0.057571      19.012880           0.017416
          325              C      -5.176310       9.040274      22.756361      -0.104054      30.998427 0.41124135E+03  0.95263938E+04                                 8.545426                            6.768074       0.102170       2.008708                    0.999712      28.779320      81.889688       0.633009       0.417700      -1.064326       0.013404      -0.004925       0.013867       0.019905      -0.014566      -0.000177      -0.009885      -0.018656      -0.103405      -0.036176       0.000582       0.035594              9.402137       5.720048      -2.055810      -0.387048       8.137313       0.620484      14.349050           0.002142
          326              C      -3.927399       6.954609      22.736671      -0.094325      31.653093 0.42040713E+03  0.98247733E+04                                 8.780243                            6.907919       0.117707       2.020935                    0.999669      28.814250      83.239394       0.615741       0.425653      -1.055843       0.000507       0.014576       0.031293       0.034525       0.003039      -0.012325       0.007147      -0.006166      -0.052832      -0.024570       0.011027       0.013543              9.952710       5.903790      -2.101717       0.417867       8.281838      -0.391908      15.672501           0.007266
          327              C       5.398412      12.686240      16.408490      -0.191091      36.885423 0.46472521E+03  0.11126968E+05                                 9.708981                            7.220905       0.118834       2.010565                    0.998720      30.290795      88.336845       0.608005       0.420744      -1.059771      -0.015490      -0.008979       0.000145       0.017905       0.035250      -0.001291       0.001902       0.040612       0.108102      -0.058753       0.022661       0.036091             12.214286      12.363172      -5.344706      -0.285905      18.534767       0.494534       5.744918           0.009847
          328              C       3.043962      11.326898      16.408490       0.102044      38.452684 0.42506744E+03  0.99085115E+04                                10.067667                            6.974495      -0.068465       1.993127                    0.999171      26.463455      75.042640       0.612289       0.429140      -1.059284       0.011662       0.006764      -0.000085       0.013482       0.001745       0.009008      -0.015465       0.001966       0.027496      -0.018264      -0.002580       0.020843             13.006605      18.630266       3.153712       0.254981      14.988911      -0.440212       5.400639           0.005312
          329              C       1.758586      10.584786      16.408490       0.091460      35.462906 0.41120886E+03  0.95018848E+04                                 9.506374                            6.831554      -0.053611       1.998019                    0.999309      26.339493      74.250529       0.622803       0.425606      -1.061976      -0.008853      -0.005217       0.000222       0.010278       0.002647      -0.004725       0.008155       0.002951      -0.055506      -0.021685       0.009403       0.012282             11.880613      17.165606       5.459728       1.335178      10.859444      -2.311253       7.616789           0.003987
          330              C      -0.685368       9.173768      16.408490      -0.010574      36.648167 0.38501410E+03  0.87054994E+04                                 9.519007                            6.468475       0.021934       2.027693                    0.999231      26.039706      71.376163       0.664708       0.407529      -1.079222       0.027777       0.015892       0.000007       0.032002      -0.007966      -0.009912       0.017546      -0.009268       0.084141      -0.023240      -0.014379       0.037619             12.491503      18.678074       6.767646       1.349667      10.865399      -2.337915       7.931037           0.004701
          331              C      -1.978202       8.427350      16.408490       0.635264      24.067712 0.23112045E+03  0.46746854E+04                                 7.662223                            5.370867       0.050396       2.085185                    0.999368      21.278570      58.149323       0.647009       0.468039      -1.025825      -0.044531      -0.025813      -0.000032       0.051471      -0.095667      -0.006300       0.010991      -0.110521      -0.103175      -0.093284      -0.035376       0.128660              9.693588      12.792395       4.974812       0.530000       7.048075      -0.916284       9.240296          -0.000282
          332              C       2.888988       1.667958       2.343990      -0.191091      36.885393 0.46472478E+03  0.11126955E+05                                 9.708986                            7.220910       0.118829       2.010564                    0.998720      30.290757      88.336740       0.608004       0.420745      -1.059771       0.015489       0.008979       0.000145       0.017904       0.035249       0.001291      -0.001902       0.040612       0.108108      -0.058753       0.022660       0.036094             12.214292      12.363173      -5.344718       0.285906      18.534781      -0.494536       5.744922           0.010078
          333              C       5.243438       3.027300       2.343990       0.102044      38.452628 0.42506678E+03  0.99084929E+04                                10.067661                            6.974493      -0.068468       1.993127                    0.999171      26.463429      75.042567       0.612289       0.429140      -1.059284      -0.011662      -0.006764      -0.000084       0.013482       0.001745      -0.009008       0.015465       0.001966       0.027501      -0.018263      -0.002580       0.020844             13.006596      18.630256       3.153708      -0.254981      14.988897       0.440210       5.400637           0.005416
          334              C       6.528814       3.769412       2.343990       0.091461      35.462859 0.41120829E+03  0.95018682E+04                                 9.506367                            6.831550      -0.053612       1.998019                    0.999309      26.339470      74.250450       0.622804       0.425606      -1.061976       0.008853       0.005217       0.000222       0.010278       0.002647       0.004725      -0.008155       0.002951      -0.055503      -0.021685       0.009403       0.012281             11.880603      17.165592       5.459720      -1.335179      10.859431       2.311251       7.616785           0.004057
          335              C       8.972768       5.180430       2.343990      -0.010575      36.648182 0.38501428E+03  0.87055050E+04                                 9.519012                            6.468478       0.021933       2.027692                    0.999231      26.039712      71.376197       0.664707       0.407529      -1.079222      -0.027776      -0.015893       0.000008       0.032002      -0.007966       0.009912      -0.017546      -0.009267       0.084141      -0.023240      -0.014379       0.037619             12.491509      18.678081       6.767648      -1.349666      10.865404       2.337918       7.931042           0.004806
          336              C      10.265602       5.926848       2.343990       0.635265      24.067701 0.23112034E+03  0.46746826E+04                                 7.662221                            5.370866       0.050395       2.085185                    0.999368      21.278563      58.149297       0.647009       0.468039      -1.025825       0.044531       0.025812      -0.000032       0.051471      -0.095667       0.006299      -0.010991      -0.110521      -0.103174      -0.093284      -0.035376       0.128660              9.693585      12.792389       4.974809      -0.529998       7.048072       0.916285       9.240293          -0.000257
          337              O       9.995433       0.713404      24.665758      -0.557069      36.789966 0.51083163E+03  0.12125582E+05                                 8.771441                            6.986080       0.389469       2.191076                    0.996554      26.921108      70.344500       0.720213       0.358278      -1.139430       0.011658       0.009861       0.015714       0.021910      -0.046611       0.052076       0.014745      -0.056507      -0.015649      -0.086449       0.025461       0.060988             10.266398      10.185953       3.523221       2.982044       8.253956       3.504749      12.359285           0.001387
          338              O       9.652335       1.149771      26.751804      -0.590108      38.729553 0.53058168E+03  0.12703235E+05                                 9.046677                            7.066465       0.495051       2.205358                    0.998306      27.646949      72.344818       0.724871       0.352926      -1.144731       0.013072       0.025474      -0.022790       0.036595      -0.048736      -0.047438      -0.035391      -0.026094      -0.012411      -0.089442       0.036891       0.052551             10.840982      12.286259       3.480857      -5.887995       7.360477      -2.091742      12.876210           0.000425
          339              O       0.209671      12.397721      24.691917      -0.545892      34.145755 0.46436814E+03  0.10730486E+05                                 8.236496                            6.545851       0.603621       2.255173                    0.998834      26.549451      67.774559       0.766034       0.346020      -1.152873       0.008406      -0.022564       0.008105       0.025407       0.004071       0.005077      -0.061313       0.095946       0.025305      -0.090555       0.042784       0.047771              9.740427       4.932738       0.491411      -0.986741      13.489945      -5.284083      10.798598           0.000346
          340              O       0.069614      14.311135      22.199407      -0.487852      32.929932 0.46442247E+03  0.10777902E+05                                 8.218354                            6.678270       0.402722       2.217898                    0.994377      25.907491      67.207215       0.732891       0.360119      -1.136565      -0.033720      -0.040494      -0.017726       0.055597      -0.004030       0.031733       0.016143      -0.023168      -0.027299      -0.043364       0.013331       0.030033              9.436587       8.894129       1.000827       3.017069       5.492790       0.440102      13.922841           0.113234
          341              O      -1.853063      13.711130      22.266916      -0.440131      23.944524 0.35892771E+03  0.77950970E+04                                 6.449661                            5.756036       0.788906       2.317050                    0.999391      25.541161      63.696725       0.814742       0.346156      -1.150052       0.040320      -0.016159      -0.018125       0.047067      -0.000755      -0.020015      -0.012921      -0.030386      -0.054208      -0.035008       0.006339       0.028669              6.749731       7.118717       1.530912      -2.054597       5.216669      -1.088889       7.913807           0.235291
          342              O      -1.708033      13.640794      10.601258      -0.557069      36.789958 0.51083153E+03  0.12125578E+05                                 8.771438                            6.986078       0.389470       2.191076                    0.996554      26.921109      70.344493       0.720213       0.358278      -1.139430      -0.011658      -0.009861       0.015714       0.021911      -0.046611      -0.052076      -0.014745      -0.056507      -0.015650      -0.086449       0.025461       0.060988             10.266393      10.185948       3.523219      -2.982041       8.253952      -3.504747      12.359280           0.001359
          343              O      -1.364935      13.204427      12.687304      -0.590107      38.729481 0.53058057E+03  0.12703201E+05                                 9.046665                            7.066456       0.495054       2.205360                    0.998306      27.646925      72.344724       0.724871       0.352926      -1.144731      -0.013072      -0.025474      -0.022790       0.036595      -0.048737       0.047438       0.035391      -0.026094      -0.012410      -0.089442       0.036891       0.052551             10.840965      12.286235       3.480848       5.887985       7.360465       2.091738      12.876194           0.000384
          344              O       8.077729       1.956477      10.627417      -0.545893      34.145757 0.46436825E+03  0.10730488E+05                                 8.236495                            6.545851       0.603623       2.255173                    0.998834      26.549456      67.774569       0.766034       0.346020      -1.152874      -0.008406       0.022564       0.008106       0.025407       0.004071      -0.005077       0.061313       0.095945       0.025305      -0.090555       0.042784       0.047771              9.740426       4.932738       0.491411       0.986741      13.489941       5.284081      10.798598           0.000304
          345              O       8.217786       0.043063       8.134907      -0.487852      32.929981 0.46442336E+03  0.10777924E+05                                 8.218343                            6.678261       0.402737       2.217902                    0.994377      25.907557      67.207313       0.732894       0.360117      -1.136566       0.033722       0.040497      -0.017723       0.055599      -0.004037      -0.031738      -0.016147      -0.023175      -0.027297      -0.043374       0.013337       0.030037              9.436573       8.894118       1.000826      -3.017066       5.492783      -0.440102      13.922818           0.113230
          346              O      10.140463       0.643068       8.202416      -0.440132      23.944653 0.35893016E+03  0.77951597E+04                                 6.449655                            5.756031       0.788925       2.317053                    0.999391      25.541379      63.697200       0.814748       0.346153      -1.150056      -0.040324       0.016160      -0.018119       0.047069      -0.000757       0.020034       0.012921      -0.030410      -0.054217      -0.035030       0.006348       0.028682              6.749725       7.118711       1.530911       2.054596       5.216665       1.088889       7.913800           0.235263
          347              O       1.708033      13.640794      12.839482      -0.556940      36.785183 0.51075243E+03  0.12123201E+05                                 8.770606                            6.985472       0.389634       2.191140                    0.996557      26.919373      70.337941       0.720256       0.358272      -1.139439       0.011630      -0.009916      -0.015859       0.022025       0.046622      -0.052063       0.014824      -0.056548      -0.015363      -0.086490       0.025562       0.060928             10.265361      10.184832      -3.522779      -2.981752       8.253166       3.504436      12.358084           0.001354
          348              O       1.364935      13.204427      10.753435      -0.589969      38.728489 0.53056691E+03  0.12702801E+05                                 9.046545                            7.066390       0.495066       2.205367                    0.998298      27.646516      72.343603       0.724871       0.352928      -1.144728       0.013195      -0.025423       0.022920       0.036685       0.048810       0.047548      -0.035352      -0.025924      -0.012215      -0.089535       0.036955       0.052580             10.840779      12.286117      -3.480723       5.887878       7.360305      -2.091602      12.875915           0.000390
          349              O       8.497071       1.956477      12.813322      -0.545769      34.138498 0.46419133E+03  0.10725461E+05                                 8.235407                            6.544684       0.603472       2.255178                    0.998834      26.546487      67.765738       0.766083       0.346028      -1.152858       0.008500       0.022514      -0.008148       0.025407      -0.004064      -0.005155      -0.061211       0.096312       0.025166      -0.090594       0.042825       0.047769              9.739326       4.932062      -0.491481       0.986582      13.489061      -5.283894      10.796854           0.000294
          350              O       8.357014       0.043063      15.305833      -0.487994      32.933455 0.46448211E+03  0.10779643E+05                                 8.218877                            6.678648       0.402570       2.217842                    0.994381      25.909247      67.213116       0.732877       0.360113      -1.136568      -0.033613       0.040492       0.017618       0.055496       0.003992      -0.031695       0.016219      -0.023386      -0.027541      -0.043406       0.013308       0.030098              9.437236       8.894577      -1.000845      -3.017288       5.493086       0.440081      13.924047           0.113191
          351              O       6.434337       0.643068      15.238323      -0.440075      23.942299 0.35888616E+03  0.77939447E+04                                 6.449106                            5.755570       0.789066       2.317137                    0.999391      25.540555      63.693539       0.814806       0.346140      -1.150069       0.040400       0.016116       0.018143       0.047128       0.000752       0.020095      -0.012945      -0.030456      -0.054168      -0.035091       0.006372       0.028719              6.749120       7.118080      -1.530728       2.054392       5.216243      -1.088805       7.913037           0.235180
          352              O       6.579367       0.713404      26.903982      -0.556941      36.785217 0.51075300E+03  0.12123218E+05                                 8.770612                            6.985476       0.389634       2.191140                    0.996557      26.919388      70.337993       0.720256       0.358272      -1.139439      -0.011630       0.009916      -0.015859       0.022025       0.046622       0.052063      -0.014824      -0.056548      -0.015363      -0.086489       0.025562       0.060927             10.265368      10.184841      -3.522783       2.981753       8.253173      -3.504438      12.358091           0.001391
          353              O       6.922465       1.149771      24.817935      -0.589969      38.728511 0.53056723E+03  0.12702811E+05                                 9.046549                            7.066393       0.495063       2.205366                    0.998298      27.646521      72.343629       0.724870       0.352928      -1.144728      -0.013195       0.025423       0.022920       0.036684       0.048809      -0.047548       0.035351      -0.025924      -0.012216      -0.089535       0.036955       0.052580             10.840785      12.286126      -3.480726      -5.887882       7.360309       2.091604      12.875921           0.000419
          354              O      -0.209671      12.397721      26.877822      -0.545770      34.138543 0.46419195E+03  0.10725480E+05                                 8.235415                            6.544689       0.603472       2.255178                    0.998834      26.546503      67.765799       0.766082       0.346028      -1.152858      -0.008500      -0.022514      -0.008148       0.025407      -0.004063       0.005155       0.061211       0.096312       0.025164      -0.090595       0.042825       0.047769              9.739338       4.932067      -0.491482      -0.986583      13.489083       5.283902      10.796864           0.000354
          355              O      -0.069614      14.311135       1.241333      -0.487989      32.933310 0.46447958E+03  0.10779576E+05                                 8.218882                            6.678652       0.402548       2.217837                    0.994381      25.909117      67.212866       0.732873       0.360116      -1.136565       0.033609      -0.040488       0.017622       0.055493       0.003983       0.031688      -0.016212      -0.023375      -0.027544      -0.043392       0.013299       0.030093              9.437243       8.894577      -1.000844       3.017286       5.493089      -0.440081      13.924061           0.113230
          356              O       1.853063      13.711130       1.173823      -0.440064      23.941934 0.35887924E+03  0.77937623E+04                                 6.449082                            5.755551       0.789044       2.317135                    0.999391      25.540141      63.692521       0.814799       0.346144      -1.150065      -0.040394      -0.016114       0.018152       0.047125       0.000748      -0.020066       0.012944      -0.030419      -0.054150      -0.035055       0.006357       0.028699              6.749094       7.118054      -1.530721      -2.054384       5.216225       1.088800       7.913003           0.235316
          357              O       3.907509       5.341197       5.912997      -0.557211      36.794935 0.51090983E+03  0.12127901E+05                                 8.772187                            6.986590       0.389351       2.191000                    0.996555      26.923068      70.350948       0.720190       0.358276      -1.139432       0.002633      -0.015034       0.015648       0.021859      -0.001111      -0.013368      -0.052508       0.108996      -0.015691      -0.086486       0.025419       0.061067             10.267335       5.686274      -0.925257       1.544433      12.755122      -4.335261      12.360609           0.001370
          358              O       4.456964       5.420145       7.999044      -0.590230      38.730479 0.53059217E+03  0.12703501E+05                                 9.046744                            7.066484       0.495384       2.205455                    0.998295      27.647140      72.344473       0.724880       0.352921      -1.144739       0.015629      -0.024075      -0.022749       0.036625       0.013080      -0.006931       0.058698       0.097468      -0.012076      -0.089373       0.036872       0.052501             10.841069       5.577507       0.392738       1.132750      14.068596       6.145356      12.877103           0.000386
          359              O       2.344505       7.973757       5.939157      -0.545845      34.141901 0.46430283E+03  0.10728579E+05                                 8.235788                            6.545342       0.603593       2.255185                    0.998835      26.548141      67.769550       0.766074       0.346015      -1.152880      -0.023709       0.003938       0.007929       0.025308       0.039674      -0.055720       0.026170      -0.055215       0.025236      -0.090719       0.042833       0.047886              9.739542      10.923977      -3.950760      -4.082630       7.497194       3.496351      10.797455           0.000262
          360              O       4.071600       7.138343       3.446646      -0.487900      32.929520 0.46440557E+03  0.10777423E+05                                 8.218327                            6.678158       0.402983       2.218006                    0.994363      25.907313      67.206716       0.732894       0.360120      -1.136562      -0.018147       0.049485      -0.017589       0.055565      -0.008005      -0.001862      -0.035523       0.018538      -0.027023      -0.043297       0.013271       0.030026              9.436633       5.476261       0.972415      -1.127592       8.910928      -2.833442      13.922710           0.113073
          361              O       4.513318       9.103432       3.514156      -0.440457      23.952724 0.35907785E+03  0.77991939E+04                                 6.451127                            5.757245       0.789427       2.317140                    0.999392      25.545737      63.712101       0.814654       0.346156      -1.150049      -0.034211      -0.026750      -0.018092       0.047046      -0.012809      -0.001101       0.023821       0.016563      -0.054311      -0.035080       0.006396       0.028683              6.751305       4.367196       0.058180       0.084221       7.970871       2.324375       7.915849           0.235006
          362              O       4.379891       9.013001      19.977497      -0.557210      36.794945 0.51090989E+03  0.12127903E+05                                 8.772191                            6.986591       0.389348       2.190999                    0.996555      26.923066      70.350951       0.720190       0.358276      -1.139432      -0.002633       0.015034       0.015647       0.021858      -0.001111       0.013368       0.052508       0.108997      -0.015690      -0.086486       0.025419       0.061068             10.267340       5.686276      -0.925257      -1.544434      12.755129       4.335267      12.360616           0.001363
          363              O       3.830436       8.934053      22.063544      -0.590230      38.730489 0.53059233E+03  0.12703505E+05                                 9.046743                            7.066483       0.495388       2.205456                    0.998295      27.647150      72.344491       0.724881       0.352921      -1.144740      -0.015629       0.024075      -0.022750       0.036626       0.013080       0.006931      -0.058698       0.097468      -0.012076      -0.089373       0.036872       0.052501             10.841068       5.577506       0.392738      -1.132750      14.068594      -6.145355      12.877103           0.000399
          364              O       5.942895       6.380441      20.003657      -0.545844      34.141886 0.46430257E+03  0.10728571E+05                                 8.235787                            6.545341       0.603593       2.255185                    0.998835      26.548128      67.769512       0.766074       0.346015      -1.152880       0.023709      -0.003938       0.007928       0.025307       0.039674       0.055720      -0.026170      -0.055215       0.025238      -0.090719       0.042833       0.047886              9.739540      10.923973      -3.950757       4.082631       7.497191      -3.496351      10.797456           0.000253
          365              O       4.215800       7.215855      17.511146      -0.487909      32.929799 0.46441016E+03  0.10777559E+05                                 8.218380                            6.678197       0.402988       2.218004                    0.994363      25.907423      67.207144       0.732891       0.360121      -1.136562       0.018147      -0.049485      -0.017590       0.055565      -0.008006       0.001862       0.035521       0.018535      -0.027023      -0.043295       0.013269       0.030025              9.436698       5.476291       0.972422       1.127599       8.910992       2.833462      13.922812           0.113018
          366              O       3.774082       5.250766      17.578656      -0.440469      23.953165 0.35908620E+03  0.77994234E+04                                 6.451218                            5.757323       0.789417       2.317133                    0.999392      25.545920      63.712830       0.814645       0.346157      -1.150047       0.034211       0.026751      -0.018093       0.047047      -0.012808       0.001102      -0.023819       0.016562      -0.054311      -0.035078       0.006396       0.028682              6.751403       4.367250       0.058182      -0.084222       7.970987      -2.324409       7.915972           0.234866
          367              O       2.671858       6.054601      22.216003      -0.556615      36.775659 0.51060395E+03  0.12118808E+05                                 8.769328                            6.984678       0.389028       2.191043                    0.996552      26.914782      70.323651       0.720262       0.358294      -1.139419      -0.014314      -0.005233      -0.015655       0.021849      -0.047720       0.038630       0.037818      -0.052260      -0.015594      -0.086298       0.025338       0.060960             10.263533      11.783871       2.596666       4.524561       6.650067       0.829488      12.356661           0.001430
          368              O       2.465501       6.569916      20.129956      -0.590121      38.722456 0.53048191E+03  0.12700163E+05                                 9.045429                            7.065729       0.495319       2.205475                    0.998295      27.644699      72.335382       0.724924       0.352919      -1.144744      -0.028605       0.001541       0.022713       0.036558      -0.035684      -0.054332      -0.023327      -0.071428      -0.011950      -0.089413       0.036908       0.052505             10.839132      11.603311       3.872096      -4.754401       8.039121      -4.052721      12.874965           0.000384
          369              O       5.733223       6.017280      22.189843      -0.545452      34.130868 0.46412701E+03  0.10723489E+05                                 8.234115                            6.544180       0.603702       2.255306                    0.998834      26.543103      67.753200       0.766129       0.346023      -1.152874       0.015293      -0.018563      -0.008002       0.025347       0.043641      -0.050402       0.035096      -0.040840       0.025157      -0.090480       0.042739       0.047742              9.737337      11.772072      -3.458122      -5.067944       6.644506       1.786975      10.795431           0.000370
          370              O       4.146186       7.095280      24.682354      -0.487843      32.929449 0.46441069E+03  0.10777597E+05                                 8.218414                            6.678290       0.402646       2.217909                    0.994360      25.907029      67.206655       0.732870       0.360130      -1.136552       0.051885       0.009034       0.017625       0.055536      -0.012027       0.029815       0.019356       0.004572      -0.027019      -0.043272       0.013272       0.030000              9.436644       7.210179       1.973426       1.889845       7.177135       2.392940      13.922617           0.113183
          371              O       5.627145       8.460364      24.614844      -0.440354      23.950638 0.35903933E+03  0.77981455E+04                                 6.450783                            5.756964       0.789323       2.317135                    0.999392      25.544292      63.707563       0.814668       0.346159      -1.150047      -0.006089      -0.042950       0.018086       0.046999      -0.013590      -0.021175      -0.010952       0.013831      -0.054376      -0.035090       0.006418       0.028671              6.750936       7.019232       1.589424      -1.970765       5.318228      -1.235121       7.915348           0.235141
          372              O       5.615542       8.299597       8.151503      -0.556614      36.775625 0.51060347E+03  0.12118794E+05                                 8.769324                            6.984676       0.389025       2.191043                    0.996552      26.914768      70.323611       0.720262       0.358294      -1.139419       0.014314       0.005233      -0.015654       0.021848      -0.047720      -0.038630      -0.037818      -0.052260      -0.015593      -0.086298       0.025338       0.060960             10.263528      11.783864       2.596665      -4.524557       6.650064      -0.829487      12.356654           0.001416
          373              O       5.821898       7.784282       6.065456      -0.590122      38.722447 0.53048173E+03  0.12700157E+05                                 9.045426                            7.065726       0.495321       2.205475                    0.998295      27.644699      72.335368       0.724925       0.352919      -1.144745       0.028605      -0.001541       0.022714       0.036558      -0.035684       0.054332       0.023327      -0.071428      -0.011950      -0.089413       0.036908       0.052505             10.839128      11.603311       3.872097       4.754401       8.039119       4.052718      12.874955           0.000387
          374              O       2.554177       8.336918       8.125343      -0.545452      34.130811 0.46412612E+03  0.10723463E+05                                 8.234106                            6.544174       0.603703       2.255307                    0.998834      26.543080      67.753121       0.766129       0.346023      -1.152874      -0.015293       0.018563      -0.008001       0.025347       0.043641       0.050401      -0.035096      -0.040840       0.025158      -0.090480       0.042739       0.047742              9.737325      11.772057      -3.458116       5.067937       6.644499      -1.786972      10.795419           0.000349
          375              O       4.141214       7.258918      10.617854      -0.487842      32.929387 0.46440962E+03  0.10777569E+05                                 8.218421                            6.678296       0.402633       2.217906                    0.994360      25.906961      67.206541       0.732867       0.360132      -1.136550      -0.051882      -0.009034       0.017628       0.055535      -0.012021      -0.029808      -0.019354       0.004581      -0.027019      -0.043263       0.013266       0.029997              9.436652       7.210186       1.973428      -1.889845       7.177142      -2.392940      13.922629           0.113154
          376              O       2.660255       5.893834      10.550344      -0.440354      23.950543 0.35903754E+03  0.77981014E+04                                 6.450798                            5.756977       0.789305       2.317132                    0.999392      25.544072      63.707111       0.814660       0.346163      -1.150043       0.006087       0.042946       0.018092       0.046997      -0.013578       0.021166       0.010936       0.013823      -0.054368      -0.035067       0.006408       0.028659              6.750952       7.019250       1.589429       1.970769       5.318240       1.235123       7.915367           0.235057
          377              O      10.959258       8.299597      15.289518      -0.556433      36.767595 0.51047600E+03  0.12114974E+05                                 8.767945                            6.983714       0.389427       2.191203                    0.996555      26.912078      70.313536       0.720328       0.358285      -1.139430      -0.014406       0.005106       0.015841       0.022012       0.047783      -0.038730       0.037677      -0.052176      -0.015211      -0.086338       0.025506       0.060832             10.261728      11.781656      -2.596190      -4.523776       6.648949       0.829472      12.354579           0.001405
          378              O      10.752902       7.784282      17.375565      -0.589858      38.719913 0.53044769E+03  0.12699195E+05                                 9.045154                            7.065588       0.495065       2.205418                    0.998297      27.643834      72.333732       0.724915       0.352927      -1.144732      -0.028597      -0.001314      -0.022854       0.036631       0.035651       0.054429      -0.023484      -0.071610      -0.012014      -0.089581       0.037012       0.052569             10.838675      11.603243      -3.871960       4.754037       8.038713      -4.052322      12.874069           0.000371
          379              O      -2.554177       8.336918      15.315678      -0.545394      34.125639 0.46399312E+03  0.10719711E+05                                 8.233398                            6.543344       0.603557       2.255300                    0.998834      26.541088      67.747710       0.766153       0.346034      -1.152855       0.015280       0.018607       0.008149       0.025419      -0.043703       0.050334       0.035043      -0.040952       0.025197      -0.090462       0.042763       0.047699              9.736579      11.771393       3.458073       5.067647       6.643918       1.786890      10.794428           0.000336
          380              O      -4.141214       7.258918      12.823167      -0.488074      32.935267 0.46451838E+03  0.10780691E+05                                 8.219117                            6.678871       0.402669       2.217853                    0.994383      25.910298      67.216402       0.732872       0.360109      -1.136571       0.051845      -0.008883      -0.017658       0.055486       0.012106      -0.029887       0.019324       0.004760      -0.027500      -0.043380       0.013292       0.030088              9.437438       7.210514      -1.973399      -1.889711       7.177596       2.392847      13.924205           0.113077
          381              O      -2.660255       5.893834      12.890677      -0.440214      23.946349 0.35896291E+03  0.77960415E+04                                 6.449863                            5.756214       0.789027       2.317083                    0.999391      25.542677      63.700938       0.814753       0.346143      -1.150065      -0.006244       0.043015      -0.018157       0.047106       0.013589       0.021254      -0.010972       0.013919      -0.054253      -0.035137       0.006408       0.028729              6.749922       7.018207      -1.589115       1.970401       5.317524      -1.234946       7.914035           0.234907
          382              O      -2.671858       6.054601       1.225018      -0.556433      36.767601 0.51047622E+03  0.12114980E+05                                 8.767944                            6.983714       0.389431       2.191204                    0.996555      26.912087      70.313555       0.720328       0.358285      -1.139430       0.014406      -0.005107       0.015842       0.022013       0.047782       0.038731      -0.037677      -0.052176      -0.015212      -0.086337       0.025506       0.060831             10.261726      11.781653      -2.596188       4.523772       6.648948      -0.829470      12.354577           0.001442
          383              O      -2.465502       6.569916       3.311065      -0.589858      38.719909 0.53044755E+03  0.12699191E+05                                 9.045155                            7.065588       0.495065       2.205418                    0.998297      27.643829      72.333720       0.724915       0.352927      -1.144732       0.028597       0.001314      -0.022853       0.036630       0.035651      -0.054429       0.023485      -0.071610      -0.012014      -0.089581       0.037012       0.052569             10.838677      11.603243      -3.871961      -4.754039       8.038715       4.052324      12.874072           0.000397
          384              O      10.841577       6.017280       1.251178      -0.545395      34.125632 0.46399306E+03  0.10719708E+05                                 8.233394                            6.543341       0.603563       2.255302                    0.998834      26.541098      67.747722       0.766153       0.346034      -1.152856      -0.015280      -0.018608       0.008150       0.025419      -0.043703      -0.050335      -0.035043      -0.040952       0.025196      -0.090462       0.042763       0.047699              9.736574      11.771389       3.458070      -5.067642       6.643913      -1.786887      10.794421           0.000392
          385              O      12.428614       7.095280      26.887667      -0.488072      32.935078 0.46451531E+03  0.10780602E+05                                 8.219090                            6.678853       0.402649       2.217849                    0.994383      25.910206      67.216103       0.732872       0.360110      -1.136571      -0.051842       0.008881      -0.017659       0.055482       0.012108       0.029889      -0.019324       0.004757      -0.027504      -0.043383       0.013295       0.030088              9.437404       7.210486      -1.973386       1.889702       7.177570      -2.392838      13.924156           0.113154
          386              O      10.947655       8.460364      26.955177      -0.440206      23.945776 0.35895209E+03  0.77957442E+04                                 6.449749                            5.756117       0.789041       2.317095                    0.999391      25.542413      63.699931       0.814762       0.346142      -1.150066       0.006243      -0.043013      -0.018157       0.047103       0.013588      -0.021258       0.010974       0.013919      -0.054258      -0.035141       0.006410       0.028731              6.749799       7.018084      -1.589082      -1.970363       5.317435       1.234922       7.913876           0.235113
          387              O      -4.379891       9.013001       3.463242      -0.557157      36.791620 0.51086057E+03  0.12126430E+05                                 8.771632                            6.986229       0.389588       2.191097                    0.996555      26.922086      70.347338       0.720213       0.358273      -1.139435       0.002727       0.015047      -0.015689       0.021908       0.001166       0.013270      -0.052497       0.109022      -0.015595      -0.086485       0.025486       0.060999             10.266556       5.685780       0.925096      -1.544179      12.754172      -4.334974      12.359717           0.001378
          388              O      -3.830436       8.934053       1.377196      -0.590105      38.728919 0.53057147E+03  0.12702928E+05                                 9.046588                            7.066408       0.495144       2.205399                    0.998305      27.646682      72.343929       0.724872       0.352927      -1.144730       0.015535       0.024101       0.022759       0.036608      -0.013065       0.006933       0.058785       0.097460      -0.012334      -0.089448       0.036911       0.052536             10.840797       5.577343      -0.392443      -1.132523      14.068556       6.145003      12.876491           0.000412
          389              O      10.631905       6.380441       3.437083      -0.545910      34.143884 0.46434513E+03  0.10729806E+05                                 8.236150                            6.545667       0.603602       2.255175                    0.998834      26.549085      67.772844       0.766050       0.346018      -1.152877      -0.023738      -0.004011      -0.008034       0.025380      -0.039591       0.055690       0.026257      -0.055096       0.025415      -0.090662       0.042818       0.047844              9.739872      10.924196       3.950743       4.082481       7.497239       3.496364      10.798183           0.000279
          390              O      12.359000       7.215855       5.929593      -0.487982      32.931487 0.46444833E+03  0.10778616E+05                                 8.218425                            6.678302       0.403160       2.218010                    0.994380      25.908743      67.210079       0.732917       0.360102      -1.136581      -0.018208      -0.049469       0.017728       0.055615       0.008012       0.001880      -0.035575       0.018566      -0.027262      -0.043381       0.013326       0.030055              9.436675       5.476347      -0.972388       1.127441       8.910750      -2.833071      13.922928           0.113082
          391              O      12.800718       5.250766       5.862084      -0.440363      23.950262 0.35903553E+03  0.77980304E+04                                 6.450635                            5.756854       0.789012       2.317018                    0.999391      25.544777      63.708328       0.814694       0.346150      -1.150056      -0.034189       0.026828       0.018137       0.047091       0.012829       0.001128       0.023847       0.016508      -0.054251      -0.035083       0.006370       0.028714              6.750766       4.366923      -0.058160      -0.084278       7.970244       2.324144       7.915131           0.235020
          392              O      12.667291       5.341197      17.527742      -0.557157      36.791630 0.51086075E+03  0.12126435E+05                                 8.771631                            6.986229       0.389592       2.191098                    0.996556      26.922094      70.347353       0.720213       0.358273      -1.139435      -0.002727      -0.015047      -0.015689       0.021909       0.001166      -0.013270       0.052497       0.109021      -0.015595      -0.086485       0.025487       0.060999             10.266556       5.685780       0.925096       1.544179      12.754170       4.334973      12.359718           0.001357
          393              O      12.117836       5.420145      15.441696      -0.590104      38.728958 0.53057205E+03  0.12702947E+05                                 9.046599                            7.066416       0.495136       2.205396                    0.998305      27.646679      72.343964       0.724871       0.352927      -1.144730      -0.015534      -0.024101       0.022758       0.036607      -0.013066      -0.006933      -0.058785       0.097461      -0.012333      -0.089448       0.036912       0.052537             10.840812       5.577349      -0.392442       1.132522      14.068576      -6.145014      12.876511           0.000379
          394              O      -2.344505       7.973757      17.501583      -0.545911      34.143911 0.46434558E+03  0.10729819E+05                                 8.236154                            6.545669       0.603602       2.255174                    0.998834      26.549099      67.772887       0.766050       0.346018      -1.152877       0.023738       0.004011      -0.008035       0.025380      -0.039591      -0.055690      -0.026257      -0.055095       0.025415      -0.090661       0.042818       0.047844              9.739876      10.924201       3.950745      -4.082483       7.497241      -3.496364      10.798187           0.000240
          395              O      -4.071600       7.138343      19.994093      -0.487984      32.931529 0.46444911E+03  0.10778637E+05                                 8.218424                            6.678302       0.403165       2.218011                    0.994380      25.908779      67.210154       0.732918       0.360102      -1.136582       0.018209       0.049471       0.017726       0.055616       0.008011      -0.001879       0.035578       0.018571      -0.027262      -0.043385       0.013328       0.030057              9.436674       5.476347      -0.972388      -1.127441       8.910750       2.833070      13.922925           0.113073
          396              O      -4.513318       9.103432      19.926584      -0.440365      23.950326 0.35903675E+03  0.77980620E+04                                 6.450634                            5.756853       0.789018       2.317018                    0.999391      25.544878      63.708557       0.814696       0.346149      -1.150058       0.034191      -0.026829       0.018134       0.047092       0.012832      -0.001125      -0.023854       0.016515      -0.054255      -0.035092       0.006374       0.028718              6.750765       4.366922      -0.058161       0.084278       7.970244      -2.324144       7.915128           0.234971

******************************************************
Auxiliary information for the entire system
The total spin magnetic moment of the unit cell is   4.820585
The total net atomic charge of the unit cell is   -0.000005
Accuracy of reproducing the electrostatic potential in the unit cell:
  The inner radius (bohr) =    5.0000
  The outer radius (bohr) =   12.0000
  Valid grid points have density less than (e/(bohr^3)) =    0.0001
  The number of valid grid points were=       345090
  The rms potential error without charges in kcal/mol is=      4.36058
  The rms potential error with partial charges in kcal/mol is=      0.89030
  The RRMSE value at monopole order=      0.20417
  The rms potential error with partial charges and cloud penetration in kcal/mol is=      0.88453
  The RRMSE value at monopole order with cloud penetration is=      0.20285
  The rms potential error with partial charges and atomic dipoles in kcal/mol is=      0.55893
  The RRMSE value at dipole order=      0.12818
  The rms potential error with partial charges, atomic dipoles and cloud penetration in kcal/mol is=      0.54532
  The RRMSE value at dipole order with cloud penetration=      0.12506

******************************************************
The electron densities and ab initio electrostatic potential were computed in VASP using the PBE functional and
projector augmented wave method. See the main text of the journal article for a description of computational details.
The atomic charges, dipoles, and quadrupoles were computed with the DDEC6 method as described in
(a) T. A. Manz and N. Gabaldon Limas, RSC Adv. 6 (2016) 47771-47801 DOI: 10.1039/c6ra04656h
(b) N. Gabaldon Limas and T. A. Manz, RSC Adv. 8 (2018) 2678-2707 DOI: 10.1039/c7ra11829e.
For each atom in the material, the electron cloud parameters were fit to the spherically averaged atom-in-material
electron density using radial positions for which this density was between 10^-4 and 10^-2 electrons per cubic bohr.
The polarizabilities, dispersion coefficients, and quantum Drude oscillator (QDO) parameters were fit using the MCLF method.
The magnetic structure of the system was optimized in VASP from the default ferromagnetic initial guess using spin polarization.
The atomic spin moments (ASMs) were computed on this optimized magnetic structure using the DDEC6 partition as inputs
to the method of T. A. Manz and D. S. Sholl, J. Chem. Theory Comput. 7 (2011) 4146-4164 DOI: 10.1021/ct200539n.
The RMSE and RRMSE were computed using a uniform grid with Ewald summation.
