# Supplementary material for: A collection of forcefield precursors for metal–organic frameworks
Source: RSC Adv. 2019 Nov 13;9(63):36492–507. doi: 10.1039/c9ra07327b (PMC9075174; doi:10.1039/c9ra07327b)
Supplement: RA-009-C9RA07327B-s4228 [file RA-009-C9RA07327B-s4228.xyz]

  124
jmolscript: load "" {1 1 1} spacegroup "x,y,z" unitcell [{     13.944000     0.000000     0.000000 }, {      4.676474    13.304022     0.000000 }, {     -4.676474     0.840616    13.277438 }]
Zn    11.898325     1.923776     2.334837     0.849788
Zn     9.017675     2.451726     1.772405     0.849788
Zn     2.045675    12.220862    10.942601     0.849788
Zn     4.926325    11.692912    11.505033     0.849788
H     10.565532     9.309070     1.327744     0.130805
H      9.345003     7.131187     1.306500     0.135108
H     16.278695    10.490612     2.506780     0.131411
H     15.049239     8.318774     2.328863     0.130862
H      2.574835     3.127488     3.819919     0.130983
H      0.248241     2.972368     3.996509     0.118232
H      0.121554     0.888653     0.524459     0.104215
H      2.449083     1.043605     0.345213     0.130639
H     10.350468     1.913285     9.206576     0.130805
H     11.570997     1.754474     7.034387     0.135108
H      4.637305     3.164622    10.311258     0.131411
H      5.866761     2.849832     8.155002     0.130861
H      4.397165     4.009897     2.879876     0.130982
H      6.723759     4.176333     2.713908     0.118232
H      6.850446     0.579560     0.853739     0.104215
H      4.522917     0.410464     1.019707     0.130639
H      3.378468     4.835568    11.949694     0.130805
H      4.598997     7.013451    11.970938     0.135108
H     -2.334695     3.654026    10.770658     0.131411
H     -1.105239     5.825864    10.948575     0.130861
H     11.369165    11.017150     9.457519     0.130983
H     13.695759    11.172270     9.280929     0.118232
H     -0.121554    13.255985    12.752979     0.104215
H     11.494917    13.101033    12.932225     0.130639
H      3.593532    12.231353     4.070862     0.130805
H      2.373003    12.390164     6.243051     0.135108
H      9.306695    10.980016     2.966180     0.131411
H      8.077239    11.294806     5.122436     0.130861
H      9.546835    10.134741    10.397562     0.130982
H      7.220241     9.968305    10.563530     0.118232
H      7.093554    13.565078    12.423699     0.104215
H      9.421083    13.734174    12.257731     0.130639
C     14.886687    12.938289     2.124390     0.609622
C     10.703883     4.722212     1.984977     0.623533
C     11.037193     6.190512     1.914607    -0.119555
C     12.256617     8.324100     1.971700    -0.015667
C     14.527869    11.475380     2.174844    -0.139717
C     10.955494     8.475405     1.566738    -0.163373
C     10.259371     7.222404     1.549477    -0.101839
C     13.279673     9.358835     2.113768     0.001321
C     15.344652    10.419494     2.350107    -0.111542
C     14.634261     9.170776     2.274425    -0.180662
C      2.077122     2.672696     3.150736    -0.178976
C      0.694368     2.580547     3.256557     0.104564
C      0.619267     1.342737     1.192978     0.092187
C      2.002021     1.435170     1.087422    -0.166858
C      2.730948     2.099795     2.065969     0.114372
C      6.029313     2.937652    12.778206     0.609622
C     10.212117     2.279384     4.587355     0.623533
C      9.878807     2.301929     6.057167    -0.119555
C      8.659383     2.493719     8.182885    -0.015667
C      6.388131     2.895572    11.315033    -0.139717
C      9.960506     2.099126     8.359475    -0.163373
C     10.656629     2.002729     7.110068    -0.101840
C      7.636327     2.700883     9.206576     0.001321
C      5.571348     3.003767    10.250182    -0.111542
C      6.281739     2.849337     9.008742    -0.180662
C      4.894878     3.313315     2.468276    -0.178976
C      6.277632     3.413102     2.369624     0.104564
C      6.352733     1.275435     1.264676     0.092187
C      4.969979     1.175931     1.363593    -0.166858
C      4.241052     2.194517     1.965061     0.114372
C     -0.942687     1.206349    11.153048     0.609622
C      3.240117     9.422426    11.292461     0.623533
C      2.906807     7.954126    11.362831    -0.119555
C      1.687383     5.820538    11.305738    -0.015667
C     -0.583869     2.669258    11.102594    -0.139717
C      2.988506     5.669233    11.710700    -0.163373
C      3.684629     6.922234    11.727961    -0.101839
C      0.664327     4.785803    11.163670     0.001321
C     -1.400652     3.725144    10.927331    -0.111542
C     -0.690261     4.973862    11.003013    -0.180662
C     11.866878    11.471942    10.126702    -0.178977
C     13.249632    11.564091    10.020881     0.104564
C     13.324733    12.801901    12.084460     0.092187
C     11.941979    12.709468    12.190016    -0.166858
C     11.213052    12.044843    11.211469     0.114372
C      7.914687    11.206986     0.499232     0.609622
C      3.731883    11.865254     8.690083     0.623533
C      4.065193    11.842709     7.220271    -0.119555
C      5.284617    11.650919     5.094553    -0.015667
C      7.555869    11.249066     1.962405    -0.139717
C      3.983494    12.045512     4.917963    -0.163373
C      3.287371    12.141909     6.167370    -0.101839
C      6.307673    11.443755     4.070862     0.001321
C      8.372652    11.140871     3.027256    -0.111542
C      7.662261    11.295301     4.268696    -0.180662
C      9.049122    10.831323    10.809162    -0.178976
C      7.666368    10.731536    10.907814     0.104564
C      7.591267    12.869203    12.012762     0.092187
C      8.974021    12.968707    11.913845    -0.166858
C      9.702948    11.950121    11.312377     0.114372
S     12.890953    11.016800     1.981658     0.122107
S     12.639991     6.683865     2.325012     0.084940
S      8.025047     2.673796    10.869575     0.122107
S      8.276009     2.742687     6.523604     0.084940
S      1.053047     3.127838    11.295780     0.122107
S      1.304009     7.460773    10.952426     0.084940
S      5.918953    11.470842     2.407863     0.122107
S      5.667991    11.401951     6.753834     0.084940
N     -0.034559     1.915497     2.277612    -0.214056
N      7.006559     2.394092     1.767758    -0.214056
N     13.978559    12.229141    10.999826    -0.214056
N      6.937441    11.750546    11.509680    -0.214056
O     16.086502    13.254216     2.266591    -0.541991
O      9.545664     4.409463     1.663929    -0.535612
O      9.262694     0.425877     1.960812    -0.573746
O     11.627389     3.969101     2.319568    -0.571093
O      4.829498     3.099531    13.084517    -0.541991
O     11.370336     1.939216     4.295517    -0.535612
O     11.653306     1.983803     0.301132    -0.573746
O      9.288611     2.565722     3.814608    -0.571093
O     -2.142502     0.890422    11.010847    -0.541991
O      4.398336     9.735175    11.613509    -0.535612
O      4.681306    13.718761    11.316626    -0.573746
O      2.316611    10.175537    10.957870    -0.571093
O      9.114502    11.045107     0.192921    -0.541991
O      2.573664    12.205422     8.981921    -0.535612
O      2.290694    12.160835    12.976306    -0.573746
O      4.655389    11.578916     9.462830    -0.571093

The following XYZ coordinates are in angstroms. Other properties are in atomic units.
The sperically averaged electron density of each atom fit to a function of the form exp(a - br)
eigen_1, eigen_2 and eigen_3 are the three eigenvalues of traceless quadrupole moment tensor
  atom number  atomic symbol              X              Y              Z     net charge C6 coefficient C8 coefficient C10 coefficient fluctuating dipole atomic polarizability isotropic forcefield polarizability              a              b squared Pearson coefficient          <r^3>          <r^4>         wp_QDO          m_QDO          q_QDO       dipole_x       dipole_y       dipole_z         dipole            Qxy            Qxz            Qyz     Q(x^2-y^2)  Q(3z^2 - R^2)        eigen_1        eigen_2        eigen_3 static polarizability      alpha(xx)      alpha(xy)      alpha(xz)      alpha(yy)      alpha(yz)      alpha(zz) atomic spin moment
            1             Zn      11.898325       1.923776       2.334837       0.849788     102.555576 0.19050151E+04  0.61030092E+05                                18.476975                           14.751147       0.281441       1.944557                    0.996590      47.164788     130.146474       0.446351       0.428336      -1.121970       0.001488       0.002940      -0.000860       0.003405       0.020256      -0.010932       0.007475      -0.144037       0.169391      -0.103922       0.043981       0.059940             23.441097      25.149345       0.395431      -2.636958      22.593606      -0.472899      22.580339           0.000007
            2             Zn       9.017675       2.451726       1.772405       0.849788     102.555570 0.19050151E+04  0.61030089E+05                                18.476973                           14.751146       0.281441       1.944557                    0.996590      47.164787     130.146471       0.446351       0.428336      -1.121970      -0.001488      -0.000672       0.002988       0.003405       0.009630      -0.020906       0.006616      -0.157606       0.128684      -0.103922       0.043981       0.059940             23.441092      25.149335       2.606690      -0.561258      22.520735      -0.468285      22.653206           0.000007
            3             Zn       2.045675      12.220862      10.942601       0.849788     102.555575 0.19050151E+04  0.61030092E+05                                18.476976                           14.751147       0.281441       1.944557                    0.996590      47.164788     130.146475       0.446351       0.428336      -1.121970      -0.001488      -0.002940       0.000860       0.003405       0.020256      -0.010932       0.007475      -0.144037       0.169391      -0.103922       0.043981       0.059940             23.441097      25.149346       0.395431      -2.636958      22.593607      -0.472899      22.580340           0.000007
            4             Zn       4.926325      11.692912      11.505033       0.849788     102.555569 0.19050151E+04  0.61030090E+05                                18.476974                           14.751146       0.281441       1.944557                    0.996590      47.164787     130.146473       0.446351       0.428336      -1.121970       0.001488       0.000672      -0.002988       0.003405       0.009630      -0.020906       0.006616      -0.157606       0.128684      -0.103922       0.043981       0.059940             23.441093      25.149336       2.606690      -0.561258      22.520735      -0.468285      22.653207           0.000007
            5              H      10.565532       9.309070       1.327744       0.130805       0.980798 0.67250959E+01  0.64460759E+02                                 1.745024                            1.600262      -1.261730       2.284759                    0.994210       3.775660      11.130207       0.447501       1.427956      -0.676468      -0.018401       0.029693      -0.012284       0.037030       0.003405       0.004946      -0.001671       0.004542      -0.034006      -0.012900       0.002504       0.010396              1.848897       1.720530      -0.417920       0.136192       2.372807      -0.243527       1.453354           0.000002
            6              H       9.345003       7.131187       1.306500       0.135108       1.155281 0.85738719E+01  0.85182737E+02                                 1.795140                            1.697811      -0.902561       2.465500                    0.998534       3.349187       9.268020       0.488989       1.260761      -0.715418      -0.040767      -0.001419      -0.010921       0.042228      -0.002948       0.005644      -0.003059       0.013689      -0.046593      -0.016907       0.000498       0.016409              1.825001       2.293470       0.108024       0.307257       1.657439       0.010492       1.524093           0.000002
            7              H      16.278695      10.490612       2.506780       0.131411       1.154710 0.83512140E+01  0.83064135E+02                                 1.840372                            1.707686      -1.045705       2.394539                    0.996985       3.506008       9.954864       0.470267       1.309476      -0.703230       0.037956       0.000547       0.009825       0.039210      -0.003649       0.005687      -0.000832      -0.000098      -0.041614      -0.015328       0.003861       0.011467              1.909932       2.587540       0.188142       0.275678       1.592033       0.042326       1.550225           0.000006
            8              H      15.049239       8.318774       2.328863       0.130862       1.285771 0.96281828E+01  0.98186248E+02                                 1.913594                            1.791010      -0.909875       2.454189                    0.998590       3.388205       9.409511       0.480747       1.249346      -0.719130       0.022448      -0.033422       0.001736       0.040299      -0.006532       0.004341      -0.000721       0.009790      -0.060948      -0.020841       0.002067       0.018774              1.947496       1.802933      -0.344230       0.056829       2.562253      -0.078277       1.477303           0.000007
            9              H       2.574835       3.127488       3.819919       0.130983       1.089967 0.78615428E+01  0.75117360E+02                                 1.609067                            1.533244      -0.883727       2.465568                    0.999055       3.114586       7.987253       0.571646       1.121363      -0.749560       0.018051       0.016906       0.029202       0.038267       0.001882       0.001161       0.014284       0.010514       0.023300      -0.017346       0.001179       0.016167              1.623751       1.723818       0.218044       0.227377       1.448998       0.267575       1.698436           0.000003
           10              H       0.248241       2.972368       3.996509       0.118232       1.278688 0.92380582E+01  0.92701042E+02                                 1.874848                            1.726678      -0.823719       2.501201                    0.999286       3.254677       8.798331       0.504346       1.210245      -0.729073      -0.021827       0.023839       0.044373       0.054897      -0.000094      -0.001113       0.017400       0.012833       0.030460      -0.021171       0.001293       0.019878              1.949427       2.015356      -0.248099      -0.495916       1.657180       0.344015       2.175745           0.000001
           11              H       0.121554       0.888653       0.524459       0.104215       1.005803 0.69412688E+01  0.66965800E+02                                 1.768244                            1.619568      -1.237656       2.295311                    0.993384       3.808434      11.211076       0.448024       1.417068      -0.678729      -0.022781      -0.023781      -0.036331       0.049035       0.007331      -0.003730       0.015301       0.011281       0.002589      -0.020797       0.007273       0.013524              1.866705       1.981353       0.297093       0.441674       1.681658       0.403140       1.937104           0.000006
           12              H       2.449083       1.043605       0.345213       0.130639       0.914802 0.65359107E+01  0.62365165E+02                                 1.681852                            1.591044      -1.338076       2.255644                    0.992801       3.788512      11.238619       0.441957       1.452412      -0.671841       0.016031      -0.017350      -0.030528       0.038600      -0.002345      -0.001734       0.010454       0.012764       0.001161      -0.014152       0.004174       0.009978              1.736526       1.798158      -0.146047      -0.339770       1.491416       0.275700       1.920004           0.000004
           13              H      10.350468       1.913285       9.206576       0.130805       0.980798 0.67250946E+01  0.64460745E+02                                 1.745024                            1.600262      -1.261730       2.284759                    0.994210       3.775659      11.130205       0.447501       1.427956      -0.676468       0.018401      -0.010384       0.030410       0.037030      -0.005152      -0.003086      -0.000728       0.019426       0.010645      -0.012900       0.002504       0.010396              1.848897       1.720530      -0.109514       0.425690       1.426312      -0.183603       2.399850           0.000002
           14              H      11.570997       1.754474       7.034387       0.135108       1.155279 0.85738626E+01  0.85182622E+02                                 1.795138                            1.697810      -0.902561       2.465500                    0.998534       3.349186       9.268016       0.488989       1.260761      -0.715418       0.040767      -0.010989      -0.000726       0.042228      -0.005446       0.003299      -0.001997       0.030461       0.003723      -0.016907       0.000498       0.016409              1.824999       2.293468      -0.313468      -0.088392       1.525948       0.018817       1.655582           0.000002
           15              H       4.637305       3.164622      10.311258       0.131411       1.154711 0.83512188E+01  0.83064191E+02                                 1.840372                            1.707686      -1.045705       2.394539                    0.996985       3.506009       9.954866       0.470267       1.309476      -0.703230      -0.037956       0.009840      -0.000075       0.039210      -0.005445       0.004002       0.000490       0.020779       0.021020      -0.015328       0.003861       0.011467              1.909933       2.587540      -0.287016      -0.170347       1.555730       0.044624       1.586528           0.000006
           16              H       5.866761       2.849832       8.155002       0.130861       1.285773 0.96282003E+01  0.98186467E+02                                 1.913596                            1.791011      -0.909876       2.454188                    0.998590       3.388207       9.409517       0.480747       1.249346      -0.719130      -0.022448      -0.000379      -0.033465       0.040299      -0.003919       0.006793       0.000898       0.035358       0.015756      -0.020841       0.002067       0.018774              1.947498       1.802934      -0.034965       0.347133       1.471763      -0.009236       2.567797           0.000007
           17              H       4.397165       4.009897       2.879876       0.130982       1.089968 0.78615494E+01  0.75117440E+02                                 1.609068                            1.533245      -0.883728       2.465567                    0.999055       3.114587       7.987257       0.571646       1.121363      -0.749559      -0.018051       0.030212       0.015028       0.038267      -0.001277      -0.001805       0.013104      -0.008127      -0.032623      -0.017346       0.001179       0.016167              1.623752       1.723819      -0.240700      -0.203241       1.731188       0.249710       1.416249           0.000003
           18              H       6.723759       4.176333       2.713908       0.118232       1.278689 0.92380606E+01  0.92701069E+02                                 1.874848                            1.726678      -0.823719       2.501201                    0.999286       3.254677       8.798330       0.504346       1.210245      -0.729073       0.021827       0.045790       0.020988       0.054897       0.001116       0.000023       0.015896      -0.010922      -0.040803      -0.021171       0.001293       0.019878              1.949427       2.015356       0.510601       0.216268       2.217062       0.308568       1.615864           0.000001
           19              H       6.850446       0.579560       0.853739       0.104215       1.005804 0.69412738E+01  0.66965857E+02                                 1.768245                            1.619568      -1.237656       2.295311                    0.993384       3.808434      11.211075       0.448024       1.417068      -0.678729       0.022781      -0.037761      -0.021438       0.049035       0.003259      -0.007553       0.014741       0.002444      -0.023921      -0.020797       0.007273       0.013524              1.866707       1.981354      -0.459565      -0.268593       1.986930       0.383815       1.631836           0.000006
           20              H       4.522917       0.410464       1.019707       0.130639       0.914801 0.65359094E+01  0.62365152E+02                                 1.681852                            1.591044      -1.338076       2.255644                    0.992801       3.788512      11.238620       0.441957       1.452412      -0.671841      -0.016031      -0.031563      -0.015387       0.038600       0.001878       0.002231       0.009931       0.004511      -0.023599      -0.014152       0.004174       0.009978              1.736526       1.798157       0.348318       0.124287       1.953063       0.246472       1.458357           0.000004
           21              H       3.378468       4.835568      11.949694       0.130805       0.980798 0.67250947E+01  0.64460746E+02                                 1.745024                            1.600261      -1.261730       2.284759                    0.994210       3.775660      11.130207       0.447501       1.427956      -0.676468       0.018401      -0.029693       0.012284       0.037030       0.003405       0.004946      -0.001671       0.004542      -0.034006      -0.012900       0.002504       0.010396              1.848897       1.720530      -0.417920       0.136192       2.372807      -0.243527       1.453354           0.000002
           22              H       4.598997       7.013451      11.970938       0.135108       1.155281 0.85738719E+01  0.85182737E+02                                 1.795140                            1.697811      -0.902561       2.465500                    0.998534       3.349187       9.268020       0.488989       1.260761      -0.715418       0.040767       0.001419       0.010921       0.042228      -0.002948       0.005644      -0.003059       0.013689      -0.046593      -0.016907       0.000498       0.016409              1.825001       2.293470       0.108024       0.307257       1.657439       0.010492       1.524093           0.000002
           23              H      -2.334695       3.654026      10.770658       0.131411       1.154710 0.83512129E+01  0.83064120E+02                                 1.840371                            1.707686      -1.045705       2.394539                    0.996985       3.506008       9.954863       0.470267       1.309476      -0.703230      -0.037956      -0.000547      -0.009825       0.039210      -0.003649       0.005687      -0.000832      -0.000098      -0.041614      -0.015328       0.003861       0.011467              1.909932       2.587539       0.188142       0.275678       1.592033       0.042326       1.550225           0.000006
           24              H      -1.105239       5.825864      10.948575       0.130861       1.285771 0.96281831E+01  0.98186252E+02                                 1.913594                            1.791010      -0.909875       2.454189                    0.998590       3.388205       9.409511       0.480747       1.249347      -0.719130      -0.022448       0.033422      -0.001736       0.040299      -0.006532       0.004341      -0.000721       0.009790      -0.060948      -0.020841       0.002067       0.018774              1.947496       1.802933      -0.344230       0.056829       2.562253      -0.078277       1.477303           0.000007
           25              H      11.369165      11.017150       9.457519       0.130983       1.089967 0.78615377E+01  0.75117300E+02                                 1.609066                            1.533244      -0.883726       2.465568                    0.999055       3.114585       7.987250       0.571646       1.121363      -0.749560      -0.018051      -0.016906      -0.029202       0.038267       0.001882       0.001161       0.014284       0.010514       0.023300      -0.017346       0.001179       0.016167              1.623750       1.723817       0.218043       0.227377       1.448998       0.267575       1.698436           0.000004
           26              H      13.695759      11.172270       9.280929       0.118232       1.278689 0.92380611E+01  0.92701083E+02                                 1.874849                            1.726679      -0.823719       2.501201                    0.999286       3.254677       8.798333       0.504346       1.210246      -0.729073       0.021827      -0.023839      -0.044373       0.054897      -0.000094      -0.001113       0.017400       0.012833       0.030460      -0.021171       0.001293       0.019878              1.949428       2.015357      -0.248099      -0.495916       1.657181       0.344015       2.175746           0.000001
           27              H      -0.121554      13.255985      12.752979       0.104215       1.005803 0.69412688E+01  0.66965800E+02                                 1.768244                            1.619568      -1.237655       2.295311                    0.993384       3.808434      11.211076       0.448024       1.417068      -0.678729       0.022781       0.023781       0.036331       0.049035       0.007332      -0.003730       0.015301       0.011281       0.002589      -0.020797       0.007273       0.013524              1.866705       1.981353       0.297093       0.441674       1.681658       0.403140       1.937104           0.000006
           28              H      11.494917      13.101033      12.932225       0.130639       0.914802 0.65359116E+01  0.62365175E+02                                 1.681852                            1.591044      -1.338076       2.255644                    0.992801       3.788512      11.238618       0.441957       1.452411      -0.671841      -0.016031       0.017350       0.030528       0.038600      -0.002345      -0.001734       0.010454       0.012764       0.001161      -0.014152       0.004174       0.009978              1.736526       1.798157      -0.146047      -0.339770       1.491416       0.275700       1.920004           0.000004
           29              H       3.593532      12.231353       4.070862       0.130805       0.980798 0.67250946E+01  0.64460745E+02                                 1.745024                            1.600262      -1.261729       2.284759                    0.994210       3.775659      11.130205       0.447501       1.427956      -0.676468      -0.018401       0.010384      -0.030410       0.037030      -0.005152      -0.003086      -0.000728       0.019426       0.010645      -0.012900       0.002504       0.010396              1.848897       1.720530      -0.109514       0.425690       1.426312      -0.183603       2.399850           0.000002
           30              H       2.373003      12.390164       6.243051       0.135108       1.155280 0.85738667E+01  0.85182669E+02                                 1.795138                            1.697810      -0.902561       2.465500                    0.998534       3.349187       9.268018       0.488989       1.260760      -0.715418      -0.040767       0.010989       0.000726       0.042228      -0.005446       0.003299      -0.001997       0.030461       0.003723      -0.016907       0.000498       0.016409              1.824999       2.293468      -0.313468      -0.088392       1.525948       0.018817       1.655582           0.000003
           31              H       9.306695      10.980016       2.966180       0.131411       1.154710 0.83512141E+01  0.83064137E+02                                 1.840372                            1.707686      -1.045705       2.394539                    0.996985       3.506008       9.954864       0.470267       1.309476      -0.703230       0.037956      -0.009840       0.000075       0.039210      -0.005445       0.004002       0.000490       0.020779       0.021020      -0.015328       0.003861       0.011467              1.909932       2.587539      -0.287016      -0.170347       1.555730       0.044624       1.586528           0.000006
           32              H       8.077239      11.294806       5.122436       0.130861       1.285772 0.96281947E+01  0.98186397E+02                                 1.913595                            1.791011      -0.909875       2.454188                    0.998590       3.388206       9.409514       0.480747       1.249346      -0.719130       0.022448       0.000379       0.033465       0.040299      -0.003919       0.006793       0.000898       0.035358       0.015756      -0.020841       0.002067       0.018774              1.947498       1.802934      -0.034965       0.347133       1.471763      -0.009236       2.567796           0.000007
           33              H       9.546835      10.134741      10.397562       0.130982       1.089968 0.78615466E+01  0.75117403E+02                                 1.609067                            1.533244      -0.883727       2.465567                    0.999055       3.114587       7.987255       0.571646       1.121363      -0.749560       0.018051      -0.030212      -0.015028       0.038267      -0.001277      -0.001805       0.013104      -0.008127      -0.032623      -0.017346       0.001179       0.016167              1.623751       1.723818      -0.240700      -0.203241       1.731187       0.249710       1.416248           0.000004
           34              H       7.220241       9.968305      10.563530       0.118232       1.278688 0.92380588E+01  0.92701054E+02                                 1.874849                            1.726679      -0.823719       2.501201                    0.999286       3.254676       8.798330       0.504346       1.210246      -0.729073      -0.021827      -0.045790      -0.020988       0.054897       0.001116       0.000023       0.015896      -0.010922      -0.040803      -0.021171       0.001293       0.019878              1.949428       2.015357       0.510601       0.216268       2.217062       0.308568       1.615864           0.000001
           35              H       7.093554      13.565078      12.423699       0.104215       1.005804 0.69412747E+01  0.66965866E+02                                 1.768245                            1.619568      -1.237656       2.295311                    0.993384       3.808434      11.211074       0.448024       1.417067      -0.678729      -0.022781       0.037761       0.021438       0.049035       0.003259      -0.007553       0.014741       0.002444      -0.023921      -0.020797       0.007273       0.013524              1.866706       1.981354      -0.459565      -0.268593       1.986930       0.383815       1.631836           0.000006
           36              H       9.421083      13.734174      12.257731       0.130639       0.914802 0.65359103E+01  0.62365161E+02                                 1.681851                            1.591044      -1.338076       2.255644                    0.992801       3.788512      11.238619       0.441957       1.452412      -0.671841       0.016031       0.031563       0.015387       0.038600       0.001878       0.002231       0.009931       0.004511      -0.023599      -0.014152       0.004174       0.009978              1.736526       1.798157       0.348318       0.124287       1.953063       0.246472       1.458357           0.000004
           37              C      14.886687      12.938289       2.124390       0.609622      23.086254 0.24446617E+03  0.50568440E+04                                 7.561605                            5.588411       0.006077       2.059634                    0.999567      22.560672      64.084896       0.618096       0.479059      -1.011335       0.014734       0.056269       0.014290       0.059896      -0.014384      -0.017722       0.006297       0.027102       0.310175      -0.071467      -0.034488       0.105954              9.144354       9.407810       1.255936       0.852207      13.255081      -0.119598       4.770170           0.000003
           38              C      10.703883       4.722212       1.984977       0.623533      24.233542 0.23835553E+03  0.48947771E+04                                 7.849088                            5.514094      -0.026404       2.052820                    0.999556      22.223248      62.706519       0.623511       0.478359      -1.012648      -0.013340      -0.050700       0.001487       0.052447      -0.014562      -0.039021       0.012131       0.037539       0.324185      -0.077795      -0.041433       0.119228             10.241089       8.549338       1.188017       1.115533      17.275462      -1.218081       4.898466           0.000002
           39              C      11.037193       6.190512       1.914607      -0.119555      53.272262 0.54776485E+03  0.13566611E+05                                12.403016                            7.810002      -0.099762       1.939077                    0.999256      30.004864      86.910542       0.592229       0.417580      -1.069510       0.013751       0.036343      -0.001514       0.038887       0.013017       0.012084       0.002708       0.039481      -0.032310      -0.018435      -0.014120       0.032554             18.373440      10.551069       3.668740       0.940246      37.526920      -2.797037       7.042330           0.000001
           40              C      12.256617       8.324100       1.971700      -0.015667      50.675229 0.51994784E+03  0.12785146E+05                                12.126175                            7.715698      -0.179378       1.917333                    0.999278      29.707950      87.386277       0.580147       0.429360      -1.055934       0.010059       0.005467       0.001830       0.011594       0.012917       0.009827      -0.001965      -0.011671      -0.094514      -0.034148       0.003991       0.030157             17.142675      21.193639      11.697708       2.547454      23.431148       0.642760       6.803238          -0.000002
           41              C      14.527869      11.475380       2.174844      -0.139717      46.660469 0.56697481E+03  0.14185257E+05                                11.352291                            7.973886      -0.116554       1.929180                    0.999255      30.566053      89.423978       0.582137       0.420540      -1.066016      -0.017029      -0.037613       0.014595       0.043792       0.009686       0.015694       0.009414       0.035167      -0.061911      -0.027485      -0.008411       0.035896             14.713536      11.297484       4.164066       0.828200      26.390537      -0.671704       6.452588           0.000003
           42              C      10.955494       8.475405       1.566738      -0.163373      40.561177 0.49673940E+03  0.12147233E+05                                10.502555                            7.561707      -0.066105       1.943432                    0.998419      31.121376      93.066834       0.580250       0.431661      -1.048325      -0.027227      -0.028661      -0.012931       0.041593       0.004771       0.005768       0.000692       0.002163      -0.010414      -0.007409      -0.001350       0.008759             13.191008      13.812850       2.360881       2.131196      19.528498      -1.212908       6.231676           0.000002
           43              C      10.259371       7.222404       1.549477      -0.101839      35.548656 0.42894834E+03  0.10099440E+05                                 9.509867                            6.951798      -0.019633       1.963700                    0.999565      29.757134      86.972595       0.615734       0.422494      -1.055242       0.013006       0.032905      -0.004619       0.035682      -0.000437      -0.003465       0.001480       0.004997       0.006717      -0.004011      -0.001505       0.005516             11.858895      11.079753       2.037790       1.807625      18.774553      -1.199037       5.722379           0.000002
           44              C      13.279673       9.358835       2.113768       0.001321      48.810450 0.51393227E+03  0.12596939E+05                                11.860526                            7.680625      -0.215908       1.908752                    0.999221      29.460514      86.439986       0.580535       0.430446      -1.055567      -0.010261      -0.008577       0.001672       0.013477       0.006022       0.012451      -0.005016      -0.007951      -0.079096      -0.031197       0.010735       0.020462             16.518378      21.542333      11.636473       1.913741      21.595497       0.873508       6.417305          -0.000002
           45              C      15.344652      10.419494       2.350107      -0.111542      34.477742 0.44207952E+03  0.10481105E+05                                 9.295284                            7.039227       0.078013       1.989869                    0.999689      30.019399      87.872466       0.614637       0.420321      -1.057235      -0.015367      -0.027126       0.011789       0.033331      -0.004575       0.001797       0.006717      -0.002538       0.016739      -0.009732       0.000050       0.009682             10.979772      12.782826       3.101163       1.623911      14.655989      -0.020045       5.500501           0.000008
           46              C      14.634261       9.170776       2.274425      -0.180662      37.190211 0.47351463E+03  0.11420086E+05                                 9.766425                            7.279027       0.010576       1.960310                    0.999761      31.133865      91.897562       0.605237       0.419609      -1.057754       0.027351       0.022933       0.008100       0.036600      -0.003264       0.007940       0.000922       0.001272      -0.090660      -0.031599       0.012478       0.019121             11.583560      13.412823       3.551482       1.224241      16.074637       0.080151       5.263221           0.000009
           47              C       2.077122       2.672696       3.150736      -0.178976      33.594887 0.43334572E+03  0.10146834E+05                                 8.977532                            6.906683       0.264406       2.057141                    0.999764      29.241304      83.012856       0.633686       0.412796      -1.069983      -0.005315      -0.006012       0.002332       0.008356       0.005829       0.016376       0.007136      -0.024538       0.051180      -0.027199       0.000676       0.026523             10.427789      16.705807      -0.102892      -2.091421       6.027507       2.121376       8.550053           0.000003
           48              C       0.694368       2.580547       3.256557       0.104564      27.306249 0.33747980E+03  0.74442798E+04                                 7.926931                            6.157998       0.323531       2.124513                    0.999751      25.709650      71.496928       0.658975       0.421369      -1.061499      -0.017025      -0.026107      -0.038264       0.049352      -0.008082       0.006431      -0.001883      -0.038329       0.063965      -0.032120       0.009378       0.022743              9.106805      13.857411       0.071273      -0.938838       5.595909       1.948702       7.867094           0.000002
           49              C       0.619267       1.342737       1.192978       0.092187      31.571043 0.39023713E+03  0.89974392E+04                                 9.016585                            6.810426      -0.057111       1.990643                    0.999025      27.333930      79.754409       0.596025       0.445709      -1.038430      -0.014926       0.035682       0.032403       0.050457      -0.003716      -0.001479       0.001624      -0.036271       0.038286      -0.024939       0.010673       0.014265             10.878331      17.127729       0.323432      -0.477319       6.559227       2.436152       8.948037           0.000008
           50              C       2.002021       1.435170       1.087422      -0.166858      36.503908 0.48673301E+03  0.11837280E+05                                 9.808716                            7.527214      -0.153949       1.929271                    0.997823      30.445245      90.673384       0.576947       0.436525      -1.045822      -0.004465       0.003269      -0.000031       0.005534      -0.019727       0.001842      -0.003033      -0.034546       0.028360      -0.030951       0.008503       0.022449             11.806138      19.239428       1.403301      -0.133860       6.965513       2.357210       9.213472           0.000005
           51              C       2.730948       2.099795       2.065969       0.114372      35.576165 0.41009349E+03  0.94777558E+04                                 9.622671                            6.871751      -0.080874       1.994597                    0.999229      26.183562      74.023215       0.613762       0.431801      -1.057245      -0.006799      -0.002354       0.003381       0.007950      -0.001078      -0.002521      -0.011407      -0.020045      -0.045908      -0.019304      -0.001935       0.021239             12.391771      21.829877       1.124306      -1.340375       6.555573       2.268816       8.789864           0.000001
           52              C       6.029313       2.937652      12.778206       0.609622      23.086259 0.24446611E+03  0.50568424E+04                                 7.561606                            5.588410       0.006077       2.059634                    0.999567      22.560672      64.084898       0.618096       0.479059      -1.011335      -0.014734       0.017817       0.055253       0.059896       0.018595       0.013235      -0.004387      -0.141657      -0.196103      -0.071467      -0.034488       0.105954              9.144357       9.407810      -0.929861      -1.199582       4.788961       0.416405      13.236299           0.000003
           53              C      10.212117       2.279384       4.587355       0.623533      24.233638 0.23835633E+03  0.48948021E+04                                 7.849136                            5.514122      -0.026403       2.052820                    0.999556      22.223307      62.706915       0.623506       0.478363      -1.012645       0.013340      -0.001719      -0.050693       0.052447       0.039863       0.012067       0.000629      -0.144131      -0.220824      -0.077795      -0.041433       0.119228             10.241160       8.549386      -1.188378      -1.115170       4.794286      -0.427881      17.379809           0.000002
           54              C       9.878807       2.301929       6.057167      -0.119555      53.272290 0.54776466E+03  0.13566605E+05                                12.403020                            7.809998      -0.099762       1.939077                    0.999256      30.004863      86.910533       0.592229       0.417579      -1.069510      -0.013751       0.000785       0.036366       0.038887      -0.012882      -0.012228       0.002460       0.035569      -0.044048      -0.018435      -0.014120       0.032554             18.373455      10.551068      -1.170175      -3.602009       6.811282      -0.852381      37.758016           0.000001
           55              C       8.659383       2.493719       8.182885      -0.015667      50.675220 0.51994776E+03  0.12785144E+05                                12.126174                            7.715697      -0.179378       1.917333                    0.999278      29.707949      87.386273       0.580147       0.429360      -1.055934      -0.010059       0.002172       0.005341       0.011594      -0.010623      -0.012270       0.001398       0.041457       0.064872      -0.034148       0.003991       0.030157             17.142675      21.193630      -3.281484     -11.513373       6.950686       1.686165      23.283707          -0.000002
           56              C       6.388131       2.895572      11.315033      -0.139717      46.660512 0.56697497E+03  0.14185262E+05                                11.352298                            7.973887      -0.116554       1.929180                    0.999255      30.566055      89.423989       0.582137       0.420540      -1.066016       0.017029       0.012189      -0.038460       0.043792      -0.016274      -0.008675       0.010182       0.047299      -0.025517      -0.027485      -0.008411       0.035896             14.713550      11.297484      -1.089652      -4.103423       6.447476       0.590927      26.395690           0.000003
           57              C       9.960506       2.099126       8.359475      -0.163373      40.561198 0.49673976E+03  0.12147244E+05                                10.502558                            7.561710      -0.066104       1.943432                    0.998419      31.121372      93.066818       0.580250       0.431661      -1.048325       0.027227      -0.014716      -0.027786       0.041593      -0.006058      -0.004398       0.000947       0.006184       0.001652      -0.007409      -0.001350       0.008759             13.191014      13.812850      -2.276110      -2.221506       6.131795      -0.364743      19.628398           0.000002
           58              C      10.656629       2.002729       7.110068      -0.101840      35.548659 0.42894836E+03  0.10099441E+05                                 9.509868                            6.951798      -0.019632       1.963700                    0.999565      29.757131      86.972582       0.615734       0.422494      -1.055242      -0.013006      -0.002531       0.033131       0.035682       0.003485       0.000217       0.001099      -0.001023      -0.011344      -0.004011      -0.001505       0.005516             11.858899      11.079748      -1.932769      -1.919496       5.623268      -0.366412      18.873680           0.000002
           59              C       7.636327       2.700883       9.206576       0.001321      48.810448 0.51393218E+03  0.12596936E+05                                11.860525                            7.680624      -0.215907       1.908752                    0.999221      29.460513      86.439977       0.580535       0.430446      -1.055567       0.010261       0.001127      -0.008665       0.013477      -0.012806      -0.005223      -0.002231       0.036031       0.052850      -0.031197       0.010735       0.020462             16.518379      21.542329      -2.645170     -11.492303       6.588067       1.823654      21.424743          -0.000002
           60              C       5.571348       3.003767      10.250182      -0.111542      34.477763 0.44207966E+03  0.10481109E+05                                 9.295287                            7.039228       0.078012       1.989869                    0.999689      30.019404      87.872485       0.614637       0.420321      -1.057235       0.015367       0.010052      -0.027817       0.033331      -0.001505       0.004679       0.006215      -0.010457      -0.007018      -0.009732       0.000050       0.009682             10.979778      12.782829      -1.816614      -2.992362       5.534527       0.557451      14.621978           0.000008
           61              C       6.281739       2.849337       9.008742      -0.180662      37.190215 0.47351443E+03  0.11420080E+05                                 9.766425                            7.279024       0.010577       1.960310                    0.999761      31.133860      91.897538       0.605237       0.419609      -1.057754      -0.027351       0.009533       0.022375       0.036600      -0.007718       0.003759       0.003733       0.045672       0.042538      -0.031599       0.012478       0.019121             11.583562      13.412823      -1.446196      -3.467037       5.316492       0.761267      16.021372           0.000009
           62              C       4.894878       3.313315       2.468276      -0.178976      33.594873 0.43334538E+03  0.10146824E+05                                 8.977530                            6.906680       0.264406       2.057141                    0.999764      29.241300      83.012838       0.633686       0.412796      -1.069983       0.005315       0.001947      -0.006148       0.008356      -0.016711      -0.004783       0.006239      -0.038706       0.008677      -0.027199       0.000676       0.026523             10.427788      16.705807       2.093744      -0.029460       8.807524       1.945367       5.770033           0.000003
           63              C       6.277632       3.413102       2.369624       0.104564      27.306254 0.33747982E+03  0.74442803E+04                                 7.926932                            6.157998       0.323532       2.124513                    0.999751      25.709651      71.496927       0.658975       0.421369      -1.061499       0.017025      -0.039837      -0.023637       0.049352      -0.005908       0.008472      -0.002676      -0.050858       0.026377      -0.032120       0.009378       0.022743              9.106807      13.857420       0.932457      -0.130453       8.103791       1.789922       5.359210           0.000002
           64              C       6.352733       1.275435       1.264676       0.092187      31.570864 0.39023465E+03  0.89973597E+04                                 9.016518                            6.810378      -0.057113       1.990642                    0.999025      27.333832      79.753796       0.596031       0.445705      -1.038433       0.014926       0.034593       0.033563       0.050457       0.001710       0.003615       0.001547      -0.037480       0.034661      -0.024939       0.010673       0.014265             10.878244      17.127575       0.455917      -0.352946       9.245680       2.266050       6.261478           0.000008
           65              C       4.969979       1.175931       1.363593      -0.166858      36.503917 0.48673335E+03  0.11837290E+05                                 9.808719                            7.527219      -0.153949       1.929271                    0.997823      30.445245      90.673387       0.576947       0.436525      -1.045821       0.004465       0.000176       0.003265       0.005534      -0.000592       0.019804      -0.002814      -0.031083       0.038751      -0.030951       0.008502       0.022449             11.806140      19.239429       0.044922      -1.408953       9.501786       2.196636       6.677205           0.000004
           66              C       4.241052       2.194517       1.965061       0.114372      35.576169 0.41009355E+03  0.94777577E+04                                 9.622671                            6.871751      -0.080874       1.994597                    0.999229      26.183565      74.023225       0.613762       0.431801      -1.057245       0.006799       0.003226      -0.002563       0.007950       0.002585       0.000917      -0.009237       0.014239       0.056943      -0.019304      -0.001935       0.021239             12.391772      21.829875       1.266668      -1.206745       9.067084       2.109808       6.278356           0.000001
           67              C      -0.942687       1.206349      11.153048       0.609622      23.086254 0.24446617E+03  0.50568440E+04                                 7.561605                            5.588411       0.006077       2.059634                    0.999567      22.560672      64.084897       0.618096       0.479059      -1.011335      -0.014734      -0.056269      -0.014290       0.059896      -0.014384      -0.017722       0.006297       0.027102       0.310175      -0.071467      -0.034488       0.105954              9.144354       9.407810       1.255936       0.852207      13.255081      -0.119598       4.770170           0.000003
           68              C       3.240117       9.422426      11.292461       0.623533      24.233541 0.23835551E+03  0.48947767E+04                                 7.849088                            5.514094      -0.026404       2.052820                    0.999556      22.223247      62.706518       0.623511       0.478359      -1.012648       0.013340       0.050700      -0.001487       0.052447      -0.014562      -0.039021       0.012131       0.037539       0.324185      -0.077795      -0.041433       0.119228             10.241089       8.549338       1.188018       1.115533      17.275462      -1.218081       4.898466           0.000002
           69              C       2.906807       7.954126      11.362831      -0.119555      53.272268 0.54776492E+03  0.13566613E+05                                12.403018                            7.810002      -0.099763       1.939077                    0.999256      30.004866      86.910552       0.592229       0.417580      -1.069510      -0.013751      -0.036343       0.001514       0.038887       0.013017       0.012084       0.002708       0.039481      -0.032310      -0.018435      -0.014120       0.032554             18.373442      10.551070       3.668741       0.940246      37.526926      -2.797037       7.042331           0.000001
           70              C       1.687383       5.820538      11.305738      -0.015667      50.675233 0.51994786E+03  0.12785147E+05                                12.126177                            7.715699      -0.179378       1.917333                    0.999278      29.707951      87.386288       0.580147       0.429360      -1.055934      -0.010059      -0.005467      -0.001830       0.011594       0.012917       0.009827      -0.001965      -0.011671      -0.094514      -0.034148       0.003991       0.030157             17.142677      21.193642      11.697710       2.547454      23.431152       0.642760       6.803239          -0.000002
           71              C      -0.583869       2.669258      11.102594      -0.139717      46.660467 0.56697477E+03  0.14185255E+05                                11.352290                            7.973885      -0.116554       1.929180                    0.999255      30.566052      89.423973       0.582137       0.420540      -1.066016       0.017029       0.037613      -0.014595       0.043792       0.009686       0.015694       0.009414       0.035167      -0.061911      -0.027485      -0.008411       0.035896             14.713536      11.297483       4.164066       0.828200      26.390536      -0.671703       6.452587           0.000003
           72              C       2.988506       5.669233      11.710700      -0.163373      40.561182 0.49673947E+03  0.12147235E+05                                10.502556                            7.561708      -0.066105       1.943432                    0.998419      31.121378      93.066845       0.580250       0.431661      -1.048325       0.027227       0.028661       0.012931       0.041593       0.004771       0.005768       0.000692       0.002163      -0.010414      -0.007409      -0.001350       0.008759             13.191009      13.812851       2.360881       2.131196      19.528501      -1.212908       6.231676           0.000002
           73              C       3.684629       6.922234      11.727961      -0.101839      35.548652 0.42894828E+03  0.10099439E+05                                 9.509866                            6.951797      -0.019632       1.963700                    0.999565      29.757132      86.972587       0.615734       0.422494      -1.055242      -0.013006      -0.032905       0.004619       0.035682      -0.000437      -0.003465       0.001480       0.004997       0.006717      -0.004011      -0.001505       0.005516             11.858894      11.079752       2.037790       1.807625      18.774551      -1.199037       5.722378           0.000002
           74              C       0.664327       4.785803      11.163670       0.001321      48.810449 0.51393226E+03  0.12596939E+05                                11.860526                            7.680625      -0.215908       1.908752                    0.999221      29.460514      86.439984       0.580535       0.430446      -1.055567       0.010261       0.008577      -0.001672       0.013477       0.006022       0.012451      -0.005016      -0.007951      -0.079096      -0.031197       0.010735       0.020462             16.518378      21.542332      11.636473       1.913741      21.595497       0.873508       6.417305          -0.000003
           75              C      -1.400652       3.725144      10.927331      -0.111542      34.477746 0.44207957E+03  0.10481106E+05                                 9.295284                            7.039227       0.078012       1.989869                    0.999689      30.019401      87.872471       0.614637       0.420321      -1.057235       0.015367       0.027126      -0.011789       0.033331      -0.004575       0.001797       0.006717      -0.002538       0.016739      -0.009732       0.000050       0.009682             10.979772      12.782826       3.101163       1.623911      14.655990      -0.020045       5.500501           0.000008
           76              C      -0.690261       4.973862      11.003013      -0.180662      37.190212 0.47351464E+03  0.11420086E+05                                 9.766425                            7.279026       0.010576       1.960310                    0.999761      31.133866      91.897563       0.605237       0.419609      -1.057754      -0.027351      -0.022933      -0.008100       0.036600      -0.003264       0.007940       0.000922       0.001272      -0.090660      -0.031599       0.012478       0.019121             11.583560      13.412823       3.551482       1.224241      16.074636       0.080151       5.263220           0.000009
           77              C      11.866878      11.471942      10.126702      -0.178977      33.594895 0.43334584E+03  0.10146838E+05                                 8.977534                            6.906685       0.264406       2.057141                    0.999764      29.241307      83.012869       0.633686       0.412796      -1.069983       0.005315       0.006012      -0.002332       0.008356       0.005829       0.016376       0.007136      -0.024538       0.051180      -0.027199       0.000676       0.026523             10.427791      16.705811      -0.102893      -2.091423       6.027508       2.121376       8.550054           0.000003
           78              C      13.249632      11.564091      10.020881       0.104564      27.306247 0.33747976E+03  0.74442789E+04                                 7.926931                            6.157997       0.323531       2.124513                    0.999751      25.709649      71.496926       0.658975       0.421369      -1.061499       0.017025       0.026107       0.038264       0.049352      -0.008082       0.006431      -0.001883      -0.038329       0.063964      -0.032120       0.009378       0.022743              9.106804      13.857410       0.071273      -0.938838       5.595909       1.948702       7.867094           0.000002
           79              C      13.324733      12.801901      12.084460       0.092187      31.571041 0.39023711E+03  0.89974386E+04                                 9.016586                            6.810426      -0.057111       1.990643                    0.999025      27.333929      79.754408       0.596025       0.445709      -1.038430       0.014926      -0.035682      -0.032403       0.050457      -0.003716      -0.001479       0.001624      -0.036271       0.038286      -0.024939       0.010674       0.014265             10.878331      17.127729       0.323432      -0.477319       6.559227       2.436152       8.948037           0.000008
           80              C      11.941979      12.709468      12.190016      -0.166858      36.503909 0.48673303E+03  0.11837281E+05                                 9.808716                            7.527214      -0.153949       1.929271                    0.997823      30.445246      90.673388       0.576947       0.436525      -1.045822       0.004465      -0.003269       0.000031       0.005534      -0.019727       0.001842      -0.003033      -0.034546       0.028360      -0.030951       0.008503       0.022449             11.806138      19.239428       1.403301      -0.133860       6.965513       2.357210       9.213473           0.000005
           81              C      11.213052      12.044843      11.211469       0.114372      35.576163 0.41009345E+03  0.94777548E+04                                 9.622670                            6.871750      -0.080874       1.994597                    0.999229      26.183561      74.023211       0.613762       0.431801      -1.057245       0.006799       0.002354      -0.003381       0.007950      -0.001078      -0.002521      -0.011407      -0.020045      -0.045908      -0.019304      -0.001935       0.021239             12.391771      21.829877       1.124306      -1.340375       6.555573       2.268815       8.789863           0.000001
           82              C       7.914687      11.206986       0.499232       0.609622      23.086259 0.24446611E+03  0.50568425E+04                                 7.561606                            5.588410       0.006077       2.059634                    0.999567      22.560672      64.084896       0.618096       0.479059      -1.011335       0.014734      -0.017817      -0.055253       0.059896       0.018595       0.013235      -0.004387      -0.141657      -0.196103      -0.071467      -0.034488       0.105954              9.144356       9.407810      -0.929861      -1.199582       4.788961       0.416405      13.236299           0.000003
           83              C       3.731883      11.865254       8.690083       0.623533      24.233636 0.23835631E+03  0.48948015E+04                                 7.849136                            5.514121      -0.026403       2.052820                    0.999556      22.223306      62.706912       0.623506       0.478363      -1.012645      -0.013340       0.001719       0.050693       0.052447       0.039863       0.012067       0.000629      -0.144131      -0.220824      -0.077795      -0.041433       0.119228             10.241160       8.549386      -1.188378      -1.115170       4.794286      -0.427881      17.379808           0.000002
           84              C       4.065193      11.842709       7.220271      -0.119555      53.272297 0.54776473E+03  0.13566607E+05                                12.403022                            7.809999      -0.099762       1.939077                    0.999256      30.004865      86.910544       0.592229       0.417579      -1.069510       0.013751      -0.000785      -0.036366       0.038887      -0.012882      -0.012228       0.002460       0.035569      -0.044048      -0.018435      -0.014120       0.032554             18.373458      10.551069      -1.170176      -3.602010       6.811282      -0.852381      37.758022           0.000001
           85              C       5.284617      11.650919       5.094553      -0.015667      50.675225 0.51994781E+03  0.12785146E+05                                12.126175                            7.715698      -0.179378       1.917333                    0.999278      29.707951      87.386282       0.580147       0.429360      -1.055934       0.010059      -0.002172      -0.005341       0.011594      -0.010623      -0.012270       0.001398       0.041457       0.064872      -0.034148       0.003991       0.030157             17.142676      21.193632      -3.281484     -11.513375       6.950687       1.686165      23.283710          -0.000002
           86              C       7.555869      11.249066       1.962405      -0.139717      46.660507 0.56697491E+03  0.14185260E+05                                11.352297                            7.973887      -0.116554       1.929180                    0.999255      30.566053      89.423980       0.582137       0.420540      -1.066016      -0.017029      -0.012189       0.038460       0.043792      -0.016274      -0.008675       0.010182       0.047299      -0.025517      -0.027485      -0.008411       0.035896             14.713549      11.297483      -1.089652      -4.103422       6.447476       0.590927      26.395687           0.000003
           87              C       3.983494      12.045512       4.917963      -0.163373      40.561200 0.49673979E+03  0.12147244E+05                                10.502558                            7.561710      -0.066104       1.943432                    0.998419      31.121373      93.066820       0.580250       0.431661      -1.048325      -0.027227       0.014717       0.027786       0.041593      -0.006058      -0.004398       0.000947       0.006185       0.001652      -0.007409      -0.001350       0.008759             13.191015      13.812850      -2.276110      -2.221505       6.131795      -0.364743      19.628399           0.000002
           88              C       3.287371      12.141909       6.167370      -0.101839      35.548656 0.42894831E+03  0.10099440E+05                                 9.509868                            6.951798      -0.019632       1.963700                    0.999565      29.757130      86.972578       0.615734       0.422494      -1.055242       0.013006       0.002531      -0.033131       0.035682       0.003486       0.000217       0.001099      -0.001023      -0.011344      -0.004011      -0.001505       0.005516             11.858898      11.079747      -1.932769      -1.919496       5.623268      -0.366412      18.873679           0.000002
           89              C       6.307673      11.443755       4.070862       0.001321      48.810448 0.51393218E+03  0.12596936E+05                                11.860525                            7.680624      -0.215907       1.908752                    0.999221      29.460513      86.439977       0.580535       0.430446      -1.055567      -0.010261      -0.001127       0.008665       0.013477      -0.012806      -0.005223      -0.002231       0.036031       0.052850      -0.031197       0.010735       0.020462             16.518380      21.542329      -2.645170     -11.492304       6.588067       1.823654      21.424743          -0.000002
           90              C       8.372652      11.140871       3.027256      -0.111542      34.477762 0.44207966E+03  0.10481109E+05                                 9.295287                            7.039228       0.078012       1.989869                    0.999689      30.019403      87.872479       0.614637       0.420321      -1.057235      -0.015367      -0.010052       0.027817       0.033331      -0.001505       0.004679       0.006215      -0.010457      -0.007018      -0.009732       0.000050       0.009682             10.979777      12.782828      -1.816614      -2.992362       5.534526       0.557451      14.621977           0.000008
           91              C       7.662261      11.295301       4.268696      -0.180662      37.190216 0.47351445E+03  0.11420081E+05                                 9.766425                            7.279024       0.010577       1.960310                    0.999761      31.133860      91.897538       0.605237       0.419609      -1.057754       0.027351      -0.009533      -0.022375       0.036600      -0.007718       0.003759       0.003733       0.045672       0.042538      -0.031599       0.012478       0.019121             11.583562      13.412823      -1.446196      -3.467038       5.316492       0.761267      16.021372           0.000009
           92              C       9.049122      10.831323      10.809162      -0.178976      33.594881 0.43334549E+03  0.10146828E+05                                 8.977532                            6.906681       0.264406       2.057141                    0.999764      29.241303      83.012852       0.633686       0.412796      -1.069983      -0.005315      -0.001947       0.006148       0.008356      -0.016711      -0.004783       0.006239      -0.038706       0.008676      -0.027199       0.000676       0.026523             10.427790      16.705812       2.093745      -0.029460       8.807525       1.945368       5.770034           0.000003
           93              C       7.666368      10.731536      10.907814       0.104564      27.306254 0.33747982E+03  0.74442804E+04                                 7.926932                            6.157997       0.323531       2.124513                    0.999751      25.709651      71.496929       0.658975       0.421369      -1.061499      -0.017025       0.039837       0.023637       0.049352      -0.005908       0.008472      -0.002676      -0.050858       0.026377      -0.032120       0.009378       0.022743              9.106807      13.857420       0.932458      -0.130453       8.103792       1.789922       5.359210           0.000002
           94              C       7.591267      12.869203      12.012762       0.092187      31.570861 0.39023460E+03  0.89973583E+04                                 9.016518                            6.810378      -0.057113       1.990642                    0.999025      27.333830      79.753792       0.596031       0.445705      -1.038433      -0.014926      -0.034593      -0.033563       0.050457       0.001710       0.003615       0.001547      -0.037480       0.034661      -0.024939       0.010673       0.014265             10.878244      17.127575       0.455917      -0.352946       9.245680       2.266050       6.261478           0.000008
           95              C       8.974021      12.968707      11.913845      -0.166858      36.503916 0.48673332E+03  0.11837290E+05                                 9.808719                            7.527219      -0.153950       1.929271                    0.997823      30.445244      90.673386       0.576947       0.436525      -1.045821      -0.004465      -0.000176      -0.003265       0.005534      -0.000592       0.019804      -0.002814      -0.031083       0.038751      -0.030951       0.008502       0.022449             11.806140      19.239429       0.044922      -1.408953       9.501786       2.196636       6.677205           0.000004
           96              C       9.702948      11.950121      11.312377       0.114372      35.576171 0.41009357E+03  0.94777583E+04                                 9.622671                            6.871751      -0.080874       1.994597                    0.999229      26.183566      74.023227       0.613762       0.431800      -1.057245      -0.006799      -0.003226       0.002563       0.007950       0.002585       0.000917      -0.009237       0.014239       0.056943      -0.019304      -0.001935       0.021239             12.391772      21.829876       1.266668      -1.206745       9.067084       2.109808       6.278356           0.000001
           97              S      12.890953      11.016800       1.981658       0.122107     113.854099 0.26944597E+04  0.94866066E+05                                16.480539                           14.334815       1.208793       2.061206                    0.999835      65.409609     194.042328       0.608307       0.285985      -1.231661       0.092410      -0.036270       0.001543       0.099285       0.172190       0.085191      -0.012227      -0.162013      -1.003541      -0.354828      -0.004563       0.359392             19.186764      20.328577       5.789455       1.447346      26.788576      -0.481450      10.443138           0.000015
           98              S      12.639991       6.683865       2.325012       0.084940     121.754865 0.27925319E+04  0.99368506E+05                                17.324451                           14.601922       0.906148       1.960060                    0.999759      67.595754     202.704748       0.601177       0.286321      -1.229232      -0.111581       0.021696      -0.032191       0.118141       0.192601       0.104934      -0.043619      -0.255309      -1.050330      -0.388706      -0.017586       0.406291             20.593042      17.501041       5.925410       1.794563      34.135326      -1.496513      10.142757           0.000009
           99              S       8.025047       2.673796      10.869575       0.122107     113.854084 0.26944592E+04  0.94866043E+05                                16.480537                           14.334814       1.208793       2.061206                    0.999835      65.409606     194.042311       0.608308       0.285985      -1.231661      -0.092410      -0.000752      -0.036295       0.099285      -0.095901      -0.166463       0.024620       0.419980       0.742437      -0.354829      -0.004563       0.359392             19.186762      20.328565      -1.810261      -5.686435      10.447675       0.553120      26.784046           0.000015
          100              S       8.276009       2.742687       6.523604       0.084940     121.754925 0.27925326E+04  0.99368537E+05                                17.324458                           14.601924       0.906148       1.960060                    0.999759      67.595757     202.704764       0.601177       0.286321      -1.229232       0.111581      -0.030756       0.023686       0.118141      -0.116894      -0.185585      -0.002105       0.400405       0.916814      -0.388706      -0.017586       0.406292             20.593057      17.501050      -2.165377      -5.800200      10.049812       0.028382      34.228308           0.000009
          101              S       1.053047       3.127838      11.295780       0.122107     113.854106 0.26944599E+04  0.94866073E+05                                16.480540                           14.334816       1.208793       2.061206                    0.999835      65.409612     194.042337       0.608307       0.285985      -1.231661      -0.092410       0.036270      -0.001543       0.099285       0.172190       0.085191      -0.012227      -0.162013      -1.003541      -0.354829      -0.004563       0.359392             19.186764      20.328577       5.789456       1.447346      26.788578      -0.481450      10.443138           0.000015
          102              S       1.304009       7.460773      10.952426       0.084940     121.754912 0.27925332E+04  0.99368564E+05                                17.324457                           14.601926       0.906147       1.960060                    0.999759      67.595762     202.704793       0.601177       0.286321      -1.229232       0.111581      -0.021696       0.032191       0.118141       0.192600       0.104934      -0.043619      -0.255309      -1.050330      -0.388706      -0.017586       0.406292             20.593049      17.501047       5.925412       1.794564      34.135339      -1.496513      10.142760           0.000009
          103              S       5.918953      11.470842       2.407863       0.122107     113.854075 0.26944590E+04  0.94866031E+05                                16.480536                           14.334813       1.208793       2.061206                    0.999835      65.409605     194.042303       0.608308       0.285985      -1.231661       0.092410       0.000752       0.036295       0.099285      -0.095901      -0.166463       0.024620       0.419979       0.742437      -0.354829      -0.004563       0.359392             19.186761      20.328564      -1.810261      -5.686435      10.447675       0.553120      26.784045           0.000015
          104              S       5.667991      11.401951       6.753834       0.084940     121.754941 0.27925331E+04  0.99368556E+05                                17.324460                           14.601926       0.906148       1.960060                    0.999759      67.595760     202.704780       0.601177       0.286321      -1.229232      -0.111581       0.030756      -0.023686       0.118141      -0.116893      -0.185585      -0.002104       0.400406       0.916814      -0.388706      -0.017586       0.406292             20.593059      17.501052      -2.165377      -5.800201      10.049813       0.028382      34.228312           0.000008
          105              N      -0.034559       1.915497       2.277612      -0.214056      38.530025 0.53213892E+03  0.12915797E+05                                 9.623119                            7.508005       0.017585       2.051984                    0.996263      27.386159      75.266660       0.635264       0.397242      -1.097096       0.142573       0.018022      -0.015804       0.144574      -0.004419       0.010636       0.025680      -0.076878       0.160297      -0.066711       0.000596       0.066115             11.517061      17.189712      -0.399770      -0.601531       7.292741       2.772141      10.068730           0.000001
          106              N       7.006559       2.394092       1.767758      -0.214056      38.530041 0.53213913E+03  0.12915803E+05                                 9.623124                            7.508009       0.017584       2.051983                    0.996263      27.386160      75.266665       0.635264       0.397242      -1.097096      -0.142573      -0.014634       0.018985       0.144574      -0.010336       0.005082       0.022844      -0.121659       0.025952      -0.066711       0.000596       0.066115             11.517068      17.189728       0.625584       0.360962      10.407267       2.574954       6.954209           0.000001
          107              N      13.978559      12.229141      10.999826      -0.214056      38.530023 0.53213889E+03  0.12915796E+05                                 9.623119                            7.508005       0.017585       2.051984                    0.996263      27.386158      75.266656       0.635264       0.397242      -1.097096      -0.142573      -0.018022       0.015804       0.144574      -0.004419       0.010636       0.025680      -0.076878       0.160297      -0.066711       0.000596       0.066115             11.517061      17.189711      -0.399770      -0.601531       7.292741       2.772141      10.068730           0.000001
          108              N       6.937441      11.750546      11.509680      -0.214056      38.530039 0.53213910E+03  0.12915802E+05                                 9.623124                            7.508009       0.017585       2.051983                    0.996263      27.386159      75.266662       0.635264       0.397242      -1.097096       0.142573       0.014634      -0.018985       0.144574      -0.010336       0.005082       0.022844      -0.121659       0.025952      -0.066711       0.000596       0.066115             11.517068      17.189728       0.625584       0.360962      10.407266       2.574954       6.954209           0.000001
          109              O      16.086502      13.254216       2.266591      -0.541991      37.394473 0.56937194E+03  0.13875854E+05                                 8.910545                            7.402744       0.248714       2.145058                    0.994943      27.241244      71.940044       0.696341       0.360928      -1.138226      -0.025744       0.008958       0.012499       0.029988       0.051613      -0.006463       0.000303       0.056641       0.116248      -0.078355       0.033763       0.044591             10.412435      13.306722       3.988231       1.447916      10.931159       0.433522       6.999422           0.000008
          110              O       9.545664       4.409463       1.663929      -0.535612      34.282699 0.51075321E+03  0.12124147E+05                                 8.413943                            6.990089       0.394833       2.193585                    0.996384      26.932898      70.393472       0.719251       0.358745      -1.138976       0.026469      -0.003309       0.002046       0.026753       0.051541      -0.008768       0.016686       0.053739       0.107566      -0.079131       0.038262       0.040869              9.844314      11.230252       4.333630       1.378267      12.261897       0.088181       6.040792           0.000003
          111              O       9.262694       0.425877       1.960812      -0.573746      41.507793 0.61785613E+03  0.15446929E+05                                 9.695671                            7.826930      -0.028627       2.033132                    0.995495      28.612922      77.821134       0.658908       0.371815      -1.124045       0.018262      -0.003452       0.018624       0.026311      -0.066963      -0.000744      -0.008063       0.002907       0.165751      -0.094867       0.037877       0.056990             11.264679      10.965108      -4.279420       0.964096      16.093953      -0.656131       6.734976           0.000007
          112              O      11.627389       3.969101       2.319568      -0.571093      42.755908 0.60679727E+03  0.15107060E+05                                 9.960910                            7.763615       0.066324       2.061977                    0.996548      28.580434      77.653371       0.660472       0.372491      -1.123166      -0.021088       0.009048      -0.005326       0.023557      -0.064850      -0.020360      -0.009375      -0.004576       0.174553      -0.096877       0.033834       0.063043             12.335715       9.972963      -4.719354       1.279783      20.113744      -2.494474       6.920438           0.000004
          113              O       4.829498       3.099531      13.084517      -0.541991      37.394479 0.56937195E+03  0.13875854E+05                                 8.910545                            7.402744       0.248714       2.145058                    0.994943      27.241245      71.940046       0.696341       0.360928      -1.138226       0.025744       0.013040       0.008151       0.029988       0.003189      -0.051918      -0.005150      -0.029496      -0.142165      -0.078355       0.033763       0.044591             10.412437      13.306723      -1.697022      -3.888779       7.069793       0.677993      10.860793           0.000008
          114              O      11.370336       1.939216       4.295517      -0.535612      34.282686 0.51075302E+03  0.12124142E+05                                 8.413939                            6.990085       0.394834       2.193585                    0.996384      26.932896      70.393461       0.719251       0.358745      -1.138976      -0.026469       0.001833      -0.003432       0.026753       0.005494      -0.051992       0.011467      -0.028696      -0.139738      -0.079131       0.038262       0.040869              9.844309      11.230248      -1.649336      -4.237883       6.076748       0.479774      12.225930           0.000002
          115              O      11.653306       1.983803       0.301132      -0.573746      41.507797 0.61785604E+03  0.15446926E+05                                 9.695672                            7.826930      -0.028627       2.033132                    0.995495      28.612920      77.821127       0.658908       0.371815      -1.124045      -0.018262       0.018368      -0.004622       0.026311       0.004974       0.066782      -0.013317      -0.080068      -0.083175      -0.094867       0.037877       0.056990             11.264682      10.965109      -0.691775       4.331788       6.689590      -0.060726      16.139348           0.000007
          116              O       9.288611       2.565722       3.814608      -0.571093      42.755907 0.60679713E+03  0.15107056E+05                                 9.960909                            7.763612       0.066324       2.061977                    0.996548      28.580436      77.653379       0.660472       0.372491      -1.123166       0.021088      -0.004743       0.009366       0.023557       0.024417       0.063433      -0.014659      -0.088043      -0.075847      -0.096877       0.033834       0.063043             12.335715       9.972960      -0.979037       4.790789       6.658514      -1.642609      20.375671           0.000004
          117              O      -2.142502       0.890422      11.010847      -0.541991      37.394472 0.56937192E+03  0.13875854E+05                                 8.910544                            7.402744       0.248714       2.145058                    0.994943      27.241244      71.940042       0.696341       0.360928      -1.138226       0.025744      -0.008958      -0.012499       0.029988       0.051613      -0.006463       0.000303       0.056641       0.116248      -0.078355       0.033763       0.044591             10.412434      13.306721       3.988231       1.447916      10.931159       0.433522       6.999422           0.000008
          118              O       4.398336       9.735175      11.613509      -0.535612      34.282695 0.51075313E+03  0.12124145E+05                                 8.413942                            6.990089       0.394834       2.193585                    0.996384      26.932896      70.393465       0.719251       0.358745      -1.138976      -0.026469       0.003309      -0.002046       0.026753       0.051541      -0.008768       0.016686       0.053739       0.107566      -0.079131       0.038262       0.040869              9.844313      11.230251       4.333630       1.378267      12.261896       0.088181       6.040791           0.000003
          119              O       4.681306      13.718761      11.316626      -0.573746      41.507792 0.61785611E+03  0.15446929E+05                                 9.695671                            7.826930      -0.028627       2.033132                    0.995495      28.612921      77.821133       0.658907       0.371815      -1.124045      -0.018262       0.003452      -0.018624       0.026311      -0.066963      -0.000744      -0.008064       0.002907       0.165751      -0.094867       0.037877       0.056990             11.264679      10.965108      -4.279420       0.964096      16.093954      -0.656131       6.734977           0.000007
          120              O       2.316611      10.175537      10.957870      -0.571093      42.755911 0.60679731E+03  0.15107061E+05                                 9.960911                            7.763616       0.066324       2.061977                    0.996548      28.580434      77.653373       0.660472       0.372491      -1.123166       0.021088      -0.009048       0.005326       0.023557      -0.064850      -0.020360      -0.009375      -0.004576       0.174553      -0.096877       0.033834       0.063043             12.335716       9.972964      -4.719354       1.279783      20.113746      -2.494474       6.920438           0.000004
          121              O       9.114502      11.045107       0.192921      -0.541991      37.394479 0.56937195E+03  0.13875854E+05                                 8.910546                            7.402744       0.248715       2.145058                    0.994943      27.241245      71.940047       0.696341       0.360928      -1.138226      -0.025745      -0.013040      -0.008151       0.029988       0.003189      -0.051918      -0.005150      -0.029496      -0.142165      -0.078355       0.033763       0.044591             10.412437      13.306724      -1.697022      -3.888779       7.069794       0.677993      10.860793           0.000008
          122              O       2.573664      12.205422       8.981921      -0.535612      34.282689 0.51075307E+03  0.12124143E+05                                 8.413940                            6.990086       0.394834       2.193585                    0.996384      26.932896      70.393464       0.719251       0.358745      -1.138976       0.026469      -0.001833       0.003432       0.026753       0.005494      -0.051992       0.011466      -0.028696      -0.139738      -0.079131       0.038262       0.040869              9.844310      11.230250      -1.649336      -4.237884       6.076748       0.479774      12.225932           0.000003
          123              O       2.290694      12.160835      12.976306      -0.573746      41.507796 0.61785603E+03  0.15446926E+05                                 9.695672                            7.826929      -0.028627       2.033132                    0.995495      28.612920      77.821126       0.658908       0.371815      -1.124045       0.018262      -0.018368       0.004622       0.026311       0.004974       0.066782      -0.013317      -0.080068      -0.083175      -0.094867       0.037877       0.056990             11.264682      10.965109      -0.691775       4.331788       6.689590      -0.060726      16.139347           0.000007
          124              O       4.655389      11.578916       9.462830      -0.571093      42.755906 0.60679710E+03  0.15107055E+05                                 9.960908                            7.763612       0.066325       2.061977                    0.996548      28.580435      77.653376       0.660472       0.372491      -1.123166      -0.021088       0.004743      -0.009366       0.023557       0.024417       0.063433      -0.014659      -0.088043      -0.075847      -0.096877       0.033834       0.063043             12.335715       9.972959      -0.979037       4.790789       6.658514      -1.642609      20.375671           0.000004

******************************************************
Auxiliary information for the entire system
The total spin magnetic moment of the unit cell is   0.000515
The total net atomic charge of the unit cell is   0.000001
Accuracy of reproducing the electrostatic potential in the unit cell:
  The inner radius (bohr) =    5.0000
  The outer radius (bohr) =   12.0000
  Valid grid points have density less than (e/(bohr^3)) =    0.0001
  The number of valid grid points were=       169496
  The rms potential error without charges in kcal/mol is=      4.62613
  The rms potential error with partial charges in kcal/mol is=      1.02718
  The RRMSE value at monopole order=      0.22204
  The rms potential error with partial charges and cloud penetration in kcal/mol is=      1.02704
  The RRMSE value at monopole order with cloud penetration is=      0.22201
  The rms potential error with partial charges and atomic dipoles in kcal/mol is=      0.62178
  The RRMSE value at dipole order=      0.13441
  The rms potential error with partial charges, atomic dipoles and cloud penetration in kcal/mol is=      0.61240
  The RRMSE value at dipole order with cloud penetration=      0.13238

******************************************************
The electron densities and ab initio electrostatic potential were computed in VASP using the PBE functional and
projector augmented wave method. See the main text of the journal article for a description of computational details.
The atomic charges, dipoles, and quadrupoles were computed with the DDEC6 method as described in
(a) T. A. Manz and N. Gabaldon Limas, RSC Adv. 6 (2016) 47771-47801 DOI: 10.1039/c6ra04656h
(b) N. Gabaldon Limas and T. A. Manz, RSC Adv. 8 (2018) 2678-2707 DOI: 10.1039/c7ra11829e.
For each atom in the material, the electron cloud parameters were fit to the spherically averaged atom-in-material
electron density using radial positions for which this density was between 10^-4 and 10^-2 electrons per cubic bohr.
The polarizabilities, dispersion coefficients, and quantum Drude oscillator (QDO) parameters were fit using the MCLF method.
The magnetic structure of the system was optimized in VASP from the default ferromagnetic initial guess using spin polarization.
The atomic spin moments (ASMs) were computed on this optimized magnetic structure using the DDEC6 partition as inputs
to the method of T. A. Manz and D. S. Sholl, J. Chem. Theory Comput. 7 (2011) 4146-4164 DOI: 10.1021/ct200539n.
The RMSE and RRMSE were computed using a uniform grid with Ewald summation.
