# Supplementary material for: A collection of forcefield precursors for metal–organic frameworks
Source: RSC Adv. 2019 Nov 13;9(63):36492–507. doi: 10.1039/c9ra07327b (PMC9075174; doi:10.1039/c9ra07327b)
Supplement: RA-009-C9RA07327B-s4229 [file RA-009-C9RA07327B-s4229.xyz]

  124
jmolscript: load "" {1 1 1} spacegroup "x,y,z" unitcell [{      9.376000     0.000000     0.000000 }, {     -2.782534    13.736715     0.000000 }, {     -2.782534    -3.470896    13.290983 }]
Zn     5.485144    10.370233     3.663792     0.851911
Zn     3.013788     9.341188     2.331504     0.851910
Zn    -1.674212    -0.104414     9.627191     0.851910
Zn     0.797144     0.924631    10.959479     0.851910
H     -3.085147    10.705959     6.497962     0.093333
H     -1.271172    11.323363     7.763263     0.118190
H      0.646802    12.253640     4.421910     0.122797
H     -1.228051    11.644938     3.239013     0.097189
H     -1.603503     6.201932     3.551351     0.137744
H     -1.480458     3.763211     3.342682     0.122845
H      4.183718    -0.187156     1.116443     0.131614
H      4.309015     2.257755     0.948976     0.129112
H      2.208079     6.683811     1.290554     0.093333
H      0.394104     5.615568     0.373477     0.118190
H     -1.523870     9.083556     0.317654     0.122797
H      0.350983    10.074267     1.205492     0.097190
H      0.726435     8.396764     6.392963     0.137746
H      0.603390     7.982463     8.805276     0.122845
H     -5.060786     9.138314    13.189972     0.131614
H      4.189917     9.918109    10.866708     0.129112
H      6.896079    -0.440140     6.793021     0.093333
H      5.082104    -1.057544     5.527720     0.118190
H      3.164130    -1.987821     8.869073     0.122796
H      5.038983    -1.379119    10.051970     0.097189
H      5.414435     4.063887     9.739632     0.137743
H      5.291390     6.502608     9.948301     0.122845
H     -0.372786    10.452975    12.174540     0.131614
H     -0.498083     8.008064    12.342007     0.129112
H      1.602853     3.582008    12.000429     0.093333
H      3.416828     4.650251    12.917506     0.118189
H      5.334802     1.182263    12.973329     0.122796
H      3.459949     0.191552    12.085491     0.097190
H      3.084497     1.869055     6.898020     0.137746
H      3.207542     2.283356     4.485707     0.122845
H      8.871718     1.127505     0.101011     0.131615
H     -0.378985     0.347710     2.424275     0.129112
C     -2.307544    10.999076     6.059359     0.105493
C     -1.215232    11.371282     6.826515    -0.172059
C     -0.073550    11.799045     6.254205     0.116994
C     -0.102528    11.917201     4.879120    -0.158222
C     -1.229555    11.539674     4.173369     0.095423
C      5.320860     7.538264     2.933187     0.614374
C      5.827039     6.155617     2.925478    -0.121948
C      7.055110     5.664756     3.265993    -0.105759
C      7.122742     4.261715     3.144381    -0.168371
C      5.961990     3.697404     2.711493    -0.003584
C      5.641877     2.297452     2.478635     0.006687
C      5.568442    -0.168438     2.607558    -0.136780
C      4.739523     0.342440     1.659113    -0.102237
C      4.800046     1.753098     1.572190    -0.184650
C      3.157272    12.166192     2.835764     0.602832
C      1.430476     7.182244     1.117772     0.105493
C      0.338164     6.534028     0.563803    -0.172059
C     -0.803518     7.195851     0.294528     0.116994
C     -0.774540     8.556172     0.527652    -0.158222
C      0.352487     9.143632     1.071253     0.095422
C      3.178072     9.332524     5.256185     0.614375
C      2.671893     8.990625     6.595916    -0.121948
C      1.443822     8.537132     6.984810    -0.105760
C      1.376190     8.300288     8.373053    -0.168371
C      2.536942     8.576543     9.028432    -0.003584
C      2.857055     8.448115    10.441795     0.006687
C      2.930490     7.700312    12.795096    -0.136779
C      3.759409     8.747066    12.540441    -0.102238
C      3.698886     9.187604    11.197520    -0.184650
C      5.341660    10.596138     0.803041     0.602832
C      6.118476    -0.733257     7.231624     0.105493
C      5.026164    -1.105463     6.464468    -0.172059
C      3.884482    -1.533226     7.036778     0.116991
C      3.913460    -1.651382     8.411863    -0.158222
C      5.040487    -1.273855     9.117614     0.095423
C     -1.509928     2.727555    10.357796     0.614374
C     -2.016107     4.110202    10.365505    -0.121949
C     -3.244178     4.601063    10.024990    -0.105756
C     -3.311810     6.004104    10.146602    -0.168370
C     -2.151058     6.568415    10.579490    -0.003584
C     -1.830945     7.968367    10.812348     0.006687
C     -1.757510    10.434257    10.683425    -0.136780
C     -0.928591     9.923379    11.631870    -0.102237
C     -0.989114     8.512721    11.718793    -0.184650
C      0.653660    -1.900373    10.455219     0.602832
C      2.380456     3.083575    12.173211     0.105493
C      3.472768     3.731791    12.727180    -0.172059
C      4.614450     3.069968    12.996455     0.116991
C      4.585472     1.709647    12.763331    -0.158222
C      3.458445     1.122187    12.219730     0.095422
C      0.632860     0.933295     8.034798     0.614374
C      1.139039     1.275194     6.695067    -0.121948
C      2.367110     1.728687     6.306173    -0.105757
C      2.434742     1.965531     4.917930    -0.168370
C      1.273990     1.689276     4.262551    -0.003584
C      0.953877     1.817704     2.849188     0.006687
C      0.880442     2.565507     0.495887    -0.136780
C      0.051523     1.518753     0.750542    -0.102237
C      0.112046     1.078215     2.093463    -0.184650
C     -1.530728    -0.330319    12.487942     0.602832
S      4.757756     4.902492     2.438098     0.110514
S      6.386272     1.088976     3.444092     0.120146
S      3.741176     9.145560     7.931527     0.110514
S      2.112660     7.208636    11.367113     0.120146
S     -0.946824     5.363327    10.852885     0.110514
S     -2.575340     9.176843     9.846891     0.120146
S      0.069756     1.120259     5.359456     0.110514
S      1.698272     3.057183     1.923870     0.120146
N     -2.305358    11.037495     4.745014    -0.196675
N      1.428290     8.463649     1.412699    -0.196675
N      6.116290    -0.771676     8.545969    -0.196675
N      2.382642     1.802170    11.878284    -0.196675
O      6.107342     8.457937     3.256690    -0.546626
O      4.391593     9.648440     5.204217    -0.564554
O      4.139961    11.954426     3.574610    -0.568378
O      2.461053    11.292127     2.250828    -0.547354
O      2.391590     9.251895     4.284614    -0.546627
O      4.107339     7.668369     2.640653    -0.564554
O      4.358971     9.827759     0.821250    -0.568378
O      6.037879    10.941241     1.796542    -0.547355
O     -2.296410     1.807882    10.034293    -0.546626
O     -0.580661     0.617379     8.086766    -0.564554
O     -0.329029    -1.688607     9.716373    -0.568378
O      1.349879    -1.026308    11.040155    -0.547354
O      1.419342     1.013924     9.006369    -0.546627
O     -0.296407     2.597450    10.650330    -0.564554
O     -0.548039     0.438060    12.469733    -0.568378
O     -2.226947    -0.675422    11.494441    -0.547354

The following XYZ coordinates are in angstroms. Other properties are in atomic units.
The sperically averaged electron density of each atom fit to a function of the form exp(a - br)
eigen_1, eigen_2 and eigen_3 are the three eigenvalues of traceless quadrupole moment tensor
  atom number  atomic symbol              X              Y              Z     net charge C6 coefficient C8 coefficient C10 coefficient fluctuating dipole atomic polarizability isotropic forcefield polarizability              a              b squared Pearson coefficient          <r^3>          <r^4>         wp_QDO          m_QDO          q_QDO       dipole_x       dipole_y       dipole_z         dipole            Qxy            Qxz            Qyz     Q(x^2-y^2)  Q(3z^2 - R^2)        eigen_1        eigen_2        eigen_3 static polarizability      alpha(xx)      alpha(xy)      alpha(xz)      alpha(yy)      alpha(yz)      alpha(zz) atomic spin moment
            1             Zn       5.485144      10.370233       3.663792       0.851911      97.718559 0.19341098E+04  0.62141433E+05                                17.717540                           14.721504       0.305651       1.954262                    0.996321      46.999008     129.494978       0.453682       0.420199      -1.128378      -0.001895       0.006454       0.004949       0.008351      -0.046952      -0.064713      -0.031395      -0.085617       0.059141      -0.112489       0.052828       0.059661             20.863220      20.629772       0.092246       0.833666      19.662838       0.804340      22.297049           0.000010
            2             Zn       3.013788       9.341188       2.331504       0.851910      97.718599 0.19341106E+04  0.62141466E+05                                17.717547                           14.721509       0.305651       1.954262                    0.996321      46.999020     129.495025       0.453682       0.420199      -1.128378       0.001895      -0.003158      -0.007495       0.008351      -0.050750      -0.061780      -0.030623      -0.088575       0.050267      -0.112489       0.052827       0.059661             20.863228      20.629788       0.783316       0.299899      21.735601       1.345632      20.224296           0.000010
            3             Zn      -1.674212      -0.104414       9.627191       0.851910      97.718570 0.19341100E+04  0.62141444E+05                                17.717542                           14.721506       0.305651       1.954262                    0.996321      46.999011     129.494991       0.453682       0.420199      -1.128378       0.001895      -0.006454      -0.004949       0.008351      -0.046952      -0.064713      -0.031395      -0.085617       0.059141      -0.112489       0.052828       0.059661             20.863222      20.629774       0.092245       0.833665      19.662841       0.804339      22.297052           0.000010
            4             Zn       0.797144       0.924631      10.959479       0.851910      97.718603 0.19341107E+04  0.62141471E+05                                17.717547                           14.721509       0.305651       1.954262                    0.996321      46.999020     129.495026       0.453682       0.420199      -1.128378      -0.001896       0.003158       0.007495       0.008351      -0.050749      -0.061780      -0.030622      -0.088575       0.050266      -0.112489       0.052828       0.059661             20.863229      20.629787       0.783316       0.299899      21.735602       1.345632      20.224297           0.000010
            5              H      -3.085147      10.705959       6.497962       0.093333       1.142572 0.81720582E+01  0.81630650E+02                                 1.879805                            1.724740      -1.215260       2.295457                    0.994461       3.858547      11.332739       0.449198       1.365045      -0.689243      -0.038233      -0.011395       0.023556       0.046331       0.002589      -0.006213       0.002346       0.012853       0.023279      -0.011519      -0.000384       0.011903              1.956056       2.529910       0.378543      -0.364119       1.542372      -0.123217       1.795885          -0.000014
            6              H      -1.271172      11.323363       7.763263       0.118190       0.956912 0.68861967E+01  0.66551318E+02                                 1.727972                            1.628408      -1.344551       2.242999                    0.992719       3.895402      11.618556       0.438885       1.444037      -0.673010      -0.002048       0.004601       0.033747       0.034121       0.003018       0.000692       0.003724       0.014398       0.027198      -0.012904       0.002983       0.009921              1.776719       1.572849       0.043441      -0.020701       1.348611      -0.028517       2.408696          -0.000009
            7              H       0.646802      12.253640       4.421910       0.122797       0.933427 0.67373487E+01  0.64585530E+02                                 1.686969                            1.601704      -1.279155       2.280818                    0.993559       3.754136      11.055041       0.447459       1.427929      -0.676702       0.028293       0.010138      -0.016907       0.034483       0.004774       0.000420      -0.002820       0.017030       0.017247      -0.013064       0.006065       0.006999              1.723493       2.074103       0.243637      -0.277240       1.417900      -0.116783       1.678475          -0.000010
            8              H      -1.228051      11.644938       3.239013       0.097189       1.062953 0.75103415E+01  0.72660024E+02                                 1.727707                            1.606637      -0.832384       2.478250                    0.999232       3.499027       9.761221       0.491205       1.288865      -0.706847       0.002655       0.007597      -0.047365       0.048044       0.008276      -0.005895      -0.006774       0.011037       0.034186      -0.016069      -0.001093       0.017162              1.790902       1.496819       0.022973       0.108777       1.400333      -0.031645       2.475554          -0.000019
            9              H      -1.603503       6.201932       3.551351       0.137744       1.000154 0.72317973E+01  0.68671251E+02                                 1.612132                            1.546332      -0.789292       2.522594                    0.999672       3.145758       8.436268       0.520219       1.239912      -0.720333       0.032261       0.023067       0.014695       0.042295       0.004359       0.010664       0.003475       0.006234      -0.040517      -0.017774       0.001514       0.016260              1.617272       1.786872       0.349722       0.178294       1.675617       0.149782       1.389327          -0.000010
           10              H      -1.480458       3.763211       3.342682       0.122845       1.122682 0.82739793E+01  0.82876088E+02                                 1.858753                            1.739667      -1.233346       2.298046                    0.993882       3.761089      11.048983       0.445802       1.371668      -0.688652       0.031910      -0.015449       0.008784       0.036525       0.001119       0.010350       0.006566       0.001101      -0.039016      -0.018688       0.005256       0.013432              1.893633       2.240711      -0.529072       0.176183       1.949182      -0.128826       1.491006          -0.000008
           11              H       4.183718      -0.187156       1.116443       0.131614       0.957662 0.68630714E+01  0.65078283E+02                                 1.627862                            1.551626      -0.983638       2.425536                    0.998166       3.363735       9.364937       0.491023       1.315487      -0.701518      -0.025741      -0.021182      -0.022095       0.039994       0.003141       0.011573       0.001761       0.000328      -0.018726      -0.013998       0.001597       0.012401              1.654283       1.579128       0.238754       0.265179       1.658594       0.256877       1.725126          -0.000021
           12              H       4.309015       2.257755       0.948976       0.129112       0.971978 0.69934290E+01  0.67759543E+02                                 1.738740                            1.638041      -1.352689       2.246462                    0.992616       3.821307      11.362825       0.439375       1.438767      -0.674517      -0.018258       0.017011      -0.030428       0.039353       0.005722       0.017156      -0.003696      -0.017294       0.002106      -0.023431       0.009689       0.013742              1.779796       1.716897      -0.249581       0.329188       1.769725      -0.324928       1.852766          -0.000017
           13              H       2.208079       6.683811       1.290554       0.093333       1.142570 0.81720484E+01  0.81630533E+02                                 1.879804                            1.724739      -1.215260       2.295457                    0.994461       3.858546      11.332737       0.449197       1.365045      -0.689243       0.038233      -0.025671       0.005073       0.046331      -0.006665       0.000935       0.006463      -0.002913      -0.024018      -0.011519      -0.000384       0.011903              1.956055       2.529910      -0.447951       0.274256       1.839946      -0.045506       1.498310          -0.000014
           14              H       0.394104       5.615568       0.373477       0.118190       0.956912 0.68862012E+01  0.66551368E+02                                 1.727972                            1.628408      -1.344551       2.242999                    0.992719       3.895403      11.618557       0.438885       1.444037      -0.673010       0.002048      -0.031490      -0.012979       0.034121      -0.000093       0.003095       0.008333      -0.003251      -0.025749      -0.012904       0.002983       0.009921              1.776719       1.572850      -0.031006       0.036801       2.354960       0.234287       1.402347          -0.000009
           15              H      -1.523870       9.083556       0.317654       0.122797       0.933427 0.67373497E+01  0.64585539E+02                                 1.686969                            1.601704      -1.279155       2.280818                    0.993559       3.754135      11.055036       0.447459       1.427929      -0.676702      -0.028293       0.018920      -0.005537       0.034483      -0.000800       0.004726       0.001730      -0.000393      -0.035023      -0.013064       0.006065       0.006999              1.723492       2.074102      -0.329804       0.165680       1.718940      -0.038168       1.377435          -0.000009
           16              H       0.350983      10.074267       1.205492       0.097190       1.062952 0.75103342E+01  0.72659939E+02                                 1.727707                            1.606637      -0.832383       2.478250                    0.999232       3.499025       9.761216       0.491205       1.288865      -0.706847      -0.002655       0.047748       0.004617       0.048044      -0.007795       0.006518      -0.000381      -0.013443      -0.039254      -0.016069      -0.001093       0.017162              1.790901       1.496818       0.099442       0.049713       2.422379       0.235260       1.453506          -0.000019
           17              H       0.726435       8.396764       6.392963       0.137746       1.000151 0.72317682E+01  0.68670902E+02                                 1.612128                            1.546329      -0.789290       2.522595                    0.999672       3.145753       8.436249       0.520220       1.239911      -0.720333      -0.032261      -0.008390      -0.026032       0.042295       0.009216       0.006912      -0.001160       0.023980       0.012722      -0.017774       0.001514       0.016260              1.617268       1.786868       0.084143       0.383423       1.334366       0.060665       1.730570          -0.000010
           18              H       0.603390       7.982463       8.805276       0.122845       1.122682 0.82739797E+01  0.82876092E+02                                 1.858753                            1.739667      -1.233346       2.298046                    0.993882       3.761089      11.048982       0.445802       1.371668      -0.688652      -0.031910      -0.012403       0.012728       0.036525       0.009731       0.003698       0.001093       0.022059       0.023856      -0.018688       0.005256       0.013432              1.893633       2.240711       0.304148      -0.467388       1.583246      -0.224389       1.856941          -0.000008
           19              H      -5.060786       9.138314      13.189972       0.131614       0.957662 0.68630772E+01  0.65078340E+02                                 1.627862                            1.551625      -0.983636       2.425537                    0.998166       3.363734       9.364929       0.491024       1.315486      -0.701518       0.025741       0.016026       0.026078       0.039994       0.010404       0.005963      -0.000712       0.009801       0.009692      -0.013998       0.001597       0.012401              1.654282       1.579127       0.196247       0.298010       1.595279       0.240343       1.788441          -0.000021
           20              H       4.189917       9.918109      10.866708       0.129112       0.971977 0.69934257E+01  0.67759500E+02                                 1.738740                            1.638040      -1.352688       2.246462                    0.992616       3.821306      11.362820       0.439375       1.438767      -0.674517       0.018258       0.033739      -0.008771       0.039353       0.015153       0.009872      -0.005080      -0.011992       0.018012      -0.023431       0.009689       0.013742              1.779796       1.716897       0.381569      -0.158305       2.006337      -0.263137       1.616153          -0.000017
           21              H       6.896079      -0.440140       6.793021       0.093333       1.142571 0.81720528E+01  0.81630587E+02                                 1.879805                            1.724739      -1.215260       2.295457                    0.994461       3.858546      11.332737       0.449197       1.365045      -0.689243       0.038233       0.011395      -0.023556       0.046331       0.002589      -0.006213       0.002346       0.012852       0.023279      -0.011519      -0.000384       0.011903              1.956056       2.529910       0.378543      -0.364119       1.542372      -0.123217       1.795885          -0.000014
           22              H       5.082104      -1.057544       5.527720       0.118190       0.956912 0.68862045E+01  0.66551411E+02                                 1.727972                            1.628409      -1.344551       2.242998                    0.992719       3.895404      11.618562       0.438885       1.444037      -0.673010       0.002048      -0.004601      -0.033747       0.034121       0.003018       0.000692       0.003724       0.014398       0.027198      -0.012904       0.002983       0.009921              1.776720       1.572850       0.043441      -0.020702       1.348611      -0.028517       2.408697          -0.000009
           23              H       3.164130      -1.987821       8.869073       0.122796       0.933428 0.67373556E+01  0.64585614E+02                                 1.686970                            1.601705      -1.279156       2.280817                    0.993559       3.754138      11.055049       0.447459       1.427930      -0.676702      -0.028293      -0.010138       0.016907       0.034483       0.004774       0.000420      -0.002820       0.017030       0.017247      -0.013064       0.006065       0.006999              1.723494       2.074105       0.243637      -0.277240       1.417901      -0.116783       1.678476          -0.000010
           24              H       5.038983      -1.379119      10.051970       0.097189       1.062952 0.75103343E+01  0.72659938E+02                                 1.727707                            1.606637      -0.832384       2.478250                    0.999232       3.499025       9.761215       0.491205       1.288865      -0.706847      -0.002655      -0.007597       0.047365       0.048044       0.008276      -0.005895      -0.006774       0.011037       0.034186      -0.016069      -0.001093       0.017162              1.790901       1.496818       0.022973       0.108777       1.400332      -0.031645       2.475553          -0.000019
           25              H       5.414435       4.063887       9.739632       0.137743       1.000156 0.72318151E+01  0.68671458E+02                                 1.612134                            1.546334      -0.789293       2.522594                    0.999672       3.145761       8.436277       0.520219       1.239911      -0.720333      -0.032261      -0.023067      -0.014696       0.042295       0.004359       0.010664       0.003475       0.006234      -0.040517      -0.017774       0.001514       0.016260              1.617274       1.786875       0.349723       0.178295       1.675619       0.149782       1.389328          -0.000010
           26              H       5.291390       6.502608       9.948301       0.122845       1.122683 0.82739890E+01  0.82876213E+02                                 1.858755                            1.739668      -1.233348       2.298045                    0.993882       3.761091      11.048992       0.445802       1.371668      -0.688652      -0.031910       0.015449      -0.008784       0.036525       0.001119       0.010350       0.006566       0.001101      -0.039016      -0.018688       0.005256       0.013432              1.893634       2.240713      -0.529073       0.176183       1.949183      -0.128826       1.491006          -0.000008
           27              H      -0.372786      10.452975      12.174540       0.131614       0.957662 0.68630735E+01  0.65078300E+02                                 1.627862                            1.551625      -0.983637       2.425536                    0.998166       3.363735       9.364933       0.491024       1.315486      -0.701518       0.025741       0.021182       0.022095       0.039994       0.003141       0.011573       0.001761       0.000328      -0.018726      -0.013998       0.001597       0.012401              1.654282       1.579127       0.238754       0.265179       1.658594       0.256877       1.725125          -0.000021
           28              H      -0.498083       8.008064      12.342007       0.129112       0.971978 0.69934323E+01  0.67759581E+02                                 1.738741                            1.638041      -1.352689       2.246462                    0.992616       3.821308      11.362828       0.439375       1.438767      -0.674517       0.018258      -0.017011       0.030428       0.039353       0.005722       0.017156      -0.003696      -0.017294       0.002106      -0.023431       0.009689       0.013742              1.779796       1.716898      -0.249581       0.329189       1.769725      -0.324928       1.852766          -0.000017
           29              H       1.602853       3.582008      12.000429       0.093333       1.142571 0.81720545E+01  0.81630604E+02                                 1.879805                            1.724739      -1.215261       2.295456                    0.994461       3.858547      11.332738       0.449198       1.365045      -0.689243      -0.038233       0.025671      -0.005073       0.046331      -0.006665       0.000935       0.006463      -0.002913      -0.024018      -0.011519      -0.000384       0.011903              1.956055       2.529910      -0.447951       0.274257       1.839946      -0.045506       1.498310          -0.000014
           30              H       3.416828       4.650251      12.917506       0.118189       0.956912 0.68862005E+01  0.66551366E+02                                 1.727973                            1.628409      -1.344552       2.242998                    0.992719       3.895404      11.618564       0.438884       1.444038      -0.673010      -0.002048       0.031490       0.012979       0.034121      -0.000093       0.003095       0.008333      -0.003251      -0.025749      -0.012904       0.002983       0.009921              1.776720       1.572850      -0.031006       0.036801       2.354961       0.234288       1.402348          -0.000009
           31              H       5.334802       1.182263      12.973329       0.122796       0.933428 0.67373563E+01  0.64585618E+02                                 1.686970                            1.601705      -1.279156       2.280817                    0.993559       3.754137      11.055043       0.447459       1.427929      -0.676702       0.028293      -0.018920       0.005537       0.034483      -0.000800       0.004726       0.001730      -0.000393      -0.035023      -0.013064       0.006065       0.006999              1.723493       2.074104      -0.329805       0.165681       1.718941      -0.038168       1.377436          -0.000009
           32              H       3.459949       0.191552      12.085491       0.097190       1.062952 0.75103305E+01  0.72659893E+02                                 1.727706                            1.606636      -0.832384       2.478250                    0.999232       3.499024       9.761212       0.491205       1.288865      -0.706847       0.002655      -0.047748      -0.004617       0.048044      -0.007795       0.006518      -0.000381      -0.013443      -0.039254      -0.016069      -0.001093       0.017162              1.790901       1.496818       0.099442       0.049712       2.422378       0.235260       1.453506          -0.000019
           33              H       3.084497       1.869055       6.898020       0.137746       1.000153 0.72317797E+01  0.68671034E+02                                 1.612128                            1.546330      -0.789291       2.522595                    0.999672       3.145755       8.436254       0.520221       1.239910      -0.720334       0.032261       0.008390       0.026032       0.042295       0.009216       0.006912      -0.001160       0.023980       0.012722      -0.017774       0.001514       0.016260              1.617269       1.786869       0.084143       0.383424       1.334366       0.060666       1.730571          -0.000010
           34              H       3.207542       2.283356       4.485707       0.122845       1.122683 0.82739874E+01  0.82876194E+02                                 1.858755                            1.739668      -1.233347       2.298046                    0.993882       3.761091      11.048992       0.445802       1.371668      -0.688652       0.031910       0.012403      -0.012728       0.036525       0.009731       0.003698       0.001093       0.022059       0.023856      -0.018688       0.005256       0.013432              1.893634       2.240713       0.304149      -0.467388       1.583247      -0.224389       1.856942          -0.000008
           35              H       8.871718       1.127505       0.101011       0.131615       0.957662 0.68630697E+01  0.65078254E+02                                 1.627861                            1.551625      -0.983635       2.425537                    0.998166       3.363732       9.364923       0.491024       1.315486      -0.701518      -0.025741      -0.016026      -0.026078       0.039994       0.010404       0.005963      -0.000712       0.009801       0.009692      -0.013998       0.001597       0.012401              1.654281       1.579126       0.196247       0.298010       1.595278       0.240342       1.788440          -0.000021
           36              H      -0.378985       0.347710       2.424275       0.129112       0.971978 0.69934281E+01  0.67759530E+02                                 1.738740                            1.638040      -1.352688       2.246462                    0.992616       3.821307      11.362824       0.439375       1.438767      -0.674517      -0.018258      -0.033739       0.008771       0.039353       0.015153       0.009872      -0.005080      -0.011992       0.018012      -0.023431       0.009689       0.013742              1.779796       1.716897       0.381569      -0.158305       2.006337      -0.263137       1.616153          -0.000017
           37              C      -2.307544      10.999076       6.059359       0.105493      27.372706 0.33354927E+03  0.74009509E+04                                 8.155854                            6.265177       0.117826       2.065591                    0.999057      26.092198      74.898135       0.625519       0.441304      -1.040103       0.019808       0.008419      -0.043077       0.048155      -0.019744      -0.023413       0.014323      -0.037277      -0.063593      -0.038943      -0.006799       0.045742              9.321020      11.766040       2.457745       1.815557       5.067687       0.535909      11.129332          -0.000037
           38              C      -1.215232      11.371282       6.826515      -0.172059      34.000536 0.45933018E+03  0.11021330E+05                                 9.338252                            7.300960      -0.145669       1.937026                    0.997672      30.048559      89.185247       0.586585       0.435177      -1.045572      -0.009944       0.008844      -0.004980       0.014209      -0.023987      -0.000215       0.023267      -0.033914       0.021681      -0.036031      -0.003659       0.039690             10.672172      14.696301       2.866900       1.878692       5.824440       0.455447      11.495774          -0.000032
           39              C      -0.073550      11.799045       6.254205       0.116994      32.305355 0.39148851E+03  0.89936770E+04                                 9.103058                            6.785776      -0.195199       1.964916                    0.999316      26.162596      75.106392       0.604473       0.441074      -1.045760       0.003818      -0.003218      -0.000485       0.005016      -0.006728      -0.003947       0.007257      -0.010200      -0.002001      -0.008137      -0.005429       0.013566             10.974706      15.442773       2.719017       3.780389       5.543670       0.623995      11.937676          -0.000024
           40              C      -0.102528      11.917201       4.879120      -0.158222      33.270141 0.46374090E+03  0.11128778E+05                                 9.166568                            7.318478      -0.080358       1.961149                    0.997740      29.698778      87.509693       0.589300       0.433109      -1.049170      -0.002185      -0.008961       0.001004       0.009278      -0.007801      -0.013012      -0.000849      -0.018316      -0.057203      -0.026006       0.004046       0.021959             10.383386      12.777727       2.194875       2.696327       5.696557       0.433094      12.675873          -0.000032
           41              C      -1.229555      11.539674       4.173369       0.095423      26.483053 0.33346745E+03  0.73710644E+04                                 7.879984                            6.208111       0.268820       2.110940                    0.999634      25.877240      73.239901       0.639341       0.433408      -1.048723      -0.026349      -0.021910       0.035228       0.049146      -0.015475      -0.011807      -0.009344      -0.050840       0.014158      -0.036824       0.007826       0.028998              8.880011      11.245880       2.391311       1.719310       5.227394       0.276002      10.166759          -0.000032
           42              C       5.320860       7.538264       2.933187       0.614374      23.070523 0.24654701E+03  0.51154542E+04                                 7.601040                            5.636348      -0.084353       2.029389                    0.999604      22.626531      64.565606       0.610934       0.483200      -1.008224      -0.021229       0.049392       0.010657       0.054807       0.013057      -0.033113      -0.022960       0.044081       0.282021      -0.073899      -0.032420       0.106319              9.033701       8.761589      -2.108807       0.694267      13.687110       1.091539       4.652406          -0.000004
           43              C       5.827039       6.155617       2.925478      -0.121948      45.980619 0.55021788E+03  0.13654673E+05                                11.220853                            7.833445      -0.175910       1.916741                    0.998995      30.096681      87.516354       0.590143       0.418217      -1.068156       0.009553      -0.036891       0.011959       0.039940       0.022980       0.009744       0.014274       0.005629      -0.041451      -0.022198      -0.013566       0.035763             14.287536      11.643332      -6.625758       0.592415      25.106490       0.728683       6.112786          -0.000013
           44              C       7.055110       5.664756       3.265993      -0.105759      31.657787 0.42981208E+03  0.10111322E+05                                 8.768644                            6.963459       0.032771       1.981648                    0.999556      29.582286      86.048326       0.615424       0.423061      -1.056302      -0.000282      -0.026454       0.007410       0.027474      -0.000092       0.003593       0.004473       0.005087       0.003101      -0.006466       0.000260       0.006206              9.798579       9.474463      -0.839639       1.162211      14.748877       0.691715       5.172398          -0.000023
           45              C       7.122742       4.261715       3.144381      -0.168371      35.217636 0.46913742E+03  0.11326201E+05                                 9.497589                            7.318380      -0.017549       1.956698                    0.998866      31.092358      92.833873       0.592599       0.428116      -1.048936       0.006411       0.033359       0.012307       0.036130       0.000498       0.002431       0.008214      -0.002041      -0.016980      -0.010675       0.001701       0.008974             10.760946      10.580366      -0.694744       1.424996      16.306996       0.573368       5.395476          -0.000036
           46              C       5.961990       3.697404       2.711493      -0.003584      43.967371 0.50649536E+03  0.12369622E+05                                11.006542                            7.618059      -0.166105       1.927949                    0.999301      29.255058      85.684182       0.583688       0.429679      -1.056027      -0.000396      -0.016488      -0.000606       0.016504      -0.007999       0.022836       0.009059      -0.034594      -0.031423      -0.036573       0.011518       0.025055             13.921770      10.085335       4.279913       1.389564      25.480089       2.254369       6.199887          -0.000022
           47              C       5.641877       2.297452       2.478635       0.006687      43.384167 0.49524929E+03  0.12034101E+05                                10.910550                            7.535959      -0.172877       1.929784                    0.999344      29.014941      84.924268       0.586181       0.430016      -1.055221       0.007586       0.015232      -0.001916       0.017124      -0.003303       0.011013      -0.002808      -0.017360      -0.065565      -0.026174       0.005351       0.020823             13.804278       8.590658       3.937722       2.201169      24.965780       2.108278       7.856395          -0.000030
           48              C       5.568442      -0.168438       2.607558      -0.136780      45.811641 0.55124484E+03  0.13664207E+05                                11.086792                            7.789134       0.042342       1.982861                    0.999472      29.966840      86.624703       0.598689       0.412729      -1.073441       0.005689       0.038936      -0.017524       0.043075       0.021156       0.019935       0.014824       0.005104      -0.028043      -0.022687      -0.016056       0.038743             13.958154       8.928174      -4.405052       2.698122      23.900758      -4.282138       9.045529          -0.000032
           49              C       4.739523       0.342440       1.659113      -0.102237      32.914758 0.43824475E+03  0.10363612E+05                                 8.999585                            7.032779       0.078885       1.996732                    0.999684      29.597841      86.419439       0.611988       0.423222      -1.055823       0.002179       0.028235      -0.002680       0.028445      -0.003119      -0.009320       0.006360       0.024788      -0.023452      -0.015194      -0.005183       0.020378             10.271518       7.540817      -0.467568       2.758794      14.871815      -0.886156       8.401921          -0.000043
           50              C       4.800046       1.753098       1.572190      -0.184650      36.634370 0.49800020E+03  0.12212876E+05                                 9.780575                            7.576213      -0.145449       1.909222                    0.999035      31.746699      95.764568       0.577845       0.432221      -1.045661      -0.002113      -0.036582      -0.011024       0.038265       0.011208       0.001986      -0.002786      -0.021050       0.015450      -0.018317       0.005115       0.013202             11.156207       8.389283       0.363499       3.018705      16.290608      -0.378794       8.788730          -0.000043
           51              C       3.157272      12.166192       2.835764       0.602832      22.517804 0.24680999E+03  0.51210280E+04                                 7.437278                            5.617062      -0.071747       2.030215                    0.999596      22.759098      64.892979       0.615779       0.479388      -1.010469       0.017566      -0.053039      -0.001464       0.055891       0.016023      -0.060934      -0.009366       0.070186       0.185269      -0.069631      -0.032363       0.101994              8.710638       7.327504      -1.511724       1.952268      12.654203      -0.700974       6.150207          -0.000009
           52              C       1.430476       7.182244       1.117772       0.105493      27.372699 0.33354923E+03  0.74009495E+04                                 8.155853                            6.265176       0.117826       2.065591                    0.999057      26.092194      74.898118       0.625519       0.441304      -1.040103      -0.019808       0.043806       0.002738       0.048155      -0.017665      -0.025020       0.000165       0.016941       0.099062      -0.038943      -0.006799       0.045742              9.321019      11.766045       1.135640       2.836740      10.480294       1.949394       5.716716          -0.000037
           53              C       0.338164       6.534028       0.563803      -0.172059      34.000542 0.45933009E+03  0.11021327E+05                                 9.338254                            7.300960      -0.145670       1.937026                    0.997672      30.048565      89.185272       0.586585       0.435177      -1.045572       0.009944       0.007053      -0.007299       0.014209       0.005853      -0.023263       0.018801      -0.016812       0.072987      -0.036031      -0.003659       0.039690             10.672175      14.696312       1.093341       3.248572      10.911002       1.783784       6.409210          -0.000032
           54              C      -0.803518       7.195851       0.294528       0.116994      32.305369 0.39148851E+03  0.89936774E+04                                 9.103061                            6.785776      -0.195200       1.964915                    0.999316      26.162602      75.106418       0.604472       0.441074      -1.045760      -0.003818      -0.000344       0.003236       0.005016      -0.002119      -0.007507       0.004839      -0.000941       0.025776      -0.008136      -0.005429       0.013566             10.974712      15.442789       2.970700       3.585996      11.224358       2.107486       6.256989          -0.000025
           55              C      -0.774540       8.556172       0.527652      -0.158222      33.270151 0.46374109E+03  0.11128784E+05                                 9.166571                            7.318480      -0.080359       1.961149                    0.997740      29.698777      87.509694       0.589300       0.433109      -1.049170       0.002185      -0.003235       0.008416       0.009278      -0.010618      -0.010835      -0.009972       0.016617       0.047598      -0.026005       0.004046       0.021959             10.383389      12.777728       2.054252       2.804946      12.018535       2.084055       6.353905          -0.000031
           56              C       0.352487       9.143632       1.071253       0.095422      26.483067 0.33346772E+03  0.73710719E+04                                 7.879988                            6.208114       0.268819       2.110939                    0.999634      25.877249      73.239936       0.639341       0.433408      -1.048723       0.026349      -0.039621       0.012298       0.049146      -0.007513      -0.017956      -0.012635      -0.038239       0.051960      -0.036824       0.007826       0.028998              8.880015      11.245886       1.059306       2.748144       9.716463       1.448310       5.677697          -0.000032
           57              C       3.178072       9.332524       5.256185       0.614375      23.070517 0.24654699E+03  0.51154544E+04                                 7.601045                            5.636352      -0.084352       2.029390                    0.999604      22.626535      64.565661       0.610933       0.483201      -1.008223       0.021229       0.002169      -0.050482       0.054807      -0.035338       0.004266       0.019833      -0.119786      -0.209581      -0.073899      -0.032420       0.106319              9.033707       8.761596       1.204579      -1.864958       4.695511      -1.256590      13.644014          -0.000003
           58              C       2.671893       8.990625       6.595916      -0.121948      45.980593 0.55021773E+03  0.13654668E+05                                11.220850                            7.833444      -0.175910       1.916741                    0.998995      30.096674      87.516331       0.590143       0.418218      -1.068156      -0.009554      -0.020892       0.032672       0.039940       0.003621       0.024697       0.008073       0.029376       0.029789      -0.022198      -0.013566       0.035763             14.287531      11.643327       2.247341      -6.261071       6.969123      -4.007829      24.250144          -0.000013
           59              C       1.443822       8.537132       6.984810      -0.105760      31.657800 0.42981245E+03  0.10111333E+05                                 8.768647                            6.963463       0.032770       1.981648                    0.999556      29.582305      86.048400       0.615423       0.423061      -1.056301       0.000282      -0.013854       0.023723       0.027474       0.003499       0.000819       0.004903       0.003441      -0.001837      -0.006466       0.000260       0.006206              9.798582       9.474468       1.336652      -0.518737       5.445584      -1.737810      14.475695          -0.000023
           60              C       1.376190       8.300288       8.373053      -0.168371      35.217625 0.46913729E+03  0.11326197E+05                                 9.497588                            7.318379      -0.017549       1.956698                    0.998866      31.092356      92.833869       0.592599       0.428116      -1.048936      -0.006411      -0.003479      -0.035386       0.036130       0.002226       0.001096       0.004840       0.010878       0.021778      -0.010675       0.001701       0.008974             10.760944      10.580366       1.554300      -0.312143       5.811758      -2.167428      15.890708          -0.000035
           61              C       2.536942       8.576543       9.028432      -0.003584      43.967354 0.50649516E+03  0.12369616E+05                                11.006539                            7.618057      -0.166104       1.927949                    0.999301      29.255053      85.684161       0.583688       0.429679      -1.056027       0.000396      -0.003580       0.016106       0.016504       0.024116      -0.001969      -0.000167       0.000736       0.074568      -0.036573       0.011518       0.025055             13.921766      10.085333       0.263056       4.492140       6.328534      -2.746997      25.351431          -0.000022
           62              C       2.857055       8.448115      10.441795       0.006687      43.384169 0.49524936E+03  0.12034103E+05                                10.910548                            7.535959      -0.172877       1.929784                    0.999344      29.014939      84.924247       0.586181       0.430016      -1.055221      -0.007586       0.005703      -0.014254       0.017124       0.011490      -0.000413      -0.012586       0.020082       0.046761      -0.026174       0.005350       0.020823             13.804276       8.590656       1.134788       4.366126       7.917880      -2.343725      24.904292          -0.000030
           63              C       2.930490       7.700312      12.795096      -0.136779      45.811629 0.55124440E+03  0.13664193E+05                                11.086790                            7.789130       0.042343       1.982862                    0.999472      29.966832      86.624672       0.598689       0.412729      -1.073441      -0.005689       0.026794      -0.033245       0.043075       0.013943       0.025506       0.010127       0.023089       0.025913      -0.022687      -0.016056       0.038743             13.958152       8.928173       3.723611      -3.580379      12.087683      -7.367085      20.858600          -0.000032
           64              C       3.759409       8.747066      12.540441      -0.102238      32.914800 0.43824524E+03  0.10363626E+05                                 8.999593                            7.032783       0.078884       1.996731                    0.999684      29.597847      86.419465       0.611988       0.423222      -1.055822      -0.002179       0.009727      -0.026642       0.028446      -0.008229      -0.005373       0.005712       0.027272      -0.016000      -0.015194      -0.005183       0.020378             10.271529       7.540822       2.787420       0.244671       9.248277      -2.354735      14.025488          -0.000043
           65              C       3.698886       9.187604      11.197520      -0.184650      36.634363 0.49799999E+03  0.12212869E+05                                 9.780574                            7.576212      -0.145449       1.909222                    0.999035      31.746696      95.764561       0.577845       0.432221      -1.045660       0.002113       0.001423       0.038180       0.038265      -0.000910       0.011346      -0.003114      -0.019791       0.019226      -0.018317       0.005116       0.013202             11.156206       8.389282       2.828907       1.114447       9.452889      -2.164444      15.626448          -0.000042
           66              C       5.341660      10.596138       0.803041       0.602832      22.517812 0.24681001E+03  0.51210284E+04                                 7.437279                            5.617062      -0.071747       2.030215                    0.999596      22.759100      64.892983       0.615779       0.479388      -1.010469      -0.017566      -0.011984       0.051688       0.055891      -0.063005       0.000106       0.023056      -0.053967      -0.187189      -0.069631      -0.032363       0.101994              8.710641       7.327506       2.270894      -0.969391       6.908187      -2.201533      11.896229          -0.000008
           67              C       6.118476      -0.733257       7.231624       0.105493      27.372700 0.33354918E+03  0.74009482E+04                                 8.155853                            6.265175       0.117827       2.065591                    0.999057      26.092193      74.898113       0.625519       0.441304      -1.040103      -0.019808      -0.008419       0.043077       0.048155      -0.019744      -0.023413       0.014323      -0.037277      -0.063593      -0.038944      -0.006799       0.045742              9.321018      11.766038       2.457745       1.815557       5.067686       0.535909      11.129329          -0.000037
           68              C       5.026164      -1.105463       6.464468      -0.172059      34.000540 0.45933023E+03  0.11021332E+05                                 9.338254                            7.300962      -0.145671       1.937026                    0.997672      30.048564      89.185274       0.586585       0.435177      -1.045572       0.009944      -0.008844       0.004980       0.014209      -0.023987      -0.000215       0.023267      -0.033914       0.021682      -0.036031      -0.003659       0.039690             10.672174      14.696303       2.866901       1.878692       5.824441       0.455447      11.495777          -0.000032
           69              C       3.884482      -1.533226       7.036778       0.116991      32.305383 0.39148891E+03  0.89936886E+04                                 9.103064                            6.785780      -0.195200       1.964915                    0.999316      26.162612      75.106453       0.604472       0.441074      -1.045760      -0.003818       0.003218       0.000485       0.005016      -0.006728      -0.003947       0.007257      -0.010200      -0.002001      -0.008137      -0.005429       0.013566             10.974714      15.442783       2.719019       3.780392       5.543673       0.623995      11.937685          -0.000025
           70              C       3.913460      -1.651382       8.411863      -0.158222      33.270119 0.46374052E+03  0.11128767E+05                                 9.166564                            7.318475      -0.080358       1.961149                    0.997740      29.698767      87.509653       0.589300       0.433109      -1.049170       0.002185       0.008961      -0.001004       0.009278      -0.007801      -0.013012      -0.000849      -0.018316      -0.057203      -0.026006       0.004046       0.021959             10.383381      12.777721       2.194875       2.696323       5.696555       0.433093      12.675868          -0.000032
           71              C       5.040487      -1.273855       9.117614       0.095423      26.483046 0.33346736E+03  0.73710617E+04                                 7.879982                            6.208109       0.268821       2.110940                    0.999634      25.877234      73.239872       0.639341       0.433408      -1.048723       0.026349       0.021910      -0.035228       0.049146      -0.015475      -0.011807      -0.009344      -0.050840       0.014158      -0.036824       0.007826       0.028998              8.880009      11.245878       2.391310       1.719310       5.227393       0.276002      10.166756          -0.000031
           72              C      -1.509928       2.727555      10.357796       0.614374      23.070519 0.24654697E+03  0.51154530E+04                                 7.601039                            5.636348      -0.084353       2.029389                    0.999604      22.626529      64.565601       0.610934       0.483200      -1.008224       0.021229      -0.049392      -0.010657       0.054807       0.013057      -0.033113      -0.022960       0.044081       0.282021      -0.073899      -0.032420       0.106319              9.033701       8.761588      -2.108807       0.694267      13.687109       1.091539       4.652406          -0.000003
           73              C      -2.016107       4.110202      10.365505      -0.121949      45.980668 0.55021852E+03  0.13654693E+05                                11.220863                            7.833452      -0.175911       1.916740                    0.998995      30.096698      87.516432       0.590143       0.418218      -1.068156      -0.009553       0.036891      -0.011959       0.039940       0.022980       0.009744       0.014274       0.005629      -0.041451      -0.022198      -0.013566       0.035763             14.287550      11.643341      -6.625764       0.592416      25.106517       0.728684       6.112791          -0.000013
           74              C      -3.244178       4.601063      10.024990      -0.105756      31.657734 0.42981116E+03  0.10111294E+05                                 8.768631                            6.963449       0.032774       1.981650                    0.999556      29.582257      86.048197       0.615424       0.423060      -1.056302       0.000282       0.026454      -0.007411       0.027474      -0.000092       0.003593       0.004473       0.005087       0.003100      -0.006466       0.000260       0.006206              9.798565       9.474450      -0.839635       1.162210      14.748853       0.691715       5.172391          -0.000023
           75              C      -3.311810       6.004104      10.146602      -0.168370      35.217647 0.46913759E+03  0.11326206E+05                                 9.497590                            7.318380      -0.017549       1.956698                    0.998866      31.092365      92.833896       0.592599       0.428116      -1.048936      -0.006411      -0.033359      -0.012307       0.036130       0.000498       0.002431       0.008214      -0.002041      -0.016981      -0.010675       0.001701       0.008974             10.760948      10.580368      -0.694745       1.424997      16.306998       0.573368       5.395477          -0.000035
           76              C      -2.151058       6.568415      10.579490      -0.003584      43.967397 0.50649568E+03  0.12369632E+05                                11.006546                            7.618061      -0.166105       1.927949                    0.999301      29.255069      85.684224       0.583688       0.429679      -1.056027       0.000396       0.016488       0.000606       0.016504      -0.007999       0.022836       0.009059      -0.034594      -0.031423      -0.036573       0.011518       0.025055             13.921776      10.085338       4.279914       1.389564      25.480100       2.254370       6.199889          -0.000022
           77              C      -1.830945       7.968367      10.812348       0.006687      43.384168 0.49524928E+03  0.12034101E+05                                10.910550                            7.535960      -0.172878       1.929784                    0.999344      29.014942      84.924275       0.586181       0.430016      -1.055221      -0.007586      -0.015232       0.001916       0.017124      -0.003303       0.011013      -0.002808      -0.017360      -0.065565      -0.026174       0.005351       0.020823             13.804279       8.590659       3.937722       2.201169      24.965782       2.108278       7.856396          -0.000030
           78              C      -1.757510      10.434257      10.683425      -0.136780      45.811650 0.55124494E+03  0.13664210E+05                                11.086794                            7.789135       0.042342       1.982861                    0.999472      29.966843      86.624716       0.598689       0.412729      -1.073441      -0.005689      -0.038936       0.017524       0.043075       0.021155       0.019935       0.014824       0.005104      -0.028043      -0.022687      -0.016056       0.038743             13.958157       8.928175      -4.405054       2.698122      23.900764      -4.282139       9.045531          -0.000033
           79              C      -0.928591       9.923379      11.631870      -0.102237      32.914745 0.43824452E+03  0.10363605E+05                                 8.999582                            7.032777       0.078885       1.996732                    0.999684      29.597833      86.419405       0.611989       0.423222      -1.055823      -0.002179      -0.028235       0.002680       0.028445      -0.003119      -0.009320       0.006360       0.024789      -0.023452      -0.015194      -0.005183       0.020378             10.271515       7.540815      -0.467568       2.758793      14.871811      -0.886156       8.401919          -0.000044
           80              C      -0.989114       8.512721      11.718793      -0.184650      36.634389 0.49800050E+03  0.12212885E+05                                 9.780579                            7.576215      -0.145450       1.909221                    0.999035      31.746710      95.764613       0.577845       0.432221      -1.045660       0.002113       0.036582       0.011024       0.038265       0.011208       0.001986      -0.002786      -0.021050       0.015451      -0.018317       0.005116       0.013202             11.156211       8.389286       0.363499       3.018706      16.290614      -0.378794       8.788733          -0.000043
           81              C       0.653660      -1.900373      10.455219       0.602832      22.517810 0.24681007E+03  0.51210299E+04                                 7.437279                            5.617063      -0.071748       2.030215                    0.999596      22.759103      64.892999       0.615779       0.479388      -1.010469      -0.017566       0.053039       0.001465       0.055891       0.016023      -0.060934      -0.009366       0.070186       0.185269      -0.069631      -0.032363       0.101994              8.710640       7.327505      -1.511724       1.952269      12.654207      -0.700974       6.150208          -0.000008
           82              C       2.380456       3.083575      12.173211       0.105493      27.372700 0.33354921E+03  0.74009491E+04                                 8.155853                            6.265176       0.117827       2.065591                    0.999057      26.092194      74.898117       0.625519       0.441304      -1.040103       0.019808      -0.043806      -0.002738       0.048155      -0.017665      -0.025020       0.000165       0.016941       0.099062      -0.038943      -0.006799       0.045742              9.321019      11.766046       1.135640       2.836740      10.480294       1.949394       5.716716          -0.000037
           83              C       3.472768       3.731791      12.727180      -0.172059      34.000540 0.45933004E+03  0.11021326E+05                                 9.338254                            7.300960      -0.145671       1.937025                    0.997672      30.048565      89.185282       0.586585       0.435177      -1.045572      -0.009944      -0.007053       0.007299       0.014209       0.005853      -0.023263       0.018801      -0.016812       0.072987      -0.036031      -0.003659       0.039690             10.672175      14.696312       1.093340       3.248573      10.911004       1.783785       6.409210          -0.000032
           84              C       4.614450       3.069968      12.996455       0.116991      32.305397 0.39148891E+03  0.89936891E+04                                 9.103066                            6.785780      -0.195201       1.964915                    0.999316      26.162618      75.106478       0.604472       0.441074      -1.045760       0.003818       0.000344      -0.003236       0.005016      -0.002119      -0.007507       0.004839      -0.000941       0.025776      -0.008137      -0.005429       0.013566             10.974719      15.442799       2.970702       3.585998      11.224365       2.107488       6.256992          -0.000024
           85              C       4.585472       1.709647      12.763331      -0.158222      33.270136 0.46374084E+03  0.11128776E+05                                 9.166568                            7.318478      -0.080359       1.961149                    0.997740      29.698770      87.509669       0.589300       0.433109      -1.049170      -0.002185       0.003235      -0.008416       0.009278      -0.010618      -0.010835      -0.009972       0.016617       0.047598      -0.026005       0.004047       0.021959             10.383386      12.777724       2.054250       2.804944      12.018532       2.084054       6.353903          -0.000032
           86              C       3.458445       1.122187      12.219730       0.095422      26.483056 0.33346755E+03  0.73710668E+04                                 7.879984                            6.208111       0.268821       2.110940                    0.999634      25.877240      73.239893       0.639341       0.433408      -1.048723      -0.026349       0.039621      -0.012298       0.049146      -0.007513      -0.017956      -0.012635      -0.038239       0.051960      -0.036824       0.007826       0.028998              8.880011      11.245881       1.059306       2.748143       9.716459       1.448309       5.677694          -0.000032
           87              C       0.632860       0.933295       8.034798       0.614374      23.070523 0.24654705E+03  0.51154561E+04                                 7.601046                            5.636353      -0.084353       2.029390                    0.999604      22.626539      64.565676       0.610933       0.483201      -1.008223      -0.021229      -0.002168       0.050482       0.054807      -0.035338       0.004266       0.019833      -0.119787      -0.209582      -0.073899      -0.032420       0.106319              9.033709       8.761597       1.204579      -1.864958       4.695512      -1.256590      13.644017          -0.000003
           88              C       1.139039       1.275194       6.695067      -0.121948      45.980626 0.55021814E+03  0.13654681E+05                                11.220856                            7.833448      -0.175911       1.916740                    0.998995      30.096685      87.516379       0.590143       0.418218      -1.068156       0.009553       0.020892      -0.032672       0.039941       0.003621       0.024697       0.008073       0.029376       0.029789      -0.022198      -0.013566       0.035763             14.287540      11.643333       2.247342      -6.261075       6.969126      -4.007832      24.250161          -0.000013
           89              C       2.367110       1.728687       6.306173      -0.105757      31.657751 0.42981158E+03  0.10111307E+05                                 8.768635                            6.963454       0.032773       1.981649                    0.999556      29.582276      86.048274       0.615424       0.423061      -1.056302      -0.000282       0.013854      -0.023723       0.027474       0.003500       0.000819       0.004903       0.003441      -0.001837      -0.006466       0.000260       0.006206              9.798569       9.474456       1.336651      -0.518734       5.445577      -1.737807      14.475674          -0.000023
           90              C       2.434742       1.965531       4.917930      -0.168370      35.217640 0.46913753E+03  0.11326205E+05                                 9.497590                            7.318381      -0.017549       1.956698                    0.998866      31.092365      92.833906       0.592599       0.428116      -1.048936       0.006411       0.003479       0.035386       0.036130       0.002226       0.001096       0.004840       0.010878       0.021778      -0.010675       0.001701       0.008974             10.760947      10.580370       1.554300      -0.312143       5.811760      -2.167428      15.890712          -0.000035
           91              C       1.273990       1.689276       4.262551      -0.003584      43.967376 0.50649542E+03  0.12369624E+05                                11.006543                            7.618060      -0.166105       1.927949                    0.999301      29.255063      85.684207       0.583688       0.429679      -1.056027      -0.000396       0.003580      -0.016106       0.016504       0.024116      -0.001969      -0.000167       0.000737       0.074568      -0.036573       0.011518       0.025055             13.921772      10.085337       0.263056       4.492142       6.328536      -2.746999      25.351443          -0.000022
           92              C       0.953877       1.817704       2.849188       0.006687      43.384175 0.49524940E+03  0.12034104E+05                                10.910550                            7.535959      -0.172878       1.929784                    0.999344      29.014942      84.924265       0.586181       0.430016      -1.055221       0.007586      -0.005703       0.014254       0.017124       0.011490      -0.000413      -0.012586       0.020082       0.046761      -0.026174       0.005351       0.020823             13.804279       8.590657       1.134788       4.366126       7.917881      -2.343726      24.904297          -0.000030
           93              C       0.880442       2.565507       0.495887      -0.136780      45.811649 0.55124466E+03  0.13664201E+05                                11.086794                            7.789133       0.042342       1.982861                    0.999472      29.966840      86.624705       0.598689       0.412729      -1.073441       0.005689      -0.026793       0.033245       0.043075       0.013943       0.025506       0.010127       0.023089       0.025913      -0.022687      -0.016056       0.038743             13.958158       8.928176       3.723612      -3.580380      12.087687      -7.367089      20.858610          -0.000033
           94              C       0.051523       1.518753       0.750542      -0.102237      32.914793 0.43824513E+03  0.10363623E+05                                 8.999591                            7.032782       0.078885       1.996732                    0.999684      29.597842      86.419445       0.611988       0.423222      -1.055823       0.002179      -0.009727       0.026642       0.028445      -0.008229      -0.005373       0.005712       0.027272      -0.016000      -0.015194      -0.005183       0.020378             10.271527       7.540821       2.787420       0.244670       9.248276      -2.354735      14.025485          -0.000043
           95              C       0.112046       1.078215       2.093463      -0.184650      36.634376 0.49800020E+03  0.12212876E+05                                 9.780577                            7.576213      -0.145450       1.909221                    0.999035      31.746704      95.764592       0.577845       0.432221      -1.045660      -0.002113      -0.001423      -0.038180       0.038265      -0.000910       0.011346      -0.003114      -0.019791       0.019226      -0.018317       0.005116       0.013202             11.156209       8.389284       2.828908       1.114447       9.452891      -2.164444      15.626452          -0.000043
           96              C      -1.530728      -0.330319      12.487942       0.602832      22.517812 0.24681000E+03  0.51210282E+04                                 7.437279                            5.617062      -0.071747       2.030215                    0.999596      22.759100      64.892986       0.615779       0.479388      -1.010469       0.017566       0.011984      -0.051688       0.055891      -0.063005       0.000106       0.023056      -0.053967      -0.187189      -0.069631      -0.032363       0.101994              8.710641       7.327506       2.270894      -0.969391       6.908187      -2.201533      11.896230          -0.000008
           97              S       4.757756       4.902492       2.438098       0.110514     116.945154 0.29563640E+04  0.10641638E+06                                16.752015                           15.053096       1.103944       2.025329                    0.999879      66.390737     198.456362       0.592012       0.287425      -1.231419       0.074096       0.037609       0.022579       0.086107      -0.047338       0.108059       0.076118      -0.375181      -0.768121      -0.316320      -0.012208       0.328528             18.312552      16.245722      -0.511857       1.305346      28.568654       0.824927      10.123278          -0.000072
           98              S       6.386272       1.088976       3.444092       0.120146     114.403633 0.28977036E+04  0.10371316E+06                                16.465067                           14.897892       1.217830       2.065544                    0.999911      65.457661     194.679391       0.595798       0.287228      -1.232467      -0.023247      -0.030862      -0.086999       0.095193       0.015539       0.137181      -0.025558      -0.493425      -0.474468      -0.301493      -0.025795       0.327288             17.697583      14.380227      -0.547184       2.621291      25.138500      -2.703828      13.574021          -0.000082
           99              S       3.741176       9.145560       7.931527       0.110514     116.945136 0.29563635E+04  0.10641636E+06                                16.752014                           15.053095       1.103944       2.025329                    0.999879      66.390734     198.456349       0.592012       0.287425      -1.231419      -0.074097      -0.012343      -0.042093       0.086108       0.116514      -0.018498      -0.073355       0.197191       0.948995      -0.316320      -0.012208       0.328528             18.312548      16.245723       1.392324      -0.165422      10.897551      -3.789822      27.794371          -0.000072
          100              S       2.112660       7.208636      11.367113       0.120146     114.403651 0.28977051E+04  0.10371322E+06                                16.465069                           14.897896       1.217830       2.065543                    0.999911      65.457670     194.679424       0.595798       0.287228      -1.232467       0.023248       0.076379       0.051843       0.095194       0.128803       0.049697      -0.140607      -0.052872       0.847190      -0.301493      -0.025795       0.327287             17.697582      14.380229       2.674494       0.132900      15.634376      -5.185797      23.078143          -0.000082
          101              S      -0.946824       5.363327      10.852885       0.110514     116.945140 0.29563633E+04  0.10641635E+06                                16.752014                           15.053094       1.103944       2.025329                    0.999879      66.390734     198.456347       0.592012       0.287425      -1.231419      -0.074096      -0.037608      -0.022580       0.086107      -0.047338       0.108059       0.076118      -0.375181      -0.768120      -0.316320      -0.012209       0.328528             18.312550      16.245720      -0.511858       1.305346      28.568653       0.824927      10.123278          -0.000073
          102              S      -2.575340       9.176843       9.846891       0.120146     114.403646 0.28977040E+04  0.10371317E+06                                16.465068                           14.897893       1.217831       2.065544                    0.999911      65.457665     194.679406       0.595798       0.287228      -1.232467       0.023247       0.030861       0.086999       0.095193       0.015539       0.137181      -0.025558      -0.493425      -0.474469      -0.301493      -0.025795       0.327288             17.697585      14.380227      -0.547184       2.621291      25.138504      -2.703829      13.574023          -0.000082
          103              S       0.069756       1.120259       5.359456       0.110514     116.945153 0.29563639E+04  0.10641638E+06                                16.752015                           15.053096       1.103944       2.025329                    0.999879      66.390739     198.456371       0.592012       0.287425      -1.231419       0.074097       0.012344       0.042093       0.086108       0.116514      -0.018498      -0.073355       0.197191       0.948994      -0.316320      -0.012208       0.328528             18.312551      16.245723       1.392324      -0.165424      10.897552      -3.789823      27.794377          -0.000073
          104              S       1.698272       3.057183       1.923870       0.120146     114.403656 0.28977052E+04  0.10371322E+06                                16.465068                           14.897895       1.217831       2.065544                    0.999911      65.457674     194.679432       0.595798       0.287228      -1.232467      -0.023248      -0.076379      -0.051842       0.095194       0.128803       0.049697      -0.140607      -0.052872       0.847191      -0.301493      -0.025795       0.327288             17.697582      14.380228       2.674494       0.132900      15.634376      -5.185798      23.078144          -0.000082
          105              N      -2.305358      11.037495       4.745014      -0.196675      34.578558 0.46155901E+03  0.10835713E+05                                 8.913739                            6.974125       0.032707       2.063531                    0.997093      26.619861      72.486474       0.660226       0.395170      -1.096046       0.114741       0.026347       0.072232       0.138120      -0.014953      -0.056696      -0.023495      -0.036423       0.060978      -0.073723       0.013296       0.060426             10.277774      12.380322       3.042640       1.578375       6.076114       0.646992      12.376887          -0.000024
          106              N       1.428290       8.463649       1.412699      -0.196675      34.578563 0.46155921E+03  0.10835719E+05                                 8.913740                            6.974126       0.032707       2.063531                    0.997093      26.619859      72.486466       0.660226       0.395170      -1.096046      -0.114741      -0.063231      -0.043743       0.138120      -0.051079      -0.028794      -0.017493      -0.059404      -0.007967      -0.073723       0.013296       0.060427             10.277775      12.380327       0.758371       3.342728      11.658274       2.104755       6.794725          -0.000025
          107              N       6.116290      -0.771676       8.545969      -0.196675      34.578551 0.46155889E+03  0.10835709E+05                                 8.913737                            6.974123       0.032707       2.063531                    0.997093      26.619857      72.486455       0.660226       0.395169      -1.096047      -0.114741      -0.026347      -0.072232       0.138120      -0.014953      -0.056696      -0.023495      -0.036422       0.060978      -0.073723       0.013296       0.060426             10.277772      12.380319       3.042640       1.578375       6.076112       0.646991      12.376885          -0.000025
          108              N       2.382642       1.802170      11.878284      -0.196675      34.578556 0.46155910E+03  0.10835715E+05                                 8.913738                            6.974125       0.032708       2.063531                    0.997093      26.619855      72.486448       0.660226       0.395169      -1.096047       0.114741       0.063231       0.043743       0.138120      -0.051079      -0.028794      -0.017493      -0.059404      -0.007967      -0.073723       0.013296       0.060427             10.277774      12.380324       0.758371       3.342728      11.658273       2.104754       6.794724          -0.000024
          109              O       6.107342       8.457937       3.256690      -0.546626      34.096150 0.53191006E+03  0.12764906E+05                                 8.365915                            7.146188       0.337241       2.162336                    0.997442      27.467365      72.363939       0.708900       0.360033      -1.137085      -0.022754      -0.010271       0.000135       0.024965       0.051316      -0.016525       0.009084      -0.078025       0.112713      -0.086117       0.040325       0.045792              9.326187       7.289891       1.671066       0.452624      14.408644       2.743039       6.280026          -0.000024
          110              O       4.391593       9.648440       5.204217      -0.564554      39.731775 0.60346149E+03  0.14994879E+05                                 9.413857                            7.725523       0.018216       2.054158                    0.995210      28.338565      76.780242       0.664623       0.370883      -1.125014      -0.014490      -0.014099      -0.009794       0.022465       0.009119      -0.024008       0.008248      -0.006925      -0.258091      -0.091159       0.037961       0.053198             10.610032      14.643381       2.612901      -4.096978       6.726718      -1.226313      10.459997          -0.000026
          111              O       4.139961      11.954426       3.574610      -0.568378      39.749569 0.63266366E+03  0.15866560E+05                                 9.326834                            7.870293       0.131129       2.086801                    0.995547      28.369103      76.574736       0.665206       0.367147      -1.130763      -0.018454      -0.006452      -0.005352       0.020269      -0.027257      -0.009685      -0.034089       0.113776       0.141839      -0.095493       0.039242       0.056251             10.440021      12.028518      -3.958473       2.933616      10.334944      -1.957599       8.956601          -0.000035
          112              O       2.461053      11.292127       2.250828      -0.547354      36.362764 0.57068242E+03  0.13907901E+05                                 8.699133                            7.390863       0.358855       2.177131                    0.996252      27.331760      72.045845       0.700184       0.358944      -1.140442       0.023866       0.005859       0.012321       0.027490       0.051685      -0.030601       0.028209      -0.045183       0.014147      -0.078984       0.023626       0.055358              9.693612       7.434907       1.700957       0.980142      14.341040       2.339498       7.304888          -0.000044
          113              O       2.391590       9.251895       4.284614      -0.546627      34.096143 0.53190999E+03  0.12764904E+05                                 8.365913                            7.146187       0.337241       2.162336                    0.997442      27.467368      72.363949       0.708900       0.360033      -1.137085       0.022754      -0.002726       0.009904       0.024965      -0.028955       0.045475       0.012164      -0.089820       0.077328      -0.086117       0.040325       0.045792              9.326184       7.289893       0.015704       1.731211       5.457781       0.405549      15.230879          -0.000024
          114              O       4.107339       7.668369       2.640653      -0.564554      39.731772 0.60346143E+03  0.14994877E+05                                 9.413857                            7.725523       0.018216       2.054158                    0.995210      28.338563      76.780234       0.664623       0.370884      -1.125014       0.014490       0.005913       0.016117       0.022465      -0.025534       0.002757      -0.025200       0.121156       0.126152      -0.091159       0.037961       0.053198             10.610032      14.643380      -4.624248       1.492922      10.821256      -0.157039       6.365460          -0.000027
          115              O       4.358971       9.827759       0.821250      -0.568378      39.749577 0.63266365E+03  0.15866560E+05                                 9.326836                            7.870293       0.131128       2.086801                    0.995547      28.369106      76.574747       0.665206       0.367147      -1.130763       0.018454       0.003548       0.007595       0.020269      -0.002483      -0.028819       0.001510      -0.022540      -0.267108      -0.095493       0.039242       0.056251             10.440023      12.028524       3.838626      -3.088787      10.001764      -2.044611       9.289782          -0.000035
          116              O       6.037879      10.941241       1.796542      -0.547355      36.362776 0.57068276E+03  0.13907911E+05                                 8.699136                            7.390866       0.358854       2.177131                    0.996252      27.331764      72.045862       0.700183       0.358944      -1.140442      -0.023866      -0.010440      -0.008782       0.027490      -0.042667       0.042276       0.020813      -0.016863       0.099106      -0.078984       0.023626       0.055358              9.693615       7.434910       0.518551       1.893420       6.610210       0.320614      15.035725          -0.000043
          117              O      -2.296410       1.807882      10.034293      -0.546626      34.096150 0.53191005E+03  0.12764906E+05                                 8.365915                            7.146188       0.337241       2.162336                    0.997442      27.467365      72.363939       0.708900       0.360033      -1.137085       0.022754       0.010271      -0.000135       0.024965       0.051316      -0.016525       0.009084      -0.078026       0.112713      -0.086118       0.040325       0.045792              9.326187       7.289891       1.671066       0.452624      14.408645       2.743039       6.280026          -0.000023
          118              O      -0.580661       0.617379       8.086766      -0.564554      39.731773 0.60346144E+03  0.14994877E+05                                 9.413856                            7.725522       0.018217       2.054158                    0.995210      28.338565      76.780238       0.664623       0.370883      -1.125014       0.014490       0.014100       0.009794       0.022465       0.009119      -0.024009       0.008248      -0.006925      -0.258091      -0.091159       0.037961       0.053198             10.610031      14.643379       2.612900      -4.096978       6.726717      -1.226313      10.459996          -0.000026
          119              O      -0.329029      -1.688607       9.716373      -0.568378      39.749578 0.63266383E+03  0.15866565E+05                                 9.326836                            7.870294       0.131128       2.086801                    0.995547      28.369107      76.574751       0.665206       0.367147      -1.130763       0.018454       0.006452       0.005352       0.020269      -0.027257      -0.009685      -0.034089       0.113776       0.141839      -0.095493       0.039242       0.056251             10.440023      12.028519      -3.958474       2.933617      10.334946      -1.957600       8.956603          -0.000035
          120              O       1.349879      -1.026308      11.040155      -0.547354      36.362764 0.57068243E+03  0.13907901E+05                                 8.699133                            7.390863       0.358855       2.177131                    0.996252      27.331761      72.045847       0.700184       0.358944      -1.140442      -0.023866      -0.005859      -0.012321       0.027490       0.051685      -0.030601       0.028209      -0.045183       0.014147      -0.078984       0.023626       0.055358              9.693612       7.434907       1.700957       0.980142      14.341040       2.339498       7.304888          -0.000044
          121              O       1.419342       1.013924       9.006369      -0.546627      34.096136 0.53190984E+03  0.12764900E+05                                 8.365912                            7.146187       0.337241       2.162336                    0.997442      27.467365      72.363939       0.708900       0.360033      -1.137085      -0.022754       0.002726      -0.009904       0.024965      -0.028955       0.045476       0.012164      -0.089821       0.077327      -0.086117       0.040325       0.045792              9.326183       7.289892       0.015704       1.731211       5.457781       0.405549      15.230878          -0.000024
          122              O      -0.296407       2.597450      10.650330      -0.564554      39.731758 0.60346116E+03  0.14994868E+05                                 9.413854                            7.725521       0.018217       2.054159                    0.995210      28.338557      76.780211       0.664623       0.370884      -1.125014      -0.014490      -0.005913      -0.016117       0.022465      -0.025534       0.002757      -0.025200       0.121156       0.126152      -0.091159       0.037961       0.053198             10.610029      14.643376      -4.624246       1.492922      10.821253      -0.157039       6.365459          -0.000026
          123              O      -0.548039       0.438060      12.469733      -0.568378      39.749577 0.63266364E+03  0.15866559E+05                                 9.326836                            7.870293       0.131129       2.086801                    0.995547      28.369106      76.574747       0.665206       0.367147      -1.130763      -0.018454      -0.003548      -0.007595       0.020269      -0.002483      -0.028819       0.001510      -0.022540      -0.267108      -0.095493       0.039242       0.056251             10.440023      12.028523       3.838626      -3.088788      10.001764      -2.044611       9.289783          -0.000035
          124              O      -2.226947      -0.675422      11.494441      -0.547354      36.362769 0.57068263E+03  0.13907907E+05                                 8.699134                            7.390864       0.358854       2.177131                    0.996252      27.331762      72.045852       0.700183       0.358944      -1.140442       0.023866       0.010440       0.008782       0.027490      -0.042667       0.042276       0.020813      -0.016863       0.099106      -0.078984       0.023626       0.055358              9.693613       7.434908       0.518551       1.893419       6.610209       0.320614      15.035722          -0.000043

******************************************************
Auxiliary information for the entire system
The total spin magnetic moment of the unit cell is   -0.003263
The total net atomic charge of the unit cell is   -0.000001
Accuracy of reproducing the electrostatic potential in the unit cell:
  The inner radius (bohr) =    5.0000
  The outer radius (bohr) =   12.0000
  Valid grid points have density less than (e/(bohr^3)) =    0.0001
  The number of valid grid points were=        25532
  The rms potential error without charges in kcal/mol is=      2.07542
  The rms potential error with partial charges in kcal/mol is=      0.82992
  The RRMSE value at monopole order=      0.39988
  The rms potential error with partial charges and cloud penetration in kcal/mol is=      0.82066
  The RRMSE value at monopole order with cloud penetration is=      0.39542
  The rms potential error with partial charges and atomic dipoles in kcal/mol is=      0.53610
  The RRMSE value at dipole order=      0.25831
  The rms potential error with partial charges, atomic dipoles and cloud penetration in kcal/mol is=      0.51316
  The RRMSE value at dipole order with cloud penetration=      0.24726

******************************************************
The electron densities and ab initio electrostatic potential were computed in VASP using the PBE functional and
projector augmented wave method. See the main text of the journal article for a description of computational details.
The atomic charges, dipoles, and quadrupoles were computed with the DDEC6 method as described in
(a) T. A. Manz and N. Gabaldon Limas, RSC Adv. 6 (2016) 47771-47801 DOI: 10.1039/c6ra04656h
(b) N. Gabaldon Limas and T. A. Manz, RSC Adv. 8 (2018) 2678-2707 DOI: 10.1039/c7ra11829e.
For each atom in the material, the electron cloud parameters were fit to the spherically averaged atom-in-material
electron density using radial positions for which this density was between 10^-4 and 10^-2 electrons per cubic bohr.
The polarizabilities, dispersion coefficients, and quantum Drude oscillator (QDO) parameters were fit using the MCLF method.
The magnetic structure of the system was optimized in VASP from the default ferromagnetic initial guess using spin polarization.
The atomic spin moments (ASMs) were computed on this optimized magnetic structure using the DDEC6 partition as inputs
to the method of T. A. Manz and D. S. Sholl, J. Chem. Theory Comput. 7 (2011) 4146-4164 DOI: 10.1021/ct200539n.
The RMSE and RRMSE were computed using a uniform grid with Ewald summation.
