# Supplementary material for: A collection of forcefield precursors for metal–organic frameworks
Source: RSC Adv. 2019 Nov 13;9(63):36492–507. doi: 10.1039/c9ra07327b (PMC9075174; doi:10.1039/c9ra07327b)
Supplement: RA-009-C9RA07327B-s4230 [file RA-009-C9RA07327B-s4230.xyz]

  124
jmolscript: load "" {1 1 1} spacegroup "x,y,z" unitcell [{      9.487400     0.000000     0.000000 }, {     -2.918793    13.742454     0.000000 }, {     -2.918793    -3.505432    13.287851 }]
Zn     5.430219     0.919784    10.951980     0.852772
Zn     2.963295    -0.118045     9.604857     0.852771
Zn    -1.780405     9.317238     2.335871     0.852772
Zn     0.686519    10.355067     3.682994     0.852771
H      0.506179     6.454043     9.957916     0.125687
H      4.088175     8.045415    12.312523     0.127047
H      0.664758     4.027486     9.758598     0.138140
H     -5.322238    10.472904    12.138452     0.132484
H     -1.441669     4.611513    12.967614     0.120296
H      0.481907     1.160656    12.926421     0.124291
H     -3.241641     3.568230    12.030820     0.094044
H     -1.384108     0.194051    12.042779     0.097073
H     -1.600065     2.254816     4.507239     0.125686
H      4.305339     0.384028     2.367895     0.127047
H     -1.758644     1.828573     6.904367     0.138142
H      4.228352     1.171546     0.065110     0.132485
H      0.347783    -1.125314     5.521102     0.120296
H     -1.575793    -1.965731     8.868312     0.124291
H      2.147755    -0.485631     6.768831     0.094044
H      0.290222    -1.357882    10.028341     0.097074
H      3.143635     3.782979     3.329935     0.125686
H     -0.438361     2.191607     0.975328     0.127047
H      2.985056     6.209536     3.529253     0.138140
H      8.972052    -0.235882     1.149399     0.132484
H      5.091483     5.625509     0.320237     0.120295
H      3.167907     9.076366     0.361430     0.124290
H      6.891455     6.668792     1.257031     0.094044
H      5.033922    10.042971     1.245072     0.097073
H      5.249879     7.982206     8.780612     0.125687
H     -0.655525     9.852994    10.919956     0.127048
H      5.408458     8.408449     6.383484     0.138142
H     -0.578538     9.065476    13.222741     0.132485
H      3.302031    11.362336     7.766749     0.120295
H      5.225607    12.202753     4.419539     0.124290
H      1.502059    10.722653     6.519020     0.094044
H      3.359592    11.594904     3.259510     0.097074
C      2.730322     7.957656    10.804750     0.003153
C      2.597397     4.096613    10.372762    -0.118310
C      3.129189     2.716335    10.350306     0.609366
C      1.276987     5.972536    10.155240    -0.168929
C      5.298649    -1.913120    10.435348     0.602807
C      3.581831     8.531666    11.702876    -0.180569
C      1.368896     4.568682    10.036181    -0.110240
C     -0.225372     3.032992    12.986084     0.117390
C      2.764442    10.425966    10.668683    -0.137019
C      2.432222     6.550533    10.588690    -0.003740
C      3.617921     9.936970    11.611190    -0.103901
C     -1.383028     3.708755    12.748364    -0.173742
C     -0.258613     1.687324    12.732419    -0.161173
C     -2.469740     3.072664    12.190275     0.104086
C     -1.384659     1.112990    12.190275     0.099862
C      5.663192     1.819537     2.837355     0.003153
C      5.796117     1.252358     6.680866    -0.118309
C      5.264325     0.921990     8.021211     0.609367
C      7.116527     1.941196     4.922484    -0.168929
C      3.094865    -0.341122    12.475830     0.602812
C      4.811683     1.097541     2.053239    -0.180569
C      7.024618     1.698221     6.310268    -0.110241
C     -0.868514    -1.545823     7.042694     0.117390
C      5.629072     2.580722     0.485405    -0.137021
C      5.961292     1.669521     4.253042    -0.003740
C      4.775593     1.544659     0.717810    -0.103902
C      0.289142    -1.143593     6.449923    -0.173742
C     -0.835273    -1.643803     8.408552    -0.161173
C      1.375854    -0.766220     7.207330     0.104087
C      0.290773    -1.266094     9.102178     0.099862
C      0.919492     2.279366     2.483101     0.003154
C      1.052417     6.140409     2.915089    -0.118311
C      0.520625     7.520687     2.937545     0.609365
C      2.372827     4.264486     3.132611    -0.168929
C     -1.648835    12.150142     2.852503     0.602808
C      0.067983     1.705356     1.584975    -0.180569
C      2.280918     5.668340     3.251670    -0.110237
C      3.875186     7.204030     0.301767     0.117387
C      0.885372    -0.188944     2.619168    -0.137019
C      1.217592     3.686489     2.699161    -0.003740
C      0.031893     0.300052     1.676661    -0.103901
C      5.032842     6.528267     0.539487    -0.173743
C      3.908427     8.549698     0.555432    -0.161173
C      6.119554     7.164358     1.097576     0.104087
C      5.034473     9.124032     1.097576     0.099862
C     -2.013378     8.417485    10.450496     0.003153
C     -2.146303     8.984664     6.606985    -0.118310
C     -1.614511     9.315032     5.266640     0.609366
C     -3.466713     8.295826     8.365367    -0.168928
C      0.554949    10.578144     0.812021     0.602812
C     -1.161869     9.139481    11.234612    -0.180569
C     -3.374804     8.538801     6.977583    -0.110238
C      4.518328    11.782845     6.245157     0.117387
C     -1.979258     7.656300    12.802446    -0.137021
C     -2.311478     8.567501     9.034809    -0.003740
C     -1.125779     8.692363    12.570041    -0.103901
C      3.360672    11.380615     6.837928    -0.173743
C      4.485087    11.880825     4.879299    -0.161173
C      2.273960    11.003242     6.080521     0.104087
C      3.359041    11.503116     4.185673     0.099862
S      1.968613     9.154732     9.835933     0.121250
S      3.647409     5.365766    10.856041     0.110973
S      6.424901     3.061657     1.927004     0.121250
S      4.746105     1.108802     5.330421     0.110972
S      1.681201     1.082290     3.451918     0.121250
S      0.002405     4.871256     2.431810     0.110973
S     -2.775087     7.175365    11.360847     0.121250
S     -1.096291     9.128220     7.957430     0.110973
N     -2.463266     1.794109    11.868177    -0.197572
N      1.369380    -0.780911     8.525751    -0.197571
N      6.113080     8.442913     1.419674    -0.197572
N      2.280434    11.017933     4.762100    -0.197571
O      5.985979    -1.030956    11.017090    -0.548109
O      4.335105     2.591749    10.666291    -0.559127
O      2.342936     1.792026    10.015319    -0.548197
O      4.303530    -1.710976     9.704516    -0.570095
O      2.407535    -0.678598    11.474458    -0.548109
O      4.058409     0.584678     8.061075    -0.559127
O      6.050578     1.010122     9.000393    -0.548197
O      4.089984     0.417096    12.466795    -0.570096
O     -2.336165    11.267978     2.270761    -0.548109
O     -0.685291     7.645273     2.621560    -0.559127
O      1.306878     8.444996     3.272532    -0.548197
O     -0.653716    11.947998     3.583335    -0.570095
O      1.242279    10.915620     1.813393    -0.548109
O     -0.408595     9.652344     5.226776    -0.559127
O     -2.400764     9.226900     4.287458    -0.548197
O     -0.440170     9.819926     0.821056    -0.570096

The following XYZ coordinates are in angstroms. Other properties are in atomic units.
The sperically averaged electron density of each atom fit to a function of the form exp(a - br)
eigen_1, eigen_2 and eigen_3 are the three eigenvalues of traceless quadrupole moment tensor
  atom number  atomic symbol              X              Y              Z     net charge C6 coefficient C8 coefficient C10 coefficient fluctuating dipole atomic polarizability isotropic forcefield polarizability              a              b squared Pearson coefficient          <r^3>          <r^4>         wp_QDO          m_QDO          q_QDO       dipole_x       dipole_y       dipole_z         dipole            Qxy            Qxz            Qyz     Q(x^2-y^2)  Q(3z^2 - R^2)        eigen_1        eigen_2        eigen_3 static polarizability      alpha(xx)      alpha(xy)      alpha(xz)      alpha(yy)      alpha(yz)      alpha(zz) atomic spin moment
            1             Zn       5.430219       0.919784      10.951980       0.852772      98.146389 0.19409110E+04  0.62393803E+05                                17.709212                           14.697030       0.308261       1.955331                    0.996265      46.952832     129.261383       0.456547       0.417335      -1.130688      -0.001894       0.001547       0.009352       0.009666      -0.052488      -0.062492      -0.030067      -0.089167       0.052414      -0.114139       0.053868       0.060271             20.882911      20.657381       0.700202       0.244626      21.774321       1.382505      20.217031           0.000011
            2             Zn       2.963295      -0.118045       9.604857       0.852771      98.146443 0.19409123E+04  0.62393857E+05                                17.709220                           14.697035       0.308261       1.955330                    0.996265      46.952851     129.261456       0.456547       0.417335      -1.130688       0.001894      -0.008647      -0.003882       0.009666      -0.047036      -0.066693      -0.030687      -0.086818       0.059462      -0.114139       0.053868       0.060271             20.882919      20.657387       0.057928       0.739432      19.636399       0.818504      22.354973           0.000011
            3             Zn      -1.780405       9.317238       2.335871       0.852772      98.146390 0.19409111E+04  0.62393805E+05                                17.709212                           14.697029       0.308261       1.955330                    0.996265      46.952831     129.261377       0.456547       0.417335      -1.130688       0.001894      -0.001547      -0.009352       0.009666      -0.052488      -0.062492      -0.030067      -0.089167       0.052414      -0.114139       0.053868       0.060270             20.882910      20.657379       0.700200       0.244625      21.774322       1.382504      20.217030           0.000011
            4             Zn       0.686519      10.355067       3.682994       0.852771      98.146443 0.19409123E+04  0.62393854E+05                                17.709219                           14.697035       0.308261       1.955330                    0.996265      46.952850     129.261450       0.456547       0.417335      -1.130688      -0.001894       0.008647       0.003882       0.009666      -0.047036      -0.066693      -0.030687      -0.086818       0.059462      -0.114139       0.053868       0.060271             20.882920      20.657386       0.057927       0.739431      19.636400       0.818504      22.354972           0.000011
            5              H       0.506179       6.454043       9.957916       0.125687       1.091528 0.79834156E+01  0.79269647E+02                                 1.828552                            1.712904      -1.222187       2.309826                    0.994196       3.688542      10.795483       0.447589       1.378188      -0.687702      -0.031268       0.014372      -0.008812       0.035523       0.001553       0.009767       0.006375       0.001748      -0.039679      -0.018320       0.004837       0.013483              1.861293       2.211732      -0.506091       0.175019       1.902870      -0.123741       1.469277          -0.000008
            6              H       4.088175       8.045415      12.312523       0.127047       0.956277 0.68397844E+01  0.65852173E+02                                 1.716191                            1.617413      -1.312850       2.266471                    0.993261       3.768117      11.140629       0.443555       1.434269      -0.675575       0.019352      -0.016169       0.030400       0.039498       0.006093       0.017162      -0.003268      -0.017124       0.000906      -0.023413       0.009564       0.013849              1.756196       1.712334      -0.253990       0.331231       1.740061      -0.306454       1.816193          -0.000017
            7              H       0.664758       4.027486       9.758598       0.138140       0.975750 0.69931005E+01  0.65815377E+02                                 1.581550                            1.517406      -0.766781       2.534320                    0.999808       3.112433       8.295605       0.527089       1.234710      -0.721468      -0.031712      -0.022989      -0.014172       0.041653       0.004260       0.010279       0.003403       0.006613      -0.040151      -0.017402       0.001384       0.016018              1.587240       1.746218       0.340977       0.168255       1.654240       0.144873       1.361263          -0.000009
            8              H      -5.322238      10.472904      12.138452       0.132484       0.937737 0.66661785E+01  0.62668053E+02                                 1.597136                            1.523283      -0.905952       2.463282                    0.998955       3.307107       9.127183       0.499139       1.305315      -0.703833       0.025900       0.020884       0.021821       0.039788       0.003071       0.011333       0.001791       0.000716      -0.019631      -0.013881       0.001573       0.012307              1.622247       1.548219       0.237253       0.251690       1.645105       0.248232       1.673416          -0.000021
            9              H      -1.441669       4.611513      12.967614       0.120296       0.929623 0.66314723E+01  0.63456990E+02                                 1.693206                            1.597219      -1.303676       2.265332                    0.993374       3.819547      11.317601       0.443697       1.442614      -0.673509      -0.003058       0.030923       0.013767       0.033987       0.000045       0.003075       0.008891      -0.002234      -0.024148      -0.012994       0.003075       0.009920              1.740107       1.544384      -0.032169       0.032492       2.285621       0.251113       1.390316          -0.000009
           10              H       0.481907       1.160656      12.926421       0.124291       0.913842 0.65239290E+01  0.61936692E+02                                 1.654401                            1.569784      -1.211639       2.314446                    0.994644       3.664050      10.680234       0.455476       1.416452      -0.679182       0.027624      -0.018962       0.005155       0.033900      -0.000931       0.004858       0.001933      -0.000547      -0.034935      -0.013154       0.006099       0.007054              1.690100       2.037634      -0.323753       0.156549       1.683655      -0.032354       1.349011          -0.000009
           11              H      -3.241641       3.568230      12.030820       0.094044       1.111651 0.78957157E+01  0.78192415E+02                                 1.846551                            1.696378      -1.191503       2.309695                    0.994851       3.804976      11.126125       0.452531       1.366736      -0.689052      -0.037809       0.025850      -0.004397       0.046012      -0.006919       0.000763       0.006669      -0.002281      -0.023853      -0.011662      -0.000465       0.012127              1.920719       2.477748      -0.438685       0.256165       1.811533      -0.036189       1.472874          -0.000013
           12              H      -1.384108       0.194051      12.042779       0.097073       1.045062 0.73215913E+01  0.70366811E+02                                 1.707795                            1.586160      -0.831937       2.481512                    0.999340       3.456165       9.601864       0.494565       1.288605      -0.707062       0.002191      -0.046424      -0.004896       0.046733      -0.008033       0.006238       0.000231      -0.012119      -0.038115      -0.015625      -0.001028       0.016654              1.771241       1.480907       0.100880       0.052628       2.391887       0.252347       1.440930          -0.000019
           13              H      -1.600065       2.254816       4.507239       0.125686       1.091527 0.79834008E+01  0.79269467E+02                                 1.828551                            1.712903      -1.222186       2.309826                    0.994196       3.688539      10.795474       0.447589       1.378189      -0.687702       0.031268       0.012186      -0.011649       0.035523       0.009048       0.003993       0.000868       0.022624       0.022949      -0.018320       0.004837       0.013483              1.861292       2.211730       0.298323      -0.444705       1.558528      -0.214580       1.813617          -0.000008
           14              H       4.305339       0.384028       2.367895       0.127047       0.956278 0.68397895E+01  0.65852228E+02                                 1.716191                            1.617413      -1.312850       2.266471                    0.993261       3.768118      11.140629       0.443556       1.434268      -0.675575      -0.019352      -0.033519       0.007879       0.039498       0.015040       0.010269      -0.004843      -0.011155       0.018814      -0.023413       0.009564       0.013849              1.756196       1.712334       0.385062      -0.161097       1.962408      -0.247796       1.593845          -0.000017
           15              H      -1.758644       1.828573       6.904367       0.138142       0.975747 0.69930800E+01  0.65815138E+02                                 1.581548                            1.517403      -0.766782       2.534320                    0.999808       3.112429       8.295592       0.527089       1.234710      -0.721468       0.031712       0.007839       0.025844       0.041653       0.008853       0.006741      -0.001176       0.023970       0.011919      -0.017402       0.001384       0.016018              1.587237       1.746214       0.075712       0.372615       1.308861       0.053759       1.706637          -0.000009
           16              H       4.228352       1.171546       0.065110       0.132485       0.937736 0.66661687E+01  0.62667939E+02                                 1.597135                            1.523282      -0.905950       2.463283                    0.998955       3.307104       9.127174       0.499139       1.305315      -0.703833      -0.025900      -0.015772      -0.025759       0.039788       0.010175       0.005860      -0.000775       0.010441       0.009546      -0.013881       0.001573       0.012307              1.622245       1.548218       0.182845       0.293606       1.549123       0.222911       1.769396          -0.000021
           17              H       0.347783      -1.125314       5.521102       0.120296       0.929623 0.66314699E+01  0.63456961E+02                                 1.693206                            1.597219      -1.303676       2.265332                    0.993374       3.819546      11.317597       0.443697       1.442614      -0.673510       0.003058      -0.005424      -0.033412       0.033987       0.002962       0.000828       0.004481       0.014485       0.026009      -0.012994       0.003075       0.009920              1.740106       1.544384       0.039623      -0.022816       1.324699      -0.002385       2.351236          -0.000009
           18              H      -1.575793      -1.965731       8.868312       0.124291       0.913842 0.65239341E+01  0.61936754E+02                                 1.654402                            1.569785      -1.211639       2.314445                    0.994644       3.664051      10.680239       0.455476       1.416453      -0.679182      -0.027624      -0.009821       0.017019       0.033900       0.004935       0.000339      -0.002694       0.016994       0.017687      -0.013154       0.006099       0.007054              1.690101       2.037634       0.233954      -0.273111       1.386746      -0.110682       1.645922          -0.000009
           19              H       2.147755      -0.485631       6.768831       0.094044       1.111651 0.78957102E+01  0.78192343E+02                                 1.846550                            1.696377      -1.191503       2.309696                    0.994851       3.804974      11.126116       0.452531       1.366736      -0.689052       0.037809       0.010845      -0.023873       0.046012       0.002503      -0.006495       0.002578       0.013226       0.022666      -0.011662      -0.000465       0.012127              1.920717       2.477746       0.359590      -0.358830       1.512760      -0.115007       1.771646          -0.000013
           20              H       0.290222      -1.357882      10.028341       0.097074       1.045061 0.73215806E+01  0.70366682E+02                                 1.707793                            1.586159      -0.831936       2.481513                    0.999340       3.456163       9.601857       0.494566       1.288605      -0.707062      -0.002191      -0.007107       0.046138       0.046733       0.008080      -0.006176      -0.005994       0.011478       0.032676      -0.015625      -0.001028       0.016654              1.771240       1.480905       0.025155       0.110967       1.378326      -0.015039       2.454488          -0.000019
           21              H       3.143635       3.782979       3.329935       0.125686       1.091528 0.79834142E+01  0.79269640E+02                                 1.828553                            1.712905      -1.222189       2.309825                    0.994196       3.688542      10.795488       0.447588       1.378190      -0.687701       0.031268      -0.014372       0.008812       0.035523       0.001553       0.009767       0.006375       0.001748      -0.039679      -0.018320       0.004837       0.013483              1.861294       2.211733      -0.506091       0.175019       1.902871      -0.123741       1.469278          -0.000008
           22              H      -0.438361       2.191607       0.975328       0.127047       0.956277 0.68397893E+01  0.65852227E+02                                 1.716191                            1.617413      -1.312850       2.266471                    0.993261       3.768118      11.140630       0.443555       1.434268      -0.675575      -0.019352       0.016169      -0.030400       0.039498       0.006093       0.017162      -0.003268      -0.017124       0.000906      -0.023413       0.009564       0.013849              1.756196       1.712334      -0.253990       0.331231       1.740061      -0.306454       1.816193          -0.000017
           23              H       2.985056       6.209536       3.529253       0.138140       0.975751 0.69931130E+01  0.65815526E+02                                 1.581552                            1.517407      -0.766782       2.534320                    0.999808       3.112435       8.295613       0.527088       1.234710      -0.721468       0.031712       0.022989       0.014172       0.041653       0.004260       0.010279       0.003403       0.006613      -0.040151      -0.017402       0.001384       0.016018              1.587242       1.746220       0.340978       0.168255       1.654242       0.144873       1.361264          -0.000009
           24              H       8.972052      -0.235882       1.149399       0.132484       0.937737 0.66661832E+01  0.62668109E+02                                 1.597137                            1.523283      -0.905952       2.463282                    0.998955       3.307108       9.127187       0.499139       1.305315      -0.703833      -0.025900      -0.020884      -0.021821       0.039788       0.003071       0.011333       0.001791       0.000716      -0.019631      -0.013881       0.001573       0.012307              1.622247       1.548219       0.237254       0.251690       1.645106       0.248232       1.673416          -0.000021
           25              H       5.091483       5.625509       0.320237       0.120295       0.929624 0.66314754E+01  0.63457026E+02                                 1.693207                            1.597219      -1.303677       2.265332                    0.993374       3.819548      11.317604       0.443697       1.442614      -0.673509       0.003058      -0.030923      -0.013767       0.033987       0.000045       0.003075       0.008891      -0.002234      -0.024148      -0.012994       0.003075       0.009920              1.740107       1.544385      -0.032169       0.032492       2.285622       0.251113       1.390316          -0.000009
           26              H       3.167907       9.076366       0.361430       0.124290       0.913843 0.65239380E+01  0.61936801E+02                                 1.654403                            1.569786      -1.211640       2.314445                    0.994644       3.664053      10.680246       0.455476       1.416453      -0.679182      -0.027624       0.018962      -0.005155       0.033900      -0.000931       0.004858       0.001934      -0.000547      -0.034935      -0.013154       0.006099       0.007054              1.690102       2.037636      -0.323754       0.156549       1.683657      -0.032354       1.349012          -0.000009
           27              H       6.891455       6.668792       1.257031       0.094044       1.111651 0.78957127E+01  0.78192376E+02                                 1.846551                            1.696377      -1.191503       2.309696                    0.994851       3.804975      11.126120       0.452531       1.366736      -0.689052       0.037809      -0.025850       0.004397       0.046012      -0.006919       0.000763       0.006669      -0.002281      -0.023853      -0.011662      -0.000465       0.012127              1.920718       2.477747      -0.438684       0.256165       1.811533      -0.036189       1.472874          -0.000013
           28              H       5.033922      10.042971       1.245072       0.097073       1.045062 0.73215884E+01  0.70366776E+02                                 1.707794                            1.586160      -0.831937       2.481512                    0.999340       3.456164       9.601861       0.494565       1.288606      -0.707062      -0.002191       0.046424       0.004896       0.046733      -0.008033       0.006238       0.000231      -0.012119      -0.038115      -0.015625      -0.001028       0.016654              1.771241       1.480906       0.100880       0.052628       2.391887       0.252347       1.440930          -0.000019
           29              H       5.249879       7.982206       8.780612       0.125687       1.091528 0.79834154E+01  0.79269647E+02                                 1.828552                            1.712904      -1.222188       2.309825                    0.994196       3.688542      10.795484       0.447589       1.378189      -0.687702      -0.031268      -0.012186       0.011649       0.035523       0.009048       0.003993       0.000868       0.022625       0.022949      -0.018320       0.004837       0.013483              1.861293       2.211732       0.298323      -0.444705       1.558529      -0.214580       1.813618          -0.000008
           30              H      -0.655525       9.852994      10.919956       0.127048       0.956277 0.68397876E+01  0.65852205E+02                                 1.716191                            1.617413      -1.312849       2.266471                    0.993261       3.768117      11.140626       0.443556       1.434268      -0.675575       0.019352       0.033519      -0.007879       0.039498       0.015040       0.010269      -0.004843      -0.011155       0.018814      -0.023413       0.009564       0.013849              1.756195       1.712334       0.385062      -0.161097       1.962408      -0.247796       1.593845          -0.000017
           31              H       5.408458       8.408449       6.383484       0.138142       0.975748 0.69930876E+01  0.65815229E+02                                 1.581549                            1.517404      -0.766782       2.534320                    0.999808       3.112430       8.295597       0.527089       1.234710      -0.721468      -0.031712      -0.007839      -0.025844       0.041653       0.008853       0.006741      -0.001176       0.023970       0.011919      -0.017402       0.001384       0.016018              1.587239       1.746216       0.075712       0.372616       1.308861       0.053759       1.706639          -0.000009
           32              H      -0.578538       9.065476      13.222741       0.132485       0.937736 0.66661690E+01  0.62667937E+02                                 1.597134                            1.523281      -0.905951       2.463283                    0.998955       3.307104       9.127171       0.499139       1.305314      -0.703833       0.025900       0.015772       0.025759       0.039788       0.010175       0.005860      -0.000775       0.010441       0.009546      -0.013881       0.001573       0.012307              1.622245       1.548217       0.182845       0.293606       1.549123       0.222911       1.769395          -0.000021
           33              H       3.302031      11.362336       7.766749       0.120295       0.929624 0.66314753E+01  0.63457025E+02                                 1.693207                            1.597219      -1.303677       2.265332                    0.993374       3.819548      11.317604       0.443697       1.442614      -0.673509      -0.003058       0.005424       0.033412       0.033987       0.002962       0.000828       0.004481       0.014485       0.026009      -0.012994       0.003075       0.009920              1.740107       1.544385       0.039623      -0.022816       1.324700      -0.002385       2.351238          -0.000009
           34              H       5.225607      12.202753       4.419539       0.124290       0.913842 0.65239324E+01  0.61936738E+02                                 1.654403                            1.569785      -1.211640       2.314445                    0.994644       3.664051      10.680241       0.455475       1.416454      -0.679182       0.027624       0.009821      -0.017020       0.033900       0.004935       0.000339      -0.002694       0.016994       0.017687      -0.013154       0.006099       0.007054              1.690101       2.037635       0.233954      -0.273111       1.386746      -0.110682       1.645923          -0.000009
           35              H       1.502059      10.722653       6.519020       0.094044       1.111651 0.78957095E+01  0.78192336E+02                                 1.846550                            1.696377      -1.191503       2.309696                    0.994851       3.804974      11.126117       0.452531       1.366736      -0.689052      -0.037809      -0.010845       0.023873       0.046012       0.002503      -0.006495       0.002578       0.013226       0.022666      -0.011662      -0.000465       0.012127              1.920717       2.477746       0.359590      -0.358830       1.512760      -0.115007       1.771646          -0.000013
           36              H       3.359592      11.594904       3.259510       0.097074       1.045061 0.73215816E+01  0.70366690E+02                                 1.707793                            1.586159      -0.831936       2.481513                    0.999340       3.456163       9.601855       0.494566       1.288605      -0.707062       0.002191       0.007107      -0.046138       0.046733       0.008080      -0.006176      -0.005994       0.011478       0.032676      -0.015625      -0.001028       0.016654              1.771239       1.480905       0.025155       0.110967       1.378325      -0.015039       2.454487          -0.000019
           37              C       2.730322       7.957656      10.804750       0.003153      44.028447 0.50161473E+03  0.12216122E+05                                10.994132                            7.568872      -0.146634       1.936730                    0.999314      29.046478      84.847708       0.587245       0.428276      -1.057297      -0.006793      -0.015973       0.002149       0.017490      -0.003826       0.015065      -0.002496      -0.018370      -0.063109      -0.028620       0.007257       0.021363             13.965695       8.537416       3.764036       2.146856      25.547155       2.050194       7.812515          -0.000032
           38              C       2.597397       4.096613      10.372762      -0.118310      45.672216 0.54599237E+03  0.13522387E+05                                11.171308                            7.801934      -0.171761       1.919087                    0.998982      29.997438      87.111429       0.591548       0.418070      -1.068356      -0.011307       0.035011      -0.010951       0.038386       0.024034       0.011263       0.013925       0.002918      -0.041690      -0.021314      -0.015888       0.037202             14.240726      11.769759      -6.725506       0.578371      24.850289       0.766461       6.102131          -0.000014
           39              C       3.129189       2.716335      10.350306       0.609366      23.322913 0.24994487E+03  0.52003678E+04                                 7.645193                            5.667659      -0.072466       2.031919                    0.999578      22.689364      64.698051       0.610832       0.481942      -1.009534       0.021369      -0.048785      -0.010761       0.054336       0.014349      -0.034820      -0.024163       0.045185       0.278022      -0.074421      -0.032072       0.106493              9.096262       8.881080      -2.220144       0.749734      13.686520       1.124477       4.721187          -0.000003
           40              C       1.276987       5.972536      10.155240      -0.168929      34.726360 0.46233524E+03  0.11117321E+05                                 9.399378                            7.255210       0.012135       1.967507                    0.999010      30.920953      92.029680       0.596608       0.426947      -1.050028      -0.004878      -0.034912      -0.012567       0.037424       0.002487       0.002705       0.008669      -0.001854      -0.024624      -0.012610       0.001747       0.010863             10.646542      10.481491      -0.736774       1.398576      16.115137       0.565556       5.342998          -0.000036
           41              C       5.298649      -1.913120      10.435348       0.602807      22.641288 0.24820108E+03  0.51544497E+04                                 7.456762                            5.626802      -0.056899       2.034893                    0.999610      22.754047      64.797041       0.616562       0.478356      -1.011539      -0.018049       0.053222       0.001612       0.056222       0.015920      -0.060256      -0.010630       0.067691       0.188734      -0.068952      -0.032943       0.101895              8.746284       7.392834      -1.571503       1.965965      12.700221      -0.685106       6.145796          -0.000008
           42              C       3.581831       8.531666      11.702876      -0.180569      36.452515 0.49402046E+03  0.12089502E+05                                 9.752216                            7.548810      -0.136924       1.912825                    0.999054      31.626277      95.261234       0.578628       0.432557      -1.045587       0.001837       0.034692       0.010933       0.036420       0.010611       0.007383      -0.004251      -0.021299       0.014790      -0.020328       0.007536       0.012792             11.134522       8.403242       0.228456       3.004416      16.339362      -0.340558       8.660960          -0.000044
           43              C       1.368896       4.568682      10.036181      -0.110240      31.541367 0.42716166E+03  0.10038856E+05                                 8.764491                            6.956100       0.007621       1.973253                    0.999602      29.627486      86.288301       0.613541       0.424786      -1.054658      -0.000868       0.026840      -0.007921       0.027998       0.000492       0.004065       0.005140       0.004954       0.004830      -0.006941      -0.000419       0.007360              9.805272       9.515629      -0.928706       1.135904      14.742330       0.683916       5.157857          -0.000022
           44              C      -0.225372       3.032992      12.986084       0.117390      32.505413 0.39532509E+03  0.90929469E+04                                 9.123466                            6.805845      -0.156093       1.977307                    0.999370      26.108819      74.701344       0.606059       0.439381      -1.048036       0.002765       0.000017      -0.003796       0.004696      -0.003255      -0.005639       0.003553       0.000880       0.021299      -0.006975      -0.004031       0.011006             11.016516      15.490159       3.033953       3.536523      11.281093       2.229818       6.278295          -0.000026
           45              C       2.764442      10.425966      10.668683      -0.137019      45.961619 0.55375633E+03  0.13737244E+05                                11.106377                            7.801940       0.041283       1.981736                    0.999451      29.981548      86.601846       0.598973       0.412209      -1.074157      -0.005653      -0.040229       0.018112       0.044479       0.020100       0.021077       0.014977       0.004172      -0.025845      -0.023520      -0.015029       0.038549             14.003393       9.097199      -4.600246       2.779919      23.888390      -4.203642       9.024590          -0.000034
           46              C       2.432222       6.550533      10.588690      -0.003740      43.883777 0.50445240E+03  0.12304579E+05                                10.985555                            7.596460      -0.165765       1.928026                    0.999294      29.213562      85.448582       0.585364       0.428977      -1.056692       0.001351       0.017056       0.001009       0.017139      -0.007835       0.023182       0.009422      -0.032916      -0.030505      -0.036521       0.012288       0.024233             13.927516       9.930273       4.014730       1.332342      25.687716       2.174269       6.164560          -0.000024
           47              C       3.617921       9.936970      11.611190      -0.103901      32.628611 0.43349968E+03  0.10225494E+05                                 8.954134                            7.000645       0.066784       1.993200                    0.999678      29.557314      86.245853       0.612480       0.423954      -1.055165      -0.002041      -0.025957       0.004836       0.026482      -0.004303      -0.007950       0.006440       0.025850      -0.023641      -0.015083      -0.005351       0.020434             10.217936       7.556936      -0.577134       2.741688      14.823679      -0.880911       8.273191          -0.000044
           48              C      -1.383028       3.708755      12.748364      -0.173742      33.821528 0.45929551E+03  0.11019876E+05                                 9.312364                            7.307229      -0.145267       1.937223                    0.997567      30.045071      89.161454       0.585568       0.435958      -1.045143      -0.008039      -0.006896       0.009046       0.013929       0.005094      -0.022020       0.017730      -0.017482       0.068572      -0.034165      -0.003364       0.037528             10.625638      14.642223       1.013686       3.156004      10.802015       1.890612       6.432674          -0.000035
           49              C      -0.258613       1.687324      12.732419      -0.161173      32.741886 0.44990899E+03  0.10718759E+05                                 9.068222                            7.211170      -0.063800       1.968655                    0.997888      29.508437      86.722173       0.593155       0.433429      -1.048649      -0.002434       0.000633      -0.007566       0.007973      -0.010525      -0.011486      -0.010870       0.017031       0.046747      -0.026615       0.004132       0.022483             10.286918      12.726574       2.054102       2.809423      11.808929       2.160511       6.325250          -0.000033
           50              C      -2.469740       3.072664      12.190275       0.104086      27.189453 0.33166819E+03  0.73539333E+04                                 8.136311                            6.261964       0.092758       2.057804                    0.998991      26.122672      75.129392       0.623077       0.443352      -1.038177       0.017347      -0.043758      -0.003906       0.047233      -0.018185      -0.025028       0.000706       0.015740       0.097371      -0.038894      -0.006534       0.045429              9.288842      11.685670       1.081208       2.801512      10.419071       2.036861       5.761784          -0.000038
           51              C      -1.384659       1.112990      12.190275       0.099862      26.086169 0.32494322E+03  0.71364077E+04                                 7.797236                            6.124572       0.285626       2.118470                    0.999737      25.672022      72.428606       0.644256       0.432888      -1.049021      -0.024180       0.040873      -0.008888       0.048314      -0.007412      -0.018078      -0.012598      -0.038563       0.054620      -0.037255       0.007675       0.029579              8.803500      11.206576       1.057872       2.722972       9.567636       1.527267       5.636289          -0.000032
           52              C       5.663192       1.819537       2.837355       0.003153      44.028453 0.50161433E+03  0.12216110E+05                                10.994133                            7.568869      -0.146634       1.936730                    0.999314      29.046473      84.847692       0.587246       0.428276      -1.057297       0.006793      -0.006152       0.014896       0.017490       0.015542       0.000144      -0.012219       0.018488       0.047463      -0.028620       0.007257       0.021363             13.965699       8.537418       1.115703       4.187152       7.955105      -2.590713      25.404573          -0.000032
           53              C       5.796117       1.252358       6.680866      -0.118309      45.672226 0.54599204E+03  0.13522377E+05                                11.171309                            7.801931      -0.171760       1.919087                    0.998982      29.997432      87.111407       0.591548       0.418070      -1.068356       0.011307       0.019519      -0.031059       0.038386       0.004760       0.026112       0.007331       0.027911       0.033290      -0.021314      -0.015888       0.037202             14.240730      11.769759       2.274785      -6.355502       6.943917      -3.957373      24.008515          -0.000014
           54              C       5.264325       0.921990       8.021211       0.609367      23.322909 0.24994465E+03  0.52003619E+04                                 7.645192                            5.667656      -0.072466       2.031920                    0.999578      22.689354      64.698014       0.610832       0.481942      -1.009534      -0.021369      -0.002040       0.049916       0.054336      -0.037328       0.004992       0.018840      -0.117823      -0.211001      -0.074421      -0.032072       0.106493              9.096263       8.881078       1.291248      -1.955469       4.749838      -1.233089      13.657873          -0.000003
           55              C       7.116527       1.941196       4.922484      -0.168929      34.726372 0.46233529E+03  0.11117323E+05                                 9.399381                            7.255212       0.012134       1.967507                    0.999010      30.920947      92.029671       0.596607       0.426947      -1.050028       0.004878       0.003246       0.036963       0.037424       0.001981       0.003095       0.004275       0.014800       0.025337      -0.012610       0.001747       0.010863             10.646548      10.481493       1.540248      -0.355647       5.764921      -2.164908      15.693230          -0.000036
           56              C       3.094865      -0.341122      12.475830       0.602812      22.641253 0.24820073E+03  0.51544408E+04                                 7.456755                            5.626799      -0.056898       2.034893                    0.999610      22.754038      64.797021       0.616562       0.478356      -1.011539       0.018049       0.012014      -0.051873       0.056221      -0.062323       0.000024       0.022376      -0.057426      -0.186612      -0.068953      -0.032943       0.101896              8.746274       7.392832       2.301788      -1.018030       6.910210      -2.212538      11.935780          -0.000008
           57              C       4.811683       1.097541       2.053239      -0.180569      36.452513 0.49402014E+03  0.12089493E+05                                 9.752217                            7.548809      -0.136926       1.912824                    0.999054      31.626281      95.261263       0.578628       0.432557      -1.045587      -0.001837      -0.001722      -0.036333       0.036420       0.004432       0.012144      -0.004500      -0.020353       0.017627      -0.020328       0.007536       0.012792             11.134525       8.403245       2.846753       0.987273       9.328552      -2.190056      15.671776          -0.000043
           58              C       7.024618       1.698221       6.310268      -0.110241      31.541417 0.42716242E+03  0.10038879E+05                                 8.764501                            6.956107       0.007621       1.973252                    0.999602      29.627507      86.288385       0.613540       0.424787      -1.054658       0.000868       0.014505      -0.023932       0.027998       0.003805       0.001512       0.005677       0.002916      -0.001285      -0.006941      -0.000419       0.007360              9.805285       9.515638       1.335226      -0.608245       5.444123      -1.769026      14.456094          -0.000022
           59              C      -0.868514      -1.545823       7.042694       0.117390      32.505410 0.39532505E+03  0.90929458E+04                                 9.123465                            6.805845      -0.156094       1.977306                    0.999370      26.108820      74.701349       0.606059       0.439381      -1.048036      -0.002765       0.003675       0.000952       0.004697      -0.004622      -0.004586       0.005826      -0.007735      -0.004546      -0.006975      -0.004031       0.011006             11.016514      15.490159       2.645632       3.835685       5.503872       0.705744      12.055513          -0.000026
           60              C       5.629072       2.580722       0.485405      -0.137021      45.961746 0.55375861E+03  0.13737313E+05                                11.106392                            7.801952       0.041271       1.981733                    0.999451      29.981608      86.602035       0.598973       0.412209      -1.074157       0.005651      -0.027774       0.034287       0.044485       0.015253       0.024815       0.010354       0.021691       0.026675      -0.023515      -0.015035       0.038551             14.003411       9.097208       3.861393      -3.738968      12.065322      -7.322663      20.847701          -0.000034
           61              C       5.961292       1.669521       4.253042      -0.003740      43.883785 0.50445211E+03  0.12304570E+05                                10.985557                            7.596458      -0.165764       1.928027                    0.999294      29.213555      85.448560       0.585364       0.428977      -1.056692      -0.001351       0.003375      -0.016749       0.017139       0.024414      -0.001663       0.000375       0.001379       0.072381      -0.036521       0.012288       0.024234             13.927520       9.930273       0.264188       4.221786       6.362321      -2.923909      25.489967          -0.000024
           62              C       4.775593       1.544659       0.717810      -0.103902      32.628629 0.43350002E+03  0.10225503E+05                                 8.954137                            7.000648       0.066785       1.993200                    0.999678      29.557320      86.245874       0.612480       0.423954      -1.055165       0.002041      -0.011296       0.023865       0.026482      -0.006589      -0.006189       0.005874       0.027995      -0.017209      -0.015083      -0.005351       0.020434             10.217940       7.556936       2.798205       0.141312       9.133944      -2.381905      13.962940          -0.000043
           63              C       0.289142      -1.143593       6.449923      -0.173742      33.821522 0.45929549E+03  0.11019876E+05                                 9.312363                            7.307228      -0.145267       1.937223                    0.997567      30.045066      89.161431       0.585568       0.435958      -1.045143       0.008039      -0.010506       0.004361       0.013929      -0.022591      -0.000692       0.021723      -0.032619       0.023161      -0.034165      -0.003363       0.037528             10.625636      14.642219       2.793030       1.785186       5.784359       0.566918      11.450328          -0.000035
           64              C      -0.835273      -1.643803       8.408552      -0.161173      32.741898 0.44990933E+03  0.10718769E+05                                 9.068224                            7.211173      -0.063800       1.968654                    0.997888      29.508438      86.722174       0.593155       0.433429      -1.048649       0.002434       0.007478       0.001318       0.007973      -0.008421      -0.013107      -0.001590      -0.018145      -0.058782      -0.026615       0.004132       0.022484             10.286919      12.726570       2.192526       2.702782       5.616306       0.526851      12.517881          -0.000033
           65              C       1.375854      -0.766220       7.207330       0.104087      27.189442 0.33166805E+03  0.73539295E+04                                 8.136309                            6.261962       0.092759       2.057805                    0.998991      26.122663      75.129356       0.623077       0.443352      -1.038177      -0.017347      -0.007385       0.043307       0.047233      -0.019561      -0.023968       0.014563      -0.036787      -0.060212      -0.038894      -0.006535       0.045429              9.288839      11.685663       2.433039       1.760053       5.060061       0.623117      11.120791          -0.000038
           66              C       0.290773      -1.266094       9.102178       0.099862      26.086168 0.32494333E+03  0.71364103E+04                                 7.797235                            6.124573       0.285627       2.118471                    0.999737      25.672025      72.428609       0.644256       0.432888      -1.049021       0.024180       0.019020      -0.037254       0.048315      -0.015590      -0.011778      -0.008979      -0.052284       0.013458      -0.037255       0.007675       0.029579              8.803498      11.206570       2.363053       1.717452       5.138709       0.358881      10.065215          -0.000032
           67              C       0.919492       2.279366       2.483101       0.003154      44.028437 0.50161457E+03  0.12216117E+05                                10.994132                            7.568872      -0.146635       1.936730                    0.999314      29.046474      84.847704       0.587245       0.428276      -1.057297       0.006793       0.015973      -0.002149       0.017490      -0.003826       0.015065      -0.002496      -0.018370      -0.063110      -0.028620       0.007257       0.021363             13.965696       8.537415       3.764036       2.146856      25.547157       2.050194       7.812515          -0.000032
           68              C       1.052417       6.140409       2.915089      -0.118311      45.672279 0.54599318E+03  0.13522413E+05                                11.171321                            7.801941      -0.171763       1.919086                    0.998981      29.997461      87.111532       0.591548       0.418070      -1.068355       0.011307      -0.035010       0.010950       0.038386       0.024034       0.011263       0.013925       0.002918      -0.041690      -0.021314      -0.015888       0.037202             14.240744      11.769771      -6.725514       0.578371      24.850324       0.766463       6.102137          -0.000014
           69              C       0.520625       7.520687       2.937545       0.609365      23.322914 0.24994488E+03  0.52003680E+04                                 7.645194                            5.667660      -0.072467       2.031919                    0.999578      22.689366      64.698064       0.610832       0.481942      -1.009534      -0.021369       0.048785       0.010761       0.054336       0.014349      -0.034820      -0.024163       0.045185       0.278022      -0.074421      -0.032072       0.106493              9.096264       8.881081      -2.220145       0.749734      13.686524       1.124477       4.721187          -0.000003
           70              C       2.372827       4.264486       3.132611      -0.168929      34.726370 0.46233542E+03  0.11117326E+05                                 9.399379                            7.255211       0.012135       1.967507                    0.999010      30.920958      92.029698       0.596608       0.426947      -1.050028       0.004878       0.034912       0.012567       0.037424       0.002487       0.002705       0.008669      -0.001853      -0.024626      -0.012611       0.001748       0.010863             10.646544      10.481493      -0.736775       1.398577      16.115141       0.565556       5.342998          -0.000036
           71              C      -1.648835      12.150142       2.852503       0.602808      22.641292 0.24820112E+03  0.51544507E+04                                 7.456762                            5.626802      -0.056900       2.034893                    0.999610      22.754050      64.797053       0.616562       0.478356      -1.011539       0.018049      -0.053222      -0.001612       0.056222       0.015920      -0.060256      -0.010630       0.067692       0.188733      -0.068952      -0.032943       0.101895              8.746285       7.392835      -1.571503       1.965965      12.700223      -0.685106       6.145797          -0.000008
           72              C       0.067983       1.705356       1.584975      -0.180569      36.452529 0.49402067E+03  0.12089509E+05                                 9.752219                            7.548812      -0.136925       1.912825                    0.999054      31.626285      95.261268       0.578628       0.432557      -1.045587      -0.001837      -0.034692      -0.010933       0.036420       0.010611       0.007384      -0.004251      -0.021299       0.014790      -0.020328       0.007536       0.012792             11.134525       8.403245       0.228456       3.004417      16.339368      -0.340558       8.660963          -0.000043
           73              C       2.280918       5.668340       3.251670      -0.110237      31.541318 0.42716082E+03  0.10038831E+05                                 8.764479                            6.956090       0.007624       1.973254                    0.999602      29.627459      86.288183       0.613542       0.424786      -1.054658       0.000868      -0.026840       0.007921       0.027998       0.000492       0.004065       0.005140       0.004954       0.004829      -0.006941      -0.000419       0.007360              9.805259       9.515617      -0.928703       1.135903      14.742309       0.683916       5.157851          -0.000022
           74              C       3.875186       7.204030       0.301767       0.117387      32.505445 0.39532554E+03  0.90929599E+04                                 9.123472                            6.805849      -0.156094       1.977306                    0.999370      26.108836      74.701406       0.606059       0.439381      -1.048036      -0.002765      -0.000017       0.003797       0.004697      -0.003255      -0.005639       0.003553       0.000880       0.021299      -0.006975      -0.004031       0.011006             11.016523      15.490170       3.033955       3.536526      11.281101       2.229819       6.278299          -0.000025
           75              C       0.885372      -0.188944       2.619168      -0.137019      45.961637 0.55375655E+03  0.13737251E+05                                11.106380                            7.801942       0.041282       1.981736                    0.999451      29.981555      86.601873       0.598973       0.412209      -1.074157       0.005653       0.040229      -0.018112       0.044479       0.020100       0.021077       0.014977       0.004172      -0.025845      -0.023520      -0.015029       0.038549             14.003397       9.097201      -4.600248       2.779920      23.888398      -4.203643       9.024592          -0.000033
           76              C       1.217592       3.686489       2.699161      -0.003740      43.883788 0.50445251E+03  0.12304583E+05                                10.985559                            7.596462      -0.165765       1.928026                    0.999294      29.213566      85.448608       0.585364       0.428977      -1.056692      -0.001351      -0.017056      -0.001009       0.017139      -0.007835       0.023182       0.009422      -0.032916      -0.030505      -0.036521       0.012287       0.024233             13.927522       9.930275       4.014730       1.332343      25.687728       2.174270       6.164562          -0.000024
           77              C       0.031893       0.300052       1.676661      -0.103901      32.628601 0.43349950E+03  0.10225488E+05                                 8.954131                            7.000643       0.066784       1.993200                    0.999678      29.557309      86.245832       0.612480       0.423954      -1.055165       0.002041       0.025957      -0.004835       0.026482      -0.004303      -0.007949       0.006440       0.025850      -0.023642      -0.015083      -0.005350       0.020433             10.217933       7.556935      -0.577133       2.741687      14.823676      -0.880911       8.273189          -0.000044
           78              C       5.032842       6.528267       0.539487      -0.173743      33.821516 0.45929530E+03  0.11019870E+05                                 9.312363                            7.307228      -0.145269       1.937223                    0.997567      30.045065      89.161436       0.585568       0.435958      -1.045143       0.008039       0.006896      -0.009046       0.013929       0.005094      -0.022020       0.017730      -0.017482       0.068572      -0.034165      -0.003364       0.037528             10.625636      14.642220       1.013685       3.156003      10.802014       1.890612       6.432673          -0.000035
           79              C       3.908427       8.549698       0.555432      -0.161173      32.741872 0.44990875E+03  0.10718752E+05                                 9.068219                            7.211168      -0.063801       1.968655                    0.997888      29.508431      86.722149       0.593155       0.433429      -1.048649       0.002434      -0.000633       0.007567       0.007974      -0.010525      -0.011486      -0.010870       0.017031       0.046747      -0.026615       0.004132       0.022483             10.286914      12.726570       2.054100       2.809421      11.808926       2.160510       6.325248          -0.000033
           80              C       6.119554       7.164358       1.097576       0.104087      27.189436 0.33166795E+03  0.73539265E+04                                 8.136307                            6.261961       0.092760       2.057805                    0.998991      26.122660      75.129342       0.623077       0.443352      -1.038177      -0.017347       0.043758       0.003906       0.047233      -0.018185      -0.025028       0.000706       0.015740       0.097371      -0.038894      -0.006534       0.045429              9.288837      11.685664       1.081208       2.801510      10.419066       2.036859       5.761782          -0.000038
           81              C       5.034473       9.124032       1.097576       0.099862      26.086164 0.32494314E+03  0.71364051E+04                                 7.797233                            6.124570       0.285627       2.118471                    0.999737      25.672017      72.428577       0.644257       0.432888      -1.049021       0.024180      -0.040874       0.008888       0.048315      -0.007412      -0.018079      -0.012598      -0.038563       0.054620      -0.037255       0.007675       0.029579              8.803498      11.206572       1.057872       2.722971       9.567633       1.527266       5.636287          -0.000032
           82              C      -2.013378       8.417485      10.450496       0.003153      44.028458 0.50161437E+03  0.12216112E+05                                10.994134                            7.568870      -0.146635       1.936730                    0.999314      29.046476      84.847705       0.587246       0.428276      -1.057297      -0.006793       0.006152      -0.014896       0.017490       0.015542       0.000144      -0.012219       0.018488       0.047464      -0.028620       0.007257       0.021363             13.965700       8.537418       1.115703       4.187152       7.955105      -2.590713      25.404577          -0.000032
           83              C      -2.146303       8.984664       6.606985      -0.118310      45.672280 0.54599272E+03  0.13522398E+05                                11.171319                            7.801938      -0.171762       1.919087                    0.998982      29.997451      87.111492       0.591548       0.418070      -1.068355      -0.011307      -0.019519       0.031059       0.038386       0.004760       0.026112       0.007331       0.027912       0.033290      -0.021314      -0.015888       0.037202             14.240745      11.769769       2.274787      -6.355509       6.943923      -3.957378      24.008543          -0.000014
           84              C      -1.614511       9.315032       5.266640       0.609366      23.322915 0.24994471E+03  0.52003636E+04                                 7.645194                            5.667657      -0.072466       2.031920                    0.999578      22.689358      64.698030       0.610832       0.481942      -1.009534       0.021369       0.002039      -0.049916       0.054336      -0.037328       0.004992       0.018840      -0.117823      -0.211000      -0.074421      -0.032072       0.106493              9.096265       8.881080       1.291249      -1.955469       4.749838      -1.233089      13.657877          -0.000003
           85              C      -3.466713       8.295826       8.365367      -0.168928      34.726378 0.46233537E+03  0.11117325E+05                                 9.399382                            7.255212       0.012134       1.967507                    0.999010      30.920952      92.029685       0.596607       0.426947      -1.050028      -0.004878      -0.003246      -0.036963       0.037424       0.001981       0.003095       0.004275       0.014801       0.025338      -0.012611       0.001747       0.010863             10.646549      10.481494       1.540248      -0.355648       5.764921      -2.164909      15.693231          -0.000037
           86              C       0.554949      10.578144       0.812021       0.602812      22.641249 0.24820067E+03  0.51544394E+04                                 7.456754                            5.626798      -0.056898       2.034893                    0.999610      22.754035      64.797010       0.616562       0.478356      -1.011539      -0.018049      -0.012014       0.051873       0.056221      -0.062323       0.000024       0.022376      -0.057426      -0.186612      -0.068953      -0.032943       0.101896              8.746273       7.392831       2.301787      -1.018029       6.910209      -2.212538      11.935778          -0.000008
           87              C      -1.161869       9.139481      11.234612      -0.180569      36.452525 0.49402034E+03  0.12089499E+05                                 9.752218                            7.548810      -0.136925       1.912825                    0.999054      31.626287      95.261278       0.578628       0.432557      -1.045587       0.001837       0.001722       0.036333       0.036420       0.004432       0.012144      -0.004500      -0.020353       0.017627      -0.020328       0.007536       0.012792             11.134526       8.403246       2.846754       0.987274       9.328553      -2.190056      15.671778          -0.000043
           88              C      -3.374804       8.538801       6.977583      -0.110238      31.541371 0.42716164E+03  0.10038855E+05                                 8.764491                            6.956099       0.007623       1.973253                    0.999602      29.627480      86.288274       0.613541       0.424786      -1.054658      -0.000868      -0.014505       0.023932       0.027998       0.003805       0.001512       0.005677       0.002916      -0.001285      -0.006941      -0.000419       0.007360              9.805273       9.515628       1.335224      -0.608242       5.444117      -1.769023      14.456076          -0.000022
           89              C       4.518328      11.782845       6.245157       0.117387      32.505443 0.39532552E+03  0.90929596E+04                                 9.123472                            6.805849      -0.156094       1.977306                    0.999370      26.108838      74.701414       0.606059       0.439381      -1.048036       0.002765      -0.003675      -0.000952       0.004697      -0.004622      -0.004586       0.005826      -0.007735      -0.004546      -0.006975      -0.004031       0.011006             11.016522      15.490170       2.645634       3.835688       5.503875       0.705745      12.055521          -0.000026
           90              C      -1.979258       7.656300      12.802446      -0.137021      45.961756 0.55375875E+03  0.13737318E+05                                11.106394                            7.801954       0.041270       1.981732                    0.999451      29.981612      86.602055       0.598973       0.412209      -1.074157      -0.005652       0.027774      -0.034287       0.044485       0.015253       0.024815       0.010355       0.021691       0.026676      -0.023515      -0.015035       0.038551             14.003414       9.097210       3.861393      -3.738969      12.065325      -7.322665      20.847706          -0.000033
           91              C      -2.311478       8.567501       9.034809      -0.003740      43.883815 0.50445246E+03  0.12304582E+05                                10.985562                            7.596461      -0.165765       1.928026                    0.999294      29.213567      85.448608       0.585364       0.428977      -1.056692       0.001351      -0.003375       0.016749       0.017139       0.024414      -0.001663       0.000375       0.001379       0.072381      -0.036521       0.012288       0.024234             13.927527       9.930277       0.264188       4.221787       6.362324      -2.923912      25.489982          -0.000024
           92              C      -1.125779       8.692363      12.570041      -0.103901      32.628616 0.43349980E+03  0.10225497E+05                                 8.954134                            7.000646       0.066786       1.993201                    0.999678      29.557312      86.245837       0.612480       0.423954      -1.055165      -0.002041       0.011297      -0.023865       0.026482      -0.006589      -0.006189       0.005875       0.027995      -0.017208      -0.015083      -0.005351       0.020434             10.217936       7.556933       2.798203       0.141312       9.133941      -2.381904      13.962934          -0.000043
           93              C       3.360672      11.380615       6.837928      -0.173743      33.821523 0.45929549E+03  0.11019876E+05                                 9.312364                            7.307229      -0.145268       1.937223                    0.997567      30.045069      89.161450       0.585568       0.435958      -1.045143      -0.008039       0.010506      -0.004361       0.013929      -0.022591      -0.000692       0.021723      -0.032619       0.023162      -0.034165      -0.003363       0.037528             10.625637      14.642221       2.793030       1.785187       5.784360       0.566918      11.450330          -0.000035
           94              C       4.485087      11.880825       4.879299      -0.161173      32.741874 0.44990893E+03  0.10718757E+05                                 9.068220                            7.211170      -0.063801       1.968654                    0.997888      29.508424      86.722123       0.593155       0.433429      -1.048649      -0.002434      -0.007478      -0.001318       0.007973      -0.008421      -0.013107      -0.001590      -0.018145      -0.058782      -0.026615       0.004132       0.022484             10.286914      12.726564       2.192525       2.702780       5.616304       0.526851      12.517875          -0.000033
           95              C       2.273960      11.003242       6.080521       0.104087      27.189436 0.33166796E+03  0.73539270E+04                                 8.136307                            6.261961       0.092760       2.057805                    0.998991      26.122659      75.129340       0.623077       0.443352      -1.038177       0.017347       0.007385      -0.043307       0.047233      -0.019561      -0.023968       0.014563      -0.036787      -0.060212      -0.038894      -0.006534       0.045429              9.288837      11.685662       2.433039       1.760053       5.060060       0.623117      11.120789          -0.000038
           96              C       3.359041      11.503116       4.185673       0.099862      26.086162 0.32494323E+03  0.71364076E+04                                 7.797234                            6.124572       0.285627       2.118471                    0.999737      25.672020      72.428592       0.644256       0.432888      -1.049021      -0.024180      -0.019020       0.037254       0.048315      -0.015590      -0.011778      -0.008979      -0.052284       0.013458      -0.037255       0.007675       0.029579              8.803497      11.206569       2.363052       1.717452       5.138709       0.358881      10.065214          -0.000032
           97              S       1.968613       9.154732       9.835933       0.121250     114.276978 0.28838365E+04  0.10310665E+06                                16.452415                           14.861748       1.210625       2.062566                    0.999900      65.498897     194.781504       0.596471       0.287211      -1.232324       0.026058       0.031614       0.083280       0.092812       0.008710       0.136780      -0.023733      -0.496903      -0.461473      -0.300564      -0.025981       0.326544             17.702800      14.326133      -0.728233       2.724846      25.199832      -2.661885      13.582436          -0.000086
           98              S       3.647409       5.365766      10.856041       0.110973     116.808494 0.29389906E+04  0.10564337E+06                                16.736284                           15.006265       1.114888       2.028619                    0.999854      66.329408     198.184395       0.593040       0.287328      -1.231429      -0.075506      -0.036653      -0.021566       0.086658      -0.052165       0.105805       0.077535      -0.374160      -0.770680      -0.316137      -0.013585       0.329723             18.327738      16.318876      -0.609007       1.343566      28.540046       0.829002      10.124292          -0.000075
           99              S       6.424901       3.061657       1.927004       0.121250     114.276939 0.28838355E+04  0.10310661E+06                                16.452411                           14.861746       1.210625       2.062566                    0.999900      65.498888     194.781466       0.596471       0.287211      -1.232324      -0.026057      -0.072462      -0.051811       0.092812       0.130033       0.043312      -0.138833      -0.060601       0.847433      -0.300564      -0.025981       0.326545             17.702796      14.326129       2.820462      -0.009085      15.651395      -5.180827      23.130863          -0.000086
          100              S       4.746105       1.108802       5.330421       0.110972     116.808546 0.29389929E+04  0.10564347E+06                                16.736290                           15.006271       1.114888       2.028619                    0.999854      66.329414     198.184422       0.593040       0.287328      -1.231428       0.075507       0.011503       0.040942       0.086659       0.115611      -0.023451      -0.073738       0.199262       0.949586      -0.316138      -0.013585       0.329723             18.327746      16.318875       1.454466      -0.246142      10.913604      -3.820987      27.750758          -0.000074
          101              S       1.681201       1.082290       3.451918       0.121250     114.277029 0.28838380E+04  0.10310672E+06                                16.452421                           14.861754       1.210623       2.062566                    0.999900      65.498905     194.781555       0.596471       0.287211      -1.232324      -0.026058      -0.031614      -0.083281       0.092812       0.008710       0.136780      -0.023733      -0.496903      -0.461474      -0.300564      -0.025981       0.326545             17.702808      14.326138      -0.728234       2.724847      25.199845      -2.661887      13.582441          -0.000086
          102              S       0.002405       4.871256       2.431810       0.110973     116.808487 0.29389903E+04  0.10564336E+06                                16.736284                           15.006264       1.114888       2.028619                    0.999854      66.329402     198.184380       0.593040       0.287328      -1.231428       0.075506       0.036653       0.021566       0.086658      -0.052165       0.105804       0.077535      -0.374160      -0.770680      -0.316137      -0.013586       0.329723             18.327739      16.318875      -0.609007       1.343566      28.540051       0.829003      10.124292          -0.000074
          103              S      -2.775087       7.175365      11.360847       0.121250     114.277007 0.28838377E+04  0.10310670E+06                                16.452417                           14.861751       1.210624       2.062566                    0.999900      65.498911     194.781556       0.596471       0.287211      -1.232324       0.026057       0.072462       0.051811       0.092812       0.130034       0.043312      -0.138833      -0.060601       0.847434      -0.300564      -0.025981       0.326545             17.702803      14.326134       2.820463      -0.009085      15.651402      -5.180830      23.130874          -0.000086
          104              S      -1.096291       9.128220       7.957430       0.110973     116.808492 0.29389910E+04  0.10564339E+06                                16.736284                           15.006266       1.114889       2.028619                    0.999854      66.329396     198.184350       0.593040       0.287328      -1.231429      -0.075506      -0.011503      -0.040942       0.086659       0.115611      -0.023451      -0.073738       0.199262       0.949586      -0.316137      -0.013586       0.329723             18.327740      16.318868       1.454465      -0.246143      10.913601      -3.820986      27.750751          -0.000074
          105              N      -2.463266       1.794109      11.868177      -0.197572      34.621875 0.46159315E+03  0.10832367E+05                                 8.913006                            6.968499       0.048589       2.068914                    0.997052      26.586324      72.286471       0.661594       0.394503      -1.096949       0.113957       0.064624       0.045061       0.138539      -0.051868      -0.029184      -0.016178      -0.060808      -0.009942      -0.074175       0.012392       0.061784             10.289013      12.421557       0.728514       3.316190      11.608407       2.220528       6.837075          -0.000025
          106              N       1.369380      -0.780911       8.525751      -0.197571      34.621861 0.46159295E+03  0.10832361E+05                                 8.913003                            6.968497       0.048589       2.068914                    0.997052      26.586317      72.286444       0.661594       0.394503      -1.096949      -0.113957      -0.027086      -0.073980       0.138539      -0.014988      -0.057597      -0.022798      -0.035715       0.065338      -0.074175       0.012392       0.061784             10.289009      12.421551       3.020659       1.550309       6.052173       0.754754      12.393304          -0.000024
          107              N       6.113080       8.442913       1.419674      -0.197572      34.621868 0.46159304E+03  0.10832363E+05                                 8.913004                            6.968498       0.048590       2.068915                    0.997052      26.586320      72.286451       0.661594       0.394503      -1.096949      -0.113957      -0.064624      -0.045061       0.138539      -0.051868      -0.029184      -0.016178      -0.060809      -0.009942      -0.074175       0.012392       0.061784             10.289011      12.421555       0.728514       3.316189      11.608404       2.220527       6.837073          -0.000024
          108              N       2.280434      11.017933       4.762100      -0.197571      34.621864 0.46159300E+03  0.10832362E+05                                 8.913003                            6.968498       0.048589       2.068914                    0.997052      26.586318      72.286445       0.661594       0.394503      -1.096949       0.113957       0.027086       0.073981       0.138539      -0.014988      -0.057597      -0.022798      -0.035715       0.065338      -0.074175       0.012392       0.061784             10.289009      12.421551       3.020659       1.550309       6.052173       0.754754      12.393304          -0.000024
          109              O       5.985979      -1.030956      11.017090      -0.548109      36.474303 0.57028999E+03  0.13896643E+05                                 8.718740                            7.388004       0.361554       2.176942                    0.996505      27.355748      72.116480       0.700329       0.358913      -1.140409      -0.025488      -0.005240      -0.011079       0.028282       0.051133      -0.031465       0.026786      -0.048144       0.017238      -0.079166       0.024553       0.054613              9.736090       7.411697       1.662312       0.963493      14.514516       2.348719       7.282056          -0.000044
          110              O       4.335105       2.591749      10.666291      -0.559127      39.395663 0.59553528E+03  0.14748986E+05                                 9.357904                            7.673417       0.023635       2.057774                    0.995333      28.224246      76.342097       0.667037       0.370767      -1.125110      -0.015299      -0.006738      -0.013053       0.021210      -0.024120       0.003332      -0.026130       0.120066       0.125932      -0.090433       0.036992       0.053441             10.553584      14.596175      -4.567060       1.579923      10.698322      -0.191791       6.366255          -0.000028
          111              O       2.342936       1.792026      10.015319      -0.548197      34.261584 0.53456733E+03  0.12841964E+05                                 8.390622                            7.159464       0.296175       2.147585                    0.997364      27.520278      72.491016       0.709067       0.359575      -1.137686       0.021747       0.010767       0.002002       0.024349       0.052596      -0.016519       0.010127      -0.076969       0.104102      -0.085623       0.037571       0.048053              9.368919       7.263011       1.610156       0.485658      14.498278       2.821694       6.345468          -0.000024
          112              O       4.303530      -1.710976       9.704516      -0.570095      39.845462 0.63524254E+03  0.15944690E+05                                 9.340427                            7.884624       0.141157       2.089333                    0.995522      28.406927      76.665910       0.664930       0.366990      -1.131080       0.018277       0.006921       0.007173       0.020819      -0.027557      -0.009195      -0.034212       0.115425       0.144459      -0.096683       0.039768       0.056915             10.457203      12.133902      -3.944640       2.953369      10.308426      -1.914487       8.929283          -0.000037
          113              O       2.407535      -0.678598      11.474458      -0.548109      36.474310 0.57029000E+03  0.13896644E+05                                 8.718742                            7.388005       0.361554       2.176942                    0.996505      27.355750      72.116492       0.700329       0.358914      -1.140409       0.025488       0.009376       0.007893       0.028282      -0.043468       0.041415       0.019488      -0.020483       0.100221      -0.079166       0.024552       0.054614              9.736091       7.411701       0.507601       1.853094       6.594058       0.259248      15.202515          -0.000044
          114              O       4.058409       0.584678       8.061075      -0.559127      39.395678 0.59553537E+03  0.14748988E+05                                 9.357908                            7.673418       0.023634       2.057773                    0.995333      28.224246      76.342103       0.667037       0.370767      -1.125110       0.015299       0.010902       0.009844       0.021209       0.009374      -0.022472       0.007607      -0.007819      -0.257725      -0.090433       0.036992       0.053441             10.553590      14.596181       2.692628      -4.012984       6.742736      -1.235308      10.321852          -0.000028
          115              O       6.050578       1.010122       9.000393      -0.548197      34.261620 0.53456813E+03  0.12841988E+05                                 8.390629                            7.159470       0.296174       2.147584                    0.997364      27.520289      72.491059       0.709066       0.359575      -1.137686      -0.021747       0.000811      -0.010922       0.024349      -0.029389       0.046643       0.012155      -0.084657       0.081037      -0.085623       0.037571       0.048053              9.368928       7.263015       0.058872       1.680773       5.484045       0.443671      15.359723          -0.000024
          116              O       4.089984       0.417096      12.466795      -0.570096      39.845470 0.63524257E+03  0.15944690E+05                                 9.340427                            7.884623       0.141157       2.089333                    0.995522      28.406935      76.665932       0.664930       0.366989      -1.131080      -0.018277      -0.005170      -0.008522       0.020818      -0.001862      -0.028991       0.002289      -0.022939      -0.270630      -0.096682       0.039768       0.056915             10.457203      12.133906       3.861872      -3.060802       9.963401      -2.005503       9.274302          -0.000037
          117              O      -2.336165      11.267978       2.270761      -0.548109      36.474311 0.57029015E+03  0.13896648E+05                                 8.718742                            7.388005       0.361554       2.176942                    0.996505      27.355752      72.116494       0.700329       0.358913      -1.140409       0.025488       0.005240       0.011079       0.028282       0.051133      -0.031465       0.026786      -0.048144       0.017237      -0.079166       0.024553       0.054613              9.736091       7.411698       1.662313       0.963493      14.514519       2.348720       7.282057          -0.000044
          118              O      -0.685291       7.645273       2.621560      -0.559127      39.395657 0.59553516E+03  0.14748982E+05                                 9.357904                            7.673416       0.023635       2.057774                    0.995333      28.224243      76.342087       0.667037       0.370767      -1.125110       0.015299       0.006737       0.013053       0.021210      -0.024120       0.003332      -0.026130       0.120066       0.125931      -0.090433       0.036992       0.053441             10.553583      14.596173      -4.567061       1.579922      10.698322      -0.191791       6.366255          -0.000028
          119              O       1.306878       8.444996       3.272532      -0.548197      34.261586 0.53456735E+03  0.12841965E+05                                 8.390623                            7.159464       0.296175       2.147585                    0.997364      27.520278      72.491018       0.709067       0.359575      -1.137686      -0.021747      -0.010767      -0.002002       0.024349       0.052596      -0.016519       0.010127      -0.076969       0.104102      -0.085623       0.037571       0.048053              9.368920       7.263011       1.610156       0.485658      14.498281       2.821694       6.345468          -0.000024
          120              O      -0.653716      11.947998       3.583335      -0.570095      39.845475 0.63524277E+03  0.15944697E+05                                 9.340429                            7.884625       0.141157       2.089332                    0.995522      28.406932      76.665928       0.664930       0.366990      -1.131080      -0.018277      -0.006921      -0.007174       0.020819      -0.027557      -0.009195      -0.034212       0.115425       0.144458      -0.096683       0.039768       0.056914             10.457206      12.133904      -3.944642       2.953370      10.308429      -1.914488       8.929285          -0.000037
          121              O       1.242279      10.915620       1.813393      -0.548109      36.474301 0.57028982E+03  0.13896638E+05                                 8.718741                            7.388004       0.361554       2.176942                    0.996505      27.355745      72.116478       0.700329       0.358914      -1.140409      -0.025488      -0.009375      -0.007893       0.028282      -0.043468       0.041415       0.019488      -0.020483       0.100221      -0.079166       0.024552       0.054614              9.736090       7.411701       0.507600       1.853093       6.594057       0.259248      15.202514          -0.000044
          122              O      -0.408595       9.652344       5.226776      -0.559127      39.395677 0.59553533E+03  0.14748987E+05                                 9.357907                            7.673417       0.023635       2.057773                    0.995333      28.224246      76.342100       0.667037       0.370767      -1.125110      -0.015299      -0.010903      -0.009844       0.021210       0.009374      -0.022472       0.007607      -0.007819      -0.257725      -0.090433       0.036992       0.053441             10.553589      14.596180       2.692628      -4.012985       6.742736      -1.235308      10.321852          -0.000028
          123              O      -2.400764       9.226900       4.287458      -0.548197      34.261600 0.53456772E+03  0.12841976E+05                                 8.390626                            7.159467       0.296175       2.147585                    0.997364      27.520280      72.491026       0.709067       0.359575      -1.137686       0.021747      -0.000811       0.010922       0.024349      -0.029389       0.046643       0.012155      -0.084657       0.081037      -0.085623       0.037571       0.048053              9.368924       7.263012       0.058872       1.680773       5.484043       0.443670      15.359717          -0.000024
          124              O      -0.440170       9.819926       0.821056      -0.570096      39.845470 0.63524259E+03  0.15944691E+05                                 9.340427                            7.884623       0.141157       2.089332                    0.995522      28.406935      76.665933       0.664930       0.366989      -1.131080       0.018277       0.005170       0.008522       0.020818      -0.001862      -0.028991       0.002289      -0.022939      -0.270630      -0.096682       0.039768       0.056915             10.457204      12.133906       3.861872      -3.060802       9.963401      -2.005503       9.274303          -0.000037

******************************************************
Auxiliary information for the entire system
The total spin magnetic moment of the unit cell is   -0.003339
The total net atomic charge of the unit cell is   -0.000001
Accuracy of reproducing the electrostatic potential in the unit cell:
  The inner radius (bohr) =    5.0000
  The outer radius (bohr) =   12.0000
  Valid grid points have density less than (e/(bohr^3)) =    0.0001
  The number of valid grid points were=        26556
  The rms potential error without charges in kcal/mol is=      2.06475
  The rms potential error with partial charges in kcal/mol is=      0.81291
  The RRMSE value at monopole order=      0.39371
  The rms potential error with partial charges and cloud penetration in kcal/mol is=      0.80574
  The RRMSE value at monopole order with cloud penetration is=      0.39024
  The rms potential error with partial charges and atomic dipoles in kcal/mol is=      0.53210
  The RRMSE value at dipole order=      0.25771
  The rms potential error with partial charges, atomic dipoles and cloud penetration in kcal/mol is=      0.51011
  The RRMSE value at dipole order with cloud penetration=      0.24705

******************************************************
The electron densities and ab initio electrostatic potential were computed in VASP using the PBE functional and
projector augmented wave method. See the main text of the journal article for a description of computational details.
The atomic charges, dipoles, and quadrupoles were computed with the DDEC6 method as described in
(a) T. A. Manz and N. Gabaldon Limas, RSC Adv. 6 (2016) 47771-47801 DOI: 10.1039/c6ra04656h
(b) N. Gabaldon Limas and T. A. Manz, RSC Adv. 8 (2018) 2678-2707 DOI: 10.1039/c7ra11829e.
For each atom in the material, the electron cloud parameters were fit to the spherically averaged atom-in-material
electron density using radial positions for which this density was between 10^-4 and 10^-2 electrons per cubic bohr.
The polarizabilities, dispersion coefficients, and quantum Drude oscillator (QDO) parameters were fit using the MCLF method.
The magnetic structure of the system was optimized in VASP from the default ferromagnetic initial guess using spin polarization.
The atomic spin moments (ASMs) were computed on this optimized magnetic structure using the DDEC6 partition as inputs
to the method of T. A. Manz and D. S. Sholl, J. Chem. Theory Comput. 7 (2011) 4146-4164 DOI: 10.1021/ct200539n.
The RMSE and RRMSE were computed using a uniform grid with Ewald summation.
