# Supplementary material for: A collection of forcefield precursors for metal–organic frameworks
Source: RSC Adv. 2019 Nov 13;9(63):36492–507. doi: 10.1039/c9ra07327b (PMC9075174; doi:10.1039/c9ra07327b)
Supplement: RA-009-C9RA07327B-s4231 [file RA-009-C9RA07327B-s4231.xyz]

  124
jmolscript: load "" {1 1 1} spacegroup "x,y,z" unitcell [{     14.003000     0.000000     0.000000 }, {     -3.807705    13.580910     0.000000 }, {     -3.807705    -4.428246    12.838682 }]
Zn     1.136076     7.349760     4.821310     0.798681
Zn    -1.749986     6.991342     4.318547     0.798681
Zn     5.251514     1.802904     8.017372     0.798681
Zn     8.137576     2.161322     8.520135     0.798681
H      5.541746     5.296388     5.276698     0.125710
H      5.131714    -1.451435     5.286969     0.163212
H      3.216879     5.426143     5.195815     0.096141
H      1.087260     6.292000     9.473663     0.144470
H     -0.154001     5.488207    11.500891     0.120085
H      5.552991     9.105711     3.906811     0.131978
H      3.743885     0.697205     4.951880     0.117338
H      3.408602     9.182492     4.707945     0.101558
H      7.847344     5.891311     6.111213     0.125710
H     -5.745624     3.681379    12.486902     0.163212
H     -3.830789     6.010082     6.014923     0.096141
H     -1.701170     2.248353     3.801534     0.144470
H     -0.459909     0.069830     3.900392     0.120085
H      7.836099     8.428414     2.956748     0.131977
H     -4.357795     4.698749    10.564951     0.117338
H      9.980488     7.696100     2.622943     0.101558
H      0.845844     3.856276     7.561984     0.125710
H      1.255876    10.604099     7.551713     0.163212
H      3.170711     3.726521     7.642867     0.096140
H      5.300330     2.860664     3.365019     0.144470
H      6.541591     3.664457     1.337791     0.120085
H      0.834599     0.046953     8.931871     0.131978
H      2.643705     8.455459     7.886802     0.117338
H      2.978988    -0.029828     8.130737     0.101558
H     -1.459754     3.261353     6.727469     0.125710
H     12.133214     5.471285     0.351780     0.163212
H     10.218379     3.142582     6.823759     0.096141
H      8.088760     6.904311     9.037148     0.144470
H      6.847499     9.082834     8.938290     0.120085
H     -1.448509     0.724250     9.881934     0.131977
H     10.745385     4.453915     2.273731     0.117338
H     -3.592898     1.456564    10.215739     0.101558
C     -0.747415     6.329266     8.550562    -0.117345
C     -0.420179     9.675750     4.919783     0.560469
C      6.003042     7.160587     4.569287     0.107170
C     -0.583671     6.695884     7.011204     0.534182
C      2.104978    -0.195693     4.457590     0.005500
C     -0.658660    11.172304     4.793964    -0.144972
C     -1.898715     5.373100    10.543126     0.016426
C      5.149739     6.090067     4.995531    -0.187597
C      4.233800    -1.364463     5.058441    -0.122156
C      3.713892     6.188854     5.008370     0.106209
C      0.170505     6.136677     9.526302    -0.116090
C     -0.578743     5.629517    10.685635    -0.191109
C      5.167734     8.352689     4.294539    -0.183017
C      3.362158    -0.140357     4.824777    -0.178366
C      3.828143     8.357804     4.606519     0.098467
C      0.133505     3.133156     4.067294    -0.117345
C     -0.193731     7.656672     2.087570     0.560469
C      7.386048     7.167909     4.579558     0.107173
C     -0.030239     4.707925     4.222643     0.534182
C     -2.718888     4.874883    11.570220     0.005502
C      0.044750     8.263588     0.713831    -0.144972
C      1.284805     0.937719     4.321500     0.016428
C      8.239351     6.415902     5.452588    -0.187598
C     -4.847710     3.925776    12.479199    -0.122156
C      9.675198     6.435976     5.355014     0.106209
C     -0.784415     2.147946     3.931204    -0.116090
C     -0.035167     0.886607     4.032630    -0.191109
C      8.221356     7.816343     3.542192    -0.183017
C     -3.976068     4.545807    11.398182    -0.178366
C      9.560947     7.523081     3.435631     0.098467
C      7.135005     2.823398     4.288120    -0.117345
C      6.807769    -0.523086     7.918899     0.560469
C      0.384548     1.992077     8.269395     0.107170
C      6.971261     2.456780     5.827478     0.534182
C      4.282612     9.348357     8.381092     0.005500
C      7.046250    -2.019640     8.044718    -0.144972
C      8.286305     3.779564     2.295556     0.016426
C      1.237851     3.062597     7.843151    -0.187597
C      2.153790    10.517127     7.780241    -0.122156
C      2.673698     2.963810     7.830312     0.106209
C      6.217085     3.015987     3.312380    -0.116090
C      6.966333     3.523147     2.153047    -0.191109
C      1.219856     0.799975     8.544143    -0.183017
C      3.025432     9.293021     8.013905    -0.178365
C      2.559447     0.794860     8.232163     0.098467
C      6.254085     6.019508     8.771388    -0.117345
C      6.581321     1.495992    10.751112     0.560470
C     -0.998458     1.984755     8.259124     0.107173
C      6.417829     4.444739     8.616039     0.534182
C      9.106478     4.277781     1.268462     0.005502
C      6.342840     0.889076    12.124851    -0.144972
C      5.102785     8.214945     8.517182     0.016428
C     -1.851761     2.736762     7.386094    -0.187598
C     11.235300     5.226888     0.359483    -0.122156
C     -3.287608     2.716688     7.483668     0.106209
C      7.172005     7.004718     8.907478    -0.116090
C      6.422757     8.266057     8.806052    -0.191109
C     -1.833766     1.336321     9.296490    -0.183017
C     10.363658     4.606857     1.440500    -0.178366
C     -3.173357     1.629583     9.403051     0.098467
S     -2.198179    11.777363     4.403283     0.139787
S     -2.320022     5.843458     8.989645     0.107561
S      1.584269     8.830205     0.269227     0.139787
S      1.706112     2.559665     4.383383     0.107560
S      8.585769    -2.624699     8.435399     0.139787
S      8.707612     3.309206     3.849037     0.107561
S      4.803321     0.322459    12.569455     0.139787
S      4.681478     6.592999     8.455299     0.107560
N      3.096859     7.274405     4.770854    -0.162383
N     -3.710769     7.014470     4.406236    -0.162383
N      3.290731     1.878259     8.067828    -0.162383
N     -3.904641     2.138194     8.432446    -0.162383
O      0.773170     9.323094     5.095673    -0.479173
O      0.729516     6.958551     6.789095    -0.524227
O     -1.525960     8.970805     4.612938    -0.570667
O     -1.622826     6.635077     6.285819    -0.497845
O     -1.387080     7.375407     2.363601    -0.479173
O     -1.343426     5.003542     4.046753    -0.524227
O      0.912050     7.716890     2.854039    -0.570667
O      1.008916     5.373840     4.516648    -0.497845
O      5.614420    -0.170430     7.743009    -0.479173
O      5.658074     2.194113     6.049587    -0.524227
O      7.913550     0.181859     8.225744    -0.570667
O      8.010416     2.517587     6.552863    -0.497845
O      7.774670     1.777257    10.475081    -0.479174
O      7.731016     4.149122     8.791929    -0.524227
O      5.475540     1.435774     9.984643    -0.570667
O      5.378674     3.778824     8.322034    -0.497845

The following XYZ coordinates are in angstroms. Other properties are in atomic units.
The sperically averaged electron density of each atom fit to a function of the form exp(a - br)
eigen_1, eigen_2 and eigen_3 are the three eigenvalues of traceless quadrupole moment tensor
  atom number  atomic symbol              X              Y              Z     net charge C6 coefficient C8 coefficient C10 coefficient fluctuating dipole atomic polarizability isotropic forcefield polarizability              a              b squared Pearson coefficient          <r^3>          <r^4>         wp_QDO          m_QDO          q_QDO       dipole_x       dipole_y       dipole_z         dipole            Qxy            Qxz            Qyz     Q(x^2-y^2)  Q(3z^2 - R^2)        eigen_1        eigen_2        eigen_3 static polarizability      alpha(xx)      alpha(xy)      alpha(xz)      alpha(yy)      alpha(yz)      alpha(zz) atomic spin moment
            1             Zn       1.136076       7.349760       4.821310       0.798681      98.150065 0.18216662E+04  0.57852533E+05                                18.478683                           14.834851       0.264153       1.932594                    0.996547      48.084473     133.169083       0.425720       0.453032      -1.103646       0.015196       0.009211      -0.003863       0.018185      -0.004196      -0.017576      -0.012930      -0.165909       0.113669      -0.104273       0.034897       0.069376             23.361674      24.781658      -2.069725       0.529660      23.824648      -1.613273      21.478716           0.000003
            2             Zn      -1.749986       6.991342       4.318547       0.798681      98.150060 0.18216662E+04  0.57852530E+05                                18.478684                           14.834852       0.264153       1.932594                    0.996547      48.084472     133.169082       0.425720       0.453032      -1.103646      -0.015196       0.006655      -0.007448       0.018185      -0.015247      -0.009698      -0.018232      -0.150537       0.159785      -0.104273       0.034897       0.069376             23.361675      24.781661       1.175575      -1.783913      22.722700      -1.993353      22.580665           0.000003
            3             Zn       5.251514       1.802904       8.017372       0.798681      98.150063 0.18216662E+04  0.57852532E+05                                18.478684                           14.834852       0.264153       1.932594                    0.996547      48.084474     133.169091       0.425720       0.453032      -1.103646      -0.015196      -0.009211       0.003863       0.018185      -0.004196      -0.017576      -0.012930      -0.165909       0.113669      -0.104273       0.034897       0.069376             23.361675      24.781659      -2.069725       0.529660      23.824649      -1.613273      21.478717           0.000003
            4             Zn       8.137576       2.161322       8.520135       0.798681      98.150059 0.18216662E+04  0.57852530E+05                                18.478684                           14.834852       0.264153       1.932594                    0.996547      48.084472     133.169082       0.425720       0.453032      -1.103646       0.015196      -0.006655       0.007448       0.018185      -0.015247      -0.009698      -0.018232      -0.150537       0.159785      -0.104273       0.034897       0.069376             23.361675      24.781661       1.175575      -1.783913      22.722699      -1.993353      22.580665           0.000003
            5              H       5.541746       5.296388       5.276698       0.125710       0.881394 0.63539122E+01  0.60054062E+02                                 1.627642                            1.560122      -1.251425       2.300464                    0.993798       3.670129      10.748992       0.451126       1.436506      -0.675353       0.016810      -0.033509       0.014231       0.040099       0.001029       0.003124      -0.010730       0.003279      -0.039002      -0.018432       0.008436       0.009996              1.664580       1.683968      -0.308558       0.071742       1.926262      -0.174639       1.383510           0.000008
            6              H       5.131714      -1.451435       5.286969       0.163212       1.088621 0.78823129E+01  0.77354810E+02                                 1.781057                            1.672723      -1.164466       2.365867                    0.996441       3.321114       9.398108       0.468864       1.331147      -0.699635       0.047206      -0.001034       0.010390       0.048347       0.001905       0.001892      -0.000094       0.013989      -0.053979      -0.018100       0.001753       0.016347              1.826454       2.276993      -0.127941       0.314972       1.645100      -0.004131       1.557269           0.000003
            7              H       3.216879       5.426143       5.195815       0.096141       1.067675 0.74422465E+01  0.72698572E+02                                 1.805932                            1.652408      -1.174602       2.320131                    0.995106       3.762829      10.966497       0.455746       1.375820      -0.687167      -0.024899      -0.036927       0.011320       0.045953      -0.002523      -0.004093      -0.012388      -0.006446      -0.025887      -0.016638       0.002386       0.014252              1.902363       2.088428       0.521077      -0.097466       2.190715      -0.196384       1.427946           0.000011
            8              H       1.087260       6.292000       9.473663       0.144470       1.079794 0.76117884E+01  0.73908518E+02                                 1.757318                            1.631064      -0.936089       2.457648                    0.998740       3.326389       9.304480       0.481295       1.310650      -0.703705       0.038144       0.007444      -0.001954       0.038913       0.003986       0.003220      -0.005369       0.017313       0.014905      -0.013899       0.005043       0.008856              1.817977       2.450952       0.257835      -0.134855       1.499087      -0.046275       1.503894           0.000009
            9              H      -0.154001       5.488207      11.500891       0.120085       1.235377 0.93199230E+01  0.94284919E+02                                 1.861765                            1.760349      -0.889904       2.461164                    0.998819       3.392305       9.387260       0.485579       1.246857      -0.719395       0.020213      -0.001622       0.031881       0.037783       0.005781       0.005934      -0.003749       0.031250       0.009835      -0.019327       0.002265       0.017062              1.883941       1.782009       0.009529       0.312066       1.482575      -0.146471       2.387238           0.000006
           10              H       5.552991       9.105711       3.906811       0.131978       1.061800 0.77472202E+01  0.74070481E+02                                 1.614300                            1.550896      -0.820996       2.502091                    0.999654       3.085187       8.025618       0.550245       1.164262      -0.739389       0.013096       0.030725      -0.022579       0.040315      -0.002061      -0.008521      -0.011631      -0.006492      -0.032541      -0.019666       0.005266       0.014400              1.616067       1.637779       0.207815      -0.175475       1.786430      -0.245822       1.423993           0.000007
           11              H       3.743885       0.697205       4.951880       0.117338       0.982045 0.70080229E+01  0.67710321E+02                                 1.734518                            1.625082      -1.230207       2.300485                    0.994478       3.750278      11.015391       0.448601       1.413144      -0.679816       0.016801       0.030260       0.006638       0.035242      -0.001032       0.004344       0.000407       0.001422      -0.027358      -0.010361       0.003608       0.006753              1.809322       1.751868       0.341772       0.109896       2.246775       0.139940       1.429325           0.000003
           12              H       3.408602       9.182492       4.707945       0.101558       1.214098 0.86936064E+01  0.86759504E+02                                 1.862558                            1.710725      -0.869193       2.467133                    0.999103       3.448199       9.594840       0.486180       1.262385      -0.714469      -0.018518       0.044486       0.011576       0.049557       0.001037      -0.005773      -0.001729      -0.020372      -0.055456      -0.020261       0.000668       0.019593              1.957041       2.000065      -0.569510      -0.091595       2.386824       0.146421       1.484233           0.000004
           13              H       7.847344       5.891311       6.111213       0.125710       0.881394 0.63539161E+01  0.60054106E+02                                 1.627643                            1.560123      -1.251425       2.300464                    0.993798       3.670129      10.748992       0.451126       1.436506      -0.675353      -0.016810      -0.024380       0.027037       0.040099       0.002618       0.001992      -0.013954       0.012626      -0.010959      -0.018432       0.008436       0.009996              1.664581       1.683968       0.168431      -0.268303       1.548878      -0.304805       1.760895           0.000008
           14              H      -5.745624       3.681379      12.486902       0.163212       1.088621 0.78823121E+01  0.77354795E+02                                 1.781056                            1.672723      -1.164466       2.365867                    0.996441       3.321114       9.398105       0.468864       1.331146      -0.699635      -0.047206      -0.010159      -0.002410       0.048347       0.001167       0.002417      -0.006237       0.031800      -0.000545      -0.018100       0.001753       0.016347              1.826453       2.276992       0.339475      -0.018247       1.569153      -0.030326       1.633214           0.000004
           15              H      -3.830789       6.010082       6.014923       0.096141       1.067676 0.74422520E+01  0.72698636E+02                                 1.805933                            1.652408      -1.174602       2.320131                    0.995106       3.762829      10.966497       0.455746       1.375820      -0.687167       0.024899      -0.022742       0.031217       0.045953      -0.003047      -0.003720      -0.014737       0.000365      -0.005454      -0.016638       0.002386       0.014252              1.902363       2.088428      -0.262044       0.460818       1.630110      -0.389745       1.988551           0.000011
           16              H      -1.701170       2.248353       3.801534       0.144470       1.079794 0.76117880E+01  0.73908511E+02                                 1.757317                            1.631064      -0.936089       2.457648                    0.998740       3.326389       9.304479       0.481295       1.310650      -0.703705      -0.038144       0.004275      -0.006400       0.038913       0.001744       0.004818       0.000738      -0.000393      -0.038213      -0.013899       0.005043       0.008856              1.817977       2.450952      -0.211556       0.199772       1.531910      -0.034953       1.471069           0.000009
           17              H      -0.459909       0.069830       3.900392       0.120085       1.235377 0.93199261E+01  0.94284958E+02                                 1.861766                            1.760349      -0.889905       2.461164                    0.998819       3.392305       9.387260       0.485579       1.246857      -0.719395      -0.020213      -0.030667      -0.008862       0.037783       0.003725       0.007400       0.003380       0.010580      -0.052174      -0.019327       0.002265       0.017062              1.883941       1.782009       0.291904       0.110761       2.381355       0.163531       1.488459           0.000006
           18              H       7.836099       8.428414       2.956748       0.131977       1.061801 0.77472301E+01  0.74070600E+02                                 1.614301                            1.550898      -0.820997       2.502091                    0.999654       3.085188       8.025622       0.550244       1.164263      -0.739389      -0.013096       0.031363      -0.021683       0.040315      -0.007384      -0.004726      -0.015174       0.003779      -0.001728      -0.019666       0.005266       0.014400              1.616069       1.637780      -0.233646       0.139241       1.614073      -0.305271       1.596352           0.000007
           19              H      -4.357795       4.698749      10.564951       0.117338       0.982045 0.70080216E+01  0.67710308E+02                                 1.734518                            1.625082      -1.230207       2.300485                    0.994478       3.750278      11.015392       0.448601       1.413144      -0.679816      -0.016801       0.003591      -0.030771       0.035242       0.004443       0.000440      -0.003677       0.013263       0.008162      -0.010360       0.003608       0.006753              1.809322       1.751868      -0.007549       0.358927       1.429963      -0.141790       2.246137           0.000003
           20              H       9.980488       7.696100       2.622943       0.101558       1.214098 0.86936043E+01  0.86759474E+02                                 1.862558                            1.710725      -0.869193       2.467133                    0.999103       3.448199       9.594838       0.486180       1.262384      -0.714469       0.018518       0.003562      -0.045829       0.049557      -0.005796      -0.000902      -0.013048       0.012445       0.042997      -0.020261       0.000668       0.019593              1.957040       2.000064       0.099107      -0.568250       1.489928      -0.162932       2.381128           0.000004
           21              H       0.845844       3.856276       7.561984       0.125710       0.881394 0.63539162E+01  0.60054105E+02                                 1.627642                            1.560122      -1.251425       2.300464                    0.993798       3.670130      10.748994       0.451126       1.436505      -0.675353      -0.016810       0.033509      -0.014231       0.040099       0.001029       0.003124      -0.010730       0.003279      -0.039002      -0.018432       0.008436       0.009996              1.664580       1.683969      -0.308558       0.071742       1.926262      -0.174639       1.383510           0.000008
           22              H       1.255876      10.604099       7.551713       0.163212       1.088621 0.78823134E+01  0.77354810E+02                                 1.781057                            1.672723      -1.164466       2.365867                    0.996441       3.321114       9.398105       0.468864       1.331146      -0.699635      -0.047206       0.001034      -0.010390       0.048347       0.001905       0.001892      -0.000094       0.013989      -0.053979      -0.018100       0.001753       0.016347              1.826453       2.276992      -0.127941       0.314972       1.645099      -0.004131       1.557268           0.000004
           23              H       3.170711       3.726521       7.642867       0.096140       1.067676 0.74422523E+01  0.72698642E+02                                 1.805933                            1.652408      -1.174603       2.320130                    0.995106       3.762831      10.966504       0.455746       1.375820      -0.687167       0.024899       0.036927      -0.011320       0.045953      -0.002523      -0.004093      -0.012388      -0.006446      -0.025887      -0.016638       0.002386       0.014252              1.902364       2.088429       0.521077      -0.097466       2.190716      -0.196384       1.427946           0.000011
           24              H       5.300330       2.860664       3.365019       0.144470       1.079795 0.76117887E+01  0.73908520E+02                                 1.757318                            1.631064      -0.936089       2.457648                    0.998740       3.326389       9.304479       0.481295       1.310650      -0.703705      -0.038144      -0.007444       0.001954       0.038913       0.003986       0.003220      -0.005369       0.017313       0.014905      -0.013899       0.005043       0.008856              1.817977       2.450952       0.257835      -0.134855       1.499086      -0.046275       1.503893           0.000009
           25              H       6.541591       3.664457       1.337791       0.120085       1.235376 0.93199157E+01  0.94284826E+02                                 1.861765                            1.760348      -0.889904       2.461164                    0.998819       3.392304       9.387256       0.485579       1.246857      -0.719395      -0.020213       0.001622      -0.031881       0.037783       0.005781       0.005934      -0.003749       0.031250       0.009835      -0.019327       0.002265       0.017062              1.883940       1.782008       0.009529       0.312066       1.482574      -0.146471       2.387237           0.000006
           26              H       0.834599       0.046953       8.931871       0.131978       1.061800 0.77472145E+01  0.74070412E+02                                 1.614299                            1.550896      -0.820996       2.502091                    0.999654       3.085186       8.025614       0.550245       1.164262      -0.739389      -0.013096      -0.030725       0.022579       0.040315      -0.002061      -0.008521      -0.011631      -0.006492      -0.032541      -0.019666       0.005266       0.014400              1.616066       1.637778       0.207814      -0.175475       1.786430      -0.245822       1.423992           0.000008
           27              H       2.643705       8.455459       7.886802       0.117338       0.982045 0.70080273E+01  0.67710373E+02                                 1.734518                            1.625082      -1.230207       2.300485                    0.994478       3.750279      11.015394       0.448601       1.413143      -0.679816      -0.016801      -0.030260      -0.006638       0.035242      -0.001032       0.004344       0.000407       0.001422      -0.027358      -0.010361       0.003608       0.006753              1.809323       1.751868       0.341773       0.109896       2.246776       0.139940       1.429325           0.000003
           28              H       2.978988      -0.029828       8.130737       0.101558       1.214098 0.86936065E+01  0.86759500E+02                                 1.862558                            1.710725      -0.869193       2.467133                    0.999103       3.448199       9.594838       0.486180       1.262384      -0.714469       0.018518      -0.044486      -0.011576       0.049557       0.001037      -0.005773      -0.001729      -0.020372      -0.055456      -0.020261       0.000668       0.019593              1.957040       2.000064      -0.569509      -0.091595       2.386823       0.146421       1.484233           0.000004
           29              H      -1.459754       3.261353       6.727469       0.125710       0.881394 0.63539192E+01  0.60054141E+02                                 1.627643                            1.560123      -1.251426       2.300464                    0.993798       3.670130      10.748995       0.451126       1.436505      -0.675353       0.016810       0.024380      -0.027037       0.040099       0.002618       0.001992      -0.013954       0.012626      -0.010959      -0.018432       0.008436       0.009996              1.664581       1.683969       0.168431      -0.268303       1.548878      -0.304805       1.760896           0.000008
           30              H      12.133214       5.471285       0.351780       0.163212       1.088621 0.78823136E+01  0.77354812E+02                                 1.781057                            1.672723      -1.164466       2.365867                    0.996441       3.321114       9.398105       0.468864       1.331146      -0.699635       0.047206       0.010159       0.002410       0.048347       0.001167       0.002417      -0.006237       0.031800      -0.000545      -0.018100       0.001753       0.016347              1.826453       2.276992       0.339475      -0.018247       1.569153      -0.030326       1.633214           0.000004
           31              H      10.218379       3.142582       6.823759       0.096141       1.067677 0.74422609E+01  0.72698742E+02                                 1.805934                            1.652409      -1.174603       2.320131                    0.995106       3.762831      10.966503       0.455746       1.375819      -0.687167      -0.024899       0.022742      -0.031217       0.045953      -0.003047      -0.003720      -0.014737       0.000365      -0.005454      -0.016638       0.002386       0.014252              1.902364       2.088429      -0.262044       0.460819       1.630111      -0.389745       1.988552           0.000011
           32              H       8.088760       6.904311       9.037148       0.144470       1.079795 0.76117899E+01  0.73908541E+02                                 1.757318                            1.631065      -0.936089       2.457648                    0.998740       3.326389       9.304482       0.481295       1.310651      -0.703705       0.038144      -0.004275       0.006400       0.038913       0.001744       0.004818       0.000738      -0.000393      -0.038213      -0.013899       0.005043       0.008856              1.817978       2.450954      -0.211556       0.199772       1.531911      -0.034953       1.471070           0.000009
           33              H       6.847499       9.082834       8.938290       0.120085       1.235376 0.93199167E+01  0.94284833E+02                                 1.861764                            1.760348      -0.889904       2.461164                    0.998819       3.392304       9.387254       0.485579       1.246856      -0.719395       0.020213       0.030667       0.008862       0.037783       0.003725       0.007400       0.003380       0.010580      -0.052174      -0.019327       0.002265       0.017062              1.883939       1.782007       0.291904       0.110761       2.381352       0.163530       1.488458           0.000006
           34              H      -1.448509       0.724250       9.881934       0.131977       1.061801 0.77472301E+01  0.74070600E+02                                 1.614301                            1.550898      -0.820997       2.502091                    0.999654       3.085188       8.025622       0.550244       1.164263      -0.739389       0.013096      -0.031363       0.021683       0.040315      -0.007384      -0.004727      -0.015174       0.003779      -0.001728      -0.019666       0.005266       0.014400              1.616069       1.637780      -0.233646       0.139241       1.614073      -0.305271       1.596352           0.000007
           35              H      10.745385       4.453915       2.273731       0.117338       0.982045 0.70080268E+01  0.67710367E+02                                 1.734518                            1.625082      -1.230207       2.300484                    0.994478       3.750279      11.015394       0.448601       1.413143      -0.679816       0.016801      -0.003591       0.030771       0.035242       0.004443       0.000440      -0.003677       0.013263       0.008162      -0.010361       0.003608       0.006753              1.809323       1.751868      -0.007549       0.358927       1.429963      -0.141790       2.246137           0.000003
           36              H      -3.592898       1.456564      10.215739       0.101558       1.214098 0.86936057E+01  0.86759493E+02                                 1.862558                            1.710725      -0.869193       2.467133                    0.999103       3.448199       9.594839       0.486180       1.262385      -0.714469      -0.018518      -0.003562       0.045829       0.049557      -0.005796      -0.000902      -0.013048       0.012445       0.042997      -0.020261       0.000668       0.019593              1.957040       2.000065       0.099107      -0.568250       1.489928      -0.162932       2.381128           0.000004
           37              C      -0.747415       6.329266       8.550562      -0.117345      45.448509 0.57895165E+03  0.14538296E+05                                11.155534                            8.038773      -0.123818       1.923473                    0.999013      30.660630      89.412853       0.582729       0.418570      -1.068921       0.007625      -0.001103       0.034883       0.035723       0.022159      -0.023210      -0.014246       0.051714      -0.039219      -0.031039      -0.020631       0.051670             14.306973      10.522897       1.617033      -2.115489       8.241024      -5.827079      24.156999           0.000002
           38              C      -0.420179       9.675750       4.919783       0.560469      27.411147 0.29148543E+03  0.62727421E+04                                 8.415608                            6.039878       0.051375       2.052945                    0.999716      23.676880      67.615657       0.606450       0.469322      -1.021043       0.006553      -0.054344      -0.001821       0.054768       0.017091      -0.024769      -0.007387       0.052245       0.331754      -0.086509      -0.028867       0.115376             10.743197       9.887423      -0.997924       1.210497      17.237063       0.701385       5.105104           0.000006
           39              C       6.003042       7.160587       4.569287       0.107170      39.159132 0.41804203E+03  0.97125520E+04                                10.223051                            6.936247      -0.054302       1.999564                    0.999414      26.495782      75.220437       0.610847       0.431579      -1.056878       0.007659       0.001070      -0.001272       0.007837      -0.011057      -0.006764      -0.011138      -0.016557       0.031158      -0.022845       0.004348       0.018497             13.836789      26.973215      -1.377523      -1.584047       8.724842      -0.907914       5.812309           0.000003
           40              C      -0.583671       6.695884       7.011204       0.534182      27.812632 0.31590618E+03  0.69106689E+04                                 8.390031                            6.253294       0.092593       2.062600                    0.999793      24.032729      68.361993       0.603189       0.464185      -1.027669       0.010895       0.023609      -0.054987       0.060825      -0.026082       0.003386       0.035179      -0.127867      -0.224432      -0.082859      -0.029739       0.112598             10.121583      10.712634       1.293082       0.250187       5.935262      -2.511258      13.716852           0.000007
           41              C       2.104978      -0.195693       4.457590       0.005500      45.484844 0.44479185E+03  0.10561194E+05                                11.371488                            7.188168      -0.246754       1.913483                    0.999294      28.589156      83.739298       0.592160       0.435623      -1.047861      -0.017758       0.012917      -0.015817       0.027063      -0.001213       0.010488      -0.000340       0.005300      -0.046264      -0.019149       0.004889       0.014260             16.030982      17.878863     -10.479237       2.644973      23.634307      -1.400363       6.579775          -0.000002
           42              C      -0.658660      11.172304       4.793964      -0.144972      58.024056 0.66600147E+03  0.17280789E+05                                13.092492                            8.587978      -0.177883       1.897345                    0.999384      31.716170      93.319181       0.568434       0.415277      -1.073481      -0.010014       0.042603      -0.020969       0.048528      -0.000950       0.013135       0.008131      -0.000100      -0.090643      -0.035056       0.015939       0.019117             18.887893      11.424173      -3.649728       1.224768      37.947221       1.360741       7.292285          -0.000000
           43              C      -1.898715       5.373100      10.543126       0.016426      45.841905 0.46145754E+03  0.11033170E+05                                11.422338                            7.306222      -0.220959       1.920711                    0.999329      28.535311      83.255163       0.590544       0.433796      -1.051335      -0.026593      -0.002773       0.011192       0.028986       0.014926       0.003894      -0.001315       0.039004       0.007179      -0.025976       0.002114       0.023862             16.010466      18.668449       6.000365      -9.914526       9.273566      -6.320049      20.089384          -0.000003
           44              C       5.149739       6.090067       4.995531      -0.187597      38.576335 0.53408351E+03  0.13252182E+05                                10.134583                            7.857197      -0.063570       1.945347                    0.998528      31.110151      92.634009       0.569470       0.433468      -1.050952      -0.011711       0.005773      -0.002382       0.013272      -0.015765       0.018122      -0.007268      -0.022726      -0.052538      -0.029830      -0.003015       0.032846             12.310934      20.879407      -0.113678      -0.987522       9.969782      -1.399180       6.083613           0.000006
           45              C       4.233800      -1.364463       5.058441      -0.122156      38.896470 0.53841248E+03  0.13347720E+05                                10.081641                            7.800993      -0.039480       1.946984                    0.999282      31.100346      91.688673       0.582906       0.423854      -1.059940       0.005575       0.022001      -0.000932       0.022716       0.005656       0.008530       0.008006      -0.038834      -0.119907      -0.042253       0.001001       0.041252             12.023618      13.391094      -2.148112       2.693139      16.222374       0.344175       6.457384          -0.000000
           46              C       3.713892       6.188854       5.008370       0.106209      28.471429 0.33076501E+03  0.73223969E+04                                 8.381370                            6.234232       0.055995       2.044076                    0.999297      26.081729      74.735402       0.627906       0.440634      -1.040699       0.000513       0.035341      -0.021792       0.041523       0.011097       0.005234      -0.003756      -0.021755       0.108224      -0.034139      -0.002550       0.036688             10.192547      16.052528      -0.797969       0.161619       9.766264      -1.142916       4.758851           0.000009
           47              C       0.170505       6.136677       9.526302      -0.116090      33.849059 0.44604995E+03  0.10596358E+05                                 9.207898                            7.106068       0.025237       1.976716                    0.999529      29.991554      87.809656       0.607332       0.424528      -1.054859      -0.005157      -0.001944       0.027738       0.028280       0.006472      -0.001273      -0.004130       0.002421       0.053286      -0.015638      -0.002916       0.018554             10.733170      12.857006       2.304983      -2.344045       6.483906      -2.680947      12.858598           0.000007
           48              C      -0.578743       5.629517      10.685635      -0.191109      37.305821 0.47346094E+03  0.11428991E+05                                 9.826683                            7.290925       0.033669       1.964519                    0.999788      31.347202      92.847550       0.602657       0.421029      -1.055887       0.024648       0.027992      -0.027637       0.046421      -0.000152       0.010120      -0.008260       0.028561       0.068158      -0.027093      -0.000986       0.028079             11.812571      13.508910       3.094263      -3.701427       6.796841      -3.341072      15.131963           0.000006
           49              C       5.167734       8.352689       4.294539      -0.183017      34.627021 0.45642858E+03  0.10824704E+05                                 9.199201                            7.102806       0.297420       2.066198                    0.999876      29.619670      84.570105       0.623081       0.414494      -1.069101       0.000727      -0.012151      -0.004816       0.013090       0.016588      -0.003860      -0.006809      -0.043865      -0.027367      -0.023110      -0.010338       0.033448             10.860484      17.908832      -2.334472      -1.427375       9.008475      -1.136657       5.664143           0.000012
           50              C       3.362158      -0.140357       4.824777      -0.178366      40.249746 0.50061382E+03  0.12298333E+05                                10.500617                            7.618607      -0.221534       1.890010                    0.998490      31.847995      96.288781       0.573434       0.434790      -1.043664       0.027494      -0.041930       0.005786       0.050473       0.009339      -0.003254       0.002960      -0.039238       0.026269      -0.026523       0.008637       0.017886             13.093324      14.871045      -3.958507       2.574884      18.058689      -0.164206       6.350239          -0.000004
           51              C       3.828143       8.357804       4.606519       0.098467      26.815300 0.32092893E+03  0.70336326E+04                                 7.967239                            6.096891       0.180184       2.085871                    0.999444      25.721331      72.737298       0.643422       0.434349      -1.047056      -0.009427      -0.053394       0.017423       0.056951      -0.004868       0.011484      -0.005700      -0.049200       0.060226      -0.037211       0.011055       0.026156              9.320441      14.068092      -0.420839      -1.311345       9.227235       0.030943       4.665995           0.000002
           52              C       0.133505       3.133156       4.067294      -0.117345      45.448528 0.57895172E+03  0.14538298E+05                                11.155537                            8.038773      -0.123819       1.923473                    0.999013      30.660631      89.412859       0.582729       0.418570      -1.068921      -0.007625      -0.033336      -0.010332       0.035723      -0.029166       0.013380      -0.009291       0.037349      -0.082317      -0.031039      -0.020631       0.051670             14.306980      10.522897      -2.527131       0.838873      26.057189       0.317969       6.340854           0.000002
           53              C      -0.193731       7.656672       2.087570       0.560469      27.411140 0.29148544E+03  0.62727421E+04                                 8.415606                            6.039878       0.051375       2.052945                    0.999716      23.676880      67.615655       0.606450       0.469322      -1.021043      -0.006553      -0.015998       0.051968       0.054768      -0.028988       0.008080       0.053366      -0.123896      -0.196668      -0.086509      -0.028867       0.115376             10.743193       9.887425       1.469726      -0.548684       5.962550      -3.187354      16.379605           0.000006
           54              C       7.386048       7.167909       4.579558       0.107173      39.159089 0.41804150E+03  0.97125365E+04                                10.223044                            6.936242      -0.054302       1.999565                    0.999414      26.495764      75.220370       0.610847       0.431579      -1.056878      -0.007659       0.001551      -0.000597       0.007837      -0.002789      -0.012658      -0.006519      -0.029947      -0.009014      -0.022845       0.004348       0.018497             13.836777      26.973192      -1.048320      -1.818733       6.681677      -1.612629       7.855463           0.000003
           55              C      -0.030239       4.707925       4.222643       0.534182      27.812641 0.31590623E+03  0.69106700E+04                                 8.390034                            6.253294       0.092593       2.062600                    0.999793      24.032727      68.361988       0.603189       0.464185      -1.027669      -0.010895       0.059680      -0.004389       0.060825       0.011706      -0.023553      -0.026599       0.051242       0.312894      -0.082859      -0.029739       0.112598             10.121587      10.712631      -0.185113       1.303987      14.437707       0.421354       5.214423           0.000007
           56              C      -2.718888       4.874883      11.570220       0.005502      45.484802 0.44479139E+03  0.10561180E+05                                11.371481                            7.188164      -0.246754       1.913484                    0.999294      28.589143      83.739248       0.592160       0.435623      -1.047861       0.017758       0.019164      -0.007054       0.027063       0.010311       0.002273      -0.006581       0.023395       0.008021      -0.019149       0.004889       0.014260             16.030969      17.878853       5.917317      -9.044084       9.256274      -6.359544      20.957779          -0.000002
           57              C       0.044750       8.263588       0.713831      -0.144972      58.024033 0.66600141E+03  0.17280787E+05                                13.092489                            8.587978      -0.177883       1.897345                    0.999384      31.716170      93.319181       0.568434       0.415277      -1.073481       0.010014       0.033714      -0.033437       0.048528       0.012727       0.003384      -0.007584       0.045460       0.046037      -0.035056       0.015939       0.019117             18.887885      11.424174       2.347877      -3.050906       9.712565      -8.377791      35.526915          -0.000000
           58              C       1.284805       0.937719       4.321500       0.016428      45.841874 0.46145720E+03  0.11033160E+05                                11.422334                            7.306220      -0.220959       1.920712                    0.999329      28.535300      83.255128       0.590544       0.433796      -1.051335       0.026593      -0.011485      -0.001028       0.028986      -0.001186       0.015380       0.006083       0.017557      -0.057163      -0.025976       0.002114       0.023862             16.010461      18.668440     -11.329172       2.439659      22.835699      -1.642272       6.527244          -0.000003
           59              C       8.239351       6.415902       5.452588      -0.187598      38.576371 0.53408395E+03  0.13252196E+05                                10.134589                            7.857200      -0.063570       1.945347                    0.998528      31.110159      92.634038       0.569469       0.433468      -1.050952       0.011711       0.004134      -0.004681       0.013272       0.022272      -0.008995      -0.017323       0.006424       0.034912      -0.029830      -0.003015       0.032846             12.310943      20.879423      -0.896488      -0.429459       7.359364      -2.299555       8.694040           0.000006
           60              C      -4.847710       3.925776      12.479199      -0.122156      38.896467 0.53841253E+03  0.13347721E+05                                10.081640                            7.800993      -0.039480       1.946984                    0.999282      31.100346      91.688673       0.582906       0.423854      -1.059940      -0.005575       0.008055      -0.020495       0.022716       0.006219       0.008129      -0.018162       0.037033       0.107696      -0.042253       0.001001       0.041252             12.023616      13.391092       3.246374      -1.152569       7.283395      -2.739003      15.396361           0.000000
           61              C       9.675198       6.435976       5.355014       0.106209      28.471456 0.33076536E+03  0.73224065E+04                                 8.381376                            6.234236       0.055994       2.044076                    0.999297      26.081731      74.735414       0.627906       0.440634      -1.040699      -0.000513       0.032124      -0.026304       0.041523       0.001330       0.012197       0.010370      -0.062708      -0.014635      -0.034139      -0.002550       0.036688             10.192555      16.052539       0.412977      -0.701661       5.995826      -2.443399       8.529302           0.000010
           62              C      -0.784415       2.147946       3.931204      -0.116090      33.849054 0.44604980E+03  0.10596354E+05                                 9.207897                            7.106067       0.025237       1.976716                    0.999529      29.991553      87.809652       0.607332       0.424528      -1.054859       0.005157      -0.026856      -0.007206       0.028280      -0.003313       0.005703       0.005334      -0.025017      -0.029029      -0.015638      -0.002916       0.018554             10.733170      12.857006      -2.967509       1.414701      13.833626      -0.145923       5.508877           0.000007
           63              C      -0.035167       0.886607       4.032630      -0.191109      37.305839 0.47346111E+03  0.11428996E+05                                 9.826685                            7.290926       0.033669       1.964519                    0.999788      31.347206      92.847564       0.602657       0.421029      -1.055887      -0.024649       0.035253      -0.017451       0.046421       0.009616       0.003156       0.008403      -0.019749      -0.076772      -0.027093      -0.000986       0.028079             11.812576      13.508914      -4.508068       1.718252      16.305531      -0.061393       5.623283           0.000006
           64              C       8.221356       7.816343       3.542192      -0.183017      34.627020 0.45642872E+03  0.10824708E+05                                 9.199199                            7.102807       0.297421       2.066198                    0.999876      29.619669      84.570095       0.623081       0.414494      -1.069101      -0.000727       0.000591       0.013057       0.013090      -0.009058       0.014423      -0.016340      -0.016233       0.055528      -0.023110      -0.010338       0.033448             10.860481      17.908824      -0.588179      -2.672301       6.720439      -1.925834       7.952179           0.000012
           65              C      -3.976068       4.545807      11.398182      -0.178366      40.249753 0.50061406E+03  0.12298341E+05                                10.500618                            7.618609      -0.221534       1.890010                    0.998490      31.847999      96.288797       0.573433       0.434790      -1.043664      -0.027494      -0.019142       0.037752       0.050473      -0.006121       0.007767       0.000332      -0.031618       0.049128      -0.026523       0.008637       0.017886             13.093326      14.871047       3.724887      -2.902588       7.696286      -3.738347      16.712644          -0.000004
           66              C       9.560947       7.523081       3.435631       0.098467      26.815295 0.32092892E+03  0.70336322E+04                                 7.967237                            6.096891       0.180184       2.085871                    0.999444      25.721332      72.737298       0.643422       0.434349      -1.047056       0.009427      -0.033880       0.044795       0.056951       0.012443      -0.000858      -0.002789      -0.057641       0.034902      -0.037211       0.011055       0.026156              9.320438      14.068086      -1.102456      -0.825420       5.131860      -1.381612       8.761368           0.000002
           67              C       7.135005       2.823398       4.288120      -0.117345      45.448521 0.57895182E+03  0.14538301E+05                                11.155536                            8.038774      -0.123819       1.923473                    0.999013      30.660634      89.412872       0.582729       0.418570      -1.068921      -0.007625       0.001103      -0.034883       0.035723       0.022159      -0.023210      -0.014246       0.051714      -0.039220      -0.031039      -0.020631       0.051670             14.306977      10.522899       1.617034      -2.115490       8.241025      -5.827080      24.157006           0.000002
           68              C       6.807769      -0.523086       7.918899       0.560469      27.411149 0.29148546E+03  0.62727427E+04                                 8.415608                            6.039878       0.051375       2.052945                    0.999716      23.676881      67.615659       0.606450       0.469322      -1.021043      -0.006553       0.054344       0.001821       0.054768       0.017091      -0.024769      -0.007387       0.052245       0.331754      -0.086509      -0.028867       0.115376             10.743197       9.887423      -0.997924       1.210497      17.237063       0.701385       5.105104           0.000006
           69              C       0.384548       1.992077       8.269395       0.107170      39.159135 0.41804205E+03  0.97125528E+04                                10.223052                            6.936247      -0.054303       1.999564                    0.999414      26.495783      75.220444       0.610847       0.431579      -1.056878      -0.007659      -0.001070       0.001272       0.007837      -0.011057      -0.006764      -0.011138      -0.016557       0.031158      -0.022845       0.004348       0.018497             13.836790      26.973219      -1.377523      -1.584048       8.724842      -0.907914       5.812310           0.000004
           70              C       6.971261       2.456780       5.827478       0.534182      27.812631 0.31590616E+03  0.69106682E+04                                 8.390031                            6.253294       0.092593       2.062600                    0.999793      24.032728      68.361990       0.603189       0.464185      -1.027669      -0.010895      -0.023609       0.054987       0.060825      -0.026082       0.003386       0.035179      -0.127867      -0.224432      -0.082859      -0.029739       0.112598             10.121582      10.712634       1.293082       0.250187       5.935262      -2.511258      13.716851           0.000007
           71              C       4.282612       9.348357       8.381092       0.005500      45.484843 0.44479185E+03  0.10561194E+05                                11.371487                            7.188167      -0.246754       1.913483                    0.999294      28.589156      83.739293       0.592160       0.435623      -1.047861       0.017758      -0.012917       0.015817       0.027063      -0.001213       0.010488      -0.000340       0.005300      -0.046263      -0.019149       0.004889       0.014260             16.030981      17.878861     -10.479236       2.644973      23.634306      -1.400363       6.579775          -0.000002
           72              C       7.046250      -2.019640       8.044718      -0.144972      58.024059 0.66600151E+03  0.17280790E+05                                13.092493                            8.587978      -0.177883       1.897345                    0.999384      31.716171      93.319185       0.568434       0.415277      -1.073481       0.010014      -0.042603       0.020969       0.048528      -0.000950       0.013135       0.008131      -0.000100      -0.090643      -0.035056       0.015939       0.019117             18.887894      11.424173      -3.649729       1.224768      37.947223       1.360741       7.292285          -0.000000
           73              C       8.286305       3.779564       2.295556       0.016426      45.841902 0.46145750E+03  0.11033169E+05                                11.422338                            7.306222      -0.220959       1.920711                    0.999329      28.535310      83.255161       0.590544       0.433796      -1.051335       0.026593       0.002773      -0.011192       0.028986       0.014926       0.003894      -0.001315       0.039004       0.007179      -0.025976       0.002114       0.023862             16.010466      18.668448       6.000365      -9.914526       9.273566      -6.320049      20.089384          -0.000003
           74              C       1.237851       3.062597       7.843151      -0.187597      38.576336 0.53408352E+03  0.13252183E+05                                10.134583                            7.857197      -0.063570       1.945347                    0.998528      31.110152      92.634013       0.569470       0.433468      -1.050952       0.011711      -0.005773       0.002382       0.013272      -0.015765       0.018122      -0.007268      -0.022726      -0.052538      -0.029830      -0.003016       0.032846             12.310934      20.879408      -0.113677      -0.987522       9.969782      -1.399180       6.083613           0.000006
           75              C       2.153790      10.517127       7.780241      -0.122156      38.896468 0.53841244E+03  0.13347719E+05                                10.081640                            7.800993      -0.039480       1.946984                    0.999282      31.100345      91.688668       0.582906       0.423854      -1.059940      -0.005575      -0.022001       0.000932       0.022716       0.005656       0.008530       0.008006      -0.038834      -0.119907      -0.042253       0.001001       0.041252             12.023617      13.391093      -2.148112       2.693139      16.222375       0.344175       6.457384           0.000000
           76              C       2.673698       2.963810       7.830312       0.106209      28.471423 0.33076492E+03  0.73223945E+04                                 8.381369                            6.234231       0.055995       2.044076                    0.999297      26.081726      74.735393       0.627906       0.440634      -1.040699      -0.000513      -0.035341       0.021792       0.041523       0.011097       0.005234      -0.003756      -0.021755       0.108223      -0.034139      -0.002550       0.036688             10.192546      16.052526      -0.797968       0.161619       9.766263      -1.142916       4.758850           0.000009
           77              C       6.217085       3.015987       3.312380      -0.116090      33.849041 0.44604967E+03  0.10596349E+05                                 9.207895                            7.106066       0.025238       1.976716                    0.999529      29.991544      87.809617       0.607332       0.424528      -1.054859       0.005157       0.001944      -0.027738       0.028280       0.006472      -0.001273      -0.004130       0.002421       0.053286      -0.015638      -0.002916       0.018554             10.733166      12.857002       2.304982      -2.344044       6.483904      -2.680946      12.858593           0.000007
           78              C       6.966333       3.523147       2.153047      -0.191109      37.305828 0.47346107E+03  0.11428995E+05                                 9.826684                            7.290926       0.033669       1.964519                    0.999788      31.347205      92.847559       0.602657       0.421029      -1.055887      -0.024648      -0.027992       0.027637       0.046421      -0.000152       0.010120      -0.008260       0.028560       0.068158      -0.027093      -0.000986       0.028079             11.812572      13.508912       3.094264      -3.701428       6.796841      -3.341072      15.131964           0.000006
           79              C       1.219856       0.799975       8.544143      -0.183017      34.627027 0.45642868E+03  0.10824707E+05                                 9.199201                            7.102807       0.297420       2.066198                    0.999876      29.619673      84.570113       0.623081       0.414494      -1.069101      -0.000727       0.012151       0.004816       0.013090       0.016588      -0.003860      -0.006809      -0.043865      -0.027368      -0.023110      -0.010338       0.033448             10.860484      17.908834      -2.334473      -1.427374       9.008476      -1.136657       5.664143           0.000012
           80              C       3.025432       9.293021       8.013905      -0.178365      40.249744 0.50061380E+03  0.12298333E+05                                10.500616                            7.618607      -0.221534       1.890010                    0.998490      31.847995      96.288781       0.573434       0.434790      -1.043664      -0.027494       0.041930      -0.005786       0.050473       0.009339      -0.003254       0.002960      -0.039238       0.026269      -0.026523       0.008637       0.017886             13.093324      14.871044      -3.958506       2.574884      18.058689      -0.164206       6.350238          -0.000004
           81              C       2.559447       0.794860       8.232163       0.098467      26.815298 0.32092890E+03  0.70336318E+04                                 7.967238                            6.096891       0.180184       2.085871                    0.999444      25.721330      72.737293       0.643422       0.434349      -1.047056       0.009427       0.053394      -0.017423       0.056951      -0.004868       0.011484      -0.005700      -0.049200       0.060226      -0.037211       0.011055       0.026156              9.320440      14.068092      -0.420839      -1.311345       9.227234       0.030943       4.665995           0.000002
           82              C       6.254085       6.019508       8.771388      -0.117345      45.448533 0.57895180E+03  0.14538301E+05                                11.155538                            8.038774      -0.123819       1.923473                    0.999013      30.660633      89.412868       0.582729       0.418570      -1.068921       0.007625       0.033336       0.010332       0.035723      -0.029166       0.013380      -0.009291       0.037349      -0.082317      -0.031039      -0.020631       0.051670             14.306981      10.522898      -2.527131       0.838874      26.057191       0.317969       6.340854           0.000002
           83              C       6.581321       1.495992      10.751112       0.560470      27.411140 0.29148543E+03  0.62727421E+04                                 8.415606                            6.039878       0.051375       2.052945                    0.999716      23.676880      67.615656       0.606450       0.469322      -1.021043       0.006553       0.015998      -0.051968       0.054768      -0.028988       0.008080       0.053366      -0.123896      -0.196668      -0.086509      -0.028867       0.115376             10.743193       9.887425       1.469726      -0.548684       5.962550      -3.187354      16.379605           0.000006
           84              C      -0.998458       1.984755       8.259124       0.107173      39.159095 0.41804155E+03  0.97125381E+04                                10.223045                            6.936242      -0.054302       1.999565                    0.999414      26.495766      75.220379       0.610847       0.431579      -1.056878       0.007659      -0.001551       0.000597       0.007837      -0.002789      -0.012658      -0.006519      -0.029947      -0.009014      -0.022845       0.004348       0.018497             13.836779      26.973195      -1.048320      -1.818733       6.681678      -1.612629       7.855464           0.000004
           85              C       6.417829       4.444739       8.616039       0.534182      27.812641 0.31590622E+03  0.69106700E+04                                 8.390034                            6.253295       0.092593       2.062600                    0.999793      24.032727      68.361989       0.603189       0.464185      -1.027669       0.010895      -0.059680       0.004389       0.060825       0.011706      -0.023553      -0.026599       0.051242       0.312894      -0.082859      -0.029739       0.112598             10.121587      10.712631      -0.185113       1.303987      14.437707       0.421353       5.214423           0.000008
           86              C       9.106478       4.277781       1.268462       0.005502      45.484802 0.44479139E+03  0.10561180E+05                                11.371481                            7.188164      -0.246754       1.913484                    0.999294      28.589143      83.739248       0.592160       0.435623      -1.047861      -0.017758      -0.019164       0.007054       0.027063       0.010311       0.002273      -0.006581       0.023395       0.008021      -0.019149       0.004889       0.014260             16.030969      17.878853       5.917317      -9.044085       9.256274      -6.359544      20.957780          -0.000002
           87              C       6.342840       0.889076      12.124851      -0.144972      58.024044 0.66600154E+03  0.17280791E+05                                13.092491                            8.587979      -0.177883       1.897345                    0.999384      31.716173      93.319194       0.568434       0.415277      -1.073481      -0.010014      -0.033714       0.033437       0.048528       0.012727       0.003384      -0.007584       0.045460       0.046037      -0.035056       0.015939       0.019117             18.887888      11.424175       2.347878      -3.050907       9.712567      -8.377792      35.526921          -0.000000
           88              C       5.102785       8.214945       8.517182       0.016428      45.841870 0.46145717E+03  0.11033159E+05                                11.422333                            7.306220      -0.220959       1.920712                    0.999329      28.535299      83.255121       0.590544       0.433796      -1.051335      -0.026593       0.011485       0.001028       0.028986      -0.001186       0.015380       0.006083       0.017557      -0.057163      -0.025976       0.002114       0.023862             16.010460      18.668438     -11.329171       2.439659      22.835696      -1.642271       6.527244          -0.000003
           89              C      -1.851761       2.736762       7.386094      -0.187598      38.576366 0.53408387E+03  0.13252193E+05                                10.134588                            7.857199      -0.063570       1.945347                    0.998528      31.110157      92.634031       0.569469       0.433468      -1.050952      -0.011711      -0.004134       0.004681       0.013272       0.022272      -0.008995      -0.017323       0.006424       0.034912      -0.029830      -0.003015       0.032846             12.310942      20.879422      -0.896488      -0.429458       7.359363      -2.299555       8.694040           0.000006
           90              C      11.235300       5.226888       0.359483      -0.122156      38.896464 0.53841247E+03  0.13347719E+05                                10.081639                            7.800993      -0.039480       1.946984                    0.999282      31.100345      91.688667       0.582906       0.423854      -1.059940       0.005575      -0.008055       0.020495       0.022716       0.006219       0.008129      -0.018162       0.037033       0.107696      -0.042253       0.001001       0.041252             12.023615      13.391091       3.246373      -1.152569       7.283395      -2.739003      15.396360           0.000000
           91              C      -3.287608       2.716688       7.483668       0.106209      28.471448 0.33076524E+03  0.73224031E+04                                 8.381374                            6.234234       0.055995       2.044076                    0.999297      26.081727      74.735397       0.627906       0.440634      -1.040699       0.000513      -0.032124       0.026304       0.041523       0.001330       0.012197       0.010370      -0.062708      -0.014635      -0.034139      -0.002550       0.036688             10.192553      16.052534       0.412976      -0.701660       5.995824      -2.443399       8.529300           0.000009
           92              C       7.172005       7.004718       8.907478      -0.116090      33.849046 0.44604967E+03  0.10596350E+05                                 9.207895                            7.106066       0.025237       1.976716                    0.999529      29.991549      87.809636       0.607333       0.424528      -1.054859      -0.005157       0.026856       0.007206       0.028280      -0.003313       0.005703       0.005334      -0.025017      -0.029029      -0.015638      -0.002916       0.018554             10.733167      12.857005      -2.967508       1.414701      13.833621      -0.145923       5.508876           0.000007
           93              C       6.422757       8.266057       8.806052      -0.191109      37.305849 0.47346127E+03  0.11429001E+05                                 9.826687                            7.290928       0.033669       1.964519                    0.999788      31.347210      92.847578       0.602657       0.421029      -1.055887       0.024649      -0.035253       0.017451       0.046421       0.009616       0.003156       0.008403      -0.019749      -0.076772      -0.027093      -0.000986       0.028079             11.812578      13.508918      -4.508071       1.718252      16.305534      -0.061394       5.623284           0.000006
           94              C      -1.833766       1.336321       9.296490      -0.183017      34.627023 0.45642877E+03  0.10824710E+05                                 9.199200                            7.102807       0.297420       2.066198                    0.999876      29.619671      84.570102       0.623081       0.414494      -1.069101       0.000727      -0.000591      -0.013057       0.013090      -0.009058       0.014423      -0.016340      -0.016233       0.055528      -0.023110      -0.010338       0.033448             10.860482      17.908826      -0.588179      -2.672301       6.720440      -1.925834       7.952180           0.000012
           95              C      10.363658       4.606857       1.440500      -0.178366      40.249750 0.50061400E+03  0.12298339E+05                                10.500618                            7.618609      -0.221534       1.890010                    0.998490      31.847998      96.288792       0.573433       0.434790      -1.043664       0.027494       0.019142      -0.037752       0.050473      -0.006121       0.007767       0.000332      -0.031618       0.049128      -0.026523       0.008637       0.017886             13.093325      14.871046       3.724887      -2.902588       7.696285      -3.738347      16.712644          -0.000004
           96              C      -3.173357       1.629583       9.403051       0.098467      26.815295 0.32092891E+03  0.70336321E+04                                 7.967238                            6.096891       0.180184       2.085871                    0.999444      25.721332      72.737300       0.643422       0.434349      -1.047056      -0.009427       0.033880      -0.044795       0.056951       0.012443      -0.000858      -0.002789      -0.057641       0.034903      -0.037211       0.011055       0.026156              9.320439      14.068087      -1.102456      -0.825421       5.131860      -1.381612       8.761368           0.000002
           97              S      -2.198179      11.777363       4.403283       0.139787     118.894257 0.26025754E+04  0.91049647E+05                                17.050793                           14.090963       0.908012       1.970835                    0.999805      65.929814     196.440232       0.611958       0.286094      -1.228703       0.128010       0.021876       0.016058       0.130855      -0.161376       0.084136      -0.064115      -0.290556      -0.976162      -0.346091      -0.045840       0.391931             20.559430      16.336516      -5.227899       1.567725      35.449349       0.923627       9.892424           0.000013
           98              S      -2.320022       5.843458       8.989645       0.107561     112.905428 0.26158887E+04  0.91384081E+05                                16.308898                           14.043714       1.348476       2.098787                    0.999472      65.298495     192.705066       0.620124       0.282733      -1.235685       0.120840      -0.002541       0.047974       0.130039       0.156865      -0.119852      -0.198875       0.268937       0.560946      -0.338529      -0.022763       0.361292             19.100120      18.471689       3.155118      -4.473413      12.594007      -6.091479      26.234664           0.000014
           99              S       1.584269       8.830205       0.269227       0.139787     118.894267 0.26025759E+04  0.91049669E+05                                17.050794                           14.090965       0.908012       1.970835                    0.999805      65.929816     196.440242       0.611958       0.286094      -1.228703      -0.128010      -0.008047      -0.025916       0.130855       0.132157      -0.125122      -0.245711       0.235940       0.603325      -0.346091      -0.045840       0.391931             20.559430      16.336519       3.186676      -4.431005      12.040174      -7.150532      33.301596           0.000013
          100              S       1.706112       2.559665       4.383383       0.107560     112.905447 0.26158892E+04  0.91384100E+05                                16.308900                           14.043715       1.348476       2.098787                    0.999472      65.298501     192.705091       0.620124       0.282733      -1.235685      -0.120840      -0.046180      -0.013240       0.130039      -0.164450       0.109212      -0.028684      -0.224493      -0.919345      -0.338529      -0.022763       0.361292             19.100124      18.471690      -5.257703       1.524066      28.539750      -0.591565      10.288931           0.000014
          101              S       8.585769      -2.624699       8.435399       0.139787     118.894253 0.26025753E+04  0.91049642E+05                                17.050792                           14.090963       0.908012       1.970835                    0.999805      65.929815     196.440232       0.611958       0.286094      -1.228703      -0.128010      -0.021876      -0.016058       0.130855      -0.161376       0.084137      -0.064115      -0.290556      -0.976162      -0.346091      -0.045840       0.391931             20.559429      16.336515      -5.227899       1.567725      35.449347       0.923627       9.892424           0.000013
          102              S       8.707612       3.309206       3.849037       0.107561     112.905449 0.26158893E+04  0.91384106E+05                                16.308900                           14.043716       1.348476       2.098786                    0.999472      65.298499     192.705087       0.620124       0.282733      -1.235685      -0.120840       0.002541      -0.047974       0.130039       0.156865      -0.119852      -0.198875       0.268937       0.560946      -0.338529      -0.022763       0.361292             19.100123      18.471691       3.155119      -4.473415      12.594009      -6.091481      26.234669           0.000014
          103              S       4.803321       0.322459      12.569455       0.139787     118.894276 0.26025761E+04  0.91049678E+05                                17.050795                           14.090965       0.908011       1.970835                    0.999805      65.929820     196.440256       0.611958       0.286094      -1.228703       0.128010       0.008047       0.025916       0.130855       0.132157      -0.125122      -0.245711       0.235940       0.603326      -0.346091      -0.045840       0.391931             20.559431      16.336520       3.186676      -4.431005      12.040175      -7.150532      33.301598           0.000013
          104              S       4.681478       6.592999       8.455299       0.107560     112.905453 0.26158893E+04  0.91384107E+05                                16.308900                           14.043716       1.348476       2.098787                    0.999472      65.298502     192.705097       0.620124       0.282733      -1.235685       0.120840       0.046180       0.013240       0.130039      -0.164450       0.109212      -0.028684      -0.224493      -0.919345      -0.338529      -0.022763       0.361292             19.100124      18.471691      -5.257703       1.524066      28.539751      -0.591565      10.288931           0.000014
          105              N       3.096859       7.274405       4.770854      -0.162383      33.961350 0.42543375E+03  0.98268475E+04                                 8.941280                            6.774220      -0.081224       2.042997                    0.996273      26.015843      71.227469       0.655550       0.404499      -1.085162       0.120527      -0.002560      -0.030368       0.124320       0.017436       0.009702       0.009716      -0.116749       0.076495      -0.074351       0.021630       0.052721             10.852592      16.073917      -0.412718       0.721373      11.227642      -1.095404       5.256217           0.000001
          106              N      -3.710769       7.014470       4.406236      -0.162383      33.961352 0.42543376E+03  0.98268479E+04                                 8.941280                            6.774221      -0.081225       2.042997                    0.996273      26.015844      71.227473       0.655550       0.404499      -1.085162      -0.120527       0.027873       0.012322       0.124320       0.003487       0.019646       0.001446      -0.092772       0.148426      -0.074351       0.021630       0.052721             10.852592      16.073917       0.816520      -0.154951       6.566388      -2.703137       9.917471           0.000002
          107              N       3.290731       1.878259       8.067828      -0.162383      33.961351 0.42543376E+03  0.98268479E+04                                 8.941280                            6.774221      -0.081224       2.042997                    0.996273      26.015843      71.227471       0.655550       0.404500      -1.085162      -0.120527       0.002560       0.030368       0.124320       0.017436       0.009702       0.009716      -0.116749       0.076494      -0.074351       0.021630       0.052721             10.852592      16.073918      -0.412718       0.721373      11.227642      -1.095404       5.256217           0.000001
          108              N      -3.904641       2.138194       8.432446      -0.162383      33.961353 0.42543377E+03  0.98268482E+04                                 8.941281                            6.774221      -0.081224       2.042997                    0.996273      26.015844      71.227475       0.655550       0.404500      -1.085162       0.120527      -0.027873      -0.012322       0.124320       0.003487       0.019646       0.001446      -0.092772       0.148426      -0.074351       0.021630       0.052721             10.852593      16.073918       0.816520      -0.154951       6.566389      -2.703137       9.917471           0.000001
          109              O       0.773170       9.323094       5.095673      -0.479173      35.942090 0.53159862E+03  0.12765592E+05                                 8.787589                            7.219012       0.062893       2.097757                    0.994448      26.665966      70.455698       0.693819       0.367623      -1.130281      -0.007669       0.006855      -0.013112       0.016666      -0.048911      -0.011195      -0.006892       0.055419       0.107836      -0.075397       0.031506       0.043891             10.360262      11.988183      -4.454411       1.326580      12.778396       0.350529       6.314207           0.000002
          110              O       0.729516       6.958551       6.789095      -0.524227      37.578074 0.59381097E+03  0.14571456E+05                                 8.887319                            7.513220       0.480311       2.215134                    0.996516      27.358000      71.645497       0.700190       0.356480      -1.145900       0.004213       0.004640       0.016423       0.017579       0.017134      -0.041992       0.012029       0.038201      -0.152066      -0.070531       0.007652       0.062879             10.287554      12.930433       2.832088      -3.140378       7.590495      -1.749146      10.341735           0.000003
          111              O      -1.525960       8.970805       4.612938      -0.570667      43.899590 0.65493080E+03  0.16582787E+05                                10.113818                            8.028759       0.059417       2.051823                    0.996481      29.084138      79.116613       0.655407       0.369090      -1.128241       0.004020       0.014790      -0.011672       0.019265       0.082124       0.006514       0.012583       0.029030       0.089437      -0.098536       0.026025       0.072512             12.362095      11.135273       5.607111       1.233270      19.060441       2.094482       6.890572           0.000007
          112              O      -1.622826       6.635077       6.285819      -0.497845      40.777223 0.58528750E+03  0.14451482E+05                                 9.650109                            7.666140      -0.175303       2.000518                    0.995869      27.845057      75.527634       0.658791       0.376544      -1.119293      -0.004283       0.007210       0.004011       0.009296      -0.016736       0.061120       0.027344      -0.035086      -0.090343      -0.087402       0.039005       0.048397             11.310866      12.202773      -0.205625       4.931694       6.717637      -1.828556      15.012190           0.000009
          113              O      -1.387080       7.375407       2.363601      -0.479173      35.942085 0.53159854E+03  0.12765589E+05                                 8.787588                            7.219011       0.062893       2.097757                    0.994448      26.665967      70.455701       0.693819       0.367623      -1.130281       0.007669       0.014631      -0.002205       0.016666       0.005365      -0.049888       0.019735      -0.021779      -0.123757      -0.075397       0.031506       0.043891             10.360261      11.988183       2.706500      -3.778416       6.785366      -1.716551      12.307233           0.000002
          114              O      -1.343426       5.003542       4.046753      -0.524227      37.578073 0.59381100E+03  0.14571457E+05                                 8.887319                            7.513220       0.480311       2.215134                    0.996516      27.358001      71.645498       0.700190       0.356480      -1.145900      -0.004213      -0.014013      -0.009742       0.017579      -0.045284       0.002506      -0.008078       0.096496       0.022820      -0.070530       0.007652       0.062879             10.287554      12.930431      -3.892193       1.653342      11.127559      -0.529163       6.804673           0.000003
          115              O       0.912050       7.716890       2.854039      -0.570667      43.899581 0.65493066E+03  0.16582783E+05                                10.113816                            8.028759       0.059417       2.051823                    0.996481      29.084136      79.116607       0.655407       0.369090      -1.128241      -0.004020       0.015856      -0.010176       0.019265      -0.020620       0.079759       0.028166      -0.016148      -0.046099      -0.098537       0.026025       0.072512             12.362093      11.135274      -0.662409       5.702793       6.893222      -2.102168      19.057781           0.000007
          116              O       1.008916       5.373840       4.516648      -0.497845      40.777230 0.58528754E+03  0.14451483E+05                                 9.650110                            7.666140      -0.175303       2.000518                    0.995869      27.845057      75.527633       0.658791       0.376544      -1.119293       0.004283      -0.001441      -0.008124       0.009296       0.063237       0.004108       0.002198       0.037818       0.128368      -0.087402       0.039005       0.048397             11.310869      12.202770       4.729216       1.413658      15.257625       1.117004       6.472212           0.000009
          117              O       5.614420      -0.170430       7.743009      -0.479173      35.942088 0.53159859E+03  0.12765591E+05                                 8.787589                            7.219011       0.062893       2.097757                    0.994448      26.665966      70.455696       0.693819       0.367623      -1.130281       0.007669      -0.006855       0.013112       0.016666      -0.048911      -0.011195      -0.006892       0.055419       0.107836      -0.075397       0.031506       0.043892             10.360261      11.988183      -4.454410       1.326579      12.778395       0.350529       6.314207           0.000002
          118              O       5.658074       2.194113       6.049587      -0.524227      37.578074 0.59381097E+03  0.14571456E+05                                 8.887319                            7.513220       0.480311       2.215134                    0.996516      27.358000      71.645497       0.700190       0.356480      -1.145900      -0.004213      -0.004640      -0.016423       0.017579       0.017134      -0.041992       0.012029       0.038201      -0.152065      -0.070531       0.007652       0.062879             10.287555      12.930433       2.832088      -3.140378       7.590495      -1.749146      10.341735           0.000003
          119              O       7.913550       0.181859       8.225744      -0.570667      43.899590 0.65493080E+03  0.16582787E+05                                10.113818                            8.028759       0.059417       2.051823                    0.996481      29.084138      79.116613       0.655407       0.369090      -1.128241      -0.004020      -0.014790       0.011672       0.019265       0.082124       0.006514       0.012584       0.029030       0.089437      -0.098536       0.026025       0.072512             12.362095      11.135273       5.607111       1.233270      19.060441       2.094482       6.890572           0.000007
          120              O       8.010416       2.517587       6.552863      -0.497845      40.777224 0.58528751E+03  0.14451482E+05                                 9.650109                            7.666140      -0.175303       2.000518                    0.995869      27.845057      75.527634       0.658791       0.376544      -1.119293       0.004283      -0.007210      -0.004011       0.009296      -0.016736       0.061120       0.027344      -0.035086      -0.090343      -0.087402       0.039005       0.048397             11.310867      12.202773      -0.205625       4.931694       6.717637      -1.828556      15.012190           0.000009
          121              O       7.774670       1.777257      10.475081      -0.479174      35.942088 0.53159858E+03  0.12765591E+05                                 8.787589                            7.219012       0.062893       2.097756                    0.994448      26.665968      70.455705       0.693819       0.367623      -1.130281      -0.007669      -0.014631       0.002205       0.016666       0.005365      -0.049888       0.019735      -0.021779      -0.123757      -0.075397       0.031506       0.043891             10.360262      11.988184       2.706500      -3.778417       6.785366      -1.716551      12.307234           0.000003
          122              O       7.731016       4.149122       8.791929      -0.524227      37.578073 0.59381099E+03  0.14571457E+05                                 8.887319                            7.513219       0.480311       2.215134                    0.996516      27.358001      71.645497       0.700190       0.356480      -1.145900       0.004213       0.014013       0.009742       0.017579      -0.045284       0.002506      -0.008078       0.096496       0.022820      -0.070530       0.007652       0.062879             10.287554      12.930430      -3.892193       1.653342      11.127559      -0.529163       6.804673           0.000003
          123              O       5.475540       1.435774       9.984643      -0.570667      43.899586 0.65493072E+03  0.16582785E+05                                10.113817                            8.028759       0.059417       2.051823                    0.996481      29.084137      79.116612       0.655407       0.369090      -1.128241       0.004020      -0.015856       0.010176       0.019265      -0.020620       0.079759       0.028166      -0.016148      -0.046098      -0.098537       0.026025       0.072512             12.362094      11.135275      -0.662409       5.702793       6.893222      -2.102169      19.057784           0.000007
          124              O       5.378674       3.778824       8.322034      -0.497845      40.777229 0.58528752E+03  0.14451482E+05                                 9.650110                            7.666140      -0.175303       2.000518                    0.995869      27.845056      75.527631       0.658791       0.376544      -1.119293      -0.004283       0.001441       0.008124       0.009296       0.063237       0.004108       0.002198       0.037818       0.128368      -0.087402       0.039005       0.048397             11.310869      12.202770       4.729216       1.413658      15.257624       1.117004       6.472212           0.000009

******************************************************
Auxiliary information for the entire system
The total spin magnetic moment of the unit cell is   0.000625
The total net atomic charge of the unit cell is   -0.000004
Accuracy of reproducing the electrostatic potential in the unit cell:
  The inner radius (bohr) =    5.0000
  The outer radius (bohr) =   12.0000
  Valid grid points have density less than (e/(bohr^3)) =    0.0001
  The number of valid grid points were=       175908
  The rms potential error without charges in kcal/mol is=      4.28609
  The rms potential error with partial charges in kcal/mol is=      1.17402
  The RRMSE value at monopole order=      0.27391
  The rms potential error with partial charges and cloud penetration in kcal/mol is=      1.17648
  The RRMSE value at monopole order with cloud penetration is=      0.27449
  The rms potential error with partial charges and atomic dipoles in kcal/mol is=      0.64170
  The RRMSE value at dipole order=      0.14972
  The rms potential error with partial charges, atomic dipoles and cloud penetration in kcal/mol is=      0.63856
  The RRMSE value at dipole order with cloud penetration=      0.14898

******************************************************
The electron densities and ab initio electrostatic potential were computed in VASP using the PBE functional and
projector augmented wave method. See the main text of the journal article for a description of computational details.
The atomic charges, dipoles, and quadrupoles were computed with the DDEC6 method as described in
(a) T. A. Manz and N. Gabaldon Limas, RSC Adv. 6 (2016) 47771-47801 DOI: 10.1039/c6ra04656h
(b) N. Gabaldon Limas and T. A. Manz, RSC Adv. 8 (2018) 2678-2707 DOI: 10.1039/c7ra11829e.
For each atom in the material, the electron cloud parameters were fit to the spherically averaged atom-in-material
electron density using radial positions for which this density was between 10^-4 and 10^-2 electrons per cubic bohr.
The polarizabilities, dispersion coefficients, and quantum Drude oscillator (QDO) parameters were fit using the MCLF method.
The magnetic structure of the system was optimized in VASP from the default ferromagnetic initial guess using spin polarization.
The atomic spin moments (ASMs) were computed on this optimized magnetic structure using the DDEC6 partition as inputs
to the method of T. A. Manz and D. S. Sholl, J. Chem. Theory Comput. 7 (2011) 4146-4164 DOI: 10.1021/ct200539n.
The RMSE and RRMSE were computed using a uniform grid with Ewald summation.
