# Supplementary material for: A collection of forcefield precursors for metal–organic frameworks
Source: RSC Adv. 2019 Nov 13;9(63):36492–507. doi: 10.1039/c9ra07327b (PMC9075174; doi:10.1039/c9ra07327b)
Supplement: RA-009-C9RA07327B-s4232 [file RA-009-C9RA07327B-s4232.xyz]

  792
jmolscript: load "" {1 1 1} spacegroup "x,y,z" unitcell [{     41.827500     0.000000     0.000000 }, {     20.913750    36.223678     0.000000 }, {     20.913750    12.074559    34.152011 }]
Cu    33.849323     0.000000     0.000000     0.895970
Cu    31.203315     0.000000     0.000000     0.891382
Cu    20.913750    31.617475     6.514155     0.888051
Cu    20.913750    30.089802     8.674611     0.886735
Cu    20.913750    16.680762    27.637856     0.895956
Cu    20.913750    18.208435    25.477400     0.891286
Cu     7.978177     0.000000     0.000000     0.896004
Cu    10.624185     0.000000     0.000000     0.891223
Cu    37.838411     2.303101     6.514155     0.887815
Cu    36.515407     3.066938     8.674611     0.886974
Cu     3.989089     6.909304     0.000000     0.895953
Cu     5.312092     9.200814     0.000000     0.891399
Cu    16.924661    29.314374     0.000000     0.896038
Cu    15.601657    27.022864     0.000000     0.891216
Cu    24.902839     9.771458    27.637856     0.888098
Cu    26.225842     9.007621    25.477400     0.886671
Cu    37.838411     6.909304     0.000000     0.895958
Cu    36.515407     9.200814     0.000000     0.891380
Cu    16.924661     9.771458    27.637856     0.887842
Cu    15.601657     9.007621    25.477400     0.886928
Cu     3.989089     2.303101     6.514155     0.895977
Cu     5.312092     3.066938     8.674611     0.891308
Cu    24.902839    29.314374     0.000000     0.888004
Cu    26.225842    27.022864     0.000000     0.886829
H     51.468739    36.844310     4.204113     0.132598
H     47.691715    36.779108     6.540110     0.121810
H     45.696544    36.805672     7.752506     0.120256
H     59.666929    27.319898     7.510027     0.132802
H     57.721950    24.081501     9.846025     0.121820
H     56.747369    22.340350    11.058421     0.120259
H     23.988071    16.187154    23.254104     0.132602
H     25.933050    17.310088    19.422249     0.121809
H     26.907631    17.872763    17.376543     0.120256
H     32.186261    16.245112    33.335778     0.132530
H     35.963285    18.425777    32.495638     0.121806
H     37.958456    19.577690    32.116551     0.120241
H     35.653761     7.114330     7.510027     0.132801
H     33.821716    10.417930     9.846025     0.121828
H     32.801125    12.132517    11.058421     0.120257
H     48.001239     9.451965     4.204113     0.132538
H     49.833283    12.755564     6.540110     0.121813
H     50.853874    14.470152     7.752506     0.120242
H     39.803049    36.450679    33.335778     0.132598
H     39.803049    32.089349    32.495638     0.121803
H     39.803049    29.785523    32.116551     0.120260
H     43.851951    43.579499    23.254104     0.132859
H     43.851951    41.333631    19.422249     0.121821
H     43.851951    40.208282    17.376543     0.120271
H     53.493190    19.751564    33.335778     0.132538
H     49.716166    21.932229    32.495638     0.121808
H     47.720995    23.084142    32.116551     0.120243
H     57.642478    12.680702    23.254104     0.132802
H     55.697499    13.803636    19.422249     0.121825
H     54.722918    14.366311    17.376543     0.120260
H     30.161810    38.013128     7.510027     0.132532
H     33.938834    37.947925     9.846025     0.121809
H     35.934005    37.974489    11.058421     0.120241
H     26.012522    26.151081     4.204113     0.132863
H     27.957501    22.912684     6.540110     0.121825
H     28.932082    21.171532     7.752506     0.120272
H     26.012522    22.147156    29.947898     0.132541
H     27.957501    25.385553    27.611901     0.121813
H     28.932082    27.126705    26.399505     0.120243
H     30.161810    10.285109    26.641984     0.132804
H     33.938833    10.350312    24.305986     0.121823
H     35.934005    10.323748    23.093590     0.120260
H     57.642478    35.617535    10.897907     0.132867
H     55.697499    34.494601    14.729762     0.121826
H     54.722918    33.931926    16.775468     0.120270
H     53.493190    28.546673     0.816233     0.132530
H     49.716166    26.366008     1.656373     0.121805
H     47.720995    25.214095     2.035460     0.120245
H     59.666929    20.978339    26.641984     0.132531
H     57.721950    24.216736    24.305986     0.121809
H     56.747369    25.957887    23.093590     0.120240
H     51.468739    11.453927    29.947898     0.132596
H     47.691715    11.519129    27.611901     0.121809
H     45.696544    11.492565    26.399505     0.120254
H     32.186261    32.053125     0.816233     0.132602
H     35.963285    29.872460     1.656373     0.121806
H     37.958456    28.720547     2.035460     0.120258
H     23.988071    32.111083    10.897907     0.132801
H     25.933050    30.988149    14.729762     0.121821
H     26.907631    30.425474    16.775468     0.120260
H     39.803049    11.847558     0.816233     0.132533
H     39.803049    16.208888     1.656373     0.121806
H     39.803049    18.512714     2.035460     0.120240
H     43.851951     4.718738    10.897907     0.132598
H     43.851951     6.964606    14.729762     0.121809
H     43.851951     8.089955    16.775468     0.120256
H     35.653761    41.183907    26.641984     0.132798
H     33.821716    37.880307    24.305986     0.121824
H     32.801125    36.165720    23.093590     0.120257
H     48.001239    38.846272    29.947898     0.132862
H     49.833283    35.542673    27.611901     0.121826
H     50.853875    33.828085    26.399505     0.120274
H     32.186261    11.453927    29.947898     0.132602
H     35.963285    11.519129    27.611901     0.121809
H     37.958456    11.492565    26.399505     0.120258
H     23.988071    20.978339    26.641984     0.132530
H     25.933050    24.216736    24.305986     0.121805
H     26.907631    25.957887    23.093590     0.120240
H     59.666929    32.111083    10.897907     0.132864
H     57.721950    30.988149    14.729762     0.121825
H     56.747369    30.425474    16.775468     0.120273
H     51.468739    32.053125     0.816233     0.132532
H     47.691715    29.872460     1.656373     0.121806
H     45.696544    28.720547     2.035460     0.120242
H     48.001239    41.183907    26.641984     0.132859
H     49.833283    37.880307    24.305986     0.121823
H     50.853874    36.165720    23.093590     0.120270
H     35.653761    38.846272    29.947898     0.132591
H     33.821716    35.542673    27.611901     0.121806
H     32.801125    33.828085    26.399505     0.120257
H     43.851951    11.847558     0.816233     0.132539
H     43.851951    16.208888     1.656373     0.121811
H     43.851951    18.512714     2.035460     0.120243
H     39.803049     4.718738    10.897907     0.132801
H     39.803049     6.964606    14.729762     0.121825
H     39.803049     8.089955    16.775468     0.120258
H     30.161810    28.546673     0.816233     0.132801
H     33.938834    26.366008     1.656373     0.121819
H     35.934005    25.214095     2.035460     0.120261
H     26.012522    35.617535    10.897907     0.132602
H     27.957501    34.494601    14.729762     0.121808
H     28.932082    33.931926    16.775468     0.120258
H     53.493190    10.285109    26.641984     0.132800
H     49.716166    10.350312    24.305986     0.121827
H     47.720995    10.323748    23.093590     0.120257
H     57.642478    22.147156    29.947898     0.132538
H     55.697499    25.385553    27.611901     0.121814
H     54.722918    27.126705    26.399505     0.120242
H     57.642478    26.151081     4.204113     0.132600
H     55.697499    22.912684     6.540110     0.121807
H     54.722918    21.171532     7.752506     0.120260
H     53.493190    38.013128     7.510027     0.132799
H     49.716166    37.947925     9.846025     0.121823
H     47.720995    37.974489    11.058421     0.120256
H     26.012522    12.680702    23.254104     0.132805
H     27.957501    13.803636    19.422249     0.121826
H     28.932082    14.366311    17.376543     0.120261
H     30.161810    19.751564    33.335778     0.132538
H     33.938834    21.932229    32.495638     0.121811
H     35.934005    23.084142    32.116551     0.120241
H     23.988071    27.319898     7.510027     0.132863
H     25.933050    24.081501     9.846025     0.121825
H     26.907631    22.340350    11.058421     0.120271
H     32.186261    36.844310     4.204113     0.132532
H     35.963284    36.779108     6.540110     0.121809
H     37.958456    36.805672     7.752506     0.120242
H     51.468739    16.245112    33.335778     0.132532
H     47.691715    18.425777    32.495638     0.121806
H     45.696544    19.577690    32.116551     0.120243
H     59.666929    16.187154    23.254104     0.132596
H     57.721950    17.310088    19.422249     0.121805
H     56.747369    17.872763    17.376543     0.120255
H     43.851951    36.450679    33.335778     0.132802
H     43.851951    32.089349    32.495638     0.121820
H     43.851951    29.785523    32.116551     0.120262
H     39.803049    43.579499    23.254104     0.132865
H     39.803049    41.333631    19.422249     0.121826
H     39.803049    40.208282    17.376543     0.120273
H     48.001239     7.114330     7.510027     0.132531
H     49.833284    10.417930     9.846025     0.121807
H     50.853874    12.132517    11.058421     0.120240
H     35.653761     9.451965     4.204113     0.132599
H     33.821716    12.755564     6.540110     0.121812
H     32.801125    14.470152     7.752506     0.120254
H     55.463265    37.344197     4.060674     0.128482
H     60.072655    29.360498     4.060674     0.128494
H     23.582345    13.615273    26.327785     0.128492
H     28.191735    16.276506    33.854889     0.128169
H     37.218109     5.742660     4.060674     0.128478
H     46.436890     5.742660     4.060674     0.128170
H     41.827500    39.894344    33.854889     0.128499
H     41.827500    45.216810    26.327785     0.128794
H     55.463265    16.276506    33.854889     0.128180
H     60.072655    13.615273    26.327785     0.128487
H     28.191735    37.344197     4.060674     0.128176
H     23.582345    29.360498     4.060674     0.128791
H     23.582345    18.937739    30.091337     0.128169
H     28.191735    10.954040    30.091337     0.128489
H     60.072655    34.682964     7.824226     0.128792
H     55.463265    32.021731     0.297122     0.128188
H     60.072655    18.937739    30.091337     0.128172
H     55.463265    10.954040    30.091337     0.128481
H     28.191735    32.021731     0.297122     0.128492
H     23.582344    34.682964     7.824226     0.128492
H     41.827500     8.403893     0.297122     0.128168
H     41.827500     3.081427     7.824226     0.128486
H     37.218109    42.555577    30.091337     0.128489
H     46.436890    42.555577    30.091337     0.128795
H     43.843585    38.073500    13.387588     0.133533
H     52.878326    17.768921    10.095334     0.133539
H     30.776675    15.440946    13.387588     0.133544
H     39.811415    25.313106    31.433511     0.133534
H     30.776674    17.768921    10.095334     0.133540
H     52.878325    15.440946    13.387588     0.133540
H     43.843585    25.313106    31.433511     0.133533
H     39.811414    38.073500    13.387588     0.133538
H     41.827500    21.821143    31.433511     0.133540
H     54.894411    18.932909    13.387588     0.133532
H     41.827500    36.909513    10.095334     0.133543
H     28.760589    18.932909    13.387588     0.133538
H     28.760589    29.365328    20.764423     0.133538
H     41.827500    11.388724    24.056677     0.133538
H     54.894411    29.365328    20.764423     0.133543
H     41.827500    26.477094     2.718500     0.133532
H     52.878326    30.529316    24.056677     0.133544
H     43.843585    10.224737    20.764423     0.133540
H     39.811414    22.985131     2.718500     0.133534
H     30.776675    32.857291    20.764423     0.133533
H     43.843585    22.985131     2.718500     0.133540
H     39.811415    10.224737    20.764423     0.133538
H     30.776675    30.529316    24.056677     0.133540
H     52.878326    32.857291    20.764423     0.133533
C     53.463911    36.692171     2.462360     0.609831
C     53.481060    37.052234     3.905965    -0.013335
C     52.286048    37.062618     4.632037    -0.139403
C     47.700081    37.020599     7.458799    -0.137095
C     46.512180    37.039918     8.179407    -0.135125
C     61.001226    29.394307     6.533280     0.608733
C     60.030410    28.483644     5.868340    -0.010430
C     59.443570    27.444507     6.597144    -0.140059
C     57.111269    23.492263     9.419125    -0.137082
C     56.534049    22.453850    10.139732    -0.135127
C     22.653774    15.957737    25.535459     0.609814
C     23.624590    15.027272    24.898524    -0.013320
C     24.211430    15.368016    23.675882    -0.139410
C     26.543731    16.711190    19.009009    -0.137094
C     27.120951    17.044448    17.789783    -0.135126
C     30.191090    14.552259    33.772924     0.609813
C     30.173940    16.033324    33.631193    -0.013614
C     31.368952    16.721332    33.398959    -0.139513
C     35.954919    19.372423    32.417089    -0.137123
C     37.142820    20.058258    32.195101    -0.135140
C     36.783103     4.921590     6.533280     0.608757
C     36.479854     6.217674     5.868340    -0.010414
C     35.873355     7.245460     6.597144    -0.140048
C     33.616762    11.241415     9.419125    -0.137077
C     33.006080    12.260507    10.139732    -0.135121
C     46.871897     7.800165     2.462360     0.609823
C     47.175146     7.605282     3.905965    -0.013595
C     47.781645     8.635000     4.632037    -0.139497
C     50.038238    12.627574     7.458799    -0.137114
C     50.648920    13.646667     8.179407    -0.135136
C     39.334581    39.024975    33.772924     0.609807
C     40.625796    38.299294    33.631193    -0.013332
C     40.624123    36.920380    33.398959    -0.139423
C     40.627051    31.623271    32.417089    -0.137099
C     40.627051    30.251601    32.195101    -0.135128
C     44.320419    44.849743    25.535459     0.608753
C     43.029204    44.474224    24.898524    -0.010174
C     43.030877    43.795634    23.675882    -0.139962
C     43.027949    41.104215    19.009009    -0.137061
C     43.027949    40.437699    17.789783    -0.135117
C     55.956829    18.870121    33.772924     0.609810
C     54.682764    18.114737    33.631193    -0.013605
C     53.489425    18.805643    33.398959    -0.139507
C     48.900530    21.451662    32.417089    -0.137119
C     47.712629    22.137497    32.195101    -0.135139
C     58.508307    11.639875    25.535459     0.608742
C     58.828706    12.945859    24.898524    -0.010417
C     58.240193    13.283705    23.675882    -0.140054
C     55.910819    14.631951    19.009009    -0.137077
C     55.333600    14.965209    17.789783    -0.135122
C     27.698170    38.131458     6.533280     0.609808
C     28.972236    37.746038     5.868340    -0.013605
C     30.165575    37.757388     6.597144    -0.139510
C     34.754470    37.713679     9.419125    -0.137120
C     35.942371    37.732998    10.139732    -0.135137
C     25.146693    27.955020     2.462360     0.608767
C     24.826294    27.789840     3.905965    -0.010171
C     25.414807    26.749737     4.632037    -0.139955
C     27.744181    22.799183     7.458799    -0.137056
C     28.321400    21.760771     8.179407    -0.135112
C     25.146693    20.343217    31.689651     0.609820
C     24.826294    20.508397    30.246046    -0.013590
C     25.414807    21.548500    29.519974    -0.139492
C     27.744181    25.499054    26.693212    -0.137112
C     28.321400    26.537466    25.972604    -0.135134
C     27.698171    10.166779    27.618731     0.608739
C     28.972236    10.552199    28.283671    -0.010429
C     30.165575    10.540849    27.554867    -0.140053
C     34.754470    10.584558    24.732886    -0.137077
C     35.942371    10.565239    24.012279    -0.135122
C     58.508307    36.658362     8.616552     0.608748
C     58.828706    35.352378     9.253487    -0.010149
C     58.240193    35.014532    10.476129    -0.139947
C     55.910819    33.666286    15.143002    -0.137054
C     55.333600    33.333028    16.362228    -0.135114
C     55.956829    29.428116     0.379087     0.609801
C     54.682764    30.183500     0.520818    -0.013618
C     53.489425    29.492594     0.753052    -0.139521
C     48.900530    26.846575     1.734922    -0.137122
C     47.712629    26.160740     1.956910    -0.135137
C     61.001226    18.903930    27.618731     0.609813
C     60.030410    19.814593    28.283671    -0.013606
C     59.443570    20.853730    27.554867    -0.139508
C     57.111268    24.805974    24.732886    -0.137119
C     56.534049    25.844387    24.012279    -0.135137
C     53.463910    11.606066    31.689651     0.609830
C     53.481060    11.246003    30.246046    -0.013338
C     52.286048    11.235619    29.519974    -0.139406
C     47.700081    11.277638    26.693212    -0.137097
C     46.512180    11.258319    25.972604    -0.135128
C     30.191090    33.745978     0.379087     0.609811
C     30.173940    32.264913     0.520818    -0.013324
C     31.368952    31.576905     0.753052    -0.139413
C     35.954919    28.925814     1.734922    -0.137097
C     37.142820    28.239979     1.956910    -0.135128
C     22.653774    32.340500     8.616552     0.608736
C     23.624590    33.270965     9.253487    -0.010432
C     24.211430    32.930221    10.476129    -0.140063
C     26.543731    31.587047    15.143002    -0.137082
C     27.120951    31.253789    16.362228    -0.135124
C     39.334581     9.273262     0.379087     0.609818
C     40.625796     9.998943     0.520818    -0.013609
C     40.624123    11.377857     0.753052    -0.139509
C     40.627051    16.674966     1.734922    -0.137122
C     40.627051    18.046636     1.956910    -0.135141
C     44.320419     3.448494     8.616552     0.609820
C     43.029204     3.824013     9.253487    -0.013345
C     43.030877     4.502603    10.476129    -0.139413
C     43.027949     7.194022    15.143002    -0.137097
C     43.027949     7.860538    16.362228    -0.135126
C     36.783103    43.376647    27.618731     0.608746
C     36.479854    42.080563    28.283671    -0.010413
C     35.873355    41.052777    27.554867    -0.140054
C     33.616762    37.056822    24.732886    -0.137081
C     33.006080    36.037730    24.012279    -0.135126
C     46.871897    40.498072    31.689651     0.608767
C     47.175146    40.692955    30.246046    -0.010170
C     47.781645    39.663237    29.519974    -0.139955
C     50.038238    35.670663    26.693212    -0.137056
C     50.648920    34.651570    25.972604    -0.135110
C     30.191090    11.606066    31.689651     0.609812
C     30.173940    11.246003    30.246046    -0.013326
C     31.368952    11.235619    29.519974    -0.139411
C     35.954919    11.277638    26.693212    -0.137094
C     37.142820    11.258319    25.972604    -0.135125
C     22.653774    18.903930    27.618731     0.609813
C     23.624590    19.814593    28.283671    -0.013610
C     24.211430    20.853730    27.554867    -0.139514
C     26.543731    24.805974    24.732886    -0.137123
C     27.120951    25.844387    24.012279    -0.135141
C     61.001226    32.340500     8.616552     0.608756
C     60.030410    33.270965     9.253487    -0.010170
C     59.443570    32.930221    10.476129    -0.139957
C     57.111268    31.587047    15.143002    -0.137056
C     56.534049    31.253789    16.362228    -0.135112
C     53.463910    33.745978     0.379087     0.609803
C     53.481060    32.264913     0.520818    -0.013607
C     52.286048    31.576905     0.753052    -0.139514
C     47.700081    28.925814     1.734922    -0.137123
C     46.512180    28.239979     1.956910    -0.135141
C     46.871897    43.376647    27.618731     0.608765
C     47.175146    42.080563    28.283671    -0.010173
C     47.781645    41.052777    27.554867    -0.139955
C     50.038238    37.056822    24.732886    -0.137060
C     50.648920    36.037730    24.012279    -0.135116
C     36.783103    40.498072    31.689651     0.609823
C     36.479854    40.692955    30.246046    -0.013347
C     35.873355    39.663237    29.519974    -0.139418
C     33.616762    35.670663    26.693212    -0.137101
C     33.006080    34.651570    25.972604    -0.135128
C     44.320419     9.273262     0.379087     0.609820
C     43.029204     9.998943     0.520818    -0.013595
C     43.030877    11.377857     0.753052    -0.139496
C     43.027949    16.674966     1.734922    -0.137115
C     43.027949    18.046636     1.956910    -0.135136
C     39.334581     3.448494     8.616552     0.608750
C     40.625796     3.824013     9.253487    -0.010422
C     40.624123     4.502603    10.476129    -0.140057
C     40.627051     7.194022    15.143002    -0.137078
C     40.627051     7.860538    16.362228    -0.135123
C     27.698170    29.428116     0.379087     0.608734
C     28.972236    30.183500     0.520818    -0.010430
C     30.165575    29.492594     0.753052    -0.140064
C     34.754470    26.846575     1.734922    -0.137082
C     35.942371    26.160740     1.956910    -0.135125
C     25.146693    36.658362     8.616552     0.609810
C     24.826294    35.352378     9.253487    -0.013322
C     25.414807    35.014532    10.476129    -0.139412
C     27.744181    33.666286    15.143002    -0.137095
C     28.321400    33.333028    16.362228    -0.135127
C     55.956829    10.166779    27.618731     0.608753
C     54.682764    10.552199    28.283671    -0.010411
C     53.489425    10.540849    27.554867    -0.140045
C     48.900530    10.584558    24.732886    -0.137076
C     47.712629    10.565239    24.012279    -0.135122
C     58.508307    20.343217    31.689651     0.609817
C     58.828706    20.508397    30.246046    -0.013597
C     58.240193    21.548500    29.519974    -0.139497
C     55.910819    25.499054    26.693212    -0.137113
C     55.333600    26.537466    25.972604    -0.135133
C     58.508307    27.955020     2.462360     0.609810
C     58.828706    27.789840     3.905965    -0.013330
C     58.240193    26.749737     4.632037    -0.139415
C     55.910819    22.799183     7.458799    -0.137095
C     55.333600    21.760771     8.179407    -0.135124
C     55.956829    38.131458     6.533280     0.608754
C     54.682764    37.746038     5.868340    -0.010418
C     53.489425    37.757388     6.597144    -0.140057
C     48.900530    37.713679     9.419125    -0.137081
C     47.712629    37.732998    10.139732    -0.135126
C     25.146693    11.639875    25.535459     0.608734
C     24.826294    12.945859    24.898524    -0.010426
C     25.414807    13.283705    23.675882    -0.140055
C     27.744181    14.631951    19.009009    -0.137075
C     28.321400    14.965209    17.789783    -0.135119
C     27.698170    18.870121    33.772924     0.609820
C     28.972236    18.114737    33.631193    -0.013594
C     30.165575    18.805643    33.398959    -0.139497
C     34.754470    21.451662    32.417089    -0.137116
C     35.942371    22.137497    32.195101    -0.135138
C     22.653774    29.394307     6.533280     0.608769
C     23.624590    28.483644     5.868340    -0.010170
C     24.211430    27.444507     6.597144    -0.139947
C     26.543732    23.492263     9.419125    -0.137057
C     27.120951    22.453850    10.139732    -0.135114
C     30.191090    36.692171     2.462360     0.609812
C     30.173940    37.052234     3.905965    -0.013605
C     31.368952    37.062618     4.632037    -0.139507
C     35.954919    37.020599     7.458799    -0.137118
C     37.142820    37.039918     8.179407    -0.135136
C     53.463910    14.552259    33.772924     0.609805
C     53.481060    16.033324    33.631193    -0.013613
C     52.286048    16.721332    33.398959    -0.139517
C     47.700081    19.372423    32.417089    -0.137123
C     46.512180    20.058258    32.195101    -0.135139
C     61.001226    15.957737    25.535459     0.609822
C     60.030410    15.027272    24.898524    -0.013346
C     59.443570    15.368016    23.675882    -0.139418
C     57.111269    16.711190    19.009009    -0.137101
C     56.534049    17.044448    17.789783    -0.135131
C     44.320419    39.024975    33.772924     0.608732
C     43.029204    38.299294    33.631193    -0.010426
C     43.030877    36.920380    33.398959    -0.140061
C     43.027949    31.623271    32.417089    -0.137081
C     43.027949    30.251601    32.195101    -0.135125
C     39.334581    44.849743    25.535459     0.608741
C     40.625796    44.474224    24.898524    -0.010148
C     40.624123    43.795634    23.675882    -0.139949
C     40.627051    41.104215    19.009009    -0.137054
C     40.627051    40.437699    17.789783    -0.135111
C     46.871896     4.921590     6.533280     0.609813
C     47.175146     6.217674     5.868340    -0.013611
C     47.781645     7.245460     6.597144    -0.139509
C     50.038238    11.241415     9.419125    -0.137122
C     50.648920    12.260507    10.139732    -0.135139
C     36.783104     7.800165     2.462360     0.609835
C     36.479854     7.605282     3.905965    -0.013336
C     35.873355     8.635000     4.632037    -0.139404
C     33.616762    12.627574     7.458799    -0.137095
C     33.006080    13.646667     8.179407    -0.135126
C     54.647629    37.375591     4.549048    -0.110790
C     52.298596    37.396842     5.980017     0.153086
C     51.075560    37.409400     6.724531    -0.104516
C     50.109345    37.344197     7.339267    -0.100305
C     48.896347    37.358686     8.076951     0.147257
C     46.512180    37.392495     9.524996     0.146953
C     45.286634    37.409400    10.269510    -0.108982
C     44.270226    37.421474    10.887661    -0.114936
C     43.032132    37.682285    11.553625     0.163932
C     59.692025    28.638440     4.549048    -0.110786
C     58.535913    26.593492     5.980017     0.153100
C     57.935270    25.528033     6.724531    -0.104551
C     57.395695    24.723868     7.339267    -0.100276
C     56.801745    23.666136     8.076951     0.147237
C     55.638941    21.584482     9.524996     0.146971
C     55.040807    20.514676    10.269510    -0.109011
C     54.543060    19.628404    10.887661    -0.114904
C     54.149881    18.425777    11.553625     0.163919
C     23.962975    13.835030    25.484231    -0.110784
C     25.119087    14.502511    23.079246     0.153102
C     25.719730    14.849293    21.826550    -0.104536
C     26.259305    15.160816    20.863464    -0.100279
C     26.853255    15.503734    19.620330     0.147248
C     28.016059    16.175080    17.175046     0.146958
C     28.614193    16.520412    15.918252    -0.108980
C     29.111940    16.807786    14.876616    -0.114932
C     29.505118    17.034788    13.520781     0.163933
C     29.007371    16.747413    33.721696    -0.110315
C     31.356404    18.103628    33.264742     0.152860
C     32.579440    18.809748    33.028410    -0.104455
C     33.545655    19.367593    32.762024    -0.100519
C     34.758653    20.067917    32.529790     0.147332
C     37.142820    21.444417    32.078984     0.146911
C     38.368366    22.151986    31.846750    -0.108953
C     39.384774    22.738810    31.652084    -0.114994
C     40.622868    23.453624    31.675990     0.163948
C     36.783103     6.433325     4.549048    -0.110800
C     35.590183     8.457021     5.980017     0.153085
C     34.967790     9.509923     6.724531    -0.104505
C     34.541149    10.379291     7.339267    -0.100307
C     33.922103    11.422533     8.076951     0.147265
C     32.700739    13.470378     9.524996     0.146944
C     32.073327    14.523280    10.269510    -0.108961
C     31.554666    15.397478    10.887661    -0.114956
C     30.709750    16.339294    11.553625     0.163942
C     46.871896     6.433325     4.549048    -0.110311
C     48.064817     8.457021     5.980017     0.152860
C     48.687210     9.509923     6.724531    -0.104449
C     49.113850    10.379291     7.339267    -0.100522
C     49.732897    11.422533     8.076951     0.147336
C     50.954261    13.470378     9.524996     0.146905
C     51.581673    14.523280    10.269510    -0.108939
C     52.100334    15.397478    10.887661    -0.115006
C     52.945250    16.339294    11.553625     0.163954
C     41.827500    38.952528    33.721696    -0.110782
C     41.827500    36.240099    33.264742     0.153102
C     41.827500    34.827859    33.028410    -0.104559
C     41.827500    33.712169    32.762024    -0.100273
C     41.827500    32.311520    32.529790     0.147231
C     41.827500    29.558521    32.078984     0.146979
C     41.827500    28.143383    31.846750    -0.109027
C     41.827500    26.969735    31.652084    -0.114889
C     41.827500    25.540108    31.675990     0.163912
C     41.827500    44.777296    25.484231    -0.111258
C     41.827500    43.442332    23.079246     0.153319
C     41.827500    42.748770    21.826550    -0.104590
C     41.827500    42.125722    20.863464    -0.100081
C     41.827500    41.439887    19.620330     0.147173
C     41.827500    40.097196    17.175046     0.147007
C     41.827500    39.406532    15.918252    -0.109035
C     41.827500    38.831783    14.876616    -0.114855
C     41.827500    38.377779    13.520781     0.163905
C     54.647629    16.747413    33.721696    -0.110311
C     52.298596    18.103628    33.264742     0.152863
C     51.075560    18.809748    33.028410    -0.104469
C     50.109345    19.367593    32.762024    -0.100513
C     48.896347    20.067917    32.529790     0.147326
C     46.512180    21.444417    32.078984     0.146917
C     45.286634    22.151986    31.846750    -0.108962
C     44.270226    22.738810    31.652084    -0.114984
C     43.032132    23.453624    31.675990     0.163944
C     59.692025    13.835030    25.484231    -0.110802
C     58.535913    14.502511    23.079246     0.153089
C     57.935270    14.849293    21.826550    -0.104531
C     57.395696    15.160816    20.863464    -0.100294
C     56.801745    15.503734    19.620330     0.147249
C     55.638941    16.175080    17.175046     0.146961
C     55.040807    16.520412    15.918252    -0.108999
C     54.543060    16.807786    14.876616    -0.114920
C     54.149882    17.034788    13.520781     0.163924
C     29.007371    37.375591     4.549048    -0.110305
C     31.356404    37.396842     5.980017     0.152858
C     32.579440    37.409400     6.724531    -0.104450
C     33.545655    37.344197     7.339267    -0.100525
C     34.758653    37.358686     8.076951     0.147335
C     37.142820    37.392495     9.524996     0.146905
C     38.368366    37.409400    10.269510    -0.108936
C     39.384774    37.421474    10.887661    -0.115008
C     40.622868    37.682285    11.553625     0.163956
C     23.962975    28.638440     4.549048    -0.111279
C     25.119087    26.593492     5.980017     0.153317
C     25.719730    25.528033     6.724531    -0.104585
C     26.259304    24.723868     7.339267    -0.100082
C     26.853255    23.666136     8.076951     0.147178
C     28.016060    21.584482     9.524996     0.147002
C     28.614193    20.514676    10.269510    -0.109020
C     29.111940    19.628404    10.887661    -0.114868
C     29.505118    18.425777    11.553625     0.163912
C     23.962975    19.659797    29.602963    -0.110309
C     25.119087    21.704745    28.171994     0.152862
C     25.719730    22.770204    27.427480    -0.104454
C     26.259304    23.574369    26.812744    -0.100518
C     26.853255    24.632101    26.075060     0.147333
C     28.016059    26.713755    24.627015     0.146907
C     28.614193    27.783561    23.882501    -0.108943
C     29.111940    28.669833    23.264350    -0.115003
C     29.505119    29.872460    22.598386     0.163952
C     29.007371    10.922646    29.602963    -0.110789
C     31.356404    10.901395    28.171994     0.153099
C     32.579440    10.888837    27.427480    -0.104540
C     33.545655    10.954040    26.812744    -0.100279
C     34.758652    10.939551    26.075060     0.147244
C     37.142820    10.905742    24.627015     0.146963
C     38.368366    10.888837    23.882501    -0.108993
C     39.384774    10.876763    23.264350    -0.114920
C     40.622868    10.615952    22.598386     0.163926
C     59.692025    34.463207     8.667780    -0.111262
C     58.535913    33.795726    11.072765     0.153323
C     57.935270    33.448944    12.325461    -0.104587
C     57.395695    33.137421    13.288547    -0.100077
C     56.801745    32.794503    14.531681     0.147177
C     55.638940    32.123157    16.976965     0.147002
C     55.040807    31.777825    18.233759    -0.109021
C     54.543060    31.490451    19.275395    -0.114868
C     54.149881    31.263449    20.631230     0.163912
C     54.647629    31.550824     0.430315    -0.110307
C     52.298596    30.194609     0.887269     0.152862
C     51.075560    29.488489     1.123601    -0.104474
C     50.109345    28.930644     1.389987    -0.100513
C     48.896347    28.230320     1.622221     0.147322
C     46.512180    26.853820     2.073027     0.146920
C     45.286634    26.146251     2.305261    -0.108969
C     44.270226    25.559427     2.499927    -0.114976
C     43.032132    24.844613     2.476021     0.163941
C     59.692025    19.659797    29.602963    -0.110309
C     58.535913    21.704745    28.171994     0.152860
C     57.935270    22.770204    27.427480    -0.104442
C     57.395695    23.574369    26.812744    -0.100526
C     56.801745    24.632101    26.075060     0.147342
C     55.638940    26.713755    24.627015     0.146897
C     55.040807    27.783561    23.882501    -0.108917
C     54.543060    28.669833    23.264350    -0.115027
C     54.149882    29.872460    22.598386     0.163965
C     54.647629    10.922646    29.602963    -0.110796
C     52.298596    10.901395    28.171994     0.153087
C     51.075560    10.888837    27.427480    -0.104512
C     50.109345    10.954040    26.812744    -0.100302
C     48.896347    10.939551    26.075060     0.147259
C     46.512180    10.905742    24.627015     0.146951
C     45.286634    10.888837    23.882501    -0.108977
C     44.270226    10.876763    23.264350    -0.114940
C     43.032132    10.615952    22.598386     0.163934
C     29.007371    31.550824     0.430315    -0.110788
C     31.356404    30.194609     0.887269     0.153102
C     32.579440    29.488489     1.123601    -0.104554
C     33.545655    28.930644     1.389987    -0.100274
C     34.758652    28.230320     1.622221     0.147235
C     37.142820    26.853820     2.073027     0.146975
C     38.368366    26.146251     2.305261    -0.109022
C     39.384774    25.559427     2.499927    -0.114895
C     40.622868    24.844613     2.476021     0.163914
C     23.962975    34.463207     8.667780    -0.110785
C     25.119087    33.795726    11.072765     0.153098
C     25.719730    33.448944    12.325461    -0.104544
C     26.259304    33.137421    13.288547    -0.100282
C     26.853255    32.794503    14.531681     0.147241
C     28.016060    32.123157    16.976965     0.146968
C     28.614193    31.777825    18.233759    -0.109008
C     29.111940    31.490451    19.275395    -0.114909
C     29.505118    31.263449    20.631230     0.163921
C     41.827500     9.345709     0.430315    -0.110313
C     41.827500    12.058138     0.887269     0.152861
C     41.827500    13.470378     1.123601    -0.104455
C     41.827500    14.586068     1.389987    -0.100518
C     41.827500    15.986717     1.622221     0.147332
C     41.827500    18.739716     2.073027     0.146910
C     41.827500    20.154854     2.305261    -0.108952
C     41.827500    21.328502     2.499927    -0.114996
C     41.827500    22.758129     2.476021     0.163949
C     41.827500     3.520941     8.667780    -0.110801
C     41.827500     4.855905    11.072765     0.153086
C     41.827500     5.549467    12.325461    -0.104525
C     41.827500     6.172515    13.288547    -0.100298
C     41.827500     6.858350    14.531681     0.147253
C     41.827500     8.201041    16.976965     0.146955
C     41.827500     8.891705    18.233759    -0.108984
C     41.827500     9.466454    19.275395    -0.114932
C     41.827500     9.920458    20.631230     0.163930
C     36.783103    41.864912    29.602963    -0.110791
C     35.590183    39.841216    28.171994     0.153085
C     34.967790    38.788314    27.427480    -0.104524
C     34.541149    37.918946    26.812744    -0.100303
C     33.922102    36.875704    26.075060     0.147251
C     32.700739    34.827859    24.627015     0.146960
C     32.073327    33.774957    23.882501    -0.108997
C     31.554666    32.900759    23.264350    -0.114920
C     30.709750    31.958943    22.598386     0.163925
C     46.871897    41.864912    29.602963    -0.111274
C     48.064817    39.841216    28.171994     0.153314
C     48.687210    38.788314    27.427480    -0.104584
C     49.113850    37.918946    26.812744    -0.100088
C     49.732897    36.875704    26.075060     0.147178
C     50.954261    34.827859    24.627015     0.147002
C     51.581673    33.774957    23.882501    -0.109022
C     52.100334    32.900759    23.264350    -0.114867
C     52.945249    31.958943    22.598386     0.163911
C     43.032132    38.049351    12.899215    -0.192412
C     53.263139    17.546750    10.932059    -0.192401
C     30.391861    16.155760    12.899215    -0.192386
C     40.622868    24.844613    31.573534    -0.192416
C     30.391861    17.546750    10.932059    -0.192395
C     53.263139    16.155760    12.899215    -0.192398
C     43.032132    24.844613    31.573534    -0.192419
C     40.622868    38.049351    12.899215    -0.192400
C     41.827500    22.758129    31.573534    -0.192402
C     54.467771    18.242244    12.899215    -0.192417
C     41.827500    37.353857    10.932059    -0.192389
C     29.187229    18.242244    12.899215    -0.192401
C     29.187229    30.055993    21.252796    -0.192404
C     41.827500    10.944380    23.219952    -0.192400
C     54.467771    30.055993    21.252796    -0.192387
C     41.827500    25.540108     2.578477    -0.192420
C     53.263138    30.751487    23.219952    -0.192387
C     43.032132    10.248886    21.252796    -0.192397
C     40.622868    23.453624     2.578477    -0.192415
C     30.391861    32.142477    21.252796    -0.192415
C     43.032132    23.453624     2.578477    -0.192402
C     40.622868    10.248886    21.252796    -0.192401
C     30.391861    30.751487    23.219952    -0.192400
C     53.263138    32.142477    21.252796    -0.192411
O     54.556863    36.568286     1.889631    -0.526933
O     52.330385    36.535202     1.905682    -0.549546
O     61.397332    30.377901     5.890197    -0.526739
O     61.365125    29.106933     7.718354    -0.549012
O     22.257668    15.679298    26.677160    -0.526931
O     22.289875    16.979245    24.869494    -0.549487
O     29.098137    13.970989    33.847034    -0.527034
O     31.324615    13.975095    33.810491    -0.549566
O     37.436867     4.086755     5.890197    -0.526730
O     36.352280     4.750132     7.718354    -0.549038
O     46.218133     6.915583     1.889631    -0.527034
O     47.302720     8.860312     1.905682    -0.549526
O     39.377663    40.262135    33.847034    -0.526939
O     38.267980    38.331896    33.810491    -0.549523
O     44.277337    45.332001    26.677160    -0.526659
O     45.387020    44.654135    24.869494    -0.549021
O     57.006700    18.214231    33.847034    -0.527028
O     55.889905    20.140365    33.810491    -0.549552
O     58.947496    11.436056    26.677160    -0.526748
O     57.805605    10.813975    24.869494    -0.549052
O     26.648300    37.982700     5.890197    -0.527020
O     27.765094    38.590292     7.718354    -0.549540
O     24.707504    28.963487     1.889631    -0.526650
O     25.849395    27.051843     1.905682    -0.549031
O     24.707504    19.334750    32.262380    -0.527041
O     25.849395    21.246394    32.246329    -0.549527
O     26.648300    10.315537    28.261814    -0.526736
O     27.765095     9.707945    26.433657    -0.548961
O     58.947496    36.862181     7.474851    -0.526642
O     57.805605    37.484262     9.282517    -0.548977
O     57.006700    30.084006     0.304977    -0.527029
O     55.889905    28.157872     0.341520    -0.549596
O     61.397332    17.920336    28.261814    -0.527024
O     61.365125    19.191304    26.433657    -0.549562
O     54.556863    11.729951    32.262380    -0.526932
O     52.330385    11.763035    32.246329    -0.549542
O     29.098137    34.327248     0.304977    -0.526942
O     31.324615    34.323142     0.341520    -0.549501
O     22.257668    32.618939     7.474851    -0.526742
O     22.289875    31.318992     9.282517    -0.549011
O     39.377663     8.036102     0.304977    -0.527036
O     38.267980     9.966341     0.341520    -0.549547
O     44.277337     2.966236     7.474851    -0.526947
O     45.387020     3.644102     9.282517    -0.549578
O     37.436867    44.211482    28.261814    -0.526740
O     36.352280    43.548105    26.433657    -0.549048
O     46.218133    41.382654    32.262380    -0.526648
O     47.302720    39.437925    32.246329    -0.549033
O     29.098137    11.729951    32.262380    -0.526945
O     31.324615    11.763035    32.246329    -0.549496
O     22.257668    17.920336    28.261814    -0.527027
O     22.289875    19.191304    26.433657    -0.549530
O     61.397332    32.618939     7.474851    -0.526646
O     61.365125    31.318992     9.282517    -0.548958
O     54.556863    34.327248     0.304977    -0.527025
O     52.330385    34.323142     0.341520    -0.549581
O     46.218133    44.211482    28.261814    -0.526682
O     47.302720    43.548105    26.433657    -0.549097
O     37.436867    41.382654    32.262380    -0.526944
O     36.352280    39.437925    32.246329    -0.549596
O     44.277337     8.036102     0.304977    -0.527036
O     45.387020     9.966341     0.341520    -0.549521
O     39.377663     2.966236     7.474851    -0.526748
O     38.267980     3.644102     9.282517    -0.549057
O     26.648300    30.084006     0.304977    -0.526727
O     27.765095    28.157872     0.341520    -0.549006
O     24.707504    36.862181     7.474851    -0.526927
O     25.849395    37.484262     9.282517    -0.549490
O     57.006700    10.315537    28.261814    -0.526726
O     55.889906     9.707945    26.433657    -0.549038
O     58.947496    19.334750    32.262380    -0.527022
O     57.805605    21.246394    32.246329    -0.549518
O     58.947496    28.963487     1.889631    -0.526928
O     57.805605    27.051843     1.905682    -0.549488
O     57.006700    37.982700     5.890197    -0.526752
O     55.889905    38.590292     7.718354    -0.549047
O     24.707504    11.436056    26.677160    -0.526738
O     25.849395    10.813975    24.869494    -0.548927
O     26.648300    18.214231    33.847034    -0.527036
O     27.765094    20.140365    33.810491    -0.549527
O     22.257668    30.377901     5.890197    -0.526660
O     22.289875    29.106933     7.718354    -0.549065
O     29.098137    36.568286     1.889631    -0.527029
O     31.324615    36.535202     1.905682    -0.549570
O     54.556863    13.970989    33.847034    -0.527034
O     52.330385    13.975095    33.810491    -0.549579
O     61.397332    15.679298    26.677160    -0.526943
O     61.365125    16.979245    24.869494    -0.549573
O     44.277337    40.262135    33.847034    -0.526723
O     45.387020    38.331896    33.810491    -0.549009
O     39.377663    45.332001    26.677160    -0.526634
O     38.267980    44.654135    24.869494    -0.548971
O     46.218133     4.086755     5.890197    -0.527027
O     47.302720     4.750132     7.718354    -0.549568
O     37.436867     6.915583     1.889631    -0.526948
O     36.352280     8.860312     1.905682    -0.549550

The following XYZ coordinates are in angstroms. Other properties are in atomic units.
The sperically averaged electron density of each atom fit to a function of the form exp(a - br)
eigen_1, eigen_2 and eigen_3 are the three eigenvalues of traceless quadrupole moment tensor
  atom number  atomic symbol              X              Y              Z     net charge C6 coefficient C8 coefficient C10 coefficient fluctuating dipole atomic polarizability isotropic forcefield polarizability              a              b squared Pearson coefficient          <r^3>          <r^4>         wp_QDO          m_QDO          q_QDO       dipole_x       dipole_y       dipole_z         dipole            Qxy            Qxz            Qyz     Q(x^2-y^2)  Q(3z^2 - R^2)        eigen_1        eigen_2        eigen_3 static polarizability      alpha(xx)      alpha(xy)      alpha(xz)      alpha(yy)      alpha(yz)      alpha(zz) atomic spin moment
            1             Cu      33.849323       0.000000       0.000000       0.895970      48.205719 0.68111251E+03  0.16767238E+05                                11.487239                            8.948021       1.188828       2.324302                    0.996957      38.843952      92.046884       0.564413       0.440825      -1.120969       0.144953       0.000002       0.000004       0.144953       0.000004       0.000005       0.001778      -0.184018       0.181634      -0.122282       0.059265       0.063016             16.062606       7.215836      -0.000052       0.000045      21.107903       1.757287      19.864079          -0.728709
            2             Cu      31.203315       0.000000       0.000000       0.891382      49.273929 0.71210154E+03  0.17749373E+05                                11.734215                            9.204496       1.108122       2.295542                    0.996479      39.261168      94.016135       0.550777       0.446159      -1.116144      -0.147779      -0.000003      -0.000002       0.147779       0.000005       0.000005      -0.004186      -0.185158       0.191240      -0.124452       0.057772       0.066680             16.152297       7.396803      -0.000025       0.000015      20.884005       0.999404      20.176082          -0.724401
            3             Cu      20.913750      31.617475       6.514155       0.888051      48.864817 0.69181469E+03  0.17104576E+05                                11.609878                            9.035498       1.150740       2.311339                    0.996707      39.001431      92.750760       0.559806       0.442533      -1.119404      -0.000000       0.082375      -0.116496       0.142678      -0.000026      -0.000012       0.087855       0.058215      -0.182471      -0.122944       0.059519       0.063425             16.250541      18.838607       0.000296       0.000233      17.512196       7.228586      12.400820          -0.667009
            4             Cu      20.913750      30.089802       8.674611       0.886735      49.700030 0.71933609E+03  0.17980618E+05                                11.815482                            9.264292       1.001779       2.262142                    0.995994      39.357136      94.474973       0.547658       0.447429      -1.115007       0.000014      -0.083814       0.118511       0.145154      -0.000058      -0.000027       0.086046       0.069755      -0.191489      -0.124666       0.057873       0.066793             16.272434      19.615197       0.000163       0.000097      16.985839       6.745252      12.216267           0.702379
            5             Cu      20.913750      16.680762      27.637856       0.895956      48.208113 0.68114973E+03  0.16768419E+05                                11.487735                            8.948366       1.188628       2.324239                    0.996955      38.844236      92.048932       0.564391       0.440835      -1.120961       0.000000      -0.083698       0.118333       0.144941      -0.000004       0.000001       0.087347       0.057990      -0.181643      -0.122290       0.059269       0.063021             16.063459      18.622836      -0.000006       0.000016      17.307375       7.134455      12.260165          -0.728673
            6             Cu      20.913750      18.208435      25.477400       0.891286      49.281705 0.71223564E+03  0.17753654E+05                                11.735719                            9.205618       1.107654       2.295380                    0.996476      39.262953      94.024657       0.550717       0.446183      -1.116122      -0.000012       0.085309      -0.120665       0.147776       0.000003       0.000016       0.085896       0.069647      -0.191126      -0.124445       0.057767       0.066678             16.154566      19.472513      -0.000014      -0.000039      16.861885       6.691817      12.129299          -0.723942
            7             Cu       7.978177       0.000000       0.000000       0.896004      48.204029 0.68108576E+03  0.16766406E+05                                11.486954                            8.947831       1.188837       2.324313                    0.996957      38.843346      92.044821       0.564421       0.440824      -1.120971      -0.144923      -0.000022      -0.000013       0.144923       0.000038       0.000023       0.001768      -0.184057       0.181559      -0.122288       0.059269       0.063019             16.062145       7.215689       0.000972       0.000606      21.106784       1.757383      19.863960          -0.728784
            8             Cu      10.624185       0.000000       0.000000       0.891223      49.287060 0.71232160E+03  0.17756373E+05                                11.736637                            9.206244       1.107467       2.295306                    0.996476      39.264528      94.030671       0.550691       0.446190      -1.116115       0.147754       0.000002       0.000003       0.147754       0.000015       0.000010      -0.004201      -0.185202       0.191145      -0.124458       0.057773       0.066685             16.155918       7.398246       0.000279       0.000168      20.888324       0.999885      20.181185          -0.723616
            9             Cu      37.838411       2.303101       6.514155       0.887815      48.890022 0.69219122E+03  0.17116449E+05                                11.614463                            9.038474       1.149737       2.310968                    0.996700      39.007202      92.775584       0.559658       0.442584      -1.119356       0.071321      -0.041187      -0.116456       0.142636       0.025192       0.076093      -0.043934      -0.029153      -0.182552      -0.122967       0.059530       0.063437             16.258063      17.852555       0.574369       6.263645      18.515928      -3.615780      12.405706           0.711355
           10             Cu      36.515407       3.066938       8.674611       0.886974      49.680991 0.71901956E+03  0.17970529E+05                                11.812004                            9.261806       1.002553       2.262433                    0.995998      39.352176      94.453919       0.547777       0.447386      -1.115046      -0.072572       0.041902       0.118509       0.145144       0.030193       0.074507      -0.043014      -0.034885      -0.191439      -0.124641       0.057865       0.066776             16.267287      17.637700       1.138243       5.839496      18.951891      -3.371230      12.212269          -0.658424
           11             Cu       3.989089       6.909304       0.000000       0.895953      48.219009 0.68127879E+03  0.16772457E+05                                11.489630                            8.949306       1.188378       2.324137                    0.996955      38.846345      92.057474       0.564351       0.440844      -1.120950      -0.072436      -0.125457      -0.000003       0.144866      -0.079709       0.001531      -0.000879       0.092052       0.181591      -0.122308       0.059282       0.063026             16.066924      17.639295      -6.017231       1.522348      10.691210      -0.878927      19.870268          -0.728546
           12             Cu       5.312092       9.200814       0.000000       0.891399      49.272173 0.71207228E+03  0.17748427E+05                                11.733842                            9.204210       1.108217       2.295573                    0.996479      39.260964      94.014466       0.550795       0.446149      -1.116152       0.073891       0.127977       0.000001       0.147777      -0.080169      -0.003632       0.002101       0.092586       0.191087      -0.124423       0.057761       0.066662             16.151861      17.511290      -5.839810       0.865454      10.768086      -0.499672      20.176208          -0.724114
           13             Cu      16.924661      29.314374       0.000000       0.896038      48.194665 0.68096144E+03  0.16762499E+05                                11.485236                            8.946840       1.189201       2.324445                    0.996958      38.841654      92.037027       0.564471       0.440807      -1.120987       0.072499       0.125540       0.000001       0.144971      -0.079669       0.001538      -0.000882       0.092059       0.181578      -0.122273       0.059261       0.063012             16.059109      17.631344      -6.013323       1.521509      10.686124      -0.878414      19.859858          -0.728874
           14             Cu      15.601657      27.022864       0.000000       0.891216      49.288134 0.71233836E+03  0.17756917E+05                                11.736871                            9.206413       1.107390       2.295281                    0.996476      39.264617      94.031596       0.550680       0.446196      -1.116110      -0.073882      -0.127958      -0.000020       0.147756      -0.080188      -0.003624       0.002116       0.092630       0.191220      -0.124473       0.057779       0.066694             16.156181      17.516399      -5.841416       0.865892      10.770882      -0.499954      20.181262          -0.723755
           15             Cu      24.902839       9.771458      27.637856       0.888098      48.862133 0.69176976E+03  0.17103144E+05                                11.609317                            9.035083       1.150931       2.311403                    0.996708      39.000976      92.748021       0.559832       0.442521      -1.119414      -0.071338       0.041169       0.116481       0.142660       0.025220       0.076096      -0.043948      -0.029091      -0.182517      -0.122973       0.059533       0.063440             16.249728      17.843177       0.574489       6.259441      18.505806      -3.614707      12.400200          -0.667009
           16             Cu      26.225842       9.007621      25.477400       0.886671      49.703901 0.71940183E+03  0.17982737E+05                                11.816292                            9.264891       1.001504       2.262050                    0.995993      39.357738      94.478781       0.547623       0.447446      -1.114992       0.072573      -0.041950      -0.118526       0.145172       0.030183       0.074505      -0.042999      -0.034916      -0.191445      -0.124633       0.057857       0.066776             16.273649      17.644472       1.138594       5.841854      18.959322      -3.373250      12.217152           0.702326
           17             Cu      37.838411       6.909304       0.000000       0.895958      48.213628 0.68121469E+03  0.16770443E+05                                11.488663                            8.948812       1.188515       2.324190                    0.996955      38.845445      92.053400       0.564375       0.440837      -1.120958       0.072446      -0.125489       0.000011       0.144899       0.079704      -0.001528      -0.000900       0.092019       0.181620      -0.122300       0.059275       0.063026             16.065201      17.637269       6.016623      -1.521923      10.690486      -0.879357      19.867847          -0.728651
           18             Cu      36.515407       9.200814       0.000000       0.891380      49.273950 0.71210457E+03  0.17749474E+05                                11.734253                            9.204541       1.108070       2.295528                    0.996478      39.261121      94.016195       0.550773       0.446161      -1.116142      -0.073892       0.127979       0.000016       0.147780       0.080166       0.003624       0.002102       0.092572       0.191148      -0.124427       0.057763       0.066665             16.152435      17.511914       5.840064      -0.865486      10.768601      -0.499914      20.176789          -0.724256
           19             Cu      16.924661       9.771458      27.637856       0.887842      48.886616 0.69213967E+03  0.17114813E+05                                11.613791                            9.038024       1.149945       2.311037                    0.996702      39.006669      92.772598       0.559684       0.442573      -1.119366       0.071335       0.041173       0.116457       0.142640      -0.025223      -0.076093      -0.043936      -0.029054      -0.182568      -0.122972       0.059535       0.063437             16.256913      17.851259      -0.574414      -6.262547      18.514606      -3.616375      12.404872           0.711318
           20             Cu      15.601657       9.007621      25.477400       0.886928      49.683290 0.71905538E+03  0.17971680E+05                                11.812456                            9.262115       1.002437       2.262391                    0.995998      39.352583      94.456112       0.547760       0.447393      -1.115039      -0.072584      -0.041904      -0.118517       0.145157      -0.030197      -0.074487      -0.043008      -0.034847      -0.191419      -0.124617       0.057851       0.066766             16.267926      17.638127      -1.138175      -5.839480      18.952920      -3.371815      12.212731          -0.658372
           21             Cu       3.989089       2.303101       6.514155       0.895977      48.205539 0.68110949E+03  0.16767147E+05                                11.487216                            8.948007       1.188814       2.324299                    0.996957      38.843844      92.046618       0.564413       0.440826      -1.120969      -0.072488      -0.041853      -0.118334       0.144945      -0.025106      -0.075640      -0.043667      -0.028999      -0.181655      -0.122284       0.059268       0.063017             16.062592      17.635236      -0.569640      -6.178246      18.293021      -3.566900      12.259519          -0.728738
           22             Cu       5.312092       3.066938       8.674611       0.891308      49.279578 0.71219785E+03  0.17752436E+05                                11.735254                            9.205258       1.107837       2.295439                    0.996478      39.262665      94.022533       0.550740       0.446172      -1.116132       0.073874       0.042665       0.120657       0.147769      -0.030159      -0.074399      -0.042934      -0.034816      -0.191153      -0.124452       0.057771       0.066681             16.153853      17.513827      -1.130473      -5.795020      18.818964      -3.345671      12.128767          -0.723993
           23             Cu      24.902839      29.314374       0.000000       0.888004      48.867223 0.69185515E+03  0.17105851E+05                                11.610323                            9.035823       1.150626       2.311297                    0.996706      39.002092      92.753508       0.559790       0.442539      -1.119398      -0.071349       0.123577      -0.000002       0.142696       0.080121      -0.001600      -0.000925       0.092520       0.182520      -0.122937       0.059516       0.063420             16.251180      17.844791       6.093936      -1.545092      10.808010      -0.892110      20.100741          -0.666748
           24             Cu      26.225842      27.022864       0.000000       0.886829      49.692269 0.71920657E+03  0.17976489E+05                                11.814060                            9.263274       1.002103       2.262262                    0.995995      39.355150      94.466447       0.547707       0.447411      -1.115023       0.072579      -0.125711      -0.000000       0.145158       0.080297       0.003619       0.002089       0.092721       0.191669      -0.124665       0.057873       0.066792             16.270274      17.640899       5.886128      -0.873516      10.844151      -0.504346      20.325771           0.702682
           25              H      51.468739      36.844310       4.204113       0.132598       1.234425 0.92955830E+01  0.93397604E+02                                 1.812577                            1.717861      -1.067756       2.384002                    0.997416       3.328137       8.994626       0.512055       1.190504      -0.732277      -0.036344      -0.009106      -0.018991       0.042005       0.004406       0.005637       0.002884       0.019841      -0.013468      -0.009440      -0.005586       0.015026              1.857049       2.113060       0.161492       0.191720       1.488632       0.163931       1.969455          -0.000254
           26              H      47.691715      36.779108       6.540110       0.121810       1.254084 0.91363847E+01  0.90730400E+02                                 1.788102                            1.669362      -0.873721       2.468412                    0.998908       3.218090       8.440544       0.539224       1.143821      -0.745116      -0.002083      -0.010196      -0.038172       0.039565       0.004607       0.002747       0.008568       0.023624       0.033190      -0.020253       0.005042       0.015211              1.855488       1.684651       0.003417      -0.150080       1.477574       0.256160       2.404238          -0.000001
           27              H      45.696544      36.805672       7.752506       0.120256       1.270893 0.92797283E+01  0.92557199E+02                                 1.807527                            1.685247      -0.857989       2.473723                    0.999000       3.239173       8.527632       0.535067       1.147686      -0.744134      -0.033620      -0.010121      -0.019555       0.040189       0.005042       0.003756       0.008483       0.024750       0.027411      -0.019985       0.004731       0.015254              1.879973       2.414749       0.201816       0.210631       1.484728       0.129036       1.740442          -0.000001
           28              H      59.666929      27.319898       7.510027       0.132802       1.235019 0.93018391E+01  0.93479321E+02                                 1.813348                            1.718582      -1.071604       2.382281                    0.997393       3.329150       8.999258       0.511866       1.190701      -0.732222       0.010215      -0.006029       0.040319       0.042028       0.000717       0.003052      -0.005341      -0.003230       0.039876      -0.009348      -0.005715       0.015063              1.857846       1.655383       0.193370       0.214174       1.678807      -0.065110       2.239348           0.000297
           29              H      57.721950      24.081501       9.846025       0.121820       1.253786 0.91337504E+01  0.90697819E+02                                 1.787819                            1.669121      -0.873621       2.468470                    0.998909       3.217834       8.439610       0.539263       1.143820      -0.745115       0.025283       0.023592       0.019231       0.039569       0.013510       0.009039      -0.001084      -0.003672       0.027881      -0.020255       0.005045       0.015210              1.855180       1.853542       0.498158       0.199782       1.992266       0.133859       1.719732          -0.000002
           30              H      56.747369      22.340350      11.058421       0.120259       1.271212 0.92824825E+01  0.92590796E+02                                 1.807808                            1.685487      -0.857991       2.473724                    0.999000       3.239193       8.527743       0.535038       1.147673      -0.744143       0.010123      -0.003445       0.038740       0.040189       0.012256       0.008859      -0.001705      -0.004062       0.033135      -0.019985       0.004731       0.015254              1.880270       1.533760       0.101552       0.139746       1.662899      -0.245481       2.444149          -0.000001
           31              H      23.988071      16.187154      23.254104       0.132602       1.234491 0.92962399E+01  0.93406170E+02                                 1.812682                            1.717954      -1.067733       2.384018                    0.997417       3.328147       8.994847       0.512024       1.190549      -0.732268      -0.010244       0.036009      -0.019052       0.042007      -0.003202       0.000259      -0.009856      -0.016197       0.001057      -0.009443      -0.005587       0.015030              1.857159       1.654718      -0.266253      -0.110742       2.135466      -0.226811       1.781293          -0.000255
           32              H      25.933050      17.310088      19.422249       0.121809       1.254290 0.91382885E+01  0.90754841E+02                                 1.788396                            1.669618      -0.873720       2.468412                    0.998908       3.218173       8.441265       0.539139       1.143933      -0.745091      -0.025279       0.025995       0.015830       0.039565      -0.013027      -0.009723      -0.004649      -0.013758      -0.002356      -0.020258       0.005044       0.015214              1.855805       1.854153      -0.354593      -0.403281       1.834773       0.189845       1.878488          -0.000002
           33              H      26.907631      17.872763      17.376543       0.120256       1.271409 0.92842956E+01  0.92614146E+02                                 1.808084                            1.685725      -0.857998       2.473719                    0.999000       3.239289       8.528462       0.534961       1.147772      -0.744120      -0.010122       0.035377      -0.016161       0.040189      -0.012440      -0.008605      -0.005895      -0.015915      -0.002409      -0.019989       0.004733       0.015256              1.880577       1.533971      -0.165645      -0.049176       2.203441      -0.436576       1.904318          -0.000001
           34              H      32.186261      16.245112      33.335778       0.132530       1.234821 0.92996765E+01  0.93450022E+02                                 1.812999                            1.718265      -1.068104       2.383774                    0.997412       3.329082       8.998039       0.511978       1.190539      -0.732264       0.036339      -0.020937      -0.002251       0.041999      -0.006778      -0.002281       0.001235       0.015187      -0.027456      -0.009455      -0.005573       0.015028              1.857473       2.113483      -0.234546      -0.088375       2.019600      -0.023633       1.439335          -0.000236
           35              H      35.963285      18.425777      32.495638       0.121806       1.254191 0.91374096E+01  0.90743346E+02                                 1.788224                            1.669474      -0.873797       2.468370                    0.998908       3.218209       8.441053       0.539196       1.143846      -0.745110       0.002077      -0.039384       0.003113       0.039561      -0.004123      -0.003430      -0.002265      -0.007008      -0.058717      -0.020254       0.005045       0.015209              1.855617       1.684777       0.140388      -0.053256       2.462455      -0.091994       1.419617          -0.000002
           36              H      37.958456      19.577690      32.116551       0.120241       1.271441 0.92845636E+01  0.92617089E+02                                 1.808056                            1.685701      -0.858091       2.473661                    0.998999       3.239464       8.528815       0.534990       1.147706      -0.744134       0.033618      -0.021809      -0.003024       0.040186      -0.005221      -0.003501      -0.001600      -0.003767      -0.058137      -0.019987       0.004732       0.015254              1.880548       2.415587      -0.265967      -0.120126       1.793661       0.020006       1.432394          -0.000001
           37              H      35.653761       7.114330       7.510027       0.132801       1.235195 0.93035181E+01  0.93500934E+02                                 1.813587                            1.718792      -1.071593       2.382287                    0.997393       3.329230       8.999866       0.511807       1.190778      -0.732207      -0.010329      -0.005835       0.040318       0.042027      -0.001760      -0.006152       0.000027       0.000369       0.039877      -0.009351      -0.005712       0.015063              1.858098       1.505658      -0.106850      -0.163510       1.828950      -0.152968       2.239687          -0.000248
           38              H      33.821716      10.417930       9.846025       0.121828       1.254001 0.91356397E+01  0.90721315E+02                                 1.788068                            1.669334      -0.873584       2.468494                    0.998910       3.217799       8.439752       0.539209       1.143876      -0.745106       0.007791      -0.033694       0.019230       0.039570      -0.008348      -0.005459      -0.007286      -0.021568       0.027880      -0.020259       0.005048       0.015211              1.855447       1.526353      -0.309222       0.016039       2.320022      -0.240008       1.719965          -0.000001
           39              H      32.801125      12.132517      11.058421       0.120257       1.271400 0.92842070E+01  0.92612984E+02                                 1.808071                            1.685713      -0.857989       2.473724                    0.999000       3.239271       8.528384       0.534965       1.147767      -0.744122      -0.008044      -0.007046       0.038740       0.040189      -0.007890      -0.005908      -0.006821      -0.019202       0.033138      -0.019989       0.004733       0.015256              1.880551       1.542868      -0.106719      -0.282535       1.654218       0.001714       2.444568          -0.000000
           40              H      48.001239       9.451965       4.204113       0.132538       1.234714 0.92986421E+01  0.93436862E+02                                 1.812885                            1.718163      -1.068009       2.383828                    0.997413       3.328908       8.997383       0.511997       1.190530      -0.732267       0.010285       0.036023      -0.018990       0.042001       0.006395      -0.000313      -0.006322      -0.017570      -0.013427      -0.009456      -0.005573       0.015028              1.857352       1.505134       0.189659       0.046160       2.097078      -0.247969       1.969843          -0.000236
           41              H      49.833283      12.755564       6.540110       0.121813       1.254103 0.91365972E+01  0.90733090E+02                                 1.788127                            1.669389      -0.873748       2.468400                    0.998908       3.218090       8.440587       0.539216       1.143831      -0.745114      -0.007790       0.006895      -0.038171       0.039563       0.007926       0.006047      -0.006659      -0.019793       0.033188      -0.020253       0.005045       0.015208              1.855511       1.526408       0.087964       0.296886       1.635866       0.001905       2.404258          -0.000002
           42              H      50.853874      14.470152       7.752506       0.120242       1.271425 0.92844146E+01  0.92615166E+02                                 1.808037                            1.685683      -0.858079       2.473668                    0.998999       3.239440       8.528712       0.534995       1.147701      -0.744136       0.008043       0.034174      -0.019555       0.040187       0.008197       0.005469      -0.007494      -0.021106       0.027419      -0.019986       0.004732       0.015255              1.880524       1.542851       0.301946       0.006441       2.357795      -0.247032       1.740927          -0.000001
           43              H      39.803049      36.450679      33.335778       0.132598       1.234451 0.92958552E+01  0.93401156E+02                                 1.812614                            1.717895      -1.067779       2.383991                    0.997416       3.328179       8.994821       0.512045       1.190516      -0.732275      -0.036306      -0.021007      -0.002259       0.042006       0.009973       0.002215       0.001349       0.004152      -0.027405      -0.009440      -0.005588       0.015028              1.857087       2.245756       0.157987       0.023732       1.886457       0.088320       1.439049          -0.000255
           44              H      39.803049      32.089349      32.495638       0.121803       1.254149 0.91369755E+01  0.90737839E+02                                 1.788171                            1.669423      -0.873753       2.468391                    0.998908       3.218178       8.440880       0.539211       1.143830      -0.745114      -0.035152       0.017888       0.003111       0.039564      -0.000973      -0.000246       0.004100       0.010652      -0.058720      -0.020254       0.005042       0.015212              1.855565       2.146408      -0.406927      -0.053040       2.000707       0.092113       1.419580          -0.000002
           45              H      39.803049      29.785523      32.116551       0.120260       1.270879 0.92796037E+01  0.92555695E+02                                 1.807517                            1.685239      -0.857986       2.473727                    0.999000       3.239153       8.527582       0.535066       1.147691      -0.744133      -0.035698      -0.018212      -0.003025       0.040189       0.000981       0.000366       0.003831       0.010926      -0.058132      -0.019985       0.004731       0.015254              1.879966       2.178758       0.402092       0.077351       2.029107       0.093981       1.432032          -0.000001
           46              H      43.851951      43.579499      23.254104       0.132859       1.234705 0.92985675E+01  0.93437483E+02                                 1.813010                            1.718253      -1.071374       2.382442                    0.997397       3.328460       8.996728       0.511931       1.190665      -0.732234       0.036290      -0.009156      -0.019126       0.042031      -0.005445      -0.008760       0.004646       0.013461       0.001079      -0.009332      -0.005728       0.015061              1.857511       2.246291      -0.075018      -0.141019       1.544589       0.209395       1.781655           0.000279
           47              H      43.851951      41.333631      19.422249       0.121821       1.253760 0.91334755E+01  0.90694201E+02                                 1.787780                            1.669084      -0.873578       2.468492                    0.998910       3.217776       8.439354       0.539276       1.143804      -0.745119       0.035159       0.008898       0.015828       0.039571       0.000559       0.000837       0.010743       0.029437      -0.002361      -0.020254       0.005042       0.015212              1.855140       2.145891       0.185599       0.365871       1.541730       0.254181       1.877799          -0.000000
           48              H      43.851951      40.208282      17.376543       0.120271       1.271087 0.92813494E+01  0.92576427E+02                                 1.807671                            1.685371      -0.857924       2.473766                    0.999001       3.239019       8.527071       0.535064       1.147654      -0.744148       0.035699      -0.008922      -0.016163       0.040190      -0.000671      -0.000805       0.010396       0.029498      -0.002413      -0.019984       0.004730       0.015254              1.880120       2.178974      -0.206984      -0.353358       1.557551       0.260763       1.903836          -0.000001
           49              H      53.493190      19.751564      33.335778       0.132538       1.234674 0.92982502E+01  0.93431620E+02                                 1.812820                            1.718106      -1.068007       2.383828                    0.997413       3.328840       8.997036       0.512016       1.190502      -0.732274      -0.000036       0.041941      -0.002257       0.042001      -0.003186       0.000069      -0.002593      -0.019337      -0.027458      -0.009456      -0.005574       0.015030              1.857284       1.839751       0.076607       0.064643       2.292884      -0.064709       1.439216          -0.000236
           50              H      49.716166      21.932229      32.495638       0.121808       1.254041 0.91361417E+01  0.90728311E+02                                 1.788127                            1.669391      -0.873775       2.468383                    0.998908       3.218183       8.441085       0.539190       1.143891      -0.745097       0.033070       0.021491       0.003111       0.039562       0.005096       0.003674      -0.001837      -0.003640      -0.058720      -0.020254       0.005044       0.015210              1.855511       2.389456       0.266523       0.106288       1.757523      -0.000124       1.419554          -0.000002
           51              H      47.720995      23.084142      32.116551       0.120243       1.271372 0.92839378E+01  0.92609229E+02                                 1.807980                            1.685635      -0.858078       2.473669                    0.998999       3.239424       8.528618       0.535005       1.147693      -0.744137       0.002079       0.040019      -0.003024       0.040187       0.004241       0.003135      -0.002231      -0.007160      -0.058137      -0.019986       0.004732       0.015254              1.880465       1.718737      -0.136311       0.042734       2.490315      -0.114027       1.432343          -0.000001
           52              H      57.642478      12.680702      23.254104       0.132802       1.235105 0.93026644E+01  0.93489997E+02                                 1.813471                            1.718691      -1.071597       2.382287                    0.997393       3.329180       8.999551       0.511834       1.190746      -0.732213      -0.026075      -0.026848      -0.019121       0.042028       0.008556       0.008414       0.005248       0.002685       0.001087      -0.009349      -0.005712       0.015061              1.857976       1.785379       0.341406       0.251904       2.006416       0.017344       1.782132          -0.000248
           53              H      55.697499      13.803636      19.422249       0.121825       1.253819 0.91339451E+01  0.90699468E+02                                 1.787796                            1.669097      -0.873599       2.468484                    0.998909       3.217750       8.439143       0.539292       1.143763      -0.745131      -0.009872      -0.034894       0.015834       0.039570       0.012466       0.008886      -0.006100      -0.015684      -0.002351      -0.020255       0.005045       0.015209              1.855155       1.532047       0.168808       0.037193       2.155602      -0.443949       1.877816          -0.000001
           54              H      54.722918      14.366311      17.376543       0.120260       1.270867 0.92794900E+01  0.92554191E+02                                 1.807500                            1.685224      -0.857972       2.473735                    0.999000       3.239128       8.527473       0.535071       1.147685      -0.744135      -0.025577      -0.026455      -0.016161       0.040190       0.013110       0.009406      -0.004504      -0.013585      -0.002416      -0.019985       0.004731       0.015255              1.879935       1.891971       0.372508       0.402442       1.844180       0.175603       1.903654           0.000000
           55              H      30.161810      38.013128       7.510027       0.132532       1.234785 0.92993211E+01  0.93445464E+02                                 1.812957                            1.718227      -1.068070       2.383793                    0.997412       3.329022       8.997800       0.511986       1.190532      -0.732266       0.000037       0.011858       0.040290       0.041999       0.000996       0.003028       0.005336       0.003092       0.039819      -0.009456      -0.005572       0.015028              1.857428       1.839901      -0.086494      -0.050685       1.493494       0.217980       2.238890          -0.000236
           56              H      33.938834      37.947925       9.846025       0.121809       1.254152 0.91370499E+01  0.90738801E+02                                 1.788180                            1.669436      -0.873778       2.468382                    0.998908       3.218157       8.440847       0.539205       1.143839      -0.745112      -0.033070       0.010099       0.019224       0.039562      -0.005165      -0.003579       0.008369       0.025230       0.027886      -0.020253       0.005045       0.015208              1.855569       2.389546      -0.189062      -0.215867       1.457064       0.106123       1.720098          -0.000002
           57              H      35.934005      37.974489      11.058421       0.120241       1.271435 0.92845075E+01  0.92616346E+02                                 1.808048                            1.685693      -0.858086       2.473664                    0.998999       3.239455       8.528770       0.534993       1.147703      -0.744135      -0.002079       0.010489       0.038738       0.040186      -0.004371      -0.002954       0.008525       0.023264       0.033132      -0.019986       0.004732       0.015255              1.880538       1.718798       0.005146       0.142766       1.478273       0.243817       2.444542          -0.000001
           58              H      26.012522      26.151081       4.204113       0.132863       1.234826 0.92997302E+01  0.93452599E+02                                 1.813196                            1.718417      -1.071318       2.382475                    0.997397       3.328461       8.997057       0.511878       1.190744      -0.732218       0.026075      -0.026982      -0.018941       0.042032      -0.010776      -0.005262       0.003498      -0.002289      -0.013875      -0.009336      -0.005725       0.015061              1.857707       1.785162      -0.351292      -0.237923       1.817713       0.084042       1.970248           0.000278
           59              H      27.957501      22.912684       6.540110       0.121825       1.253995 0.91355411E+01  0.90719902E+02                                 1.788049                            1.669314      -0.873544       2.468513                    0.998910       3.217770       8.439598       0.539218       1.143861      -0.745110       0.009875       0.003292      -0.038178       0.039572      -0.012535      -0.008794      -0.001909      -0.003836       0.033204      -0.020258       0.005045       0.015214              1.855431       1.532242      -0.091358      -0.146796       1.629859      -0.258057       2.404192          -0.000001
           60              H      28.932082      21.171532       7.752506       0.120272       1.271246 0.92828049E+01  0.92595249E+02                                 1.807906                            1.685572      -0.857907       2.473777                    0.999001       3.239055       8.527567       0.534995       1.147749      -0.744127       0.025577      -0.024057      -0.019555       0.040191      -0.013240      -0.009225      -0.000988      -0.003648       0.027412      -0.019988       0.004732       0.015256              1.880375       1.892416      -0.503789      -0.217147       2.007904       0.117941       1.740804          -0.000001
           61              H      26.012522      22.147156      29.947898       0.132541       1.234735 0.92988161E+01  0.93438893E+02                                 1.812907                            1.718182      -1.067991       2.383839                    0.997413       3.328820       8.997110       0.511993       1.190534      -0.732267       0.026055       0.026919       0.018990       0.042002       0.010805       0.005318       0.003432      -0.002293      -0.013431      -0.009455      -0.005574       0.015029              1.857375       1.784865       0.351157       0.237834       1.817391       0.084012       1.969868          -0.000236
           62              H      27.957501      25.385553      27.611901       0.121813       1.254075 0.91363405E+01  0.90730013E+02                                 1.788105                            1.669368      -0.873745       2.468402                    0.998908       3.218097       8.440614       0.539218       1.143835      -0.745112       0.009867      -0.003299       0.038171       0.039563       0.012533       0.008792      -0.001908      -0.003834       0.033188      -0.020254       0.005045       0.015209              1.855488       1.532305       0.091375       0.146794       1.629930      -0.258056       2.404230          -0.000002
           63              H      28.932082      27.126705      26.399505       0.120243       1.271040 0.92810715E+01  0.92574210E+02                                 1.807686                            1.685384      -0.858067       2.473675                    0.998999       3.239374       8.528407       0.535036       1.147707      -0.744129       0.025574       0.024053       0.019555       0.040187       0.013238       0.009225      -0.000989      -0.003643       0.027418      -0.019986       0.004731       0.015255              1.880145       1.892183       0.503689       0.217086       2.007659       0.117900       1.740594          -0.000001
           64              H      30.161810      10.285109      26.641984       0.132804       1.234985 0.93015085E+01  0.93475054E+02                                 1.813308                            1.718545      -1.071568       2.382300                    0.997394       3.329091       8.999017       0.511875       1.190693      -0.732225       0.000113      -0.011859      -0.040320       0.042028      -0.001040      -0.003098       0.005313       0.002857       0.039878      -0.009348      -0.005715       0.015063              1.857803       1.840363       0.086539       0.050701       1.493746       0.218032       2.239301           0.000297
           65              H      33.938833      10.350312      24.305986       0.121823       1.253751 0.91334280E+01  0.90693740E+02                                 1.787780                            1.669087      -0.873602       2.468481                    0.998909       3.217783       8.439412       0.539271       1.143814      -0.745117      -0.033074      -0.010099      -0.019232       0.039569       0.005164       0.003581       0.008369       0.025236       0.027880      -0.020255       0.005045       0.015210              1.855136       2.388938       0.189005       0.215813       1.456776       0.106085       1.719693          -0.000002
           66              H      35.934005      10.323748      23.093590       0.120260       1.271192 0.92822975E+01  0.92588407E+02                                 1.807782                            1.685465      -0.857982       2.473730                    0.999000       3.239167       8.527625       0.535044       1.147665      -0.744144      -0.002078      -0.010489      -0.038741       0.040189       0.004369       0.002953       0.008525       0.023259       0.033135      -0.019985       0.004731       0.015254              1.880240       1.718531      -0.005142      -0.142713       1.478080       0.243761       2.444110          -0.000001
           67              H      57.642478      35.617535      10.897907       0.132867       1.234801 0.92994892E+01  0.93449553E+02                                 1.813173                            1.718397      -1.071300       2.382488                    0.997397       3.328406       8.996872       0.511881       1.190746      -0.732218      -0.026076       0.026852       0.019125       0.042033      -0.008553      -0.008404       0.005261       0.002698       0.001079      -0.009335      -0.005726       0.015061              1.857682       1.785140      -0.341409      -0.251890       2.006095       0.017432       1.781812          -0.000266
           68              H      55.697499      34.494601      14.729762       0.121826       1.253986 0.91354584E+01  0.90718856E+02                                 1.788039                            1.669306      -0.873543       2.468514                    0.998910       3.217757       8.439548       0.539220       1.143860      -0.745110      -0.009875       0.034898      -0.015830       0.039572      -0.012469      -0.008887      -0.006099      -0.015689      -0.002355      -0.020258       0.005045       0.015214              1.855420       1.532233      -0.168851      -0.037200       2.155944      -0.444058       1.878084          -0.000001
           69              H      54.722918      33.931926      16.775468       0.120270       1.271272 0.92830484E+01  0.92598337E+02                                 1.807936                            1.685597      -0.857923       2.473767                    0.999001       3.239090       8.527705       0.534989       1.147753      -0.744126      -0.025576       0.026456       0.016162       0.040190      -0.013111      -0.009408      -0.004503      -0.013589      -0.002410      -0.019988       0.004732       0.015256              1.880405       1.892447      -0.372666      -0.402604       1.844642       0.175676       1.904127          -0.000000
           70              H      53.493190      28.546673       0.816233       0.132530       1.234819 0.92996763E+01  0.93450097E+02                                 1.813004                            1.718270      -1.068095       2.383779                    0.997412       3.329086       8.998078       0.511974       1.190546      -0.732262      -0.000037      -0.041939       0.002254       0.041999       0.003187      -0.000070      -0.002594      -0.019333      -0.027459      -0.009457      -0.005572       0.015029              1.857478       1.839961      -0.076616      -0.064656       2.293132      -0.064718       1.439342          -0.000236
           71              H      49.716166      26.366008       1.656373       0.121805       1.254187 0.91373649E+01  0.90742773E+02                                 1.788218                            1.669468      -0.873795       2.468371                    0.998908       3.218205       8.441031       0.539198       1.143844      -0.745111       0.033069      -0.021491      -0.003112       0.039561      -0.005096      -0.003676      -0.001838      -0.003638      -0.058718      -0.020254       0.005045       0.015209              1.855611       2.389605      -0.266544      -0.106297       1.757612      -0.000125       1.419615          -0.000002
           72              H      47.720995      25.214095       2.035460       0.120245       1.271396 0.92841457E+01  0.92611809E+02                                 1.808008                            1.685659      -0.858064       2.473678                    0.998999       3.239404       8.528585       0.534999       1.147701      -0.744136       0.002078      -0.040019       0.003024       0.040187      -0.004241      -0.003136      -0.002232      -0.007160      -0.058136      -0.019986       0.004732       0.015254              1.880498       1.718764       0.136317      -0.042735       2.490366      -0.114031       1.432363          -0.000001
           73              H      59.666929      20.978339      26.641984       0.132531       1.234928 0.93006749E+01  0.93462661E+02                                 1.813137                            1.718387      -1.068061       2.383796                    0.997412       3.329040       8.998082       0.511946       1.190580      -0.732257       0.010250       0.005961      -0.040291       0.042000      -0.000842      -0.003109      -0.005292      -0.003273       0.039823      -0.009459      -0.005572       0.015031              1.857618       1.655159      -0.193281      -0.214153       1.678557      -0.065103       2.239138          -0.000236
           74              H      57.721950      24.216736      24.305986       0.121809       1.254332 0.91387232E+01  0.90760531E+02                                 1.788458                            1.669675      -0.873776       2.468383                    0.998908       3.218249       8.441617       0.539119       1.143957      -0.745085       0.025280      -0.023590      -0.019224       0.039562      -0.013510      -0.009040      -0.001086      -0.003674       0.027892      -0.020258       0.005047       0.015211              1.855868       1.854214      -0.498437      -0.199887       1.993029       0.133916       1.720362          -0.000002
           75              H      56.747369      25.957887      23.093590       0.120240       1.271577 0.92858208E+01  0.92633458E+02                                 1.808264                            1.685879      -0.858086       2.473663                    0.998999       3.239522       8.529352       0.534927       1.147794      -0.744115       0.010124       0.003443      -0.038738       0.040186      -0.012261      -0.008862      -0.001705      -0.004065       0.033135      -0.019991       0.004734       0.015257              1.880771       1.534111      -0.101599      -0.139793       1.663317      -0.245599       2.444886          -0.000001
           76              H      51.468739      11.453927      29.947898       0.132596       1.234407 0.92954456E+01  0.93396037E+02                                 1.812559                            1.717845      -1.067789       2.383985                    0.997416       3.328228       8.994913       0.512057       1.190499      -0.732277      -0.036343       0.009107       0.018990       0.042004      -0.004407      -0.005637       0.002885       0.019841      -0.013466      -0.009440      -0.005586       0.015026              1.857030       2.113035      -0.161488      -0.191716       1.488620       0.163929       1.969435          -0.000254
           77              H      47.691715      11.519129      27.611901       0.121809       1.254120 0.91367112E+01  0.90734354E+02                                 1.788132                            1.669391      -0.873731       2.468406                    0.998908       3.218093       8.440555       0.539221       1.143819      -0.745117      -0.002083       0.010196       0.038171       0.039565      -0.004608      -0.002746       0.008567       0.023624       0.033190      -0.020253       0.005042       0.015211              1.855520       1.684681      -0.003416       0.150088       1.477596       0.256167       2.404282          -0.000001
           78              H      45.696544      11.492565      26.399505       0.120254       1.271299 0.92832717E+01  0.92600698E+02                                 1.807901                            1.685568      -0.858012       2.473710                    0.999000       3.239265       8.528045       0.535020       1.147685      -0.744140      -0.033619       0.010122       0.019554       0.040188      -0.005041      -0.003756       0.008482       0.024751       0.027413      -0.019985       0.004731       0.015254              1.880378       2.415338      -0.201886      -0.210702       1.484996       0.129081       1.740800          -0.000001
           79              H      32.186261      32.053125       0.816233       0.132602       1.234407 0.92954289E+01  0.93395739E+02                                 1.812567                            1.717853      -1.067750       2.384009                    0.997417       3.328108       8.994555       0.512053       1.190512      -0.732276       0.036346       0.020939       0.002261       0.042007       0.006785       0.002276       0.001245       0.015198      -0.027402      -0.009439      -0.005588       0.015028              1.857038       2.113044       0.234574       0.088349       2.019054      -0.023606       1.439015          -0.000255
           80              H      35.963285      29.872460       1.656373       0.121806       1.254118 0.91367004E+01  0.90734379E+02                                 1.788139                            1.669395      -0.873735       2.468402                    0.998908       3.218136       8.440722       0.539217       1.143827      -0.745115       0.002084       0.039387      -0.003110       0.039565       0.004125       0.003428      -0.002263      -0.007011      -0.058720      -0.020254       0.005042       0.015212              1.855530       1.684691      -0.140367       0.053250       2.462341      -0.091989       1.419557          -0.000002
           81              H      37.958456      28.720547       2.035460       0.120258       1.270893 0.92797314E+01  0.92557304E+02                                 1.807532                            1.685252      -0.857994       2.473722                    0.999000       3.239171       8.527650       0.535063       1.147693      -0.744133       0.033621       0.021809       0.003025       0.040189       0.005222       0.003501      -0.001598      -0.003764      -0.058133      -0.019985       0.004731       0.015254              1.879981       2.414761       0.265852       0.120066       1.793139       0.019998       1.432042          -0.000001
           82              H      23.988071      32.111083      10.897907       0.132801       1.235023 0.93018820E+01  0.93479862E+02                                 1.813353                            1.718586      -1.071595       2.382285                    0.997393       3.329157       8.999283       0.511866       1.190702      -0.732222      -0.010215      -0.036004       0.019124       0.042028       0.003117      -0.000341      -0.009912      -0.016161       0.001085      -0.009348      -0.005715       0.015063              1.857851       1.655387       0.266382       0.110920       2.136149      -0.226803       1.782019           0.000297
           83              H      25.933050      30.988149      14.729762       0.121821       1.253783 0.91337236E+01  0.90697475E+02                                 1.787815                            1.669118      -0.873622       2.468469                    0.998909       3.217829       8.439590       0.539264       1.143819      -0.745115      -0.025284      -0.025995      -0.015832       0.039569       0.013025       0.009724      -0.004647      -0.013750      -0.002354      -0.020255       0.005045       0.015210              1.855175       1.853537       0.354407       0.403073       1.834144       0.189761       1.877845          -0.000002
           84              H      26.907631      30.425474      16.775468       0.120260       1.271194 0.92823168E+01  0.92588677E+02                                 1.807786                            1.685469      -0.857980       2.473731                    0.999000       3.239170       8.527645       0.535043       1.147668      -0.744144      -0.010123      -0.035376       0.016162       0.040189       0.012438       0.008602      -0.005895      -0.015911      -0.002412      -0.019985       0.004731       0.015254              1.880246       1.533743       0.165601       0.049159       2.203020      -0.436446       1.903976          -0.000001
           85              H      39.803049      11.847558       0.816233       0.132533       1.234719 0.92986677E+01  0.93436855E+02                                 1.812862                            1.718143      -1.068041       2.383807                    0.997413       3.328905       8.997259       0.512011       1.190499      -0.732274      -0.036303       0.021002       0.002252       0.042000      -0.009966      -0.002209       0.001356       0.004150      -0.027457      -0.009455      -0.005574       0.015029              1.857328       2.246005      -0.157915      -0.023719       1.886735       0.088339       1.439243          -0.000236
           86              H      39.803049      16.208888       1.656373       0.121806       1.254077 0.91364701E+01  0.90732470E+02                                 1.788167                            1.669427      -0.873795       2.468372                    0.998908       3.218228       8.441270       0.539181       1.143898      -0.745095      -0.035146      -0.017893      -0.003112       0.039562       0.000972       0.000247       0.004101       0.010647      -0.058720      -0.020254       0.005044       0.015210              1.855556       2.146378       0.406914       0.053038       2.000707       0.092113       1.419582          -0.000002
           87              H      39.803049      18.512714       2.035460       0.120240       1.271401 0.92842137E+01  0.92612715E+02                                 1.808011                            1.685662      -0.858096       2.473658                    0.998999       3.239464       8.528771       0.534999       1.147697      -0.744136      -0.035696       0.018209       0.003023       0.040186      -0.000980      -0.000364       0.003831       0.010926      -0.058137      -0.019986       0.004732       0.015254              1.880498       2.179413      -0.402267      -0.077386       2.029717       0.094025       1.432364          -0.000001
           88              H      43.851951       4.718738      10.897907       0.132598       1.234446 0.92958028E+01  0.93400491E+02                                 1.812608                            1.717889      -1.067782       2.383989                    0.997416       3.328176       8.994804       0.512046       1.190514      -0.732275       0.036307       0.009132       0.019049       0.042005       0.005412       0.008663       0.004704       0.013638       0.001056      -0.009441      -0.005586       0.015026              1.857081       2.245758       0.075039       0.141045       1.544266       0.209296       1.781220          -0.000254
           89              H      43.851951       6.964606      14.729762       0.121809       1.254099 0.91365190E+01  0.90732100E+02                                 1.788118                            1.669377      -0.873730       2.468407                    0.998908       3.218109       8.440621       0.539221       1.143824      -0.745115       0.035152      -0.008894      -0.015830       0.039565      -0.000556      -0.000836       0.010742       0.029438      -0.002359      -0.020253       0.005042       0.015212              1.855506       2.146340      -0.185641      -0.365958       1.542001       0.254259       1.878176          -0.000001
           90              H      43.851951       8.089955      16.775468       0.120256       1.270902 0.92798095E+01  0.92558242E+02                                 1.807537                            1.685256      -0.857995       2.473720                    0.999000       3.239183       8.527678       0.535064       1.147689      -0.744134       0.035698       0.008923       0.016161       0.040189       0.000673       0.000802       0.010398       0.029499      -0.002416      -0.019985       0.004731       0.015255              1.879984       2.178787       0.206961       0.353318       1.557457       0.260740       1.903709          -0.000000
           91              H      35.653761      41.183907      26.641984       0.132798       1.235105 0.93026899E+01  0.93490449E+02                                 1.813467                            1.718687      -1.071649       2.382258                    0.997392       3.329300       8.999926       0.511837       1.190738      -0.732213      -0.010331       0.005836      -0.040316       0.042026       0.001759       0.006150       0.000028       0.000368       0.039871      -0.009349      -0.005712       0.015061              1.857972       1.505573       0.106839       0.163491       1.828830      -0.152946       2.239512          -0.000248
           92              H      33.821716      37.880307      24.305986       0.121824       1.253861 0.91343337E+01  0.90704223E+02                                 1.787834                            1.669133      -0.873609       2.468478                    0.998909       3.217763       8.439198       0.539286       1.143763      -0.745131       0.007788       0.033694      -0.019230       0.039569       0.008344       0.005457      -0.007284      -0.021567       0.027876      -0.020255       0.005046       0.015209              1.855196       1.526175       0.309154      -0.016035       2.319670      -0.239954       1.719743          -0.000001
           93              H      32.801125      36.165720      23.093590       0.120257       1.271281 0.92830984E+01  0.92598522E+02                                 1.807883                            1.685552      -0.858001       2.473718                    0.999000       3.239231       8.527930       0.535023       1.147685      -0.744140      -0.008045       0.007045      -0.038740       0.040189       0.007887       0.005906      -0.006820      -0.019199       0.033135      -0.019985       0.004731       0.015254              1.880351       1.542726       0.106701       0.282485       1.654058       0.001715       2.444268           0.000000
           94              H      48.001239      38.846272      29.947898       0.132862       1.234828 0.92997459E+01  0.93452795E+02                                 1.813198                            1.718419      -1.071320       2.382474                    0.997397       3.328465       8.997069       0.511878       1.190743      -0.732218       0.010330      -0.036072       0.018941       0.042032      -0.006379       0.000399      -0.006306      -0.017519      -0.013875      -0.009336      -0.005725       0.015061              1.857709       1.505349      -0.189742      -0.046179       2.097530      -0.248068       1.970250           0.000278
           95              H      49.833283      35.542673      27.611901       0.121826       1.253990 0.91354945E+01  0.90719314E+02                                 1.788043                            1.669309      -0.873544       2.468513                    0.998910       3.217764       8.439574       0.539219       1.143860      -0.745110      -0.007788      -0.006906       0.038179       0.039572      -0.007928      -0.006050      -0.006661      -0.019794       0.033204      -0.020258       0.005045       0.015214              1.855424       1.526332      -0.087949      -0.296878       1.635761       0.001899       2.404179          -0.000001
           96              H      50.853875      33.828085      26.399505       0.120274       1.271225 0.92826087E+01  0.92592759E+02                                 1.807883                            1.685551      -0.857897       2.473782                    0.999001       3.239029       8.527461       0.535000       1.147744      -0.744128       0.008046      -0.034179       0.019555       0.040191      -0.008200      -0.005468      -0.007495      -0.021108       0.027411      -0.019988       0.004732       0.015256              1.880349       1.542719      -0.301897      -0.006432       2.357550      -0.247021       1.740779          -0.000001
           97              H      32.186261      11.453927      29.947898       0.132602       1.234404 0.92953987E+01  0.93395313E+02                                 1.812561                            1.717847      -1.067745       2.384011                    0.997417       3.328101       8.994515       0.512055       1.190508      -0.732277       0.036346       0.009112       0.018988       0.042007       0.004407       0.005638       0.002886       0.019840      -0.013477      -0.009439      -0.005588       0.015028              1.857031       2.113036       0.161488       0.191711       1.488623       0.163928       1.969434          -0.000255
           98              H      35.963285      11.519129      27.611901       0.121809       1.254090 0.91364374E+01  0.90731045E+02                                 1.788106                            1.669367      -0.873721       2.468411                    0.998908       3.218098       8.440568       0.539224       1.143820      -0.745116       0.002083       0.010198       0.038171       0.039565       0.004607       0.002747       0.008569       0.023624       0.033189      -0.020253       0.005042       0.015212              1.855493       1.684656       0.003416      -0.150082       1.477579       0.256162       2.404245          -0.000002
           99              H      37.958456      11.492565      26.399505       0.120258       1.270890 0.92796984E+01  0.92556838E+02                                 1.807524                            1.685245      -0.857990       2.473724                    0.999000       3.239166       8.527614       0.535067       1.147687      -0.744134       0.033620       0.010123       0.019554       0.040189       0.005042       0.003756       0.008483       0.024750       0.027411      -0.019985       0.004731       0.015254              1.879970       2.414744       0.201815       0.210629       1.484727       0.129036       1.740440          -0.000001
          100              H      23.988071      20.978339      26.641984       0.132530       1.234753 0.92989878E+01  0.93440876E+02                                 1.812893                            1.718170      -1.068070       2.383790                    0.997412       3.328959       8.997444       0.512008       1.190496      -0.732275      -0.010250       0.005961      -0.040291       0.041999       0.000840       0.003109      -0.005291      -0.003269       0.039820      -0.009455      -0.005574       0.015029              1.857360       1.654943       0.193232       0.214106       1.678334      -0.065091       2.238804          -0.000236
          101              H      25.933050      24.216736      24.305986       0.121805       1.254089 0.91365776E+01  0.90733824E+02                                 1.788180                            1.669437      -0.873803       2.468367                    0.998908       3.218244       8.441331       0.539178       1.143900      -0.745095      -0.025280      -0.023589      -0.019224       0.039561       0.013507       0.009039      -0.001085      -0.003671       0.027891      -0.020254       0.005044       0.015210              1.855569       1.853914       0.498303       0.199835       1.992692       0.133881       1.720100          -0.000002
          102              H      26.907631      25.957887      23.093590       0.120240       1.271400 0.92842039E+01  0.92612586E+02                                 1.808010                            1.685661      -0.858095       2.473658                    0.998999       3.239463       8.528765       0.535000       1.147697      -0.744136      -0.010123       0.003444      -0.038737       0.040186       0.012258       0.008860      -0.001705      -0.004063       0.033132      -0.019986       0.004732       0.015254              1.880496       1.533918       0.101574       0.139761       1.663092      -0.245539       2.444479          -0.000001
          103              H      59.666929      32.111083      10.897907       0.132864       1.234819 0.92996590E+01  0.93451632E+02                                 1.813184                            1.718407      -1.071308       2.382480                    0.997397       3.328441       8.996968       0.511882       1.190738      -0.732219       0.010215      -0.036008       0.019126       0.042032      -0.003108       0.000354      -0.009910      -0.016164       0.001081      -0.009336      -0.005726       0.015062              1.857695       1.655198      -0.266383      -0.110851       2.136061      -0.226860       1.781825           0.000279
          104              H      57.721950      30.988149      14.729762       0.121825       1.254000 0.91355864E+01  0.90720461E+02                                 1.788054                            1.669318      -0.873549       2.468510                    0.998910       3.217776       8.439618       0.539218       1.143861      -0.745110       0.025285      -0.026001      -0.015830       0.039572      -0.013028      -0.009725      -0.004647      -0.013753      -0.002355      -0.020258       0.005045       0.015214              1.855435       1.853800      -0.354504      -0.403169       1.834405       0.189813       1.878099          -0.000000
          105              H      56.747369      30.425474      16.775468       0.120273       1.271239 0.92827350E+01  0.92594357E+02                                 1.807897                            1.685564      -0.857903       2.473778                    0.999001       3.239047       8.527531       0.534997       1.147746      -0.744127       0.010123      -0.035378       0.016163       0.040191      -0.012440      -0.008603      -0.005896      -0.015915      -0.002409      -0.019988       0.004732       0.015256              1.880365       1.533824      -0.165627      -0.049158       2.203185      -0.436492       1.904085          -0.000001
          106              H      51.468739      32.053125       0.816233       0.132532       1.234797 0.92994620E+01  0.93447383E+02                                 1.812982                            1.718250      -1.068078       2.383789                    0.997412       3.329049       8.997944       0.511977       1.190546      -0.732263      -0.036338       0.020938       0.002255       0.041999      -0.006778      -0.002281       0.001236       0.015185      -0.027461      -0.009457      -0.005571       0.015028              1.857455       2.113460      -0.234535      -0.088374       2.019577      -0.023633       1.439327          -0.000236
          107              H      47.691715      29.872460       1.656373       0.121806       1.254183 0.91373370E+01  0.90742416E+02                                 1.788214                            1.669465      -0.873796       2.468370                    0.998908       3.218202       8.441016       0.539199       1.143842      -0.745111      -0.002077       0.039384      -0.003112       0.039562      -0.004123      -0.003430      -0.002265      -0.007008      -0.058719      -0.020254       0.005045       0.015209              1.855606       1.684772       0.140388      -0.053256       2.462435      -0.091993       1.419612          -0.000002
          108              H      45.696544      28.720547       2.035460       0.120242       1.271435 0.92845112E+01  0.92616446E+02                                 1.808053                            1.685697      -0.858087       2.473664                    0.998999       3.239455       8.528789       0.534990       1.147708      -0.744134      -0.033618       0.021809       0.003024       0.040186      -0.005221      -0.003501      -0.001600      -0.003767      -0.058137      -0.019986       0.004732       0.015254              1.880545       2.415586      -0.265962      -0.120126       1.793656       0.020006       1.432393          -0.000001
          109              H      48.001239      41.183907      26.641984       0.132859       1.234895 0.93003937E+01  0.93461079E+02                                 1.813272                            1.718485      -1.071391       2.382436                    0.997396       3.328571       8.997487       0.511864       1.190753      -0.732215       0.010331       0.005834      -0.040322       0.042031      -0.001750      -0.006148       0.000030       0.000399       0.039873      -0.009335      -0.005727       0.015062              1.857788       1.505406      -0.106796      -0.163504       1.828556      -0.152950       2.239403           0.000277
          110              H      49.833283      37.880307      24.305986       0.121823       1.254026 0.91358293E+01  0.90723552E+02                                 1.788084                            1.669345      -0.873565       2.468500                    0.998910       3.217813       8.439770       0.539211       1.143867      -0.745108      -0.007787       0.033693      -0.019236       0.039571      -0.008346      -0.005459      -0.007288      -0.021567       0.027885      -0.020259       0.005045       0.015214              1.855469       1.526366      -0.309231       0.016041       2.320057      -0.240019       1.719985          -0.000002
          111              H      50.853874      36.165720      23.093590       0.120270       1.271283 0.92831460E+01  0.92599596E+02                                 1.807949                            1.685609      -0.857930       2.473763                    0.999001       3.239106       8.527773       0.534986       1.147756      -0.744125       0.008046       0.007044      -0.038741       0.040190      -0.007889      -0.005908      -0.006820      -0.019199       0.033140      -0.019988       0.004732       0.015256              1.880421       1.542771      -0.106706      -0.282502       1.654110       0.001708       2.444381          -0.000001
          112              H      35.653761      38.846272      29.947898       0.132591       1.234473 0.92960890E+01  0.93404253E+02                                 1.812632                            1.717910      -1.067856       2.383948                    0.997415       3.328341       8.995345       0.512044       1.190507      -0.732275      -0.010288      -0.036025       0.018990       0.042003       0.006389      -0.000321      -0.006323      -0.017553      -0.013469      -0.009439      -0.005587       0.015026              1.857107       1.504928       0.189647       0.046117       2.096871      -0.247999       1.969523          -0.000254
          113              H      33.821716      35.542673      27.611901       0.121806       1.254155 0.91370378E+01  0.90738489E+02                                 1.788172                            1.669426      -0.873745       2.468397                    0.998908       3.218141       8.440747       0.539213       1.143826      -0.745115       0.007786      -0.006901       0.038171       0.039564       0.007926       0.006045      -0.006662      -0.019794       0.033190      -0.020253       0.005042       0.015211              1.855564       1.526443       0.087968       0.296902       1.635909       0.001901       2.404340          -0.000001
          114              H      32.801125      33.828085      26.399505       0.120257       1.271272 0.92830219E+01  0.92597568E+02                                 1.807874                            1.685544      -0.857998       2.473719                    0.999000       3.239229       8.527916       0.535025       1.147684      -0.744140      -0.008046      -0.034176       0.019554       0.040189       0.008197       0.005468      -0.007494      -0.021107       0.027412      -0.019985       0.004731       0.015254              1.880351       1.542724       0.301902       0.006437       2.357556      -0.247005       1.740773          -0.000001
          115              H      43.851951      11.847558       0.816233       0.132539       1.234750 0.92989597E+01  0.93440714E+02                                 1.812923                            1.718196      -1.067994       2.383835                    0.997413       3.328843       8.997196       0.511991       1.190536      -0.732267       0.036304       0.021002       0.002254       0.042001       0.009966       0.002211       0.001357       0.004148      -0.027456      -0.009455      -0.005573       0.015029              1.857391       2.246097       0.157927       0.023719       1.886797       0.088344       1.439281          -0.000236
          116              H      43.851951      16.208888       1.656373       0.121811       1.254097 0.91365417E+01  0.90732560E+02                                 1.788130                            1.669390      -0.873756       2.468395                    0.998908       3.218126       8.440731       0.539212       1.143839      -0.745111       0.035147      -0.017894      -0.003112       0.039563      -0.000974      -0.000246       0.004101       0.010645      -0.058719      -0.020254       0.005045       0.015209              1.855515       2.146341      -0.406907      -0.053039       2.000652       0.092110       1.419552          -0.000002
          117              H      43.851951      18.512714       2.035460       0.120243       1.271042 0.92810828E+01  0.92574368E+02                                 1.807688                            1.685386      -0.858070       2.473673                    0.998999       3.239379       8.528427       0.535036       1.147708      -0.744129       0.035697       0.018209       0.003024       0.040187       0.000979       0.000366       0.003832       0.010927      -0.058137      -0.019987       0.004732       0.015255              1.880147       2.178979       0.402148       0.077361       2.029315       0.093995       1.432148          -0.000001
          118              H      39.803049       4.718738      10.897907       0.132801       1.235010 0.93017536E+01  0.93478259E+02                                 1.813341                            1.718575      -1.071590       2.382289                    0.997393       3.329141       8.999228       0.511867       1.190703      -0.732222      -0.036289       0.009157       0.019120       0.042028      -0.005440      -0.008753       0.004661       0.013479       0.001085      -0.009349      -0.005713       0.015062              1.857839       2.246642      -0.074985      -0.140959       1.544872       0.209457       1.782002          -0.000248
          119              H      39.803049       6.964606      14.729762       0.121825       1.253739 0.91333200E+01  0.90692402E+02                                 1.787769                            1.669078      -0.873601       2.468483                    0.998909       3.217768       8.439361       0.539272       1.143815      -0.745117      -0.035155      -0.008898      -0.015834       0.039569       0.000558       0.000838       0.010744       0.029435      -0.002353      -0.020255       0.005045       0.015210              1.855124       2.145859       0.185595       0.365859       1.541724       0.254178       1.877788          -0.000001
          120              H      39.803049       8.089955      16.775468       0.120258       1.271211 0.92824679E+01  0.92590557E+02                                 1.807802                            1.685482      -0.857989       2.473725                    0.999000       3.239192       8.527719       0.535041       1.147667      -0.744144      -0.035699       0.008922       0.016160       0.040189      -0.000671      -0.000804       0.010397       0.029500      -0.002413      -0.019985       0.004731       0.015254              1.880261       2.179138      -0.207007      -0.353398       1.557658       0.260798       1.903988           0.000000
          121              H      30.161810      28.546673       0.816233       0.132801       1.235025 0.93019019E+01  0.93480123E+02                                 1.813356                            1.718589      -1.071598       2.382284                    0.997393       3.329159       8.999295       0.511865       1.190703      -0.732222       0.000114      -0.041967       0.002257       0.042028      -0.003268       0.000053      -0.002582      -0.019474      -0.027122      -0.009348      -0.005714       0.015063              1.857855       1.840422       0.076648       0.064693       2.293562      -0.064729       1.439579           0.000297
          122              H      33.938834      26.366008       1.656373       0.121819       1.253793 0.91338164E+01  0.90698649E+02                                 1.787827                            1.669128      -0.873625       2.468467                    0.998909       3.217843       8.439645       0.539261       1.143821      -0.745115      -0.033073      -0.021498      -0.003112       0.039569       0.005097       0.003676      -0.001837      -0.003633      -0.058723      -0.020255       0.005045       0.015210              1.855188       2.389015       0.266478       0.106262       1.757205      -0.000118       1.419345          -0.000002
          123              H      35.934005      25.214095       2.035460       0.120261       1.271188 0.92822644E+01  0.92588039E+02                                 1.807782                            1.685465      -0.857979       2.473732                    0.999000       3.239163       8.527626       0.535043       1.147669      -0.744143      -0.002077      -0.040021       0.003024       0.040189       0.004240       0.003135      -0.002231      -0.007163      -0.058133      -0.019985       0.004731       0.015254              1.880242       1.718537      -0.136269       0.042723       2.489985      -0.114003       1.432205          -0.000001
          124              H      26.012522      35.617535      10.897907       0.132602       1.234402 0.92953831E+01  0.93395135E+02                                 1.812561                            1.717848      -1.067738       2.384015                    0.997417       3.328097       8.994509       0.512054       1.190511      -0.732276       0.026063       0.026876       0.019052       0.042007       0.008612       0.008405       0.005152       0.002556       0.001055      -0.009440      -0.005587       0.015027              1.857031       1.784579       0.341259       0.251769       2.005342       0.017502       1.781174          -0.000255
          125              H      27.957501      34.494601      14.729762       0.121808       1.254103 0.91365550E+01  0.90732535E+02                                 1.788121                            1.669379      -0.873729       2.468406                    0.998908       3.218115       8.440637       0.539221       1.143823      -0.745116       0.009873       0.034890      -0.015829       0.039565       0.012469       0.008885      -0.006095      -0.015682      -0.002360      -0.020254       0.005042       0.015212              1.855510       1.532319       0.168865       0.037217       2.156030      -0.444061       1.878181          -0.000002
          126              H      28.932082      33.931926      16.775468       0.120258       1.270893 0.92797326E+01  0.92557293E+02                                 1.807530                            1.685250      -0.857992       2.473723                    0.999000       3.239171       8.527641       0.535065       1.147690      -0.744133       0.025576       0.026454       0.016162       0.040189       0.013110       0.009406      -0.004504      -0.013585      -0.002416      -0.019985       0.004731       0.015254              1.879977       1.892015       0.372521       0.402464       1.844213       0.175610       1.903704          -0.000001
          127              H      53.493190      10.285109      26.641984       0.132800       1.235068 0.93023253E+01  0.93485767E+02                                 1.813424                            1.718648      -1.071613       2.382278                    0.997393       3.329235       8.999669       0.511845       1.190731      -0.732215      -0.000112      -0.011861      -0.040318       0.042027       0.001040       0.003099       0.005311       0.002861       0.039874      -0.009348      -0.005713       0.015061              1.857925       1.840486      -0.086550      -0.050711       1.493829       0.218057       2.239461          -0.000248
          128              H      49.716166      10.350312      24.305986       0.121827       1.253825 0.91339982E+01  0.90699977E+02                                 1.787794                            1.669097      -0.873591       2.468489                    0.998910       3.217712       8.438997       0.539295       1.143757      -0.745133       0.033075      -0.010100      -0.019230       0.039570      -0.005166      -0.003580       0.008368       0.025236       0.027874      -0.020254       0.005045       0.015209              1.855151       2.388967      -0.189011      -0.215823       1.456784       0.106087       1.719703          -0.000001
          129              H      47.720995      10.323748      23.093590       0.120257       1.271267 0.92829690E+01  0.92596837E+02                                 1.807864                            1.685536      -0.857991       2.473723                    0.999000       3.239213       8.527843       0.535028       1.147678      -0.744142       0.002079      -0.010489      -0.038740       0.040189      -0.004370      -0.002953       0.008524       0.023261       0.033135      -0.019985       0.004731       0.015254              1.880328       1.718607       0.005141       0.142719       1.478138       0.243779       2.444238           0.000000
          130              H      57.642478      22.147156      29.947898       0.132538       1.234841 0.92998337E+01  0.93451976E+02                                 1.813046                            1.718305      -1.067995       2.383835                    0.997413       3.328899       8.997556       0.511960       1.190575      -0.732259      -0.026054       0.026920       0.018990       0.042001      -0.010808      -0.005319       0.003432      -0.002297      -0.013426      -0.009458      -0.005572       0.015031              1.857521       1.784999      -0.351199      -0.237861       1.817532       0.084017       1.970033          -0.000237
          131              H      55.697499      25.385553      27.611901       0.121814       1.254274 0.91381834E+01  0.90753712E+02                                 1.788393                            1.669619      -0.873742       2.468404                    0.998908       3.218170       8.441306       0.539133       1.143947      -0.745087      -0.009867      -0.003299       0.038171       0.039563      -0.012537      -0.008793      -0.001908      -0.003837       0.033191      -0.020258       0.005047       0.015211              1.855798       1.532529      -0.091404      -0.146828       1.630186      -0.258130       2.404678          -0.000002
          132              H      54.722918      27.126705      26.399505       0.120242       1.271550 0.92855746E+01  0.92630309E+02                                 1.808233                            1.685852      -0.858070       2.473673                    0.998999       3.239485       8.529199       0.534934       1.147787      -0.744116      -0.025574       0.024053       0.019556       0.040187      -0.013240      -0.009226      -0.000990      -0.003649       0.027423      -0.019990       0.004734       0.015257              1.880737       1.892780      -0.503948      -0.217193       2.008319       0.117957       1.741112          -0.000001
          133              H      57.642478      26.151081       4.204113       0.132600       1.234417 0.92955188E+01  0.93396834E+02                                 1.812574                            1.717859      -1.067752       2.384006                    0.997417       3.328122       8.994591       0.512053       1.190509      -0.732276      -0.026063      -0.026921      -0.018987       0.042006       0.010795       0.005318       0.003439      -0.002287      -0.013475      -0.009440      -0.005587       0.015027              1.857045       1.784590       0.351127       0.237821       1.817095       0.084061       1.969449          -0.000255
          134              H      55.697499      22.912684       6.540110       0.121807       1.254107 0.91365907E+01  0.90732984E+02                                 1.788126                            1.669383      -0.873727       2.468407                    0.998908       3.218120       8.440656       0.539220       1.143824      -0.745115      -0.009873       0.003294      -0.038171       0.039565       0.012533       0.008794      -0.001906      -0.003832       0.033188      -0.020254       0.005042       0.015212              1.855515       1.532322       0.091378       0.146803       1.629948      -0.258061       2.404274          -0.000002
          135              H      54.722918      21.171532       7.752506       0.120260       1.270862 0.92794467E+01  0.92553669E+02                                 1.807496                            1.685221      -0.857974       2.473734                    0.999000       3.239129       8.527477       0.535071       1.147685      -0.744135      -0.025577      -0.024056      -0.019554       0.040189       0.013238       0.009225      -0.000988      -0.003643       0.027409      -0.019985       0.004731       0.015254              1.879941       1.891980       0.503607       0.217056       2.007433       0.117889       1.740412          -0.000001
          136              H      53.493190      38.013128       7.510027       0.132799       1.235031 0.93019486E+01  0.93480672E+02                                 1.813357                            1.718589      -1.071604       2.382279                    0.997393       3.329172       8.999322       0.511866       1.190698      -0.732223      -0.000112       0.011865       0.040317       0.042027      -0.001039      -0.003099       0.005314       0.002858       0.039872      -0.009348      -0.005714       0.015062              1.857856       1.840419       0.086544       0.050706       1.493782       0.218040       2.239365          -0.000248
          137              H      49.716166      37.947925       9.846025       0.121823       1.253761 0.91335211E+01  0.90694942E+02                                 1.787793                            1.669098      -0.873614       2.468476                    0.998909       3.217799       8.439481       0.539268       1.143818      -0.745116       0.033074       0.010101       0.019230       0.039569       0.005165       0.003581       0.008370       0.025235       0.027879      -0.020255       0.005045       0.015210              1.855151       2.388962       0.189007       0.215815       1.456785       0.106085       1.719705          -0.000001
          138              H      47.720995      37.974489      11.058421       0.120256       1.271241 0.92827485E+01  0.92594129E+02                                 1.807836                            1.685512      -0.858005       2.473715                    0.999000       3.239232       8.527882       0.535033       1.147674      -0.744142       0.002079       0.010490       0.038739       0.040188       0.004370       0.002953       0.008525       0.023260       0.033134      -0.019985       0.004731       0.015254              1.880298       1.718585      -0.005142      -0.142719       1.478118       0.243771       2.444191          -0.000000
          139              H      26.012522      12.680702      23.254104       0.132805       1.235157 0.93031637E+01  0.93496423E+02                                 1.813548                            1.718758      -1.071551       2.382311                    0.997394       3.329163       8.999621       0.511813       1.190777      -0.732207       0.026074      -0.026848      -0.019124       0.042029      -0.008558      -0.008415       0.005250       0.002682       0.001088      -0.009352      -0.005713       0.015064              1.858057       1.785455      -0.341430      -0.251922       2.006507       0.017344       1.782209           0.000298
          140              H      27.957501      13.803636      19.422249       0.121826       1.254012 0.91357313E+01  0.90722429E+02                                 1.788076                            1.669341      -0.873587       2.468491                    0.998910       3.217813       8.439791       0.539209       1.143873      -0.745106       0.009872      -0.034894       0.015834       0.039570      -0.012468      -0.008888      -0.006100      -0.015687      -0.002348      -0.020259       0.005048       0.015211              1.855456       1.532264      -0.168849      -0.037207       2.155974      -0.444064       1.878129          -0.000002
          141              H      28.932082      14.366311      17.376543       0.120261       1.271359 0.92838288E+01  0.92608213E+02                                 1.808028                            1.685676      -0.857966       2.473739                    0.999000       3.239213       8.528169       0.534972       1.147763      -0.744123       0.025576      -0.026456      -0.016161       0.040190      -0.013111      -0.009408      -0.004504      -0.013590      -0.002409      -0.019989       0.004733       0.015256              1.880506       1.892549      -0.372690      -0.402643       1.844730       0.175689       1.904240          -0.000001
          142              H      30.161810      19.751564      33.335778       0.132538       1.234719 0.92986991E+01  0.93437606E+02                                 1.812893                            1.718169      -1.068022       2.383822                    0.997413       3.328918       8.997427       0.511995       1.190532      -0.732266       0.000036       0.041940      -0.002254       0.042001       0.003186      -0.000069      -0.002594      -0.019334      -0.027456      -0.009456      -0.005573       0.015028              1.857360       1.839824      -0.076617      -0.064647       2.292995      -0.064711       1.439261          -0.000236
          143              H      33.938834      21.932229      32.495638       0.121811       1.254119 0.91367485E+01  0.90735008E+02                                 1.788146                            1.669406      -0.873756       2.468395                    0.998908       3.218113       8.440679       0.539212       1.143835      -0.745113      -0.033071       0.021491       0.003113       0.039563      -0.005096      -0.003676      -0.001838      -0.003636      -0.058717      -0.020253       0.005045       0.015208              1.855532       2.389493      -0.266537      -0.106291       1.757540      -0.000122       1.419563          -0.000002
          144              H      35.934005      23.084142      32.116551       0.120241       1.271438 0.92845319E+01  0.92616676E+02                                 1.808052                            1.685697      -0.858088       2.473663                    0.998999       3.239458       8.528789       0.534991       1.147705      -0.744135      -0.002079       0.040018      -0.003024       0.040186      -0.004242      -0.003136      -0.002232      -0.007159      -0.058137      -0.019986       0.004732       0.015255              1.880542       1.718804       0.136315      -0.042737       2.490433      -0.114034       1.432391          -0.000001
          145              H      23.988071      27.319898       7.510027       0.132863       1.234836 0.92998229E+01  0.93453779E+02                                 1.813206                            1.718426      -1.071345       2.382462                    0.997397       3.328477       8.997117       0.511877       1.190744      -0.732218      -0.010217      -0.006029       0.040323       0.042032      -0.000702      -0.003048      -0.005338      -0.003231       0.039875      -0.009335      -0.005727       0.015062              1.857718       1.655219      -0.193311      -0.214202       1.678616      -0.065121       2.239319           0.000278
          146              H      25.933050      24.081501       9.846025       0.121825       1.254000 0.91355880E+01  0.90720491E+02                                 1.788054                            1.669319      -0.873550       2.468509                    0.998910       3.217778       8.439627       0.539217       1.143861      -0.745110      -0.025285       0.023591       0.019237       0.039572      -0.013512      -0.009041      -0.001083      -0.003674       0.027884      -0.020258       0.005045       0.015214              1.855436       1.853801      -0.498280      -0.199840       1.992551       0.133900       1.719956          -0.000001
          147              H      26.907631      22.340350      11.058421       0.120271       1.271264 0.92829726E+01  0.92597376E+02                                 1.807926                            1.685589      -0.857919       2.473769                    0.999001       3.239082       8.527670       0.534991       1.147751      -0.744126      -0.010123      -0.003445       0.038742       0.040191      -0.012258      -0.008860      -0.001706      -0.004065       0.033140      -0.019988       0.004732       0.015256              1.880396       1.533847      -0.101560      -0.139772       1.662993      -0.245502       2.444347          -0.000001
          148              H      32.186261      36.844310       4.204113       0.132532       1.234790 0.92993814E+01  0.93446260E+02                                 1.812966                            1.718235      -1.068078       2.383789                    0.997412       3.329033       8.997851       0.511983       1.190535      -0.732265       0.036339      -0.009101      -0.018990       0.042000      -0.004409      -0.005631       0.002889       0.019864      -0.013429      -0.009455      -0.005573       0.015028              1.857437       2.113442      -0.161499      -0.191670       1.488930       0.163972       1.969940          -0.000236
          149              H      35.963284      36.779108       6.540110       0.121809       1.254144 0.91369775E+01  0.90737890E+02                                 1.788173                            1.669429      -0.873771       2.468386                    0.998908       3.218145       8.440803       0.539207       1.143838      -0.745112       0.002077      -0.010192      -0.038170       0.039562      -0.004608      -0.002744       0.008566       0.023627       0.033188      -0.020253       0.005045       0.015208              1.855560       1.684728      -0.003415       0.150102       1.477628       0.256168       2.404326          -0.000002
          150              H      37.958456      36.805672       7.752506       0.120242       1.271419 0.92843599E+01  0.92614469E+02                                 1.808030                            1.685677      -0.858076       2.473669                    0.998999       3.239434       8.528685       0.534997       1.147699      -0.744136       0.033618      -0.010120      -0.019555       0.040187      -0.005041      -0.003756       0.008483       0.024751       0.027419      -0.019986       0.004732       0.015255              1.880518       2.415546      -0.201907      -0.210713       1.485089       0.129092       1.740919          -0.000001
          151              H      51.468739      16.245112      33.335778       0.132532       1.234838 0.92998229E+01  0.93451773E+02                                 1.813024                            1.718287      -1.068055       2.383800                    0.997412       3.328991       8.997779       0.511971       1.190551      -0.732263      -0.036339      -0.020938      -0.002255       0.042000       0.006778       0.002281       0.001236       0.015186      -0.027461      -0.009457      -0.005571       0.015029              1.857498       2.113514       0.234546       0.088378       2.019627      -0.023633       1.439354          -0.000236
          152              H      47.691715      18.425777      32.495638       0.121806       1.254167 0.91371879E+01  0.90740705E+02                                 1.788205                            1.669456      -0.873800       2.468368                    0.998908       3.218223       8.441103       0.539198       1.143848      -0.745109      -0.002077      -0.039384       0.003111       0.039561       0.004123       0.003429      -0.002263      -0.007008      -0.058721      -0.020254       0.005045       0.015209              1.855597       1.684760      -0.140383       0.053255       2.462427      -0.091992       1.419606          -0.000002
          153              H      45.696544      19.577690      32.116551       0.120243       1.271044 0.92811142E+01  0.92574800E+02                                 1.807695                            1.685392      -0.858071       2.473673                    0.998999       3.239384       8.528458       0.535033       1.147712      -0.744128      -0.033618      -0.021810      -0.003025       0.040187       0.005221       0.003501      -0.001599      -0.003767      -0.058137      -0.019987       0.004732       0.015255              1.880156       2.415017       0.265876       0.120085       1.793298       0.020000       1.432154          -0.000001
          154              H      59.666929      16.187154      23.254104       0.132596       1.234375 0.92951173E+01  0.93391598E+02                                 1.812500                            1.717794      -1.067803       2.383977                    0.997416       3.328174       8.994613       0.512076       1.190470      -0.732284       0.010244       0.036008      -0.019049       0.042005       0.003201      -0.000259      -0.009855      -0.016193       0.001055      -0.009440      -0.005587       0.015027              1.856968       1.654560       0.266209       0.110721       2.135231      -0.226775       1.781114          -0.000254
          155              H      57.721950      17.310088      19.422249       0.121805       1.254047 0.91361544E+01  0.90728302E+02                                 1.788120                            1.669383      -0.873749       2.468395                    0.998908       3.218170       8.440994       0.539197       1.143878      -0.745101       0.025279       0.025995       0.015830       0.039564       0.013025       0.009720      -0.004648      -0.013757      -0.002361      -0.020254       0.005041       0.015212              1.855508       1.853855       0.354498       0.403173       1.834483       0.189793       1.878185          -0.000001
          156              H      56.747369      17.872763      17.376543       0.120255       1.271251 0.92828392E+01  0.92595316E+02                                 1.807849                            1.685523      -0.858014       2.473709                    0.999000       3.239254       8.527970       0.535030       1.147677      -0.744141       0.010122       0.035376      -0.016161       0.040188       0.012438       0.008603      -0.005894      -0.015912      -0.002412      -0.019985       0.004731       0.015254              1.880323       1.533793       0.165609       0.049165       2.203117      -0.436480       1.904060          -0.000001
          157              H      43.851951      36.450679      33.335778       0.132802       1.235012 0.93017791E+01  0.93478567E+02                                 1.813343                            1.718577      -1.071592       2.382288                    0.997393       3.329139       8.999221       0.511867       1.190702      -0.732222       0.036288      -0.021082      -0.002257       0.042028      -0.010067      -0.002210       0.001337       0.004076      -0.027122      -0.009348      -0.005714       0.015063              1.857841       2.246636      -0.157890      -0.023709       1.887315       0.088389       1.439571           0.000297
          158              H      43.851951      32.089349      32.495638       0.121820       1.253788 0.91337643E+01  0.90697983E+02                                 1.787820                            1.669122      -0.873622       2.468469                    0.998909       3.217836       8.439614       0.539263       1.143819      -0.745115       0.035155       0.017893       0.003112       0.039569       0.000976       0.000247       0.004102       0.010645      -0.058724      -0.020255       0.005045       0.015210              1.855181       2.145924       0.406817       0.053029       2.000278       0.092084       1.419340          -0.000002
          159              H      43.851951      29.785523      32.116551       0.120262       1.271184 0.92822322E+01  0.92587636E+02                                 1.807779                            1.685462      -0.857979       2.473733                    0.999000       3.239157       8.527606       0.535043       1.147670      -0.744143       0.035698      -0.018212      -0.003024       0.040189      -0.000982      -0.000364       0.003830       0.010925      -0.058133      -0.019985       0.004731       0.015254              1.880239       2.179105      -0.402182      -0.077368       2.029410       0.094001       1.432203          -0.000001
          160              H      39.803049      43.579499      23.254104       0.132865       1.234727 0.92987744E+01  0.93440275E+02                                 1.813065                            1.718301      -1.071316       2.382479                    0.997397       3.328377       8.996599       0.511910       1.190704      -0.732226      -0.036292      -0.009157      -0.019125       0.042032       0.005445       0.008758       0.004647       0.013460       0.001077      -0.009333      -0.005727       0.015059              1.857568       2.246372       0.075022       0.141032       1.544627       0.209405       1.781704          -0.000266
          161              H      39.803049      41.333631      19.422249       0.121826       1.253783 0.91335690E+01  0.90694562E+02                                 1.787744                            1.669049      -0.873546       2.468512                    0.998910       3.217679       8.438830       0.539307       1.143744      -0.745136      -0.035160       0.008897       0.015830       0.039572      -0.000559      -0.000840       0.010744       0.029436      -0.002359      -0.020254       0.005042       0.015212              1.855102       2.145857      -0.185599      -0.365865       1.541697       0.254170       1.877751          -0.000001
          162              H      39.803049      40.208282      17.376543       0.120273       1.270731 0.92782511E+01  0.92538490E+02                                 1.807352                            1.685097      -0.857902       2.473779                    0.999001       3.238938       8.526742       0.535100       1.147665      -0.744140      -0.035700      -0.008922      -0.016163       0.040191       0.000673       0.000804       0.010397       0.029498      -0.002417      -0.019984       0.004730       0.015254              1.879774       2.178545       0.206922       0.353254       1.557299       0.260683       1.903478          -0.000000
          163              H      48.001239       7.114330       7.510027       0.132531       1.234802 0.92994917E+01  0.93447664E+02                                 1.812979                            1.718246      -1.068080       2.383786                    0.997412       3.329049       8.997914       0.511981       1.190537      -0.732265       0.010286      -0.005897       0.040291       0.041999       0.001837       0.006135      -0.000046       0.000178       0.039819      -0.009456      -0.005572       0.015028              1.857451       1.505206       0.106754       0.163436       1.828226      -0.152889       2.238922          -0.000236
          164              H      49.833284      10.417930       9.846025       0.121807       1.254177 0.91372766E+01  0.90741676E+02                                 1.788209                            1.669461      -0.873792       2.468373                    0.998908       3.218188       8.440976       0.539199       1.143844      -0.745111      -0.007789      -0.033688       0.019224       0.039562       0.008343       0.005458      -0.007284      -0.021561       0.027887      -0.020253       0.005045       0.015209              1.855600       1.526474       0.309254      -0.016029       2.320201      -0.240013       1.720125          -0.000002
          165              H      50.853874      12.132517      11.058421       0.120240       1.271442 0.92845744E+01  0.92617205E+02                                 1.808056                            1.685701      -0.858090       2.473661                    0.998999       3.239466       8.528815       0.534991       1.147705      -0.744135       0.008044      -0.007045       0.038738       0.040186       0.007888       0.005906      -0.006820      -0.019202       0.033133      -0.019987       0.004732       0.015255              1.880546       1.542868       0.106725       0.282536       1.654218       0.001731       2.444554          -0.000001
          166              H      35.653761       9.451965       4.204113       0.132599       1.234506 0.92963713E+01  0.93407817E+02                                 1.812694                            1.717965      -1.067753       2.384006                    0.997417       3.328177       8.994943       0.512024       1.190546      -0.732268      -0.010285       0.036028      -0.018991       0.042006      -0.006391       0.000320      -0.006325      -0.017555      -0.013466      -0.009442      -0.005586       0.015028              1.857172       1.504969      -0.189658      -0.046116       2.096954      -0.248025       1.969595          -0.000254
          167              H      33.821716      12.755564       6.540110       0.121812       1.254268 0.91380915E+01  0.90752400E+02                                 1.788376                            1.669601      -0.873707       2.468421                    0.998908       3.218142       8.441162       0.539141       1.143934      -0.745091       0.007789       0.006902      -0.038172       0.039565      -0.007929      -0.006048      -0.006664      -0.019795       0.033193      -0.020257       0.005044       0.015213              1.855782       1.526597      -0.087984      -0.296959       1.636082       0.001900       2.404668          -0.000001
          168              H      32.801125      14.470152       7.752506       0.120254       1.271430 0.92844805E+01  0.92616470E+02                                 1.808104                            1.685742      -0.858007       2.473713                    0.999000       3.239317       8.528563       0.534958       1.147773      -0.744120      -0.008044       0.034176      -0.019555       0.040188      -0.008200      -0.005470      -0.007495      -0.021108       0.027418      -0.019989       0.004733       0.015256              1.880597       1.542899      -0.301965      -0.006439       2.357900      -0.247056       1.740992          -0.000001
          169              H      55.463265      37.344197       4.060674       0.128482       1.177595 0.88938768E+01  0.88520293E+02                                 1.755484                            1.675653      -1.207324       2.312640                    0.995975       3.401017       9.195761       0.519812       1.183882      -0.732137       0.036554      -0.002741      -0.021486       0.042490      -0.000547      -0.010728      -0.000377       0.015592      -0.006377      -0.008859      -0.006563       0.015422              1.809354       2.096551       0.052958      -0.189267       1.434154       0.103276       1.897358          -0.000005
          170              H      60.072655      29.360498       4.060674       0.128494       1.177439 0.88923327E+01  0.88500563E+02                                 1.755294                            1.675481      -1.207206       2.312713                    0.995977       3.400712       9.194533       0.519854       1.183844      -0.732147       0.015906       0.033035      -0.021490       0.042499       0.006481      -0.005693      -0.009103      -0.008744      -0.006381      -0.008861      -0.006565       0.015426              1.809153       1.645444       0.313253      -0.005212       1.884883      -0.215527       1.897131          -0.000486
          171              H      23.582345      13.615273      26.327785       0.128492       1.177479 0.88927466E+01  0.88506118E+02                                 1.755375                            1.675554      -1.207198       2.312714                    0.995977       3.400749       9.194846       0.519824       1.183892      -0.732136      -0.015965      -0.009151       0.038308       0.042499       0.003205      -0.008080      -0.004585       0.003705       0.030949      -0.008861      -0.006568       0.015428              1.809240       1.645494      -0.099502      -0.297065       1.760424      -0.171543       2.021803          -0.000485
          172              H      28.191735      16.276506      33.854889       0.128169       1.177492 0.88926426E+01  0.88503200E+02                                 1.755293                            1.675478      -1.203795       2.314153                    0.995996       3.400876       9.194540       0.519876       1.183799      -0.732164      -0.036556      -0.021106       0.004566       0.042458       0.010186      -0.003049      -0.001761       0.011760      -0.018345      -0.008704      -0.006691       0.015396              1.809144       2.096303       0.160865      -0.113009       1.910549      -0.065245       1.420581          -0.000501
          173              H      37.218109       5.742660       4.060674       0.128478       1.177657 0.88945069E+01  0.88528588E+02                                 1.755590                            1.675749      -1.207334       2.312632                    0.995975       3.401091       9.196221       0.519777       1.183934      -0.732125       0.020650      -0.030287      -0.021487       0.042490      -0.007026      -0.005038       0.009481      -0.006853      -0.006372      -0.008859      -0.006566       0.015425              1.809468       1.553976      -0.260367      -0.184089       1.976940       0.112271       1.897489          -0.000005
          174              H      46.436890       5.742660       4.060674       0.128170       1.177488 0.88925991E+01  0.88502602E+02                                 1.755285                            1.675470      -1.203792       2.314154                    0.995996       3.400863       9.194477       0.519879       1.183794      -0.732165      -0.020643      -0.030293      -0.021420       0.042457       0.007099       0.005020       0.009364      -0.006996      -0.006249      -0.008704      -0.006691       0.015395              1.809135       1.553746       0.260317       0.184071       1.976552       0.112351       1.897108          -0.000500
          175              H      41.827500      39.894344      33.854889       0.128499       1.177395 0.88918973E+01  0.88495010E+02                                 1.755241                            1.675433      -1.207174       2.312733                    0.995977       3.400627       9.194194       0.519866       1.183834      -0.732150      -0.000057       0.042253       0.004576       0.042500      -0.000066       0.000022       0.003522      -0.023708      -0.017957      -0.008862      -0.006565       0.015426              1.809097       1.817697       0.000033       0.000005       2.189052       0.130477       1.420543          -0.000485
          176              H      41.827500      45.216810      26.327785       0.128794       1.177694 0.88951150E+01  0.88538076E+02                                 1.755748                            1.675894      -1.210730       2.311191                    0.995956       3.401046       9.196930       0.519703       1.184057      -0.732090      -0.000000       0.018422       0.038333       0.042530       0.000001       0.000002       0.009254      -0.007677       0.031054      -0.009014      -0.006438       0.015452              1.809643       1.818391      -0.000000       0.000000       1.588337       0.343113       2.022200           0.000011
          177              H      55.463265      16.276506      33.854889       0.128180       1.177328 0.88909761E+01  0.88481312E+02                                 1.755017                            1.675228      -1.203764       2.314177                    0.995996       3.400680       9.193342       0.519965       1.183668      -0.732194       0.036559      -0.021107       0.004564       0.042460      -0.010188       0.003049      -0.001760       0.011765      -0.018347      -0.008707      -0.006692       0.015398              1.808853       2.095945      -0.160842       0.112987       1.910219      -0.065232       1.420395          -0.000500
          178              H      60.072655      13.615273      26.327785       0.128487       1.177556 0.88934763E+01  0.88515072E+02                                 1.755425                            1.675599      -1.207318       2.312648                    0.995975       3.400943       9.195416       0.519829       1.183859      -0.732142       0.015960      -0.009149       0.038303       0.042492      -0.003205       0.008078      -0.004581       0.003706       0.030943      -0.008860      -0.006564       0.015424              1.809294       1.645540       0.099512       0.297075       1.760482      -0.171551       2.021861          -0.000005
          179              H      28.191735      37.344197       4.060674       0.128176       1.177428 0.88920159E+01  0.88495210E+02                                 1.755218                            1.675410      -1.203733       2.314190                    0.995997       3.400742       9.194021       0.519892       1.183787      -0.732167      -0.036558      -0.002731      -0.021421       0.042459       0.000521       0.010620      -0.000334       0.015795      -0.006249      -0.008704      -0.006692       0.015396              1.809063       2.096207      -0.052916       0.189334       1.433959       0.103224       1.897023          -0.000501
          180              H      23.582345      29.360498       4.060674       0.128791       1.177752 0.88957106E+01  0.88545900E+02                                 1.755848                            1.675985      -1.210692       2.311207                    0.995955       3.401102       9.197320       0.519670       1.184107      -0.732079      -0.015954       0.033067      -0.021460       0.042527      -0.006452       0.005805      -0.009083      -0.008761      -0.006737      -0.009012      -0.006444       0.015456              1.809747       1.645941      -0.313382       0.005125       1.885442      -0.215573       1.897859          -0.000467
          181              H      23.582345      18.937739      30.091337       0.128169       1.177432 0.88920176E+01  0.88494731E+02                                 1.755155                            1.675354      -1.203830       2.314135                    0.995995       3.400885       9.194212       0.519930       1.183707      -0.732184      -0.015913      -0.033024       0.021420       0.042457       0.006578      -0.005599      -0.009030      -0.008804      -0.006256      -0.008706      -0.006691       0.015396              1.808998       1.645294       0.313201      -0.005264       1.884741      -0.215560       1.896959          -0.000500
          182              H      28.191735      10.954040      30.091337       0.128489       1.177483 0.88927629E+01  0.88506055E+02                                 1.755346                            1.675528      -1.207243       2.312690                    0.995976       3.400803       9.194890       0.519843       1.183854      -0.732144      -0.036561       0.002742       0.021489       0.042497      -0.000545      -0.010729      -0.000379       0.015598      -0.006381      -0.008860      -0.006565       0.015425              1.809209       2.096373       0.052951      -0.189259       1.434056       0.103257       1.897198          -0.000485
          183              H      60.072655      34.682964       7.824226       0.128792       1.177732 0.88955110E+01  0.88543361E+02                                 1.755824                            1.675963      -1.210716       2.311196                    0.995956       3.401070       9.197186       0.519675       1.184102      -0.732080       0.015956       0.009213      -0.038333       0.042531       0.003324      -0.008018      -0.004628       0.003839       0.031055      -0.009015      -0.006441       0.015456              1.809723       1.645920      -0.099627      -0.297161       1.760962      -0.171568       2.022288           0.000011
          184              H      55.463265      32.021731       0.297122       0.128188       1.177314 0.88908811E+01  0.88480658E+02                                 1.755073                            1.675278      -1.203655       2.314238                    0.995997       3.400523       9.193112       0.519927       1.183751      -0.732177       0.036561       0.021109      -0.004566       0.042463       0.010188      -0.003051      -0.001761       0.011765      -0.018349      -0.008706      -0.006693       0.015399              1.808911       2.096023       0.160863      -0.112993       1.910276      -0.065236       1.420433          -0.000500
          185              H      60.072655      18.937739      30.091337       0.128172       1.177426 0.88919849E+01  0.88494575E+02                                 1.755182                            1.675378      -1.203771       2.314167                    0.995996       3.400821       9.194133       0.519912       1.183745      -0.732176       0.015914      -0.033025       0.021421       0.042459      -0.006581       0.005599      -0.009032      -0.008805      -0.006251      -0.008706      -0.006694       0.015400              1.809026       1.645318      -0.313207       0.005266       1.884771      -0.215566       1.896988          -0.000501
          186              H      55.463265      10.954040      30.091337       0.128481       1.177675 0.88946966E+01  0.88531223E+02                                 1.755644                            1.675797      -1.207307       2.312647                    0.995975       3.401041       9.196218       0.519754       1.183977      -0.732116       0.036554       0.002740       0.021486       0.042490       0.000543       0.010727      -0.000379       0.015591      -0.006369      -0.008857      -0.006564       0.015421              1.809523       2.096758      -0.052965       0.189292       1.434266       0.103295       1.897545          -0.000005
          187              H      28.191735      32.021731       0.297122       0.128492       1.177459 0.88925229E+01  0.88502971E+02                                 1.755315                            1.675500      -1.207235       2.312697                    0.995976       3.400753       9.194685       0.519850       1.183846      -0.732146      -0.036562       0.021175      -0.004577       0.042498      -0.010298       0.003062      -0.001743       0.011740      -0.017955      -0.008861      -0.006564       0.015425              1.809177       2.096337      -0.160785       0.113007       1.910600      -0.065238       1.420594          -0.000485
          188              H      23.582344      34.682964       7.824226       0.128492       1.177459 0.88925231E+01  0.88502949E+02                                 1.755313                            1.675498      -1.207232       2.312699                    0.995976       3.400752       9.194673       0.519851       1.183843      -0.732147      -0.015906       0.009249      -0.038308       0.042498      -0.003207       0.008008      -0.004703       0.003700       0.030948      -0.008861      -0.006564       0.015425              1.809175       1.645464       0.099507       0.297080       1.760329      -0.171485       2.021732          -0.000485
          189              H      41.827500       8.403893       0.297122       0.128168       1.177443 0.88921208E+01  0.88496034E+02                                 1.755167                            1.675364      -1.203843       2.314128                    0.995995       3.400908       9.194295       0.519928       1.183707      -0.732184      -0.000000      -0.042211      -0.004565       0.042457       0.000001       0.000000       0.003518      -0.023526      -0.018346      -0.008705      -0.006690       0.015396              1.809011       1.817541       0.000002       0.000000       2.188998       0.130475       1.420494          -0.000500
          190              H      41.827500       3.081427       7.824226       0.128486       1.177564 0.88935497E+01  0.88515973E+02                                 1.755431                            1.675605      -1.207325       2.312643                    0.995975       3.400955       9.195453       0.519829       1.183858      -0.732143       0.000057      -0.018396      -0.038303       0.042491      -0.000002      -0.000071       0.009286      -0.007404       0.030942      -0.008860      -0.006564       0.015423              1.809301       1.817933       0.000016       0.000031       1.588101       0.343052       2.021868          -0.000005
          191              H      37.218109      42.555577      30.091337       0.128489       1.177595 0.88939191E+01  0.88521403E+02                                 1.755557                            1.675719      -1.207237       2.312690                    0.995976       3.400891       9.195654       0.519769       1.183969      -0.732119       0.020652       0.030288       0.021487       0.042492       0.007024       0.005037       0.009480      -0.006852      -0.006372      -0.008858      -0.006564       0.015422              1.809432       1.553954       0.260369       0.184089       1.976903       0.112286       1.897438          -0.000005
          192              H      46.436890      42.555577      30.091337       0.128795       1.177710 0.88953081E+01  0.88540830E+02                                 1.755804                            1.675945      -1.210656       2.311228                    0.995956       3.401027       9.197041       0.519677       1.184104      -0.732080      -0.020661       0.030351       0.021460       0.042528      -0.007020      -0.004964       0.009569      -0.006794      -0.006739      -0.009013      -0.006444       0.015456              1.809702       1.554137      -0.260390      -0.184122       1.977163       0.112224       1.897805          -0.000467
          193              H      43.843585      38.073500      13.387588       0.133533       1.359499 0.10372482E+02  0.10732055E+03                                 1.965446                            1.842087      -1.026025       2.407580                    0.997719       3.365776       9.289242       0.482544       1.226787      -0.725398       0.032100      -0.005078       0.021450       0.038940      -0.004806       0.006702       0.001932       0.021957       0.012459      -0.014677       0.000732       0.013945              2.043777       2.423870      -0.055692       0.261081       1.564050       0.130519       2.143410          -0.000001
          194              H      52.878326      17.768921      10.095334       0.133539       1.359305 0.10370659E+02  0.10729705E+03                                 1.965252                            1.841919      -1.025989       2.407602                    0.997719       3.365645       9.288697       0.482568       1.226777      -0.725399      -0.020448       0.011803      -0.030965       0.038940       0.002387       0.011789      -0.006807      -0.002756       0.012152      -0.014677       0.000731       0.013946              2.043569       1.827064       0.116867       0.383046       1.962007      -0.221147       2.341636          -0.000000
          195              H      30.776675      15.440946      13.387588       0.133544       1.359369 0.10371242E+02  0.10730453E+03                                 1.965325                            1.841982      -1.025943       2.407630                    0.997720       3.365598       9.288612       0.482556       1.226793      -0.725397       0.020448      -0.025260       0.021452       0.038941      -0.011909       0.001679      -0.006770      -0.002655       0.012455      -0.014674       0.000730       0.013944              2.043643       1.827124      -0.400118       0.017505       2.160537      -0.291332       2.143266          -0.000000
          196              H      39.811415      25.313106      31.433511       0.133534       1.359370 0.10371290E+02  0.10730535E+03                                 1.965324                            1.841981      -1.026025       2.407580                    0.997719       3.365739       9.289073       0.482557       1.226786      -0.725397      -0.032100       0.018530      -0.011938       0.038939      -0.004717       0.006766      -0.003906       0.005447      -0.037073      -0.014678       0.000732       0.013947              2.043649       2.423699      -0.227550       0.139519       2.160940      -0.080551       1.546308          -0.000001
          197              H      30.776674      17.768921      10.095334       0.133540       1.359421 0.10371737E+02  0.10731098E+03                                 1.965378                            1.842028      -1.025974       2.407611                    0.997719       3.365669       9.288882       0.482549       1.226796      -0.725396       0.020449       0.011804      -0.030966       0.038941      -0.002387      -0.011788      -0.006806      -0.002756       0.012154      -0.014675       0.000730       0.013945              2.043702       1.827172      -0.116874      -0.383088       1.962126      -0.221174       2.341808          -0.000000
          198              H      52.878325      15.440946      13.387588       0.133540       1.359293 0.10370546E+02  0.10729558E+03                                 1.965241                            1.841909      -1.025982       2.407607                    0.997719       3.365628       9.288636       0.482570       1.226778      -0.725399      -0.020448      -0.025260       0.021450       0.038940       0.011910      -0.001680      -0.006770      -0.002654       0.012459      -0.014676       0.000730       0.013946              2.043555       1.827053       0.400091      -0.017501       2.160441      -0.291307       2.143172          -0.000000
          199              H      43.843585      25.313106      31.433511       0.133533       1.359510 0.10372603E+02  0.10732224E+03                                 1.965466                            1.842105      -1.026030       2.407577                    0.997719       3.365798       9.289356       0.482538       1.226796      -0.725396       0.032099       0.018530      -0.011938       0.038939       0.004716      -0.006765      -0.003906       0.005446      -0.037072      -0.014677       0.000733       0.013945              2.043802       2.423892       0.227574      -0.139534       2.161111      -0.080561       1.546403          -0.000001
          200              H      39.811414      38.073500      13.387588       0.133538       1.359308 0.10370685E+02  0.10729733E+03                                 1.965251                            1.841918      -1.025990       2.407601                    0.997719       3.365647       9.288689       0.482570       1.226773      -0.725400      -0.032101      -0.005078       0.021449       0.038940       0.004806      -0.006703       0.001931       0.021957       0.012458      -0.014677       0.000730       0.013946              2.043566       2.423601       0.055683      -0.261036       1.563916       0.130497       2.143180          -0.000001
          201              H      41.827500      21.821143      31.433511       0.133540       1.359308 0.10370707E+02  0.10729776E+03                                 1.965263                            1.841929      -1.025988       2.407604                    0.997719       3.365651       9.288750       0.482564       1.226786      -0.725397      -0.000000      -0.037064      -0.011937       0.038939      -0.000000      -0.000000       0.007812      -0.010895      -0.037067      -0.014676       0.000730       0.013945              2.043583       2.029502       0.000002       0.000000       2.554978       0.161095       1.546267          -0.000001
          202              H      54.894411      18.932909      13.387588       0.133532       1.359523 0.10372722E+02  0.10732376E+03                                 1.965477                            1.842114      -1.026041       2.407571                    0.997719       3.365812       9.289401       0.482538       1.226794      -0.725396       0.011651       0.030337       0.021452       0.038939       0.007105       0.005024       0.004838      -0.019303       0.012461      -0.014678       0.000732       0.013945              2.043812       1.730798       0.344471       0.243577       2.257185       0.160837       2.143453          -0.000001
          203              H      41.827500      36.909513      10.095334       0.133543       1.359257 0.10370206E+02  0.10729110E+03                                 1.965201                            1.841875      -1.025958       2.407621                    0.997720       3.365575       9.288425       0.482576       1.226772      -0.725400      -0.000002      -0.023609      -0.030966       0.038940      -0.000000      -0.000000       0.013612       0.005510       0.012153      -0.014675       0.000729       0.013946              2.043512       2.029422       0.000001       0.000004       1.759547       0.442283       2.341567          -0.000001
          204              H      28.760589      18.932909      13.387588       0.133538       1.359454 0.10372056E+02  0.10731516E+03                                 1.965413                            1.842058      -1.025994       2.407599                    0.997719       3.365717       9.289067       0.482544       1.226798      -0.725396      -0.011651       0.030338       0.021454       0.038940      -0.007105      -0.005024       0.004839      -0.019301       0.012458      -0.014676       0.000731       0.013945              2.043740       1.730745      -0.344456      -0.243568       2.257102       0.160837       2.143372          -0.000000
          205              H      28.760589      29.365328      20.764423       0.133538       1.359455 0.10372071E+02  0.10731527E+03                                 1.965407                            1.842054      -1.025998       2.407597                    0.997719       3.365717       9.289042       0.482547       1.226791      -0.725397      -0.011652      -0.030338      -0.021450       0.038939       0.007104       0.005023       0.004838      -0.019300       0.012457      -0.014675       0.000731       0.013944              2.043736       1.730740       0.344451       0.243562       2.257097       0.160827       2.143372          -0.000000
          206              H      41.827500      11.388724      24.056677       0.133538       1.359310 0.10370706E+02  0.10729760E+03                                 1.965253                            1.841920      -1.025992       2.407601                    0.997719       3.365649       9.288697       0.482570       1.226773      -0.725400       0.000001       0.023611       0.030965       0.038940      -0.000000      -0.000000       0.013613       0.005511       0.012153      -0.014677       0.000730       0.013947              2.043569       2.029473       0.000001       0.000002       1.759592       0.442304       2.341641          -0.000001
          207              H      54.894411      29.365328      20.764423       0.133543       1.359384 0.10371387E+02  0.10730643E+03                                 1.965343                            1.841997      -1.025950       2.407626                    0.997720       3.365618       9.288697       0.482553       1.226796      -0.725397       0.011652      -0.030340      -0.021449       0.038940      -0.007104      -0.005023       0.004839      -0.019299       0.012454      -0.014674       0.000730       0.013944              2.043663       1.730686      -0.344437      -0.243550       2.257015       0.160825       2.143289          -0.000001
          208              H      41.827500      26.477094       2.718500       0.133532       1.359398 0.10371560E+02  0.10730889E+03                                 1.965353                            1.842008      -1.026044       2.407569                    0.997719       3.365777       9.289223       0.482552       1.226789      -0.725396       0.000002       0.037064       0.011938       0.038939      -0.000000      -0.000000       0.007813      -0.010894      -0.037074      -0.014679       0.000732       0.013947              2.043681       2.029600       0.000004      -0.000001       2.555115       0.161106       1.546329          -0.000001
          209              H      52.878326      30.529316      24.056677       0.133544       1.359371 0.10371262E+02  0.10730479E+03                                 1.965328                            1.841984      -1.025942       2.407631                    0.997720       3.365601       9.288625       0.482555       1.226793      -0.725397      -0.020446      -0.011808       0.030966       0.038941      -0.002386      -0.011787      -0.006805      -0.002756       0.012154      -0.014674       0.000730       0.013944              2.043647       1.827127      -0.116872      -0.383068       1.962078      -0.221167       2.341736          -0.000001
          210              H      43.843585      10.224737      20.764423       0.133540       1.359287 0.10370480E+02  0.10729465E+03                                 1.965229                            1.841898      -1.025980       2.407608                    0.997719       3.365618       9.288578       0.482573       1.226772      -0.725400       0.032099       0.005078      -0.021452       0.038940       0.004806      -0.006704       0.001930       0.021957       0.012459      -0.014677       0.000730       0.013946              2.043541       2.423568       0.055682      -0.261034       1.563902       0.130496       2.143154          -0.000001
          211              H      39.811414      22.985131       2.718500       0.133534       1.359499 0.10372493E+02  0.10732081E+03                                 1.965455                            1.842095      -1.026023       2.407581                    0.997719       3.365780       9.289290       0.482540       1.226796      -0.725396      -0.032097      -0.018534       0.011938       0.038939       0.004717      -0.006765      -0.003906       0.005446      -0.037071      -0.014677       0.000732       0.013944              2.043789       2.423876       0.227575      -0.139534       2.161097      -0.080559       1.546395          -0.000001
          212              H      30.776675      32.857291      20.764423       0.133533       1.359376 0.10371348E+02  0.10730605E+03                                 1.965326                            1.841983      -1.026032       2.407576                    0.997719       3.365745       9.289079       0.482558       1.226782      -0.725398       0.020447       0.025259      -0.021451       0.038939       0.011912      -0.001679      -0.006771      -0.002655       0.012462      -0.014679       0.000732       0.013947              2.043649       1.827132       0.400120      -0.017502       2.160543      -0.291329       2.143272          -0.000001
          213              H      43.843585      22.985131       2.718500       0.133540       1.359301 0.10370629E+02  0.10729672E+03                                 1.965253                            1.841920      -1.025986       2.407605                    0.997719       3.365643       9.288709       0.482566       1.226783      -0.725398       0.032098      -0.018533       0.011937       0.038939      -0.004718       0.006765      -0.003906       0.005447      -0.037068      -0.014676       0.000731       0.013946              2.043571       2.423597      -0.227534       0.139511       2.160857      -0.080547       1.546260          -0.000001
          214              H      39.811415      10.224737      20.764423       0.133538       1.359434 0.10371861E+02  0.10731245E+03                                 1.965379                            1.842029      -1.025986       2.407603                    0.997719       3.365687       9.288901       0.482553       1.226783      -0.725399      -0.032099       0.005078      -0.021452       0.038940      -0.004805       0.006702       0.001931       0.021956       0.012458      -0.014676       0.000731       0.013945              2.043703       2.423772      -0.055689       0.261064       1.564004       0.130513       2.143333          -0.000001
          215              H      30.776675      30.529316      24.056677       0.133540       1.359299 0.10370610E+02  0.10729640E+03                                 1.965247                            1.841914      -1.025984       2.407605                    0.997719       3.365636       9.288666       0.482569       1.226778      -0.725399       0.020446      -0.011806       0.030966       0.038939       0.002386       0.011789      -0.006807      -0.002757       0.012153      -0.014676       0.000730       0.013946              2.043564       1.827060       0.116866       0.383044       1.962002      -0.221148       2.341629          -0.000001
          216              H      52.878326      32.857291      20.764423       0.133533       1.359501 0.10372502E+02  0.10732097E+03                                 1.965461                            1.842100      -1.026020       2.407582                    0.997719       3.365781       9.289310       0.482537       1.226801      -0.725395      -0.020448       0.025259      -0.021453       0.038940      -0.011911       0.001678      -0.006771      -0.002656       0.012459      -0.014678       0.000732       0.013946              2.043792       1.827246      -0.400164       0.017509       2.160704      -0.291369       2.143425          -0.000001
          217              C      53.463911      36.692171       2.462360       0.609831      23.550440 0.24802387E+03  0.51169520E+04                                 7.704466                            5.605399      -0.027014       2.057043                    0.999580      21.880211      60.817184       0.624939       0.475063      -1.019802      -0.001948      -0.017448      -0.051914       0.054802       0.002103       0.001134      -0.046547      -0.133997      -0.251724      -0.094590      -0.025031       0.119621             10.466648       7.187854       0.140843       0.037934       5.612006       3.463738      18.600083          -0.002371
          218              C      53.481060      37.052234       3.905965      -0.013335      41.777452 0.41093767E+03  0.94264788E+04                                10.374834                            6.650105       0.070914       2.031942                    0.999251      26.514876      72.754837       0.661638       0.403564      -1.083904       0.000494       0.008402       0.037120       0.038062      -0.004144      -0.003032      -0.001417       0.017264      -0.035900      -0.012678      -0.003134       0.015812             15.511576      12.789344       1.126159      -0.328297       7.075777       5.125152      26.669609          -0.012777
          219              C      52.286048      37.062618       4.632037      -0.139403      37.989939 0.43578781E+03  0.10263922E+05                                 9.951286                            7.011844       0.048825       1.989487                    0.999546      29.514444      85.263927       0.614677       0.423078      -1.058702       0.010458       0.000173      -0.009199       0.013930       0.000522       0.018655      -0.014187      -0.024048      -0.108902      -0.045734       0.012201       0.033533             13.774605      14.159266      -0.084909      -6.239420       6.155666       2.809769      21.008881          -0.000558
          220              C      47.700081      37.020599       7.458799      -0.137095      38.269540 0.42657775E+03  0.99804909E+04                                 9.940774                            6.880213       0.150634       2.018616                    0.999726      29.398336      84.287773       0.629094       0.416138      -1.064474      -0.017376       0.002193       0.014934       0.023016       0.001942      -0.000162       0.012653       0.005862       0.084723      -0.020733      -0.010805       0.031539             14.882650      24.823522       0.767854      -7.318976       6.156448       1.188664      13.667979          -0.000019
          221              C      46.512180      37.039918       8.179407      -0.135125      38.558397 0.42898122E+03  0.10056546E+05                                10.015717                            6.914311       0.134992       2.013474                    0.999714      29.465876      84.721935       0.625179       0.417918      -1.062734       0.018901       0.001239      -0.007915       0.020529       0.010023       0.017268       0.006978       0.035284      -0.012901      -0.018986      -0.012914       0.031900             15.148191      22.549770      -0.211044      -8.921022       6.289974       1.901029      16.604829           0.000011
          222              C      61.001226      29.394307       6.533280       0.608733      23.584263 0.24838496E+03  0.51262299E+04                                 7.711327                            5.608962      -0.025584       2.057115                    0.999581      21.898721      60.878112       0.624831       0.474975      -1.019856       0.032787       0.035131       0.027371       0.055303      -0.086117      -0.061168       0.014479       0.034811      -0.045245      -0.092791      -0.026975       0.119766             10.479455      11.020115       5.982652       4.166932      11.087026       2.888920       9.331224           0.000045
          223              C      60.030410      28.483644       5.868340      -0.010430      41.752601 0.41059207E+03  0.94165248E+04                                10.370861                            6.647062       0.074095       2.032912                    0.999270      26.502633      72.712272       0.661829       0.403534      -1.083929      -0.024319      -0.021833      -0.015920       0.036353      -0.003244      -0.002508      -0.010959      -0.011752       0.005699      -0.011292      -0.003214       0.014506             15.507505      15.303831       9.466902       5.567516      15.866024       2.906806      15.352661          -0.001140
          224              C      59.443570      27.444507       6.597144      -0.140059      38.016749 0.43608988E+03  0.10272895E+05                                 9.955981                            7.014222       0.048721       1.989319                    0.999549      29.525977      85.307114       0.614575       0.423072      -1.058697       0.007170       0.009849      -0.005519       0.013374      -0.038726      -0.008849      -0.001802       0.011417       0.038821      -0.046480       0.012325       0.034156             13.784024      13.419251       9.404341       0.463680      17.366317      -1.414425      10.566504           0.000005
          225              C      57.111269      23.492263       9.419125      -0.137082      38.268578 0.42656969E+03  0.99802402E+04                                 9.940645                            6.880188       0.150683       2.018636                    0.999726      29.397564      84.284879       0.629091       0.416142      -1.064472      -0.010928      -0.018530       0.008174       0.023013       0.021605       0.013737       0.010471      -0.000304      -0.008181      -0.020738      -0.010801       0.031539             14.882345      10.043451       6.920992      -2.968270      18.188049      -8.290480      16.415537          -0.000027
          226              C      56.534049      22.453850      10.139732      -0.135127      38.557198 0.42896582E+03  0.10056096E+05                                10.015443                            6.914132       0.134989       2.013475                    0.999714      29.465804      84.721404       0.625195       0.417911      -1.062738       0.007177       0.013820      -0.013375       0.020528       0.001407       0.011174      -0.005725      -0.000641       0.085755      -0.018988      -0.012915       0.031903             15.147750      11.373988       8.622451      -2.674474      20.214834      -6.973120      13.854429           0.000008
          227              C      22.653774      15.957737      25.535459       0.609814      23.551281 0.24803247E+03  0.51171669E+04                                 7.704609                            5.605468      -0.027015       2.057035                    0.999580      21.880550      60.818086       0.624940       0.475058      -1.019806      -0.032297       0.037228       0.023952       0.054797       0.087056       0.061208       0.011388       0.029844      -0.056060      -0.094573      -0.025041       0.119614             10.466868      11.005206      -5.912859      -4.242755      11.329996       2.791973       9.065402          -0.002180
          228              C      23.624590      15.027272      24.898524      -0.013320      41.779092 0.41095427E+03  0.94269463E+04                                10.375059                            6.650219       0.070959       2.031952                    0.999251      26.515016      72.755336       0.661636       0.403561      -1.083906       0.025476      -0.023370      -0.015936       0.038068       0.003999       0.002733      -0.008521      -0.002848       0.036610      -0.012650      -0.003150       0.015800             15.511927      15.306572      -8.406505      -7.069114      17.244395       2.420141      13.984815          -0.011902
          229              C      24.211430      15.368016      23.675882      -0.139410      37.990675 0.43579504E+03  0.10264148E+05                                 9.951428                            7.011904       0.048844       1.989492                    0.999546      29.514788      85.265505       0.614674       0.423078      -1.058700      -0.007588      -0.001805       0.011530       0.013920       0.020831       0.033014      -0.009152      -0.009808      -0.024763      -0.045741       0.012211       0.033530             13.774882      13.408948      -3.568773      -8.703083      10.428815       1.033729      17.486882          -0.000643
          230              C      26.543731      16.711190      19.009009      -0.137094      38.269706 0.42657341E+03  0.99803809E+04                                 9.940812                            6.880157       0.150639       2.018617                    0.999726      29.398427      84.288463       0.629098       0.416135      -1.064473       0.010936       0.001535      -0.020196       0.023018      -0.020158      -0.015786       0.009478      -0.003127      -0.016618      -0.020740      -0.010801       0.031541             14.882800      10.043530       0.491430      -7.514574      11.402408      -5.891632      23.202462          -0.000028
          231              C      27.120951      17.044448      17.789783      -0.135126      38.557559 0.42896338E+03  0.10056035E+05                                10.015477                            6.914062       0.134990       2.013473                    0.999714      29.465992      84.722188       0.625204       0.417905      -1.062741      -0.007172      -0.008003       0.017492       0.020529      -0.011008       0.002398      -0.017824      -0.034879      -0.016937      -0.018991      -0.012913       0.031904             15.147809      11.373840      -0.352597      -9.020673      10.178560      -3.425013      23.891027           0.000010
          232              C      30.191090      14.552259      33.772924       0.609813      23.553705 0.24805051E+03  0.51177151E+04                                 7.705474                            5.605862      -0.027312       2.056911                    0.999580      21.882515      60.827811       0.624876       0.475090      -1.019773       0.001945      -0.054803       0.000879       0.054844      -0.001755      -0.001604       0.024408       0.066762       0.350392      -0.094633      -0.025005       0.119638             10.468414       7.188463      -0.081314      -0.120250      19.338068      -1.388296       4.878710          -0.002358
          233              C      30.173940      16.033324      33.631193      -0.013614      41.797284 0.41113001E+03  0.94321109E+04                                10.378108                            6.651667       0.070866       2.031833                    0.999253      26.522015      72.782075       0.661551       0.403565      -1.083890      -0.000326       0.037823      -0.004421       0.038082       0.004285       0.002874       0.001813       0.026175      -0.008389      -0.012563      -0.003135       0.015698             15.517332      12.792339      -0.063011      -1.171708      27.726219      -2.173009       6.033439          -0.012962
          234              C      31.368952      16.721332      33.398959      -0.139513      38.006636 0.43597469E+03  0.10269664E+05                                 9.954785                            7.013740       0.048257       1.989218                    0.999547      29.521939      85.297668       0.614528       0.423126      -1.058647      -0.010505      -0.008590       0.003239       0.013952      -0.017771       0.005694       0.009811       0.043984       0.094780      -0.045681       0.012274       0.033408             13.780924      14.165099       5.916026      -2.000927      21.135371      -2.484239       6.042301           0.000302
          235              C      35.954919      19.372423      32.417089      -0.137123      38.272233 0.42659667E+03  0.99810705E+04                                 9.941339                            6.880401       0.150546       2.018582                    0.999726      29.399100      84.291264       0.629079       0.416142      -1.064468       0.017365       0.014805      -0.002905       0.023004      -0.000480      -0.001893      -0.004402      -0.042344      -0.059933      -0.020742      -0.010797       0.031539             14.884015      24.826230       6.645703      -3.164035      13.581467      -1.436339       6.244349          -0.000049
          236              C      37.142820      20.058258      32.195101      -0.135140      38.560341 0.42899249E+03  0.10056918E+05                                10.016056                            6.914368       0.134908       2.013431                    0.999714      29.467158      84.727242       0.625179       0.417914      -1.062732      -0.018905      -0.007043       0.003807       0.020530      -0.019636      -0.003699       0.001907       0.020955      -0.055936      -0.018998      -0.012922       0.031920             15.149100      22.551502       8.481718      -2.774947      16.654379      -1.763165       6.241420           0.000017
          237              C      36.783103       4.921590       6.533280       0.608757      23.583502 0.24837473E+03  0.51259837E+04                                 7.711260                            5.608902      -0.025668       2.057101                    0.999581      21.898428      60.877775       0.624823       0.474985      -1.019848       0.014015      -0.045954       0.027398       0.055307       0.058118       0.043128       0.045739       0.131736      -0.045272      -0.092780      -0.026979       0.119759             10.479562       5.889122      -3.020311       0.418484      16.218269      -5.053424       9.331296           0.000093
          238              C      36.479854       6.217674       5.868340      -0.010414      41.754436 0.41060401E+03  0.94168929E+04                                10.371297                            6.647239       0.074039       2.032902                    0.999270      26.502531      72.713004       0.661806       0.403544      -1.083919      -0.006754       0.031961      -0.015918       0.036339      -0.003470      -0.008229       0.007656       0.011495       0.005681      -0.011294      -0.003208       0.014503             15.508509       7.527176      -4.977103      -0.266368      23.644463      -6.275936      15.353889           0.000207
          239              C      35.873355       7.245460       6.597144      -0.140048      38.016097 0.43607885E+03  0.10272602E+05                                 9.955919                            7.014156       0.048735       1.989330                    0.999549      29.525880      85.307547       0.614573       0.423075      -1.058692       0.004936      -0.011141      -0.005526       0.013380       0.024302       0.002862       0.008557       0.061346       0.038827      -0.046469       0.012326       0.034142             13.783831       8.234932      -6.411028      -1.456745      22.549873       0.305310      10.566688           0.001779
          240              C      33.616762      11.241415       9.419125      -0.137077      38.267300 0.42655080E+03  0.99796729E+04                                 9.940303                            6.879929       0.150710       2.018651                    0.999726      29.397274      84.283109       0.629118       0.416129      -1.064482      -0.010583       0.018726       0.008174       0.023010      -0.010936       0.002198      -0.017130      -0.037273      -0.008196      -0.020739      -0.010801       0.031540             14.881566      10.157540      -6.986736      -5.695221      18.072418       6.715160      16.414738          -0.000008
          241              C      33.006080      12.260507      10.139732      -0.135121      38.556966 0.42896014E+03  0.10055932E+05                                10.015342                            6.914027       0.135007       2.013479                    0.999714      29.465853      84.721470       0.625208       0.417904      -1.062742       0.008383      -0.013126      -0.013377       0.020531      -0.000984      -0.010545      -0.006822      -0.002126       0.085759      -0.018995      -0.012911       0.031905             15.147355      10.537003      -8.139067      -4.701510      21.050773       5.802345      13.854289           0.000013
          242              C      46.871897       7.800165       2.462360       0.609823      23.553131 0.24804418E+03  0.51175562E+04                                 7.705387                            5.605815      -0.027333       2.056913                    0.999580      21.882214      60.826983       0.624874       0.475094      -1.019769      -0.014147       0.010417      -0.051956       0.054846      -0.059075      -0.040882       0.022314       0.063359      -0.251832      -0.094629      -0.025015       0.119644             10.468263       5.884872       0.612005       2.981797       6.916126      -1.764045      18.603792          -0.002352
          243              C      47.175146       7.605282       3.905965      -0.013595      41.795867 0.41111581E+03  0.94316920E+04                                10.377870                            6.651543       0.070931       2.031862                    0.999253      26.521458      72.779890       0.661559       0.403563      -1.083892       0.007136      -0.004498       0.037132       0.038078       0.009477       0.000343       0.003360      -0.001396      -0.035540      -0.012567      -0.003125       0.015692             15.516897       7.531403       1.911465       4.605643      12.338282      -2.277011      26.681006          -0.012964
          244              C      47.781645       8.635000       4.632037      -0.139497      38.005202 0.43595835E+03  0.10269162E+05                                 9.954507                            7.013591       0.048342       1.989253                    0.999547      29.521186      85.294443       0.614538       0.423124      -1.058651      -0.005098      -0.009186      -0.009177       0.013949      -0.010616      -0.021595      -0.009069       0.010971      -0.108751      -0.045683       0.012269       0.033414             13.780377       8.233401       3.509766       5.556492      12.088677       4.002142      21.019055           0.000307
          245              C      50.038238      12.627574       7.458799      -0.137114      38.271231 0.42658680E+03  0.99807663E+04                                 9.941141                            6.880308       0.150582       2.018599                    0.999726      29.398615      84.289135       0.629086       0.416140      -1.064471       0.010579       0.013942       0.014926       0.023002       0.001571       0.011044      -0.006168      -0.006304       0.084725      -0.020738      -0.010798       0.031536             14.883578      10.158885       7.699902       4.689387      20.823188       5.744983      13.668660          -0.000047
          246              C      50.648920      13.646667       8.179407      -0.135136      38.559794 0.42898837E+03  0.10056790E+05                                10.015939                            6.914325       0.134926       2.013438                    0.999714      29.466972      84.726371       0.625183       0.417912      -1.062734      -0.008381      -0.016992      -0.007910       0.020532       0.010267      -0.002593      -0.018456      -0.035027      -0.012887      -0.018998      -0.012921       0.031919             15.148787      10.538017       7.146621       6.107055      18.303007       6.775539      16.605337           0.000016
          247              C      39.334581      39.024975      33.772924       0.609807      23.551561 0.24803670E+03  0.51172699E+04                                 7.704621                            5.605488      -0.026992       2.057036                    0.999580      21.880749      60.818501       0.624945       0.475053      -1.019810      -0.048388       0.025701       0.000843       0.054796       0.029760       0.021936      -0.010812      -0.030251       0.350317      -0.094576      -0.025036       0.119613             10.466781      16.369084      -5.218195      -1.141699      10.153159       0.797936       4.878099          -0.002124
          248              C      40.625796      38.299294      33.631193      -0.013332      41.777954 0.41094493E+03  0.94266824E+04                                10.374862                            6.650138       0.070936       2.031940                    0.999251      26.515216      72.755795       0.661640       0.403561      -1.083906       0.032980      -0.018484      -0.004470       0.038070       0.009322       0.000129      -0.003420      -0.020525      -0.008448      -0.012649      -0.003156       0.015805             15.511479      24.039007      -6.429688      -1.294929      16.463878       2.100090       6.031552          -0.011951
          249              C      40.624123      36.920380      33.398959      -0.139423      37.991306 0.43580282E+03  0.10264373E+05                                 9.951542                            7.011973       0.048803       1.989473                    0.999546      29.515037      85.266318       0.614670       0.423079      -1.058700      -0.002230       0.013360       0.003212       0.013921       0.027923       0.005677      -0.009891       0.008773       0.095115      -0.045741       0.012207       0.033534             13.775175      14.264471      -5.971882      -1.150090      21.020864       2.973280       6.040190          -0.000609
          250              C      40.627051      31.623271      32.417089      -0.137099      38.270365 0.42658579E+03  0.99807371E+04                                 9.940931                            6.880283       0.150614       2.018603                    0.999726      29.398736      84.289468       0.629089       0.416138      -1.064472       0.004140      -0.022456      -0.002914       0.023020      -0.018091      -0.002862       0.003829       0.022043      -0.059936      -0.020740      -0.010805       0.031544             14.883141      10.637148       1.546127       0.338084      27.768181       3.457960       6.244093          -0.000034
          251              C      40.627051      30.251601      32.195101      -0.135128      38.558695 0.42898234E+03  0.10056582E+05                                10.015796                            6.914332       0.134978       2.013471                    0.999714      29.465873      84.722061       0.625177       0.417919      -1.062733       0.003344       0.019891       0.003804       0.020526       0.018883       0.003501       0.002243       0.023501      -0.055899      -0.018985      -0.012913       0.031898             15.148590      10.782798      -1.687571      -0.139513      28.421666       3.284608       6.241306           0.000014
          252              C      44.320419      44.849743      25.535459       0.608753      23.581090 0.24835756E+03  0.51254532E+04                                 7.710352                            5.608488      -0.025292       2.057244                    0.999581      21.896570      60.868160       0.624893       0.474947      -1.019885       0.048853       0.009636       0.023982       0.055268      -0.030037      -0.019214      -0.059106      -0.164730      -0.058698      -0.092755      -0.026995       0.119749             10.477902      16.389478       2.821110       4.547804       5.970228       2.281692       9.074001           0.000079
          253              C      43.029204      44.474224      24.898524      -0.010174      41.735430 0.41042147E+03  0.94115499E+04                                10.368119                            6.645734       0.074051       2.032983                    0.999268      26.496253      72.688529       0.661893       0.403540      -1.083934      -0.031536      -0.009877      -0.015131       0.036346      -0.002708      -0.007796       0.001846      -0.004903       0.034571      -0.011408      -0.003213       0.014621             15.502861      24.026843       3.362958       5.628226       8.505432       4.908900      13.976307          -0.000988
          254              C      43.030877      43.795634      23.675882      -0.139962      38.001780 0.43592272E+03  0.10267754E+05                                 9.952815                            7.012506       0.049218       1.989559                    0.999548      29.519314      85.276931       0.614712       0.423027      -1.058748       0.001962       0.007179       0.011094       0.013359      -0.014875      -0.024816      -0.024505      -0.032032      -0.024793      -0.046536       0.012260       0.034275             13.778247      14.268571       3.076796       5.250061       9.575074       7.022249      17.491097          -0.000836
          255              C      43.027949      41.104215      19.009009      -0.137061      38.266726 0.42655716E+03  0.99798585E+04                                 9.940252                            6.880065       0.150740       2.018657                    0.999726      29.397114      84.282796       0.629100       0.416140      -1.064475      -0.004139      -0.010229      -0.020209       0.023025       0.008726       0.016097       0.008925       0.036476      -0.016659      -0.020732      -0.010808       0.031540             14.881271      10.636227      -0.833855      -1.344556      10.807800       9.452326      23.199787          -0.000003
          256              C      43.027949      40.437699      17.789783      -0.135117      38.555163 0.42894793E+03  0.10055547E+05                                10.015040                            6.913972       0.135043       2.013504                    0.999714      29.464946      84.717711       0.625206       0.417909      -1.062742      -0.003337       0.010222       0.017485       0.020527      -0.009594      -0.016634       0.006833       0.036478      -0.016927      -0.018978      -0.012913       0.031891             15.146668      10.782143       0.694024       1.544456      10.768892       9.523656      23.888968           0.000007
          257              C      55.956829      18.870121      33.772924       0.609810      23.553707 0.24805054E+03  0.51177149E+04                                 7.705501                            5.605884      -0.027321       2.056910                    0.999580      21.882363      60.827347       0.624872       0.475094      -1.019771       0.046488       0.029091       0.000836       0.054846      -0.028032      -0.020336      -0.013602      -0.036420       0.350398      -0.094635      -0.025006       0.119641             10.468381      16.230081       5.301582       1.262319      10.296346       0.589889       4.878716          -0.002375
          258              C      54.682764      18.114737      33.631193      -0.013605      41.796166 0.41112140E+03  0.94318384E+04                                10.377844                            6.651544       0.070883       2.031841                    0.999253      26.521648      72.780128       0.661567       0.403558      -1.083897      -0.032584      -0.019195      -0.004450       0.038079      -0.013479      -0.003013       0.001573      -0.005668      -0.008382      -0.012569      -0.003129       0.015699             15.516782      23.937311       6.497755       2.467640      16.579711       0.071730       6.033323          -0.012953
          259              C      53.489425      18.805643      33.398959      -0.139507      38.005778 0.43596539E+03  0.10269358E+05                                 9.954577                            7.013629       0.048301       1.989236                    0.999547      29.521342      85.294687       0.614540       0.423121      -1.058653       0.012697      -0.004801       0.003206       0.013947      -0.010161      -0.011358       0.000016      -0.052772       0.094780      -0.045686       0.012275       0.033411             13.780591      24.515676       0.060157       3.151832      10.783870      -0.490718       6.042228           0.000298
          260              C      48.900530      21.451662      32.417089      -0.137119      38.272388 0.42659881E+03  0.99811472E+04                                 9.941472                            6.880492       0.150562       2.018589                    0.999726      29.398841      84.291024       0.629064       0.416151      -1.064461      -0.021503       0.007636      -0.002915       0.023004       0.018571       0.004747       0.000560       0.020337      -0.059937      -0.020740      -0.010793       0.031533             14.884332      22.148498      -8.192322       2.826014      16.260021      -2.022021       6.244477          -0.000048
          261              C      47.712629      22.137497      32.195101      -0.135139      38.560002 0.42898991E+03  0.10056836E+05                                10.015994                            6.914343       0.134923       2.013437                    0.999714      29.466976      84.726429       0.625181       0.417913      -1.062733       0.015554      -0.012850       0.003801       0.020530       0.000739       0.000191      -0.004158      -0.044484      -0.055938      -0.018998      -0.012920       0.031919             15.149074      25.474037      -6.794457       2.914439      13.731764      -1.521589       6.241421           0.000017
          262              C      58.508307      11.639875      25.535459       0.608742      23.583895 0.24837967E+03  0.51261046E+04                                 7.711296                            5.608926      -0.025658       2.057097                    0.999581      21.898666      60.878293       0.624827       0.474979      -1.019852      -0.016137      -0.047152       0.023981       0.055306      -0.056331      -0.041568       0.046187       0.134437      -0.058618      -0.092781      -0.026977       0.119758             10.479524       6.132337       3.100976      -0.298090      16.230136      -5.081407       9.076099           0.000103
          263              C      58.828706      12.945859      24.898524      -0.010417      41.753012 0.41059049E+03  0.94165060E+04                                10.371053                            6.647121       0.074002       2.032887                    0.999270      26.502576      72.712852       0.661814       0.403543      -1.083920       0.007130       0.032199      -0.015260       0.036339      -0.000784       0.005443       0.005701       0.007073       0.034448      -0.011296      -0.003208       0.014505             15.507996       9.475074       5.039680       1.437127      23.066708      -7.333822      13.982207           0.000198
          264              C      58.240193      13.283705      23.675882      -0.140054      38.016376 0.43608265E+03  0.10272707E+05                                 9.955984                            7.014201       0.048714       1.989321                    0.999549      29.525876      85.307421       0.614570       0.423076      -1.058692       0.005237      -0.005244       0.011135       0.013376      -0.006384      -0.008732       0.033702       0.041690      -0.024769      -0.046467       0.012321       0.034146             13.784001       8.086201       0.493020       3.457989      15.766178      -8.063084      17.499624           0.001776
          265              C      55.910819      14.631951      19.009009      -0.137077      38.267462 0.42655840E+03  0.99798811E+04                                 9.940321                            6.880010       0.150699       2.018645                    0.999726      29.397352      84.283078       0.629113       0.416132      -1.064482      -0.006793       0.008700      -0.020191       0.023011       0.011421      -0.000316      -0.018418      -0.033351      -0.016604      -0.020736      -0.010806       0.031542             14.881661      11.487162       0.342366       8.858550       9.957082      -3.562166      23.200739          -0.000008
          266              C      55.333600      14.965209      17.789783      -0.135122      38.557832 0.42897697E+03  0.10056414E+05                                10.015601                            6.914275       0.135002       2.013480                    0.999714      29.465646      84.720931       0.625182       0.417918      -1.062735       0.010516      -0.002212       0.017490       0.020528       0.020601       0.014237       0.010986      -0.001631      -0.016935      -0.018988      -0.012910       0.031898             15.147957      10.171838      -0.341576       7.476263      11.380629      -6.100199      23.891404           0.000011
          267              C      27.698170      38.131458       6.533280       0.609808      23.553620 0.24805042E+03  0.51177083E+04                                 7.705444                            5.605858      -0.027302       2.056916                    0.999580      21.882411      60.827328       0.624878       0.475090      -1.019774      -0.046483       0.010526       0.027131       0.054841       0.028519       0.019651      -0.059908      -0.167422      -0.042601      -0.094636      -0.025003       0.119639             10.468298      16.230016      -2.957378      -4.577444       5.851486       2.161449       9.323393          -0.002385
          268              C      28.972236      37.746038       5.868340      -0.013605      41.796234 0.41112165E+03  0.94318643E+04                                10.377925                            6.651596       0.070892       2.031846                    0.999253      26.521689      72.780791       0.661555       0.403564      -1.083891       0.032589      -0.010562      -0.016624       0.038078       0.007329       0.011703       0.003438      -0.000414       0.007363      -0.012564      -0.003134       0.015699             15.516923      23.937495      -4.492501      -5.303584       7.250314       3.370304      15.362959          -0.012955
          269              C      30.165575      37.757388       6.597144      -0.139510      38.006171 0.43596996E+03  0.10269517E+05                                 9.954693                            7.013696       0.048283       1.989229                    0.999547      29.521704      85.296632       0.614531       0.423125      -1.058649      -0.012690       0.001459      -0.005609       0.013951       0.014083       0.005795      -0.006581      -0.071458       0.038721      -0.045681       0.012273       0.033408             13.780760      24.515902      -2.991674       0.993869       6.260705       1.108552      10.565673           0.000298
          270              C      34.754470      37.713679       9.419125      -0.137120      38.271756 0.42659185E+03  0.99809221E+04                                 9.941243                            6.880355       0.150560       2.018589                    0.999726      29.398878      84.290274       0.629082       0.416141      -1.064469       0.021504      -0.000190       0.008167       0.023004      -0.010679      -0.015926       0.006657       0.037581      -0.008204      -0.020740      -0.010797       0.031538             14.883836      22.147711       0.066333       8.665328       6.086229       1.574855      16.417569          -0.000049
          271              C      35.942371      37.732998      10.139732      -0.135137      38.560002 0.42898976E+03  0.10056834E+05                                10.015984                            6.914340       0.134918       2.013435                    0.999714      29.467056      84.726759       0.625181       0.417913      -1.062733      -0.015553      -0.000691      -0.013386       0.020532      -0.000436      -0.000637       0.012546       0.002756       0.085799      -0.018997      -0.012923       0.031919             15.148931      25.473717      -0.482978       7.377136       6.117267       1.170537      13.855807           0.000017
          272              C      25.146693      27.955020       2.462360       0.608767      23.580829 0.24835359E+03  0.51253567E+04                                 7.710327                            5.608461      -0.025350       2.057230                    0.999581      21.896434      60.867927       0.624891       0.474950      -1.019883       0.016097       0.006890      -0.052421       0.055268       0.057964       0.039233       0.024022       0.071707      -0.246728      -0.092754      -0.026985       0.119739             10.477915       6.131888      -0.752835      -3.023105       6.676270      -1.702429      18.625588           0.000266
          273              C      24.826294      27.789840       3.905965      -0.010171      41.737325 0.41043786E+03  0.94120389E+04                                10.368511                            6.645925       0.073981       2.032965                    0.999268      26.496359      72.689741       0.661874       0.403548      -1.083927      -0.007210      -0.003508       0.035440       0.036336      -0.004931       0.002561      -0.002029      -0.015057      -0.032030      -0.011408      -0.003215       0.014623             15.503578       9.473767      -3.034932      -4.272534      10.379589      -2.845750      26.657378          -0.000125
          274              C      25.414807      26.749737       4.632037      -0.139955      38.001374 0.43591503E+03  0.10267559E+05                                 9.952810                            7.012478       0.049225       1.989567                    0.999548      29.519263      85.277574       0.614707       0.423031      -1.058742      -0.005229       0.008703      -0.008682       0.013360       0.010444       0.003121       0.023573       0.013014      -0.111026      -0.046521       0.012265       0.034256             13.778240       8.083892      -3.423458       0.686329      12.234086      -6.811139      21.016742          -0.000913
          275              C      27.744181      22.799183       7.458799      -0.137056      38.265638 0.42654090E+03  0.99793702E+04                                 9.939943                            6.879826       0.150770       2.018670                    0.999726      29.396954      84.281526       0.629127       0.416127      -1.064485       0.006794      -0.016150       0.014938       0.023024      -0.003511      -0.010886      -0.006458       0.000437       0.084736      -0.020736      -0.010808       0.031544             14.880712      11.486557      -8.465412       2.629466      19.488763      -6.931711      13.666818          -0.000017
          276              C      28.321400      21.760771       8.179407      -0.135112      38.554785 0.42893992E+03  0.10055312E+05                                10.014924                            6.913852       0.135063       2.013512                    0.999714      29.464841      84.717192       0.625219       0.417903      -1.062746      -0.010517       0.015749      -0.007921       0.020527      -0.020285      -0.014673       0.011459      -0.000285      -0.012903      -0.018983      -0.012908       0.031891             15.146444      10.171033      -6.934127       2.813431      18.665032      -8.674920      16.603267           0.000007
          277              C      25.146693      20.343217      31.689651       0.609820      23.553209 0.24804509E+03  0.51175821E+04                                 7.705421                            5.605838      -0.027344       2.056909                    0.999580      21.882258      60.827234       0.624871       0.475096      -1.019768       0.016095      -0.007043       0.051956       0.054846      -0.056977      -0.039766       0.024246       0.070636      -0.251827      -0.094627      -0.025019       0.119646             10.468321       6.128340       0.752554       3.018621       6.672722      -1.700315      18.603900          -0.002352
          278              C      24.826294      20.508397      30.246046      -0.013590      41.795512 0.41111235E+03  0.94315869E+04                                10.377797                            6.651503       0.070933       2.031864                    0.999253      26.521338      72.779311       0.661563       0.403562      -1.083893      -0.007464       0.003932      -0.037130       0.038076       0.005340      -0.002740      -0.001978      -0.015722      -0.035549      -0.012571      -0.003123       0.015694             15.516797       9.481120       3.037134       4.274702      10.388421      -2.850143      26.680851          -0.012953
          279              C      25.414807      21.548500      29.519974      -0.139492      38.004289 0.43594656E+03  0.10268810E+05                                 9.954338                            7.013486       0.048342       1.989256                    0.999547      29.520800      85.292889       0.614544       0.423122      -1.058652      -0.005406      -0.009005       0.009178       0.013948      -0.010065      -0.002947       0.023235       0.012893      -0.108760      -0.045683       0.012262       0.033421             13.780128       8.085198       3.424224      -0.687714      12.236560      -6.812996      21.018626           0.000294
          280              C      27.744181      25.499054      26.693212      -0.137112      38.271020 0.42658589E+03  0.99807394E+04                                 9.941097                            6.880298       0.150589       2.018602                    0.999726      29.398571      84.288972       0.629087       0.416140      -1.064471       0.006784       0.016135      -0.014926       0.023003       0.003513       0.010865      -0.006483       0.000422       0.084720      -0.020737      -0.010799       0.031536             14.883473      11.488680       8.467568      -2.630567      19.493033      -6.933593      13.668706          -0.000045
          281              C      28.321400      26.537466      25.972604      -0.135134      38.560522 0.42900055E+03  0.10057138E+05                                10.016129                            6.914480       0.134935       2.013442                    0.999714      29.466799      84.725883       0.625168       0.417919      -1.062730      -0.010526      -0.015753       0.007911       0.020531       0.020298       0.014685       0.011469      -0.000280      -0.012888      -0.018997      -0.012916       0.031912             15.149178      10.172724       6.935722      -2.814510      18.668910      -8.677148      16.605901           0.000014
          282              C      27.698171      10.166779      27.618731       0.608739      23.583940 0.24838149E+03  0.51261395E+04                                 7.711268                            5.608932      -0.025552       2.057131                    0.999581      21.898473      60.877268       0.624831       0.474977      -1.019856      -0.046821      -0.010818      -0.027375       0.055305      -0.027986      -0.018044      -0.060217      -0.166568      -0.045244      -0.092793      -0.026978       0.119771             10.479412      16.251297       2.962336       4.585422       5.855662       2.164210       9.331279           0.000061
          283              C      28.972236      10.552199      28.283671      -0.010429      41.752298 0.41058953E+03  0.94164487E+04                                10.370806                            6.647038       0.074122       2.032921                    0.999270      26.502540      72.711868       0.661831       0.403534      -1.083930       0.031066       0.010151       0.015918       0.036353      -0.006710      -0.010742       0.003303       0.000262       0.005702      -0.011290      -0.003213       0.014502             15.507461      23.923860       4.490013       5.301229       7.245779       3.368250      15.352744          -0.001141
          284              C      30.165575      10.540849      27.554867      -0.140053      38.016097 0.43608337E+03  0.10272694E+05                                 9.955843                            7.014157       0.048754       1.989332                    0.999549      29.525705      85.305872       0.614580       0.423071      -1.058699      -0.012116      -0.001274       0.005517       0.013373      -0.014422      -0.005983      -0.006767      -0.072785       0.038829      -0.046483       0.012324       0.034158             13.783735      24.523288       2.992981      -0.992991       6.261527       1.108789      10.566390           0.000004
          285              C      34.754470      10.584558      24.732886      -0.137077      38.268055 0.42656451E+03  0.99800809E+04                                 9.940539                            6.880139       0.150698       2.018644                    0.999726      29.397314      84.283785       0.629094       0.416141      -1.064474       0.021510       0.000204      -0.008176       0.023013       0.010668       0.015936       0.006659       0.037570      -0.008183      -0.020735      -0.010801       0.031536             14.882045      22.145082      -0.066207      -8.663651       6.085768       1.574639      16.415285          -0.000032
          286              C      35.942371      10.565239      24.012279      -0.135122      38.556786 0.42896231E+03  0.10055987E+05                                10.015352                            6.914096       0.135001       2.013480                    0.999714      29.465661      84.720720       0.625198       0.417910      -1.062739      -0.015558       0.000699       0.013374       0.020529       0.000425       0.000631       0.012539       0.002757       0.085755      -0.018987      -0.012915       0.031902             15.147446      25.471248       0.483039      -7.375898       6.116865       1.170397      13.854226           0.000013
          287              C      58.508307      36.658362       8.616552       0.608748      23.581046 0.24835620E+03  0.51254223E+04                                 7.710358                            5.608477      -0.025327       2.057237                    0.999581      21.896578      60.868324       0.624892       0.474948      -1.019884      -0.016095       0.047132      -0.023969       0.055272       0.056310       0.041588       0.046180       0.134383      -0.058715      -0.092739      -0.027010       0.119749             10.477996       6.131916      -3.101198       0.297960      16.228055      -5.079495       9.074016           0.000305
          288              C      58.828706      35.352378       9.253487      -0.010149      41.736763 0.41043151E+03  0.94118508E+04                                10.368417                            6.645869       0.074059       2.032992                    0.999269      26.496111      72.688749       0.661877       0.403547      -1.083928       0.007212      -0.032245       0.015123       0.036338       0.000772      -0.005495       0.005829       0.007147       0.034546      -0.011408      -0.003205       0.014614             15.503453       9.473683      -5.039806      -1.437125      23.059986      -7.328930      13.976691           0.001213
          289              C      58.240193      35.014532      10.476129      -0.139947      38.000509 0.43590442E+03  0.10267236E+05                                 9.952638                            7.012375       0.049295       1.989594                    0.999548      29.518838      85.275739       0.614715       0.423029      -1.058745       0.005228       0.005287      -0.011094       0.013355       0.006431       0.008817       0.033739       0.041769      -0.024803      -0.046528       0.012255       0.034272             13.777936       8.083731      -0.494081      -3.456317      15.759563      -8.057486      17.490515           0.000843
          290              C      55.910819      33.666286      15.143002      -0.137054      38.265571 0.42653985E+03  0.99793387E+04                                 9.939930                            6.879817       0.150769       2.018671                    0.999726      29.396909      84.281346       0.629127       0.416127      -1.064485      -0.006793      -0.008700       0.020206       0.023024      -0.011432       0.000320      -0.018407      -0.033358      -0.016651      -0.020735      -0.010809       0.031544             14.880653      11.486506      -0.342708      -8.857699       9.956828      -3.561683      23.198624           0.000005
          291              C      55.333600      33.333028      16.362228      -0.135114      38.554943 0.42894164E+03  0.10055366E+05                                10.014955                            6.913869       0.135055       2.013509                    0.999714      29.464944      84.717649       0.625217       0.417903      -1.062746       0.010518       0.002220      -0.017489       0.020528      -0.020596      -0.014233       0.010985      -0.001628      -0.016926      -0.018983      -0.012907       0.031891             15.146472      10.171043       0.341152      -7.475363      11.379871      -6.099246      23.888502           0.000009
          292              C      55.956829      29.428116       0.379087       0.609801      23.554091 0.24805557E+03  0.51178354E+04                                 7.705495                            5.605883      -0.027301       2.056908                    0.999580      21.882670      60.827942       0.624883       0.475084      -1.019778       0.046486      -0.029086      -0.000858       0.054843       0.028034       0.020334      -0.013596      -0.036430       0.350375      -0.094635      -0.024998       0.119632             10.468303      16.230113      -5.301279      -1.262377      10.296093       0.589919       4.878702          -0.002360
          293              C      54.682764      30.183500       0.520818      -0.013618      41.797344 0.41113343E+03  0.94322068E+04                                10.378091                            6.651688       0.070837       2.031821                    0.999253      26.522150      72.782455       0.661551       0.403564      -1.083890      -0.032589       0.019197       0.004438       0.038082       0.013478       0.003008       0.001578      -0.005667      -0.008407      -0.012563      -0.003139       0.015702             15.517120      23.938047      -6.497572      -2.467761      16.579858       0.071714       6.033455          -0.012963
          294              C      53.489425      29.492594       0.753052      -0.139521      38.007398 0.43598309E+03  0.10269919E+05                                 9.954939                            7.013820       0.048247       1.989211                    0.999547      29.522238      85.298973       0.614523       0.423127      -1.058646       0.012693       0.004802      -0.003222       0.013949       0.010160       0.011347       0.000021      -0.052772       0.094751      -0.045677       0.012279       0.033399             13.781270      24.517014      -0.059969      -3.152022      10.784340      -0.490773       6.042455           0.000301
          295              C      48.900530      26.846575       1.734922      -0.137122      38.272246 0.42659663E+03  0.99810679E+04                                 9.941338                            6.880396       0.150551       2.018583                    0.999726      29.399103      84.291223       0.629080       0.416141      -1.064469      -0.021505      -0.007636       0.002908       0.023005      -0.018577      -0.004757       0.000561       0.020338      -0.059941      -0.020745      -0.010796       0.031541             14.884179      22.148304       8.192195      -2.825981      16.259832      -2.021997       6.244402          -0.000047
          296              C      47.712629      26.160740       1.956910      -0.135137      38.560007 0.42898846E+03  0.10056794E+05                                10.015997                            6.914334       0.134922       2.013438                    0.999714      29.466947      84.726349       0.625181       0.417913      -1.062733       0.015552       0.012849      -0.003805       0.020529      -0.000742      -0.000197      -0.004158      -0.044486      -0.055932      -0.018997      -0.012922       0.031919             15.149140      25.474139       6.794520      -2.914450      13.731849      -1.521606       6.241431           0.000016
          297              C      61.001226      18.903930      27.618731       0.609813      23.553756 0.24805060E+03  0.51177183E+04                                 7.705506                            5.605878      -0.027327       2.056908                    0.999580      21.882453      60.827688       0.624873       0.475093      -1.019771       0.032353      -0.034997      -0.027133       0.054843       0.086752       0.061708       0.012937       0.034308      -0.042598      -0.094633      -0.025002       0.119636             10.468473      11.007441      -5.972890      -4.160683      11.074459       2.883596       9.323519          -0.002420
          298              C      60.030410      19.814593      28.283671      -0.013606      41.798319 0.41114092E+03  0.94324148E+04                                10.378255                            6.651747       0.070874       2.031840                    0.999253      26.521894      72.781719       0.661549       0.403564      -1.083891      -0.025447       0.022942       0.016622       0.038081       0.003843       0.002874      -0.011856      -0.012487       0.007366      -0.012564      -0.003136       0.015700             15.517579      15.313345      -9.472508      -5.570851      15.875816       2.908134      15.363578          -0.012937
          299              C      59.443570      20.853730      27.554867      -0.139508      38.006131 0.43596711E+03  0.10269448E+05                                 9.954684                            7.013662       0.048282       1.989227                    0.999547      29.521832      85.297384       0.614534       0.423124      -1.058648       0.007605      -0.010264       0.005607       0.013951       0.037979       0.008592      -0.001736       0.011330       0.038725      -0.045677       0.012278       0.033398             13.780755      13.415276      -9.400519      -0.463139      17.361194      -1.414980      10.565795           0.000291
          300              C      57.111268      24.805974      24.732886      -0.137119      38.271767 0.42658740E+03  0.99808099E+04                                 9.941256                            6.880300       0.150567       2.018592                    0.999726      29.398922      84.290855       0.629086       0.416139      -1.064469      -0.010920       0.018526      -0.008169       0.023004      -0.021612      -0.013731       0.010460      -0.000312      -0.008203      -0.020744      -0.010793       0.031537             14.883844      10.044181      -6.921728       2.968721      18.189799      -8.291723      16.417552          -0.000048
          301              C      56.534049      25.844387      24.012279      -0.135137      38.560017 0.42898632E+03  0.10056737E+05                                10.015951                            6.914262       0.134928       2.013437                    0.999714      29.467110      84.726938       0.625191       0.417907      -1.062737       0.007174      -0.013819       0.013386       0.020533      -0.001413      -0.011187      -0.005722      -0.000638       0.085799      -0.019003      -0.012918       0.031921             15.148877      11.374567      -8.623036       2.674804      20.216214      -6.974033      13.855851           0.000016
          302              C      53.463910      11.606066      31.689651       0.609830      23.550429 0.24802362E+03  0.51169448E+04                                 7.704452                            5.605388      -0.027020       2.057041                    0.999580      21.880228      60.817194       0.624941       0.475061      -1.019803      -0.001947       0.017450       0.051914       0.054803      -0.002108      -0.001136      -0.046549      -0.133995      -0.251725      -0.094591      -0.025030       0.119621             10.466644       7.187826      -0.140834      -0.037949       5.612013       3.463781      18.600091          -0.002376
          303              C      53.481060      11.246003      30.246046      -0.013338      41.777873 0.41094130E+03  0.94265903E+04                                10.374923                            6.650148       0.070905       2.031938                    0.999251      26.515003      72.755477       0.661633       0.403566      -1.083902       0.000495      -0.008399      -0.037122       0.038063       0.004140       0.003031      -0.001417       0.017266      -0.035890      -0.012675      -0.003134       0.015809             15.511737      12.789456      -1.126184       0.328189       7.075856       5.125292      26.669899          -0.012783
          304              C      52.286048      11.235619      29.519974      -0.139406      37.990687 0.43579772E+03  0.10264219E+05                                 9.951431                            7.011937       0.048816       1.989483                    0.999546      29.514759      85.265246       0.614671       0.423080      -1.058700       0.010461      -0.000166       0.009196       0.013929      -0.000529      -0.018658      -0.014188      -0.024048      -0.108901      -0.045736       0.012205       0.033531             13.774810      14.159408       0.084938       6.239495       6.155761       2.809886      21.009260          -0.000552
          305              C      47.700081      11.277638      26.693212      -0.137097      38.269777 0.42657901E+03  0.99805299E+04                                 9.940822                            6.880227       0.150623       2.018611                    0.999726      29.398414      84.288088       0.629093       0.416138      -1.064473      -0.017375      -0.002188      -0.014935       0.023016      -0.001947       0.000160       0.012652       0.005860       0.084728      -0.020734      -0.010805       0.031540             14.882715      24.823737      -0.767874       7.318993       6.156456       1.188665      13.667952          -0.000021
          306              C      46.512180      11.258319      25.972604      -0.135128      38.557827 0.42897068E+03  0.10056249E+05                                10.015559                            6.914171       0.134976       2.013467                    0.999714      29.466130      84.722797       0.625192       0.417911      -1.062737       0.018903      -0.001234       0.007914       0.020529      -0.010029      -0.017272       0.006978       0.035284      -0.012900      -0.018987      -0.012919       0.031906             15.147833      22.549292       0.210934       8.920478       6.289842       1.901020      16.604365           0.000013
          307              C      30.191090      33.745978       0.379087       0.609811      23.551230 0.24803261E+03  0.51171693E+04                                 7.704582                            5.605460      -0.026996       2.057040                    0.999580      21.880595      60.818163       0.624943       0.475056      -1.019808       0.001934       0.054760      -0.000829       0.054800       0.001780       0.001608       0.024406       0.066656       0.350331      -0.094571      -0.025047       0.119618             10.466779       7.187964       0.082680       0.120184      19.334308      -1.387652       4.878066          -0.002126
          308              C      30.173940      32.264913       0.520818      -0.013324      41.777615 0.41094010E+03  0.94265413E+04                                10.374816                            6.650098       0.070957       2.031949                    0.999251      26.515023      72.755087       0.661643       0.403561      -1.083907      -0.000481      -0.037801       0.004476       0.038068      -0.004225      -0.002894       0.001826       0.026407      -0.008429      -0.012652      -0.003147       0.015800             15.511468      12.789301       0.065588       1.171235      27.713594      -2.171449       6.031509          -0.011943
          309              C      31.368952      31.576905       0.753052      -0.139413      37.990493 0.43579349E+03  0.10264091E+05                                 9.951395                            7.011895       0.048827       1.989486                    0.999546      29.514625      85.264647       0.614674       0.423079      -1.058701      -0.010456       0.008613      -0.003202       0.013920       0.017759      -0.005724       0.009868       0.043974       0.095138      -0.045744       0.012202       0.033542             13.774871      14.159557      -5.911235       1.999818      21.124981      -2.482587       6.040075          -0.000611
          310              C      35.954919      28.925814       1.734922      -0.137097      38.270060 0.42658277E+03  0.99806439E+04                                 9.940872                            6.880256       0.150626       2.018609                    0.999726      29.398574      84.288773       0.629091       0.416138      -1.064473       0.017376      -0.014812       0.002918       0.023019       0.000497       0.001885      -0.004390      -0.042356      -0.059932      -0.020737      -0.010806       0.031543             14.882968      24.824092      -6.644754       3.163673      13.580774      -1.436174       6.244038          -0.000032
          311              C      37.142820      28.239979       1.956910      -0.135128      38.558674 0.42898259E+03  0.10056590E+05                                10.015787                            6.914332       0.134977       2.013470                    0.999714      29.465907      84.722183       0.625177       0.417919      -1.062733      -0.018899       0.007050      -0.003801       0.020526       0.019618       0.003694       0.001912       0.020953      -0.055902      -0.018986      -0.012912       0.031898             15.148501      22.550294      -8.481523       2.774768      16.653926      -1.763115       6.241282           0.000011
          312              C      22.653774      32.340500       8.616552       0.608736      23.584262 0.24838483E+03  0.51262271E+04                                 7.711327                            5.608961      -0.025576       2.057118                    0.999581      21.898725      60.878135       0.624831       0.474975      -1.019856      -0.032781      -0.037520      -0.024001       0.055303      -0.086379      -0.060800       0.012901       0.030340      -0.058639      -0.092792      -0.026974       0.119767             10.479473      11.020117       5.922844       4.251540      11.342154       2.798755       9.076148           0.000043
          313              C      23.624590      33.270965       9.253487      -0.010432      41.752706 0.41059289E+03  0.94165477E+04                                10.370873                            6.647065       0.074104       2.032914                    0.999270      26.502674      72.712387       0.661830       0.403534      -1.083929       0.024320       0.022287       0.015278       0.036354      -0.003445      -0.002221      -0.007571      -0.002179       0.034430      -0.011290      -0.003216       0.014505             15.507549      15.303863       8.404760       7.069667      17.236826       2.422204      13.981957          -0.001128
          314              C      24.211430      32.930221      10.476129      -0.140063      38.016933 0.43609232E+03  0.10272967E+05                                 9.956006                            7.014238       0.048735       1.989322                    0.999549      29.526077      85.307452       0.614575       0.423072      -1.058698      -0.007169       0.001920      -0.011127       0.013375      -0.021250      -0.033561      -0.009296      -0.009785      -0.024763      -0.046479       0.012327       0.034152             13.784053      13.419277       3.571937       8.711950      10.433056       1.036854      17.499824          -0.000006
          315              C      26.543731      31.587047      15.143002      -0.137082      38.268514 0.42656893E+03  0.99802169E+04                                 9.940631                            6.880181       0.150683       2.018637                    0.999726      29.397530      84.284729       0.629091       0.416142      -1.064472       0.010927      -0.001530       0.020196       0.023013       0.020152       0.015789       0.009477      -0.003114      -0.016612      -0.020737      -0.010801       0.031538             14.882300      10.043417      -0.491517       7.514556      11.401579      -5.891103      23.201904          -0.000030
          316              C      27.120951      31.253789      16.362228      -0.135124      38.557062 0.42896441E+03  0.10056052E+05                                10.015412                            6.914117       0.134999       2.013479                    0.999714      29.465726      84.721035       0.625196       0.417911      -1.062739      -0.007178       0.008004      -0.017487       0.020528       0.011005      -0.002399      -0.017828      -0.034870      -0.016933      -0.018988      -0.012915       0.031903             15.147664      11.373913       0.352615       9.020739      10.178222      -3.424669      23.890857           0.000012
          317              C      39.334581       9.273262       0.379087       0.609818      23.553598 0.24804899E+03  0.51176799E+04                                 7.705504                            5.605883      -0.027325       2.056910                    0.999580      21.882340      60.827460       0.624868       0.475097      -1.019768      -0.048435      -0.025712      -0.000871       0.054844      -0.029788      -0.021943      -0.010816      -0.030348       0.350401      -0.094638      -0.025003       0.119642             10.468469      16.371248       5.220300       1.142167      10.155411       0.798279       4.878748          -0.002371
          318              C      40.625796       9.998943       0.520818      -0.013609      41.796416 0.41112259E+03  0.94318763E+04                                10.377900                            6.651559       0.070895       2.031845                    0.999253      26.521699      72.780404       0.661565       0.403559      -1.083896       0.032918       0.018626       0.004424       0.038080      -0.009193      -0.000136      -0.003399      -0.020512      -0.008384      -0.012566      -0.003134       0.015700             15.516990      24.046840       6.434953       1.295996      16.470784       2.101166       6.033345          -0.012963
          319              C      40.624123      11.377857       0.753052      -0.139509      38.005785 0.43596579E+03  0.10269369E+05                                 9.954561                            7.013621       0.048291       1.989231                    0.999547      29.521436      85.294966       0.614542       0.423120      -1.058654      -0.002188      -0.013393      -0.003235       0.013951      -0.027934      -0.005653      -0.009843       0.008787       0.094787      -0.045687       0.012275       0.033412             13.780534      14.268960       5.976086       1.150918      21.030459       2.974872       6.042183           0.000305
          320              C      40.627051      16.674966       1.734922      -0.137122      38.272675 0.42660188E+03  0.99812433E+04                                 9.941531                            6.880524       0.150548       2.018583                    0.999726      29.398991      84.291731       0.629061       0.416152      -1.064460       0.004139       0.022441       0.002908       0.023004       0.018091       0.002861       0.003833       0.021997      -0.059932      -0.020739      -0.010793       0.031533             14.884343      10.637460      -1.546335      -0.338125      27.771090       3.458398       6.244479          -0.000049
          321              C      40.627051      18.046636       1.956910      -0.135141      38.560324 0.42899327E+03  0.10056939E+05                                10.016055                            6.914373       0.134911       2.013431                    0.999714      29.467136      84.727124       0.625179       0.417913      -1.062733       0.003353      -0.019895      -0.003806       0.020531      -0.018893      -0.003503       0.002246       0.023525      -0.055938      -0.018998      -0.012921       0.031920             15.149116      10.783227       1.687371       0.139477      28.422689       3.284769       6.241431           0.000017
          322              C      44.320419       3.448494       8.616552       0.609820      23.550932 0.24802859E+03  0.51170715E+04                                 7.704543                            5.605427      -0.027024       2.057032                    0.999580      21.880512      60.818067       0.624942       0.475058      -1.019805       0.048400      -0.009343      -0.023954       0.054805       0.030608       0.020749      -0.058696      -0.165726      -0.056031      -0.094587      -0.025028       0.119615             10.466770      16.369337      -2.815734      -4.539231       5.965660       2.278313       9.065314          -0.002361
          323              C      43.029204       3.824013       9.253487      -0.013345      41.778632 0.41094811E+03  0.94267856E+04                                10.375031                            6.650192       0.070845       2.031913                    0.999251      26.515292      72.756423       0.661632       0.403564      -1.083902      -0.032981       0.010380       0.015917       0.038064       0.003238       0.008748       0.001892      -0.005543       0.036660      -0.012676      -0.003137       0.015813             15.511917      24.040216      -3.364131      -5.630454       8.510744       4.911939      13.984790          -0.012775
          324              C      43.030877       4.502603      10.476129      -0.139413      37.990998 0.43579918E+03  0.10264269E+05                                 9.951500                            7.011952       0.048780       1.989468                    0.999546      29.514881      85.265849       0.614670       0.423080      -1.058699       0.002233      -0.007471      -0.011540       0.013928       0.014659       0.024426      -0.024013      -0.031169      -0.024774      -0.045731       0.012206       0.033526             13.775008      14.264576      -3.074872      -5.246878       9.573350       7.020308      17.487098          -0.000553
          325              C      43.027949       7.194022      15.143002      -0.137097      38.269795 0.42658005E+03  0.99805614E+04                                 9.940823                            6.880234       0.150626       2.018612                    0.999726      29.398445      84.288241       0.629092       0.416138      -1.064473      -0.004138       0.010240       0.020194       0.023017      -0.008726      -0.016104       0.008930       0.036469      -0.016617      -0.020735      -0.010805       0.031540             14.882770      10.637011       0.834122       1.345010      10.808860       9.453574      23.202438          -0.000017
          326              C      43.027949       7.860538      16.362228      -0.135126      38.558581 0.42898272E+03  0.10056592E+05                                10.015756                            6.914327       0.134984       2.013471                    0.999714      29.465936      84.722225       0.625178       0.417918      -1.062733      -0.003345      -0.010211      -0.017492       0.020528       0.009597       0.016634       0.006834       0.036498      -0.016939      -0.018987      -0.012913       0.031900             15.148298      10.782767      -0.694037      -1.544503      10.770091       9.525027      23.892036           0.000010
          327              C      36.783103      43.376647      27.618731       0.608746      23.583717 0.24837807E+03  0.51260634E+04                                 7.711257                            5.608908      -0.025652       2.057100                    0.999581      21.898589      60.878029       0.624828       0.474979      -1.019852       0.013997       0.045956      -0.027393       0.055301      -0.058121      -0.043120       0.045738       0.131737      -0.045274      -0.092782      -0.026974       0.119756             10.479443       5.889099       3.020210      -0.418372      16.218093      -5.053240       9.331137           0.000105
          328              C      36.479854      42.080563      28.283671      -0.010413      41.752680 0.41058741E+03  0.94164233E+04                                10.371029                            6.647117       0.074024       2.032898                    0.999270      26.502425      72.712529       0.661810       0.403545      -1.083918      -0.006762      -0.031955       0.015924       0.036338       0.003469       0.008233       0.007656       0.011501       0.005672      -0.011297      -0.003209       0.014506             15.507917       7.526975       4.976896       0.266451      23.643600      -6.275442      15.353177           0.000179
          329              C      35.873355      41.052777      27.554867      -0.140054      38.016933 0.43608981E+03  0.10272922E+05                                 9.956091                            7.014267       0.048706       1.989318                    0.999549      29.526115      85.308415       0.614565       0.423078      -1.058691       0.004920       0.011146       0.005530       0.013380      -0.024307      -0.002864       0.008556       0.061344       0.038817      -0.046469       0.012322       0.034147             13.784167       8.235148       6.411268       1.456776      22.550638       0.305448      10.566716           0.001801
          330              C      33.616762      37.056822      24.732886      -0.137081      38.267889 0.42656085E+03  0.99799571E+04                                 9.940411                            6.880036       0.150685       2.018639                    0.999726      29.397490      84.283671       0.629110       0.416133      -1.064481      -0.010592      -0.018723      -0.008170       0.023011       0.010928      -0.002202      -0.017130      -0.037288      -0.008195      -0.020738      -0.010805       0.031543             14.881896      10.157819       6.986953       5.695418      18.072819       6.715530      16.415050          -0.000013
          331              C      33.006080      36.037730      24.012279      -0.135126      38.557399 0.42896730E+03  0.10056145E+05                                10.015474                            6.914145       0.134980       2.013470                    0.999714      29.465948      84.722022       0.625194       0.417911      -1.062737       0.008374       0.013128       0.013378       0.020529       0.000976       0.010544      -0.006818      -0.002130       0.085759      -0.018988      -0.012916       0.031904             15.147737      10.537319       8.139369       4.701641      21.051415       5.802626      13.854477           0.000016
          332              C      46.871897      40.498072      31.689651       0.608767      23.580825 0.24835359E+03  0.51253550E+04                                 7.710319                            5.608457      -0.025335       2.057234                    0.999581      21.896409      60.867779       0.624892       0.474950      -1.019883      -0.014015      -0.010495       0.052421       0.055268       0.060031       0.040420       0.021965       0.064544      -0.246730      -0.092755      -0.026984       0.119738             10.477884       5.888179      -0.612156      -2.985847       6.919955      -1.766847      18.625517           0.000265
          333              C      47.175146      40.692955      30.246046      -0.010170      41.737228 0.41043705E+03  0.94120149E+04                                10.368494                            6.645918       0.073982       2.032966                    0.999268      26.496327      72.689616       0.661874       0.403548      -1.083927       0.006645       0.004491      -0.035439       0.036336      -0.008986      -0.000477       0.003232      -0.001009      -0.032034      -0.011409      -0.003216       0.014625             15.503522       7.524779      -1.909713      -4.600690      12.328519      -2.277181      26.657269          -0.000125
          334              C      47.781645      39.663237      29.519974      -0.139955      38.001531 0.43591654E+03  0.10267605E+05                                 9.952843                            7.012493       0.049221       1.989565                    0.999548      29.519315      85.277813       0.614706       0.423032      -1.058742      -0.004918       0.008882       0.008684       0.013360       0.010857       0.021974      -0.009085       0.011584      -0.111025      -0.046521       0.012266       0.034255             13.778298       8.231753      -3.508839      -5.555442      12.086314       3.999997      21.016827          -0.000910
          335              C      50.038238      35.670663      26.693212      -0.137056      38.265663 0.42654112E+03  0.99793755E+04                                 9.939947                            6.879827       0.150769       2.018670                    0.999726      29.396946      84.281480       0.629127       0.416127      -1.064485       0.010593      -0.013957      -0.014937       0.023024      -0.001566      -0.011036      -0.006198      -0.006301       0.084737      -0.020737      -0.010808       0.031545             14.880769      10.156988      -7.697827      -4.688304      20.818511       5.743080      13.666809          -0.000017
          336              C      50.648920      34.651570      25.972604      -0.135110      38.554634 0.42893837E+03  0.10055264E+05                                10.014897                            6.913839       0.135068       2.013515                    0.999714      29.464756      84.716823       0.625220       0.417902      -1.062747      -0.008377       0.016983       0.007922       0.020527      -0.010266       0.002588      -0.018437      -0.034991      -0.012903      -0.018982      -0.012908       0.031890             15.146416      10.536386      -7.145089      -6.105944      18.299697       6.773956      16.603164           0.000008
          337              C      30.191090      11.606066      31.689651       0.609812      23.551190 0.24803220E+03  0.51171594E+04                                 7.704575                            5.605456      -0.026995       2.057040                    0.999580      21.880590      60.818167       0.624942       0.475056      -1.019807       0.001934       0.017473       0.051904       0.054801       0.002111       0.001141      -0.046542      -0.134012      -0.251672      -0.094572      -0.025047       0.119619             10.466780       7.187946       0.140873       0.037897       5.612142       3.463911      18.600250          -0.002122
          338              C      30.173940      11.246003      30.246046      -0.013326      41.777704 0.41094108E+03  0.94265692E+04                                10.374829                            6.650106       0.070955       2.031948                    0.999251      26.515051      72.755179       0.661642       0.403561      -1.083907      -0.000481      -0.008378      -0.037133       0.038069      -0.004135      -0.003019      -0.001405       0.017269      -0.035838      -0.012651      -0.003147       0.015798             15.511510      12.789280       1.126131      -0.328514       7.075833       5.125206      26.669416          -0.011942
          339              C      31.368952      11.235619      29.519974      -0.139411      37.990270 0.43579160E+03  0.10264032E+05                                 9.951342                            7.011872       0.048835       1.989488                    0.999546      29.514566      85.264326       0.614676       0.423078      -1.058702      -0.010458      -0.000143       0.009187       0.013921       0.000524       0.018652      -0.014185      -0.024057      -0.108948      -0.045744       0.012202       0.033542             13.774745      14.159392      -0.084960      -6.239642       6.155749       2.809848      21.009093          -0.000616
          340              C      35.954919      11.277638      26.693212      -0.137094      38.269544 0.42657830E+03  0.99805070E+04                                 9.940771                            6.880216       0.150638       2.018616                    0.999726      29.398366      84.287871       0.629094       0.416137      -1.064474       0.017376      -0.002181      -0.014938       0.023018       0.001942      -0.000160       0.012658       0.005861       0.084721      -0.020734      -0.010806       0.031541             14.882654      24.823475       0.767828      -7.319032       6.156460       1.188680      13.668028          -0.000033
          341              C      37.142820      11.258319      25.972604      -0.135125      38.558311 0.42898017E+03  0.10056515E+05                                10.015706                            6.914306       0.134988       2.013474                    0.999714      29.465821      84.721750       0.625179       0.417918      -1.062734      -0.018901      -0.001229       0.007914       0.020528       0.010022       0.017266       0.006980       0.035280      -0.012906      -0.018985      -0.012913       0.031898             15.148206      22.549731      -0.211068      -8.921082       6.289985       1.901051      16.604902           0.000013
          342              C      22.653774      18.903930      27.618731       0.609813      23.553750 0.24805105E+03  0.51177292E+04                                 7.705522                            5.605899      -0.027306       2.056914                    0.999580      21.882372      60.827446       0.624869       0.475095      -1.019770      -0.032357      -0.034994      -0.027132       0.054842      -0.086759      -0.061710       0.012933       0.034312      -0.042600      -0.094642      -0.024999       0.119641             10.468487      11.007472       5.972880       4.160704      11.074438       2.883589       9.323552          -0.002425
          343              C      23.624590      19.814593      28.283671      -0.013610      41.796457 0.41112414E+03  0.94319212E+04                                10.377899                            6.651570       0.070888       2.031842                    0.999253      26.521760      72.780618       0.661565       0.403559      -1.083896       0.025445       0.022941       0.016624       0.038080      -0.003843      -0.002873      -0.011855      -0.012490       0.007361      -0.012563      -0.003137       0.015700             15.516970      15.312770       9.472087       5.570624      15.875166       2.908015      15.362975          -0.012930
          344              C      24.211430      20.853730      27.554867      -0.139514      38.006156 0.43597097E+03  0.10269526E+05                                 9.954626                            7.013664       0.048272       1.989222                    0.999547      29.521674      85.295917       0.614539       0.423120      -1.058654      -0.007604      -0.010263       0.005608       0.013950      -0.037988      -0.008598      -0.001734       0.011331       0.038728      -0.045687       0.012278       0.033409             13.780650      13.415241       9.400498       0.463065      17.361147      -1.414974      10.565561           0.000284
          345              C      26.543731      24.805974      24.732886      -0.137123      38.272694 0.42660258E+03  0.99812649E+04                                 9.941535                            6.880530       0.150544       2.018581                    0.999726      29.399030      84.291894       0.629060       0.416152      -1.064460       0.010921       0.018527      -0.008168       0.023005       0.021608       0.013729       0.010462      -0.000310      -0.008196      -0.020739      -0.010793       0.031532             14.884336      10.044441       6.921900      -2.968955      18.190433      -8.292182      16.418133          -0.000045
          346              C      27.120951      25.844387      24.012279      -0.135141      38.560243 0.42899267E+03  0.10056921E+05                                10.016040                            6.914368       0.134912       2.013432                    0.999714      29.467122      84.727062       0.625179       0.417913      -1.062733      -0.007176      -0.013816       0.013385       0.020531       0.001409       0.011183      -0.005725      -0.000636       0.085800      -0.018998      -0.012922       0.031920             15.149055      11.374714       8.623166      -2.674936      20.216568      -6.974182      13.855884           0.000014
          347              C      61.001226      32.340500       8.616552       0.608756      23.581065 0.24835671E+03  0.51254319E+04                                 7.710349                            5.608478      -0.025313       2.057240                    0.999581      21.896528      60.868050       0.624894       0.474947      -1.019885       0.032768      -0.037494      -0.023982       0.055269       0.086348       0.060792       0.012915       0.030336      -0.058698      -0.092752      -0.026996       0.119748             10.477960      11.018229      -5.922305      -4.249953      11.341640       2.797729       9.074013           0.000068
          348              C      60.030410      33.270965       9.253487      -0.010170      41.737186 0.41043764E+03  0.94120228E+04                                10.368448                            6.645898       0.074063       2.032989                    0.999268      26.496377      72.689506       0.661879       0.403544      -1.083931      -0.024325       0.022370       0.015128       0.036345       0.003474       0.002293      -0.007674      -0.002241       0.034559      -0.011401      -0.003217       0.014618             15.503476      15.298778      -8.402891      -7.065608      17.234878       2.419823      13.976772          -0.000971
          349              C      59.443570      32.930221      10.476129      -0.139957      38.001201 0.43591388E+03  0.10267517E+05                                 9.952750                            7.012450       0.049260       1.989577                    0.999548      29.519225      85.277175       0.614711       0.423029      -1.058745       0.007192       0.001888      -0.011096       0.013357       0.021301       0.033624      -0.009241      -0.009752      -0.024793      -0.046529       0.012264       0.034265             13.778114      13.412843      -3.570769      -8.706266      10.430691       1.035439      17.490807          -0.000839
          350              C      57.111268      31.587047      15.143002      -0.137056      38.265660 0.42654115E+03  0.99793778E+04                                 9.939944                            6.879828       0.150767       2.018669                    0.999726      29.396972      84.281594       0.629127       0.416127      -1.064485      -0.010931      -0.001533       0.020207       0.023025      -0.020161      -0.015781       0.009479      -0.003123      -0.016651      -0.020736      -0.010809       0.031544             14.880686      10.042446       0.491025      -7.513338      11.400943      -5.890217      23.198668          -0.000003
          351              C      56.534049      31.253789      16.362228      -0.135112      38.554713 0.42893920E+03  0.10055290E+05                                10.014908                            6.913845       0.135067       2.013514                    0.999714      29.464817      84.717071       0.625219       0.417902      -1.062746       0.007181       0.007999      -0.017488       0.020527      -0.011002       0.002397      -0.017820      -0.034859      -0.016924      -0.018983      -0.012908       0.031891             15.146377      11.373005      -0.352828      -9.019682      10.177766      -3.424279      23.888359           0.000006
          352              C      53.463910      33.745978       0.379087       0.609803      23.553959 0.24805402E+03  0.51177979E+04                                 7.705485                            5.605877      -0.027322       2.056904                    0.999580      21.882604      60.827830       0.624881       0.475086      -1.019776      -0.001952       0.054801      -0.000851       0.054842      -0.001757      -0.001610       0.024410       0.066770       0.350379      -0.094635      -0.024999       0.119634             10.468289       7.188506      -0.081214      -0.120295      19.337661      -1.388174       4.878700          -0.002399
          353              C      53.481060      32.264913       0.520818      -0.013607      41.796700 0.41112627E+03  0.94319991E+04                                10.377995                            6.651632       0.070845       2.031828                    0.999253      26.521880      72.781488       0.661554       0.403564      -1.083891       0.000332      -0.037818       0.004439       0.038079       0.004285       0.002870       0.001818       0.026179      -0.008398      -0.012565      -0.003136       0.015701             15.516953      12.792192      -0.062720      -1.171751      27.725272      -2.172930       6.033395          -0.012949
          354              C      52.286048      31.576905       0.753052      -0.139514      38.006937 0.43597753E+03  0.10269752E+05                                 9.954861                            7.013776       0.048253       1.989217                    0.999546      29.521990      85.298008       0.614525       0.423127      -1.058646       0.010505       0.008592      -0.003220       0.013948      -0.017771       0.005692       0.009818       0.043977       0.094756      -0.045676       0.012276       0.033401             13.781114      14.165359       5.916301      -2.000991      21.135584      -2.484294       6.042401           0.000298
          355              C      47.700081      28.925814       1.734922      -0.137123      38.272371 0.42659737E+03  0.99810902E+04                                 9.941364                            6.880404       0.150545       2.018581                    0.999726      29.399128      84.291341       0.629079       0.416141      -1.064468      -0.017365      -0.014806       0.002909       0.023004      -0.000481      -0.001893      -0.004400      -0.042346      -0.059939      -0.020744      -0.010797       0.031541             14.884234      24.826687       6.645945      -3.164109      13.581596      -1.436384       6.244420          -0.000047
          356              C      46.512180      28.239979       1.956910      -0.135141      38.560368 0.42899211E+03  0.10056907E+05                                10.016068                            6.914368       0.134906       2.013431                    0.999714      29.467125      84.727139       0.625178       0.417914      -1.062732       0.018904       0.007044      -0.003805       0.020530      -0.019634      -0.003700       0.001909       0.020956      -0.055934      -0.018998      -0.012921       0.031919             15.149286      22.551846       8.481933      -2.775004      16.654534      -1.763207       6.241476           0.000016
          357              C      46.871897      43.376647      27.618731       0.608765      23.580955 0.24835481E+03  0.51253895E+04                                 7.710341                            5.608462      -0.025355       2.057224                    0.999581      21.896619      60.868539       0.624893       0.474948      -1.019883      -0.014007       0.045932      -0.027358       0.055267       0.058118       0.043121       0.045708       0.131703      -0.045241      -0.092749      -0.026985       0.119734             10.477925       5.888212      -3.019152       0.418136      16.214467      -5.052938       9.331095           0.000279
          358              C      47.175146      42.080563      28.283671      -0.010173      41.737675 0.41044018E+03  0.94121101E+04                                10.368585                            6.645953       0.073941       2.032952                    0.999268      26.496438      72.690146       0.661871       0.403549      -1.083926       0.006652      -0.031916       0.016050       0.036338      -0.003440      -0.008317       0.007710       0.011655       0.005922      -0.011418      -0.003211       0.014629             15.503703       7.524882      -4.974288      -0.266889      23.634239      -6.274273      15.351989          -0.000149
          359              C      47.781645      41.052777      27.554867      -0.139955      38.002059 0.43592131E+03  0.10267758E+05                                 9.952961                            7.012545       0.049174       1.989548                    0.999548      29.519566      85.279044       0.614701       0.423033      -1.058740      -0.004912       0.011152       0.005481       0.013362       0.024340       0.002908       0.008562       0.061490       0.038674      -0.046520       0.012262       0.034259             13.778538       8.231901      -6.407524      -1.456342      22.539162       0.304526      10.564552          -0.000909
          360              C      50.038238      37.056822      24.732886      -0.137060      38.266164 0.42654551E+03  0.99795119E+04                                 9.940049                            6.879869       0.150751       2.018662                    0.999726      29.397171      84.282488       0.629123       0.416127      -1.064484       0.010595      -0.018735      -0.008179       0.023025      -0.010926       0.002201      -0.017146      -0.037270      -0.008160      -0.020738      -0.010808       0.031546             14.880969      10.157124      -6.986281      -5.694868      18.071526       6.714530      16.414256          -0.000017
          361              C      50.648920      36.037730      24.012279      -0.135116      38.555257 0.42894416E+03  0.10055445E+05                                10.015023                            6.913895       0.135043       2.013504                    0.999714      29.465064      84.718201       0.625215       0.417904      -1.062745      -0.008377       0.013130       0.013372       0.020528      -0.000982      -0.010543      -0.006814      -0.002119       0.085723      -0.018984      -0.012908       0.031892             15.146688      10.536568      -8.138652      -4.701203      21.049834       5.801919      13.853660           0.000008
          362              C      36.783103      40.498072      31.689651       0.609823      23.550918 0.24802882E+03  0.51170755E+04                                 7.704524                            5.605422      -0.027017       2.057034                    0.999580      21.880514      60.818000       0.624943       0.475057      -1.019806       0.014122      -0.010396       0.051920       0.054801      -0.059067      -0.040883       0.022289       0.063351      -0.251714      -0.094589      -0.025025       0.119614             10.466713       5.884058       0.612022       2.980727       6.915873      -1.764578      18.600209          -0.002336
          363              C      36.479854      40.692955      30.246046      -0.013347      41.778754 0.41094979E+03  0.94268401E+04                                10.375067                            6.650220       0.070866       2.031920                    0.999251      26.515337      72.756770       0.661628       0.403566      -1.083901      -0.007039       0.004633      -0.037121       0.038066       0.009553       0.000287       0.003334      -0.001457      -0.035891      -0.012676      -0.003140       0.015816             15.511944       7.529089       1.911081       4.602820      12.336493      -2.278130      26.670251          -0.012801
          364              C      35.873355      39.663237      29.519974      -0.139418      37.991988 0.43581133E+03  0.10264636E+05                                 9.951690                            7.012064       0.048757       1.989457                    0.999546      29.515345      85.267796       0.614662       0.423082      -1.058697       0.005068       0.009150       0.009201       0.013931      -0.010670      -0.021619      -0.009063       0.011107      -0.108895      -0.045735       0.012208       0.033527             13.775345       8.230533       3.508370       5.553448      12.085445       3.999011      21.010055          -0.000534
          365              C      33.616762      35.670663      26.693212      -0.137101      38.270294 0.42658390E+03  0.99806792E+04                                 9.940925                            6.880271       0.150613       2.018605                    0.999726      29.398636      84.289051       0.629090       0.416139      -1.064472      -0.010592      -0.013949      -0.014933       0.023017       0.001566       0.011034      -0.006188      -0.006310       0.084741      -0.020739      -0.010804       0.031542             14.883065      10.158514       7.699488       4.689064      20.822469       5.744362      13.668212          -0.000020
          366              C      33.006080      34.651570      25.972604      -0.135128      38.557899 0.42897024E+03  0.10056235E+05                                10.015583                            6.914172       0.134976       2.013468                    0.999714      29.466061      84.722555       0.625192       0.417912      -1.062737       0.008374       0.016988       0.007915       0.020528       0.010266      -0.002595      -0.018445      -0.035013      -0.012902      -0.018986      -0.012919       0.031906             15.148042      10.537538       7.146198       6.106689      18.302087       6.775070      16.604501           0.000013
          367              C      44.320419       9.273262       0.379087       0.609820      23.553249 0.24804540E+03  0.51175896E+04                                 7.705429                            5.605840      -0.027337       2.056911                    0.999580      21.882263      60.827242       0.624871       0.475096      -1.019768       0.048436      -0.025715      -0.000856       0.054846       0.029777       0.021945      -0.010815      -0.030341       0.350408      -0.094629      -0.025016       0.119644             10.468353      16.371208      -5.220179      -1.142133      10.155162       0.798261       4.878690          -0.002358
          368              C      43.029204       9.998943       0.520818      -0.013595      41.795788 0.41111484E+03  0.94316599E+04                                10.377844                            6.651524       0.070926       2.031860                    0.999253      26.521442      72.779702       0.661562       0.403562      -1.083893      -0.032914       0.018625       0.004431       0.038077       0.009190       0.000139      -0.003398      -0.020510      -0.008364      -0.012568      -0.003126       0.015694             15.516898      24.046828      -6.434818      -1.296023      16.470567       2.101148       6.033298          -0.012966
          369              C      43.030877      11.377857       0.753052      -0.139496      38.004578 0.43594993E+03  0.10268911E+05                                 9.954385                            7.013510       0.048335       1.989251                    0.999547      29.520950      85.293456       0.614544       0.423122      -1.058652       0.002190      -0.013393      -0.003227       0.013949       0.027926       0.005656      -0.009843       0.008783       0.094800      -0.045681       0.012265       0.033416             13.780206      14.268788      -5.975851      -1.150918      21.029779       2.974786       6.042053           0.000308
          370              C      43.027949      16.674966       1.734922      -0.137115      38.271342 0.42658893E+03  0.99808326E+04                                 9.941160                            6.880326       0.150579       2.018597                    0.999726      29.398715      84.289602       0.629085       0.416140      -1.064470      -0.004138       0.022440       0.002910       0.023003      -0.018097      -0.002862       0.003834       0.021994      -0.059930      -0.020738      -0.010799       0.031537             14.883613      10.637135       1.546104       0.338066      27.769468       3.458175       6.244235          -0.000049
          371              C      43.027949      18.046636       1.956910      -0.135136      38.560735 0.42900230E+03  0.10057192E+05                                10.016174                            6.914498       0.134928       2.013439                    0.999714      29.466876      84.726222       0.625167       0.417920      -1.062730      -0.003351      -0.019895      -0.003804       0.020531       0.018887       0.003502       0.002246       0.023524      -0.055936      -0.018998      -0.012916       0.031913             15.149293      10.783235      -1.687630      -0.139530      28.423110       3.284814       6.241534           0.000017
          372              C      39.334581       3.448494       8.616552       0.608750      23.583717 0.24837747E+03  0.51260492E+04                                 7.711283                            5.608920      -0.025641       2.057104                    0.999581      21.898494      60.877803       0.624824       0.474982      -1.019850      -0.048904      -0.009601      -0.023982       0.055307      -0.030051      -0.019220      -0.059092      -0.164791      -0.058617      -0.092787      -0.026973       0.119760             10.479502      16.391197       2.821964       4.549652       5.971243       2.282521       9.076066           0.000095
          373              C      40.625796       3.824013       9.253487      -0.010422      41.752786 0.41058965E+03  0.94164674E+04                                10.370960                            6.647076       0.074018       2.032891                    0.999270      26.502501      72.712200       0.661823       0.403538      -1.083925       0.031451       0.009927       0.015261       0.036340      -0.002674      -0.007661       0.001863      -0.004894       0.034448      -0.011299      -0.003208       0.014506             15.507827      24.033106       3.365448       5.632635       8.508384       4.911389      13.981990           0.000195
          374              C      40.624123       4.502603      10.476129      -0.140057      38.016704 0.43608861E+03  0.10272860E+05                                 9.955987                            7.014220       0.048718       1.989321                    0.999549      29.525900      85.306934       0.614574       0.423073      -1.058697      -0.001923      -0.007157      -0.011138       0.013378      -0.014866      -0.024824      -0.024414      -0.031899      -0.024775      -0.046473       0.012327       0.034146             13.783984      14.273116       3.079039       5.253897       9.579225       7.026226      17.499610           0.001784
          375              C      40.627051       7.194022      15.143002      -0.137078      38.268087 0.42656414E+03  0.99800704E+04                                 9.940551                            6.880139       0.150694       2.018644                    0.999726      29.397288      84.283712       0.629094       0.416142      -1.064473       0.004137       0.010235       0.020190       0.023011       0.008725       0.016104       0.008934       0.036457      -0.016602      -0.020734      -0.010801       0.031535             14.882077      10.636273      -0.833854      -1.344580      10.808461       9.453164      23.201498          -0.000009
          376              C      40.627051       7.860538      16.362228      -0.135123      38.557011 0.42896473E+03  0.10056061E+05                                10.015394                            6.914117       0.134999       2.013477                    0.999714      29.465767      84.721168       0.625197       0.417910      -1.062739       0.003343      -0.010213      -0.017492       0.020529      -0.009599      -0.016637       0.006836       0.036501      -0.016938      -0.018989      -0.012915       0.031904             15.147523      10.782518       0.694053       1.544492      10.769515       9.524383      23.890535           0.000013
          377              C      27.698170      29.428116       0.379087       0.608734      23.584355 0.24838613E+03  0.51262601E+04                                 7.711350                            5.608979      -0.025595       2.057112                    0.999581      21.898743      60.878208       0.624829       0.474976      -1.019856      -0.046816      -0.029419      -0.001082       0.055303      -0.026342      -0.020370      -0.013553      -0.034583       0.350707      -0.092793      -0.026974       0.119767             10.479500      16.251540       5.310552       1.264498      10.305348       0.591019       4.881613           0.000061
          378              C      28.972236      30.183500       0.520818      -0.010430      41.752691 0.41059313E+03  0.94165554E+04                                10.370873                            6.647069       0.074105       2.032914                    0.999270      26.502672      72.712408       0.661829       0.403534      -1.083929       0.031066       0.018391       0.004258       0.036352      -0.012363      -0.002745       0.001636      -0.004466      -0.008490      -0.011287      -0.003218       0.014504             15.507543      23.924121       6.494609       2.466201      16.568978       0.071967       6.029531          -0.001137
          379              C      30.165575      29.492594       0.753052      -0.140064      38.016954 0.43609234E+03  0.10272968E+05                                 9.956013                            7.014240       0.048728       1.989320                    0.999549      29.526082      85.307500       0.614575       0.423072      -1.058698      -0.012113       0.004776      -0.003050       0.013373      -0.010450      -0.011600       0.000076      -0.053442       0.096845      -0.046480       0.012328       0.034152             13.784077      24.524028       0.061349       3.152917      10.785145      -0.490531       6.043059           0.000009
          380              C      34.754470      26.846575       1.734922      -0.137082      38.268660 0.42657035E+03  0.99802602E+04                                 9.940659                            6.880193       0.150681       2.018635                    0.999726      29.397598      84.285014       0.629090       0.416142      -1.064472       0.021512      -0.007641       0.002911       0.023014       0.018583       0.004748       0.000563       0.020322      -0.059932      -0.020739      -0.010801       0.031539             14.882392      22.145726      -8.190523       2.825542      16.257575      -2.021594       6.243877          -0.000031
          381              C      35.942371      26.160740       1.956910      -0.135125      38.557097 0.42896425E+03  0.10056048E+05                                10.015425                            6.914119       0.134993       2.013477                    0.999714      29.465718      84.721040       0.625196       0.417911      -1.062738      -0.015556       0.012841      -0.003805       0.020527       0.000733       0.000192      -0.004154      -0.044463      -0.055906      -0.018987      -0.012915       0.031902             15.147747      25.471887      -6.793311       2.914110      13.730341      -1.521349       6.241013           0.000011
          382              C      25.146693      36.658362       8.616552       0.609810      23.551194 0.24803265E+03  0.51171699E+04                                 7.704576                            5.605465      -0.026997       2.057040                    0.999580      21.880554      60.818023       0.624942       0.475057      -1.019807       0.016093       0.046583      -0.023953       0.054797      -0.056455      -0.040469       0.047315       0.135861      -0.056059      -0.094575      -0.025044       0.119618             10.466754       6.128067       3.096988      -0.296489      16.206873      -5.070204       9.065323          -0.002151
          383              C      24.826294      35.352378       9.253487      -0.013322      41.777267 0.41093721E+03  0.94264578E+04                                10.374762                            6.650078       0.070960       2.031953                    0.999251      26.514907      72.754681       0.661643       0.403561      -1.083906      -0.007500      -0.033748       0.015936       0.038067      -0.000767       0.006009       0.006628       0.008351       0.036618      -0.012651      -0.003148       0.015800             15.511355       9.479354       5.042048       1.438666      23.070338      -7.331783      13.984374          -0.011923
          384              C      25.414807      35.014532      10.476129      -0.139412      37.990345 0.43579240E+03  0.10264057E+05                                 9.951361                            7.011882       0.048838       1.989490                    0.999546      29.514579      85.264416       0.614675       0.423078      -1.058702      -0.005359       0.005670      -0.011530       0.013921      -0.006173      -0.008587       0.033166       0.040991      -0.024762      -0.045741       0.012203       0.033539             13.774786       8.083117       0.493840       3.456305      15.754420      -8.053947      17.486821          -0.000631
          385              C      27.744181      33.666286      15.143002      -0.137095      38.269832 0.42658036E+03  0.99805707E+04                                 9.940827                            6.880235       0.150629       2.018612                    0.999726      29.398471      84.288330       0.629093       0.416138      -1.064473       0.006794      -0.008702       0.020198       0.023018       0.011429      -0.000318      -0.018411      -0.033351      -0.016624      -0.020736      -0.010806       0.031542             14.882843      11.488300       0.342618       8.859595       9.957640      -3.562027      23.202588          -0.000032
          386              C      28.321400      33.333028      16.362228      -0.135127      38.558567 0.42898194E+03  0.10056569E+05                                10.015759                            6.914323       0.134983       2.013472                    0.999714      29.465886      84.722050       0.625178       0.417918      -1.062733      -0.010519       0.002212      -0.017488       0.020527       0.020600       0.014236       0.010989      -0.001626      -0.016935      -0.018986      -0.012913       0.031899             15.148393      10.172242      -0.341568       7.476733      11.380689      -6.100167      23.892249           0.000013
          387              C      55.956829      10.166779      27.618731       0.608753      23.583372 0.24837440E+03  0.51259701E+04                                 7.711197                            5.608879      -0.025640       2.057109                    0.999581      21.898388      60.877418       0.624828       0.474981      -1.019851       0.046804      -0.010837      -0.027398       0.055305       0.027982       0.018046      -0.060222      -0.166538      -0.045273      -0.092781      -0.026982       0.119763             10.479392      16.251319      -2.962419      -4.585506       5.855678       2.164266       9.331177           0.000105
          388              C      54.682764      10.552199      28.283671      -0.010411      41.752444 0.41058562E+03  0.94163687E+04                                10.370983                            6.647098       0.074052       2.032907                    0.999270      26.502354      72.712205       0.661812       0.403545      -1.083918      -0.031054       0.010133       0.015917       0.036337       0.006713       0.010743       0.003296       0.000260       0.005682      -0.011295      -0.003205       0.014500             15.507880      23.924392      -4.490212      -5.301636       7.245954       3.368508      15.353293           0.000194
          389              C      53.489425      10.540849      27.554867      -0.140045      38.016019 0.43608061E+03  0.10272639E+05                                 9.955903                            7.014178       0.048749       1.989335                    0.999549      29.525725      85.306690       0.614572       0.423076      -1.058693       0.012117      -0.001293       0.005524       0.013379       0.014412       0.005977      -0.006767      -0.072777       0.038822      -0.046472       0.012320       0.034153             13.783780      24.523276      -2.993037       0.992759       6.261548       1.108890      10.566515           0.001787
          390              C      48.900530      10.584558      24.732886      -0.137076      38.267222 0.42655514E+03  0.99797819E+04                                 9.940277                            6.879983       0.150702       2.018648                    0.999726      29.397222      84.282497       0.629114       0.416132      -1.064482      -0.021508       0.000198      -0.008174       0.023010      -0.010678      -0.015936       0.006656       0.037569      -0.008198      -0.020734      -0.010806       0.031540             14.881479      22.144203       0.066165       8.663121       6.085583       1.574600      16.414651          -0.000014
          391              C      47.712629      10.565239      24.012279      -0.135122      38.556958 0.42896414E+03  0.10056047E+05                                10.015375                            6.914110       0.134997       2.013477                    0.999714      29.465825      84.721406       0.625197       0.417910      -1.062739       0.015558       0.000696       0.013377       0.020530      -0.000433      -0.000636       0.012539       0.002757       0.085760      -0.018989      -0.012916       0.031904             15.147376      25.471075      -0.483068       7.375702       6.116855       1.170422      13.854197           0.000016
          392              C      58.508307      20.343217      31.689651       0.609817      23.553481 0.24804753E+03  0.51176424E+04                                 7.705475                            5.605863      -0.027341       2.056909                    0.999580      21.882286      60.827270       0.624870       0.475096      -1.019769      -0.016092      -0.007040       0.051957       0.054846       0.056970       0.039763       0.024247       0.070634      -0.251839      -0.094630      -0.025011       0.119641             10.468429       6.128367      -0.752557      -3.018609       6.672807      -1.700421      18.604115          -0.002374
          393              C      58.828706      20.508397      30.246046      -0.013597      41.797574 0.41113333E+03  0.94321913E+04                                10.378132                            6.651681       0.070915       2.031856                    0.999253      26.521599      72.780571       0.661553       0.403563      -1.083892       0.007466       0.003932      -0.037131       0.038078      -0.005347       0.002739      -0.001979      -0.015725      -0.035537      -0.012567      -0.003130       0.015697             15.517369       9.481435      -3.037261      -4.274831      10.388813      -2.850316      26.681860          -0.012956
          394              C      58.240193      21.548500      29.519974      -0.139497      38.005084 0.43595490E+03  0.10269075E+05                                 9.954492                            7.013559       0.048326       1.989249                    0.999547      29.521262      85.295032       0.614539       0.423123      -1.058650       0.005410      -0.009005       0.009178       0.013950       0.010054       0.002942       0.023237       0.012886      -0.108747      -0.045681       0.012274       0.033407             13.780398       8.085375      -3.424360       0.687718      12.236846      -6.813113      21.018972           0.000296
          395              C      55.910819      25.499054      26.693212      -0.137113      38.271118 0.42658067E+03  0.99806027E+04                                 9.941127                            6.880237       0.150592       2.018604                    0.999726      29.398600      84.289438       0.629091       0.416138      -1.064471      -0.006784       0.016135      -0.014926       0.023003      -0.003517      -0.010867      -0.006483       0.000418       0.084716      -0.020742      -0.010794       0.031535             14.883591      11.488777      -8.467731       2.630562      19.493212      -6.933626      13.668785          -0.000049
          396              C      55.333600      26.537466      25.972604      -0.135133      38.559598 0.42898233E+03  0.10056613E+05                                10.015863                            6.914223       0.134943       2.013444                    0.999714      29.466913      84.726050       0.625195       0.417906      -1.062738       0.010526      -0.015756       0.007911       0.020533      -0.020301      -0.014690       0.011470      -0.000281      -0.012888      -0.019002      -0.012917       0.031919             15.148686      10.172566      -6.935675       2.814211      18.668300      -8.676517      16.605191           0.000017
          397              C      58.508307      27.955020       2.462360       0.609810      23.551322 0.24803426E+03  0.51172082E+04                                 7.704586                            5.605473      -0.026981       2.057043                    0.999580      21.880592      60.818038       0.624943       0.475055      -1.019809      -0.016098       0.007060      -0.051903       0.054799      -0.056971      -0.039736       0.024261       0.070657      -0.251687      -0.094577      -0.025041       0.119618             10.466749       6.128061       0.752809       3.018668       6.672064      -1.699200      18.600122          -0.002123
          398              C      58.828706      27.789840       3.905965      -0.013330      41.777688 0.41094266E+03  0.94266149E+04                                10.374816                            6.650117       0.070951       2.031946                    0.999251      26.515121      72.755416       0.661642       0.403561      -1.083907       0.007498      -0.003773       0.037133       0.038070       0.005412      -0.002725      -0.001914      -0.015802      -0.035833      -0.012649      -0.003152       0.015801             15.511423       9.479380       3.037084       4.274106      10.385726      -2.847191      26.669163          -0.011951
          399              C      58.240193      26.749737       4.632037      -0.139415      37.990586 0.43579553E+03  0.10264151E+05                                 9.951400                            7.011906       0.048824       1.989483                    0.999546      29.514734      85.265009       0.614674       0.423078      -1.058702       0.005356       0.008982      -0.009187       0.013920      -0.010152      -0.002957       0.023245       0.012932      -0.108946      -0.045742       0.012205       0.033537             13.774882       8.083155       3.423295      -0.686531      12.232271      -6.808743      21.009221          -0.000617
          400              C      55.910819      22.799183       7.458799      -0.137095      38.269747 0.42657999E+03  0.99805594E+04                                 9.940810                            6.880231       0.150635       2.018614                    0.999726      29.398459      84.288270       0.629093       0.416137      -1.064473      -0.006796      -0.016141       0.014938       0.023019       0.003511       0.010883      -0.006467       0.000433       0.084726      -0.020737      -0.010805       0.031542             14.882828      11.488292       8.467109      -2.630155      19.492048      -6.932923      13.668145          -0.000029
          401              C      55.333600      21.760771       8.179407      -0.135124      38.558284 0.42897907E+03  0.10056480E+05                                10.015706                            6.914298       0.134994       2.013477                    0.999714      29.465726      84.721366       0.625180       0.417918      -1.062734       0.010517       0.015751      -0.007914       0.020526       0.020288       0.014676       0.011463      -0.000283      -0.012910      -0.018985      -0.012913       0.031898             15.148310      10.172194       6.935241      -2.814257      18.667794      -8.676515      16.604943           0.000009
          402              C      55.956829      38.131458       6.533280       0.608754      23.583629 0.24837660E+03  0.51260295E+04                                 7.711282                            5.608923      -0.025646       2.057104                    0.999581      21.898454      60.877790       0.624822       0.474985      -1.019848       0.046799       0.010857       0.027393       0.055303      -0.027987      -0.018054      -0.060214      -0.166541      -0.045274      -0.092788      -0.026971       0.119759             10.479520      16.251571       2.962510       4.585500       5.855792       2.164297       9.331196           0.000091
          403              C      54.682764      37.746038       5.868340      -0.010418      41.752408 0.41058598E+03  0.94163623E+04                                10.370909                            6.647053       0.074049       2.032904                    0.999270      26.502347      72.711702       0.661823       0.403539      -1.083924      -0.031057      -0.010122      -0.015923       0.036339      -0.006716      -0.010748       0.003302       0.000257       0.005671      -0.011299      -0.003209       0.014508             15.507765      23.924366       4.490233       5.301520       7.245939       3.368413      15.352989           0.000199
          404              C      53.489425      37.757388       6.597144      -0.140057      38.016476 0.43608619E+03  0.10272786E+05                                 9.955932                            7.014190       0.048732       1.989325                    0.999549      29.525848      85.306628       0.614577       0.423072      -1.058698       0.012114       0.001309      -0.005529       0.013381      -0.014413      -0.005981      -0.006757      -0.072781       0.038822      -0.046475       0.012325       0.034150             13.783895      24.523627       2.993096      -0.992880       6.261597       1.108821      10.566460           0.001782
          405              C      48.900530      37.713679       9.419125      -0.137081      38.268299 0.42656651E+03  0.99801435E+04                                 9.940595                            6.880163       0.150685       2.018640                    0.999726      29.397402      84.284225       0.629092       0.416142      -1.064473      -0.021510      -0.000191       0.008172       0.023011       0.010672       0.015933       0.006659       0.037567      -0.008191      -0.020734      -0.010801       0.031535             14.882131      22.145283      -0.066191      -8.663691       6.085784       1.574625      16.415326          -0.000011
          406              C      47.712629      37.732998      10.139732      -0.135126      38.557275 0.42896740E+03  0.10056145E+05                                10.015446                            6.914140       0.134989       2.013472                    0.999714      29.465920      84.721836       0.625195       0.417911      -1.062738       0.015557      -0.000689      -0.013379       0.020530       0.000429       0.000631       0.012542       0.002756       0.085759      -0.018989      -0.012916       0.031905             15.147619      25.471611       0.483060      -7.375951       6.116911       1.170400      13.854336           0.000013
          407              C      25.146693      11.639875      25.535459       0.608734      23.584287 0.24838459E+03  0.51262209E+04                                 7.711336                            5.608958      -0.025597       2.057114                    0.999581      21.898693      60.878041       0.624831       0.474975      -1.019856       0.016108      -0.047147       0.024003       0.055304       0.056325       0.041574       0.046200       0.134441      -0.058641      -0.092787      -0.026977       0.119765             10.479563       6.132360      -3.100976       0.298064      16.230176      -5.081399       9.076154           0.000055
          408              C      24.826294      12.945859      24.898524      -0.010426      41.754424 0.41060866E+03  0.94170110E+04                                10.371205                            6.647232       0.074112       2.032919                    0.999270      26.502773      72.713330       0.661815       0.403538      -1.083925      -0.007138       0.032206      -0.015274       0.036352       0.000778      -0.005449       0.005703       0.007054       0.034422      -0.011284      -0.003218       0.014502             15.508183       9.475202      -5.039678      -1.437193      23.066892      -7.333919      13.982456          -0.001113
          409              C      25.414807      13.283705      23.675882      -0.140055      38.016312 0.43608238E+03  0.10272701E+05                                 9.955942                            7.014178       0.048767       1.989337                    0.999549      29.525978      85.307756       0.614573       0.423074      -1.058694      -0.005242      -0.005244       0.011128       0.013372       0.006386       0.008726       0.033709       0.041693      -0.024762      -0.046474       0.012329       0.034145             13.783919       8.086209      -0.493038      -3.458022      15.766027      -8.062950      17.499521          -0.000016
          410              C      27.744181      14.631951      19.009009      -0.137075      38.267287 0.42655106E+03  0.99796794E+04                                 9.940292                            6.879926       0.150716       2.018652                    0.999726      29.397305      84.283174       0.629119       0.416129      -1.064482       0.006793       0.008699      -0.020193       0.023013      -0.011426       0.000312      -0.018416      -0.033353      -0.016603      -0.020741      -0.010801       0.031542             14.881621      11.487148      -0.342443      -8.858563       9.957099      -3.562118      23.200616          -0.000027
          411              C      28.321400      14.965209      17.789783      -0.135119      38.556615 0.42895606E+03  0.10055807E+05                                10.015280                            6.913994       0.135017       2.013486                    0.999714      29.465627      84.720536       0.625209       0.417904      -1.062743      -0.010517      -0.002212       0.017492       0.020529      -0.020606      -0.014238       0.010987      -0.001632      -0.016935      -0.018992      -0.012910       0.031903             15.147324      10.171592       0.341295      -7.476015      11.380260      -6.099623      23.890121           0.000009
          412              C      27.698170      18.870121      33.772924       0.609820      23.553196 0.24804476E+03  0.51175719E+04                                 7.705404                            5.605823      -0.027337       2.056911                    0.999580      21.882255      60.827144       0.624874       0.475094      -1.019769      -0.046489       0.029089       0.000858       0.054846       0.028025       0.020338      -0.013600      -0.036411       0.350407      -0.094628      -0.025016       0.119644             10.468306      16.229889      -5.301694      -1.262369      10.296360       0.589989       4.878669          -0.002359
          413              C      28.972236      18.114737      33.631193      -0.013594      41.796017 0.41111666E+03  0.94317185E+04                                10.377904                            6.651554       0.070917       2.031857                    0.999253      26.521479      72.780030       0.661558       0.403564      -1.083891       0.032587      -0.019192      -0.004429       0.038077       0.013475       0.003012       0.001576      -0.005666      -0.008362      -0.012568      -0.003124       0.015692             15.516986      23.937417      -6.498102      -2.467662      16.580224       0.071820       6.033316          -0.012963
          414              C      30.165575      18.805643      33.398959      -0.139497      38.005324 0.43595933E+03  0.10269194E+05                                 9.954541                            7.013606       0.048321       1.989247                    0.999547      29.521211      85.294636       0.614536       0.423124      -1.058650      -0.012693      -0.004800       0.003228       0.013949       0.010157       0.011351       0.000019      -0.052767       0.094801      -0.045683       0.012267       0.033416             13.780457      24.515270      -0.060389      -3.151764      10.783958      -0.490667       6.042141           0.000306
          415              C      34.754470      21.451662      32.417089      -0.137116      38.271516 0.42658926E+03  0.99808424E+04                                 9.941198                            6.880331       0.150573       2.018595                    0.999726      29.398743      84.289692       0.629084       0.416141      -1.064470       0.021503       0.007636      -0.002908       0.023003      -0.018575      -0.004757       0.000560       0.020343      -0.059927      -0.020740      -0.010798       0.031538             14.883733      22.147559       8.191768      -2.825869      16.259383      -2.021904       6.244258          -0.000049
          416              C      35.942371      22.137497      32.195101      -0.135138      38.560043 0.42899022E+03  0.10056849E+05                                10.015994                            6.914345       0.134914       2.013434                    0.999714      29.467067      84.726819       0.625181       0.417913      -1.062733      -0.015554      -0.012850       0.003805       0.020531      -0.000746      -0.000197      -0.004158      -0.044485      -0.055935      -0.018998      -0.012921       0.031919             15.148955      25.473781       6.794227      -2.914392      13.731706      -1.521558       6.241378           0.000018
          417              C      22.653774      29.394307       6.533280       0.608769      23.580739 0.24835252E+03  0.51253313E+04                                 7.710312                            5.608450      -0.025351       2.057229                    0.999581      21.896457      60.868061       0.624891       0.474950      -1.019882      -0.032766       0.035104       0.027365       0.055270       0.086089       0.061149       0.014495       0.034814      -0.045242      -0.092750      -0.026990       0.119739             10.477896      11.018148      -5.980949      -4.166925      11.084396       2.888639       9.331144           0.000254
          418              C      23.624590      28.483644       5.868340      -0.010170      41.737408 0.41043804E+03  0.94120462E+04                                10.368538                            6.645934       0.073958       2.032958                    0.999268      26.496349      72.689786       0.661872       0.403548      -1.083926       0.024320      -0.021714      -0.016046       0.036338       0.003325       0.002521      -0.011054      -0.011786       0.005931      -0.011416      -0.003209       0.014625             15.503636      15.298932      -9.462607      -5.567207      15.859928       2.906062      15.352048          -0.000136
          419              C      24.211430      27.444507       6.597144      -0.139947      38.001211 0.43591247E+03  0.10267486E+05                                 9.952795                            7.012465       0.049204       1.989562                    0.999548      29.519154      85.277270       0.614707       0.423032      -1.058741      -0.007194       0.009837      -0.005477       0.013361       0.038798       0.008873      -0.001757       0.011410       0.038678      -0.046523       0.012260       0.034263             13.778224      13.412952      -9.398719      -0.464491      17.357348      -1.413425      10.564371          -0.000913
          420              C      26.543732      23.492263       9.419125      -0.137057      38.265767 0.42654211E+03  0.99794069E+04                                 9.939968                            6.879837       0.150764       2.018668                    0.999726      29.397008      84.281756       0.629126       0.416127      -1.064485       0.010932      -0.018539       0.008181       0.023024      -0.021600      -0.013747       0.010480      -0.000294      -0.008161      -0.020736      -0.010809       0.031545             14.880764      10.042498      -6.920030       2.967422      18.185709      -8.289010      16.414086          -0.000017
          421              C      27.120951      22.453850      10.139732      -0.135114      38.554953 0.42894179E+03  0.10055370E+05                                10.014958                            6.913870       0.135055       2.013509                    0.999714      29.464945      84.717644       0.625217       0.417903      -1.062746      -0.007179       0.013823      -0.013371       0.020528      -0.001408      -0.011172      -0.005722      -0.000644       0.085723      -0.018983      -0.012908       0.031891             15.146508      11.373111      -8.621556       2.673936      20.212871      -6.972207      13.853542           0.000007
          422              C      30.191090      36.692171       2.462360       0.609812      23.553604 0.24804999E+03  0.51176990E+04                                 7.705439                            5.605851      -0.027299       2.056916                    0.999580      21.882454      60.827504       0.624878       0.475089      -1.019774       0.001945      -0.017437      -0.051960       0.054843      -0.002097      -0.001120      -0.046564      -0.133984      -0.251833      -0.094631      -0.025007       0.119638             10.468288       7.188443      -0.140476      -0.036589       5.612648       3.464246      18.603772          -0.002360
          423              C      30.173940      37.052234       3.905965      -0.013605      41.796467 0.41112339E+03  0.94319147E+04                                10.377962                            6.651609       0.070891       2.031845                    0.999253      26.521752      72.781020       0.661555       0.403564      -1.083891      -0.000326       0.008443       0.037131       0.038080       0.004139       0.003082      -0.001385       0.017126      -0.035537      -0.012568      -0.003131       0.015699             15.516988      12.792116      -1.125665       0.331190       7.077778       5.127052      26.681069          -0.012959
          424              C      31.368952      37.062618       4.632037      -0.139507      38.006184 0.43596970E+03  0.10269511E+05                                 9.954695                            7.013693       0.048291       1.989230                    0.999547      29.521713      85.296683       0.614532       0.423125      -1.058649      -0.010503       0.000196      -0.009181       0.013951      -0.000554      -0.018652      -0.014172      -0.023860      -0.108740      -0.045681       0.012271       0.033410             13.780769      14.164925       0.085510       6.244580       6.157803       2.811031      21.019578           0.000300
          425              C      35.954919      37.020599       7.458799      -0.137118      38.271614 0.42659049E+03  0.99808806E+04                                 9.941215                            6.880342       0.150568       2.018592                    0.999726      29.398814      84.289996       0.629084       0.416141      -1.064470       0.017366       0.002199       0.014925       0.023003      -0.001945       0.000179       0.012646       0.005877       0.084732      -0.020740      -0.010797       0.031537             14.883784      24.825831      -0.767853       7.320155       6.156712       1.188641      13.668810          -0.000049
          426              C      37.142820      37.039918       8.179407      -0.135136      38.559839 0.42898823E+03  0.10056787E+05                                10.015951                            6.914325       0.134926       2.013438                    0.999714      29.466972      84.726381       0.625182       0.417913      -1.062734      -0.018905       0.001244      -0.007911       0.020532      -0.010033      -0.017280       0.006980       0.035299      -0.012887      -0.018996      -0.012922       0.031919             15.148863      22.551107       0.210962       8.921406       6.290124       1.901081      16.605359           0.000017
          427              C      53.463910      14.552259      33.772924       0.609805      23.553962 0.24805385E+03  0.51177968E+04                                 7.705508                            5.605889      -0.027330       2.056902                    0.999580      21.882610      60.827986       0.624877       0.475088      -1.019774      -0.001952      -0.054801       0.000850       0.054843       0.001754       0.001608       0.024410       0.066772       0.350383      -0.094637      -0.024999       0.119635             10.468374       7.188520       0.081198       0.120312      19.337879      -1.388168       4.878722          -0.002403
          428              C      53.481060      16.033324      33.631193      -0.013613      41.796925 0.41112840E+03  0.94320564E+04                                10.378013                            6.651635       0.070846       2.031827                    0.999253      26.521979      72.781691       0.661556       0.403562      -1.083892       0.000332       0.037819      -0.004443       0.038080      -0.004287      -0.002872       0.001815       0.026175      -0.008403      -0.012562      -0.003139       0.015701             15.517061      12.792206       0.062691       1.171773      27.725560      -2.172918       6.033418          -0.012947
          429              C      52.286048      16.721332      33.398959      -0.139517      38.006366 0.43597063E+03  0.10269543E+05                                 9.954731                            7.013698       0.048265       1.989219                    0.999546      29.521843      85.297247       0.614531       0.423124      -1.058648       0.010506      -0.008593       0.003214       0.013948       0.017767      -0.005696       0.009816       0.043982       0.094750      -0.045675       0.012275       0.033400             13.780888      14.165166      -5.916155       2.000964      21.135185      -2.484216       6.042314           0.000296
          430              C      47.700081      19.372423      32.417089      -0.137123      38.272190 0.42659749E+03  0.99810945E+04                                 9.941326                            6.880404       0.150548       2.018582                    0.999726      29.399120      84.291347       0.629079       0.416141      -1.064468      -0.017365       0.014806      -0.002913       0.023005       0.000477       0.001888      -0.004396      -0.042344      -0.059941      -0.020742      -0.010798       0.031539             14.884048      24.826167      -6.645814       3.164032      13.581600      -1.436359       6.244379          -0.000048
          431              C      46.512180      20.058258      32.195101      -0.135139      38.561068 0.42900456E+03  0.10057262E+05                                10.016248                            6.914523       0.134921       2.013436                    0.999714      29.466971      84.726689       0.625165       0.417921      -1.062729       0.018905      -0.007044       0.003802       0.020530       0.019629       0.003695       0.001910       0.020956      -0.055937      -0.018998      -0.012916       0.031914             15.149566      22.552113      -8.482394       2.775045      16.654969      -1.763275       6.241615           0.000017
          432              C      61.001226      15.957737      25.535459       0.609822      23.551035 0.24802913E+03  0.51170865E+04                                 7.704593                            5.605453      -0.027020       2.057034                    0.999580      21.880452      60.817968       0.624937       0.475062      -1.019803       0.032292       0.037244       0.023953       0.054805      -0.087068      -0.061208       0.011376       0.029845      -0.056030      -0.094592      -0.025024       0.119617             10.466864      11.005176       5.912877       4.242732      11.330049       2.791979       9.065368          -0.002393
          433              C      60.030410      15.027272      24.898524      -0.013346      41.778661 0.41094892E+03  0.94267978E+04                                10.374990                            6.650166       0.070843       2.031911                    0.999251      26.515283      72.756099       0.661639       0.403560      -1.083906      -0.025480      -0.023374      -0.015918       0.038064      -0.004020      -0.002736      -0.008523      -0.002842       0.036661      -0.012677      -0.003137       0.015814             15.511859      15.306489       8.406527       7.069049      17.244401       2.420170      13.984687          -0.012750
          434              C      59.443570      15.368016      23.675882      -0.139418      37.991619 0.43580813E+03  0.10264516E+05                                 9.951570                            7.012004       0.048763       1.989460                    0.999546      29.515042      85.266018       0.614671       0.423078      -1.058702       0.007586      -0.001803       0.011540       0.013927      -0.020829      -0.033012      -0.009151      -0.009816      -0.024773      -0.045739       0.012212       0.033527             13.775129      13.409224       3.568818       8.703340      10.428877       1.033837      17.487286          -0.000567
          435              C      57.111269      16.711190      19.009009      -0.137101      38.270878 0.42659028E+03  0.99808878E+04                                 9.941144                            6.880405       0.150608       2.018603                    0.999726      29.398589      84.289770       0.629071       0.416148      -1.064463      -0.010937       0.001535      -0.020194       0.023017       0.020154       0.015783       0.009478      -0.003130      -0.016618      -0.020736      -0.010801       0.031536             14.883440      10.043859      -0.491631       7.514911      11.402782      -5.892074      23.203678          -0.000016
          436              C      56.534049      17.044448      17.789783      -0.135131      38.558083 0.42897268E+03  0.10056308E+05                                10.015622                            6.914193       0.134969       2.013464                    0.999714      29.466141      84.722888       0.625191       0.417912      -1.062736       0.007171      -0.008003       0.017491       0.020528       0.011004      -0.002401      -0.017827      -0.034879      -0.016935      -0.018988      -0.012918       0.031906             15.148124      11.374064       0.352500       9.020929      10.178609      -3.425094      23.891700           0.000009
          437              C      44.320419      39.024975      33.772924       0.608732      23.584323 0.24838590E+03  0.51262515E+04                                 7.711331                            5.608970      -0.025578       2.057118                    0.999581      21.898697      60.877947       0.624831       0.474975      -1.019857       0.048885       0.025834       0.001081       0.055302      -0.028145      -0.021921      -0.010866      -0.028334       0.350706      -0.092792      -0.026974       0.119767             10.479430      16.390829       5.229975       1.144097      10.165864       0.799575       4.881598           0.000060
          438              C      43.029204      38.299294      33.631193      -0.010426      41.752322 0.41059005E+03  0.94164652E+04                                10.370810                            6.647044       0.074109       2.032917                    0.999270      26.502565      72.711993       0.661830       0.403534      -1.083929      -0.031459      -0.017708      -0.004258       0.036351      -0.008117       0.000043      -0.003197      -0.019183      -0.008485      -0.011290      -0.003216       0.014506             15.507373      24.031897       6.432068       1.295444      16.460725       2.099799       6.029498          -0.001141
          439              C      43.030877      36.920380      33.398959      -0.140061      38.016784 0.43608993E+03  0.10272896E+05                                 9.955986                            7.014222       0.048732       1.989323                    0.999549      29.525972      85.307085       0.614575       0.423072      -1.058698       0.001922       0.012877       0.003052       0.013373      -0.028364      -0.005735      -0.010086       0.008621       0.096848      -0.046479       0.012326       0.034153             13.784051      14.272920       5.979772       1.151665      21.036177       2.975776       6.043056           0.000012
          440              C      43.027949      31.623271      32.417089      -0.137081      38.268670 0.42657005E+03  0.99802509E+04                                 9.940661                            6.880189       0.150681       2.018635                    0.999726      29.397585      84.284951       0.629091       0.416142      -1.064472      -0.004139      -0.022451      -0.002909       0.023014       0.018091       0.002861       0.003832       0.022026      -0.059934      -0.020740      -0.010800       0.031540             14.882455      10.636417      -1.545652      -0.337977      27.767054       3.457814       6.243894          -0.000033
          441              C      43.027949      30.251601      32.195101      -0.135125      38.557112 0.42896426E+03  0.10056048E+05                                10.015430                            6.914120       0.134992       2.013477                    0.999714      29.465699      84.720969       0.625196       0.417911      -1.062738      -0.003342       0.019892       0.003806       0.020526      -0.018887      -0.003502       0.002244       0.023501      -0.055905      -0.018987      -0.012915       0.031902             15.147806      10.782544       1.687552       0.139530      28.419844       3.284396       6.241031           0.000014
          442              C      39.334581      44.849743      25.535459       0.608741      23.581049 0.24835747E+03  0.51254516E+04                                 7.710341                            5.608483      -0.025310       2.057241                    0.999581      21.896603      60.868281       0.624894       0.474947      -1.019886      -0.048864       0.009624       0.023970       0.055271       0.030031       0.019199      -0.059109      -0.164729      -0.058715      -0.092740      -0.027013       0.119753             10.477898      16.389530      -2.821121      -4.547822       5.970218       2.281687       9.073944           0.000310
          443              C      40.625796      44.474224      24.898524      -0.010148      41.734860 0.41041407E+03  0.94113509E+04                                10.368104                            6.645724       0.074063       2.032993                    0.999269      26.495986      72.688019       0.661885       0.403547      -1.083929       0.031530      -0.009877      -0.015122       0.036337       0.002708       0.007793       0.001841      -0.004911       0.034554      -0.011408      -0.003205       0.014613             15.502840      24.026893      -3.363006      -5.628164       8.505414       4.908881      13.976214           0.001202
          444              C      40.624123      43.795634      23.675882      -0.139949      38.000317 0.43590376E+03  0.10267203E+05                                 9.952593                            7.012369       0.049288       1.989590                    0.999548      29.518705      85.274946       0.614716       0.423029      -1.058746      -0.001964       0.007171       0.011093       0.013354       0.014872       0.024807      -0.024510      -0.032036      -0.024800      -0.046530       0.012249       0.034281             13.777852      14.268307      -3.076710      -5.249811       9.574797       7.021982      17.490452           0.000850
          445              C      40.627051      41.104215      19.009009      -0.137054      38.265418 0.42654442E+03  0.99794546E+04                                 9.939888                            6.879871       0.150765       2.018669                    0.999726      29.396846      84.280714       0.629124       0.416129      -1.064486       0.004138      -0.010230      -0.020207       0.023024      -0.008730      -0.016102       0.008925       0.036473      -0.016658      -0.020730      -0.010814       0.031544             14.880553      10.635909       0.833721       1.344357      10.807272       9.451730      23.198480           0.000003
          446              C      40.627051      40.437699      17.789783      -0.135111      38.555573 0.42895686E+03  0.10055798E+05                                10.015159                            6.914097       0.135059       2.013512                    0.999714      29.464687      84.716823       0.625194       0.417916      -1.062739       0.003336       0.010220       0.017485       0.020526       0.009590       0.016629       0.006833       0.036476      -0.016927      -0.018977      -0.012907       0.031884             15.146848      10.782155      -0.694162      -1.544685      10.769060       9.523794      23.889329           0.000011
          447              C      46.871896       4.921590       6.533280       0.609813      23.553465 0.24804865E+03  0.51176638E+04                                 7.705409                            5.605836      -0.027294       2.056919                    0.999580      21.882373      60.827211       0.624879       0.475089      -1.019774      -0.014135      -0.045517       0.027133       0.054843      -0.058237      -0.042059       0.046974       0.133105      -0.042595      -0.094637      -0.025004       0.119640             10.468285       5.884959       3.015390      -0.416891      16.196511      -5.044923       9.323384          -0.002386
          448              C      47.175146       6.217674       5.868340      -0.013611      41.796686 0.41112568E+03  0.94319824E+04                                10.378003                            6.651630       0.070878       2.031840                    0.999253      26.521841      72.781373       0.661553       0.403564      -1.083890       0.007142       0.033509      -0.016622       0.038081       0.003485       0.008829       0.008416       0.012900       0.007370      -0.012564      -0.003134       0.015698             15.517112       7.531578       4.979626       0.266930      23.656563      -6.278349      15.363193          -0.012958
          449              C      47.781645       7.245460       6.597144      -0.139509      38.006195 0.43597019E+03  0.10269527E+05                                 9.954696                            7.013697       0.048275       1.989225                    0.999547      29.521754      85.296862       0.614531       0.423125      -1.058648      -0.005092      -0.011718      -0.005607       0.013952      -0.023901      -0.002802       0.008309       0.060119       0.038722      -0.045680       0.012272       0.033408             13.780744       8.233655       6.408916       1.456954      22.542875       0.306401      10.565702           0.000301
          450              C      50.038238      11.241415       9.419125      -0.137122      38.271996 0.42659433E+03  0.99809995E+04                                 9.941292                            6.880380       0.150549       2.018584                    0.999726      29.399000      84.290834       0.629080       0.416141      -1.064469       0.010582       0.018721       0.008168       0.023004       0.010935      -0.002198      -0.017121      -0.037285      -0.008203      -0.020740      -0.010797       0.031538             14.883880      10.159083       6.988018       5.696541      18.074932       6.716961      16.417626          -0.000046
          451              C      50.648920      12.260507      10.139732      -0.135139      38.560197 0.42899148E+03  0.10056888E+05                                10.016024                            6.914357       0.134912       2.013432                    0.999714      29.467133      84.727108       0.625180       0.417913      -1.062732      -0.008380      -0.013121      -0.013385       0.020531       0.000977       0.010547      -0.006825      -0.002132       0.085802      -0.018998      -0.012922       0.031920             15.148976      10.538156       8.140141       4.702304      21.052920       5.803540      13.855851           0.000015
          452              C      36.783104       7.800165       2.462360       0.609835      23.550645 0.24802418E+03  0.51169675E+04                                 7.704547                            5.605419      -0.027064       2.057026                    0.999580      21.880333      60.817878       0.624934       0.475065      -1.019800       0.014138       0.010410      -0.051917       0.054805       0.059074       0.040875       0.022290       0.063349      -0.251707      -0.094584      -0.025033       0.119616             10.466881       5.884062      -0.611891      -2.980806       6.915916      -1.764886      18.600665          -0.002352
          453              C      36.479854       7.605282       3.905965      -0.013336      41.779831 0.41095788E+03  0.94270629E+04                                10.375242                            6.650278       0.070895       2.031935                    0.999251      26.515103      72.756042       0.661627       0.403565      -1.083902      -0.007027      -0.004627       0.037122       0.038063      -0.009548      -0.000288       0.003334      -0.001461      -0.035899      -0.012678      -0.003134       0.015812             15.512391       7.529186      -1.910997      -4.602939      12.336748      -2.278597      26.671240          -0.012777
          454              C      35.873355       8.635000       4.632037      -0.139404      37.990474 0.43579184E+03  0.10264056E+05                                 9.951399                            7.011882       0.048822       1.989487                    0.999546      29.514702      85.265270       0.614674       0.423079      -1.058700       0.005084      -0.009143      -0.009198       0.013930       0.010670       0.021615      -0.009066       0.011109      -0.108895      -0.045734       0.012209       0.033525             13.774780       8.230169      -3.508127      -5.553113      12.084953       3.998515      21.009218          -0.000556
          455              C      33.616762      12.627574       7.458799      -0.137095      38.269550 0.42657186E+03  0.99803338E+04                                 9.940790                            6.880148       0.150643       2.018620                    0.999726      29.398316      84.288047       0.629098       0.416135      -1.064473      -0.010583       0.013954       0.014934       0.023016      -0.001571      -0.011041      -0.006188      -0.006300       0.084720      -0.020738      -0.010801       0.031539             14.882676      10.158200      -7.699176      -4.688938      20.821766       5.744061      13.668062          -0.000015
          456              C      33.006080      13.646667       8.179407      -0.135126      38.557692 0.42896568E+03  0.10056103E+05                                10.015496                            6.914079       0.134990       2.013471                    0.999714      29.466103      84.722616       0.625204       0.417905      -1.062741       0.008384      -0.016988      -0.007915       0.020531      -0.010269       0.002587      -0.018449      -0.035008      -0.012897      -0.018993      -0.012913       0.031907             15.147753      10.537275      -7.145984      -6.106525      18.301693       6.774759      16.604290           0.000009
          457              C      54.647629      37.375591       4.549048      -0.110790      36.314911 0.41728248E+03  0.97301771E+04                                 9.620471                            6.869529      -0.103062       1.941153                    0.999485      29.207163      84.184832       0.619385       0.424087      -1.057186      -0.018408      -0.004435       0.012194       0.022521      -0.013951      -0.025354      -0.022444      -0.039206      -0.090063      -0.053588       0.011057       0.042531             12.670371      13.358404       2.469730       4.540517       6.647366       3.984835      18.005344          -0.001121
          458              C      52.298596      37.396842       5.980017       0.153086      47.790134 0.37333535E+03  0.84211736E+04                                11.490600                            6.501751      -0.272912       1.938444                    0.998644      25.527420      71.107900       0.639499       0.424613      -1.062555      -0.028597       0.000327       0.017575       0.033567       0.002742      -0.017236       0.004741       0.044705       0.009262      -0.025551      -0.005777       0.031328             19.132578      30.431336       1.459321     -10.518376       7.004193       1.612653      19.962206          -0.000060
          459              C      51.075560      37.409400       6.724531      -0.104516      88.364004 0.44793200E+03  0.10539652E+05                                16.328720                            7.054873       0.404996       2.086902                    0.999717      29.319076      82.515541       0.624733       0.416675      -1.071119       0.113551       0.008072      -0.072328       0.134872       0.005928       0.063963       0.013717      -0.058795       0.068789      -0.080490       0.013522       0.066968             31.423458      56.970759       0.726400     -29.116120       9.517569      -0.331733      27.782047           0.000031
          460              C      50.109345      37.344197       7.339267      -0.100305      90.790036 0.44976015E+03  0.10606044E+05                                16.647113                            7.088300       0.378082       2.076761                    0.999730      29.471702      83.359575       0.620011       0.418923      -1.068409      -0.110173      -0.007088       0.069992       0.130718       0.005302       0.066268       0.013910      -0.062765       0.068703      -0.084015       0.015599       0.068416             33.065283      60.347493       0.337558     -30.947682       9.844575      -0.151588      29.003780          -0.000082
          461              C      48.896347      37.358686       8.076951       0.147257      48.482881 0.38306604E+03  0.87206177E+04                                11.750096                            6.649088      -0.367739       1.906496                    0.998573      25.956339      73.298526       0.621657       0.432795      -1.054563       0.024639       0.000956      -0.015421       0.029083       0.000166      -0.025818       0.002707       0.050008      -0.004440      -0.025014      -0.016329       0.041342             21.578183      36.732553       0.420067     -15.493131       7.298005       1.289567      20.703992           0.000008
          462              C      46.512180      37.392495       9.524996       0.146953      48.760294 0.38913025E+03  0.88953821E+04                                11.818917                            6.703174      -0.366489       1.905809                    0.998482      26.108979      73.932591       0.618784       0.433009      -1.054212      -0.024781       0.001784       0.014544       0.028789      -0.001674      -0.023159       0.003898       0.046909      -0.005052      -0.023565      -0.014488       0.038052             22.120841      38.021556      -0.740674     -15.719980       7.504738       2.015496      20.836230          -0.000021
          463              C      45.286634      37.409400      10.269510      -0.108982      99.954438 0.50150394E+03  0.12145144E+05                                17.745572                            7.480700       0.344446       2.054040                    0.999788      30.433818      87.058451       0.604417       0.418448      -1.069371       0.109893      -0.000823      -0.067008       0.128714       0.000261       0.065670       0.013627      -0.068396       0.056317      -0.085557       0.021752       0.063805             37.361321      69.643916      -4.138283     -34.378653      11.164248       2.516102      31.275799           0.000032
          464              C      44.270226      37.421474      10.887661      -0.114936      98.366020 0.49750287E+03  0.12022714E+05                                17.560596                            7.440760       0.324943       2.048063                    0.999813      30.428652      86.917570       0.607336       0.417321      -1.070219      -0.109653       0.004510       0.065550       0.127832       0.027680       0.060239       0.000264      -0.065666       0.089090      -0.086255       0.019578       0.066676             36.808414      68.795707      -6.433569     -32.930481      11.524713       3.861949      30.104824          -0.000032
          465              C      43.032132      37.682285      11.553625       0.163932      51.135367 0.38178432E+03  0.86777868E+04                                12.121155                            6.604364      -0.352217       1.908189                    0.998700      25.913105      72.943825       0.628985       0.428425      -1.058018       0.025794      -0.000659      -0.015561       0.030132      -0.006201      -0.014903       0.006181       0.034661      -0.007275      -0.018503      -0.009369       0.027872             22.767425      37.660549      -2.761124     -12.054615       8.466569       4.488741      22.175157           0.000039
          466              C      59.692025      28.638440       4.549048      -0.110786      36.313878 0.41727392E+03  0.97298911E+04                                 9.620169                            6.869390      -0.102926       1.941197                    0.999485      29.206787      84.182349       0.619403       0.424079      -1.057195      -0.013054      -0.013702       0.012200       0.022516      -0.023942      -0.032112      -0.010735      -0.004557      -0.090041      -0.053579       0.011060       0.042519             12.669737      10.463483       4.140576       5.720668       9.541416       1.939492      18.004312           0.000427
          467              C      58.535913      26.593492       5.980017       0.153100      47.789713 0.37333062E+03  0.84210442E+04                                11.490553                            6.501721      -0.272918       1.938445                    0.998644      25.527261      71.107467       0.639498       0.424614      -1.062553      -0.014029      -0.024921       0.017580       0.033570       0.020723      -0.004509      -0.017292      -0.017601       0.009258      -0.025544      -0.005775       0.031319             19.132656      14.124763      10.873947      -3.862719      23.310964      -9.915722      19.962242          -0.001039
          468              C      57.935270      25.528033       6.724531      -0.104551      88.367265 0.44794690E+03  0.10540094E+05                                16.329104                            7.054995       0.404988       2.086894                    0.999717      29.319581      82.517415       0.624727       0.416676      -1.071118       0.063755       0.094315      -0.072327       0.134875      -0.022487       0.043864       0.048530       0.039657       0.068800      -0.080481       0.013509       0.066972             31.424729      22.010696      20.911878     -14.845972      44.480304     -25.050600      27.783186          -0.000207
          469              C      57.395695      24.723868       7.339267      -0.100276      90.788299 0.44974932E+03  0.10605725E+05                                16.646922                            7.088214       0.378082       2.076764                    0.999730      29.471349      83.358326       0.620015       0.418923      -1.068409      -0.061234      -0.091859       0.069993       0.130716      -0.024533       0.045184       0.050438       0.040565       0.068700      -0.084023       0.015605       0.068418             33.065324      22.762562      22.037175     -15.605135      47.429567     -26.725811      29.003844          -0.000434
          470              C      56.801745      23.666136       8.076951       0.147237      48.483785 0.38307299E+03  0.87208156E+04                                11.750230                            6.649142      -0.367735       1.906494                    0.998573      25.956614      73.299475       0.621655       0.432794      -1.054564       0.013140       0.020862      -0.015418       0.029079       0.021743      -0.010563      -0.023717      -0.024725      -0.004436      -0.025023      -0.016328       0.041351             21.578742      15.020752      12.955928      -6.630024      29.010968     -14.062737      20.704508          -0.000000
          471              C      55.638941      21.584482       9.524996       0.146971      48.759669 0.38912402E+03  0.88952047E+04                                11.818837                            6.703128      -0.366498       1.905810                    0.998482      26.108737      73.931781       0.618785       0.433010      -1.054212      -0.010849      -0.022354       0.014546       0.028792       0.019469      -0.008203      -0.022001      -0.026351      -0.005057      -0.023557      -0.014487       0.038045             22.120870      14.492471      12.843837      -6.114576      31.033875     -14.621761      20.836262          -0.000019
          472              C      55.040807      20.514676      10.269510      -0.109011      99.956966 0.50151563E+03  0.12145500E+05                                17.745863                            7.480791       0.344442       2.054037                    0.999788      30.434174      87.059770       0.604412       0.418448      -1.069370       0.054233       0.095585      -0.067009       0.128717      -0.029481       0.044636       0.050055       0.034645       0.056321      -0.085550       0.021746       0.063805             37.362356      22.200806      23.253894     -15.010752      58.609504     -31.031839      31.276758           0.000028
          473              C      54.543060      19.628404      10.887661      -0.114904      98.363709 0.49748890E+03  0.12022291E+05                                17.560357                            7.440657       0.324940       2.048066                    0.999813      30.428202      86.915962       0.607340       0.417321      -1.070219      -0.050924      -0.097212       0.065550       0.127829      -0.014600       0.030347       0.052042       0.080784       0.089083      -0.086263       0.019588       0.066675             36.808193      20.270604      21.582046     -13.120612      60.049182     -30.449549      30.104794          -0.000029
          474              C      54.149881      18.425777      11.553625       0.163919      51.136399 0.38179097E+03  0.86779786E+04                                12.121316                            6.604419      -0.352222       1.908183                    0.998700      25.913381      72.944851       0.628982       0.428425      -1.058018       0.012322       0.022667      -0.015559       0.030128       0.011911      -0.002099      -0.016002      -0.028079      -0.007279      -0.018509      -0.009372       0.027881             22.767956      13.374082      11.260985      -2.139984      32.753967     -12.684406      22.175821           0.000042
          475              C      23.962975      13.835030      25.484231      -0.110784      36.314611 0.41727977E+03  0.97300914E+04                                 9.620401                            6.869499      -0.102929       1.941196                    0.999485      29.207014      84.184117       0.619388       0.424086      -1.057187       0.012526       0.007835      -0.016987       0.022514       0.038276       0.011565       0.007012       0.044140       0.056314      -0.053570       0.011068       0.042502             12.670202      10.462341      -6.773182      -1.995414      18.285385      -1.153806       9.262879           0.000404
          476              C      25.119087      14.502511      23.079246       0.153102      47.790277 0.37333509E+03  0.84211611E+04                                11.490600                            6.501740      -0.272900       1.938452                    0.998644      25.527188      71.107085       0.639501       0.424611      -1.062556       0.014179       0.008017      -0.029353       0.033570      -0.002639      -0.021030      -0.012153      -0.003086       0.052985      -0.025543      -0.005774       0.031317             19.132651      14.122493       0.018367     -11.537336      14.104344      -6.663635      29.171115          -0.001021
          477              C      25.719730      14.849293      21.826550      -0.104536      88.367421 0.44794847E+03  0.10540120E+05                                16.329043                            7.054980       0.405017       2.086907                    0.999717      29.319190      82.515755       0.624732       0.416673      -1.071122      -0.063701      -0.036838       0.113031       0.134874      -0.033840       0.035844       0.020673      -0.039121      -0.167316      -0.080484       0.013512       0.066972             31.424338      22.007256       7.028059     -24.661080      13.896211     -14.241712      58.369548          -0.000213
          478              C      26.259305      15.160816      20.863464      -0.100279      90.790032 0.44976034E+03  0.10606023E+05                                16.647003                            7.088259       0.378104       2.076773                    0.999730      29.471170      83.357304       0.620020       0.418918      -1.068415       0.061255       0.035344      -0.109934       0.130717      -0.034402       0.038202       0.022042      -0.039774      -0.172085      -0.084021       0.015604       0.068417             33.065200      22.760243       7.368228     -25.976189      14.255181     -14.999974      62.180175          -0.000427
          479              C      26.853255      15.503734      19.620330       0.147248      48.483966 0.38307364E+03  0.87208280E+04                                11.750244                            6.649150      -0.367728       1.906498                    0.998573      25.956447      73.298825       0.621655       0.432794      -1.054564      -0.013134      -0.007588       0.024811       0.029081       0.002717      -0.024012      -0.013870       0.003124       0.079163      -0.025019      -0.016327       0.041346             21.578520      15.019739       1.932560     -14.423803      12.789446      -8.328669      36.926376          -0.000001
          480              C      28.016059      16.175080      17.175046       0.146958      48.760658 0.38913379E+03  0.88954730E+04                                11.818940                            6.703192      -0.366483       1.905812                    0.998482      26.108879      73.932071       0.618786       0.433008      -1.054215       0.010850       0.006264      -0.025921       0.028790       0.001243      -0.021093      -0.012177       0.001436       0.078315      -0.023561      -0.014488       0.038049             22.120783      14.492261       1.483523     -14.147083      12.779393      -8.167956      39.090696          -0.000021
          481              C      28.614193      16.520412      15.918252      -0.108980      99.956018 0.50151370E+03  0.12145434E+05                                17.745721                            7.480780       0.344455       2.054045                    0.999788      30.433730      87.058266       0.604413       0.418449      -1.069370      -0.054228      -0.031313       0.112455       0.128714      -0.032257       0.042677       0.024642      -0.037247      -0.159358      -0.085557       0.021750       0.063807             37.361582      22.200117       6.401011     -26.926648      14.809042     -15.546276      75.075586           0.000034
          482              C      29.111940      16.807786      14.876616      -0.114932      98.366781 0.49750599E+03  0.12022811E+05                                17.560696                            7.440802       0.324960       2.048070                    0.999813      30.428556      86.917456       0.607332       0.417323      -1.070217       0.050927       0.029398      -0.113505       0.127832      -0.023752       0.023873       0.013782      -0.027428      -0.235513      -0.086252       0.019573       0.066679             36.808542      20.270653       5.176394     -24.721316      14.293539     -14.272927      75.861432          -0.000035
          483              C      29.505118      17.034788      13.520781       0.163933      51.135468 0.38178443E+03  0.86777942E+04                                12.121194                            6.604381      -0.352215       1.908190                    0.998700      25.913115      72.943993       0.628981       0.428427      -1.058016      -0.012323      -0.007114       0.026560       0.030132      -0.001995      -0.011928      -0.006887      -0.002307       0.070015      -0.018507      -0.009365       0.027872             22.767443      13.373763      -1.735964     -11.329952      15.378240      -6.541266      39.550325           0.000040
          484              C      29.007371      16.747413      33.721696      -0.110315      36.306154 0.41718566E+03  0.97275076E+04                                 9.619379                            6.869095      -0.102960       1.941214                    0.999484      29.204001      84.178248       0.619345       0.424132      -1.057142       0.018129       0.010467      -0.008309       0.022523       0.028136       0.004680       0.002698       0.032489       0.122346      -0.052880       0.011114       0.041766             12.667603      13.354555      -5.100348      -0.814835      19.244000      -0.470416       5.404254          -0.000700
          485              C      31.356404      18.103628      33.264742       0.152860      47.811017 0.37348435E+03  0.84254745E+04                                11.493875                            6.503050      -0.272752       1.938414                    0.998647      25.533598      71.131821       0.639427       0.424613      -1.062542       0.028660       0.016549      -0.005562       0.033559       0.015450      -0.008339      -0.004818       0.017838      -0.071569      -0.025533      -0.005912       0.031445             19.139029      30.440514       9.436746      -4.883869      19.543966      -2.819687       7.432609          -0.001152
          486              C      32.579440      18.809748      33.028410      -0.104455      88.390279 0.44801780E+03  0.10542319E+05                                16.332260                            7.055811       0.404526       2.086720                    0.999716      29.321892      82.529676       0.624648       0.416706      -1.071084      -0.113502      -0.065524       0.031714       0.134840      -0.062280       0.015763       0.009098      -0.071918       0.029843      -0.080550       0.013608       0.066942             31.431213      56.982124      27.217921     -10.392650      25.553445      -6.000176      11.758069          -0.000156
          487              C      33.545655      19.367593      32.762024      -0.100519      90.825233 0.44989876E+03  0.10610239E+05                                16.651503                            7.089588       0.377798       2.076630                    0.999731      29.476360      83.379182       0.619922       0.418946      -1.068383       0.110187       0.063622      -0.030012       0.130727      -0.064207       0.017092       0.009866      -0.074134       0.034560      -0.083977       0.015599       0.068379             33.075460      60.364426      29.076073     -10.637369      26.789983      -6.141454      12.071970          -0.000544
          488              C      34.758653      20.067917      32.529790       0.147332      48.483734 0.38304869E+03  0.87201539E+04                                11.750373                            6.648980      -0.367823       1.906475                    0.998573      25.955920      73.297878       0.621654       0.432800      -1.054556      -0.024647      -0.014229       0.006042       0.029093       0.024278      -0.008753      -0.005054       0.028037      -0.070198      -0.024978      -0.016335       0.041313             21.579402      36.734081      14.468766      -5.560771      20.026797      -3.210486       7.977329           0.000013
          489              C      37.142820      21.444417      32.078984       0.146911      48.763446 0.38914931E+03  0.88959399E+04                                11.819436                            6.703338      -0.366524       1.905789                    0.998482      26.109807      73.935808       0.618776       0.433009      -1.054211       0.024774       0.014303      -0.003166       0.028780       0.022398      -0.006148      -0.003550       0.025864      -0.068272      -0.023586      -0.014485       0.038071             22.122537      38.024367      15.069417      -4.542053      20.623605      -2.622343       7.719640          -0.000037
          490              C      38.368366      22.151986      31.846750      -0.108953      99.957118 0.50150558E+03  0.12145209E+05                                17.745937                            7.480734       0.344410       2.054026                    0.999788      30.433877      87.059073       0.604412       0.418450      -1.069368      -0.109889      -0.063446       0.021558       0.128708      -0.062011       0.021647       0.012497      -0.071602       0.046739      -0.085570       0.021756       0.063814             37.363046      69.646808      33.793971      -7.558274      30.624527      -4.363749      11.817804           0.000035
          491              C      39.384774      22.738810      31.652084      -0.114994      98.375034 0.49753829E+03  0.12023798E+05                                17.561645                            7.441041       0.324891       2.048035                    0.999813      30.429778      86.921949       0.607322       0.417323      -1.070217       0.109655       0.063307      -0.017594       0.127834      -0.066025      -0.006022      -0.003478      -0.076241       0.057298      -0.086248       0.019559       0.066690             36.811670      68.801640      33.195090      -4.911629      30.470779      -2.835712      11.162591          -0.000042
          492              C      40.622868      23.453624      31.675990       0.163948      51.135735 0.38178156E+03  0.86777120E+04                                12.121227                            6.604337      -0.352245       1.908180                    0.998700      25.913061      72.943745       0.628986       0.428425      -1.058018      -0.025796      -0.014892       0.004565       0.030134       0.016111       0.000876       0.000504       0.018602      -0.055432      -0.018500      -0.009364       0.027864             22.768031      37.661530      12.286356      -1.415045      23.474043      -0.816973       7.168521           0.000038
          493              C      36.783103       6.433325       4.549048      -0.110800      36.316259 0.41729535E+03  0.97305880E+04                                 9.620818                            6.869701      -0.103079       1.941144                    0.999485      29.207706      84.187893       0.619366       0.424095      -1.057177      -0.005362       0.018160       0.012193       0.022521       0.009995       0.006757       0.033180       0.043738      -0.090041      -0.053580       0.011067       0.042514             12.670999       6.186477      -1.671153      -1.180774      13.820126      -5.925073      18.006394          -0.001119
          494              C      35.590183       8.457021       5.980017       0.153085      47.790817 0.37333993E+03  0.84212950E+04                                11.490668                            6.501771      -0.272899       1.938450                    0.998644      25.527370      71.107625       0.639501       0.424610      -1.062557      -0.014573       0.024605       0.017578       0.033568      -0.017987      -0.012721       0.012555      -0.027097       0.009260      -0.025548      -0.005778       0.031326             19.132650      11.597192      -9.414572      -6.655824      25.838342       8.302717      19.962417          -0.000058
          495              C      34.967790       9.509923       6.724531      -0.104505      88.364884 0.44793603E+03  0.10539752E+05                                16.328751                            7.054881       0.405021       2.086912                    0.999717      29.318755      82.514180       0.624737       0.416672      -1.071123       0.049793      -0.102372      -0.072325       0.134871       0.028421       0.020103      -0.062254       0.019134       0.068788      -0.080492       0.013522       0.066970             31.423355      20.751759     -20.184569     -14.270789      45.736269      25.381077      27.782035           0.000027
          496              C      34.541149      10.379291       7.339267      -0.100307      90.791949 0.44977072E+03  0.10606331E+05                                16.647225                            7.088345       0.378099       2.076768                    0.999730      29.471504      83.358535       0.620015       0.418919      -1.068414      -0.048940       0.098959       0.069996       0.130719       0.029826       0.021087      -0.064347       0.022200       0.068698      -0.084015       0.015598       0.068417             33.065322      22.178024     -21.699647     -15.342629      48.014062      26.877300      29.003881          -0.000077
          497              C      33.922103      11.422533       8.076951       0.147265      48.483265 0.38306773E+03  0.87206606E+04                                11.750144                            6.649105      -0.367733       1.906499                    0.998573      25.956225      73.298082       0.621656       0.432795      -1.054564       0.011498      -0.021815      -0.015420       0.029084      -0.021571      -0.015252       0.021002      -0.025287      -0.004445      -0.025012      -0.016327       0.041339             21.578103      14.292751     -12.535367      -8.863294      29.737522      12.772400      20.704036           0.000004
          498              C      32.700739      13.470378       9.524996       0.146944      48.761260 0.38913896E+03  0.88956218E+04                                11.819026                            6.703232      -0.366482       1.905810                    0.998482      26.109095      73.932838       0.618785       0.433007      -1.054215      -0.013931       0.020569       0.014545       0.028788      -0.021151      -0.014957       0.018108      -0.020555      -0.005051      -0.023566      -0.014488       0.038055             22.120863      15.775319     -13.584344      -9.605498      29.750672      12.605962      20.836598          -0.000020
          499              C      32.073327      14.523280      10.269510      -0.108961      99.954869 0.50150737E+03  0.12145243E+05                                17.745598                            7.480734       0.344452       2.054046                    0.999788      30.433537      87.057609       0.604414       0.418449      -1.069370       0.055664      -0.094758      -0.067001       0.128712       0.029748       0.021034      -0.063688       0.033751       0.056321      -0.085562       0.021754       0.063808             37.361139      29.367861     -27.391264     -19.368443      51.439437      28.514742      31.276119           0.000033
          500              C      31.554666      15.397478      10.887661      -0.114956      98.369276 0.49751860E+03  0.12023196E+05                                17.560978                            7.440902       0.324952       2.048064                    0.999813      30.428944      86.918937       0.607327       0.417324      -1.070217      -0.058729       0.092708       0.065557       0.127834       0.042266       0.029887      -0.052303      -0.015122       0.089087      -0.086246       0.019566       0.066680             36.809096      31.414651     -28.016206     -19.810413      48.906783      26.588354      30.105854          -0.000032
          501              C      30.709750      16.339294      11.553625       0.163942      51.135128 0.38178159E+03  0.86777141E+04                                12.121150                            6.604361      -0.352219       1.908191                    0.998699      25.912993      72.943594       0.628981       0.428428      -1.058016       0.013472      -0.022008      -0.015562       0.030133      -0.018107      -0.012804       0.009810      -0.006597      -0.007281      -0.018504      -0.009363       0.027867             22.767320      18.156172     -14.021683      -9.914881      27.970340       8.195367      22.175449           0.000040
          502              C      46.871896       6.433325       4.549048      -0.110311      36.305821 0.41718229E+03  0.97274050E+04                                 9.619310                            6.869061      -0.102950       1.941219                    0.999484      29.203852      84.177591       0.619348       0.424131      -1.057143       0.005300       0.017873       0.012640       0.022523      -0.009572      -0.006767       0.032736       0.042896      -0.089200      -0.052880       0.011113       0.041767             12.667481       6.185697       1.670610       1.181235      13.815032      -5.920886      18.001714          -0.000704
          503              C      48.064817       8.457021       5.980017       0.152860      47.810884 0.37348437E+03  0.84254732E+04                                11.493847                            6.503048      -0.272743       1.938417                    0.998647      25.533588      71.131730       0.639428       0.424612      -1.062543       0.014564       0.024687       0.017454       0.033558       0.018019       0.012743       0.012673      -0.027076       0.009143      -0.025534      -0.005912       0.031446             19.138923      11.601095       9.417906       6.659439      25.845242       8.308268      19.970433          -0.001152
          504              C      48.687210       9.509923       6.724531      -0.104449      88.389149 0.44801361E+03  0.10542193E+05                                16.332115                            7.055772       0.404535       2.086724                    0.999716      29.321762      82.529123       0.624651       0.416705      -1.071085      -0.049774      -0.102317      -0.072357       0.134840      -0.028472      -0.020132      -0.062247       0.019248       0.068772      -0.080551       0.013610       0.066941             31.430799      20.756516      20.188770      14.275650      45.744142      25.388781      27.791739          -0.000158
          505              C      49.113850      10.379291       7.339267      -0.100522      90.824730 0.44989786E+03  0.10610210E+05                                16.651435                            7.089577       0.377807       2.076633                    0.999731      29.476338      83.379038       0.619923       0.418946      -1.068384       0.048953       0.098976       0.069979       0.130728      -0.029817      -0.021080      -0.064303       0.022218       0.068727      -0.083976       0.015599       0.068377             33.075184      22.184474      21.705871      15.348431      48.026292      26.886716      29.014786          -0.000542
          506              C      49.732897      11.422533       8.076951       0.147336      48.483378 0.38304669E+03  0.87200951E+04                                11.750314                            6.648963      -0.367820       1.906477                    0.998573      25.955822      73.297494       0.621655       0.432800      -1.054557      -0.011499      -0.021821      -0.015431       0.029094       0.021547       0.015238       0.021003      -0.025248      -0.004449      -0.024975      -0.016335       0.041310             21.579182      14.293482      12.535990       8.864318      29.738223      12.773961      20.705842           0.000010
          507              C      50.954261      13.470378       9.524996       0.146905      48.763470 0.38915083E+03  0.88959808E+04                                11.819426                            6.703346      -0.366515       1.905791                    0.998482      26.109848      73.935879       0.618776       0.433009      -1.054211       0.013929       0.020563       0.014540       0.028780       0.021163       0.014965       0.018112      -0.020582      -0.005034      -0.023588      -0.014485       0.038073             22.122396      15.776447      13.585498       9.606389      29.752739      12.607335      20.838002          -0.000035
          508              C      51.581673      14.523280      10.269510      -0.108939      99.954991 0.50149712E+03  0.12144948E+05                                17.745683                            7.480663       0.344419       2.054032                    0.999788      30.433625      87.058049       0.604416       0.418449      -1.069369      -0.055659      -0.094754      -0.067001       0.128707      -0.029755      -0.021039      -0.063695       0.033753       0.056323      -0.085573       0.021760       0.063814             37.362213      29.368671      27.392101      19.369165      51.440786      28.515768      31.277181           0.000032
          509              C      52.100334      15.397478      10.887661      -0.115006      98.374852 0.49754035E+03  0.12023856E+05                                17.561602                            7.441048       0.324903       2.048038                    0.999813      30.429854      86.922106       0.607323       0.417322      -1.070218       0.058736       0.092708       0.065554       0.127836      -0.042262      -0.029883      -0.052306      -0.015139       0.089110      -0.086245       0.019555       0.066690             36.811300      31.416513      28.017994      19.811747      48.909673      26.590131      30.107714          -0.000038
          510              C      52.945250      16.339294      11.553625       0.163954      51.135096 0.38177864E+03  0.86776257E+04                                12.121123                            6.604312      -0.352242       1.908183                    0.998700      25.912913      72.943157       0.628987       0.428425      -1.058018      -0.013471      -0.022010      -0.015564       0.030135       0.018101       0.012799       0.009810      -0.006596      -0.007277      -0.018497      -0.009362       0.027860             22.767633      18.156499      14.022040       9.915080      27.970819       8.195719      22.175580           0.000042
          511              C      41.827500      38.952528      33.721696      -0.110782      36.313531 0.41727058E+03  0.97297869E+04                                 9.620096                            6.869358      -0.102917       1.941202                    0.999485      29.206592      84.181474       0.619405       0.424078      -1.057197      -0.000522      -0.020937      -0.008266       0.022516      -0.000267       0.000119      -0.005497      -0.065630       0.124585      -0.053581       0.011060       0.042521             12.669576      22.193918       0.001697       0.000334      10.410215       0.940873       5.404594           0.000436
          512              C      41.827500      36.240099      33.264742       0.153102      47.789986 0.37333132E+03  0.84210673E+04                                11.490605                            6.501731      -0.272928       1.938441                    0.998644      25.527315      71.107745       0.639497       0.424615      -1.062553       0.000147      -0.033106      -0.005562       0.033570       0.000014       0.000012       0.009606      -0.035421      -0.071618      -0.025544      -0.005774       0.031319             19.132846      14.092789       0.002457       0.000500      35.875311       5.637033       7.430439          -0.001045
          513              C      41.827500      34.827859      33.028410      -0.104559      88.369095 0.44795370E+03  0.10540298E+05                                16.329334                            7.055057       0.404977       2.086889                    0.999717      29.319789      82.518292       0.624722       0.416677      -1.071117       0.000052       0.131095       0.031710       0.134875       0.000024       0.000011      -0.018171       0.143797       0.029553      -0.080479       0.013506       0.066973             31.425448       9.837744       0.003520       0.000679      72.682525      11.997924      11.756076          -0.000198
          514              C      41.827500      33.712169      32.762024      -0.100273      90.789443 0.44975231E+03  0.10605817E+05                                16.647071                            7.088244       0.378070       2.076760                    0.999730      29.471432      83.358748       0.620012       0.418924      -1.068408       0.000018      -0.127221      -0.030020       0.130715       0.000017       0.000015      -0.019749       0.148362       0.034568      -0.084024       0.015605       0.068420             33.065913      10.000502       0.002518       0.000474      77.128439      12.279157      12.068798          -0.000443
          515              C      41.827500      32.311520      32.529790       0.147231      48.484282 0.38307546E+03  0.87208888E+04                                11.750313                            6.649163      -0.367741       1.906490                    0.998573      25.956749      73.300013       0.621654       0.432794      -1.054563       0.000004       0.028445       0.006037       0.029078       0.000006       0.000003       0.010118      -0.056102      -0.070338      -0.025026      -0.016328       0.041354             21.579087      11.673290       0.001001       0.000181      45.086696       6.420813       7.977276           0.000006
          516              C      41.827500      29.558521      32.078984       0.146979      48.759607 0.38912204E+03  0.88951503E+04                                11.818841                            6.703116      -0.366506       1.905808                    0.998482      26.108673      73.931617       0.618785       0.433011      -1.054211      -0.000000      -0.028618      -0.003167       0.028793      -0.000001       0.000000       0.007087      -0.051702      -0.068185      -0.023555      -0.014487       0.038042             22.121034      11.922517       0.000249       0.000040      46.721355       5.244296       7.719230          -0.000025
          517              C      41.827500      28.143383      31.846750      -0.109027      99.959256 0.50152478E+03  0.12145779E+05                                17.746131                            7.480864       0.344436       2.054032                    0.999788      30.434433      87.060784       0.604409       0.418449      -1.069369       0.000000       0.126899       0.021561       0.128718      -0.000001      -0.000000      -0.024990       0.143176       0.046696      -0.085547       0.021742       0.063805             37.363245      11.113755       0.000371       0.000046      89.158092       8.727505      11.817889           0.000034
          518              C      41.827500      26.969735      31.652084      -0.114889      98.363487 0.49748458E+03  0.12022162E+05                                17.560350                            7.440630       0.324931       2.048065                    0.999813      30.428046      86.915476       0.607340       0.417322      -1.070219       0.000000      -0.126610      -0.017601       0.127827      -0.000002      -0.000001       0.006948       0.152485       0.057400      -0.086267       0.019592       0.066676             36.808430      11.304871       0.000206       0.000019      87.958687       5.670882      11.161732          -0.000035
          519              C      41.827500      25.540108      31.675990       0.163912      51.137066 0.38179415E+03  0.86780712E+04                                12.121422                            6.604445      -0.352222       1.908181                    0.998700      25.913528      72.945410       0.628981       0.428425      -1.058018       0.000000       0.029779       0.004563       0.030127      -0.000002      -0.000002      -0.001013      -0.037237      -0.055468      -0.018512      -0.009374       0.027885             22.768344      16.381144       0.000049      -0.000001      44.755280       1.633935       7.168608           0.000038
          520              C      41.827500      44.777296      25.484231      -0.111258      36.323190 0.41737133E+03  0.97326253E+04                                 9.621487                            6.869891      -0.103018       1.941137                    0.999486      29.210113      84.190965       0.619427       0.424042      -1.057230      -0.000001      -0.014704      -0.017042       0.022509      -0.000002      -0.000000      -0.013859      -0.089671       0.056644      -0.054276       0.011006       0.043270             12.673064      22.202898      -0.000032       0.000026       6.552743       2.304992       9.263551           0.000017
          521              C      41.827500      43.442332      23.079246       0.153319      47.769061 0.37318314E+03  0.84167863E+04                                11.487315                            6.500434      -0.273068       1.938479                    0.998641      25.521124      71.083694       0.639570       0.424614      -1.062566      -0.000002      -0.016260      -0.029374       0.033574       0.000001      -0.000001       0.024250       0.006283       0.052720      -0.025562      -0.005645       0.031207             19.126135      14.090267      -0.000032      -0.000008      14.128656      13.317650      29.159483           0.000049
          522              C      41.827500      42.748770      21.826550      -0.104590      88.338049 0.44784741E+03  0.10537011E+05                                16.325177                            7.053919       0.405483       2.087087                    0.999717      29.316315      82.501308       0.624822       0.416641      -1.071156      -0.000004       0.073617       0.113049       0.134906      -0.000000      -0.000001      -0.041316       0.078237      -0.167265      -0.080428       0.013432       0.066996             31.415796       9.835381      -0.000055      -0.000074      26.058911      28.469668      58.353096          -0.000004
          523              C      41.827500      42.125722      20.863464      -0.100081      90.753081 0.44961243E+03  0.10601569E+05                                16.642475                            7.086909       0.378359       2.076891                    0.999730      29.466782      83.338668       0.620108       0.418896      -1.068438      -0.000004      -0.070705      -0.109934       0.130708      -0.000001      -0.000003      -0.044119       0.079515      -0.172189      -0.084061       0.015605       0.068456             33.054681       9.997727      -0.000075      -0.000115      27.006558      29.985885      62.159759           0.000013
          524              C      41.827500      41.439887      19.620330       0.147173      48.482600 0.38308734E+03  0.87211906E+04                                11.749896                            6.649222      -0.367660       1.906513                    0.998573      25.956909      73.299595       0.621660       0.432788      -1.054571      -0.000001       0.015173       0.024797       0.029071      -0.000001      -0.000002       0.027760      -0.006241       0.079197      -0.025055      -0.016320       0.041375             21.577200      11.672916      -0.000058      -0.000083      16.134817      16.654414      36.923866           0.000000
          525              C      41.827500      40.097196      17.175046       0.147007      48.757034 0.38910985E+03  0.88947892E+04                                11.818399                            6.703011      -0.366474       1.905824                    0.998482      26.108085      73.929267       0.618791       0.433011      -1.054212      -0.000000      -0.012527      -0.025932       0.028799       0.000000      -0.000000       0.024338      -0.002884       0.078280      -0.023539      -0.014489       0.038028             22.119190      11.922031       0.000046       0.000105      15.347762      16.334378      39.087776          -0.000009
          526              C      41.827500      39.406532      15.918252      -0.109035      99.954059 0.50151319E+03  0.12145411E+05                                17.745463                            7.480751       0.344472       2.054048                    0.999788      30.434091      87.059078       0.604417       0.418446      -1.069373      -0.000002       0.062631       0.112457       0.128721      -0.000000      -0.000000      -0.049270       0.074486      -0.159337      -0.085542       0.021742       0.063799             37.360464      11.113147       0.000077       0.000165      25.894981      31.091199      75.073265           0.000032
          527              C      41.827500      38.831783      14.876616      -0.114855      98.355840 0.49745760E+03  0.12021328E+05                                17.559419                            7.440398       0.324982       2.048088                    0.999813      30.427214      86.911986       0.607354       0.417318      -1.070222      -0.000003      -0.058799      -0.113500       0.127826      -0.000002      -0.000002      -0.027584       0.054815      -0.235554      -0.086272       0.019606       0.066667             36.805244      11.304101       0.000051       0.000121      23.257177      28.542955      75.854455          -0.000026
          528              C      41.827500      38.377779      13.520781       0.163905      51.136030 0.38179255E+03  0.86780161E+04                                12.121223                            6.604419      -0.352197       1.908190                    0.998700      25.913405      72.944717       0.628985       0.428423      -1.058020       0.000001       0.014229       0.026554       0.030127      -0.000003      -0.000002       0.013779       0.004602       0.070051      -0.018512      -0.009374       0.027886             22.767409      16.380776       0.000040       0.000144      12.371401      13.082478      39.550050           0.000039
          529              C      54.647629      16.747413      33.721696      -0.110311      36.305651 0.41718344E+03  0.97274001E+04                                 9.619180                            6.869019      -0.102983       1.941209                    0.999484      29.203793      84.176195       0.619359       0.424125      -1.057151      -0.018127       0.010465      -0.008330       0.022527      -0.028142      -0.004681       0.002696       0.032491       0.122356      -0.052887       0.011118       0.041769             12.667189      13.354126       5.100046       0.814867      19.243211      -0.470429       5.404231          -0.000715
          530              C      52.298596      18.103628      33.264742       0.152863      47.811301 0.37348513E+03  0.84254995E+04                                11.493930                            6.503061      -0.272768       1.938408                    0.998647      25.533653      71.132087       0.639426       0.424613      -1.062541      -0.028658       0.016546      -0.005578       0.033559      -0.015451       0.008337      -0.004817       0.017839      -0.071580      -0.025536      -0.005911       0.031447             19.139275      30.440994      -9.437116       4.883968      19.544121      -2.819754       7.432710          -0.001148
          531              C      51.075560      18.809748      33.028410      -0.104469      88.393656 0.44803144E+03  0.10542736E+05                                16.332711                            7.055953       0.404497       2.086708                    0.999717      29.322331      82.531701       0.624636       0.416710      -1.071080       0.113504      -0.065528       0.031698       0.134840       0.062278      -0.015765       0.009097      -0.071917       0.029825      -0.080545       0.013603       0.066942             31.432489      56.984398     -27.219197      10.393081      25.554567      -6.000455      11.758503          -0.000159
          532              C      50.109345      19.367593      32.762024      -0.100513      90.827390 0.44990546E+03  0.10610452E+05                                16.651820                            7.089678       0.377789       2.076627                    0.999731      29.476545      83.380339       0.619913       0.418951      -1.068379      -0.110184       0.063619      -0.030024       0.130727       0.064202      -0.017097       0.009868      -0.074133       0.034559      -0.083975       0.015600       0.068374             33.076481      60.366210     -29.077140      10.637702      26.790929      -6.141681      12.072304          -0.000541
          533              C      48.896347      20.067917      32.529790       0.147326      48.484179 0.38305073E+03  0.87202187E+04                                11.750460                            6.649004      -0.367826       1.906473                    0.998573      25.956038      73.298472       0.621651       0.432801      -1.054555       0.024647      -0.014229       0.006036       0.029092      -0.024282       0.008750      -0.005053       0.028039      -0.070205      -0.024979      -0.016337       0.041316             21.579811      36.734776     -14.469263       5.560903      20.027198      -3.210585       7.977460           0.000013
          534              C      46.512180      21.444417      32.078984       0.146917      48.763264 0.38914578E+03  0.88958389E+04                                11.819417                            6.703305      -0.366519       1.905792                    0.998482      26.109698      73.935410       0.618778       0.433009      -1.054211      -0.024774       0.014303      -0.003168       0.028781      -0.022399       0.006145      -0.003549       0.025864      -0.068268      -0.023584      -0.014486       0.038070             22.122713      38.024822     -15.069764       4.542128      20.623623      -2.622384       7.719693          -0.000037
          535              C      45.286634      22.151986      31.846750      -0.108962      99.958815 0.50151104E+03  0.12145378E+05                                17.746152                            7.480782       0.344409       2.054025                    0.999788      30.434037      87.059749       0.604409       0.418451      -1.069367       0.109890      -0.063447       0.021557       0.128709       0.062007      -0.021648       0.012498      -0.071600       0.046729      -0.085566       0.021754       0.063812             37.363726      69.648091     -33.794658       7.558430      30.625098      -4.363842      11.817990           0.000034
          536              C      44.270226      22.738810      31.652084      -0.114984      98.375099 0.49753739E+03  0.12023778E+05                                17.561688                            7.441052       0.324890       2.048036                    0.999813      30.429721      86.921961       0.607319       0.417325      -1.070215      -0.109654       0.063306      -0.017596       0.127834       0.066022       0.006019      -0.003477      -0.076241       0.057303      -0.086246       0.019560       0.066686             36.811835      68.801847     -33.195309       4.911668      30.471024      -2.835744      11.162636          -0.000041
          537              C      43.032132      23.453624      31.675990       0.163944      51.136152 0.38178408E+03  0.86777904E+04                                12.121321                            6.604377      -0.352246       1.908179                    0.998700      25.913161      72.944308       0.628981       0.428427      -1.058016       0.025795      -0.014892       0.004564       0.030133      -0.016115      -0.000879       0.000504       0.018602      -0.055438      -0.018501      -0.009367       0.027869             22.768221      37.661753     -12.286420       1.415061      23.474340      -0.816992       7.168570           0.000038
          538              C      59.692025      13.835030      25.484231      -0.110802      36.315373 0.41728842E+03  0.97303422E+04                                 9.620513                            6.869553      -0.103104       1.941135                    0.999485      29.207442      84.185524       0.619388       0.424084      -1.057189      -0.012538       0.007847      -0.016991       0.022527      -0.038291      -0.011576       0.007017       0.044143       0.056332      -0.053587       0.011064       0.042523             12.670420      10.462491       6.773345       1.995435      18.285774      -1.153836       9.262994          -0.001127
          539              C      58.535913      14.502511      23.079246       0.153089      47.790628 0.37333713E+03  0.84212307E+04                                11.490699                            6.501777      -0.272934       1.938436                    0.998644      25.527515      71.108428       0.639495       0.424614      -1.062553      -0.014181       0.008017      -0.029350       0.033568       0.002639       0.021038      -0.012156      -0.003089       0.053002      -0.025552      -0.005776       0.031327             19.132871      14.122595      -0.018451      11.537484      14.104449      -6.663796      29.171568          -0.000054
          540              C      57.935270      14.849293      21.826550      -0.104531      88.366384 0.44794111E+03  0.10539924E+05                                16.329012                            7.054951       0.404975       2.086891                    0.999717      29.319393      82.516782       0.624728       0.416676      -1.071118       0.063696      -0.036839       0.113031       0.134871       0.033837      -0.035846       0.020673      -0.039122      -0.167326      -0.080487       0.013515       0.066972             31.424319      22.007136      -7.028087      24.660969      13.896274     -14.241831      58.369546           0.000028
          541              C      57.395696      15.160816      20.863464      -0.100294      90.789989 0.44975700E+03  0.10605953E+05                                16.647124                            7.088279       0.378077       2.076760                    0.999730      29.471611      83.359314       0.620011       0.418924      -1.068408      -0.061257       0.035343      -0.109934       0.130717       0.034401      -0.038200       0.022038      -0.039778      -0.172083      -0.084018       0.015600       0.068418             33.065554      22.760367      -7.368354      25.976384      14.255393     -15.000290      62.180902          -0.000079
[truncated: 167,205 more chars]
