# Supplementary material for: A collection of forcefield precursors for metal–organic frameworks
Source: RSC Adv. 2019 Nov 13;9(63):36492–507. doi: 10.1039/c9ra07327b (PMC9075174; doi:10.1039/c9ra07327b)
Supplement: RA-009-C9RA07327B-s4233 [file RA-009-C9RA07327B-s4233.xyz]

  744
jmolscript: load "" {1 1 1} spacegroup "x,y,z" unitcell [{     37.291400     0.000000     0.000000 }, {     18.645700    32.295300     0.000000 }, {     18.645700    10.765100    30.448301 }]
Cu    45.386058    21.530738    15.225673     0.883675
Cu    47.514464    21.523956    15.220192     0.877306
Cu    37.292705    26.204299     8.608953     0.880906
Cu    37.305944    27.434642     6.890451     0.879783
Cu    37.291773    16.853410    21.841784     0.881206
Cu    37.299977    15.621883    23.567898     0.876362
Cu    29.193013    21.530523    15.224150     0.881753
Cu    27.063674    21.522987    15.217452     0.878144
Cu    41.349450    19.187714     8.602254     0.882490
Cu    42.414865    18.566783     6.843256     0.881536
Cu    33.247893    14.518460    15.222933     0.881949
Cu    32.165138    12.666970    15.229327     0.885144
Cu    41.339568    28.541833    15.221410     0.882912
Cu    42.407221    30.400104    15.227804     0.880020
Cu    33.247521    23.868595    21.832650     0.882906
Cu    32.165324    24.475531    23.582209     0.885352
Cu    41.336212    14.519859    15.222324     0.882472
Cu    42.419527    12.665248    15.215320     0.884867
Cu    41.347213    23.872470    21.850005     0.881468
Cu    42.429782    24.497492    23.618747     0.892292
Cu    33.231299    19.189760     8.598905     0.883739
Cu    32.149102    18.564092     6.831076     0.885360
Cu    33.240808    28.542371    15.226586     0.881999
Cu    32.179495    30.405810    15.219279     0.885993
H     48.535503    17.509435    16.092841     0.127161
H     50.070790    11.669153    16.086446     0.111822
H     14.806550    10.452912    16.241733     0.105414
H     34.262033    30.287932     7.655007     0.126878
H     30.894806    35.073988     9.150932     0.111680
H     11.419559     4.687017     8.017342     0.105424
H     40.312749    17.313941    26.012593     0.127146
H     43.691164    20.319449    30.020198     0.111839
H     25.872400     9.121269     1.748646     0.105412
H     26.045992    21.014659    11.144383     0.126954
H     24.511264    19.056595     5.639025     0.112017
H     22.484290    18.797479     4.440276     0.105636
H     46.387518    19.771183     7.659270     0.127029
H     52.219334    20.298565     9.150019     0.111863
H     16.993877    20.063240     8.015820     0.105395
H     28.184467    13.801504    16.082488     0.127140
H     22.357686    15.392801    16.087360     0.112062
H     20.293234    14.243950    16.242342     0.105605
H     42.464277    31.525488    11.137989     0.127023
H     41.540941    33.836109     5.638721     0.111941
H     23.683768     3.425024     4.440580     0.105552
H     32.126168    21.019504    26.022640     0.126899
H     33.043537    16.592895    30.021111     0.111896
H     13.609310     5.328186     1.749559     0.105379
H     43.356660    12.049269    11.142860     0.126754
H     45.823299    11.698004     5.638721     0.111989
H      9.770906    10.072581     4.441189     0.105489
H     39.430062    26.259093    26.010766     0.126865
H     35.139127    27.677180    30.019893     0.111736
H     16.455203    17.846383     1.747428     0.105169
H     31.214393    14.530086     7.655007     0.127137
H     28.759687     9.214818     9.151846     0.111567
H     27.522358     7.544936     8.016733     0.105708
H     35.149196    33.279338    16.100453     0.127001
H     39.442181    37.528753    16.087664     0.111808
H     20.835265     7.596823    16.242037     0.105434
H     35.153298     9.783861    14.348457     0.126760
H     39.442368     5.531754    14.360028     0.111808
H     58.126851    35.464330    14.204741     0.105287
H     31.225022    28.541617    22.803342     0.126801
H     28.761925    33.842568    21.297064     0.111830
H     64.814691    35.514065    22.430350     0.105270
H     39.433045    16.802383     4.446974     0.126779
H     35.141737    15.383651     0.430539     0.111611
H     53.747535    25.214555    28.702395     0.105158
H     43.373441    31.004242    19.303309     0.127372
H     45.822926    31.361535    24.810798     0.111820
H     47.061747    32.987065    26.007721     0.105438
H     34.256253    12.773868    22.799079     0.127125
H     30.892196     7.984044    21.298891     0.111817
H     48.710027    38.372199    22.433090     0.105482
H     48.535689    25.554948    14.365813     0.126998
H     50.071349    31.392216    14.360028     0.111828
H     52.098137    32.607811    14.205655     0.105592
H     26.048416    22.060704    19.304223     0.127059
H     24.510518    24.001436    24.809885     0.111899
H     59.775317    24.262705    26.007416     0.105558
H     40.311817    25.746567     4.436013     0.126968
H     43.688740    22.742781     0.429626     0.111953
H     63.163241    33.938593    28.699960     0.105497
H     42.454208    11.526946    19.306050     0.126878
H     41.541874     9.225260    24.810494     0.111987
H     60.974982    39.634192    26.007112     0.105501
H     32.120202    22.043265     4.435100     0.126648
H     33.042977    26.466321     0.427494     0.111981
H     50.899591    37.732429    28.700264     0.105462
H     46.397214    23.287064    22.799383     0.126755
H     52.223436    22.760759    21.297978     0.112024
H     54.288634    22.998667    22.432177     0.105590
H     28.180179    29.258142    14.361855     0.126747
H     22.360669    27.667168    14.358810     0.111786
H     57.585939    28.815266    14.206264     0.105563
H     26.046551    25.553333    14.363073     0.126944
H     24.511824    31.392431    14.358810     0.111720
H     59.776063    32.608026    14.206264     0.105416
H     40.319835    12.764179    22.799992     0.127079
H     43.691909     7.983291    21.297673     0.112015
H     63.163427    38.369615    22.430350     0.105268
H     34.263338    25.744091     4.439058     0.126900
H     30.891450    22.740413     0.426581     0.111952
H     48.709094    33.939884    28.699960     0.105507
H     48.534011    22.061565    19.303918     0.127146
H     50.070976    24.002190    24.810189     0.111812
H     52.098323    24.262382    26.007416     0.105469
H     28.181111    23.294385    22.799992     0.126898
H     22.356940    22.760220    21.298282     0.111983
H     57.584075    22.999744    22.432481     0.105588
H     46.399265    29.257496    14.349980     0.126919
H     52.222690    27.667276    14.360028     0.111839
H     54.288634    28.815266    14.205350     0.105592
H     32.129897    11.518872    19.306963     0.126821
H     33.043723     9.225152    24.812016     0.111924
H     50.900524    39.634945    26.008330     0.105370
H     42.473040    22.054460     4.428401     0.126442
H     41.539263    26.469658     0.424145     0.111763
H     60.975355    37.731783    28.696610     0.105906
H     31.205630    30.998428    19.301482     0.126987
H     28.760433    31.360136    24.810494     0.111443
H     64.813758    32.986742    26.006807     0.105457
H     35.154416    16.795171     4.433882     0.127138
H     39.444233    15.382682     0.427799     0.111618
H     58.126478    25.214017    28.700873     0.105496
H     43.365423    28.540003    22.800601     0.126816
H     45.823299    33.846551    21.298282     0.111924
H     47.061560    35.515895    22.432786     0.105620
H     39.428384     9.778048    14.366726     0.126663
H     35.140246     5.532077    14.360028     0.111737
H     53.746976    35.464115    14.205046     0.105368
H     39.429316    33.280737    16.081575     0.127230
H     35.140059    37.529722    16.087664     0.111821
H     16.455949     7.597362    16.241733     0.105554
H     43.383882    14.517276     7.648918     0.126117
H     45.824791     9.212127     9.150628     0.111756
H      9.771838     7.543321     8.015820     0.105532
H     35.153111    26.269212    26.007416     0.126852
H     39.441436    27.676964    30.019284     0.111642
H     20.834519    17.846706     1.746515     0.105591
H     31.222784    12.049915    11.140120     0.127033
H     28.760619    11.699941     5.639634     0.111852
H     27.523291    10.073765     4.441798     0.105244
H     40.315173    30.297190     7.650136     0.127075
H     43.692282    35.079908     9.150323     0.111971
H     25.873519     4.691215     8.016429     0.105437
H     26.048043    17.511158    16.098626     0.127056
H     24.511637    11.669153    16.087360     0.111856
H     22.484663    10.452159    16.241428     0.105369
H     48.536062    21.010569    11.142860     0.126753
H     50.068739    19.056272     5.638112     0.111751
H     14.804686    18.796941     4.440580     0.105235
H     34.258118    17.310927    26.008634     0.126937
H     30.893687    20.318265    30.018675     0.111765
H     11.419373     9.121915     1.747732     0.105525
H     32.117405    31.528287    11.140424     0.126966
H     33.044842    33.834817     5.636894     0.111643
H     13.608378     3.424809     4.440885     0.105428
H     42.463158    21.012506    26.013810     0.127001
H     41.540009    16.592033    30.022329     0.112046
H     23.684141     5.329155     1.749559     0.105604
H     28.179619    19.770752     7.649831     0.126908
H     22.357499    20.297919     9.150019     0.112065
H     20.293048    20.062594     8.014906     0.105571
H     46.396655    13.802042    16.095885     0.126803
H     52.223622    15.393447    16.086446     0.111958
H     16.997607    14.244919    16.242342     0.105605
H     44.264146    17.501469    15.583440     0.134655
H     34.668882    28.067092    11.314589     0.134910
H     39.899933    20.030837    22.702862     0.135014
H     30.318468    20.522910    11.303627     0.134834
H     44.263400    20.527969    11.318851     0.135368
H     30.317535    17.500608    15.572784     0.134487
H     39.904781    28.074735    11.312457     0.134529
H     34.681748    20.032559    22.704080     0.135073
H     41.662698    16.000168    11.300582     0.134818
H     37.291214    24.548411    22.694032     0.134389
H     32.934646    15.993924    11.313980     0.134818
H     37.288790    29.584433    15.574306     0.134596
H     37.292892    13.477690    14.875213     0.133884
H     32.926628    27.060555    19.138584     0.134062
H     37.279840    18.516833     7.754269     0.134956
H     41.662139    27.060340    19.138889     0.134836
H     34.679883    14.982005    19.131885     0.134746
H     44.263400    25.558931    14.874908     0.134348
H     30.317162    22.558267    19.136757     0.134713
H     39.911121    23.025042     7.744525     0.134768
H     39.893967    14.978130    19.132799     0.135084
H     34.679510    23.031070     7.749702     0.134630
H     44.263027    22.549440    19.136453     0.134617
H     30.316789    25.560223    14.886783     0.134776
H     16.535939     9.547460    16.811116     0.098400
H     10.432642     6.021566     6.842038     0.098502
H     26.859504     8.460292     3.398639     0.098379
H     20.754342    19.030221     3.397726     0.098289
H     18.643649    20.246247     6.842647     0.098450
H     18.645514    13.199843    16.810507     0.098541
H     24.749370     4.806509     3.398944     0.098186
H     12.540725     4.804249     3.397117     0.098574
H     10.432456     8.458677     3.396812     0.098442
H     16.534447    19.030221     3.397726     0.098248
H     26.859504     6.023935     6.842342     0.098142
H     20.755088     9.546814    16.811116     0.098356
H     58.046861    33.513802    13.640534     0.098347
H     64.152209    37.036358    23.603827     0.098273
H     53.827339    24.031902    27.050880     0.098586
H     47.724601    34.600646    27.050271     0.098339
H     47.725161    37.036465    23.605959     0.098442
H     53.827712    33.513802    13.639621     0.098353
H     58.046488    24.031471    27.050575     0.098454
H     64.151463    34.600861    27.049966     0.098215
H     62.042634    38.253891    27.048444     0.097637
H     49.832684    38.255182    27.051184     0.098430
H     55.936354    22.812108    23.607177     0.098095
H     55.937286    29.860127    13.639316     0.098182
C     46.407096    19.108591    15.644946     0.582025
C     46.393485    17.671342    15.852908    -0.028178
C     47.587369    16.980976    16.057825    -0.111740
C     13.713539    12.217958    16.143385    -0.123828
C     14.903881    11.523824    16.258175    -0.133797
C     35.553621    28.207576     8.780681     0.583268
C     34.554211    29.059096     9.405176    -0.030140
C     33.986077    30.110523     8.688727    -0.111376
C     12.519655     2.925631     8.110514    -0.122643
C     12.024612     4.021626     7.427863    -0.134447
C     39.027501    17.685660    23.667769     0.581781
C     40.029335    18.553865    24.263642    -0.028734
C     40.590943    18.228544    25.497407    -0.111150
C     24.773609     8.622307     0.056025    -0.123490
C     25.267347     8.343706     1.316889    -0.134227
C     28.175704    21.114129    12.802293     0.581511
C     28.189315    20.833698    11.377921    -0.028133
C     26.994312    20.800219    10.659341    -0.111351
C     23.577301    19.292243     6.137464    -0.124360
C     22.386773    19.169414     5.444765    -0.134246
C     43.936914    19.699595     8.789511     0.584283
C     45.177039    20.143440     9.408221    -0.029919
C     46.372042    20.102640     8.691772    -0.110537
C     14.918238    19.991114     8.109600    -0.122247
C     16.114733    19.871729     7.426645    -0.134762
C     30.634885    14.839906    15.640683     0.582298
C     29.398862    15.573332    15.848950    -0.029529
C     28.201994    14.886841    16.049299    -0.111984
C     22.367941    14.309940    16.143994    -0.124435
C     21.172752    13.625064    16.258479    -0.134019
C     41.493581    29.636859    12.803206     0.580866
C     41.242610    29.761303    11.377617    -0.027331
C     41.807575    30.810039    10.654469    -0.112493
C     23.566300     2.231390     6.138682    -0.123939
C     24.055004     3.323294     5.445374    -0.133956
C     33.089592    21.952515    23.672336     0.581255
C     33.342427    20.651230    24.269427    -0.029322
C     32.782497    20.324939    25.504106    -0.112457
C     13.726405     6.528495     0.057547    -0.124121
C     13.237515     6.240421     1.318107    -0.133634
C     42.209763    13.842411    12.798334     0.582184
C     42.450479    13.998398    11.374267    -0.030276
C     43.071940    12.977974    10.656601    -0.111164
C      8.794617    10.771236     6.137769    -0.124083
C      9.496441     9.802377     5.445374    -0.133933
C     39.756362    24.955009    23.669596     0.582637
C     38.502625    25.389919    24.262120    -0.030055
C     38.499828    26.041100    25.494667    -0.111700
C     17.436526    17.142022     0.055720    -0.123437
C     17.431306    17.710420     1.316280    -0.133924
C     32.372478    16.691180     8.783726     0.581502
C     32.141458    15.396031     9.404567    -0.028047
C     31.510674    14.379482     8.687814    -0.111526
C     28.497529     9.377371     8.111732    -0.122721
C     27.796077     8.401838     7.427863    -0.134753
C     34.826998    30.638443    15.641597     0.582121
C     36.080548    31.343235    15.849254    -0.029332
C     36.081481    32.721706    16.057825    -0.111808
C     19.853755     5.767402    16.143689    -0.123544
C     19.859349     7.145120    16.258784    -0.133940
C     34.823828    12.421203    14.810967     0.581088
C     36.079989    11.718350    14.598742    -0.029701
C     36.083904    10.340524    14.391085    -0.112133
C     57.145155    37.293428    14.304916    -0.123132
C     57.150562    35.915818    14.189213    -0.134388
C     32.371173    26.370189    21.667315     0.581578
C     32.135491    27.664154    21.046779    -0.030104
C     31.511047    28.683501    21.765055    -0.111382
C     65.789861    33.681199    22.336874    -0.122775
C     65.088410    34.657378    23.019829    -0.134669
C     39.747598    18.109374     6.789971     0.583047
C     38.496658    17.672849     6.192880    -0.029801
C     38.500201    17.020377     4.959419    -0.109269
C     54.729791    25.917947    30.394103    -0.122307
C     54.723638    25.350088    29.133239    -0.134427
C     42.212560    29.218311    17.641746     0.580906
C     42.450106    29.063509    19.068249    -0.028078
C     43.079771    30.078551    19.788046    -0.112333
C     46.085831    32.288195    24.311446    -0.123976
C     46.787282    33.257269    25.003536    -0.133986
C     35.556977    14.848087    21.665184     0.580383
C     34.557381    13.994738    21.041907    -0.028279
C     33.986823    12.946648    21.761401    -0.111637
C     49.810123    40.133585    22.339005    -0.123485
C     49.315453    39.037805    23.022265    -0.134088
C     46.410266    23.946750    14.815534     0.579895
C     46.393112    25.386259    14.600265    -0.027186
C     47.585505    26.078562    14.398088    -0.112369
C     51.005312    30.843303    14.304612    -0.123830
C     52.195467    31.537114    14.188908    -0.134010
C     28.172348    21.946702    17.640832     0.580068
C     28.189688    22.230793    19.069162    -0.027436
C     26.996736    22.269978    19.788351    -0.112130
C     60.867955    23.765788    24.310532    -0.123775
C     59.677987    23.889372    25.003536    -0.133898
C     39.026382    25.369142     6.779314     0.582797
C     40.034928    24.505028     6.185877    -0.030271
C     40.592808    24.831426     4.950589    -0.110953
C     62.063331    34.438847    30.391667    -0.123509
C     62.558561    34.716586    29.131107    -0.134139
C     41.488547    13.419558    17.636569     0.581592
C     41.239254    13.295652    19.065508    -0.029257
C     41.801422    12.245732    19.788960    -0.112535
C     60.858073    40.829656    24.310532    -0.123929
C     61.346963    39.737429    25.002927    -0.133875
C     33.090710    21.107885     6.779619     0.581416
C     33.342054    22.410462     6.185268    -0.028923
C     32.779327    22.736860     4.950894    -0.110408
C     51.017991    36.530936    30.390754    -0.123836
C     50.528915    36.819118    29.130499    -0.133761
C     43.942694    23.368879    21.668838     0.582593
C     45.180582    22.927833    21.046170    -0.029878
C     46.376704    22.964327    21.762314    -0.111314
C     52.214113    23.069286    22.337787    -0.123971
C     53.409675    23.188994    23.021656    -0.134047
C     30.636936    28.222755    14.815839     0.581353
C     29.399048    27.488898    14.604528    -0.030122
C     28.202740    28.173989    14.398393    -0.111589
C     59.660087    28.750460    14.303394    -0.123975
C     58.464711    29.434798    14.188299    -0.133784
C     28.172720    23.947073    14.810054     0.580802
C     28.189129    25.387658    14.601483    -0.028321
C     26.995804    26.079208    14.400828    -0.112335
C     60.869074    30.843196    14.303394    -0.123836
C     59.678733    31.536899    14.188299    -0.134015
C     39.028993    14.846903    21.666402     0.579686
C     40.027097    13.996137    21.044039    -0.028198
C     40.590943    12.941803    21.762314    -0.111770
C     62.066315    40.131647    22.337178    -0.124503
C     62.560053    39.036190    23.020438    -0.133429
C     35.564435    25.380015     6.778096     0.580506
C     34.557008    24.509441     6.185572    -0.030197
C     33.987382    24.831856     4.955461    -0.111925
C     49.809377    34.437770    30.391363    -0.123906
C     49.315266    34.716802    29.130803    -0.134015
C     46.410080    21.951008    17.638396     0.580191
C     46.392180    22.228747    19.067031    -0.028128
C     47.584572    22.266533    19.787742    -0.111921
C     51.004567    23.766757    24.310532    -0.123427
C     52.195094    23.889587    25.003231    -0.134463
C     30.635631    23.370171    21.669751     0.581573
C     29.398302    22.932893    21.047693    -0.030185
C     28.202367    22.969063    21.763837    -0.111775
C     59.657849    23.068640    22.337787    -0.124114
C     58.462847    23.189102    23.021960    -0.133527
C     43.946050    28.221140    14.808531     0.580007
C     45.183006    27.485669    14.598133    -0.027126
C     46.378382    28.172374    14.391085    -0.111754
C     52.214300    28.750568    14.304612    -0.123911
C     53.409675    29.434690    14.188908    -0.133842
C     33.088659    13.423003    17.641746     0.581397
C     33.339630    13.297482    19.067944    -0.029350
C     32.781378    12.242072    19.788655    -0.111883
C     51.018364    40.830087    24.312664    -0.123966
C     50.529474    39.737644    25.004449    -0.133808
C     41.498243    21.098304     6.753433     0.580306
C     41.243170    22.404326     6.169739    -0.028116
C     41.811677    22.743534     4.944195    -0.110643
C     60.856022    36.532551    30.388927    -0.123888
C     61.345845    36.819441    29.128672    -0.134058
C     32.372291    29.218634    17.640832     0.581522
C     32.139034    29.063940    19.068553    -0.029075
C     31.504707    30.075429    19.787437    -0.112550
C     65.789488    32.286688    24.310837    -0.122616
C     65.088410    33.256623    25.002622    -0.134593
C     34.818980    18.102592     6.768962     0.580080
C     36.075700    17.669835     6.181614    -0.026628
C     36.083532    17.018116     4.950285    -0.112756
C     57.146460    25.917624    30.393190    -0.122700
C     57.150749    25.349765    29.132325    -0.134751
C     42.213865    26.376217    21.676145     0.581336
C     42.448614    27.667491    21.049824    -0.029187
C     43.075296    28.685977    21.764750    -0.111870
C     46.085644    33.683675    22.338396    -0.123956
C     46.787282    34.659101    23.021960    -0.134211
C     39.758972    12.425940    14.811576     0.581976
C     38.506167    11.719641    14.597829    -0.029651
C     38.500574    10.339125    14.398088    -0.112313
C     54.728486    37.292890    14.305221    -0.123581
C     54.723078    35.915495    14.189213    -0.134056
C     39.755989    30.637905    15.638247     0.580617
C     38.502065    31.343342    15.847732    -0.027103
C     38.498896    32.722244    16.050213    -0.112654
C     17.437272     5.768048    16.143689    -0.123984
C     17.431865     7.145443    16.258784    -0.134064
C     42.219272    16.677831     8.760585     0.581780
C     42.452157    15.388280     9.389952    -0.030850
C     43.085178    14.370009     8.682029    -0.110128
C      8.795550     9.374680     8.110514    -0.124130
C      9.497001     8.399792     7.426645    -0.133592
C     34.824574    24.955440    23.671727     0.582996
C     36.079616    25.391318    24.264251    -0.030050
C     36.083904    26.045944    25.494667    -0.112145
C     19.852823    17.141915     0.055416    -0.122883
C     19.858603    17.710635     1.315976    -0.134704
C     32.372478    13.841443    12.807469     0.580450
C     32.137729    13.996137    11.380661    -0.029149
C     31.511792    12.979589    10.659341    -0.111933
C     28.498088    10.773281     6.138986    -0.122824
C     27.796637     9.803992     5.446288    -0.134276
C     39.033841    28.211344     8.784944     0.582363
C     40.032318    29.060818     9.403653    -0.029946
C     40.592621    30.118059     8.685378    -0.111258
C     24.774915     2.930691     8.111123    -0.124470
C     25.268653     4.025501     7.426950    -0.133183
C     28.175144    19.108698    15.636116     0.580547
C     28.189688    17.671342    15.845600    -0.028346
C     26.995990    16.981945    16.056912    -0.111367
C     23.577488    12.217743    16.143689    -0.123810
C     22.387706    11.523501    16.258175    -0.133803
C     46.406910    21.120050    12.805337     0.581583
C     46.392553    20.836605    11.382488    -0.029207
C     47.586250    20.798711    10.661473    -0.110108
C     13.711115    19.293105     6.136246    -0.123678
C     14.901643    19.169629     5.444461    -0.133632
C     35.561638    17.682215    23.672641     0.580527
C     34.557381    18.553542    24.268209    -0.027691
C     33.986450    18.227790    25.496189    -0.112271
C     12.518537     8.621446     0.056329    -0.123599
C     12.023680     8.343060     1.316889    -0.134271
C     33.086422    29.634813    12.804729     0.582499
C     33.338698    29.758504    11.379748    -0.030423
C     32.775784    30.811008    10.658123    -0.111200
C     13.727524     2.229345     6.136551    -0.123466
C     13.238261     3.322002     5.445374    -0.133923
C     41.495073    21.955960    23.681166     0.581728
C     41.239627    20.652091    24.270036    -0.028801
C     41.804032    20.319557    25.499843    -0.112111
C     23.565368     6.528925     0.056938    -0.123859
C     24.054445     6.241605     1.317802    -0.133941
C     30.629851    19.692059     8.770024     0.580270
C     29.395692    20.137627     9.396346    -0.027095
C     28.199384    20.101241     8.684160    -0.112015
C     22.368314    19.990037     8.110209    -0.124272
C     21.172379    19.870329     7.426341    -0.133909
C     43.946983    14.843458    15.643424     0.582245
C     45.184498    15.576238    15.851690    -0.029160
C     46.379128    14.887810    16.056607    -0.111577
C     14.922340    14.310370    16.143385    -0.124128
C     16.118275    13.625925    16.258175    -0.134041
C     45.190278    16.968919    15.765217    -0.087935
C     47.565740    15.598307    16.158913     0.138495
C     48.781999    14.896530    16.189971    -0.114133
C     49.807326    14.304988    16.163785    -0.104248
C     51.021348    13.603642    16.132119     0.143000
C     16.136921    12.213329    16.390625     0.070361
C     17.422356    11.470968    16.596455     0.074231
C     34.215046    28.872106    10.747946    -0.088025
C     33.104508    30.973023     9.321443     0.139022
C     32.675843    32.128656     8.646709    -0.115576
C     32.355883    33.127658     8.096203    -0.102916
C     31.974952    34.311926     7.446741     0.141334
C     12.314180     4.211630     6.051600     0.070737
C     11.718077     5.352192     5.283085     0.074149
C     40.363093    19.761063    23.644324    -0.088490
C     41.470647    19.115373    26.100284     0.137753
C     41.904346    18.864115    27.411996    -0.113794
C     42.228968    18.677126    28.535539    -0.104040
C     42.610832    18.458379    29.867956     0.141903
C     24.977780     7.110133     1.954781     0.070581
C     25.573883     6.766619     3.285981     0.074161
C     29.392336    20.520003    10.740943    -0.089026
C     27.014822    20.433775     9.322356     0.139066
C     25.799123    20.229668     8.650058    -0.115091
C     24.774355    20.007907     8.098639    -0.103226
C     23.560334    19.744055     7.447350     0.142957
C     21.153360    19.524124     6.050686     0.070645
C     19.867739    19.470190     5.282476     0.073909
C     45.187108    20.523448    10.751600    -0.088401
C     47.562011    20.431406     9.324792     0.138102
C     48.776592    20.225793     8.648231    -0.115246
C     49.801732    20.005539     8.096508    -0.102416
C     51.017246    19.744270     7.446132     0.140798
C     16.134684    19.524554     6.050991     0.070754
C     17.421050    19.469760     5.283085     0.074045
C     29.393081    16.967305    15.759736    -0.087958
C     27.016501    15.598630    16.153433     0.138488
C     25.800428    14.897607    16.187535    -0.113881
C     24.775287    14.305741    16.164090    -0.103946
C     23.560520    13.603749    16.133337     0.142642
C     21.154106    12.212468    16.390929     0.070625
C     19.868858    11.470429    16.596760     0.073987
C     40.365889    28.875766    10.746423    -0.088120
C     41.474936    30.978190     9.319616     0.139417
C     41.907889    32.133285     8.647926    -0.114743
C     42.232324    33.132502     8.100770    -0.103501
C     42.611578    34.316017     7.449177     0.142733
C     24.978153     4.214106     6.051295     0.070371
C     25.574069     5.354561     5.283389     0.073502
C     34.221199    19.760418    23.647064    -0.088949
C     33.110661    19.117310    26.101197     0.139433
C     32.676030    18.864223    27.413214    -0.114935
C     32.352527    18.675295    28.536757    -0.103382
C     31.972901    18.457410    29.868870     0.142448
C     12.313620     7.108841     1.954781     0.070776
C     11.717890     6.764896     3.285676     0.073913
C     42.126603    15.198599    10.736984    -0.086289
C     43.384442    13.177990     9.321443     0.138908
C     44.166629    12.224955     8.650971    -0.115409
C     44.869572    11.448361     8.099553    -0.102740
C     45.704153    10.530098     7.447959     0.142454
C      9.805960     8.557070     6.050991     0.070232
C     10.494732     7.470872     5.282476     0.073997
C     37.291400    25.080099    23.638843    -0.087284
C     37.292146    26.361146    26.095716     0.138873
C     37.291773    26.860647    27.408952    -0.114457
C     37.290468    27.232796    28.533712    -0.103657
C     37.290281    27.670613    29.867043     0.141559
C     18.644768    18.076218     1.953563     0.070689
C     18.644581    18.764000     3.285067     0.074057
C     32.469808    15.196123    10.747337    -0.088622
C     31.204511    13.184341     9.322052     0.138432
C     30.419341    12.233460     8.648535    -0.114671
C     29.715652    11.454497     8.099553    -0.102829
C     28.880884    10.533112     7.449177     0.140614
C     27.487118     8.559116     6.052209     0.071203
C     26.797227     7.472917     5.283694     0.073547
C     37.291400    30.652330    15.760345    -0.088928
C     37.289908    33.393986    16.153433     0.138993
C     37.289908    34.797970    16.187535    -0.113867
C     37.290281    35.981916    16.163785    -0.104358
C     37.291027    37.384178    16.132728     0.142511
C     18.645514     7.867889    16.391234     0.071049
C     18.645514     9.352181    16.596760     0.073862
C     37.293637    12.411084    14.683693    -0.087064
C     37.291586     9.667383    14.297609     0.139469
C     37.290468     8.263183    14.261984    -0.114164
C     37.290281     7.079130    14.283602    -0.104237
C     37.290841     5.676760    14.315269     0.142085
C     55.936727    35.192619    14.056458     0.070983
C     55.937100    33.708327    13.852759     0.074321
C     32.466079    27.862555    19.703400    -0.087170
C     31.199477    29.874444    21.125336     0.138783
C     30.417849    30.827586    21.797939    -0.115193
C     29.716211    31.606226    22.348748    -0.102431
C     28.881630    32.526427    23.000342     0.140727
C     64.779823    34.501607    24.396092     0.071366
C     64.089373    35.587483    25.163694     0.073361
C     37.283755    17.982777     6.810980    -0.088981
C     37.294383    16.702914     4.352889     0.138663
C     37.296621    16.202552     3.039958    -0.113826
C     37.294197    15.828680     1.915807    -0.104079
C     37.292705    15.389033     0.582780     0.140715
C     55.937286    24.984398    28.495347     0.071281
C     55.936354    24.296831    27.163538     0.073997
C     42.123060    27.862124    19.704009    -0.088652
C     43.385188    29.876813    21.125640     0.138557
C     44.166256    30.829201    21.799766    -0.113952
C     44.867707    31.607948    22.350880    -0.104045
C     45.702475    32.528472    23.001560     0.142770
C     47.096614    34.502468    24.397615     0.070543
C     47.786878    35.588452    25.165521     0.074223
C     34.219334    14.180005    19.698833    -0.087860
C     33.109915    12.081241    21.125945     0.138849
C     32.677335    10.928514    21.802506    -0.114833
C     32.354019     9.931020    22.353620    -0.103293
C     31.973833     8.747613    23.002778     0.142306
C     49.605393    38.847586    24.397919     0.070484
C     49.009663    37.707023    25.165521     0.073947
C     45.188600    26.090727    14.684607    -0.088651
C     47.564621    27.461662    14.297304     0.138737
C     48.781813    28.163762    14.262593    -0.114563
C     49.807513    28.755735    14.284516    -0.103773
C     51.021721    29.457189    14.315573     0.142647
C     53.428321    30.847286    14.056458     0.070482
C     54.713942    31.589540    13.853064     0.074143
C     29.392895    22.552992    19.703705    -0.087830
C     27.016501    22.640082    21.124727     0.139435
C     25.798936    22.837514    21.797330    -0.115571
C     24.772863    23.052708    22.347531    -0.102749
C     23.559215    23.313762    23.000038     0.142076
C     58.444947    23.535092    24.397919     0.070221
C     57.159885    23.590855    25.165825     0.074044
C     40.372043    23.296538     6.802455    -0.087842
C     41.474563    23.948149     4.346799     0.137394
C     41.905278    24.200483     3.034478    -0.114467
C     42.228595    24.386073     1.910631    -0.103245
C     42.609154    24.603636     0.578518     0.142044
C     62.269926    35.950697    28.492911     0.070472
C     62.866029    36.293781    27.161407     0.073744
C     40.360669    14.180113    19.699137    -0.088341
C     41.468783    12.078658    21.125031     0.139138
C     41.904906    10.925608    21.798852    -0.115035
C     42.231392     9.928436    22.348139    -0.103512
C     42.611950     8.745890    22.999733     0.143013
C     62.270858    38.847048    24.396397     0.070467
C     62.866029    37.705947    25.163389     0.073791
C     34.218216    23.303212     6.808545    -0.087548
C     33.108797    23.942874     4.351062     0.137973
C     32.675098    24.194347     3.037218    -0.114817
C     32.352341    24.383274     1.912762    -0.103599
C     31.972341    24.601806     0.579736     0.142532
C     49.605207    35.950590    28.493520     0.070360
C     49.009290    36.294858    27.162625     0.074199
C     45.187667    22.545672    19.702182    -0.087942
C     47.563503    22.636314    21.124118     0.137795
C     48.781067    22.836114    21.797939    -0.114020
C     49.807140    23.052385    22.348444    -0.103714
C     51.021534    23.314731    23.000038     0.142190
C     53.428135    23.535308    24.397615     0.071044
C     54.713196    23.590855    25.165825     0.074030
C     29.393268    26.093418    14.692219    -0.087839
C     27.016128    27.461985    14.303698     0.139372
C     25.799869    28.163116    14.266247    -0.115589
C     24.774355    28.755412    14.285429    -0.102889
C     23.561079    29.457404    14.314355     0.142670
C     58.446065    30.847394    14.055849     0.070801
C     57.160444    31.589648    13.853368     0.073683
C     17.447341    10.073012    16.665269    -0.176728
C     10.854967     6.266257     5.898140    -0.176835
C     26.436806     7.651941     3.943055    -0.176656
C     19.842381    19.068868     3.941837    -0.176421
C     18.644395    19.759449     5.898749    -0.176731
C     18.645327    12.147554    16.664964    -0.176934
C     25.238633     5.576860     3.942750    -0.176433
C     12.053513     5.575138     3.942446    -0.176952
C     10.854967     7.650218     3.941837    -0.176464
C     17.446222    19.068329     3.942142    -0.176520
C     26.436619     6.268518     5.899054    -0.175790
C     19.843500    10.072689    16.665269    -0.176567
C     57.135086    32.987604    13.785468    -0.176667
C     63.729324    36.791990    24.547725    -0.176528
C     54.738554    23.992824    26.506464    -0.176892
C     48.146740    35.409320    26.505855    -0.176557
C     48.147486    36.792636    24.549552    -0.177023
C     54.738741    32.987388    13.784859    -0.176539
C     57.134900    23.992824    26.506464    -0.176691
C     63.728765    35.408567    26.504637    -0.176087
C     62.530779    37.483325    26.504028    -0.175539
C     49.344726    37.484724    26.506159    -0.176442
C     55.936541    23.300951    24.550465    -0.176451
C     55.936914    30.912523    13.785164    -0.176668
O     45.305135    19.740287    15.534419    -0.519257
O     47.521177    19.722309    15.546598    -0.538965
O     36.006898    27.201362     9.415833    -0.518974
O     35.991981    28.486069     7.615425    -0.537871
O     38.573105    17.952742    22.507689    -0.516950
O     38.591005    16.679231    24.319667    -0.538552
O     29.276732    21.225117    13.435008    -0.518073
O     27.060691    21.223502    13.413086    -0.538232
O     42.840547    19.807461     9.429839    -0.515220
O     43.961153    19.176841     7.624255    -0.544708
O     31.734049    15.477523    15.531374    -0.519502
O     30.605052    13.568547    15.538681    -0.538049
O     41.035457    28.628276    13.432572    -0.517261
O     42.146927    30.545864    13.417653    -0.539253
O     33.550700    22.212492    22.512256    -0.518648
O     32.436060    22.832346    24.326670    -0.537354
O     41.563130    14.741082    13.431050    -0.518915
O     42.672735    12.820696    13.407909    -0.539019
O     39.753938    24.430641    22.507993    -0.515665
O     40.843033    25.080530    24.327888    -0.542857
O     33.016127    17.587913     9.420095    -0.514718
O     31.906895    16.924460     7.617556    -0.543945
O     34.829049    29.367839    15.534419    -0.518778
O     33.740513    31.300174    15.541117    -0.538529
O     34.832219    13.690516    14.915405    -0.516875
O     33.730817    11.766685    14.912664    -0.538785
O     33.022840    25.479592    21.030033    -0.517202
O     31.907641    26.129051    22.833181    -0.539375
O     39.747225    18.632343     7.953096    -0.516515
O     40.834269    17.983207     6.132592    -0.541863
O     41.565367    28.319318    17.010857    -0.517585
O     42.677024    30.236798    17.028517    -0.539003
O     36.005965    15.857423    21.029728    -0.517509
O     35.996643    14.568410    22.830745    -0.538040
O     45.307932    23.316991    14.919667    -0.516974
O     47.523601    23.328941    14.921494    -0.537030
O     29.274495    21.837436    17.012075    -0.516130
O     27.059013    21.836575    17.022427    -0.538876
O     38.572360    25.104859     7.939090    -0.518149
O     38.586157    26.373634     6.127416    -0.537603
O     41.032100    14.430617    17.009639    -0.517393
O     42.141333    12.510446    17.019991    -0.537713
O     33.546225    20.848123     7.941221    -0.515184
O     32.438297    20.229130     6.121935    -0.543155
O     42.844089    23.257568    21.032468    -0.516064
O     43.971781    23.887757    22.835921    -0.543280
O     31.732744    27.581263    14.921494    -0.517164
O     30.615866    29.496374    14.916927    -0.538237
O     29.274681    23.318391    14.918145    -0.516582
O     27.059759    23.327756    14.911751    -0.538614
O     38.575156    15.855162    21.032468    -0.517980
O     38.594175    14.561197    22.832267    -0.536404
O     36.012864    25.110995     7.939090    -0.515275
O     36.008389    26.388382     6.129852    -0.536373
O     45.307000    21.837544    17.010552    -0.517092
O     47.523601    21.844649    17.020600    -0.537078
O     31.734608    23.259936    21.031859    -0.519117
O     30.607289    23.886034    22.836530    -0.537129
O     42.848751    27.582232    14.913273    -0.517134
O     43.970290    29.494652    14.907488    -0.538551
O     33.551445    14.429755    17.009943    -0.518438
O     32.434941    12.511845    17.030344    -0.537711
O     41.051865    20.839942     7.918081    -0.517396
O     42.148605    20.218580     6.093923    -0.538195
O     33.017806    28.318241    17.012379    -0.516638
O     31.908759    30.237659    17.024559    -0.539630
O     34.820285    18.627391     7.929956    -0.515013
O     33.731190    17.976856     6.110061    -0.542653
O     41.568537    25.480884    21.040080    -0.515521
O     42.678516    26.141754    22.843533    -0.542225
O     39.750768    13.696221    14.915100    -0.517024
O     40.850491    11.770560    14.915405    -0.538932
O     39.750954    29.367300    15.530156    -0.517424
O     40.844338    31.297052    15.534114    -0.538872
O     41.579911    17.574241     9.400608    -0.517082
O     42.680753    16.914340     7.592588    -0.539536
O     34.832964    24.434947    22.509211    -0.517441
O     33.732682    25.074502    24.324539    -0.540313
O     33.024332    14.739252    13.435922    -0.517059
O     31.906522    12.822311    13.421611    -0.538185
O     38.578326    27.202977     9.419486    -0.519735
O     38.599955    28.497803     7.621210    -0.536715
O     29.276546    19.742009    15.531983    -0.517409
O     27.060504    19.721663    15.535637    -0.538210
O     45.304949    21.226409    13.437749    -0.518636
O     47.521736    21.232114    13.415521    -0.538719
O     36.010627    17.950266    22.511647    -0.515019
O     36.002982    16.672772    24.322407    -0.538896
O     33.543055    28.626877    13.438662    -0.519324
O     32.435314    30.548124    13.413999    -0.538579
O     41.040677    22.216583    22.520172    -0.515823
O     42.148045    22.834607    24.340372    -0.542085
O     31.727896    19.802617     9.406089    -0.514304
O     30.599645    19.169952     7.603854    -0.542766
O     42.848005    15.481183    15.532592    -0.519300
O     43.976256    13.571562    15.542640    -0.538690

The following XYZ coordinates are in angstroms. Other properties are in atomic units.
The sperically averaged electron density of each atom fit to a function of the form exp(a - br)
eigen_1, eigen_2 and eigen_3 are the three eigenvalues of traceless quadrupole moment tensor
  atom number  atomic symbol              X              Y              Z     net charge C6 coefficient C8 coefficient C10 coefficient fluctuating dipole atomic polarizability isotropic forcefield polarizability              a              b squared Pearson coefficient          <r^3>          <r^4>         wp_QDO          m_QDO          q_QDO       dipole_x       dipole_y       dipole_z         dipole            Qxy            Qxz            Qyz     Q(x^2-y^2)  Q(3z^2 - R^2)        eigen_1        eigen_2        eigen_3 static polarizability      alpha(xx)      alpha(xy)      alpha(xz)      alpha(yy)      alpha(yz)      alpha(zz) atomic spin moment
            1             Cu      45.386058      21.530738      15.225673       0.883675      51.624985 0.67625958E+03  0.16591002E+05                                11.852076                            8.762882       0.973576       2.279307                    0.995151      38.449724      90.474745       0.586321       0.425806      -1.132569      -0.173656       0.000212       0.000117       0.173656       0.001030       0.000576      -0.001761      -0.137957       0.140298      -0.092372       0.044335       0.048037             17.779579       7.202250       0.012852       0.006901      23.621183       1.703700      22.515306           0.710642
            2             Cu      47.514464      21.523956      15.220192       0.877306      51.460390 0.68630654E+03  0.16929630E+05                                11.905352                            8.878475       0.926793       2.260296                    0.995147      38.805981      92.093653       0.576484       0.430715      -1.127330       0.170624       0.000721       0.000687       0.170627       0.001031       0.000802       0.000470      -0.157065       0.157302      -0.104760       0.051901       0.052859             17.455115       7.298672      -0.018039      -0.007215      22.973176       1.332142      22.093495          -0.747505
            3             Cu      37.292705      26.204299       8.608953       0.880906      51.706581 0.67850231E+03  0.16659823E+05                                11.863847                            8.775846       0.976801       2.279891                    0.995173      38.490430      90.608324       0.586043       0.425655      -1.132668      -0.000528      -0.101733       0.143639       0.176017      -0.000670       0.001015       0.063454       0.048758      -0.132009      -0.089982       0.043589       0.046392             17.803721      21.311683       0.002699       0.007176      18.991294       8.329648      13.108187           0.741576
            4             Cu      37.305944      27.434642       6.890451       0.879783      51.035382 0.68158471E+03  0.16776909E+05                                11.823033                            8.831766       0.958351       2.270449                    0.995226      38.726265      91.675877       0.579839       0.429147      -1.128845      -0.001239       0.098219      -0.140920       0.171776      -0.000874       0.001449       0.072732       0.052085      -0.149331      -0.102172       0.050892       0.051279             17.330176      20.985801       0.030983       0.006868      18.273364       7.766332      12.731363           0.737327
            5             Cu      37.291773      16.853410      21.841784       0.881206      51.848032 0.68060852E+03  0.16725391E+05                                11.890325                            8.794286       0.967504       2.277118                    0.995086      38.499426      90.682980       0.584914       0.426123      -1.132296      -0.000357       0.100167      -0.142074       0.173834       0.000337      -0.000605       0.063526       0.049034      -0.135140      -0.090598       0.043552       0.047046             17.849507      21.339906      -0.004204      -0.000106      19.068057       8.368565      13.140558           0.711162
            6             Cu      37.299977      15.621883      23.567898       0.876362      51.384318 0.68641055E+03  0.16932912E+05                                11.892907                            8.877875       0.931488       2.261348                    0.995146      38.819061      92.127977       0.576624       0.430591      -1.127406      -0.000715      -0.098515       0.139686       0.170932       0.000945      -0.000884       0.073541       0.052255      -0.151703      -0.103346       0.051317       0.052030             17.428049      21.078310      -0.009688      -0.004825      18.384015       7.822593      12.821821          -0.746692
            7             Cu      29.193013      21.530523      15.224150       0.881753      51.852550 0.68042203E+03  0.16720589E+05                                11.893344                            8.795701       0.968760       2.277207                    0.995115      38.508918      90.721150       0.584573       0.426377      -1.132065       0.173853       0.000295       0.000350       0.173854      -0.000819      -0.000789      -0.001636      -0.137377       0.139592      -0.091963       0.044259       0.047704             17.844717       7.225329      -0.007604      -0.001400      23.766818       1.716293      22.542004           0.710685
            8             Cu      27.063674      21.522987      15.217452       0.878144      51.407919 0.68603071E+03  0.16922368E+05                                11.900265                            8.879239       0.922223       2.258697                    0.995125      38.808481      92.120437       0.576168       0.430962      -1.127085      -0.170030       0.000345       0.000421       0.170031      -0.000628      -0.000570      -0.000074      -0.157850       0.156463      -0.105007       0.052149       0.052858             17.435209       7.301191       0.004416       0.001509      22.983072       1.335534      22.021363          -0.747201
            9             Cu      41.349450      19.187714       8.602254       0.882490      52.181752 0.68195957E+03  0.16764824E+05                                11.936834                            8.802365       0.985193       2.281882                    0.995293      38.510060      90.688148       0.584783       0.426061      -1.132478      -0.085881       0.049803       0.140703       0.172201       0.019156       0.055174      -0.033753      -0.025817      -0.141648      -0.092258       0.043815       0.048443             17.946392      19.780843       1.050569       7.325091      20.864812      -4.187972      13.193521           0.706004
           10             Cu      42.414865      18.566783       6.843256       0.881536      50.926373 0.68071465E+03  0.16760148E+05                                11.830614                            8.849010       0.930207       2.261014                    0.994999      38.762561      91.953719       0.576684       0.431376      -1.126712       0.084633      -0.049426      -0.137349       0.168732       0.023798       0.067748      -0.037869      -0.022801      -0.166978      -0.109775       0.052489       0.057286             17.249107      18.791173       1.140001       6.636971      20.236886      -3.886298      12.719262          -0.744243
           11             Cu      33.247893      14.518460      15.222933       0.881949      51.877474 0.67895694E+03  0.16674637E+05                                11.891925                            8.783209       0.991179       2.282895                    0.995231      38.524170      90.712944       0.585324       0.426084      -1.132324       0.087932       0.151225      -0.000159       0.174932      -0.060764      -0.001241       0.001142       0.068195       0.140461      -0.093088       0.044873       0.048215             17.837190      19.590482      -7.148209       1.467141      11.340680      -0.862380      22.580408           0.742711
           12             Cu      32.165138      12.666970      15.229327       0.885144      50.889436 0.67823688E+03  0.16676103E+05                                11.807233                            8.817755       0.955458       2.269670                    0.995340      38.680485      91.555347       0.579465       0.429899      -1.128208      -0.084445      -0.146602      -0.000493       0.169184      -0.070097       0.000181       0.000332       0.078735       0.160708      -0.107181       0.053567       0.053613             17.262049      18.863070      -6.703840       1.117399      11.110691      -0.657537      21.812385           0.738422
           13             Cu      41.339568      28.541833      15.221410       0.882912      51.848147 0.67937392E+03  0.16687673E+05                                11.890479                            8.788296       0.983342       2.281046                    0.995162      38.506390      90.682843       0.584908       0.426316      -1.132154      -0.086229      -0.150136      -0.000154       0.173136      -0.059923      -0.001726       0.000656       0.070193       0.140965      -0.092939       0.044574       0.048365             17.832039      19.620800      -7.159299       1.461490      11.344597      -0.842169      22.530719           0.709251
           14             Cu      42.407221      30.400104      15.227804       0.880020      51.310768 0.68471235E+03  0.16882239E+05                                11.888593                            8.874220       0.925868       2.259702                    0.995137      38.789553      92.063878       0.575971       0.431304      -1.126828       0.084668       0.146029      -0.000639       0.168801      -0.069446      -0.000568      -0.000440       0.081109       0.161543      -0.107346       0.053347       0.053999             17.389649      18.997546      -6.759435       1.135430      11.198848      -0.654611      21.972553          -0.746363
           15             Cu      33.247521      23.868595      21.832650       0.882906      51.820886 0.67804777E+03  0.16646781E+05                                11.884556                            8.777922       0.982236       2.280748                    0.995167      38.498730      90.638889       0.585439       0.426142      -1.132282       0.087699      -0.050091      -0.142000       0.174254       0.021238       0.056492      -0.031752      -0.026071      -0.141101      -0.092921       0.044484       0.048438             17.827833      19.606359       0.990850       7.230915      20.757528      -4.196834      13.119613           0.742707
           16             Cu      32.165324      24.475531      23.582209       0.885352      50.884487 0.67719795E+03  0.16643941E+05                                11.803589                            8.808711       0.956029       2.270024                    0.995340      38.671806      91.512370       0.579996       0.429675      -1.128370      -0.084226       0.049591       0.138517       0.169530       0.022676       0.066893      -0.037495      -0.028096      -0.160045      -0.107866       0.053336       0.054529             17.265594      18.868095       1.163287       6.700384      20.214855      -3.886684      12.713832           0.738994
           17             Cu      41.336212      14.519859      15.222324       0.882472      51.898148 0.67980447E+03  0.16700506E+05                                11.897538                            8.790836       0.989903       2.282575                    0.995221      38.520394      90.715069       0.584861       0.426292      -1.132196      -0.087463       0.150925       0.000062       0.174436       0.060535       0.001905       0.000100       0.067607       0.140890      -0.092821       0.044627       0.048194             17.840858      19.643799       7.178581      -1.460158      11.359854      -0.849764      22.518920           0.742745
           18             Cu      42.419527      12.665248      15.215320       0.884867      50.857312 0.67803430E+03  0.16670331E+05                                11.802782                            8.817161       0.960103       2.270694                    0.995383      38.693610      91.592399       0.579397       0.429969      -1.128130       0.084361      -0.147385       0.000380       0.169822       0.070407      -0.000050      -0.000774       0.080576       0.160700      -0.107905       0.053375       0.054530             17.244277      18.871125       6.687061      -1.130035      11.089746      -0.635593      21.771959           0.738866
           19             Cu      41.347213      23.872470      21.850005       0.881468      52.542978 0.68465886E+03  0.16848496E+05                                11.994063                            8.823474       0.978831       2.279444                    0.995249      38.549757      90.840362       0.583691       0.426419      -1.132194      -0.085788      -0.049866      -0.141384       0.172730      -0.020757      -0.057026      -0.033362      -0.024694      -0.141260      -0.093881       0.046051       0.047831             18.058182      19.904869      -1.040795      -7.390791      21.011989      -4.237619      13.257688           0.742847
           20             Cu      42.429782      24.497492      23.618747       0.892292      50.025792 0.66757067E+03  0.16350925E+05                                11.678004                            8.751414       0.959998       2.272218                    0.995478      38.563301      91.139152       0.581260       0.430220      -1.127859       0.083783       0.048401       0.136383       0.167220      -0.024670      -0.069514      -0.039827      -0.027521      -0.169768      -0.113242       0.056120       0.057122             16.960469      18.514040      -1.144614      -6.513837      19.843079      -3.768294      12.524289           0.736578
           21             Cu      33.231299      19.189760       8.598905       0.883739      52.407540 0.68263317E+03  0.16785020E+05                                11.971010                            8.808204       0.977169       2.279771                    0.995228      38.500830      90.667322       0.584458       0.426205      -1.132416       0.085310       0.049407       0.139403       0.170740      -0.020982      -0.057417      -0.032697      -0.023211      -0.142538      -0.094043       0.046102       0.047941             18.021833      19.799254      -1.008197      -7.342264      21.037613      -4.277472      13.228631           0.702880
           22             Cu      32.149102      18.564092       6.831076       0.885360      50.559474 0.67555195E+03  0.16602858E+05                                11.777674                            8.818756       0.929573       2.261632                    0.995251      38.700687      91.749794       0.577291       0.431705      -1.126399      -0.083154      -0.048547      -0.136014       0.166647      -0.023690      -0.069063      -0.040702      -0.029306      -0.169840      -0.113165       0.055396       0.057768             17.118565      18.706008      -1.166310      -6.585874      20.011811      -3.795252      12.637875          -0.741281
           23             Cu      33.240808      28.542371      15.226586       0.881999      51.972705 0.67976474E+03  0.16699204E+05                                11.906470                            8.788592       0.988848       2.282449                    0.995230      38.521866      90.716192       0.585137       0.426100      -1.132330       0.087261      -0.151572      -0.000074       0.174896       0.059766       0.000736       0.001189       0.071670       0.140666      -0.093133       0.045298       0.047835             17.873172      19.641572       7.173453      -1.475271      11.358409      -0.859248      22.619536           0.742797
           24             Cu      32.179495      30.405810      15.219279       0.885993      50.773316 0.67688554E+03  0.16634997E+05                                11.789983                            8.809265       0.953432       2.269148                    0.995378      38.665908      91.506649       0.579700       0.429928      -1.128160      -0.085145       0.146166       0.000897       0.169160       0.069653      -0.000785      -0.000138       0.083063       0.161885      -0.108076       0.053283       0.054793             17.224200      18.808890       6.695468      -1.105737      11.113899      -0.658333      21.749811           0.739276
           25              H      48.535503      17.509435      16.092841       0.127161       1.820211 0.15330928E+02  0.17308353E+03                                 2.279586                            2.149587      -1.377472       2.206577                    0.994949       3.816803      10.634744       0.480005       1.130246      -0.748186       0.045208       0.025134       0.000337       0.051726       0.010846       0.002750       0.001318       0.017717      -0.042807      -0.014530      -0.006869       0.021399              2.338570       2.713583       0.306290       0.098922       2.547576       0.000015       1.754550          -0.000375
           26              H      50.070790      11.669153      16.086446       0.111822       1.905904 0.15590067E+02  0.17578060E+03                                 2.311300                            2.137704      -1.216582       2.267682                    0.996756       3.772303      10.317242       0.494202       1.099204      -0.757561      -0.039713      -0.026486      -0.002420       0.047796       0.008043       0.002638       0.001160      -0.003943      -0.075750      -0.025451       0.004405       0.021046              2.395211       3.176054       0.381233       0.093854       2.252273       0.028659       1.757306           0.000002
           27              H      14.806550      10.452912      16.241733       0.105414       1.729721 0.13651393E+02  0.14944167E+03                                 2.176232                            2.001541      -1.206271       2.267899                    0.996985       3.787059      10.328498       0.508427       1.100482      -0.754574      -0.015413      -0.045224      -0.004601       0.047999       0.010200       0.003748       0.001639      -0.012571      -0.062981      -0.021540      -0.001182       0.022722              2.318014       2.162752      -0.347074       0.063782       3.170446      -0.026956       1.620844           0.000001
           28              H      34.262033      30.287932       7.655007       0.126878       1.818615 0.15312556E+02  0.17285473E+03                                 2.279996                            2.149670      -1.380417       2.205971                    0.994940       3.816453      10.639226       0.479452       1.131689      -0.747816       0.014183       0.009117      -0.048605       0.051446      -0.002246      -0.006137      -0.006110      -0.003636       0.056631      -0.014399      -0.006768       0.021167              2.339459       2.019938      -0.251026      -0.294879       2.137722      -0.099159       2.860716           0.000349
           29              H      30.894806      35.073988       9.150932       0.111680       1.907699 0.15607185E+02  0.17601532E+03                                 2.312366                            2.138580      -1.215223       2.267978                    0.996741       3.773788      10.321267       0.494223       1.098899      -0.757642      -0.013491      -0.004071       0.045751       0.047872      -0.013625      -0.012650      -0.001259      -0.010597       0.046903      -0.025543       0.004446       0.021097              2.396358       1.895890      -0.099452      -0.246449       2.124330      -0.379840       3.168854           0.000002
           30              H      11.419559       4.687017       8.017342       0.105424       1.729228 0.13647830E+02  0.14939781E+03                                 2.176167                            2.001575      -1.206518       2.267915                    0.996968       3.786544      10.328032       0.508293       1.100807      -0.754494      -0.022422       0.023536       0.035398       0.048059      -0.012419      -0.012253       0.004176      -0.005333       0.043800      -0.021508      -0.001154       0.022663              2.317741       2.162865      -0.749210      -0.220973       2.704967       0.137347       2.085389           0.000000
           31              H      40.312749      17.313941      26.012593       0.127146       1.825547 0.15387098E+02  0.17388161E+03                                 2.284209                            2.153629      -1.381509       2.204545                    0.994893       3.822165      10.655713       0.479505       1.130358      -0.748146      -0.014208      -0.042752       0.025161       0.051601       0.006891      -0.000302      -0.013456      -0.023431      -0.001717      -0.014613      -0.007046       0.021659              2.343552       2.024420       0.364174       0.136629       2.720075      -0.306305       2.286161          -0.000373
           32              H      43.691164      20.319449      30.020198       0.111839       1.906264 0.15591484E+02  0.17579881E+03                                 2.311616                            2.137842      -1.218700       2.266975                    0.996759       3.771713      10.315358       0.494177       1.099246      -0.757562       0.013512       0.041798      -0.018897       0.047820       0.016543       0.008651      -0.006585      -0.025844       0.001074      -0.025571       0.004508       0.021063              2.395539       1.896052       0.266878       0.010956       2.813324      -0.622831       2.477240           0.000002
           33              H      25.872400       9.121269       1.748646       0.105412       1.730852 0.13663239E+02  0.14960663E+03                                 2.177355                            2.002529      -1.208757       2.266740                    0.996971       3.788387      10.333978       0.508245       1.100615      -0.754537       0.022346       0.041138       0.010257       0.047925       0.015640       0.007766      -0.002767      -0.024987      -0.015434      -0.021547      -0.001072       0.022619              2.319345       2.163755       0.458088       0.633848       2.241269       0.301963       2.553011           0.000001
           34              H      26.045992      21.014659      11.144383       0.126954       1.821274 0.15340164E+02  0.17319431E+03                                 2.279498                            2.149468      -1.373679       2.208127                    0.995015       3.816809      10.631035       0.480329       1.129440      -0.748404      -0.045509       0.009276       0.023518       0.052060      -0.006322      -0.009285       0.005093       0.027926      -0.012229      -0.014548      -0.006897       0.021445              2.338585       2.711296      -0.199943      -0.255130       1.845453       0.251252       2.459007          -0.000363
           35              H      24.511264      19.056595       5.639025       0.112017       1.902212 0.15550642E+02  0.17522854E+03                                 2.308556                            2.135213      -1.216948       2.267940                    0.996774       3.768540      10.304445       0.494407       1.099424      -0.757509       0.039678      -0.011047      -0.024227       0.047784      -0.005105      -0.006677       0.013378       0.030815       0.028281      -0.025439       0.004456       0.020983              2.392377       3.172224      -0.214522      -0.327865       1.828028       0.177260       2.176879           0.000001
           36              H      22.484290      18.797479       4.440276       0.105636       1.729546 0.13650729E+02  0.14943471E+03                                 2.176242                            2.001609      -1.207321       2.267482                    0.996986       3.786613      10.327773       0.508366       1.100612      -0.754541       0.015523      -0.019330      -0.041052       0.047957      -0.006944      -0.008253       0.013114       0.020019       0.034451      -0.021527      -0.001062       0.022589              2.317981       2.162817       0.055656       0.348292       1.775771       0.465577       3.015354           0.000001
           37              H      46.387518      19.771183       7.659270       0.127029       1.823163 0.15363358E+02  0.17359897E+03                                 2.285340                            2.154450      -1.390777       2.201507                    0.994871       3.821016      10.662627       0.478440       1.132969      -0.747488       0.000747      -0.017142      -0.048497       0.051443      -0.000611      -0.002189       0.008685       0.005397       0.055962      -0.014313      -0.006814       0.021128              2.345242       2.331007       0.075271       0.063389       1.837931       0.309602       2.866789          -0.000337
           38              H      52.219334      20.298565       9.150019       0.111863       1.906922 0.15600118E+02  0.17591254E+03                                 2.311531                            2.137927      -1.214670       2.268210                    0.996746       3.773010      10.317857       0.494366       1.098725      -0.757686       0.003468       0.013518       0.045742       0.047824       0.002242       0.005270       0.011647       0.028935       0.046756      -0.025574       0.004455       0.021119              2.395173       2.151879      -0.048566      -0.204028       1.866240       0.403102       3.167399           0.000001
           39              H      16.993877      20.063240       8.015820       0.105395       1.729210 0.13648210E+02  0.14940122E+03                                 2.176016                            2.001483      -1.205685       2.268237                    0.996944       3.786800      10.328297       0.508357       1.100675      -0.754526       0.031584       0.007792       0.035421       0.048092       0.003885       0.009722       0.008448       0.024065       0.043726      -0.021413      -0.001177       0.022590              2.317554       3.218282       0.139796       0.228509       1.649621       0.123063       2.084760           0.000001
           40              H      28.184467      13.801504      16.082488       0.127140       1.818978 0.15321200E+02  0.17295458E+03                                 2.278902                            2.149148      -1.376451       2.206975                    0.994957       3.817038      10.636481       0.479950       1.130501      -0.748108      -0.000775      -0.051519       0.000336       0.051526       0.002219      -0.000127      -0.002893      -0.027567      -0.043191      -0.014632      -0.006761       0.021393              2.337916       2.324311      -0.080081      -0.050296       2.935882      -0.082348       1.753555           0.000348
           41              H      22.357686      15.392801      16.087360       0.112062       1.899624 0.15525015E+02  0.17486663E+03                                 2.306456                            2.133460      -1.213291       2.269626                    0.996785       3.766080      10.295371       0.494610       1.099432      -0.757512      -0.003369       0.047552      -0.002431       0.047734      -0.005705      -0.000297      -0.002827      -0.011862      -0.075819      -0.025469       0.004466       0.021003              2.389948       2.148243       0.206596      -0.021980       3.267509      -0.094853       1.754092           0.000001
           42              H      20.293234      14.243950      16.242342       0.105605       1.729521 0.13648204E+02  0.14940508E+03                                 2.176531                            2.001619      -1.208435       2.266942                    0.996987       3.786921      10.329654       0.508274       1.100825      -0.754480      -0.031325       0.035844      -0.004473       0.047813      -0.010520      -0.000463      -0.004136      -0.011235      -0.062962      -0.021553      -0.001119       0.022672              2.318802       3.222184      -0.261504      -0.055615       2.113433      -0.041662       1.620790           0.000001
           43              H      42.464277      31.525488      11.137989       0.127023       1.820610 0.15336524E+02  0.17319262E+03                                 2.281511                            2.151230      -1.382084       2.205096                    0.994944       3.818751      10.647627       0.479320       1.131561      -0.747839       0.030032       0.034809       0.023336       0.051557       0.015062       0.008918       0.005289      -0.002811      -0.012208      -0.014371      -0.006738       0.021109              2.340871       2.235582       0.476930       0.344058       2.327868       0.094653       2.459162          -0.000372
           44              H      41.540941      33.836109       5.638721       0.111941       1.903788 0.15570201E+02  0.17550030E+03                                 2.309572                            2.136339      -1.216673       2.267846                    0.996762       3.770420      10.310368       0.494362       1.099201      -0.757563      -0.029471      -0.028608      -0.024520       0.047835       0.015904       0.014966      -0.000868      -0.006704       0.028559      -0.025507       0.004452       0.021055              2.393214       2.350308       0.689115       0.317708       2.651048       0.195875       2.178285           0.000002
           45              H      23.683768       3.425024       4.440580       0.105552       1.731311 0.13667369E+02  0.14965950E+03                                 2.177637                            2.002754      -1.208233       2.266958                    0.996975       3.787804      10.331830       0.508259       1.100529      -0.754570      -0.024464      -0.003732      -0.041196       0.048057       0.012186       0.015520       0.000553       0.002023       0.034482      -0.021602      -0.001022       0.022624              2.319526       1.825328       0.139919       0.229472       2.115593      -0.534920       3.017657           0.000001
           46              H      32.126168      21.019504      26.022640       0.126899       1.823856 0.15372797E+02  0.17365778E+03                                 2.281888                            2.151965      -1.373003       2.208300                    0.995014       3.819270      10.641361       0.479972       1.129662      -0.748356      -0.030483       0.033552       0.025248       0.051888      -0.013467      -0.011475       0.006664      -0.000500      -0.001583      -0.014682      -0.006661       0.021343              2.340681       2.230740      -0.480354      -0.336433       2.503806       0.036296       2.287499           0.000343
           47              H      33.043537      16.592895      30.021111       0.111896       1.903793 0.15567373E+02  0.17546080E+03                                 2.309782                            2.136321      -1.215126       2.268590                    0.996759       3.769427      10.307498       0.494302       1.099383      -0.757530       0.029520      -0.032410      -0.019024       0.047789      -0.019406      -0.010016      -0.004166      -0.015637       0.001311      -0.025513       0.004551       0.020963              2.393667       2.351051      -0.529891      -0.543779       2.354635       0.300468       2.475315           0.000001
           48              H      13.609310       5.328186       1.749559       0.105379       1.730613 0.13657990E+02  0.14953382E+03                                 2.177163                            2.002140      -1.207876       2.267131                    0.996991       3.787628      10.331161       0.508300       1.100610      -0.754543       0.024631      -0.040065       0.010139       0.048112      -0.018682      -0.006203      -0.005254      -0.014383      -0.015352      -0.021465      -0.001138       0.022603              2.319471       1.825463      -0.263056      -0.055122       2.579662      -0.700515       2.553288           0.000001
           49              H      43.356660      12.049269      11.142860       0.126754       1.819658 0.15319719E+02  0.17291776E+03                                 2.278871                            2.148572      -1.374050       2.208313                    0.995015       3.815829      10.629296       0.480216       1.130005      -0.748259       0.014735      -0.043700       0.023801       0.051897      -0.008790      -0.000072      -0.010464      -0.025170      -0.011811      -0.014722      -0.006575       0.021298              2.338447       1.886049      -0.270871      -0.092769       2.667779      -0.348039       2.461513           0.000342
           50              H      45.823299      11.698004       5.638721       0.111989       1.901271 0.15541999E+02  0.17509630E+03                                 2.307183                            2.134138      -1.215656       2.268378                    0.996767       3.767789      10.299347       0.494728       1.098929      -0.757639      -0.010122       0.039867      -0.024363       0.047806      -0.010916      -0.008277      -0.012463      -0.024307       0.028423      -0.025572       0.004565       0.021007              2.390703       1.977143      -0.474394       0.010835       3.019449      -0.372440       2.175518           0.000001
           51              H       9.770906      10.072581       4.441189       0.105489       1.730916 0.13661624E+02  0.14958730E+03                                 2.177646                            2.002590      -1.207644       2.267225                    0.996994       3.787900      10.333220       0.508160       1.100812      -0.754489       0.009048       0.023032      -0.041006       0.047894      -0.005181      -0.007263      -0.013715      -0.022003       0.034595      -0.021544      -0.001074       0.022618              2.319814       1.922479      -0.195599      -0.579292       2.018963       0.069423       3.018000           0.000001
           52              H      39.430062      26.259093      26.010766       0.126865       1.821459 0.15348640E+02  0.17335635E+03                                 2.281699                            2.151603      -1.376690       2.206578                    0.994960       3.820812      10.652733       0.479458       1.131060      -0.747953       0.044066       0.009081       0.024983       0.051463       0.006704       0.011412       0.006581       0.023395      -0.002053      -0.014571      -0.006729       0.021300              2.341118       2.857225       0.119342       0.196154       1.882169       0.272250       2.283961           0.000315
           53              H      35.139127      27.677180      30.019893       0.111736       1.903933 0.15569292E+02  0.17548596E+03                                 2.309619                            2.136226      -1.213360       2.269169                    0.996770       3.770546      10.310299       0.494397       1.099149      -0.757579      -0.042935      -0.009199      -0.018972       0.047833       0.002932       0.001433       0.010776       0.041559       0.000958      -0.025547       0.004458       0.021090              2.393308       2.813029       0.263046       0.532243       1.892603       0.319998       2.474292           0.000002
           54              H      16.455203      17.846383       1.747428       0.105169       1.730260 0.13656281E+02  0.14950638E+03                                 2.176540                            2.001751      -1.206288       2.267730                    0.996972       3.788177      10.331443       0.508463       1.100320      -0.754613      -0.047062      -0.001144       0.010290       0.048187       0.002983      -0.001403       0.008058       0.039577      -0.015431      -0.021496      -0.001112       0.022608              2.318594       2.617848      -0.196168      -0.577908       1.786117       0.398214       2.551817           0.000001
           55              H      31.214393      14.530086       7.655007       0.127137       1.820383 0.15336817E+02  0.17321418E+03                                 2.282116                            2.151830      -1.383210       2.204302                    0.994928       3.820188      10.655696       0.479012       1.132171      -0.747663      -0.015271       0.007844      -0.048476       0.051426       0.002619       0.008657      -0.002224      -0.001633       0.056775      -0.014366      -0.007004       0.021369              2.341718       1.893824       0.175628       0.236806       2.270957      -0.207665       2.860374          -0.000346
           56              H      28.759687       9.214818       9.151846       0.111567       1.906161 0.15590008E+02  0.17577120E+03                                 2.311119                            2.137414      -1.214624       2.268463                    0.996768       3.772028      10.314592       0.494359       1.098910      -0.757649       0.010152      -0.009680       0.045790       0.047891       0.011440       0.007447      -0.010379      -0.018347       0.046710      -0.025587       0.004488       0.021100              2.394928       1.979620       0.147780       0.451201       2.038346      -0.025944       3.166817           0.000002
           57              H      27.522358       7.544936       8.016733       0.105708       1.725900 0.13613424E+02  0.14893283E+03                                 2.173726                            1.999294      -1.206887       2.268057                    0.996979       3.783380      10.317623       0.508471       1.101076      -0.754419      -0.009060      -0.031022       0.035397       0.047931       0.008518       0.002508      -0.012672      -0.018990       0.043661      -0.021525      -0.001109       0.022634              2.315455       1.918990       0.609259      -0.007846       2.944847      -0.258662       2.082528           0.000001
           58              H      35.149196      33.279338      16.100453       0.127001       1.822923 0.15358944E+02  0.17346425E+03                                 2.281300                            2.151112      -1.373901       2.208053                    0.994999       3.817863      10.636720       0.480023       1.129785      -0.748326      -0.044503       0.026568       0.000731       0.051835      -0.013034      -0.002899       0.001835       0.009915      -0.042787      -0.014594      -0.006811       0.021405              2.340549       2.856715      -0.224328      -0.056464       2.407841       0.089567       1.757093           0.000344
           59              H      39.442181      37.528753      16.087664       0.111808       1.904961 0.15579182E+02  0.17562354E+03                                 2.310463                            2.136918      -1.217714       2.267475                    0.996775       3.770728      10.311227       0.494317       1.099164      -0.757584       0.042923      -0.021118      -0.002287       0.047891      -0.002257      -0.002313       0.001714       0.015837      -0.075820      -0.025475       0.004466       0.021009              2.394249       2.813217      -0.590324      -0.070808       2.612929       0.066391       1.756603           0.000001
           60              H      20.835265       7.596823      16.242037       0.105434       1.730332 0.13656846E+02  0.14951869E+03                                 2.176878                            2.002030      -1.207118       2.267460                    0.996985       3.787790      10.331631       0.508322       1.100581      -0.754545       0.046837       0.009253      -0.004572       0.047961       0.000379      -0.003376       0.002431       0.023937      -0.063024      -0.021568      -0.001166       0.022734              2.318884       2.618380       0.610583      -0.008650       2.717110       0.068662       1.621163           0.000001
           61              H      35.153298       9.783861      14.348457       0.126760       1.819832 0.15326747E+02  0.17303176E+03                                 2.279561                            2.149515      -1.373611       2.208574                    0.994955       3.817882      10.639062       0.479919       1.130479      -0.748117      -0.044263      -0.026493      -0.000808       0.051592       0.012771       0.003077       0.001897       0.009617      -0.042564      -0.014562      -0.006548       0.021109              2.338682       2.854496       0.224980       0.056658       2.405579       0.089381       1.755972           0.000339
           62              H      39.442368       5.531754      14.360028       0.111808       1.904550 0.15575177E+02  0.17556962E+03                                 2.310226                            2.136713      -1.217329       2.267627                    0.996761       3.770659      10.311260       0.494310       1.099235      -0.757561       0.042943       0.021022       0.002308       0.047869       0.002255       0.002242       0.001679       0.015820      -0.075810      -0.025461       0.004471       0.020990              2.394030       2.813075       0.590307       0.070175       2.612600       0.065967       1.756415           0.000002
           63              H      58.126851      35.464330      14.204741       0.105287       1.729932 0.13654412E+02  0.14948143E+03                                 2.176301                            2.001652      -1.206132       2.267787                    0.996945       3.787770      10.330319       0.508460       1.100361      -0.754603       0.046985      -0.009293       0.004582       0.048114      -0.000315       0.003253       0.002499       0.023798      -0.062994      -0.021555      -0.001086       0.022641              2.318188       2.617216      -0.609788       0.007603       2.716565       0.068941       1.620782           0.000001
           64              H      31.225022      28.541617      22.803342       0.126801       1.826254 0.15396202E+02  0.17400411E+03                                 2.285059                            2.154602      -1.377989       2.206669                    0.994932       3.819930      10.648860       0.479301       1.130712      -0.748114      -0.014680      -0.006984       0.049205       0.051821      -0.003043      -0.008161      -0.002303      -0.002159       0.057515      -0.014753      -0.006579       0.021332              2.344002       1.892247      -0.178229      -0.228256       2.265039      -0.197923       2.874720           0.000330
           65              H      28.761925      33.842568      21.297064       0.111830       1.906812 0.15596602E+02  0.17587315E+03                                 2.312156                            2.138255      -1.216827       2.267558                    0.996744       3.772347      10.317999       0.494102       1.099310      -0.757541       0.010282       0.009542      -0.045601       0.047710      -0.011406      -0.007458      -0.010409      -0.018230       0.046793      -0.025555       0.004422       0.021133              2.396321       1.981435      -0.148704      -0.453008       2.039844      -0.024378       3.167685           0.000002
           66              H      64.814691      35.514065      22.430350       0.105270       1.728646 0.13640776E+02  0.14929575E+03                                 2.175283                            2.000726      -1.203952       2.268820                    0.996968       3.786394      10.325509       0.508546       1.100442      -0.754584      -0.009113       0.031161      -0.035482       0.048094      -0.008554      -0.002507      -0.012695      -0.018913       0.043748      -0.021546      -0.001117       0.022662              2.317055       1.920251      -0.609623       0.008161       2.946652      -0.259308       2.084261           0.000001
           67              H      39.433045      16.802383       4.446974       0.126779       1.827735 0.15409860E+02  0.17421089E+03                                 2.286851                            2.155857      -1.384178       2.203245                    0.994952       3.823295      10.662606       0.479024       1.131025      -0.748003       0.044555      -0.009095      -0.025138       0.051960      -0.006882      -0.011397       0.006450       0.023640      -0.002282      -0.014589      -0.006826       0.021415              2.346782       2.870594      -0.120415      -0.193098       1.885867       0.271617       2.283885          -0.000337
           68              H      35.141737      15.383651       0.430539       0.111611       1.905995 0.15588615E+02  0.17575626E+03                                 2.311142                            2.137428      -1.216374       2.267709                    0.996766       3.772434      10.316623       0.494306       1.099023      -0.757609      -0.042918       0.009251       0.018989       0.047835      -0.002931      -0.001458       0.010798       0.041496       0.001186      -0.025556       0.004527       0.021029              2.395039       2.813720      -0.263918      -0.533931       1.894061       0.321230       2.477336           0.000001
           69              H      53.747535      25.214555      28.702395       0.105158       1.728790 0.13643629E+02  0.14932927E+03                                 2.175012                            2.000637      -1.202595       2.269341                    0.996950       3.786842      10.325565       0.508690       1.100114      -0.754669      -0.047032       0.001159      -0.010400       0.048182      -0.002976       0.001403       0.008056       0.039713      -0.015359      -0.021552      -0.001110       0.022663              2.316451       2.615762       0.195482       0.576493       1.784696       0.397021       2.548894           0.000001
           70              H      43.373441      31.004242      19.303309       0.127372       1.821467 0.15346048E+02  0.17332046E+03                                 2.281991                            2.151742      -1.380939       2.205267                    0.994948       3.817996      10.644818       0.479333       1.131398      -0.747894       0.014914       0.043349      -0.023227       0.051391       0.009146      -0.000329      -0.010580      -0.024731      -0.012036      -0.014597      -0.006875       0.021472              2.341037       1.893089       0.280725       0.087141       2.667963      -0.346278       2.462060          -0.000366
           71              H      45.822926      31.361535      24.810798       0.111820       1.905960 0.15588898E+02  0.17576367E+03                                 2.311471                            2.137738      -1.218443       2.267154                    0.996776       3.771488      10.314816       0.494160       1.099322      -0.757543      -0.010197      -0.039819       0.024333       0.047766       0.010827       0.008299      -0.012481      -0.024325       0.028453      -0.025537       0.004511       0.021025              2.395482       1.980640       0.475971      -0.010837       3.025897      -0.373666       2.179908           0.000002
           72              H      47.061747      32.987065      26.007721       0.105438       1.730110 0.13654229E+02  0.14948423E+03                                 2.176846                            2.001955      -1.208243       2.267080                    0.996968       3.787287      10.330367       0.508283       1.100709      -0.754516       0.009044      -0.023030       0.041046       0.047927       0.005159       0.007262      -0.013755      -0.022028       0.034463      -0.021533      -0.001111       0.022644              2.318881       1.921951       0.195838       0.578864       2.018474       0.069608       3.016218           0.000001
           73              H      34.256253      12.773868      22.799079       0.127125       1.823044 0.15357066E+02  0.17345738E+03                                 2.282411                            2.151792      -1.380089       2.205838                    0.994978       3.818236      10.642134       0.479621       1.130638      -0.748100       0.013729      -0.008837       0.048999       0.051647       0.002320       0.005964      -0.005963      -0.003928       0.057542      -0.014549      -0.006780       0.021329              2.341970       2.018350       0.252561       0.289042       2.137809      -0.094294       2.869751          -0.000376
           74              H      30.892196       7.984044      21.298891       0.111817       1.904885 0.15580674E+02  0.17564281E+03                                 2.310198                            2.136865      -1.216930       2.267634                    0.996772       3.771201      10.312255       0.494382       1.099004      -0.757619      -0.013599       0.003890      -0.045756       0.047892       0.013688       0.012733      -0.001257      -0.010628       0.046534      -0.025590       0.004510       0.021080              2.393773       1.895247       0.099179       0.247798       2.121773      -0.378048       3.164299           0.000002
           75              H      48.710027      38.372199      22.433090       0.105482       1.730526 0.13659921E+02  0.14956551E+03                                 2.177395                            2.002531      -1.208783       2.266795                    0.996961       3.787864      10.333358       0.508138       1.100884      -0.754469      -0.022420      -0.023500      -0.035307       0.047974       0.012506       0.012136       0.004129      -0.005272       0.043853      -0.021553      -0.001035       0.022589              2.319352       2.164343       0.750411       0.220938       2.707565       0.136554       2.086147           0.000001
           76              H      48.535689      25.554948      14.365813       0.126998       1.825977 0.15394018E+02  0.17399892E+03                                 2.285857                            2.155185      -1.385955       2.203089                    0.994854       3.822353      10.661348       0.478920       1.131484      -0.747876       0.045362      -0.024581      -0.000294       0.051595      -0.010583      -0.002612       0.001322       0.018068      -0.042501      -0.014410      -0.006830       0.021240              2.345148       2.726793      -0.305507      -0.096924       2.550202      -0.002331       1.758450          -0.000370
           77              H      50.071349      31.392216      14.360028       0.111828       1.904020 0.15570072E+02  0.17549743E+03                                 2.309794                            2.136365      -1.217234       2.267734                    0.996767       3.770133      10.309342       0.494350       1.099238      -0.757561      -0.039726       0.026591       0.002350       0.047861      -0.007954      -0.002596       0.001089      -0.003906      -0.075848      -0.025476       0.004513       0.020963              2.393696       3.174263      -0.381055      -0.092466       2.250672       0.027832       1.756153           0.000001
           78              H      52.098137      32.607811      14.205655       0.105592       1.728219 0.13636500E+02  0.14924459E+03                                 2.175466                            2.000836      -1.208429       2.267191                    0.996955       3.785247      10.323890       0.508345       1.100909      -0.754467      -0.015488       0.045203       0.004634       0.048007      -0.010134      -0.003768       0.001676      -0.012487      -0.062954      -0.021537      -0.001110       0.022647              2.317210       2.162302       0.347087      -0.063478       3.169133      -0.026873       1.620195           0.000001
           79              H      26.048416      22.060704      19.304223       0.127059       1.825014 0.15381135E+02  0.17382591E+03                                 2.285454                            2.154583      -1.384220       2.203832                    0.994837       3.821980      10.661268       0.478862       1.131799      -0.747785      -0.045224      -0.008577      -0.023308       0.051595       0.006140       0.009052       0.004945       0.028045      -0.012350      -0.014472      -0.006777       0.021249              2.345034       2.723086       0.196513       0.256182       1.846990       0.250113       2.465026          -0.000376
           80              H      24.510518      24.001436      24.809885       0.111899       1.904450 0.15576325E+02  0.17558511E+03                                 2.310025                            2.136693      -1.217900       2.267251                    0.996773       3.770954      10.312008       0.494348       1.099134      -0.757581       0.039511       0.011101       0.024447       0.047770       0.005138       0.006696       0.013420       0.030977       0.028389      -0.025552       0.004487       0.021065              2.393779       3.174443       0.214016       0.328477       1.828524       0.176740       2.178369           0.000002
           81              H      59.775317      24.262705      26.007416       0.105558       1.730061 0.13654725E+02  0.14949246E+03                                 2.176922                            2.002099      -1.209265       2.266656                    0.996956       3.786925      10.329798       0.508218       1.100828      -0.754489       0.015442       0.019412       0.041025       0.047941       0.006955       0.008278       0.013202       0.019983       0.034567      -0.021580      -0.001098       0.022678              2.318719       2.163494      -0.055898      -0.348409       1.776779       0.466847       3.015884           0.000001
           82              H      40.311817      25.746567       4.436013       0.126968       1.830240 0.15436435E+02  0.17457084E+03                                 2.287941                            2.156935      -1.380900       2.204532                    0.994886       3.825177      10.666545       0.479207       1.130207      -0.748205      -0.014339       0.042730      -0.025136       0.051607      -0.007002       0.000230      -0.013390      -0.023499      -0.001831      -0.014720      -0.006930       0.021650              2.347627       2.029788      -0.367593      -0.136493       2.724389      -0.305641       2.288703           0.000349
           83              H      43.688740      22.742781       0.429626       0.111953       1.903342 0.15562311E+02  0.17538583E+03                                 2.308990                            2.135622      -1.216382       2.267850                    0.996744       3.769861      10.307455       0.494515       1.099021      -0.757609       0.013435      -0.041672       0.019084       0.047762      -0.016567      -0.008548      -0.006704      -0.025809       0.001156      -0.025561       0.004468       0.021093              2.392849       1.893568      -0.265154      -0.011331       2.808020      -0.622921       2.476960           0.000001
           84              H      63.163241      33.938593      28.699960       0.105497       1.730159 0.13656282E+02  0.14950955E+03                                 2.176748                            2.002031      -1.206331       2.267895                    0.996990       3.786882      10.328730       0.508311       1.100628      -0.754544       0.022345      -0.041123      -0.010278       0.047917      -0.015678      -0.007692      -0.002745      -0.025119      -0.015384      -0.021547      -0.001134       0.022680              2.318428       2.163051      -0.458278      -0.632970       2.241573       0.302208       2.550662           0.000001
           85              H      42.454208      11.526946      19.306050       0.126878       1.820589 0.15339399E+02  0.17325104E+03                                 2.282696                            2.152441      -1.383348       2.204822                    0.994885       3.818498      10.651299       0.478799       1.132623      -0.747587       0.029776      -0.034861      -0.023195       0.051380      -0.015048      -0.008733       0.005363      -0.003582      -0.011729      -0.014387      -0.006623       0.021010              2.341817       2.231904      -0.477554      -0.342068       2.333946       0.096970       2.459603           0.000347
           86              H      41.541874       9.225260      24.810494       0.111987       1.903648 0.15568391E+02  0.17547914E+03                                 2.309863                            2.136560      -1.218356       2.267301                    0.996766       3.769450      10.308528       0.494204       1.099557      -0.757483      -0.029383       0.028762       0.024540       0.047884      -0.015908      -0.014960      -0.000924      -0.006691       0.028508      -0.025520       0.004502       0.021018              2.393564       2.349736      -0.689193      -0.317650       2.652029       0.196420       2.178928           0.000001
           87              H      60.974982      39.634192      26.007112       0.105501       1.732388 0.13677023E+02  0.14979456E+03                                 2.178663                            2.003539      -1.208022       2.266900                    0.996929       3.789217      10.337351       0.508120       1.100614      -0.754541      -0.024568       0.003588       0.041156       0.048065      -0.012134      -0.015525       0.000551       0.002110       0.034510      -0.021555      -0.001074       0.022629              2.320912       1.826436      -0.139638      -0.229893       2.117480      -0.537038       3.018820           0.000001
           88              H      32.120202      22.043265       4.435100       0.126648       1.827285 0.15409782E+02  0.17418837E+03                                 2.284903                            2.154604      -1.375131       2.206769                    0.994950       3.824649      10.661439       0.479638       1.129717      -0.748311      -0.030837      -0.033442      -0.025389       0.052095       0.013582       0.011393       0.006677      -0.000021      -0.002116      -0.014595      -0.006826       0.021421              2.344162       2.237912       0.483405       0.335724       2.507861       0.033175       2.286713          -0.000343
           89              H      33.042977      26.466321       0.427494       0.111981       1.900923 0.15536488E+02  0.17503368E+03                                 2.307865                            2.134522      -1.215731       2.268667                    0.996779       3.767080      10.300275       0.494376       1.099714      -0.757439       0.029452       0.032486       0.019029       0.047800       0.019330       0.010040      -0.004096      -0.015638       0.001316      -0.025442       0.004534       0.020908              2.391721       2.348918       0.529067       0.543605       2.352295       0.300629       2.473949           0.000002
           90              H      50.899591      37.732429      28.700264       0.105462       1.728779 0.13641056E+02  0.14930074E+03                                 2.175541                            2.000837      -1.207596       2.267370                    0.996975       3.785893      10.324473       0.508493       1.100543      -0.754561       0.024524       0.040043      -0.010127       0.048036       0.018655       0.006280      -0.005250      -0.014684      -0.015473      -0.021527      -0.001125       0.022652              2.317448       1.823575       0.262296       0.055687       2.578928      -0.699015       2.549842           0.000001
           91              H      46.397214      23.287064      22.799383       0.126755       1.825640 0.15389670E+02  0.17392149E+03                                 2.284628                            2.154090      -1.377200       2.206404                    0.994959       3.822526      10.657763       0.479349       1.130654      -0.748082       0.001338       0.016289       0.049036       0.051688       0.000586       0.002106       0.008586       0.005926       0.056972      -0.014650      -0.006703       0.021353              2.344073       2.328557      -0.073072      -0.058129       1.833072       0.301561       2.870590           0.000323
           92              H      52.223436      22.760759      21.297978       0.112024       1.900913 0.15538940E+02  0.17506165E+03                                 2.307525                            2.134434      -1.215953       2.268580                    0.996784       3.766901      10.298536       0.494494       1.099450      -0.757513       0.003251      -0.013658      -0.045696       0.047804      -0.002207      -0.005202       0.011624       0.028951       0.046265      -0.025505       0.004561       0.020943              2.391157       2.149413       0.048338       0.202978       1.864070       0.403049       3.159989           0.000001
           93              H      54.288634      22.998667      22.432177       0.105590       1.727964 0.13632905E+02  0.14919329E+03                                 2.175079                            2.000407      -1.206863       2.267801                    0.996961       3.785257      10.323023       0.508470       1.100727      -0.754509       0.031375      -0.007662      -0.035467       0.047969      -0.003939      -0.009737       0.008432       0.024387       0.043746      -0.021568      -0.001078       0.022646              2.317036       3.218636      -0.138946      -0.228549       1.648431       0.122377       2.084040           0.000001
           94              H      28.180179      29.258142      14.361855       0.126747       1.822421 0.15357935E+02  0.17348627E+03                                 2.282676                            2.152525      -1.379357       2.206097                    0.994918       3.819719      10.650183       0.479269       1.131344      -0.747912      -0.001463       0.051480      -0.000638       0.051505      -0.002367       0.000132      -0.002979      -0.027357      -0.042794      -0.014517      -0.006747       0.021264              2.341468       2.325118       0.074696       0.049622       2.942207      -0.087766       1.757079           0.000342
           95              H      22.360669      27.667168      14.358810       0.111786       1.904202 0.15571539E+02  0.17552135E+03                                 2.310195                            2.136676      -1.218590       2.267253                    0.996760       3.770030      10.309900       0.494232       1.099453      -0.757510      -0.003150      -0.047749       0.002315       0.047909       0.005665       0.000333      -0.002771      -0.011865      -0.075878      -0.025482       0.004503       0.020979              2.394198       2.152577      -0.209524       0.022283       3.273702      -0.093454       1.756315           0.000001
           96              H      57.585939      28.815266      14.206264       0.105563       1.729353 0.13646091E+02  0.14937189E+03                                 2.176140                            2.001296      -1.208042       2.267210                    0.996951       3.786353      10.326790       0.508393       1.100641      -0.754533      -0.031331      -0.035990       0.004704       0.047948       0.010522       0.000423      -0.004135      -0.011239      -0.063120      -0.021599      -0.001105       0.022704              2.318198       3.220390       0.262282       0.054185       2.113650      -0.041987       1.620554           0.000001
           97              H      26.046551      25.553333      14.363073       0.126944       1.828433 0.15419657E+02  0.17435881E+03                                 2.287806                            2.156886      -1.385356       2.203128                    0.994888       3.824430      10.668801       0.478769       1.131387      -0.747903      -0.045270      -0.024694      -0.000584       0.051570       0.010679       0.002815       0.001403       0.017893      -0.042895      -0.014576      -0.006782       0.021358              2.347259       2.726004       0.307033       0.100868       2.555438       0.001174       1.760335          -0.000374
           98              H      24.511824      31.392431      14.358810       0.111720       1.905869 0.15589124E+02  0.17576573E+03                                 2.311333                            2.137705      -1.219446       2.266683                    0.996749       3.771635      10.314986       0.494184       1.099272      -0.757556       0.039715       0.026594       0.002255       0.047850       0.007991       0.002597       0.001136      -0.004018      -0.075974      -0.025519       0.004483       0.021036              2.395270       3.176242       0.381764       0.092158       2.252456       0.027469       1.757113           0.000002
           99              H      59.776063      32.608026      14.206264       0.105416       1.730325 0.13657179E+02  0.14952089E+03                                 2.176830                            2.002026      -1.208171       2.267115                    0.996939       3.787257      10.329596       0.508341       1.100550      -0.754563       0.015478       0.045261       0.004664       0.048061       0.010132       0.003779       0.001766      -0.012462      -0.062942      -0.021537      -0.001113       0.022649              2.318795       2.163764      -0.347585       0.063421       3.171538      -0.025913       1.621085           0.000001
          100              H      40.319835      12.764179      22.799992       0.127079       1.823409 0.15364804E+02  0.17353839E+03                                 2.280929                            2.150882      -1.373030       2.207982                    0.995002       3.819379      10.639466       0.480286       1.129113      -0.748475      -0.013622      -0.009315       0.049294       0.051983      -0.002194      -0.006377      -0.006243      -0.003931       0.057670      -0.014698      -0.006915       0.021613              2.340025       2.018484      -0.251215      -0.290406       2.138524      -0.099114       2.863069          -0.000377
          101              H      43.691909       7.983291      21.297673       0.112015       1.901409 0.15541716E+02  0.17511058E+03                                 2.308562                            2.135133      -1.217556       2.268013                    0.996755       3.766961      10.301109       0.494209       1.099973      -0.757380       0.013368       0.004102      -0.045609       0.047704      -0.013590      -0.012673      -0.001274      -0.010726       0.046143      -0.025457       0.004539       0.020918              2.392498       1.894108      -0.099587      -0.247359       2.121540      -0.378632       3.161845           0.000002
          102              H      63.163427      38.369615      22.430350       0.105268       1.730441 0.13656951E+02  0.14951477E+03                                 2.176676                            2.001796      -1.207729       2.267155                    0.996994       3.787783      10.330231       0.508462       1.100315      -0.754618       0.022335      -0.023491      -0.035511       0.048081      -0.012415      -0.012133       0.004238      -0.005501       0.044017      -0.021512      -0.001129       0.022641              2.318811       2.162027      -0.750022      -0.220402       2.708431       0.137872       2.085976           0.000001
          103              H      34.263338      25.744091       4.439058       0.126900       1.821015 0.15342796E+02  0.17329950E+03                                 2.283104                            2.152738      -1.384222       2.204605                    0.994796       3.818456      10.651592       0.478745       1.132685      -0.747574       0.014176       0.042387      -0.025093       0.051258       0.006600       0.000106      -0.013170      -0.022953      -0.001688      -0.014463      -0.006628       0.021091              2.342178       2.021184       0.360053       0.136348       2.718569      -0.309372       2.286781           0.000360
          104              H      30.891450      22.740413       0.426581       0.111952       1.904584 0.15576334E+02  0.17558742E+03                                 2.310384                            2.136908      -1.216466       2.267938                    0.996768       3.770277      10.310643       0.494242       1.099355      -0.757534      -0.013515      -0.041804       0.018825       0.047797       0.016546       0.008642      -0.006560      -0.025776       0.001100      -0.025545       0.004510       0.021035              2.394132       1.895045       0.266542       0.010957       2.812038      -0.622029       2.475311           0.000001
          105              H      48.709094      33.939884      28.699960       0.105507       1.728759 0.13642224E+02  0.14932516E+03                                 2.176069                            2.001357      -1.208551       2.267018                    0.996964       3.786101      10.327347       0.508233       1.101020      -0.754437      -0.022451      -0.041129      -0.010208       0.047957       0.015640       0.007709      -0.002850      -0.024852      -0.015342      -0.021505      -0.001051       0.022556              2.317863       2.163502       0.458053       0.633549       2.239153       0.300818       2.550935           0.000001
          106              H      48.534011      22.061565      19.303918       0.127146       1.823439 0.15366535E+02  0.17361674E+03                                 2.284074                            2.153522      -1.386013       2.203277                    0.994833       3.820042      10.653917       0.479001       1.131759      -0.747805       0.045217      -0.008240      -0.023277       0.051520      -0.006067      -0.009122       0.004878       0.028179      -0.012385      -0.014465      -0.006845       0.021310              2.343404       2.723103      -0.193778      -0.255797       1.844227       0.247474       2.462881          -0.000378
          107              H      50.070976      24.002190      24.810189       0.111812       1.905693 0.15586577E+02  0.17573245E+03                                 2.311289                            2.137612      -1.218469       2.267106                    0.996737       3.771495      10.314972       0.494159       1.099355      -0.757531      -0.039663       0.011086       0.024379       0.047859      -0.005100      -0.006646       0.013437       0.030778       0.028681      -0.025505       0.004493       0.021012              2.395266       3.176365      -0.214409      -0.329396       1.829532       0.177200       2.179901           0.000002
          108              H      52.098323      24.262382      26.007416       0.105469       1.728949 0.13645716E+02  0.14936857E+03                                 2.175898                            2.001369      -1.208515       2.266995                    0.996950       3.786519      10.327682       0.508339       1.100752      -0.754505      -0.015340       0.019419       0.041131       0.048002      -0.006918      -0.008293       0.013151       0.019972       0.034405      -0.021514      -0.001108       0.022623              2.317559       2.163085       0.055958       0.348607       1.775749       0.465787       3.013843           0.000001
          109              H      28.181111      23.294385      22.799992       0.126898       1.820177 0.15331931E+02  0.17308950E+03                                 2.279197                            2.149401      -1.372249       2.208795                    0.995019       3.816537      10.632192       0.480134       1.129976      -0.748266      -0.001304       0.016519       0.049079       0.051801      -0.000508      -0.002208       0.008723       0.005770       0.056549      -0.014586      -0.006723       0.021310              2.337942       2.322841       0.072086       0.055306       1.830377       0.302471       2.860607           0.000345
          110              H      22.356940      22.760220      21.298282       0.111983       1.900287 0.15530982E+02  0.17494805E+03                                 2.306812                            2.133725      -1.213492       2.269493                    0.996783       3.766806      10.297273       0.494637       1.099283      -0.757549      -0.003226      -0.013669      -0.045635       0.047747       0.002118       0.005276       0.011658       0.028816       0.046338      -0.025465       0.004462       0.021003              2.390412       2.148916      -0.048158      -0.202497       1.863569       0.403092       3.158750           0.000001
          111              H      57.584075      22.999744      22.432481       0.105588       1.728407 0.13636282E+02  0.14925025E+03                                 2.176229                            2.001270      -1.210749       2.266252                    0.996963       3.785331      10.326351       0.508090       1.101404      -0.754339      -0.031442      -0.007602      -0.035447       0.047988       0.003865       0.009696       0.008378       0.024264       0.043900      -0.021501      -0.001090       0.022591              2.318503       3.221651       0.138362       0.228857       1.648741       0.122087       2.085119           0.000001
          112              H      46.399265      29.257496      14.349980       0.126919       1.824479 0.15375570E+02  0.17371495E+03                                 2.283255                            2.152808      -1.377866       2.206397                    0.994961       3.820653      10.649613       0.479611       1.130344      -0.748165       0.001302       0.051767      -0.000770       0.051789       0.002368      -0.000085      -0.003351      -0.027470      -0.042429      -0.014464      -0.006861       0.021325              2.342502       2.326575      -0.077507      -0.049112       2.942785      -0.092520       1.758147          -0.000362
          113              H      52.222690      27.667276      14.360028       0.111839       1.903547 0.15564914E+02  0.17542675E+03                                 2.309589                            2.136158      -1.217717       2.267678                    0.996780       3.769420      10.307405       0.494317       1.099389      -0.757527       0.003218      -0.047722       0.002283       0.047885      -0.005610      -0.000353      -0.002805      -0.011772      -0.075798      -0.025461       0.004564       0.020897              2.393509       2.151674       0.209111      -0.022146       3.272854      -0.093907       1.756001           0.000001
          114              H      54.288634      28.815266      14.205350       0.105592       1.729392 0.13646736E+02  0.14938607E+03                                 2.176613                            2.001696      -1.209224       2.266822                    0.996961       3.785992      10.327262       0.508190       1.101029      -0.754440       0.031386      -0.035948       0.004567       0.047940      -0.010472      -0.000480      -0.004128      -0.011257      -0.063083      -0.021591      -0.001062       0.022653              2.318743       3.221335      -0.262299      -0.055352       2.114074      -0.041442       1.620821           0.000001
          115              H      32.129897      11.518872      19.306963       0.126821       1.820946 0.15342659E+02  0.17325065E+03                                 2.280209                            2.150431      -1.375070       2.207668                    0.994947       3.818691      10.641379       0.479899       1.130269      -0.748176      -0.030025      -0.035218      -0.023170       0.051756       0.015297       0.008705       0.005683      -0.004166      -0.011407      -0.014578      -0.006778       0.021355              2.338866       2.224793       0.477020       0.338968       2.336627       0.097764       2.455177           0.000343
          116              H      33.043723       9.225152      24.812016       0.111924       1.902184 0.15552267E+02  0.17525336E+03                                 2.308729                            2.135472      -1.214626       2.268896                    0.996758       3.768527      10.304974       0.494320       1.099576      -0.757474       0.029476       0.028768       0.024253       0.047798       0.015844       0.014969      -0.000979      -0.006624       0.028395      -0.025469       0.004506       0.020963              2.392470       2.349622       0.688588       0.318096       2.649386       0.195631       2.178402           0.000001
          117              H      50.900524      39.634945      26.008330       0.105370       1.728341 0.13635921E+02  0.14923156E+03                                 2.175147                            2.000433      -1.206006       2.267987                    0.996984       3.786106      10.324845       0.508552       1.100512      -0.754561       0.024556       0.003735       0.041221       0.048126       0.012071       0.015487       0.000575       0.002113       0.034172      -0.021435      -0.001103       0.022538              2.317186       1.823564       0.139612       0.228730       2.114204      -0.535883       3.013791           0.000001
          118              H      42.473040      22.054460       4.428401       0.126442       1.826085 0.15392028E+02  0.17395019E+03                                 2.284404                            2.153768      -1.377572       2.206101                    0.994956       3.824632      10.662771       0.479561       1.130142      -0.748187       0.030822      -0.033242      -0.025201       0.051866      -0.013580      -0.011417       0.006468       0.000934      -0.001727      -0.014591      -0.006754       0.021345              2.343553       2.244152      -0.482743      -0.339977       2.499148       0.031736       2.287357          -0.000380
          119              H      41.539263      26.469658       0.424145       0.111763       1.904545 0.15575961E+02  0.17557212E+03                                 2.309673                            2.136341      -1.211133       2.269917                    0.996769       3.770896      10.310083       0.494524       1.098798      -0.757673      -0.029482       0.032604       0.018906       0.047850      -0.019450      -0.010009      -0.004100      -0.015839       0.001075      -0.025532       0.004446       0.021085              2.393278       2.350349      -0.530341      -0.542398       2.356033       0.300228       2.473451           0.000002
          120              H      60.975355      37.731783      28.696610       0.105906       1.729563 0.13647150E+02  0.14940626E+03                                 2.177703                            2.002433      -1.212257       2.265618                    0.996984       3.785992      10.331083       0.507778       1.101806      -0.754233      -0.024239       0.039762      -0.010237       0.047679      -0.018725      -0.006255      -0.005335      -0.014585      -0.015383      -0.021594      -0.001094       0.022688              2.320449       1.825078      -0.262014      -0.055937       2.580252      -0.701813       2.556016           0.000001
          121              H      31.205630      30.998428      19.301482       0.126987       1.820865 0.15342776E+02  0.17328328E+03                                 2.281783                            2.151713      -1.379337       2.205914                    0.994874       3.819801      10.651652       0.479245       1.131608      -0.747821      -0.015319       0.043138      -0.023309       0.051370      -0.009401       0.000397      -0.010470      -0.024311      -0.011509      -0.014633      -0.006696       0.021329              2.340939       1.895782      -0.285296      -0.084809       2.663589      -0.345474       2.463447           0.000336
          122              H      28.760433      31.360136      24.810494       0.111443       1.907729 0.15605210E+02  0.17598615E+03                                 2.312449                            2.138499      -1.215862       2.267883                    0.996760       3.773403      10.319759       0.494217       1.098955      -0.757638       0.010206      -0.040048       0.024332       0.047959      -0.010834      -0.008308      -0.012571      -0.024381       0.028526      -0.025596       0.004460       0.021135              2.396440       1.980797      -0.475478       0.011024       3.027452      -0.374756       2.181070           0.000002
          123              H      64.813758      32.986742      26.006807       0.105457       1.727320 0.13628733E+02  0.14913411E+03                                 2.174380                            1.999999      -1.205047       2.268564                    0.996965       3.785092      10.321628       0.508568       1.100614      -0.754539      -0.009155      -0.022969       0.041182       0.048035      -0.005196      -0.007209      -0.013824      -0.021933       0.034318      -0.021493      -0.001171       0.022664              2.316089       1.919953      -0.195627      -0.577611       2.016529       0.069803       3.011786           0.000001
          124              H      35.154416      16.795171       4.433882       0.127138       1.822133 0.15356019E+02  0.17346211E+03                                 2.282282                            2.152139      -1.382343       2.204535                    0.994933       3.821310      10.655126       0.479388       1.131080      -0.747943      -0.044106      -0.009523      -0.024987       0.051579       0.006962       0.011453       0.006525       0.022950      -0.001880      -0.014395      -0.006901       0.021297              2.341528       2.853880       0.124169       0.197579       1.884796       0.274928       2.285908          -0.000350
          125              H      39.444233      15.382682       0.427799       0.111618       1.903997 0.15569903E+02  0.17549437E+03                                 2.309649                            2.136252      -1.210762       2.270193                    0.996761       3.770801      10.311005       0.494400       1.099133      -0.757582       0.043088       0.009302       0.018913       0.047967       0.002888       0.001332       0.010794       0.041665       0.001103      -0.025618       0.004532       0.021086              2.393316       2.813751       0.263133       0.531803       1.892669       0.319916       2.473529           0.000001
          126              H      58.126478      25.214017      28.700873       0.105496       1.726907 0.13624986E+02  0.14908496E+03                                 2.174149                            1.999787      -1.206360       2.267994                    0.996970       3.785005      10.321582       0.508564       1.100684      -0.754517       0.046873       0.001196      -0.010294       0.048005       0.002947      -0.001389       0.008030       0.039579      -0.015335      -0.021476      -0.001112       0.022588              2.315856       2.613623      -0.195488      -0.576571       1.784277       0.397694       2.549668           0.000001
          127              H      43.365423      28.540003      22.800601       0.126816       1.821464 0.15346349E+02  0.17333155E+03                                 2.282236                            2.151899      -1.379355       2.205995                    0.994968       3.820200      10.652571       0.479252       1.131540      -0.747841       0.014933      -0.007537       0.048757       0.051546       0.002831       0.008432      -0.002364      -0.001743       0.056842      -0.014514      -0.006768       0.021282              2.341682       1.891500       0.178179       0.231427       2.267864      -0.202102       2.865680           0.000337
          128              H      45.823299      33.846551      21.298282       0.111924       1.903454 0.15564811E+02  0.17542111E+03                                 2.309284                            2.135976      -1.216868       2.267946                    0.996783       3.769160      10.305760       0.494411       1.099208      -0.757576      -0.010154       0.009869      -0.045728       0.047870       0.011447       0.007437      -0.010320      -0.018356       0.046395      -0.025534       0.004556       0.020979              2.392890       1.978497       0.147658       0.450901       2.037306      -0.026081       3.162869           0.000001
          129              H      47.061560      35.515895      22.432786       0.105620       1.729071 0.13643827E+02  0.14934517E+03                                 2.176178                            2.001340      -1.209188       2.266804                    0.996961       3.786212      10.327302       0.508293       1.100872      -0.754472       0.009037       0.031011      -0.035384       0.047910       0.008571       0.002472      -0.012560      -0.019043       0.043769      -0.021563      -0.001005       0.022567              2.318210       1.921337       0.610745      -0.008058       2.948448      -0.259256       2.084845           0.000001
          130              H      39.428384       9.778048      14.366726       0.126663       1.819442 0.15329055E+02  0.17308493E+03                                 2.280561                            2.150798      -1.380560       2.205726                    0.994872       3.817624      10.643312       0.479344       1.131657      -0.747833       0.043949      -0.026849      -0.000307       0.051502      -0.012945      -0.002262       0.001584       0.009461      -0.042997      -0.014547      -0.006616       0.021163              2.339194       2.850807      -0.228816      -0.045471       2.411801       0.083869       1.754974           0.000329
          131              H      35.140246       5.532077      14.360028       0.111737       1.904538 0.15574829E+02  0.17556347E+03                                 2.310237                            2.136710      -1.216370       2.268074                    0.996770       3.770320      10.310030       0.494306       1.099256      -0.757562      -0.042857       0.021179       0.002320       0.047860      -0.002238      -0.002225       0.001648       0.015810      -0.075830      -0.025463       0.004481       0.020982              2.394226       2.812564      -0.590347      -0.070096       2.613714       0.065902       1.756399           0.000002
          132              H      53.746976      35.464115      14.205046       0.105368       1.728703 0.13640654E+02  0.14929370E+03                                 2.175364                            2.000721      -1.206094       2.267987                    0.996949       3.786075      10.324528       0.508547       1.100447      -0.754586      -0.046983      -0.009215       0.004557       0.048095       0.000329      -0.003299       0.002498       0.023738      -0.062900      -0.021531      -0.001072       0.022603              2.317246       2.616390       0.609592      -0.007856       2.715202       0.068854       1.620147           0.000001
          133              H      39.429316      33.280737      16.081575       0.127230       1.819862 0.15329480E+02  0.17308416E+03                                 2.280351                            2.150309      -1.381727       2.204957                    0.994913       3.817796      10.642259       0.479591       1.131112      -0.747952       0.044276       0.026601       0.000176       0.051653       0.013100       0.002262       0.001566       0.009547      -0.042722      -0.014454      -0.006822       0.021276              2.339439       2.854156       0.226099       0.045062       2.409687       0.084315       1.754474          -0.000369
          134              H      35.140059      37.529722      16.087664       0.111821       1.904898 0.15579445E+02  0.17563148E+03                                 2.310579                            2.137055      -1.217253       2.267606                    0.996779       3.771170      10.313391       0.494248       1.099286      -0.757545      -0.042897      -0.020960      -0.002388       0.047803       0.002265       0.002241       0.001691       0.015843      -0.075793      -0.025457       0.004455       0.021002              2.394424       2.813389       0.590130       0.070910       2.613234       0.066391       1.756649           0.000002
          135              H      16.455949       7.597362      16.241733       0.105554       1.730215 0.13655224E+02  0.14949719E+03                                 2.176877                            2.001977      -1.207649       2.267270                    0.996987       3.787296      10.330314       0.508301       1.100654      -0.754529      -0.046794       0.009179      -0.004596       0.047906      -0.000391       0.003374       0.002466       0.023845      -0.062925      -0.021544      -0.001129       0.022672              2.318947       2.618224      -0.610776       0.008901       2.717510       0.068536       1.621109           0.000001
          136              H      43.383882      14.517276       7.648918       0.126117       1.828695 0.15420096E+02  0.17434832E+03                                 2.286283                            2.155414      -1.384022       2.203063                    0.994955       3.829776      10.679900       0.479479       1.129810      -0.748235       0.015172       0.007499      -0.048848       0.051697      -0.002597      -0.009049      -0.002334      -0.001760       0.056415      -0.014526      -0.006943       0.021469              2.345518       1.898969      -0.177167      -0.242863       2.271363      -0.202309       2.866221          -0.000382
          137              H      45.824791       9.212127       9.150628       0.111756       1.905219 0.15582517E+02  0.17566788E+03                                 2.310374                            2.136911      -1.213129       2.269136                    0.996771       3.771658      10.313456       0.494407       1.098921      -0.757637      -0.010088      -0.009792       0.045771       0.047882      -0.011365      -0.007423      -0.010397      -0.018189       0.046509      -0.025457       0.004404       0.021053              2.394136       1.979293      -0.148319      -0.450650       2.038756      -0.026059       3.164358           0.000002
          138              H       9.771838       7.543321       8.015820       0.105532       1.730768 0.13658834E+02  0.14955675E+03                                 2.178055                            2.002787      -1.210920       2.265900                    0.996997       3.787633      10.334214       0.507956       1.101253      -0.754375       0.009084      -0.030991       0.035359       0.047888      -0.008559      -0.002422      -0.012591      -0.018911       0.043939      -0.021527      -0.001086       0.022612              2.320635       1.923243      -0.612504       0.008529       2.952163      -0.259368       2.086501           0.000001
          139              H      35.153111      26.269212      26.007416       0.126852       1.821630 0.15346811E+02  0.17330684E+03                                 2.280632                            2.150583      -1.371588       2.209083                    0.994976       3.819054      10.642189       0.479936       1.130122      -0.748211      -0.044229       0.009385       0.024794       0.051565      -0.006982      -0.011142       0.006688       0.023218      -0.002175      -0.014615      -0.006571       0.021185              2.339687       2.855261      -0.126400      -0.195688       1.884230       0.273170       2.279570           0.000337
          140              H      39.441436      27.676964      30.019284       0.111642       1.907783 0.15608239E+02  0.17603650E+03                                 2.312793                            2.138936      -1.216974       2.267442                    0.996734       3.774031      10.323414       0.494065       1.099191      -0.757565       0.042981      -0.009188      -0.019068       0.047911      -0.002860      -0.001393       0.010715       0.041534       0.000745      -0.025469       0.004382       0.021087              2.396787       2.816613      -0.263755      -0.533770       1.895038       0.321140       2.478710           0.000002
          141              H      20.834519      17.846706       1.746515       0.105591       1.728976 0.13645437E+02  0.14937126E+03                                 2.176329                            2.001673      -1.208290       2.267175                    0.996968       3.786432      10.329110       0.508155       1.101108      -0.754411       0.046833      -0.001163       0.010242       0.047954      -0.002988       0.001372       0.008025       0.039622      -0.015466      -0.021484      -0.001151       0.022635              2.318092       2.617629       0.196261       0.577241       1.785943       0.397922       2.550706           0.000001
          142              H      31.222784      12.049915      11.140120       0.127033       1.820918 0.15339367E+02  0.17321267E+03                                 2.281104                            2.151001      -1.375682       2.208028                    0.994983       3.815867      10.635187       0.479544       1.131111      -0.748000      -0.014921      -0.043922       0.023124       0.051832       0.008710      -0.000008      -0.010445      -0.025093      -0.011964      -0.014578      -0.006673       0.021250              2.340027       1.890683       0.276758       0.090045       2.674682      -0.344528       2.454716           0.000342
          143              H      28.760619      11.699941       5.639634       0.111852       1.906781 0.15597233E+02  0.17588105E+03                                 2.312077                            2.138251      -1.217775       2.267239                    0.996756       3.772361      10.317873       0.494121       1.099262      -0.757554       0.010160       0.039788      -0.024315       0.047724       0.010755       0.008241      -0.012541      -0.024374       0.028400      -0.025478       0.004386       0.021092              2.396165       1.980865       0.475812      -0.010703       3.027166      -0.373909       2.180465           0.000001
          144              H      27.523291      10.073765       4.441798       0.105244       1.728277 0.13637064E+02  0.14924345E+03                                 2.174867                            2.000367      -1.204723       2.268568                    0.996947       3.786145      10.324082       0.508630       1.100347      -0.754608      -0.009143       0.023001      -0.041254       0.048109       0.005224       0.007175      -0.013768      -0.022017       0.034557      -0.021531      -0.001124       0.022655              2.316507       1.919577       0.195678       0.576797       2.016698       0.069389       3.013246           0.000001
          145              H      40.315173      30.297190       7.650136       0.127075       1.818461 0.15311016E+02  0.17278146E+03                                 2.276990                            2.147278      -1.370937       2.209190                    0.995036       3.814666      10.622171       0.480628       1.129285      -0.748437      -0.014124       0.009155      -0.048946       0.051759       0.002187       0.006713      -0.006319      -0.003835       0.057254      -0.014773      -0.006859       0.021632              2.335900       2.018644       0.249466       0.295856       2.135088      -0.100810       2.853967           0.000348
          146              H      43.692282      35.079908       9.150323       0.111971       1.898157 0.15507604E+02  0.17461955E+03                                 2.304994                            2.132046      -1.210858       2.270621                    0.996794       3.765487      10.291866       0.494855       1.099207      -0.757559       0.013442      -0.003965       0.045647       0.047750       0.013528       0.012673      -0.001311      -0.010686       0.046438      -0.025446       0.004479       0.020967              2.388560       1.891350       0.099392       0.247007       2.117848      -0.376468       3.156482           0.000001
          147              H      25.873519       4.691215       8.016429       0.105437       1.730848 0.13659603E+02  0.14956329E+03                                 2.177935                            2.002693      -1.211429       2.265782                    0.997000       3.787473      10.332817       0.508039       1.101088      -0.754424       0.022405       0.023401       0.035473       0.048041       0.012440       0.012120       0.004167      -0.005279       0.043877      -0.021485      -0.001098       0.022583              2.320416       2.164699       0.751555       0.220687       2.709814       0.136914       2.086736           0.000001
          148              H      26.048043      17.511158      16.098626       0.127056       1.821754 0.15346500E+02  0.17329090E+03                                 2.280349                            2.150278      -1.374851       2.207733                    0.994999       3.817040      10.633881       0.480096       1.129825      -0.748310      -0.045303       0.025326       0.000663       0.051906      -0.010753      -0.003061       0.001572       0.017660      -0.042736      -0.014579      -0.006790       0.021369              2.339503       2.712297      -0.307155      -0.105398       2.549542       0.003638       1.756670          -0.000372
          149              H      24.511637      11.669153      16.087360       0.111856       1.904427 0.15572980E+02  0.17553676E+03                                 2.309936                            2.136403      -1.216758       2.267776                    0.996754       3.770774      10.310973       0.494406       1.099071      -0.757597       0.039760      -0.026551      -0.002354       0.047868      -0.008028      -0.002605       0.001153      -0.003968      -0.075771      -0.025454       0.004419       0.021035              2.393912       3.175132      -0.380636      -0.093154       2.250319       0.028171       1.756285           0.000002
          150              H      22.484663      10.452159      16.241428       0.105369       1.730955 0.13664396E+02  0.14961500E+03                                 2.177027                            2.002299      -1.206878       2.267489                    0.996992       3.788018      10.331142       0.508420       1.100269      -0.754634       0.015430      -0.045251      -0.004571       0.048027      -0.010093      -0.003776       0.001706      -0.012491      -0.062785      -0.021484      -0.001104       0.022589              2.318848       2.163337       0.347433      -0.063752       3.171784      -0.026659       1.621421           0.000001
          151              H      48.536062      21.010569      11.142860       0.126753       1.820547 0.15332742E+02  0.17309178E+03                                 2.278950                            2.149028      -1.371598       2.208929                    0.994980       3.816622      10.630382       0.480345       1.129525      -0.748381       0.045619       0.009055       0.023124       0.051941       0.006306       0.009219       0.005077       0.028156      -0.012124      -0.014646      -0.006823       0.021469              2.337519       2.716714       0.197734       0.253762       1.843424       0.248860       2.452420          -0.000362
          152              H      50.068739      19.056272       5.638112       0.111751       1.902043 0.15549473E+02  0.17521175E+03                                 2.308397                            2.135099      -1.212934       2.269576                    0.996760       3.768942      10.305375       0.494432       1.099390      -0.757516      -0.039649      -0.011238      -0.024055       0.047717       0.005173       0.006669       0.013439       0.030828       0.028315      -0.025498       0.004463       0.021035              2.392270       3.171055       0.215201       0.327751       1.828307       0.177728       2.177448           0.000001
          153              H      14.804686      18.796941       4.440580       0.105235       1.728626 0.13638691E+02  0.14926648E+03                                 2.175253                            2.000545      -1.205758       2.268176                    0.996973       3.786155      10.324467       0.508582       1.100412      -0.754593      -0.015473      -0.019348      -0.041286       0.048148       0.006912       0.008340       0.013166       0.019777       0.034321      -0.021426      -0.001217       0.022643              2.317190       2.162186      -0.056033      -0.349115       1.775525       0.466106       3.013859           0.000001
          154              H      34.258118      17.310927      26.008634       0.126937       1.823712 0.15365812E+02  0.17359897E+03                                 2.283802                            2.153078      -1.379815       2.205824                    0.994895       3.820405      10.653120       0.479202       1.131346      -0.747905       0.013953      -0.042901       0.025043       0.051598      -0.006473      -0.000052      -0.013034      -0.023524      -0.001937      -0.014435      -0.006716       0.021151              2.343228       2.019654      -0.357586      -0.139637       2.726618      -0.306724       2.283412          -0.000380
          155              H      30.893687      20.318265      30.018675       0.111765       1.906626 0.15596864E+02  0.17587177E+03                                 2.311634                            2.137978      -1.216956       2.267452                    0.996740       3.772784      10.318096       0.494250       1.099007      -0.757615      -0.013401       0.041793      -0.019107       0.047868      -0.016477      -0.008573      -0.006644      -0.025798       0.000949      -0.025473       0.004432       0.021040              2.395664       1.895621      -0.265497      -0.011741       2.812108      -0.623481       2.479264           0.000002
          156              H      11.419373       9.121915       1.747732       0.105525       1.731148 0.13666986E+02  0.14965221E+03                                 2.177306                            2.002588      -1.206301       2.267739                    0.996983       3.787934      10.331616       0.508340       1.100377      -0.754607      -0.022326       0.041256       0.010227       0.048012      -0.015703      -0.007642      -0.002753      -0.025246      -0.015481      -0.021555      -0.001199       0.022753              2.319042       2.163205      -0.458265      -0.632955       2.242447       0.302111       2.551473           0.000001
          157              H      32.117405      31.528287      11.140424       0.126966       1.821929 0.15351412E+02  0.17337344E+03                                 2.281304                            2.151267      -1.375004       2.207872                    0.995012       3.817709      10.639224       0.479734       1.130502      -0.748141      -0.030329       0.034842       0.023253       0.051716      -0.015267      -0.009021       0.005375      -0.003053      -0.011846      -0.014630      -0.006715       0.021345              2.340299       2.234531      -0.477067      -0.342806       2.328723       0.095162       2.457643           0.000334
          158              H      33.044842      33.834817       5.636894       0.111643       1.904678 0.15575222E+02  0.17556749E+03                                 2.310195                            2.136618      -1.211225       2.269937                    0.996774       3.770739      10.310870       0.494362       1.099135      -0.757590       0.029594      -0.028802      -0.024370       0.047951      -0.015947      -0.015003      -0.000975      -0.006524       0.028437      -0.025559       0.004506       0.021052              2.394053       2.352082      -0.689321      -0.318941       2.650282       0.195957       2.179796           0.000002
          159              H      13.608378       3.424809       4.440885       0.105428       1.729060 0.13643466E+02  0.14933835E+03                                 2.176017                            2.001183      -1.207853       2.267249                    0.996982       3.786710      10.328135       0.508369       1.100728      -0.754506       0.024474      -0.003677      -0.041083       0.047962      -0.012125      -0.015476       0.000592       0.002103       0.034771      -0.021537      -0.001100       0.022637              2.318294       1.823860      -0.139939      -0.228039       2.115262      -0.536533       3.015761           0.000000
          160              H      42.463158      21.012506      26.013810       0.127001       1.819021 0.15321304E+02  0.17297084E+03                                 2.279602                            2.149645      -1.376214       2.207234                    0.995000       3.818658      10.644430       0.479689       1.131017      -0.747959       0.030242       0.033479       0.024812       0.051488       0.013509       0.011294       0.006536       0.000437      -0.002024      -0.014477      -0.006761       0.021238              2.338896       2.234571       0.482221       0.335024       2.501378       0.030986       2.280738           0.000338
          161              H      41.540009      16.592033      30.022329       0.112046       1.900212 0.15532317E+02  0.17496718E+03                                 2.306731                            2.133800      -1.212706       2.269783                    0.996773       3.766978      10.297928       0.494633       1.099265      -0.757550      -0.029440      -0.032654      -0.018839       0.047832       0.019435       0.009991      -0.004166      -0.015767       0.001057      -0.025520       0.004473       0.021047              2.390112       2.347436       0.529180       0.541656       2.352696       0.299890       2.470204           0.000001
          162              H      23.684141       5.329155       1.749559       0.105604       1.729329 0.13645991E+02  0.14938084E+03                                 2.176750                            2.001760      -1.209695       2.266553                    0.996975       3.786824      10.330754       0.508120       1.101159      -0.754392      -0.024322      -0.039863       0.010222       0.047803       0.018666       0.006334      -0.005355      -0.014614      -0.015386      -0.021614      -0.001024       0.022638              2.319040       1.824242       0.261973       0.055910       2.579177      -0.700479       2.553702           0.000001
          163              H      28.179619      19.770752       7.649831       0.126908       1.824826 0.15382863E+02  0.17384629E+03                                 2.284770                            2.154182      -1.384249       2.203549                    0.994958       3.824375      10.667168       0.479092       1.131250      -0.747893      -0.001039      -0.017064      -0.048715       0.051627       0.000705       0.002273       0.008638       0.005210       0.056527      -0.014280      -0.007015       0.021296              2.344452       2.331426      -0.074061      -0.057471       1.836402       0.307967       2.865527          -0.000353
          164              H      22.357499      20.297919       9.150019       0.112065       1.900400 0.15534963E+02  0.17500815E+03                                 2.307188                            2.134232      -1.214957       2.268987                    0.996791       3.766763      10.298382       0.494486       1.099523      -0.757490      -0.003503       0.013575       0.045684       0.047787      -0.002263      -0.005322       0.011612       0.028858       0.046536      -0.025492       0.004404       0.021087              2.390556       2.148854       0.048057       0.201517       1.863219       0.401935       3.159596           0.000001
          165              H      20.293048      20.062594       8.014906       0.105571       1.728647 0.13640275E+02  0.14929552E+03                                 2.175752                            2.001020      -1.207430       2.267447                    0.996979       3.786009      10.326139       0.508360       1.100807      -0.754488      -0.031369       0.007794       0.035238       0.047817      -0.004017      -0.009717       0.008498       0.024347       0.043653      -0.021574      -0.001075       0.022648              2.317721       3.219785      -0.140278      -0.227865       1.649304       0.123056       2.084074           0.000001
          166              H      46.396655      13.802042      16.095885       0.126803       1.821435 0.15342234E+02  0.17323046E+03                                 2.279923                            2.149828      -1.371632       2.208900                    0.995032       3.818007      10.636154       0.480198       1.129666      -0.748337       0.000835      -0.051842       0.000656       0.051853      -0.002216       0.000208      -0.003237      -0.027464      -0.042939      -0.014608      -0.006753       0.021361              2.339068       2.323949       0.080531       0.049637       2.937798      -0.089141       1.755458           0.000343
          167              H      52.223622      15.393447      16.086446       0.111958       1.901099 0.15542000E+02  0.17510180E+03                                 2.307397                            2.134421      -1.213450       2.269323                    0.996794       3.767711      10.300352       0.494582       1.099219      -0.757566       0.003379       0.047629      -0.002462       0.047812       0.005651       0.000313      -0.002853      -0.011811      -0.075912      -0.025503       0.004539       0.020965              2.390783       2.149050      -0.206793       0.021929       3.268463      -0.095360       1.754835           0.000001
          168              H      16.997607      14.244919      16.242342       0.105605       1.728534 0.13639275E+02  0.14928275E+03                                 2.175735                            2.001021      -1.208004       2.267329                    0.996967       3.785695      10.325423       0.508328       1.100889      -0.754470       0.031396       0.035961      -0.004513       0.047951       0.010462       0.000496      -0.004122      -0.011220      -0.062781      -0.021495      -0.001089       0.022584              2.317718       3.219735       0.261834       0.055698       2.113001      -0.041525       1.620418           0.000001
          169              H      44.264146      17.501469      15.583440       0.134655       1.611991 0.13341155E+02  0.14563714E+03                                 2.095235                            1.995658      -1.368176       2.204607                    0.994478       3.749114      10.309471       0.501207       1.119464      -0.749144      -0.049221       0.028115      -0.008960       0.057388      -0.015017       0.005348      -0.002953       0.017391      -0.032338      -0.012033      -0.011788       0.023821              2.167384       2.519670      -0.180265       0.134516       2.307932      -0.077153       1.674551           0.000774
          170              H      34.668882      28.067092      11.314589       0.134910       1.611692 0.13342498E+02  0.14564316E+03                                 2.094797                            1.995752      -1.364979       2.206204                    0.994378       3.744441      10.293474       0.501240       1.119457      -0.749209       0.023338      -0.042927       0.029792       0.057227      -0.011258       0.007875      -0.013783      -0.013110      -0.006302      -0.011985      -0.011820       0.023805              2.166315       1.955591      -0.385166      -0.012453       2.255191      -0.258334       2.288164           0.000766
          171              H      39.899933      20.030837      22.702862       0.135014       1.608146 0.13305612E+02  0.14514526E+03                                 2.091754                            1.992997      -1.367866       2.205096                    0.994473       3.742627      10.286321       0.501567       1.119462      -0.749181      -0.024225       0.014229      -0.049814       0.057191      -0.003950       0.013341      -0.007826       0.004450       0.044513      -0.011954      -0.011848       0.023802              2.163187       1.960414       0.136739       0.364129       2.120870      -0.212225       2.408278           0.000773
          172              H      30.318468      20.522910      11.303627       0.134834       1.615966 0.13387967E+02  0.14627663E+03                                 2.099037                            1.999542      -1.375623       2.201437                    0.994432       3.750583      10.318143       0.500574       1.119896      -0.749070       0.049121       0.000690       0.029674       0.057392      -0.000087       0.015930      -0.000020       0.025920      -0.006991      -0.012035      -0.011792       0.023827              2.170939       2.524874      -0.068396       0.215340       1.699419       0.137418       2.288522           0.000768
          173              H      44.263400      20.527969      11.318851       0.135368       1.607443 0.13295036E+02  0.14500082E+03                                 2.090788                            1.991802      -1.365520       2.205732                    0.994399       3.743678      10.288123       0.501870       1.119010      -0.749258      -0.048698       0.000743       0.029936       0.057169       0.000034      -0.015934      -0.000274       0.025774      -0.006565      -0.012116      -0.011649       0.023764              2.162604       2.507165       0.066892      -0.215448       1.693707       0.138667       2.286939           0.000794
          174              H      30.317535      17.500608      15.572784       0.134487       1.608777 0.13312815E+02  0.14524299E+03                                 2.092035                            1.993252      -1.363718       2.206545                    0.994519       3.745956      10.296035       0.501643       1.119144      -0.749237       0.049042       0.028386      -0.009349       0.057431       0.014845      -0.005499      -0.003240       0.017504      -0.031968      -0.011962      -0.011783       0.023745              2.163582       2.512781       0.179464      -0.137618       2.303851      -0.079443       1.674114           0.000768
          175              H      39.904781      28.074735      11.312457       0.134529       1.606296 0.13284406E+02  0.14484091E+03                                 2.088987                            1.990406      -1.357644       2.209093                    0.994513       3.742750      10.280531       0.502325       1.118337      -0.749448      -0.024126      -0.042890       0.030050       0.057660       0.011277      -0.008181      -0.013593      -0.012567      -0.006513      -0.012006      -0.011712       0.023717              2.160428       1.955683       0.387441       0.010351       2.243063      -0.254448       2.282537           0.000769
          176              H      34.681748      20.032559      22.704080       0.135073       1.611480 0.13341483E+02  0.14564706E+03                                 2.095246                            1.996066      -1.373250       2.202466                    0.994493       3.747871      10.307537       0.500993       1.119894      -0.749044       0.023853       0.014338      -0.049921       0.057155       0.003879      -0.013342      -0.007934       0.004649       0.044430      -0.012080      -0.011750       0.023830              2.167329       1.961852      -0.137775      -0.362760       2.127337      -0.215255       2.412799           0.000772
          177              H      41.662698      16.000168      11.300582       0.134818       1.617373 0.13400391E+02  0.14643364E+03                                 2.099487                            1.999843      -1.371857       2.202520                    0.994413       3.751352      10.318089       0.500815       1.119195      -0.749252      -0.024848       0.042054       0.029861       0.057250      -0.011330      -0.007805       0.013916      -0.013547      -0.006769      -0.012100      -0.011917       0.024018              2.171428       1.843947      -0.322015      -0.225622       2.382361       0.120119       2.287977           0.000751
          178              H      37.291214      24.548411      22.694032       0.134389       1.611479 0.13338545E+02  0.14557690E+03                                 2.093455                            1.994461      -1.364170       2.206131                    0.994440       3.747014      10.296880       0.501821       1.118340      -0.749459      -0.000019      -0.027721      -0.050402       0.057522       0.000027      -0.000049       0.015413      -0.008901       0.045153      -0.011997      -0.011871       0.023868              2.165208       2.202309       0.000748       0.001814       1.878670       0.418551       2.414645           0.000780
          179              H      32.934646      15.993924      11.313980       0.134818       1.608222 0.13304265E+02  0.14512805E+03                                 2.091831                            1.992866      -1.364770       2.206347                    0.994413       3.743478      10.288838       0.501590       1.119429      -0.749180       0.025091       0.041819       0.029884       0.057196       0.011258       0.007671       0.013885      -0.013047      -0.006297      -0.012146      -0.011636       0.023782              2.163460       1.840494       0.319324       0.228124       2.363692       0.118622       2.286194           0.000780
          180              H      37.288790      29.584433      15.574306       0.134596       1.608506 0.13308064E+02  0.14517065E+03                                 2.091378                            1.992555      -1.361932       2.207228                    0.994539       3.744917      10.290705       0.501886       1.118761      -0.749340      -0.000225      -0.056738      -0.009317       0.057499       0.000116       0.000048       0.006308      -0.034542      -0.031816      -0.011972      -0.011761       0.023733              2.163013       2.199824       0.002215      -0.000110       2.615588       0.158188       1.673627           0.000768
          181              H      37.292892      13.477690      14.875213       0.133884       1.605574 0.13279255E+02  0.14475758E+03                                 2.087227                            1.989090      -1.352830       2.210630                    0.994593       3.744511      10.281359       0.502889       1.117292      -0.749691       0.000088       0.056938       0.009957       0.057802      -0.000031      -0.000107       0.006459      -0.034528      -0.032070      -0.012009      -0.011809       0.023818              2.158581       2.196522      -0.000446       0.000061       2.606933       0.160514       1.672288           0.000769
          182              H      32.926628      27.060555      19.138584       0.134062       1.606540 0.13286920E+02  0.14487078E+03                                 2.088704                            1.990164      -1.358152       2.208637                    0.994541       3.744891      10.285481       0.502533       1.117853      -0.749552       0.024884      -0.042567      -0.029890       0.057660      -0.010976      -0.007800       0.013810      -0.013454      -0.006086      -0.011892      -0.011783       0.023675              2.160386       1.834173      -0.317822      -0.223183       2.367183       0.117497       2.279801           0.000773
          183              H      37.279840      18.516833       7.754269       0.134956       1.612236 0.13347889E+02  0.14570902E+03                                 2.094503                            1.995512      -1.369286       2.204164                    0.994366       3.746216      10.296823       0.501539       1.118735      -0.749369      -0.000426       0.027872       0.050161       0.057386      -0.000046       0.000022       0.015381      -0.009219       0.044822      -0.012087      -0.011724       0.023811              2.165929       2.201811      -0.003257      -0.005253       1.881756       0.420364       2.414219           0.000785
          184              H      41.662139      27.060340      19.138889       0.134836       1.612001 0.13347778E+02  0.14572146E+03                                 2.095152                            1.996189      -1.369426       2.204119                    0.994483       3.746903      10.302417       0.501148       1.119504      -0.749169      -0.024732      -0.042138      -0.029762       0.057210       0.011097       0.007727       0.013969      -0.013543      -0.006471      -0.012020      -0.011850       0.023869              2.166762       1.839117       0.318782       0.224561       2.374171       0.120633       2.286998           0.000766
          185              H      34.679883      14.982005      19.131885       0.134746       1.613398 0.13359585E+02  0.14586826E+03                                 2.095290                            1.996112      -1.365808       2.205205                    0.994503       3.749432      10.306689       0.501569       1.118428      -0.749423       0.023983       0.042818      -0.029815       0.057424       0.011284      -0.008072      -0.013864      -0.012461      -0.005948      -0.012007      -0.011839       0.023846              2.167233       1.961205       0.388683       0.009928       2.250080      -0.256348       2.290414           0.000775
          186              H      44.263400      25.558931      14.874908       0.134348       1.610186 0.13326858E+02  0.14541761E+03                                 2.092126                            1.993390      -1.361528       2.207013                    0.994523       3.747279      10.296514       0.502029       1.118119      -0.749495      -0.049283      -0.028253       0.009744       0.057637       0.014966      -0.005554      -0.003182       0.017310      -0.031771      -0.011995      -0.011781       0.023776              2.163784       2.513073       0.178519      -0.138760       2.302900      -0.080253       1.675381           0.000770
          187              H      30.317162      22.558267      19.136757       0.134713       1.613040 0.13357601E+02  0.14585372E+03                                 2.095702                            1.996552      -1.368518       2.204105                    0.994423       3.749901      10.311126       0.501249       1.119087      -0.749248       0.048973       0.000094      -0.029850       0.057353       0.000461      -0.015970      -0.000218       0.025749      -0.005962      -0.011946      -0.011831       0.023777              2.167664       2.516127       0.075854      -0.216653       1.697032       0.133097       2.289832           0.000765
          188              H      39.911121      23.025042       7.744525       0.134768       1.614258 0.13370910E+02  0.14604488E+03                                 2.097879                            1.998582      -1.375332       2.201856                    0.994367       3.747524      10.308395       0.500572       1.120248      -0.749005      -0.024022      -0.014119       0.050014       0.057252       0.003948      -0.013520      -0.007862       0.003949       0.044593      -0.012210      -0.011727       0.023937              2.169560       1.962739      -0.136578      -0.363181       2.127199      -0.215811       2.418742           0.000754
          189              H      39.893967      14.978130      19.132799       0.135084       1.612383 0.13354210E+02  0.14581918E+03                                 2.096104                            1.997125      -1.372208       2.203061                    0.994492       3.747753      10.308018       0.500825       1.120014      -0.749032      -0.024435       0.042172      -0.029830       0.057144      -0.011435       0.008130      -0.013678      -0.012211      -0.006166      -0.011961      -0.011827       0.023788              2.167865       1.966271      -0.391503      -0.007144       2.246496      -0.254474       2.290828           0.000768
          190              H      34.679510      23.031070       7.749702       0.134630       1.606508 0.13288822E+02  0.14491622E+03                                 2.090044                            1.991460      -1.364746       2.206291                    0.994486       3.743383      10.286740       0.501866       1.119149      -0.749234       0.024068      -0.014372       0.049955       0.057283      -0.003968       0.013403      -0.007755       0.004422       0.044404      -0.011967      -0.011830       0.023796              2.161448       1.957888       0.137505       0.361841       2.120239      -0.212754       2.406217           0.000784
          191              H      44.263027      22.549440      19.136453       0.134617       1.610788 0.13333380E+02  0.14551402E+03                                 2.093279                            1.994398      -1.364324       2.206096                    0.994526       3.746749      10.297674       0.501680       1.118702      -0.749359      -0.049079      -0.000006      -0.029927       0.057484      -0.000280       0.015821      -0.000209       0.025852      -0.006101      -0.011919      -0.011762       0.023681              2.164980       2.512883      -0.072982       0.215783       1.695473       0.134144       2.286584           0.000780
          192              H      30.316789      25.560223      14.886783       0.134776       1.611370 0.13341062E+02  0.14563329E+03                                 2.094521                            1.995532      -1.369565       2.203827                    0.994488       3.748670      10.307553       0.501277       1.119330      -0.749180       0.048848      -0.028223       0.010114       0.057314      -0.014945       0.005732      -0.003307       0.017235      -0.031873      -0.011940      -0.011895       0.023835              2.166503       2.514071      -0.178309       0.143328       2.306885      -0.082336       1.678552           0.000771
          193              H      16.535939       9.547460      16.811116       0.098400       1.779049 0.14439556E+02  0.16170479E+03                                 2.268665                            2.094058      -1.464049       2.142107                    0.995580       4.122155      11.698875       0.480266       1.138820      -0.741658      -0.032886      -0.018880       0.016145       0.041214       0.007092      -0.008954      -0.005160       0.008249      -0.030141      -0.013973      -0.003181       0.017154              2.417416       2.859549       0.114619      -0.097557       2.726112      -0.056300       1.666587           0.000001
          194              H      10.432642       6.021566       6.842038       0.098502       1.780789 0.14457432E+02  0.16195357E+03                                 2.270020                            2.095223      -1.464572       2.141716                    0.995569       4.123997      11.705507       0.480182       1.138677      -0.741688      -0.024027      -0.014043       0.030342       0.041172       0.001028      -0.013202      -0.007738       0.001158       0.012531      -0.013878      -0.003268       0.017147              2.419039       2.073844      -0.339557      -0.418637       2.466613      -0.241758       2.716659           0.000001
          195              H      26.859504       8.460292       3.398639       0.098379       1.778806 0.14437315E+02  0.16167307E+03                                 2.268410                            2.093837      -1.465527       2.141464                    0.995510       4.122332      11.699057       0.480313       1.138756      -0.741670       0.024084       0.024006      -0.023279       0.041210       0.012156      -0.005395      -0.008030      -0.000180       0.008499      -0.013830      -0.003279       0.017110              2.417128       2.072690       0.507680       0.180470       2.535117      -0.266271       2.643578           0.000001
          196              H      20.754342      19.030221       3.397726       0.098289       1.780999 0.14458686E+02  0.16196707E+03                                 2.269820                            2.094994      -1.462847       2.142140                    0.995522       4.125297      11.708217       0.480331       1.138329      -0.741764       0.032890       0.008887      -0.023192       0.041214       0.005970      -0.009755      -0.000568       0.021087       0.008682      -0.013852      -0.003305       0.017157              2.418778       2.861500       0.053260      -0.140305       1.749454       0.289848       2.645380           0.000000
          197              H      18.643649      20.246247       6.842647       0.098450       1.775431 0.14402364E+02  0.16119122E+03                                 2.265783                            2.091455      -1.461818       2.142954                    0.995491       4.120756      11.693020       0.480512       1.138923      -0.741610      -0.000090       0.027696       0.030403       0.041127      -0.000002      -0.000050       0.015239      -0.002454       0.012801      -0.013776      -0.003360       0.017137              2.414317       2.657721      -0.000389      -0.000523       1.873397       0.481510       2.711831           0.000001
          198              H      18.645514      13.199843      16.810507       0.098541       1.779606 0.14444661E+02  0.16177949E+03                                 2.269250                            2.094464      -1.464914       2.141540                    0.995579       4.123342      11.703642       0.480198       1.138858      -0.741637      -0.000001       0.037780       0.016112       0.041072      -0.000029       0.000016       0.010370      -0.016571      -0.029785      -0.013891      -0.003321       0.017212              2.418290       2.661917       0.000521      -0.000007       2.926330       0.112201       1.666624           0.000000
          199              H      24.749370       4.806509       3.398944       0.098186       1.780156 0.14448624E+02  0.16182563E+03                                 2.268962                            2.094145      -1.460835       2.142841                    0.995546       4.125184      11.706726       0.480471       1.138199      -0.741788      -0.008769      -0.032811      -0.023184       0.041121       0.006144       0.004310       0.008793      -0.021074       0.008447      -0.013874      -0.003370       0.017244              2.417985       1.980653       0.454597       0.321196       2.628636      -0.024012       2.644665           0.000000
          200              H      12.540725       4.804249       3.397117       0.098574       1.779646 0.14446192E+02  0.16178870E+03                                 2.268718                            2.094168      -1.462385       2.142691                    0.995540       4.121700      11.695809       0.480408       1.138416      -0.741765       0.008538      -0.032936      -0.023303       0.041240      -0.006114      -0.004310       0.008655      -0.021055       0.008731      -0.013907      -0.003196       0.017102              2.417642       1.979399      -0.453244      -0.320836       2.628561      -0.022664       2.644965           0.000001
          201              H      10.432456       8.458677       3.396812       0.098442       1.781379 0.14462844E+02  0.16202879E+03                                 2.270486                            2.095597      -1.466082       2.141132                    0.995562       4.124511      11.707360       0.480147       1.138657      -0.741694      -0.024127       0.023933      -0.023306       0.041208      -0.012168       0.005377      -0.008141      -0.000185       0.008734      -0.013905      -0.003275       0.017180              2.419493       2.074265      -0.507783      -0.180818       2.537071      -0.267022       2.647142           0.000001
          202              H      16.534447      19.030221       3.397726       0.098248       1.781557 0.14464875E+02  0.16206233E+03                                 2.270995                            2.096017      -1.468382       2.140192                    0.995522       4.125095      11.710608       0.479991       1.138954      -0.741623      -0.032941       0.008871      -0.023216       0.041265      -0.005935       0.009715      -0.000639       0.021032       0.008543      -0.013765      -0.003344       0.017109              2.420172       2.863194      -0.053652       0.140249       1.750334       0.289965       2.646988           0.000000
          203              H      26.859504       6.023935       6.842342       0.098142       1.781416 0.14461151E+02  0.16200068E+03                                 2.270154                            2.095162      -1.465113       2.141275                    0.995536       4.125427      11.708591       0.480318       1.138318      -0.741770       0.024199      -0.013998       0.030369       0.041277      -0.001041       0.013286      -0.007603       0.001249       0.012433      -0.013868      -0.003286       0.017154              2.419368       2.074397       0.339958       0.418731       2.466870      -0.242517       2.716838           0.000001
          204              H      20.755088       9.546814      16.811116       0.098356       1.780610 0.14455739E+02  0.16193026E+03                                 2.269981                            2.095214      -1.464631       2.141773                    0.995577       4.123464      11.703929       0.480143       1.138800      -0.741667       0.032870      -0.018910       0.016176       0.041227      -0.007111       0.008929      -0.005183       0.008209      -0.030031      -0.013936      -0.003205       0.017141              2.418860       2.861027      -0.114877       0.097631       2.728182      -0.056330       1.667369           0.000001
          205              H      58.046861      33.513802      13.640534       0.098347       1.778631 0.14435523E+02  0.16164884E+03                                 2.268236                            2.093640      -1.463420       2.142146                    0.995490       4.123168      11.701477       0.480356       1.138683      -0.741678       0.032899       0.018933      -0.016091       0.041228       0.007188      -0.008823      -0.005089       0.008109      -0.029455      -0.013683      -0.003343       0.017026              2.417207       2.858828       0.113701      -0.096584       2.727181      -0.055824       1.665612           0.000000
          206              H      64.152209      37.036358      23.603827       0.098273       1.781090 0.14460812E+02  0.16199283E+03                                 2.269902                            2.095201      -1.465893       2.141280                    0.995501       4.123628      11.702604       0.480301       1.138387      -0.741773       0.024165       0.013970      -0.030492       0.041338       0.001043      -0.013212      -0.007593       0.001154       0.012658      -0.013803      -0.003301       0.017104              2.418852       2.074392      -0.339755      -0.418631       2.466244      -0.241701       2.715921           0.000001
          207              H      53.827339      24.031902      27.050880       0.098586       1.775375 0.14402666E+02  0.16119695E+03                                 2.266011                            2.091711      -1.464686       2.142039                    0.995481       4.119457      11.689772       0.480397       1.139178      -0.741561      -0.032796      -0.008860       0.023167       0.041119       0.005882      -0.009751      -0.000550       0.020782       0.008489      -0.013655      -0.003376       0.017031              2.414525       2.855481       0.052766      -0.140096       1.746908       0.289636       2.641185           0.000000
          208              H      47.724601      34.600646      27.050271       0.098339       1.777518 0.14422337E+02  0.16146277E+03                                 2.267204                            2.092638      -1.463493       2.142245                    0.995517       4.121709      11.695587       0.480491       1.138633      -0.741694      -0.024077      -0.024058       0.023234       0.041210       0.012068      -0.005376      -0.008074      -0.000146       0.008608      -0.013776      -0.003290       0.017065              2.415998       2.071061       0.506990       0.180997       2.534079      -0.266140       2.642854           0.000001
          209              H      47.725161      37.036465      23.605959       0.098442       1.775723 0.14404765E+02  0.16121154E+03                                 2.265253                            2.091028      -1.458591       2.144090                    0.995499       4.120227      11.688136       0.480808       1.138269      -0.741777      -0.024047       0.013900      -0.030329       0.041125      -0.001055       0.013272      -0.007675       0.001205       0.012736      -0.013878      -0.003337       0.017215              2.413762       2.069558       0.339284       0.417264       2.461268      -0.240594       2.710458           0.000001
          210              H      53.827712      33.513802      13.639621       0.098353       1.778008 0.14428032E+02  0.16155009E+03                                 2.268080                            2.093417      -1.465827       2.141331                    0.995495       4.122397      11.700197       0.480253       1.139032      -0.741594      -0.032881       0.019015      -0.016075       0.041245      -0.007147       0.008861      -0.005130       0.008162      -0.029490      -0.013731      -0.003315       0.017045              2.417037       2.857993      -0.114586       0.096979       2.727443      -0.055994       1.665676           0.000001
          211              H      58.046488      24.031471      27.050575       0.098454       1.777960 0.14428507E+02  0.16155733E+03                                 2.268063                            2.093459      -1.466535       2.141030                    0.995488       4.122455      11.700570       0.480244       1.139039      -0.741590       0.032891      -0.008877       0.023131       0.041179      -0.005958       0.009726      -0.000599       0.020863       0.008610      -0.013734      -0.003330       0.017064              2.416932       2.858055      -0.053047       0.139939       1.748384       0.290237       2.644358           0.000000
          212              H      64.151463      34.600861      27.049966       0.098215       1.780808 0.14457499E+02  0.16195304E+03                                 2.269986                            2.095213      -1.466728       2.140948                    0.995517       4.124036      11.705224       0.480193       1.138661      -0.741698       0.024104      -0.024032       0.023377       0.041292      -0.012188       0.005374      -0.008076      -0.000073       0.008691      -0.013910      -0.003234       0.017144              2.418847       2.074237      -0.508210      -0.180218       2.536520      -0.266704       2.645783           0.000001
          213              H      62.042634      38.253891      27.048444       0.097637       1.784248 0.14488994E+02  0.16238302E+03                                 2.271930                            2.096657      -1.461686       2.142167                    0.995557       4.129684      11.721413       0.480348       1.137753      -0.741897      -0.008811       0.033049       0.023380       0.041431      -0.006079      -0.004215       0.008829      -0.021185       0.008637      -0.013901      -0.003354       0.017255              2.421466       1.982582      -0.455104      -0.321852       2.632688      -0.023682       2.649129           0.000001
          214              H      49.832684      38.255182      27.051184       0.098430       1.780440 0.14452495E+02  0.16188280E+03                                 2.269668                            2.094832      -1.464956       2.141617                    0.995561       4.123281      11.702527       0.480243       1.138642      -0.741702       0.008615       0.032949       0.023268       0.041246       0.006130       0.004324       0.008732      -0.020963       0.008801      -0.013882      -0.003272       0.017154              2.418729       1.980469       0.454122       0.321066       2.629661      -0.022888       2.646056           0.000001
          215              H      55.936354      22.812108      23.607177       0.098095       1.781641 0.14465036E+02  0.16205175E+03                                 2.270107                            2.095243      -1.462137       2.142254                    0.995540       4.126067      11.709893       0.480387       1.138101      -0.741820      -0.000025      -0.027829      -0.030364       0.041188      -0.000035       0.000022       0.015387      -0.002556       0.012500      -0.013906      -0.003361       0.017268              2.419329       2.663765       0.000186       0.000196       1.878143       0.483738       2.716078           0.000000
          216              H      55.937286      29.860127      13.639316       0.098182       1.779364 0.14441572E+02  0.16171990E+03                                 2.267922                            2.093350      -1.460456       2.143039                    0.995492       4.123956      11.700617       0.480680       1.137891      -0.741870       0.000002      -0.037944      -0.016072       0.041207      -0.000040       0.000007       0.010327      -0.016573      -0.029771      -0.013858      -0.003325       0.017183              2.416876       2.660970      -0.000509      -0.000030       2.923943       0.112306       1.665716           0.000001
          217              C      46.407096      19.108591      15.644946       0.582025      25.781873 0.26018306E+03  0.54289725E+04                                 8.184705                            5.723428       0.007919       2.060688                    0.999727      22.270365      62.124401       0.621731       0.472133      -1.022029       0.002106       0.047124      -0.007021       0.047690       0.000441       0.002464       0.035103       0.062786       0.331365      -0.092687      -0.023879       0.116565             11.770068       7.163456       0.026976       0.058120      22.977717      -1.845226       5.169032          -0.000256
          218              C      46.393485      17.671342      15.852908      -0.028178      44.629216 0.42296675E+03  0.97945103E+04                                10.879217                            6.781089      -0.027476       1.994197                    0.999155      27.105330      75.274551       0.648792       0.407684      -1.078741       0.000785      -0.039648       0.004413       0.039900      -0.000351      -0.008181       0.005578       0.000585       0.034905      -0.009935      -0.006246       0.016182             16.803196      13.404418      -0.414528       0.950197      30.783636      -2.186972       6.221534           0.000039
          219              C      47.587369      16.980976      16.057825      -0.111740      41.061985 0.46079614E+03  0.10962268E+05                                10.340630                            7.110885       0.133212       2.014337                    0.999604      29.431300      84.362045       0.625669       0.411500      -1.070265      -0.018095       0.002168      -0.006920       0.019494       0.006891      -0.007870       0.009398       0.023927       0.109647      -0.033858      -0.005048       0.038906             14.715536      15.234663      -6.684740       1.456151      23.021816      -1.531813       5.890129          -0.000688
          220              C      13.713539      12.217958      16.143385      -0.123828      42.249339 0.46378423E+03  0.11057903E+05                                10.512923                            7.100976       0.164713       2.015231                    0.999718      29.910504      86.001196       0.630083       0.407710      -1.072093       0.021506       0.005317       0.002033       0.022247       0.015792      -0.002973       0.006952       0.021259      -0.006864      -0.020937       0.000737       0.020200             15.633986      23.273580      -9.008721       1.190262      17.738767      -0.582755       5.889611           0.000034
          221              C      14.903881      11.523824      16.258175      -0.133797      43.518341 0.49220686E+03  0.11909261E+05                                10.737815                            7.343083       0.066363       1.974844                    0.999649      30.547183      88.427802       0.616210       0.410810      -1.070257      -0.000185       0.025309      -0.003473       0.025547       0.002033      -0.001394      -0.002873      -0.057775      -0.007828      -0.027721      -0.002800       0.030521             15.926594      26.012029      -7.897236       1.504734      15.804305      -0.551450       5.963449          -0.000010
          222              C      35.553621      28.207576       8.780681       0.583268      25.738643 0.25942944E+03  0.54093588E+04                                 8.178143                            5.716115       0.007675       2.061431                    0.999703      22.237349      62.011348       0.621965       0.472296      -1.021935       0.032173      -0.026240      -0.022297       0.047126       0.083898       0.061189       0.017127       0.012361      -0.028095      -0.092388      -0.022934       0.115322             11.769590      12.855958      -7.375606      -5.192559      12.535139       3.871182       9.917673           0.001346
          223              C      34.554211      29.059096       9.405176      -0.030140      44.772087 0.42445754E+03  0.98380737E+04                                10.905079                            6.795562      -0.029931       1.993181                    0.999133      27.135933      75.404014       0.647713       0.407988      -1.078497      -0.026629       0.024605       0.018323       0.040623       0.012066       0.000801       0.003237      -0.006637      -0.020121      -0.009803      -0.006473       0.016276             16.850310      16.539353     -10.665434      -6.322762      17.991477       3.456598      16.020101           0.010241
          224              C      33.986077      30.110523       8.688727      -0.111376      41.028708 0.45986210E+03  0.10935767E+05                                10.336770                            7.104375       0.133820       2.014619                    0.999608      29.425612      84.361200       0.625791       0.411581      -1.070088       0.006377      -0.009193       0.016232       0.019714       0.034152       0.011528       0.003709       0.007540      -0.009947      -0.033554      -0.005382       0.038936             14.715442      13.056702      -9.934445      -0.836933      20.005474      -1.236345      11.084149          -0.000782
          225              C      12.519655       2.925631       8.110514      -0.122643      42.195958 0.46359173E+03  0.11052026E+05                                10.504169                            7.099639       0.165691       2.015610                    0.999723      29.897625      85.955599       0.630132       0.407726      -1.072097       0.001521       0.007916      -0.020905       0.022405       0.010788      -0.006185      -0.002183      -0.005137       0.054070      -0.020432       0.000390       0.020042             15.607942      10.376248      -8.263872       1.694381      22.818538      -6.933612      13.629041           0.000061
          226              C      12.024612       4.021626       7.427863      -0.134447      43.535144 0.49273993E+03  0.11925406E+05                                10.740189                            7.346907       0.065606       1.974447                    0.999646      30.562967      88.486019       0.616067       0.410793      -1.070266       0.017243      -0.014982      -0.010748       0.025244      -0.012134      -0.011491       0.021364       0.009997      -0.036649      -0.028062      -0.002763       0.030825             15.923416       9.766119      -7.278663       1.938848      21.925031      -8.455761      16.079098          -0.000019
          227              C      39.027501      17.685660      23.667769       0.581781      25.780949 0.26017575E+03  0.54288781E+04                                 8.187002                            5.724242       0.005359       2.060134                    0.999684      22.266404      62.117282       0.621531       0.472281      -1.021931      -0.032963      -0.029323      -0.017167       0.047340      -0.085651      -0.059394       0.016658       0.010203      -0.038406      -0.092323      -0.023822       0.116144             11.782704      12.864110       7.352003       5.235657      12.657012       3.834625       9.826991          -0.000362
          228              C      40.029335      18.553865      24.263642      -0.028734      44.703292 0.42410111E+03  0.98272089E+04                                10.891697                            6.790449      -0.025384       1.994394                    0.999135      27.132094      75.369851       0.648316       0.407717      -1.078736       0.027035       0.024073       0.017462       0.040191      -0.004335      -0.010703       0.007127       0.003931       0.009119      -0.009724      -0.006275       0.015999             16.828178      16.488913       9.488782       7.942262      18.400932       3.318247      15.594687          -0.000010
          229              C      40.590943      18.228544      25.497407      -0.111150      40.992448 0.45998140E+03  0.10937621E+05                                10.327444                            7.103118       0.135189       2.015127                    0.999587      29.407386      84.262564       0.626231       0.411329      -1.070418      -0.006596       0.012140      -0.013484       0.019305      -0.022225      -0.028145       0.003284       0.007406      -0.015387      -0.033230      -0.005793       0.039024             14.695395      13.030934       4.105343       9.056697      11.289798       1.840818      19.765452          -0.000690
          230              C      24.773609       8.622307       0.056025      -0.123490      42.208243 0.46346392E+03  0.11048110E+05                                10.504993                            7.097854       0.165632       2.015659                    0.999726      29.901238      85.959877       0.630325       0.407633      -1.072168      -0.001801      -0.016893       0.014219       0.022154       0.002016      -0.012967      -0.009640      -0.024951      -0.008615      -0.021069       0.000836       0.020232             15.614780      10.381182       1.160166       8.360432      10.292775      -2.505173      26.170384           0.000034
          231              C      25.267347       8.343706       1.316889      -0.134227      43.550459 0.49252594E+03  0.11919267E+05                                10.743489                            7.345797       0.065848       1.974499                    0.999647      30.561005      88.484878       0.616035       0.410847      -1.070200      -0.017480      -0.015069      -0.011057       0.025591       0.014587       0.007464       0.020899       0.008881      -0.040872      -0.028137      -0.002376       0.030512             15.937566       9.767339       0.595281       7.514441      11.417774      -4.750350      26.627586          -0.000009
          232              C      28.175704      21.114129      12.802293       0.581511      25.785202 0.26009798E+03  0.54269784E+04                                 8.186776                            5.723090       0.005155       2.060069                    0.999697      22.269327      62.128663       0.621626       0.472232      -1.021933      -0.002320       0.008767       0.046450       0.047327      -0.002285       0.000176      -0.033861      -0.134537      -0.259049      -0.092014      -0.024130       0.116144             11.777597       7.161781      -0.051495       0.002612       5.983870       4.148154      22.187141          -0.000442
          233              C      28.189315      20.833698      11.377921      -0.028133      44.703168 0.42369653E+03  0.98161924E+04                                10.893741                            6.788829      -0.029230       1.993407                    0.999149      27.120372      75.348555       0.648115       0.407912      -1.078530      -0.000925      -0.009227      -0.038963       0.040051       0.007914      -0.002167      -0.000588      -0.018910      -0.022815      -0.009984      -0.006220       0.016203             16.831656      13.397482      -0.759126       0.694782       7.572620       6.006147      29.524865          -0.000970
          234              C      26.994312      20.800219      10.659341      -0.111351      41.080345 0.46092241E+03  0.10965568E+05                                10.343301                            7.111483       0.134467       2.014759                    0.999604      29.425812      84.336037       0.625719       0.411456      -1.070338       0.017824      -0.005606       0.004739       0.019276       0.005714      -0.009373      -0.013490      -0.041119      -0.085860      -0.033786      -0.005093       0.038879             14.722080      15.214812       0.837732       6.786474       6.838416       4.198772      22.113011           0.000299
          235              C      23.577301      19.292243       6.137464      -0.124360      42.254744 0.46395151E+03  0.11063010E+05                                10.513917                            7.102554       0.163835       2.014957                    0.999725      29.918911      86.032799       0.629967       0.407744      -1.072059      -0.021249       0.003575       0.004126       0.021940      -0.002519      -0.015735       0.002946       0.010456      -0.039921      -0.020978       0.000862       0.020116             15.632086      23.265670       1.880461       8.884266       6.840225       3.271118      16.790362           0.000006
          236              C      22.386773      19.169414       5.444765      -0.134246      43.536866 0.49258580E+03  0.11920487E+05                                10.740073                            7.345397       0.066869       1.974895                    0.999648      30.555485      88.453738       0.616189       0.410752      -1.070315       0.000188       0.005020       0.025332       0.025825       0.000911      -0.002046       0.007696      -0.026584       0.084481      -0.027503      -0.002631       0.030133             15.929073      26.014251       1.215015       7.947969       6.710913       2.663729      15.062053           0.000000
          237              C      43.936914      19.699595       8.789511       0.584283      25.723508 0.26005110E+03  0.54254081E+04                                 8.174749                            5.723524       0.007653       2.061288                    0.999666      22.242828      62.038362       0.621488       0.472389      -1.021914      -0.039134      -0.015927      -0.022254       0.047753      -0.037069      -0.016087      -0.062511      -0.150488      -0.032902      -0.092438      -0.023665       0.116103             11.744027      18.911217       3.822778       5.911717       6.396748       2.568118       9.924115          -0.000940
          238              C      45.177039      20.143440       9.408221      -0.029919      44.745203 0.42483063E+03  0.98489022E+04                                10.900000                            6.797601      -0.026931       1.993736                    0.999135      27.156353      75.469559       0.647750       0.407875      -1.078570       0.034088       0.010854       0.017085       0.039644      -0.008686       0.002772      -0.002478      -0.017774      -0.022455      -0.009975      -0.006659       0.016634             16.829129      26.768128       4.680386       6.143778       7.661022       3.754031      16.058236          -0.001180
          239              C      46.372042      20.102640       8.691772      -0.110537      40.935110 0.45952101E+03  0.10924681E+05                                10.318368                            7.099484       0.134519       2.015080                    0.999607      29.405160      84.267193       0.626359       0.411320      -1.070351      -0.011720      -0.001339       0.016838       0.020559      -0.013069      -0.003274      -0.012130      -0.063225      -0.010476      -0.033562      -0.005409       0.038971             14.670289      26.753036       1.924972      -0.656130       6.180667       1.355014      11.077163           0.000329
          240              C      14.918238      19.991114       8.109600      -0.122247      42.155833 0.46319349E+03  0.11039748E+05                                10.496559                            7.095821       0.166580       2.016074                    0.999730      29.882991      85.892224       0.630428       0.407638      -1.072195       0.005775      -0.005395      -0.021582       0.022983      -0.007454       0.001110       0.006536      -0.016414       0.053134      -0.020257       0.000414       0.019843             15.592873      26.837314      -1.249317      -6.840270       6.325756       1.997691      13.615550           0.000006
          241              C      16.114733      19.871729       7.426645      -0.134762      43.550209 0.49293151E+03  0.11931407E+05                                10.743329                            7.348864       0.064877       1.974142                    0.999649      30.569123      88.513878       0.615908       0.410852      -1.070209      -0.021384      -0.007377      -0.010669       0.025011       0.010374       0.024361      -0.001045       0.016492      -0.036501      -0.028199      -0.002777       0.030976             15.928930      25.196880      -1.628262      -8.301458       6.506788       2.554222      16.083121           0.000000
          242              C      30.634885      14.839906      15.640683       0.582298      25.759788 0.26013431E+03  0.54281902E+04                                 8.182828                            5.724906      -0.001463       2.058056                    0.999696      22.266525      62.133323       0.621267       0.472466      -1.021757       0.039173      -0.025810      -0.008160       0.047616       0.028456       0.029178      -0.019169      -0.033262       0.329764      -0.093880      -0.022031       0.115911             11.760895      18.967771      -6.847372      -1.617362      11.143920       0.875867       5.170994           0.001147
          243              C      29.398862      15.573332      15.848950      -0.029529      44.720987 0.42394122E+03  0.98240739E+04                                10.899130                            6.792484      -0.029668       1.993152                    0.999155      27.133578      75.413667       0.647645       0.408115      -1.078308      -0.034965       0.019762       0.004416       0.040406       0.001239       0.009237       0.004512       0.000185       0.033601      -0.009759      -0.006516       0.016276             16.838622      26.848830      -7.357357      -2.362302      17.435969       0.273031       6.231069           0.009279
          244              C      28.201994      14.886841      16.049299      -0.111984      41.080607 0.46082088E+03  0.10962887E+05                                10.343311                            7.110638       0.134737       2.014724                    0.999576      29.431024      84.358449       0.625745       0.411449      -1.070310       0.011254       0.014497      -0.006997       0.019641       0.006910       0.011907       0.002607      -0.023755       0.109689      -0.033714      -0.005224       0.038938             14.724729      26.893350      -0.054416      -2.068937      11.390337      -0.476857       5.890500           0.000241
          245              C      22.367941      14.309940      16.143994      -0.124435      42.257905 0.46385091E+03  0.11060178E+05                                10.515212                            7.102331       0.163437       2.014844                    0.999732      29.917892      86.032405       0.629894       0.407807      -1.072002      -0.006378      -0.020943       0.001974       0.021981       0.001519       0.007491      -0.000799      -0.038293      -0.005813      -0.021175       0.000988       0.020188             15.639014      26.932208       6.901813      -1.102643      14.093341      -0.739273       5.891493           0.000033
          246              C      21.172752      13.625064      16.258479      -0.134019      43.504991 0.49193255E+03  0.11900832E+05                                10.734848                            7.340279       0.066897       1.975022                    0.999653      30.542522      88.404405       0.616430       0.410725      -1.070324       0.022075      -0.012602      -0.003764       0.025696      -0.025707      -0.001774       0.002824       0.025662      -0.007094      -0.027635      -0.002555       0.030190             15.925777      25.193902       8.374152      -1.230934      16.621409      -1.027134       5.962020          -0.000009
          247              C      41.493581      29.636859      12.803206       0.580866      25.806399 0.26059969E+03  0.54401476E+04                                 8.191933                            5.729613      -0.000126       2.058119                    0.999711      22.284551      62.189591       0.621100       0.472398      -1.021828       0.007949      -0.002137       0.047318       0.048029      -0.057103      -0.030452       0.016647       0.071172      -0.259488      -0.092431      -0.024035       0.116466             11.777575       6.341764       0.543895       3.607785       6.818185      -2.043043      22.172776          -0.000360
          248              C      41.242610      29.761303      11.377617      -0.027331      44.589285 0.42262781E+03  0.97842007E+04                                10.872148                            6.777531      -0.022974       1.995782                    0.999160      27.088878      75.206855       0.649116       0.407583      -1.078863      -0.007256       0.004581      -0.038433       0.039379      -0.012036       0.000496       0.002451      -0.003930      -0.022080      -0.010020      -0.005959       0.015979             16.791203       9.678463       2.904847       4.832951      11.275652      -3.611996      29.419493          -0.000079
          249              C      41.807575      30.810039      10.654469      -0.112493      41.070374 0.46038830E+03  0.10951298E+05                                10.343407                            7.108565       0.132420       2.014091                    0.999591      29.440480      84.412594       0.625596       0.411596      -1.070090      -0.013534      -0.013237       0.004333       0.019420      -0.020841      -0.008066       0.014938       0.012168      -0.088614      -0.034699      -0.005255       0.039953             14.724487       8.209139       3.212822       0.241579      13.879495      -7.995695      22.084828          -0.000658
          250              C      23.566300       2.231390       6.138682      -0.123939      42.254244 0.46424856E+03  0.11071921E+05                                10.514646                            7.105372       0.161907       2.014349                    0.999731      29.921886      86.049892       0.629766       0.407807      -1.072013       0.013999       0.016627       0.004339       0.022164       0.005935       0.010336       0.012011      -0.001216      -0.040137      -0.020871       0.000727       0.020143             15.631708       9.318000       6.172897      -1.611860      20.782963      -9.326572      16.794161           0.000034
          251              C      24.055004       3.323294       5.445374      -0.133956      43.495067 0.49204935E+03  0.11904089E+05                                10.732544                            7.340782       0.068310       1.975475                    0.999647      30.541231      88.395597       0.616469       0.410684      -1.070375       0.004379      -0.002196       0.024900       0.025377      -0.011990       0.007976      -0.001898       0.011927       0.084007      -0.027517      -0.002573       0.030090             15.914689      10.475500       7.743430      -1.664029      22.216791      -8.203592      15.051777          -0.000010
          252              C      33.089592      21.952515      23.672336       0.581255      25.773011 0.26048010E+03  0.54367356E+04                                 8.184728                            5.727732       0.001004       2.058939                    0.999684      22.269555      62.131625       0.621327       0.472304      -1.021934      -0.008225       0.043142      -0.016973       0.047085       0.047705       0.043836       0.044026       0.143844      -0.035343      -0.093644      -0.022717       0.116361             11.766274       6.347533      -3.582006       0.692659      19.129873      -6.426578       9.821416           0.001161
          253              C      33.342427      20.651230      24.269427      -0.029322      44.748316 0.42481979E+03  0.98493629E+04                                10.904407                            6.799878      -0.031901       1.992260                    0.999137      27.149957      75.473905       0.647253       0.408158      -1.078298       0.007274      -0.035536       0.018079       0.040529       0.003648       0.010638       0.006488       0.006250       0.010291      -0.009473      -0.006212       0.015684             16.846869       9.705404      -5.550971      -1.107313      25.181475      -8.570621      15.653729           0.009316
          254              C      32.782497      20.324939      25.504106      -0.112457      41.115871 0.46161110E+03  0.10986293E+05                                10.348536                            7.116518       0.134183       2.014336                    0.999589      29.450278      84.428877       0.625520       0.411424      -1.070335       0.014107       0.001118      -0.013436       0.019514       0.013862       0.016650       0.023385       0.035516      -0.014721      -0.034065      -0.004860       0.038926             14.729232       8.185922      -1.286164      -2.956619      16.180121      -8.788007      19.821654           0.000220
          255              C      13.726405       6.528495       0.057547      -0.124121      42.260104 0.46355188E+03  0.11051140E+05                                10.515089                            7.099372       0.165279       2.015504                    0.999726      29.908894      85.995914       0.630122       0.407730      -1.072065      -0.013773       0.009509       0.014260       0.021988      -0.011762      -0.001917       0.016206       0.009040      -0.008725      -0.021188       0.000862       0.020326             15.645473       9.322213      -0.534667      -6.367337      11.375136      -6.011038      26.239070           0.000034
          256              C      13.237515       6.240421       1.318107      -0.133634      43.496757 0.49172030E+03  0.11894289E+05                                10.733276                            7.338448       0.067941       1.975451                    0.999647      30.536482      88.378652       0.616544       0.410697      -1.070353      -0.004273       0.022602      -0.010750       0.025391      -0.003592       0.014016      -0.016944      -0.029260      -0.039971      -0.027611      -0.002682       0.030293             15.925687      10.483666      -1.011894      -7.863999      10.688986      -4.134192      26.604408          -0.000010
          257              C      42.209763      13.842411      12.798334       0.582184      25.776996 0.26037718E+03  0.54342449E+04                                 8.184559                            5.726762       0.000272       2.058568                    0.999719      22.270993      62.140942       0.621331       0.472331      -1.021883      -0.006516      -0.006755       0.046282       0.047224       0.059458       0.029642       0.018516       0.062314      -0.261944      -0.093302      -0.023466       0.116768             11.759143       6.246069      -0.486331      -3.616633       6.920562      -2.066857      22.110797           0.001154
          258              C      42.450479      13.998398      11.374267      -0.030276      44.753698 0.42443195E+03  0.98379991E+04                                10.903165                            6.795891      -0.034399       1.991648                    0.999139      27.146278      75.451447       0.647577       0.408052      -1.078382       0.008391       0.003801      -0.039313       0.040378       0.003478       0.002416      -0.001411       0.023637      -0.023439      -0.009958      -0.006467       0.016425             16.840200       8.375410      -2.130654      -5.571942      12.647681      -2.421981      29.497508           0.009257
          259              C      43.071940      12.977974      10.656601      -0.111164      41.063726 0.46008970E+03  0.10941536E+05                                10.341704                            7.105636       0.136600       2.015519                    0.999593      29.415708      84.309059       0.625858       0.411523      -1.070224      -0.004273       0.018249       0.004831       0.019355       0.015070       0.016362      -0.001011       0.029908      -0.086056      -0.033751      -0.005084       0.038835             14.727562       9.659904      -4.040145      -7.048711      12.412688       3.784230      22.110095           0.000210
          260              C       8.794617      10.771236       6.137769      -0.124083      42.251793 0.46384955E+03  0.11059891E+05                                10.513320                            7.101994       0.163652       2.014890                    0.999730      29.914225      86.014611       0.629967       0.407769      -1.072050       0.007223      -0.020291       0.004258       0.021955      -0.003390       0.005265      -0.014993      -0.009511      -0.040371      -0.020986       0.000894       0.020092             15.631726      12.573528      -8.052141      -7.275096      17.526117       6.060317      16.795532           0.000033
          261              C       9.496441       9.802377       5.445374      -0.133933      43.500677 0.49185644E+03  0.11898585E+05                                10.733914                            7.339678       0.067747       1.975301                    0.999642      30.541449      88.401125       0.616456       0.410721      -1.070321      -0.004193      -0.002507       0.024965       0.025438       0.011207      -0.005545      -0.005957       0.014672       0.083839      -0.027495      -0.002513       0.030008             15.922831      12.586274      -8.961766      -6.285241      20.121611       5.553913      15.060607          -0.000009
          262              C      39.756362      24.955009      23.669596       0.582637      25.721175 0.25992568E+03  0.54228848E+04                                 8.175206                            5.723120      -0.000643       2.058660                    0.999687      22.257017      62.106423       0.621265       0.472550      -1.021686       0.042611      -0.014075      -0.016217       0.047716       0.038487       0.015654      -0.059129      -0.154299      -0.035430      -0.092982      -0.022754       0.115736             11.741279      18.987865      -3.755730      -5.867588       6.438331       2.603671       9.797640           0.001436
          263              C      38.502625      25.389919      24.262120      -0.030055      44.740687 0.42445912E+03  0.98387664E+04                                10.901489                            6.795955      -0.029981       1.992927                    0.999147      27.145802      75.450158       0.647597       0.408034      -1.078396      -0.034327       0.011259       0.017568       0.040171       0.000968      -0.000336      -0.013115      -0.009781       0.010109      -0.009890      -0.006550       0.016440             16.837345      26.187852      -3.948671      -6.807009       8.761159       5.216226      15.563026           0.010252
          264              C      38.499828      26.041100      25.494667      -0.111700      41.057767 0.46052643E+03  0.10954579E+05                                10.340078                            7.108470       0.133578       2.014478                    0.999598      29.428380      84.357118       0.625801       0.411461      -1.070258      -0.007051      -0.012149      -0.014567       0.020237       0.007867       0.011221      -0.026101      -0.041369      -0.015466      -0.033117      -0.005674       0.038791             14.716085      15.317029      -2.824726      -6.143163       9.060351       6.937905      19.770876          -0.000804
          265              C      17.436526      17.142022       0.055720      -0.123437      42.238589 0.46373741E+03  0.11056738E+05                                10.512133                            7.101375       0.164129       2.015118                    0.999721      29.907795      85.999077       0.629952       0.407797      -1.072014       0.015259       0.007041       0.014519       0.022208       0.009698       0.015198      -0.006127       0.016255      -0.007918      -0.021023       0.000393       0.020630             15.629231      11.327030      -0.620607      -2.019382       9.364342       8.504120      26.196322           0.000059
          266              C      17.431306      17.710420       1.316280      -0.133924      43.533013 0.49239619E+03  0.11915072E+05                                10.740452                            7.344554       0.066245       1.974767                    0.999653      30.552960      88.451118       0.616136       0.410816      -1.070245       0.021501      -0.007327      -0.010730       0.025121      -0.010866      -0.021951      -0.003845       0.021461      -0.041204      -0.028082      -0.002688       0.030770             15.931469      11.520843       0.414935       0.355996       9.664686       8.881719      26.608877          -0.000017
          267              C      32.372478      16.691180       8.783726       0.581502      25.740857 0.26037405E+03  0.54342049E+04                                 8.178026                            5.727186      -0.001703       2.058218                    0.999698      22.269478      62.138418       0.621229       0.472407      -1.021834       0.004866       0.042311      -0.022340       0.048093      -0.047564      -0.045893       0.044416       0.139737      -0.033627      -0.092170      -0.024240       0.116410             11.742919       6.219261       3.507092      -0.721307      19.098143      -6.380867       9.911353          -0.000591
          268              C      32.141458      15.396031       9.404567      -0.028047      44.672545 0.42411329E+03  0.98272886E+04                                10.886923                            6.790347      -0.023326       1.995134                    0.999160      27.124167      75.340214       0.648367       0.407693      -1.078782      -0.007528      -0.034730       0.016913       0.039356      -0.003058      -0.003622      -0.001751       0.023343      -0.020969      -0.010272      -0.005785       0.016057             16.807988       8.357794       5.898349       0.187095      26.036739      -7.204825      16.029429          -0.000342
          269              C      31.510674      14.379482       8.687814      -0.111526      41.035217 0.46073664E+03  0.10960894E+05                                10.337012                            7.110413       0.132173       2.013929                    0.999590      29.432169      84.374656       0.625669       0.411498      -1.070228       0.004835       0.010639       0.016225       0.019995      -0.020733      -0.008873       0.008364       0.054043      -0.009679      -0.033352      -0.005284       0.038636             14.705035       9.655119       7.952729       1.492326      23.378012      -0.129077      11.081973          -0.000645
          270              C      28.497529       9.377371       8.111732      -0.122721      42.194473 0.46326617E+03  0.11042419E+05                                10.503833                            7.097124       0.165683       2.015727                    0.999731      29.892585      85.936319       0.630242       0.407723      -1.072089      -0.007707      -0.002586      -0.020660       0.022202      -0.003925       0.005334      -0.004388       0.021667       0.055074      -0.021007       0.000391       0.020616             15.610853      12.552819       9.521975       5.158974      20.649455       4.933464      13.630284           0.000035
          271              C      27.796077       8.401838       7.427863      -0.134753      43.537779 0.49255166E+03  0.11919943E+05                                10.741224                            7.345899       0.065994       1.974568                    0.999646      30.562666      88.487414       0.616048       0.410837      -1.070216       0.004669       0.022482      -0.010683       0.025325       0.001727      -0.012954      -0.020361      -0.025680      -0.037210      -0.028142      -0.002410       0.030552             15.929739      12.587860       8.907708       6.362366      19.111744       5.913273      16.089612          -0.000010
          272              C      34.826998      30.638443      15.641597       0.582121      25.762741 0.26025014E+03  0.54309053E+04                                 8.182569                            5.725560       0.002847       2.059496                    0.999707      22.265582      62.120957       0.621368       0.472363      -1.021870      -0.041674      -0.021218      -0.007488       0.047361      -0.028195      -0.031389      -0.015107      -0.032321       0.329992      -0.093430      -0.022548       0.115978             11.760199      19.019374       6.817042       1.566499      11.092068       0.960817       5.169153           0.001142
          273              C      36.080548      31.343235      15.849254      -0.029332      44.696143 0.42397971E+03  0.98245896E+04                                10.893397                            6.791502      -0.029872       1.993167                    0.999140      27.129732      75.386512       0.647916       0.407960      -1.078477       0.034982       0.020688       0.004604       0.040901      -0.000544      -0.000769      -0.010344      -0.001656       0.033952      -0.010070      -0.006305       0.016375             16.825483      26.133107       7.736897       1.414840      18.110682       1.926599       6.232660           0.009277
          274              C      36.081481      32.721706      16.057825      -0.111808      41.084695 0.46099016E+03  0.10967812E+05                                10.343666                            7.111923       0.135423       2.014943                    0.999589      29.433672      84.366746       0.625697       0.411447      -1.070322       0.006624      -0.016888      -0.006719       0.019345      -0.013433      -0.003659      -0.011547      -0.000094       0.109609      -0.033378      -0.005509       0.038887             14.721766      15.308076       6.730079       0.574590      22.961694       2.036179       5.895528           0.000200
          275              C      19.853755       5.767402      16.143689      -0.123544      42.223084 0.46354042E+03  0.11050404E+05                                10.507875                            7.098617       0.165961       2.015696                    0.999721      29.903717      85.969199       0.630267       0.407653      -1.072153      -0.015476       0.015636       0.001741       0.022069      -0.017122      -0.004401      -0.006051       0.017068      -0.006698      -0.020985       0.000723       0.020262             15.622727      11.320959       2.108946      -0.087426      29.660615       1.323423       5.886606           0.000034
          276              C      19.859349       7.145120      16.258784      -0.133940      43.514991 0.49220407E+03  0.11909143E+05                                10.736909                            7.342744       0.066832       1.974950                    0.999644      30.548599      88.430886       0.616266       0.410774      -1.070283      -0.021660      -0.012881      -0.003544       0.025449       0.024025       0.003171       0.000057       0.032375      -0.007826      -0.027748      -0.002767       0.030516             15.924701      11.516498      -0.467359      -0.274227      30.294822       1.579558       5.962782          -0.000010
          277              C      34.823828      12.421203      14.810967       0.581088      25.811759 0.26102646E+03  0.54509901E+04                                 8.192893                            5.733975      -0.001132       2.057903                    0.999686      22.288235      62.199877       0.620950       0.472344      -1.021913      -0.041508       0.020938       0.007992       0.047172       0.027591       0.031604      -0.015617      -0.032627       0.329359      -0.093052      -0.022870       0.115922             11.774546      19.058513      -6.817992      -1.590881      11.079459       0.968911       5.185667           0.001381
          278              C      36.079989      11.718350      14.598742      -0.029701      44.812030 0.42570512E+03  0.98738532E+04                                10.911532                            6.805021      -0.029473       1.992875                    0.999158      27.159863      75.487283       0.647362       0.407926      -1.078580       0.034951      -0.018931      -0.004579       0.040011       0.000192       0.001224      -0.009906      -0.002888       0.032217      -0.009145      -0.006630       0.015776             16.853837      26.139292      -7.777779      -1.448465      18.172225       1.940878       6.249995           0.010345
          279              C      36.083904      10.340524      14.391085      -0.112133      41.070678 0.46044340E+03  0.10953360E+05                                10.344261                            7.109719       0.132730       2.014146                    0.999584      29.444997      84.439129       0.625425       0.411680      -1.069994       0.006947       0.016724       0.006253       0.019159       0.013796       0.003835      -0.011559      -0.000163       0.111990      -0.034138      -0.005508       0.039647             14.724604      15.301793      -6.737508      -0.574678      22.975317       2.034802       5.896703          -0.000759
          280              C      57.145155      37.293428      14.304916      -0.123132      42.214045 0.46350497E+03  0.11049532E+05                                10.507065                            7.098865       0.165616       2.015592                    0.999727      29.901668      85.967911       0.630176       0.407713      -1.072096      -0.015526      -0.015871      -0.001821       0.022277       0.017094       0.004200      -0.006146       0.016730      -0.007419      -0.020812       0.000540       0.020272             15.619990      11.320244      -2.106680       0.086430      29.653129       1.324377       5.886599           0.000061
          281              C      57.150562      35.915818      14.189213      -0.134388      43.558503 0.49277072E+03  0.11926420E+05                                10.744680                            7.347577       0.065447       1.974382                    0.999645      30.562871      88.488742       0.615979       0.410842      -1.070226      -0.021533       0.012494       0.003425       0.025130      -0.024472      -0.003336       0.000143       0.032547      -0.007123      -0.028283      -0.002565       0.030849             15.939210      11.522103       0.472718       0.271729      30.328081       1.583306       5.967445          -0.000019
          282              C      32.371173      26.370189      21.667315       0.581578      25.784761 0.26067410E+03  0.54418798E+04                                 8.187511                            5.730222       0.001962       2.059126                    0.999689      22.274872      62.155787       0.621125       0.472363      -1.021886       0.005592      -0.041131       0.021860       0.046913       0.047687       0.045310       0.045223       0.139891      -0.030026      -0.093224      -0.022826       0.116050             11.768043       6.246551      -3.535441       0.734362      19.140283      -6.414639       9.917294           0.001382
          283              C      32.135491      27.664154      21.046779      -0.030104      44.823020 0.42563037E+03  0.98725221E+04                                10.914660                            6.805567      -0.030831       1.992370                    0.999140      27.168678      75.534210       0.647118       0.408063      -1.078398      -0.008035       0.035819      -0.017084       0.040490       0.002305       0.002915      -0.000917       0.024852      -0.020419      -0.009761      -0.006624       0.016385             16.860048       8.391873      -5.970178      -0.168409      26.185749      -7.166081      16.002523           0.010261
          284              C      31.511047      28.683501      21.765055      -0.111382      41.033764 0.46097921E+03  0.10967556E+05                                10.334602                            7.111325       0.134755       2.014785                    0.999572      29.433309      84.367480       0.625787       0.411387      -1.070354       0.004561      -0.010286      -0.015554       0.019197       0.020604       0.008487       0.007134       0.055101      -0.010645      -0.033223      -0.005481       0.038704             14.695941       9.647822      -7.964727      -1.465896      23.331226      -0.086134      11.108774          -0.000760
          285              C      65.789861      33.681199      22.336874      -0.122775      42.185082 0.46293990E+03  0.11032880E+05                                10.502631                            7.094439       0.165558       2.015737                    0.999726      29.888013      85.920927       0.630375       0.407702      -1.072086      -0.007965       0.003093       0.020974       0.022647       0.003630      -0.005243      -0.004216       0.021514       0.053592      -0.020582       0.000503       0.020078             15.618986      12.561356      -9.532356      -5.168477      20.663861       4.948404      13.631741           0.000059
          286              C      65.088410      34.657378      23.019829      -0.134669      43.559798 0.49268235E+03  0.11923708E+05                                10.744548                            7.346604       0.065477       1.974420                    0.999652      30.563613      88.487817       0.616062       0.410807      -1.070253       0.004419      -0.021921       0.010637       0.024763      -0.001702       0.013298      -0.020575      -0.026018      -0.036273      -0.028394      -0.002454       0.030848             15.941508      12.597106      -8.920300      -6.365995      19.133249       5.924238      16.094170          -0.000018
          287              C      39.747598      18.109374       6.789971       0.583047      25.736119 0.25991995E+03  0.54223981E+04                                 8.177764                            5.722130       0.004362       2.060190                    0.999678      22.251158      62.075361       0.621509       0.472397      -1.021832       0.041847       0.014505       0.017334       0.047561      -0.038861      -0.014337      -0.058903      -0.155335      -0.039181      -0.092232      -0.024350       0.116582             11.754449      19.022192       3.761280       5.890797       6.435779       2.602443       9.805377          -0.000885
          288              C      38.496658      17.672849       6.192880      -0.029801      44.819423 0.42527423E+03  0.98626413E+04                                10.915008                            6.803387      -0.031481       1.992095                    0.999134      27.168522      75.538679       0.647097       0.408143      -1.078297      -0.034009      -0.011221      -0.017097       0.039684      -0.001329       0.000644      -0.013428      -0.009032       0.008983      -0.010474      -0.006046       0.016521             16.861081      26.268051       3.931253       6.807874       8.761452       5.206051      15.553740          -0.001243
          289              C      38.500201      17.020377       4.959419      -0.109269      40.909249 0.45921960E+03  0.10913942E+05                                10.310548                            7.094667       0.139386       2.016809                    0.999621      29.372768      84.115696       0.627003       0.411031      -1.070714      -0.007140       0.012283       0.014949       0.020623      -0.008154      -0.011614      -0.025453      -0.040690      -0.014257      -0.033147      -0.004782       0.037928             14.660812      15.271989       2.788079       6.107918       9.021845       6.896657      19.688601           0.000322
          290              C      54.729791      25.917947      30.394103      -0.122307      42.165596 0.46307043E+03  0.11036382E+05                                10.498373                            7.095014       0.166774       2.016111                    0.999727      29.885499      85.905407       0.630428       0.407653      -1.072155       0.015729      -0.007160      -0.014514       0.022569      -0.009640      -0.014616      -0.005739       0.016820      -0.007494      -0.020370       0.000002       0.020368             15.599767      11.308856       0.617479       2.008723       9.348563       8.485307      26.141882           0.000006
          291              C      54.723638      25.350088      29.133239      -0.134427      43.565954 0.49303156E+03  0.11934442E+05                                10.746675                            7.350243       0.063590       1.973827                    0.999659      30.568498      88.514515       0.615770       0.410922      -1.070162       0.021375       0.007185       0.010409       0.024837       0.010955       0.022111      -0.003653       0.021641      -0.042170      -0.028278      -0.002825       0.031103             15.936877      11.525113      -0.414237      -0.356205       9.666074       8.881303      26.619446           0.000000
          292              C      42.212560      29.218311      17.641746       0.580906      25.786778 0.26058813E+03  0.54397356E+04                                 8.187985                            5.729310      -0.000318       2.058389                    0.999684      22.279052      62.169157       0.621157       0.472369      -1.021865      -0.005459       0.006510      -0.046640       0.047408      -0.059018      -0.030157       0.017345       0.065101      -0.258762      -0.092225      -0.024270       0.116495             11.769098       6.241806       0.482960       3.590504       6.917247      -2.086766      22.148240          -0.000323
          293              C      42.450106      29.063509      19.068249      -0.028078      44.750105 0.42488547E+03  0.98499864E+04                                10.900755                            6.797704      -0.026303       1.993962                    0.999147      27.141825      75.415836       0.647826       0.407834      -1.078652       0.007670      -0.004220       0.038532       0.039514      -0.003463      -0.001688      -0.001577       0.022576      -0.022100      -0.009628      -0.005953       0.015581             16.837497       8.389683       2.140349       5.574395      12.605772      -2.399261      29.517037          -0.000040
          294              C      43.079771      30.078551      19.788046      -0.112333      41.054756 0.46086049E+03  0.10964347E+05                                10.338778                            7.110726       0.133814       2.014371                    0.999593      29.438715      84.389574       0.625753       0.411424      -1.070299      -0.004139      -0.018763      -0.004442       0.019721      -0.014972      -0.016888      -0.000803       0.030262      -0.087587      -0.034386      -0.004975       0.039361             14.709515       9.653635       4.057246       7.005952      12.378089       3.775624      22.096821          -0.000661
          295              C      46.085831      32.288195      24.311446      -0.123976      42.237970 0.46350994E+03  0.11049876E+05                                10.510948                            7.098862       0.164358       2.015215                    0.999729      29.907766      85.991279       0.630170       0.407708      -1.072080       0.007647       0.020282      -0.004169       0.022073       0.003286      -0.005542      -0.015143      -0.009325      -0.039554      -0.021001       0.000902       0.020100             15.631083      12.572760       8.057072       7.272133      17.535027       6.062274      16.785462           0.000033
          296              C      46.787282      33.257269      25.003536      -0.133986      43.518735 0.49203193E+03  0.11904064E+05                                10.737620                            7.341505       0.066282       1.974831                    0.999654      30.547656      88.427844       0.616305       0.410779      -1.070268      -0.004480       0.002528      -0.025195       0.025715      -0.011591       0.005884      -0.005994       0.014900       0.084938      -0.028045      -0.002461       0.030506             15.929319      12.591109       8.970000       6.283400      20.138804       5.555094      15.058043          -0.000009
          297              C      35.556977      14.848087      21.665184       0.580383      25.837189 0.26088166E+03  0.54468334E+04                                 8.196753                            5.730873       0.005686       2.060068                    0.999702      22.284857      62.169916       0.621407       0.472095      -1.022119       0.032671       0.026424       0.021881       0.047375      -0.084406      -0.061384       0.017391       0.013856      -0.031201      -0.092405      -0.023940       0.116345             11.796181      12.881520       7.386759       5.208053      12.568224       3.875672       9.938798          -0.000367
          298              C      34.557381      13.994738      21.041907      -0.028279      44.721059 0.42421185E+03  0.98304581E+04                                10.895162                            6.791978      -0.027225       1.994018                    0.999141      27.127826      75.361656       0.648148       0.407794      -1.078680      -0.025707      -0.024373      -0.016822       0.039216      -0.011718      -0.000847       0.003286      -0.005992      -0.022679      -0.009488      -0.006795       0.016283             16.830698      16.521061      10.652368       6.293660      17.955072       3.438239      16.015962          -0.000039
          299              C      33.986823      12.946648      21.761401      -0.111637      41.050165 0.46041299E+03  0.10951657E+05                                10.339806                            7.108524       0.132895       2.014275                    0.999592      29.431631      84.376922       0.625650       0.411569      -1.070144       0.006317       0.008933      -0.016088       0.019455      -0.035115      -0.011447       0.003382       0.008019      -0.010571      -0.034468      -0.005347       0.039815             14.716685      13.043939       9.934610       0.810919      19.992838      -1.229882      11.113276          -0.000673
          300              C      49.810123      40.133585      22.339005      -0.123485      42.243622 0.46411793E+03  0.11067576E+05                                10.511569                            7.103514       0.165382       2.015400                    0.999729      29.912768      86.007455       0.629988       0.407708      -1.072121       0.001744      -0.007682       0.020814       0.022255      -0.011202       0.006237      -0.002258      -0.004505       0.054801      -0.020865       0.000518       0.020348             15.623923      10.392469       8.278588      -1.694900      22.844737      -6.939180      13.634565           0.000034
          301              C      49.315453      39.037805      23.022265      -0.134088      43.513897 0.49222966E+03  0.11909905E+05                                10.736528                            7.342694       0.067744       1.975190                    0.999642      30.550333      88.436139       0.616299       0.410747      -1.070301       0.017369       0.015030       0.010739       0.025356       0.011780       0.011374       0.020961       0.010285      -0.035988      -0.027634      -0.002589       0.030222             15.924187       9.765194       7.279253      -1.940931      21.929104      -8.464497      16.078263          -0.000009
          302              C      46.410266      23.946750      14.815534       0.579895      25.818601 0.26102542E+03  0.54504717E+04                                 8.193412                            5.732537       0.001281       2.058943                    0.999676      22.283406      62.165255       0.621316       0.472109      -1.022132       0.002753      -0.046804       0.008415       0.047634      -0.000143      -0.002029       0.035160       0.062046       0.330701      -0.092246      -0.024123       0.116368             11.786706       7.156372      -0.037512      -0.037393      23.010246      -1.884499       5.193501          -0.000503
          303              C      46.393112      25.386259      14.600265      -0.027186      44.730917 0.42463700E+03  0.98430182E+04                                10.898937                            6.796641      -0.027317       1.993720                    0.999161      27.135167      75.398508       0.647729       0.407945      -1.078554      -0.000344       0.039060      -0.004778       0.039353       0.001371       0.007944       0.006108      -0.000695       0.032154      -0.009311      -0.006460       0.015771             16.835560      13.408252       0.437013      -0.939393      30.855413      -2.236460       6.243014          -0.000993
          304              C      47.585505      26.078562      14.398088      -0.112369      41.046622 0.46062504E+03  0.10957832E+05                                10.337080                            7.108699       0.133697       2.014290                    0.999587      29.443493      84.412000       0.625842       0.411400      -1.070267      -0.018193      -0.001826       0.006266       0.019328      -0.007216       0.008074       0.008865       0.024902       0.112445      -0.034726      -0.004999       0.039726             14.708582      15.243474       6.684393      -1.452026      22.992644      -1.550961       5.889628           0.000295
          305              C      51.005312      30.843303      14.304612      -0.123830      42.234551 0.46374105E+03  0.11056520E+05                                10.510439                            7.100663       0.165200       2.015418                    0.999727      29.908962      85.992944       0.630100       0.407712      -1.072101       0.021408      -0.005243      -0.002002       0.022131      -0.015908       0.003096       0.006760       0.021725      -0.006460      -0.021097       0.000749       0.020348             15.627743      23.265397       9.000745      -1.192730      17.729059      -0.589035       5.888773           0.000007
          306              C      52.195467      31.537114      14.188908      -0.134010      43.507955 0.49208317E+03  0.11905503E+05                                10.735672                            7.341814       0.066651       1.974922                    0.999648      30.547589      88.425709       0.616307       0.410771      -1.070283      -0.000212      -0.025232       0.003507       0.025475      -0.001834       0.001233      -0.002867      -0.057401      -0.007310      -0.027593      -0.002643       0.030236             15.922942      26.007980       7.892203      -1.505692      15.798409      -0.553462       5.962437          -0.000001
          307              C      28.172348      21.946702      17.640832       0.580068      25.854181 0.26146128E+03  0.54618491E+04                                 8.201158                            5.737832       0.000642       2.058466                    0.999686      22.296099      62.213583       0.620947       0.472193      -1.022087      -0.003118      -0.008290      -0.047085       0.047911       0.001412       0.000080      -0.034913      -0.134172      -0.259220      -0.092421      -0.023895       0.116316             11.798680       7.165503       0.057967       0.022132       6.014098       4.181096      22.216440          -0.000353
          308              C      28.189688      22.230793      19.069162      -0.027436      44.724521 0.42474975E+03  0.98458116E+04                                10.896942                            6.796758      -0.026204       1.994067                    0.999161      27.134917      75.386651       0.647867       0.407851      -1.078668       0.000299       0.008544       0.038224       0.039168      -0.007925       0.001567      -0.000899      -0.018223      -0.020067      -0.009264      -0.006244       0.015508             16.831841      13.421506       0.765657      -0.711110       7.605220       6.044991      29.468796          -0.000030
          309              C      26.996736      22.269978      19.788351      -0.112130      41.041029 0.46054486E+03  0.10955793E+05                                10.337732                            7.109032       0.133382       2.014205                    0.999581      29.442257      84.416623       0.625682       0.411510      -1.070162       0.017915       0.005655      -0.003861       0.019179      -0.005164       0.009364      -0.014871      -0.042211      -0.087994      -0.034900      -0.005192       0.040092             14.710372      15.248455      -0.852856      -6.786269       6.829641       4.187632      22.053020          -0.000666
          310              C      60.867955      23.765788      24.310532      -0.123775      42.245810 0.46402009E+03  0.11064846E+05                                10.512604                            7.103148       0.163659       2.014857                    0.999731      29.913523      86.012817       0.629943       0.407752      -1.072074      -0.021407      -0.003492      -0.004779       0.022210       0.002263       0.015646       0.002752       0.011096      -0.039006      -0.020624       0.000512       0.020112             15.629735      23.264477      -1.877315      -8.883928       6.833662       3.262390      16.791066           0.000033
          311              C      59.677987      23.889372      25.003536      -0.133898      43.490120 0.49182782E+03  0.11897653E+05                                10.732243                            7.339401       0.067076       1.975143                    0.999645      30.539768      88.393742       0.616479       0.410714      -1.070332      -0.000040      -0.005029      -0.024971       0.025473      -0.000664       0.002330       0.008072      -0.026969       0.084292      -0.027669      -0.002620       0.030290             15.917048      25.995346      -1.215029      -7.940319       6.706144       2.662416      15.049654          -0.000009
          312              C      39.026382      25.369142       6.779314       0.582797      25.738429 0.25963217E+03  0.54148474E+04                                 8.179736                            5.719375       0.000672       2.059244                    0.999688      22.243675      62.043853       0.621596       0.472465      -1.021804      -0.033757       0.028370       0.016443       0.047061       0.086135       0.059105       0.015882       0.008778      -0.035726      -0.093263      -0.022413       0.115676             11.769531      12.895972      -7.343596      -5.242973      12.591397       3.821615       9.821224           0.001147
          313              C      40.034928      24.505028       6.185877      -0.030271      44.809976 0.42544751E+03  0.98668281E+04                                10.912170                            6.804069      -0.031209       1.992282                    0.999140      27.164221      75.506452       0.647220       0.408059      -1.078444       0.027645      -0.024623      -0.017121       0.040788       0.004438       0.010480       0.007194       0.002553       0.011524      -0.009493      -0.006496       0.015989             16.857692      16.549391      -9.507729      -7.957429      18.403641       3.307447      15.620043           0.009326
          314              C      40.592808      24.831426       4.950589      -0.110953      41.020620 0.46008505E+03  0.10940851E+05                                10.331774                            7.103643       0.134983       2.015072                    0.999602      29.411197      84.280161       0.626236       0.411297      -1.070424      -0.006816      -0.012059       0.013571       0.019392       0.021926       0.027854       0.003132       0.007451      -0.016007      -0.032914      -0.005659       0.038573             14.706562      13.043182      -4.102540      -9.065846      11.282161       1.828586      19.794342           0.000285
          315              C      62.063331      34.438847      30.391667      -0.123509      42.207410 0.46356245E+03  0.11051071E+05                                10.505449                            7.099145       0.164556       2.015311                    0.999726      29.901929      85.964888       0.630195       0.407695      -1.072125      -0.001569       0.017011      -0.014244       0.022242      -0.002008       0.012462      -0.009488      -0.025143      -0.008018      -0.020607       0.000594       0.020013             15.614394      10.380969      -1.157076      -8.363399      10.288593      -2.503780      26.173619           0.000032
          316              C      62.558561      34.716586      29.131107      -0.134139      43.523501 0.49234724E+03  0.11913488E+05                                10.738133                            7.343893       0.066896       1.974946                    0.999650      30.552689      88.446352       0.616206       0.410783      -1.070276      -0.017584       0.015024       0.010732       0.025497      -0.014670      -0.007434       0.020530       0.008326      -0.041201      -0.027759      -0.002637       0.030396             15.924993       9.766474      -0.596304      -7.515440      11.408890      -4.734983      26.599615          -0.000009
          317              C      41.488547      13.419558      17.636569       0.581592      25.796403 0.26107716E+03  0.54523085E+04                                 8.190587                            5.735204      -0.005591       2.056751                    0.999688      22.282523      62.185219       0.620775       0.472455      -1.021854       0.008140       0.001871      -0.046133       0.046883       0.056907       0.030195       0.016501       0.069369      -0.261117      -0.092872      -0.023123       0.115995             11.767455       6.336601      -0.539301      -3.593619       6.821359      -2.040377      22.144404           0.001192
          318              C      41.239254      13.295652      19.065508      -0.029257      44.784275 0.42539826E+03  0.98654770E+04                                10.908842                            6.803768      -0.029985       1.992780                    0.999141      27.157203      75.488059       0.647216       0.408070      -1.078428      -0.007443      -0.004276       0.039470       0.040392       0.011454      -0.000635       0.001461      -0.005670      -0.025744      -0.009560      -0.006553       0.016114             16.847351       9.697369      -2.900074      -4.833987      11.308395      -3.650184      29.536289           0.009465
          319              C      41.801422      12.245732      19.788960      -0.112535      41.070214 0.46080426E+03  0.10964136E+05                                10.343456                            7.111782       0.131674       2.013591                    0.999573      29.456681      84.482174       0.625427       0.411596      -1.070044      -0.013294       0.013186      -0.003601       0.019067       0.020992       0.007595       0.015486       0.011603      -0.086831      -0.034499      -0.005278       0.039777             14.716798       8.193752      -3.214352      -0.229918      13.876515      -7.974916      22.080125           0.000213
          320              C      60.858073      40.829656      24.310532      -0.123929      42.264138 0.46431116E+03  0.11073649E+05                                10.515863                            7.105533       0.163751       2.014787                    0.999729      29.923005      86.050503       0.629809       0.407770      -1.072050       0.013793      -0.016799      -0.004490       0.022195      -0.005919      -0.010403       0.012013      -0.001385      -0.039752      -0.020813       0.000668       0.020145             15.634410       9.319753      -6.179405       1.616779      20.789500      -9.325449      16.793977           0.000033
          321              C      61.346963      39.737429      25.002927      -0.133875      43.488494 0.49196355E+03  0.11901338E+05                                10.730869                            7.339608       0.068494       1.975583                    0.999643      30.538793      88.382245       0.616594       0.410624      -1.070428       0.004669       0.002196      -0.024888       0.025418       0.011877      -0.008302      -0.001907       0.012258       0.084236      -0.027540      -0.002772       0.030312             15.913264      10.476656      -7.743319       1.663159      22.216208      -8.204344      15.046930          -0.000009
          322              C      33.090710      21.107885       6.779619       0.581416      25.746456 0.26037596E+03  0.54346124E+04                                 8.179768                            5.727394      -0.000574       2.058322                    0.999692      22.278668      62.179520       0.621146       0.472438      -1.021750      -0.008943      -0.044280       0.017116       0.048308      -0.047770      -0.044385       0.042436       0.143395      -0.038659      -0.091975      -0.024534       0.116509             11.746194       6.332576       3.567883      -0.686346      19.097138      -6.389721       9.808869          -0.000589
          323              C      33.342054      22.410462       6.185268      -0.028923      44.769469 0.42530100E+03  0.98628272E+04                                10.906188                            6.802508      -0.028116       1.993272                    0.999141      27.158756      75.495110       0.647333       0.408012      -1.078448       0.006896       0.034427      -0.017796       0.039364      -0.003504      -0.011885       0.005572       0.005097       0.008191      -0.010291      -0.005682       0.015973             16.840844       9.715785       5.577432       1.113277      25.215746      -8.512689      15.591002          -0.000349
          324              C      32.779327      22.736860       4.950894      -0.110408      41.014612 0.46072527E+03  0.10959476E+05                                10.330872                            7.108525       0.136135       2.015338                    0.999604      29.417550      84.301196       0.626051       0.411290      -1.070469       0.013861      -0.001038       0.013948       0.019692      -0.013788      -0.016988       0.023105       0.034407      -0.014559      -0.033447      -0.005348       0.038795             14.693059       8.186201       1.302548       2.935026      16.145266      -8.764142      19.747710          -0.000644
          325              C      51.017991      36.530936      30.390754      -0.123836      42.227998 0.46345142E+03  0.11048216E+05                                10.510166                            7.098901       0.164336       2.015255                    0.999727      29.906257      85.988029       0.630099       0.407764      -1.072035      -0.013682      -0.009484      -0.014399       0.022011       0.011592       0.002144       0.015940       0.009120      -0.008361      -0.020810       0.000665       0.020145             15.629113       9.316575       0.537807       6.358480      11.365457      -5.998159      26.205307           0.000035
          326              C      50.528915      36.819118      29.130499      -0.133761      43.491485 0.49180559E+03  0.11896969E+05                                10.732905                            7.339653       0.066877       1.975101                    0.999646      30.537939      88.387636       0.616417       0.410761      -1.070302      -0.004386      -0.022812       0.010550       0.025514       0.003511      -0.013859      -0.016737      -0.029956      -0.041091      -0.027676      -0.002747       0.030423             15.917912      10.479481       1.013265       7.860350      10.690713      -4.126689      26.583543          -0.000010
          327              C      43.942694      23.368879      21.668838       0.582593      25.742122 0.26028719E+03  0.54321195E+04                                 8.179145                            5.726806      -0.000038       2.058729                    0.999688      22.263344      62.126488       0.621135       0.472502      -1.021749      -0.038782       0.016117       0.022480       0.047636       0.037309       0.016398      -0.061456      -0.152158      -0.032242      -0.093061      -0.022875       0.115936             11.746579      18.931582      -3.791806      -5.904836       6.382351       2.552915       9.925804           0.001255
          328              C      45.180582      22.927833      21.046170      -0.029878      44.797387 0.42529393E+03  0.98631180E+04                                10.912328                            6.803880      -0.032356       1.991978                    0.999135      27.161486      75.516832       0.647032       0.408183      -1.078280       0.035039      -0.010928      -0.016526       0.040253       0.009043      -0.002556      -0.001897      -0.016863      -0.020006      -0.009891      -0.006144       0.016035             16.854856      26.846667      -4.689705      -6.166348       7.658682       3.739984      16.059218           0.009314
          329              C      46.376704      22.964327      21.762314      -0.111314      41.015360 0.46056056E+03  0.10955131E+05                                10.331789                            7.107963       0.135108       2.014982                    0.999576      29.422257      84.326910       0.625951       0.411372      -1.070361      -0.011719       0.001892      -0.015628       0.019625       0.013376       0.002268      -0.011492      -0.063572      -0.011070      -0.033363      -0.005721       0.039084             14.693806      26.805461      -1.946311       0.631954       6.178776       1.335202      11.097181           0.000150
          330              C      52.214113      23.069286      22.337787      -0.123971      42.256647 0.46383386E+03  0.11059486E+05                                10.514761                            7.101920       0.164050       2.015048                    0.999721      29.912801      86.012000       0.629960       0.407775      -1.072041       0.006072       0.005180       0.020639       0.022128       0.007351      -0.001056       0.006422      -0.018065       0.054141      -0.020932       0.000790       0.020142             15.638458      26.932267       1.257779       6.877091       6.338988       2.003665      13.644120           0.000033
          331              C      53.409675      23.188994      23.021656      -0.134047      43.504148 0.49199427E+03  0.11902533E+05                                10.734560                            7.340710       0.067016       1.975097                    0.999642      30.542328      88.400590       0.616424       0.410721      -1.070341      -0.021920       0.007600       0.010565       0.025493      -0.010423      -0.023786      -0.001011       0.016103      -0.037108      -0.027849      -0.002609       0.030458             15.923189      25.186894       1.630416       8.299945       6.501320       2.552170      16.081353          -0.000009
          332              C      30.636936      28.222755      14.815839       0.581353      25.806799 0.26090023E+03  0.54479247E+04                                 8.193278                            5.733438      -0.005099       2.056815                    0.999684      22.283042      62.191491       0.620815       0.472484      -1.021794       0.039092       0.025270       0.007785       0.047196      -0.027699      -0.029489      -0.019068      -0.031875       0.330272      -0.093059      -0.023109       0.116167             11.778063      18.992094       6.868201       1.629725      11.155741       0.885331       5.186355           0.001194
          333              C      29.399048      27.488898      14.604528      -0.030122      44.822033 0.42555558E+03  0.98705610E+04                                10.915454                            6.805559      -0.032027       1.992055                    0.999135      27.167798      75.536081       0.647020       0.408134      -1.078329      -0.034280      -0.019635      -0.004624       0.039775      -0.001058      -0.009445       0.003743       0.000932       0.033312      -0.009554      -0.006562       0.016116             16.862342      26.940118       7.336568       2.401315      17.396148       0.279161       6.250761           0.009397
          334              C      28.202740      28.173989      14.398393      -0.111589      41.035083 0.46053392E+03  0.10955473E+05                                10.337482                            7.109519       0.131492       2.013754                    0.999588      29.436104      84.398904       0.625585       0.411576      -1.070118       0.011534      -0.014735       0.006407       0.019779      -0.007222      -0.011882       0.002987      -0.025311       0.109992      -0.034543      -0.004539       0.039082             14.708312      26.849141       0.018863       2.058903      11.383631      -0.502123       5.892164           0.000196
          335              C      59.660087      28.750460      14.303394      -0.123975      42.257513 0.46374309E+03  0.11056793E+05                                10.515021                            7.101104       0.164478       2.015186                    0.999727      29.910716      86.004262       0.630012       0.407761      -1.072049      -0.006142       0.020776      -0.001807       0.021740      -0.001432      -0.007337      -0.000573      -0.038439      -0.006384      -0.021065       0.000724       0.020341             15.644187      26.940654      -6.917642       1.111474      14.099926      -0.737453       5.891981           0.000034
          336              C      58.464711      29.434798      14.188299      -0.133784      43.490728 0.49164943E+03  0.11892162E+05                                10.732244                            7.338002       0.067672       1.975357                    0.999647      30.535298      88.374087       0.616552       0.410706      -1.070346       0.021880       0.012575       0.003486       0.025476       0.025854       0.001736       0.002510       0.026040      -0.007160      -0.027813      -0.002566       0.030379             15.923177      25.187398      -8.371808       1.229298      16.621240      -1.026765       5.960892          -0.000010
          337              C      28.172720      23.947073      14.810054       0.580802      25.809667 0.26086354E+03  0.54466352E+04                                 8.193204                            5.732096       0.001180       2.058815                    0.999681      22.281825      62.172725       0.621078       0.472329      -1.021940      -0.002932      -0.046932       0.008129       0.047721       0.000260       0.000997       0.034499       0.062707       0.330124      -0.092257      -0.023675       0.115932             11.786126       7.160188       0.033769       0.051114      23.016440      -1.836164       5.181750          -0.000354
          338              C      28.189129      25.387658      14.601483      -0.028321      44.784783 0.42535695E+03  0.98635725E+04                                10.906454                            6.801671      -0.027549       1.993413                    0.999160      27.154002      75.457873       0.647614       0.407858      -1.078645      -0.000055       0.038950      -0.004683       0.039230      -0.001228      -0.007740       0.005821      -0.000559       0.033882      -0.009257      -0.006631       0.015888             16.850258      13.427475      -0.445168       0.955707      30.884123      -2.169880       6.239176          -0.000028
          339              C      26.995804      26.079208      14.400828      -0.112335      41.069382 0.46061180E+03  0.10957549E+05                                10.341213                            7.108774       0.134747       2.014611                    0.999585      29.442732      84.412724       0.625810       0.411420      -1.070243       0.017955      -0.002452       0.006917       0.019397       0.007387      -0.007952       0.008974       0.025277       0.113485      -0.035154      -0.004883       0.040037             14.721578      15.250224      -6.698038       1.455194      23.024625      -1.523634       5.889885          -0.000661
          340              C      60.869074      30.843196      14.303394      -0.123836      42.243942 0.46370115E+03  0.11055351E+05                                10.511887                            7.100317       0.165033       2.015403                    0.999733      29.907620      85.988762       0.630120       0.407707      -1.072103      -0.021366      -0.004899      -0.001839       0.021998       0.015885      -0.003143       0.006625       0.021524      -0.006165      -0.020994       0.000774       0.020220             15.633395      23.270759      -9.005909       1.193203      17.739804      -0.593416       5.889621           0.000034
          341              C      59.678733      31.536899      14.188299      -0.134015      43.530211 0.49220634E+03  0.11909241E+05                                10.739319                            7.342721       0.066668       1.974884                    0.999650      30.550197      88.436383       0.616270       0.410769      -1.070283       0.000190      -0.025150       0.003569       0.025402       0.001656      -0.001157      -0.002649      -0.058222      -0.006933      -0.028048      -0.002484       0.030533             15.933683      26.026917      -7.902792       1.504962      15.809534      -0.552009       5.964598          -0.000010
          342              C      39.028993      14.846903      21.666402       0.579686      25.839848 0.26078075E+03  0.54446445E+04                                 8.197345                            5.729831       0.002075       2.058672                    0.999704      22.296470      62.218441       0.621402       0.472106      -1.022029      -0.033247       0.026436       0.021052       0.047407       0.084314       0.061703       0.017255       0.014256      -0.032190      -0.092463      -0.024046       0.116509             11.797392      12.861423      -7.395730      -5.190723      12.593730       3.874352       9.937022          -0.000190
          343              C      40.027097      13.996137      21.044039      -0.028198      44.717588 0.42404112E+03  0.98263046E+04                                10.896344                            6.791839      -0.030173       1.993020                    0.999152      27.129794      75.386200       0.647927       0.407942      -1.078496       0.026337      -0.024854      -0.016304       0.039714       0.011402       0.000562       0.003734      -0.006357      -0.021487      -0.009767      -0.006130       0.015897             16.834417      16.486039     -10.652077      -6.299539      17.996208       3.465095      16.021004           0.000025
          344              C      40.590943      12.941803      21.762314      -0.111770      41.103947 0.46119621E+03  0.10973645E+05                                10.347024                            7.113469       0.135628       2.014923                    0.999598      29.433539      84.362517       0.625652       0.411442      -1.070354      -0.007711       0.008993      -0.015147       0.019230       0.034965       0.011424       0.003626       0.008743      -0.009511      -0.034444      -0.005206       0.039651             14.732793      13.062150      -9.949369      -0.838780      20.038790      -1.220366      11.097441          -0.000687
          345              C      62.066315      40.131647      22.337178      -0.124503      42.264061 0.46368260E+03  0.11055132E+05                                10.515446                            7.100215       0.164208       2.015079                    0.999733      29.916988      86.025046       0.630100       0.407712      -1.072067      -0.001258      -0.007954       0.020396       0.021928       0.011545      -0.006209      -0.002114      -0.003938       0.054646      -0.021120       0.000839       0.020281             15.644508      10.400692      -8.293411       1.705675      22.886134      -6.963579      13.646698           0.000034
          346              C      62.560053      39.036190      23.020438      -0.133429      43.490843 0.49156551E+03  0.11889779E+05                                10.732600                            7.337522       0.066298       1.975025                    0.999646      30.533907      88.372500       0.616545       0.410723      -1.070321      -0.017532       0.015372       0.010439       0.025547      -0.011861      -0.011151       0.021280       0.009834      -0.036439      -0.027907      -0.002437       0.030343             15.924524       9.758129      -7.279700       1.944952      21.935447      -8.464545      16.079997          -0.000010
          347              C      35.564435      25.380015       6.778096       0.580506      25.810696 0.26096856E+03  0.54485751E+04                                 8.193032                            5.732245       0.001618       2.059455                    0.999667      22.263124      62.089283       0.621325       0.472164      -1.022180       0.033068       0.028716       0.016366       0.046754      -0.086293      -0.058509       0.015745       0.010114      -0.037323      -0.092868      -0.022782       0.115650             11.792928      12.920585       7.377632       5.220835      12.657407       3.827415       9.800793           0.001098
          348              C      34.557008      24.509441       6.185572      -0.030197      44.890424 0.42653010E+03  0.98975815E+04                                10.924353                            6.812039      -0.028099       1.993080                    0.999117      27.179427      75.554309       0.646980       0.407977      -1.078568      -0.026380      -0.024590      -0.016015       0.039460      -0.004730      -0.010059       0.007113       0.002465       0.013229      -0.008865      -0.007027       0.015891             16.880585      16.612281       9.526984       7.991004      18.399743       3.326298      15.629732           0.009471
          349              C      33.987382      24.831856       4.955461      -0.111925      41.011439 0.46067986E+03  0.10960276E+05                                10.333089                            7.110256       0.130628       2.013411                    0.999590      29.450073      84.455747       0.625578       0.411531      -1.070102       0.005421      -0.012426       0.014172       0.019612      -0.021916      -0.028566       0.002429       0.006675      -0.015221      -0.033946      -0.004669       0.038615             14.692430      13.032053       4.082859       9.058909      11.287622       1.823011      19.757615           0.000212
          350              C      49.809377      34.437770      30.391363      -0.123906      42.230146 0.46399703E+03  0.11064115E+05                                10.509390                            7.102562       0.165026       2.015311                    0.999726      29.915055      86.015401       0.630026       0.407705      -1.072109       0.001630       0.016921      -0.014313       0.022223       0.001897      -0.012943      -0.009832      -0.024790      -0.009092      -0.021067       0.000763       0.020304             15.617080      10.380972       1.158406       8.359152      10.298466      -2.508667      26.171800           0.000034
          351              C      49.315266      34.716802      29.130803      -0.134015      43.507702 0.49210370E+03  0.11906289E+05                                10.735802                            7.342060       0.066312       1.974813                    0.999651      30.550077      88.437985       0.616277       0.410781      -1.070262       0.017525       0.015044       0.010738       0.025470       0.014641       0.007473       0.020563       0.009011      -0.041251      -0.027907      -0.002511       0.030417             15.919902       9.760079       0.596071       7.502396      11.411323      -4.750550      26.588303          -0.000010
          352              C      46.410080      21.951008      17.638396       0.580191      25.829749 0.26108649E+03  0.54520297E+04                                 8.196228                            5.733373       0.003185       2.059458                    0.999680      22.280890      62.158509       0.621248       0.472136      -1.022124       0.002534      -0.007772      -0.046753       0.047463      -0.001911       0.000738      -0.034604      -0.134616      -0.258656      -0.092133      -0.024225       0.116358             11.797074       7.159518      -0.047982      -0.029333       5.995901       4.145344      22.235802          -0.000337
          353              C      46.392180      22.228747      19.067031      -0.028128      44.788678 0.42515835E+03  0.98581431E+04                                10.908357                            6.800818      -0.027085       1.993619                    0.999151      27.150230      75.452406       0.647528       0.407946      -1.078551      -0.000441       0.008552       0.038715       0.039651       0.008445      -0.001438      -0.000040      -0.019022      -0.021442      -0.009813      -0.006493       0.016306             16.858723      13.417689      -0.752821       0.718611       7.587902       6.014550      29.570577          -0.000028
          354              C      47.584572      22.266533      19.787742      -0.111921      41.016873 0.46031861E+03  0.10948959E+05                                10.333223                            7.106887       0.132439       2.014049                    0.999577      29.435830      84.389918       0.625835       0.411464      -1.070202      -0.018173       0.004877      -0.003799       0.019196       0.005473      -0.009045      -0.014633      -0.041783      -0.087746      -0.034547      -0.005284       0.039831             14.703187      15.224595       0.853087       6.778310       6.820553       4.176291      22.064413          -0.000682
          355              C      51.004567      23.766757      24.310532      -0.123427      42.218692 0.46372033E+03  0.11055800E+05                                10.507441                            7.100141       0.165851       2.015656                    0.999727      29.905759      85.980260       0.630178       0.407670      -1.072139       0.021492      -0.003622      -0.004421       0.022239      -0.002404      -0.015931       0.002919       0.010692      -0.038575      -0.020792       0.000574       0.020218             15.619484      23.250426       1.873690       8.870990       6.831459       3.261135      16.776568           0.000034
          356              C      52.195094      23.889587      25.003231      -0.134463      43.561847 0.49278692E+03  0.11927015E+05                                10.745220                            7.347614       0.065545       1.974358                    0.999648      30.566106      88.501405       0.615983       0.410832      -1.070223      -0.000304      -0.005090      -0.024981       0.025497       0.000538      -0.002201       0.008088      -0.027596       0.085345      -0.028135      -0.002492       0.030628             15.939927      26.043015       1.215680       7.954354       6.713022       2.662540      15.063742          -0.000009
          357              C      30.635631      23.370171      21.669751       0.581573      25.771688 0.26022191E+03  0.54303837E+04                                 8.185325                            5.725595      -0.002441       2.057864                    0.999698      22.267522      62.134778       0.621285       0.472420      -1.021799       0.038846       0.015823       0.021460       0.047116      -0.036914      -0.017086      -0.061418      -0.153146      -0.031976      -0.093643      -0.022451       0.116094             11.768911      18.992177       3.797588       5.929838       6.373401       2.546779       9.941154           0.001166
          358              C      29.398302      22.932893      21.047693      -0.030185      44.799834 0.42469214E+03  0.98467033E+04                                10.914470                            6.800531      -0.034759       1.991382                    0.999126      27.157066      75.520862       0.646914       0.408359      -1.078052      -0.035139      -0.010685      -0.016564       0.040290      -0.008866       0.002345      -0.002129      -0.017120      -0.020030      -0.009651      -0.006377       0.016028             16.867051      26.924782       4.683896       6.152714       7.646588       3.719084      16.029783           0.009287
          359              C      28.202367      22.969063      21.763837      -0.111775      41.060593 0.46076736E+03  0.10961146E+05                                10.339686                            7.110071       0.135160       2.014911                    0.999601      29.427429      84.342583       0.625798       0.411431      -1.070336       0.012085       0.001889      -0.015682       0.019888      -0.013615      -0.002991      -0.011050      -0.063939      -0.008875      -0.034158      -0.004599       0.038757             14.716465      26.872998       1.953908      -0.650837       6.187651       1.337384      11.088746           0.000215
          360              C      59.657849      23.068640      22.337787      -0.124114      42.247515 0.46360079E+03  0.11052446E+05                                10.512953                            7.099792       0.165858       2.015649                    0.999732      29.909120      85.993265       0.630106       0.407735      -1.072076      -0.005925       0.005160       0.020415       0.021874      -0.007460       0.001245       0.006504      -0.018079       0.055690      -0.021297       0.000674       0.020623             15.639580      26.935461      -1.258948      -6.881209       6.338928       2.004887      13.644351           0.000033
          361              C      58.462847      23.189102      23.021960      -0.133527      43.474215 0.49148257E+03  0.11887206E+05                                10.729470                            7.336516       0.067463       1.975341                    0.999652      30.533009      88.366204       0.616640       0.410679      -1.070355       0.021899       0.007675       0.010748       0.025574       0.010248       0.023472      -0.000742       0.015425      -0.035659      -0.027262      -0.002633       0.029895             15.917371      25.176098      -1.633125      -8.297234       6.498040       2.551462      16.077974          -0.000009
          362              C      43.946050      28.221140      14.808531       0.580007      25.834492 0.26126043E+03  0.54571063E+04                                 8.196678                            5.735815       0.000968       2.058257                    0.999708      22.304073      62.251384       0.620968       0.472224      -1.021977      -0.039750       0.025586       0.008331       0.048001       0.027096       0.028972      -0.019071      -0.031462       0.331902      -0.092550      -0.024014       0.116564             11.782219      18.998810      -6.869810      -1.621476      11.163403       0.881394       5.184443          -0.000509
          363              C      45.183006      27.485669      14.598133      -0.027126      44.674193 0.42412278E+03  0.98283477E+04                                10.890333                            6.792644      -0.028475       1.993609                    0.999165      27.121588      75.355908       0.647888       0.407960      -1.078519       0.033731      -0.019509      -0.004601       0.039237       0.000427       0.009005       0.003972       0.001573       0.032570      -0.009394      -0.006252       0.015646             16.815877      26.817782      -7.322471      -2.378066      17.396772       0.269697       6.233077          -0.001028
          364              C      46.378382      28.172374      14.391085      -0.111754      41.043027 0.46061007E+03  0.10957406E+05                                10.338284                            7.109940       0.132076       2.013997                    0.999591      29.435311      84.388761       0.625608       0.411557      -1.070163      -0.011114      -0.014369       0.006378       0.019253       0.007353       0.011850       0.002364      -0.024366       0.111060      -0.034391      -0.004925       0.039316             14.708376      26.843874      -0.029273      -2.041591      11.390144      -0.517464       5.891108           0.000289
          365              C      52.214300      28.750568      14.304612      -0.123911      42.253352 0.46375058E+03  0.11056998E+05                                10.514043                            7.101098       0.164140       2.015101                    0.999730      29.911490      86.006122       0.630022       0.407754      -1.072055       0.006230       0.020965      -0.001957       0.021958       0.001615       0.007342      -0.000846      -0.038118      -0.006214      -0.020968       0.000792       0.020176             15.638297      26.931002       6.907750      -1.107623      14.092860      -0.738554       5.891029           0.000007
          366              C      53.409675      29.434690      14.188908      -0.133842      43.489189 0.49169569E+03  0.11893651E+05                                10.732072                            7.338431       0.067218       1.975205                    0.999647      30.537286      88.383415       0.616518       0.410716      -1.070331      -0.021861       0.012683       0.003540       0.025521      -0.025914      -0.001846       0.002553       0.025879      -0.007402      -0.027789      -0.002668       0.030457             15.919518      25.183212       8.366140      -1.232499      16.614870      -1.026362       5.960473          -0.000001
          367              C      33.088659      13.423003      17.641746       0.581397      25.797841 0.26083236E+03  0.54458043E+04                                 8.189450                            5.731394      -0.001870       2.057927                    0.999688      22.276913      62.157360       0.621177       0.472270      -1.021976      -0.007791       0.001814      -0.046638       0.047319      -0.056778      -0.030364       0.016470       0.068311      -0.263943      -0.093831      -0.022264       0.116095             11.771394       6.349805       0.546125       3.601997       6.814928      -2.057548      22.149449           0.001110
          368              C      33.339630      13.297482      19.067944      -0.029350      44.742669 0.42448648E+03  0.98400378E+04                                10.904323                            6.797878      -0.033759       1.991711                    0.999155      27.145852      75.464729       0.647231       0.408239      -1.078209       0.007275      -0.004697       0.039463       0.040402      -0.011465       0.000191       0.002317      -0.005745      -0.023677      -0.009518      -0.006371       0.015889             16.846285       9.703225       2.892118       4.870407      11.313637      -3.652848      29.521993           0.009291
          369              C      32.781378      12.242072      19.788655      -0.111883      41.060488 0.46088913E+03  0.10965115E+05                                10.340066                            7.111312       0.134180       2.014540                    0.999584      29.434581      84.375949       0.625684       0.411466      -1.070279       0.013905       0.012790      -0.005153       0.019583      -0.020213      -0.007648       0.014956       0.011654      -0.086208      -0.034001      -0.004839       0.038840             14.713209       8.169057       3.209329       0.229685      13.885662      -7.964275      22.084909           0.000240
          370              C      51.018364      40.830087      24.312664      -0.123966      42.260423 0.46362312E+03  0.11053399E+05                                10.515395                            7.100070       0.164762       2.015323                    0.999728      29.911424      86.008818       0.630063       0.407748      -1.072040      -0.013790      -0.016622      -0.004115       0.021986       0.005760       0.010499       0.012344      -0.001244      -0.039325      -0.020989       0.000766       0.020223             15.646526       9.322522       6.182966      -1.620517      20.814702      -9.348153      16.802354           0.000034
          371              C      50.529474      39.737644      25.004449      -0.133808      43.507355 0.49191154E+03  0.11900060E+05                                10.735264                            7.340117       0.067413       1.975240                    0.999651      30.541024      88.395759       0.616444       0.410724      -1.070337      -0.004357       0.002528      -0.024888       0.025393      -0.012133       0.008099      -0.002169       0.012413       0.084494      -0.027816      -0.002544       0.030360             15.928537      10.485125       7.754554      -1.669505      22.245411      -8.218340      15.055075          -0.000009
          372              C      41.498243      21.098304       6.753433       0.580306      25.816343 0.26084093E+03  0.54466792E+04                                 8.194274                            5.732544      -0.000601       2.057750                    0.999658      22.297131      62.242043       0.620869       0.472444      -1.021759       0.008325      -0.043525       0.017664       0.047705       0.048326       0.043315       0.041645       0.145598      -0.038806      -0.092558      -0.024048       0.116606             11.776078       6.315435      -3.561719       0.689742      19.186428      -6.404501       9.826369           0.000015
          373              C      41.243170      22.404326       6.169739      -0.028116      44.736139 0.42431738E+03  0.98342591E+04                                10.899794                            6.794216      -0.025898       1.994250                    0.999139      27.133302      75.400696       0.647793       0.407961      -1.078488      -0.007763       0.035071      -0.016363       0.039471       0.003865       0.012015       0.005066       0.005575       0.011737      -0.009799      -0.006597       0.016397             16.835478       9.678312      -5.508143      -1.146805      25.253115      -8.534116      15.575008          -0.000199
          374              C      41.811677      22.743534       4.944195      -0.110643      40.970173 0.45918867E+03  0.10915610E+05                                10.327319                            7.099229       0.130829       2.014087                    0.999610      29.402957      84.276666       0.626018       0.411588      -1.070098      -0.012819       0.000370       0.013251       0.018441       0.014367       0.017038       0.023810       0.034475      -0.014156      -0.034149      -0.005349       0.039498             14.698275       8.210914      -1.293229      -2.941136      16.159171      -8.802957      19.724741          -0.000602
          375              C      60.856022      36.532551      30.388927      -0.123888      42.266539 0.46368742E+03  0.11055319E+05                                10.516999                            7.101108       0.163424       2.014932                    0.999729      29.910621      86.008137       0.629944       0.407810      -1.071998       0.013636      -0.009642      -0.013920       0.021741      -0.011980      -0.001968       0.016263       0.008828      -0.009167      -0.021274       0.000691       0.020583             15.649380       9.324962      -0.535862      -6.369723      11.376405      -6.008931      26.246771           0.000032
          376              C      61.345845      36.819441      29.128672      -0.134058      43.494870 0.49169326E+03  0.11893624E+05                                10.732674                            7.337867       0.068557       1.975551                    0.999644      30.540131      88.392893       0.616608       0.410655      -1.070367       0.004233      -0.023234       0.010973       0.026041      -0.003276       0.013892      -0.016424      -0.029003      -0.040421      -0.027426      -0.002279       0.029706             15.925698      10.484585      -1.011763      -7.868008      10.687074      -4.129860      26.605436          -0.000009
          377              C      32.372291      29.218634      17.640832       0.581522      25.783186 0.26065971E+03  0.54414883E+04                                 8.188148                            5.730504      -0.002227       2.057965                    0.999689      22.271853      62.146246       0.621040       0.472436      -1.021850       0.005081       0.006630      -0.046968       0.047705       0.057868       0.029802       0.017685       0.064170      -0.261027      -0.092936      -0.022663       0.115600             11.771445       6.236035      -0.478691      -3.575567       6.921109      -2.092949      22.157192           0.001372
          378              C      32.139034      29.063940      19.068553      -0.029075      44.750213 0.42473268E+03  0.98463891E+04                                10.903540                            6.798393      -0.030384       1.992747                    0.999154      27.144321      75.443336       0.647466       0.408064      -1.078410      -0.007506      -0.004169       0.039380       0.040305       0.003588       0.001450      -0.000677       0.023214      -0.021732      -0.008994      -0.006853       0.015848             16.843471       8.404530      -2.152439      -5.574517      12.615965      -2.404290      29.509917           0.010324
          379              C      31.504707      30.075429      19.787437      -0.112550      41.056382 0.46060480E+03  0.10957389E+05                                10.340471                            7.109557       0.133557       2.014408                    0.999580      29.439388      84.404369       0.625662       0.411517      -1.070175       0.004087      -0.018236      -0.004621       0.019251       0.015688       0.017012      -0.000628       0.029235      -0.085122      -0.033809      -0.005370       0.039179             14.718200       9.680759      -4.085097      -7.013856      12.376857       3.790080      22.096985          -0.000750
          380              C      65.789488      32.286688      24.310837      -0.122616      42.183756 0.46304605E+03  0.11035803E+05                                10.501483                            7.094897       0.166460       2.015999                    0.999729      29.887902      85.916051       0.630416       0.407661      -1.072136      -0.007607       0.020185      -0.004315       0.021998      -0.003690       0.005366      -0.015557      -0.009617      -0.038426      -0.020920       0.000343       0.020577             15.610611      12.549897      -8.040459      -7.255514      17.517367       6.047372      16.764568           0.000059
          381              C      65.088410      33.256623      25.002622      -0.134593      43.580044 0.49295273E+03  0.11932350E+05                                10.749115                            7.349649       0.064354       1.973953                    0.999650      30.572580      88.532751       0.615781       0.410922      -1.070136       0.004483       0.002342      -0.024650       0.025163       0.011772      -0.005855      -0.006130       0.014526       0.084774      -0.028077      -0.002418       0.030496             15.947359      12.601150      -8.981065      -6.286263      20.170480       5.561566      15.070447          -0.000018
          382              C      34.818980      18.102592       6.768962       0.580080      25.816288 0.26097969E+03  0.54500520E+04                                 8.192612                            5.733127       0.001441       2.058313                    0.999700      22.298851      62.240260       0.621018       0.472289      -1.021890      -0.042421       0.014785       0.016456       0.047843       0.038640       0.014694      -0.058768      -0.156555      -0.038740      -0.092748      -0.024077       0.116825             11.770276      19.057618      -3.767288      -5.877234       6.449188       2.605734       9.804023          -0.000506
          383              C      36.075700      17.669835       6.181614      -0.026628      44.604925 0.42300542E+03  0.97961763E+04                                10.879605                            6.783468      -0.027998       1.994072                    0.999177      27.097141      75.268487       0.648346       0.407933      -1.078517       0.033645      -0.010974      -0.016835       0.039189       0.000500      -0.000985      -0.012795      -0.009049       0.010890      -0.009665      -0.006358       0.016023             16.800817      26.114169      -3.938529      -6.783900       8.749996       5.213690      15.538287          -0.001307
          384              C      36.083532      17.018116       4.950285      -0.112756      41.082539 0.46094993E+03  0.10967703E+05                                10.345128                            7.112471       0.128974       2.012966                    0.999582      29.446974      84.435495       0.625498       0.411546      -1.070151       0.006870       0.011419       0.013378       0.018883       0.008356       0.012251      -0.027155      -0.043378      -0.016185      -0.035090      -0.005392       0.040482             14.719890      15.330352      -2.814903      -6.151782       9.063725       6.937404      19.765592           0.000351
          385              C      57.146460      25.917624      30.393190      -0.122700      42.212918 0.46352217E+03  0.11050291E+05                                10.508391                            7.099783       0.165455       2.015621                    0.999732      29.898573      85.966622       0.630017       0.407803      -1.072013      -0.015340      -0.006998      -0.014138       0.022004       0.009715       0.015020      -0.006160       0.016558      -0.007869      -0.020967       0.000387       0.020580             15.625207      11.319176      -0.616529      -2.007963       9.362372       8.503232      26.194073           0.000006
          386              C      57.150749      25.349765      29.132325      -0.134751      43.568418 0.49281124E+03  0.11927894E+05                                10.746824                            7.348149       0.065282       1.974280                    0.999649      30.568165      88.511910       0.615909       0.410872      -1.070184      -0.021458       0.007394       0.010952       0.025201      -0.010953      -0.021904      -0.003810       0.020525      -0.041009      -0.028075      -0.002352       0.030427             15.944002      11.524684       0.420585       0.370470       9.669765       8.888827      26.637556           0.000000
          387              C      42.213865      26.376217      21.676145       0.581336      25.782080 0.26081284E+03  0.54458260E+04                                 8.187242                            5.732712      -0.002425       2.057469                    0.999690      22.284969      62.202098       0.620796       0.472523      -1.021739      -0.004881      -0.041341       0.022117       0.047139      -0.047430      -0.045652       0.046457       0.139075      -0.031969      -0.093571      -0.022827       0.116399             11.756261       6.242137       3.544968      -0.740691      19.099409      -6.388696       9.927236           0.001261
          388              C      42.448614      27.667491      21.049824      -0.029187      44.706480 0.42446275E+03  0.98384017E+04                                10.895318                            6.795363      -0.029954       1.993044                    0.999143      27.137610      75.413904       0.647745       0.407959      -1.078497       0.007772       0.035523      -0.017332       0.040283      -0.002722      -0.002351      -0.000446       0.024977      -0.020380      -0.009572      -0.006832       0.016405             16.821502       8.377338       5.957137       0.155635      26.063316      -7.169153      16.023854           0.009337
          389              C      43.075296      28.685977      21.764750      -0.111870      41.058424 0.46043302E+03  0.10952597E+05                                10.342189                            7.109120       0.131916       2.014000                    0.999576      29.433998      84.394151       0.625546       0.411620      -1.070077      -0.004160      -0.009897      -0.015577       0.018918      -0.021146      -0.008915       0.007750       0.055087      -0.009336      -0.033857      -0.005272       0.039129             14.721131       9.663691       7.984484       1.465761      23.401847      -0.122887      11.097855           0.000202
          390              C      46.085644      33.683675      22.338396      -0.123956      42.252309 0.46392004E+03  0.11061945E+05                                10.513503                            7.102306       0.163407       2.014828                    0.999736      29.914549      86.015812       0.629986       0.407743      -1.072072       0.007693       0.002714       0.020548       0.022108      -0.004111       0.005122      -0.003915       0.021882       0.054634      -0.021021       0.000739       0.020282             15.632193      12.571836       9.540144       5.168648      20.683971       4.943876      13.640773           0.000033
          391              C      46.787282      34.659101      23.021960      -0.134211      43.494762 0.49185439E+03  0.11898447E+05                                10.732912                            7.339522       0.067668       1.975279                    0.999642      30.542945      88.403285       0.616484       0.410705      -1.070338      -0.004364      -0.022804       0.010744       0.025583       0.001545      -0.012769      -0.020085      -0.025472      -0.037045      -0.027867      -0.002283       0.030150             15.919873      12.583158       8.905786       6.358789      19.101644       5.910420      16.074818          -0.000009
          392              C      39.758972      12.425940      14.811576       0.581976      25.768526 0.26043239E+03  0.54357397E+04                                 8.185435                            5.728320      -0.003225       2.057757                    0.999687      22.265222      62.128833       0.621086       0.472488      -1.021788       0.041922       0.020114       0.008220       0.047218      -0.028157      -0.031274      -0.016320      -0.032751       0.328362      -0.093424      -0.022168       0.115592             11.763935      19.033694       6.814084       1.592600      11.073721       0.966510       5.184391           0.001358
          393              C      38.506167      11.719641      14.597829      -0.029651      44.832559 0.42565347E+03  0.98734252E+04                                10.918268                            6.807043      -0.032781       1.991830                    0.999145      27.165110      75.531525       0.646848       0.408218      -1.078270      -0.034225      -0.019997      -0.005207       0.039980       0.000339      -0.001233      -0.010029      -0.002792       0.030062      -0.008954      -0.006447       0.015401             16.868899      26.156835       7.826735       1.454089      18.199929       1.924525       6.249933           0.010328
          394              C      38.500574      10.339125      14.398088      -0.112313      41.072540 0.46095942E+03  0.10967737E+05                                10.342228                            7.111919       0.132260       2.013899                    0.999591      29.445836      84.425246       0.625618       0.411474      -1.070222      -0.006571       0.017168       0.006737       0.019578      -0.014122      -0.003657      -0.011217       0.000416       0.109900      -0.034038      -0.004804       0.038842             14.717003      15.286156       6.722868       0.617849      22.974749       2.021187       5.890105          -0.000780
          395              C      54.728486      37.292890      14.305221      -0.123581      42.250004 0.46363029E+03  0.11053536E+05                                10.513784                            7.100342       0.164645       2.015263                    0.999728      29.908312      85.997809       0.630026       0.407773      -1.072031       0.015098      -0.016023      -0.001790       0.022088      -0.017334      -0.004052      -0.005937       0.016958      -0.006861      -0.020921       0.000477       0.020444             15.638421      11.321063       2.104346      -0.087259      29.703359       1.326941       5.890842           0.000061
          396              C      54.723078      35.915495      14.189213      -0.134056      43.532256 0.49219964E+03  0.11909081E+05                                10.739806                            7.342847       0.066065       1.974734                    0.999651      30.550762      88.439070       0.616240       0.410789      -1.070266       0.021682       0.012860       0.003513       0.025452       0.024560       0.003181       0.000213       0.032327      -0.006645      -0.028362      -0.002403       0.030765             15.933940      11.518541      -0.476470      -0.272828      30.318136       1.583810       5.965142          -0.000019
          397              C      39.755989      30.637905      15.638247       0.580617      25.814982 0.26091918E+03  0.54479726E+04                                 8.192071                            5.731778       0.003858       2.059440                    0.999699      22.286434      62.182314       0.621260       0.472176      -1.022045       0.042081      -0.021214      -0.008366       0.047863       0.027263       0.031026      -0.016481      -0.030395       0.331017      -0.092458      -0.023972       0.116430             11.776572      19.058336      -6.823627      -1.586869      11.090660       0.968994       5.180720          -0.000301
          398              C      38.502065      31.343342      15.847732      -0.027103      44.610564 0.42307438E+03  0.97973598E+04                                10.876624                            6.781758      -0.022617       1.995619                    0.999162      27.101828      75.259522       0.648806       0.407661      -1.078786      -0.034246       0.019618       0.004516       0.039725      -0.000183       0.000706      -0.010145      -0.001220       0.034127      -0.009918      -0.006315       0.016233             16.797588      26.079531      -7.731705      -1.436296      18.089960       1.916233       6.223272          -0.000048
          399              C      38.498896      32.722244      16.050213      -0.112654      41.099273 0.46121219E+03  0.10975056E+05                                10.347120                            7.114270       0.132036       2.013675                    0.999579      29.450990      84.440018       0.625474       0.411520      -1.070212      -0.006960      -0.016792      -0.006663       0.019360       0.013868       0.003904      -0.011723      -0.000055       0.111907      -0.034249      -0.005433       0.039682             14.725499      15.307098      -6.722721      -0.624857      22.975826       2.035115       5.893573          -0.000683
          400              C      17.437272       5.768048      16.143689      -0.123984      42.251201 0.46366758E+03  0.11054551E+05                                10.513528                            7.100276       0.164816       2.015290                    0.999726      29.910438      86.001961       0.630081       0.407732      -1.072067       0.015371       0.015816       0.002048       0.022150       0.017370       0.004408      -0.006091       0.016645      -0.005928      -0.021201       0.000941       0.020260             15.637468      11.321370      -2.105168       0.088170      29.701001       1.325381       5.890032           0.000035
          401              C      17.431865       7.145443      16.258784      -0.134064      43.507315 0.49188966E+03  0.11899661E+05                                10.735183                            7.339989       0.067157       1.975142                    0.999650      30.544238      88.411927       0.616431       0.410728      -1.070310       0.021686      -0.012930      -0.003574       0.025500      -0.024082      -0.003127       0.000151       0.031821      -0.006655      -0.027826      -0.002393       0.030219             15.925130      11.513920       0.475005       0.275592      30.299470       1.579876       5.961999          -0.000010
          402              C      42.219272      16.677831       8.760585       0.581780      25.786386 0.26049957E+03  0.54375942E+04                                 8.188081                            5.728793       0.000801       2.058538                    0.999687      22.276363      62.166301       0.621092       0.472444      -1.021792      -0.006222       0.041796      -0.021032       0.047201       0.047043       0.045735       0.045497       0.140318      -0.036447      -0.092883      -0.023824       0.116707             11.768573       6.227918      -3.548341       0.754278      19.132564      -6.406500       9.945237          -0.000050
          403              C      42.452157      15.388280       9.389952      -0.030850      44.884600 0.42588591E+03  0.98801069E+04                                10.923600                            6.807046      -0.030209       1.992242                    0.999111      27.192374      75.610815       0.647116       0.407995      -1.078424       0.007241      -0.034767       0.017394       0.039544       0.002713       0.003923      -0.000322       0.022808      -0.023791      -0.009013      -0.007289       0.016303             16.883039       8.427565      -6.025250      -0.146202      26.205340      -7.186957      16.016212          -0.000215
          404              C      43.085178      14.370009       8.682029      -0.110128      40.923145 0.45799031E+03  0.10879870E+05                                10.317734                            7.088514       0.131537       2.014526                    0.999599      29.376222      84.168342       0.626691       0.411420      -1.070221      -0.003384       0.010640       0.015563       0.019154       0.021147       0.008832       0.008325       0.056089      -0.009090      -0.034480      -0.005036       0.039516             14.693237       9.650295      -7.959956      -1.492775      23.384863      -0.139439      11.044553          -0.000636
          405              C       8.795550       9.374680       8.110514      -0.124130      42.271703 0.46374669E+03  0.11057165E+05                                10.517999                            7.101659       0.163366       2.014883                    0.999727      29.913885      86.021196       0.629902       0.407821      -1.071983       0.007129      -0.002685      -0.020393       0.021770       0.003974      -0.005024      -0.004216       0.022692       0.055813      -0.021606       0.000955       0.020652             15.652361      12.591717      -9.561655      -5.180680      20.711542       4.962496      13.653825           0.000033
          406              C       9.497001       8.399792       7.426645      -0.133592      43.473603 0.49134751E+03  0.11883174E+05                                10.729063                            7.335208       0.068206       1.975556                    0.999650      30.531919      88.361429       0.616730       0.410646      -1.070372      -0.004432       0.022943      -0.010851       0.025764      -0.001437       0.012426      -0.020053      -0.025158      -0.035697      -0.027381      -0.002457       0.029838             15.920285      12.583279      -8.908738      -6.359176      19.100956       5.913949      16.076621          -0.000009
          407              C      34.824574      24.955440      23.671727       0.582996      25.769527 0.26054591E+03  0.54385181E+04                                 8.184421                            5.728892       0.000859       2.058909                    0.999704      22.269534      62.136342       0.621186       0.472376      -1.021883      -0.042332      -0.014325      -0.016487       0.047635      -0.039141      -0.015985      -0.059132      -0.153179      -0.037668      -0.093035      -0.022596       0.115631             11.762128      19.038907       3.778932       5.883408       6.443469       2.599801       9.804008           0.001393
          408              C      36.079616      25.391318      24.264251      -0.030050      44.780765 0.42528600E+03  0.98619018E+04                                10.907007                            6.801833      -0.029258       1.993116                    0.999138      27.153481      75.465969       0.647477       0.407945      -1.078545       0.035108       0.011060       0.017533       0.040771      -0.001132       0.000246      -0.012789      -0.009838       0.012091      -0.009500      -0.006808       0.016308             16.848448      26.135332       3.967807       6.846716       8.792668       5.254592      15.617342           0.010325
          409              C      36.083904      26.045944      25.494667      -0.112145      41.080624 0.46090232E+03  0.10966749E+05                                10.345769                            7.113204       0.131980       2.013846                    0.999593      29.450793      84.458752       0.625294       0.411673      -1.070023       0.007349      -0.011339      -0.013710       0.019249      -0.008109      -0.011500      -0.026445      -0.041944      -0.015013      -0.033722      -0.005569       0.039290             14.719795      15.306602       2.794287       6.143956       9.071905       6.944988      19.780876          -0.000761
          410              C      19.852823      17.141915       0.055416      -0.122883      42.206077 0.46347200E+03  0.11048695E+05                                10.506038                            7.098568       0.164777       2.015369                    0.999726      29.900685      85.968553       0.630187       0.407708      -1.072085      -0.015466       0.007202       0.014342       0.022289      -0.009876      -0.014486      -0.006126       0.016313      -0.007688      -0.020696       0.000596       0.020100             15.617642      11.318343       0.617876       2.011508       9.359027       8.498451      26.175558           0.000059
          411              C      19.858603      17.710635       1.315976      -0.134704      43.550138 0.49281823E+03  0.11927748E+05                                10.742598                            7.347259       0.066434       1.974642                    0.999645      30.566567      88.497439       0.616083       0.410767      -1.070285      -0.021944      -0.007371      -0.010462       0.025403       0.011186       0.021632      -0.003887       0.021199      -0.041602      -0.028044      -0.002559       0.030602             15.931833      11.522960      -0.414417      -0.358598       9.665903       8.881474      26.606636          -0.000017
          412              C      32.372478      13.841443      12.807469       0.580450      25.821586 0.26123472E+03  0.54559222E+04                                 8.192462                            5.734569       0.002546       2.059149                    0.999699      22.288323      62.184640       0.621251       0.472065      -1.022159       0.005427      -0.006611       0.046690       0.047467      -0.058896      -0.030084       0.017703       0.062263      -0.261218      -0.093069      -0.023079       0.116149             11.774038       6.248620       0.488645       3.572754       6.916825      -2.099308      22.156668           0.001134
          413              C      32.137729      13.996137      11.380661      -0.029149      44.734058 0.42480334E+03  0.98487570E+04                                10.901757                            6.799663      -0.031008       1.992686                    0.999134      27.144816      75.455519       0.647283       0.408148      -1.078319      -0.008242       0.004160      -0.039520       0.040584      -0.003704      -0.001570      -0.001472       0.023234      -0.023103      -0.009776      -0.006342       0.016118             16.832779       8.380558       2.152013       5.546709      12.623454      -2.392013      29.494325           0.009318
          414              C      31.511792      12.979589      10.659341      -0.111933      41.055705 0.46147985E+03  0.10982626E+05                                10.338912                            7.115579       0.133825       2.014326                    0.999595      29.449102      84.429387       0.625538       0.411433      -1.070307       0.004419       0.018100       0.004766       0.019231      -0.015119      -0.016220      -0.001239       0.030138      -0.085157      -0.033492      -0.005237       0.038730             14.698258       9.649123       4.044628       7.009244      12.405776       3.770804      22.039874           0.000195
          415              C      28.498088      10.773281       6.138986      -0.122824      42.194271 0.46318625E+03  0.11040234E+05                                10.504343                            7.096538       0.166174       2.015842                    0.999725      29.893411      85.942580       0.630253       0.407726      -1.072068      -0.007452      -0.020656       0.004679       0.022452       0.003479      -0.005038      -0.015131      -0.009270      -0.038640      -0.020621       0.000645       0.019976             15.617789      12.560491       8.047865       7.262662      17.522785       6.053659      16.770092           0.000034
          416              C      27.796637       9.803992       5.446288      -0.134276      43.541526 0.49247948E+03  0.11917742E+05                                10.742131                            7.345528       0.065231       1.974370                    0.999654      30.558482      88.473202       0.616043       0.410856      -1.070205       0.004521      -0.002481       0.024436       0.024975      -0.011728       0.005874      -0.006080       0.014630       0.085910      -0.028252      -0.002575       0.030827             15.934063      12.591908       8.972710       6.280531      20.147374       5.555457      15.062907          -0.000010
          417              C      39.033841      28.211344       8.784944       0.582363      25.736109 0.25927149E+03  0.54053777E+04                                 8.175464                            5.713252       0.007686       2.061248                    0.999721      22.243518      62.029678       0.622288       0.472110      -1.022009      -0.032786      -0.025864      -0.021341       0.046897      -0.084490      -0.061727       0.016678       0.012126      -0.028866      -0.093346      -0.022593       0.115940             11.763129      12.836302       7.375625       5.177790      12.543630       3.851677       9.909455           0.001000
          418              C      40.032318      29.060818       9.403653      -0.029946      44.725510 0.42360894E+03  0.98150135E+04                                10.899991                            6.790518      -0.034739       1.991637                    0.999141      27.133885      75.423437       0.647602       0.408199      -1.078191       0.027761       0.025676       0.017237       0.041558      -0.012081      -0.000247       0.003000      -0.005766      -0.019576      -0.010012      -0.005951       0.015964             16.842634      16.498386      10.648434       6.323635      17.997064       3.460874      16.032452           0.009075
          419              C      40.592621      30.118059       8.685378      -0.111258      41.052258 0.46051548E+03  0.10952629E+05                                10.336669                            7.106990       0.135983       2.015420                    0.999604      29.407115      84.248836       0.626143       0.411300      -1.070522      -0.007763      -0.009091       0.015597       0.019651      -0.033761      -0.011110       0.003635       0.008695      -0.009436      -0.033215      -0.005195       0.038410             14.715402      13.057683       9.931193       0.857582      20.015368      -1.230920      11.073154           0.000236
          420              C      24.774915       2.930691       8.111123      -0.124470      42.257291 0.46369610E+03  0.11055614E+05                                10.515258                            7.101217       0.164615       2.015200                    0.999733      29.916036      86.024958       0.629931       0.407815      -1.071992      -0.001485       0.007561      -0.020346       0.021756      -0.011645       0.006406      -0.002267      -0.003701       0.055931      -0.021412       0.000606       0.020807             15.641052      10.395240       8.288411      -1.703800      22.881292      -6.958064      13.646624           0.000034
          421              C      25.268653       4.025501       7.426950      -0.133183      43.449684 0.49116238E+03  0.11877299E+05                                10.724602                            7.333485       0.069521       1.976050                    0.999648      30.523287      88.324493       0.616860       0.410608      -1.070422      -0.017621      -0.015440      -0.010647       0.025734       0.011861       0.011144       0.020786       0.010138      -0.035942      -0.027409      -0.002630       0.030039             15.908260       9.751638       7.269398      -1.937466      21.904427      -8.453574      16.068715          -0.000010
          422              C      28.175144      19.108698      15.636116       0.580547      25.810138 0.26046427E+03  0.54362801E+04                                 8.190885                            5.726350       0.005801       2.060054                    0.999700      22.281060      62.161422       0.621604       0.472105      -1.022049      -0.002682       0.046642      -0.007218       0.047273      -0.000873      -0.002129       0.035217       0.061603       0.331699      -0.092205      -0.024514       0.116719             11.784062       7.165816      -0.027949      -0.045323      23.008324      -1.860176       5.178046          -0.000278
          423              C      28.189688      17.671342      15.845600      -0.028346      44.718615 0.42393262E+03  0.98227900E+04                                10.895056                            6.789942      -0.027797       1.993828                    0.999147      27.126736      75.364550       0.648189       0.407818      -1.078618      -0.000891      -0.039241       0.004413       0.039498       0.000661       0.008436       0.005886      -0.000044       0.034379      -0.010052      -0.006330       0.016382             16.832962      13.410879       0.392070      -0.960218      30.848540      -2.222824       6.239467          -0.000005
          424              C      26.995990      16.981945      16.056912      -0.111367      41.092168 0.46123463E+03  0.10975194E+05                                10.345908                            7.114560       0.133376       2.014276                    0.999584      29.437827      84.387463       0.625475       0.411534      -1.070255       0.018039       0.002103      -0.006404       0.019257      -0.006877       0.008478       0.009386       0.024686       0.109714      -0.034221      -0.004898       0.039120             14.723923      15.227065       6.680692      -1.485234      23.043412      -1.530510       5.901291          -0.000672
          425              C      23.577488      12.217743      16.143689      -0.123810      42.235882 0.46371972E+03  0.11056059E+05                                10.510695                            7.100695       0.164122       2.015079                    0.999728      29.911387      86.004548       0.630063       0.407734      -1.072070      -0.021468       0.005376       0.001826       0.022206      -0.015858       0.002979       0.006830       0.021178      -0.006333      -0.020944       0.000803       0.020141             15.627624      23.264037       9.000724      -1.189342      17.730550      -0.584412       5.888284           0.000034
          426              C      22.387706      11.523501      16.258175      -0.133803      43.528299 0.49231808E+03  0.11912539E+05                                10.738872                            7.343664       0.066313       1.974784                    0.999645      30.550028      88.436110       0.616221       0.410782      -1.070282       0.000322       0.025483      -0.003506       0.025725      -0.002056       0.001317      -0.002779      -0.057940      -0.007669      -0.027823      -0.002738       0.030562             15.927828      26.012217       7.901637      -1.504736      15.807325      -0.551073       5.963942          -0.000009
          427              C      46.406910      21.120050      12.805337       0.581583      25.770433 0.25983762E+03  0.54200964E+04                                 8.182740                            5.719459       0.008355       2.061045                    0.999713      22.262145      62.096873       0.621959       0.472106      -1.022019       0.002717       0.009064       0.046575       0.047526       0.001855       0.000215      -0.034351      -0.134603      -0.260619      -0.092678      -0.023884       0.116562             11.774773       7.162229       0.068081       0.023280       5.991615       4.169178      22.170476          -0.000424
          428              C      46.392553      20.836605      11.382488      -0.029207      44.747451 0.42389930E+03  0.98226865E+04                                10.901561                            6.790970      -0.029271       1.993209                    0.999157      27.136565      75.416030       0.647897       0.407974      -1.078421       0.001242      -0.009321      -0.039237       0.040348      -0.007889       0.002631      -0.000442      -0.019186      -0.020541      -0.010505      -0.005414       0.015919             16.850836      13.419131       0.749560      -0.711536       7.591941       6.040320      29.541435          -0.000937
          429              C      47.586250      20.798711      10.661473      -0.110108      40.943646 0.45955693E+03  0.10924588E+05                                10.319101                            7.099876       0.135745       2.015669                    0.999601      29.387968      84.185056       0.626393       0.411333      -1.070456      -0.018053      -0.005416       0.005078       0.019520      -0.005558       0.009123      -0.013526      -0.040501      -0.085475      -0.033553      -0.004941       0.038494             14.676354      15.182927      -0.848449      -6.759223       6.822098       4.188728      22.024038           0.000281
          430              C      13.711115      19.293105       6.136246      -0.123678      42.254151 0.46348488E+03  0.11049847E+05                                10.516560                            7.100558       0.162926       2.014783                    0.999726      29.908010      86.012449       0.629803       0.407925      -1.071868       0.021221       0.003705       0.003819       0.021878       0.002073       0.016009       0.002787       0.010509      -0.039865      -0.021179       0.000998       0.020181             15.646873      23.297195      -1.885778      -8.905818       6.842152       3.271897      16.801272           0.000006
          431              C      14.901643      19.169629       5.444461      -0.133632      43.510884 0.49204735E+03  0.11904326E+05                                10.736182                            7.341398       0.067569       1.975219                    0.999653      30.543882      88.411543       0.616348       0.410754      -1.070303      -0.000161       0.005213       0.024773       0.025316      -0.000303       0.002081       0.008671      -0.027094       0.084654      -0.027749      -0.002944       0.030692             15.926233      26.012391      -1.217524      -7.947668       6.710509       2.665199      15.055799           0.000000
          432              C      35.561638      17.682215      23.672641       0.580527      25.862463 0.26158496E+03  0.54647815E+04                                 8.203059                            5.739002       0.004195       2.059533                    0.999672      22.290626      62.189243       0.620947       0.472162      -1.022159       0.032985      -0.029417      -0.016797       0.047281       0.085639       0.058545       0.016527       0.010333      -0.039807      -0.091757      -0.023972       0.115728             11.804777      12.908229      -7.374342      -5.235122      12.674568       3.836804       9.831536          -0.000354
          433              C      34.557381      18.553542      24.268209      -0.027691      44.725291 0.42469686E+03  0.98437621E+04                                10.894805                            6.794903      -0.023630       1.994973                    0.999161      27.131758      75.361793       0.648194       0.407679      -1.078838      -0.026292       0.024383       0.016575       0.039503       0.004762       0.010516       0.007126       0.003090       0.010848      -0.009325      -0.006784       0.016108             16.828431      16.532839      -9.469787      -7.967709      18.358571       3.297603      15.593882          -0.000029
          434              C      33.986450      18.227790      25.496189      -0.112271      41.053786 0.46063694E+03  0.10959015E+05                                10.340832                            7.110708       0.131573       2.013695                    0.999580      29.450250      84.455700       0.625454       0.411622      -1.070042       0.005887       0.012124      -0.013636       0.019173       0.022368       0.029224       0.002762       0.006723      -0.015165      -0.034566      -0.004996       0.039562             14.713046      13.036948      -4.073721      -9.085384      11.318459       1.826886      19.783731          -0.000666
          435              C      12.518537       8.621446       0.056329      -0.123599      42.238759 0.46383687E+03  0.11059514E+05                                10.511543                            7.101716       0.164364       2.015162                    0.999728      29.909867      86.001819       0.630003       0.407749      -1.072064       0.001663      -0.016962       0.014070       0.022101      -0.001949       0.012682      -0.009546      -0.025287      -0.008247      -0.020885       0.000740       0.020145             15.627903      10.389226      -1.155425      -8.373223      10.295128      -2.510516      26.199356           0.000034
          436              C      12.023680       8.343060       1.316889      -0.134271      43.542312 0.49258637E+03  0.11920559E+05                                10.740982                            7.345478       0.066452       1.974752                    0.999644      30.556507      88.458235       0.616173       0.410761      -1.070305       0.017470      -0.014963      -0.010875       0.025443      -0.014633      -0.007469       0.020449       0.008333      -0.041068      -0.027656      -0.002674       0.030331             15.930692       9.767598      -0.596695      -7.513880      11.416028      -4.743049      26.608449          -0.000010
          437              C      33.086422      29.634813      12.804729       0.582499      25.765251 0.26020936E+03  0.54300156E+04                                 8.183828                            5.725720       0.000112       2.058685                    0.999727      22.264083      62.123058       0.621240       0.472464      -1.021783      -0.008264      -0.002053       0.046258       0.047036       0.056159       0.030414       0.016381       0.070765      -0.262692      -0.093427      -0.022592       0.116019             11.760791       6.327103      -0.543986      -3.593352       6.820347      -2.047160      22.134924           0.001325
          438              C      33.338698      29.758504      11.379748      -0.030423      44.743604 0.42458623E+03  0.98420569E+04                                10.900279                            6.796026      -0.030249       1.992928                    0.999139      27.146852      75.444560       0.647755       0.407920      -1.078514       0.007754       0.004819      -0.039958       0.040988       0.011696      -0.000430       0.002412      -0.005664      -0.023117      -0.009834      -0.006166       0.016000             16.835323       9.696319      -2.904069      -4.866977      11.298781      -3.601447      29.510869           0.010188
          439              C      32.775784      30.811008      10.658123      -0.111200      41.066860 0.46087493E+03  0.10964714E+05                                10.341762                            7.111633       0.133504       2.014426                    0.999611      29.429762      84.362427       0.625612       0.411516      -1.070245       0.014169      -0.013185       0.004910       0.019968       0.020584       0.007587       0.014372       0.011854      -0.084141      -0.033069      -0.005664       0.038733             14.714665       8.193440      -3.200499      -0.251938      13.848520      -7.966355      22.102035          -0.000782
          440              C      13.727524       2.229345       6.136551      -0.123466      42.235013 0.46336321E+03  0.11045697E+05                                10.511704                            7.098381       0.165141       2.015535                    0.999720      29.901875      85.976615       0.630095       0.407782      -1.072013      -0.013673       0.016449       0.004064       0.021773      -0.005852      -0.010559       0.012640      -0.001398      -0.039831      -0.021299       0.000752       0.020548             15.637390       9.321609      -6.180098       1.614941      20.801472      -9.336475      16.789088           0.000061
          441              C      13.238261       3.322002       5.445374      -0.133923      43.523019 0.49208521E+03  0.11905667E+05                                10.738538                            7.341904       0.066831       1.974979                    0.999648      30.547540      88.428476       0.616289       0.410779      -1.070269      -0.004276      -0.002912       0.025096       0.025624       0.012225      -0.008131      -0.002117       0.012216       0.084999      -0.027946      -0.002570       0.030516             15.933847      10.489474      -7.759698       1.672059      22.253607      -8.220727      15.058460          -0.000019
          442              C      41.495073      21.955960      23.681166       0.581728      25.756694 0.26033364E+03  0.54334025E+04                                 8.182127                            5.727447      -0.001015       2.058099                    0.999672      22.270427      62.150707       0.621071       0.472523      -1.021724       0.008805       0.043864      -0.016249       0.047598      -0.048264      -0.042583       0.042335       0.146401      -0.036206      -0.093675      -0.022598       0.116273             11.751526       6.331874       3.568633      -0.683946      19.113912      -6.390785       9.808793           0.001252
          443              C      41.239627      20.652091      24.270036      -0.028801      44.711633 0.42410206E+03  0.98282798E+04                                10.896881                            6.792995      -0.029254       1.993312                    0.999146      27.130619      75.395914       0.647762       0.408022      -1.078420      -0.007892      -0.035324       0.017305       0.040119      -0.003636      -0.010725       0.005957       0.007099       0.011612      -0.009109      -0.006641       0.015750             16.830443       9.709655       5.566853       1.122106      25.222150      -8.506971      15.559524           0.009353
          444              C      41.804032      20.319557      25.499843      -0.112111      41.075832 0.46061504E+03  0.10957976E+05                                10.345208                            7.110710       0.130453       2.013469                    0.999573      29.438626      84.410625       0.625453       0.411641      -1.070067      -0.013685      -0.000769      -0.013400       0.019168      -0.014261      -0.017208       0.023274       0.034776      -0.016653      -0.033793      -0.005690       0.039483             14.726698       8.205649       1.303426       2.935559      16.193500      -8.812928      19.780945           0.000191
          445              C      23.565368       6.528925       0.056938      -0.123859      42.251503 0.46393566E+03  0.11062530E+05                                10.514506                            7.103055       0.164188       2.015076                    0.999726      29.913630      86.017030       0.629862       0.407816      -1.072013       0.013772       0.009835       0.014140       0.022053       0.011677       0.002161       0.015820       0.008780      -0.009154      -0.020671       0.000481       0.020189             15.637315       9.320151       0.538031       6.361551      11.374586      -6.001038      26.217209           0.000034
          446              C      24.054445       6.241605       1.317802      -0.133941      43.481157 0.49170279E+03  0.11893935E+05                                10.731228                            7.338573       0.067552       1.975323                    0.999647      30.537039      88.384803       0.616498       0.410726      -1.070319       0.004297       0.023097      -0.010795       0.025855       0.003439      -0.013967      -0.016819      -0.029410      -0.041191      -0.027774      -0.002509       0.030283             15.918614      10.478377       1.012395       7.862282      10.685416      -4.124308      26.592049          -0.000009
          447              C      30.629851      19.692059       8.770024       0.580270      25.813186 0.26106555E+03  0.54523783E+04                                 8.193191                            5.735102       0.000276       2.058004                    0.999684      22.298870      62.246525       0.620734       0.472459      -1.021782       0.038905      -0.016716      -0.022823       0.048103       0.036695       0.015809      -0.062957      -0.151531      -0.032844      -0.092475      -0.024308       0.116783             11.769690      18.969796      -3.818600      -5.910950       6.404783       2.569133       9.934491          -0.000497
          448              C      29.395692      20.137627       9.396346      -0.027095      44.590394 0.42305505E+03  0.97965429E+04                                10.873110                            6.781238      -0.024206       1.995201                    0.999141      27.097984      75.240974       0.648900       0.407617      -1.078843      -0.033526       0.010948       0.017199       0.039238       0.008901      -0.002446      -0.001655      -0.017139      -0.021572      -0.009831      -0.006384       0.016215             16.788288      26.738991      -4.676953      -6.110742       7.640662       3.734760      15.985212          -0.001291
          449              C      28.199384      20.101241       8.684160      -0.112015      41.064541 0.46021379E+03  0.10946053E+05                                10.342628                            7.106962       0.130883       2.013663                    0.999589      29.431677      84.381714       0.625703       0.411566      -1.070115       0.010894      -0.001522       0.015816       0.019265       0.013640       0.002773      -0.012324      -0.064858      -0.008693      -0.034622      -0.005151       0.039773             14.725301      26.891466      -1.963513       0.627572       6.196453       1.354248      11.087986           0.000349
          450              C      22.368314      19.990037       8.110209      -0.124272      42.265107 0.46412803E+03  0.11068397E+05                                10.516905                            7.104719       0.163227       2.014776                    0.999738      29.920521      86.045187       0.629755       0.407838      -1.071986      -0.006149      -0.004929      -0.020459       0.021924       0.007611      -0.000910       0.006207      -0.017646       0.054713      -0.021011       0.000836       0.020175             15.639820      26.935463       1.260546       6.868184       6.338915       2.002165      13.645081           0.000006
          451              C      21.172379      19.870329       7.426341      -0.133909      43.494299 0.49196042E+03  0.11901572E+05                                10.733125                            7.340403       0.067123       1.975126                    0.999651      30.540964      88.397639       0.616440       0.410715      -1.070339       0.021864      -0.007720      -0.010702       0.025537      -0.010374      -0.023664      -0.000691       0.015682      -0.036581      -0.027565      -0.002686       0.030251             15.920416      25.183542       1.628071       8.301391       6.500921       2.551899      16.076785           0.000001
          452              C      43.946983      14.843458      15.643424       0.582245      25.756118 0.26028508E+03  0.54316908E+04                                 8.180348                            5.725681       0.002870       2.059563                    0.999716      22.263448      62.110619       0.621418       0.472320      -1.021917      -0.039253      -0.025587      -0.007206       0.047407      -0.028213      -0.029150      -0.020064      -0.032614       0.330154      -0.093723      -0.022491       0.116214             11.751123      18.947905       6.832831       1.628011      11.134286       0.878936       5.171177           0.001137
          453              C      45.184498      15.576238      15.851690      -0.029160      44.618856 0.42317872E+03  0.98015639E+04                                10.881269                            6.785282      -0.030558       1.993247                    0.999144      27.113000      75.327127       0.648173       0.407984      -1.078442       0.035336       0.019488       0.004572       0.040611      -0.000883      -0.008837       0.004666       0.000006       0.034490      -0.009784      -0.006420       0.016205             16.798258      26.752025       7.311118       2.377642      17.418656       0.278942       6.224093           0.009244
          454              C      46.379128      14.887810      16.056607      -0.111577      41.070584 0.46096495E+03  0.10967109E+05                                10.341838                            7.112095       0.133371       2.014399                    0.999596      29.430509      84.358455       0.625638       0.411489      -1.070290      -0.011045       0.014292      -0.007258       0.019466      -0.006528      -0.011779       0.002147      -0.023615       0.108683      -0.033326      -0.005171       0.038498             14.714010      26.852323       0.030799       2.062249      11.397342      -0.501217       5.892366           0.000207
          455              C      14.922340      14.310370      16.143385      -0.124128      42.261712 0.46402986E+03  0.11065165E+05                                10.515134                            7.103119       0.165132       2.015305                    0.999723      29.916689      86.022962       0.629957       0.407740      -1.072079       0.006208      -0.021123       0.002097       0.022116      -0.001655      -0.007443      -0.000828      -0.038503      -0.006414      -0.021185       0.000781       0.020404             15.636435      26.931296      -6.895747       1.099742      14.086915      -0.739381       5.891094           0.000034
          456              C      16.118275      13.625925      16.258175      -0.134041      43.518701 0.49230620E+03  0.11912217E+05                                10.737610                            7.343556       0.066602       1.974880                    0.999649      30.550587      88.438513       0.616226       0.410779      -1.070281      -0.021890      -0.012666      -0.003656       0.025553       0.025869       0.001729       0.002875       0.025480      -0.007355      -0.027703      -0.002631       0.030334             15.925914      25.195240      -8.368352       1.230850      16.619150      -1.026867       5.963352          -0.000010
          457              C      45.190278      16.968919      15.765217      -0.087935      39.477189 0.46068504E+03  0.10948410E+05                                10.029833                            7.118677       0.015807       1.974929                    0.999448      29.276495      83.611804       0.624789       0.412502      -1.070646       0.024216      -0.014233       0.009442       0.029634      -0.016716      -0.008077       0.004621       0.019522       0.116959      -0.038850      -0.002236       0.041087             13.484705      14.293676       5.460787       0.684322      20.607314      -0.387321       5.553124           0.000099
          458              C      47.565740      15.598307      16.158913       0.138495      49.674372 0.37607885E+03  0.85257083E+04                                11.832322                            6.563031      -0.396456       1.893600                    0.998326      26.074079      73.574410       0.629062       0.429498      -1.056151       0.024375      -0.013962      -0.002094       0.028168      -0.023043       0.006970      -0.003968       0.026583       0.009252      -0.028143       0.000468       0.027675             20.028506      32.591223     -10.232186       1.981480      20.775719      -1.141885       6.718576           0.000806
          459              C      48.781999      14.896530      16.189971      -0.114133      99.435846 0.48573135E+03  0.11677040E+05                                17.571914                            7.361268       0.350326       2.058205                    0.999713      30.232113      86.344522       0.609016       0.418351      -1.068749      -0.111553       0.064350      -0.000717       0.128785       0.059101       0.003200      -0.001773      -0.068522       0.089096      -0.083281       0.029817       0.053464             34.474231      64.531835     -31.084278       2.679049      28.627937      -1.546240      10.262922           0.000076
          460              C      49.807326      14.304988      16.163785      -0.104248     102.241895 0.48561825E+03  0.11680485E+05                                17.915054                            7.372362       0.352232       2.059461                    0.999730      30.219278      86.496086       0.606723       0.419710      -1.067256       0.108099      -0.062226      -0.003380       0.124775       0.063191       0.008723      -0.005147      -0.073155       0.093790      -0.089495       0.032112       0.057382             36.094417      67.956391     -33.015826       1.770410      29.832074      -1.022010      10.494787           0.000359
          461              C      51.021348      13.603642      16.132119       0.143000      49.828020 0.38321617E+03  0.87535327E+04                                12.029587                            6.693071      -0.483325       1.867165                    0.998153      26.360663      75.368628       0.611686       0.438367      -1.047756      -0.014513       0.008857       0.003746       0.017410      -0.034137       0.005306      -0.003062       0.039422      -0.003664      -0.038809      -0.002112       0.040920             21.814941      37.892024     -14.950308       0.913870      20.627366      -0.527539       6.925433          -0.000013
          462              C      16.136921      12.213329      16.390625       0.070361      46.398637 0.44829777E+03  0.10577556E+05                                11.443477                            7.122729      -0.254744       1.918582                    0.998772      27.427734      77.951213       0.611688       0.424383      -1.063486      -0.009574       0.005490      -0.002857       0.011400      -0.019593      -0.004170       0.002565       0.022231      -0.029403      -0.017628      -0.010432       0.028059             19.591055      33.167631     -12.267849       2.398931      18.997600      -1.384905       6.607933           0.000027
          463              C      17.422356      11.470968      16.596455       0.074231      47.205570 0.42907922E+03  0.10018187E+05                                11.479055                            6.927115      -0.187713       1.937903                    0.999091      27.252165      77.156347       0.625541       0.419371      -1.066182       0.007090      -0.004025      -0.005062       0.009596      -0.012992      -0.008289       0.004782       0.014853      -0.002265      -0.014587      -0.005211       0.019798             19.226218      30.783097      -8.872212       1.617540      20.536220      -0.934884       6.359337          -0.000011
          464              C      34.215046      28.872106      10.747946      -0.088025      39.522302 0.46229869E+03  0.10995591E+05                                10.036741                            7.130770       0.013951       1.974112                    0.999459      29.300655      83.695123       0.624351       0.412460      -1.070749      -0.016319       0.019070      -0.016568       0.030074       0.025030       0.021671      -0.002199      -0.000719      -0.071476      -0.037930      -0.002197       0.040126             13.486923      10.935757      -4.383811      -6.296186      10.337724       2.036733      19.187288           0.000688
          465              C      33.104508      30.973023       9.321443       0.139022      49.597091 0.37557040E+03  0.85110965E+04                                11.819172                            6.557646      -0.391687       1.895229                    0.998352      26.060165      73.516011       0.629472       0.429374      -1.056253      -0.006489       0.025260      -0.013351       0.029299      -0.005158       0.020335      -0.016650      -0.008611      -0.032133      -0.029037       0.000751       0.028286             19.996519      12.462750     -10.032632       2.073451      27.600350     -10.665339      19.926456           0.000919
          466              C      32.675843      32.128656       8.646709      -0.115576      99.636919 0.48729470E+03  0.11723860E+05                                17.595176                            7.373239       0.346568       2.056756                    0.999708      30.267569      86.475595       0.608515       0.418366      -1.068755       0.038018      -0.107206       0.061281       0.129205       0.021671      -0.023705       0.050732       0.078046       0.064921      -0.084308       0.029966       0.054342             34.519432      17.847987     -19.111175      11.156412      58.067698     -28.505557      27.642610          -0.000007
          467              C      32.355883      33.127658       8.096203      -0.102916     102.195759 0.48602033E+03  0.11692066E+05                                17.910150                            7.374575       0.352104       2.059353                    0.999730      30.218410      86.488359       0.606762       0.419615      -1.067363      -0.033358       0.105874      -0.058073       0.125277       0.019466      -0.022093       0.052296       0.089664       0.075638      -0.088899       0.031748       0.057151             36.079095      17.895380     -19.543160      11.282680      62.007274     -30.105630      28.334630           0.000484
          468              C      31.974952      34.311926       7.446741       0.141334      49.921714 0.38429685E+03  0.87843948E+04                                12.044927                            6.702645      -0.482243       1.867135                    0.998127      26.392009      75.484646       0.611229       0.438386      -1.047745       0.002179      -0.015681       0.006038       0.016943      -0.007521       0.023844      -0.025221      -0.023484      -0.045855      -0.038787      -0.001726       0.040513             21.845062      12.009375     -10.849608       3.834681      34.058365     -14.440240      19.467446          -0.000026
          469              C      12.314180       4.211630       6.051600       0.070737      46.395803 0.44828881E+03  0.10577462E+05                                11.444574                            7.123617      -0.256222       1.918199                    0.998760      27.423410      77.943479       0.611516       0.424497      -1.063397       0.005577      -0.007745       0.006132       0.011344      -0.005268       0.006043      -0.016135      -0.029720      -0.024724      -0.017617      -0.010260       0.027877             19.593544      12.046374     -10.368589       3.743363      28.241601     -12.119053      18.492655           0.000058
          470              C      11.718077       5.352192       5.283085       0.074149      47.217257 0.42924500E+03  0.10022706E+05                                11.479835                            6.927669      -0.186693       1.938131                    0.999090      27.254587      77.157658       0.625642       0.419276      -1.066276       0.001810       0.009240      -0.002333       0.009700       0.003109       0.003422      -0.009105      -0.023886      -0.028174      -0.014669      -0.004980       0.019650             19.229082      11.968696      -9.434425       1.220983      26.173912      -9.575591      19.544637          -0.000013
          471              C      40.363093      19.761063      23.644324      -0.088490      39.547302 0.46239908E+03  0.10998570E+05                                10.041048                            7.131587       0.013689       1.973990                    0.999458      29.307382      83.716425       0.624310       0.412465      -1.070746       0.017080      -0.009562       0.023418       0.030522      -0.028565      -0.016922       0.009621       0.034294       0.031521      -0.038570      -0.002069       0.040639             13.496769      10.967063       7.398011       2.072712      19.508822      -1.167636      10.014422           0.000087
          472              C      41.470647      19.115373      26.100284       0.137753      49.711955 0.37619190E+03  0.85286280E+04                                11.835836                            6.562929      -0.395191       1.894130                    0.998299      26.077513      73.577638       0.629244       0.429356      -1.056274       0.006458      -0.003537       0.027160       0.028140      -0.016787       0.011064      -0.006511       0.019613       0.055209      -0.028643       0.000851       0.027792             20.034259      12.506220       1.391147      10.198411      14.094042      -5.887248      33.502514           0.000810
          473              C      41.904346      18.864115      27.411996      -0.113794      99.456426 0.48585792E+03  0.11680993E+05                                17.574404                            7.362604       0.346965       2.057179                    0.999713      30.233365      86.355071       0.608907       0.418393      -1.068708      -0.038261       0.022133      -0.121224       0.129031       0.015059      -0.028912       0.016528      -0.017244      -0.216471      -0.083054       0.029622       0.053432             34.477896      17.890925      -4.166855      21.791052      13.098804     -12.605027      72.443958           0.000077
          474              C      42.228968      18.677126      28.535539      -0.104040     102.324915 0.48615070E+03  0.11696177E+05                                17.924168                            7.376177       0.351645       2.059215                    0.999738      30.225805      86.517737       0.606611       0.419685      -1.067302       0.034116      -0.019650       0.119184       0.125519       0.014472      -0.026259       0.014709      -0.016364      -0.243131      -0.089063       0.031914       0.057149             36.118292      17.967436      -4.150610      22.284914      13.172608     -12.862516      77.214833           0.000361
          475              C      42.610832      18.458379      29.867956       0.141903      49.913869 0.38405380E+03  0.87769534E+04                                12.041251                            6.699113      -0.482710       1.867100                    0.998126      26.381885      75.433620       0.611618       0.438201      -1.047915      -0.001956       0.000794      -0.016861       0.016993      -0.020051       0.015484      -0.008900       0.022925       0.094231      -0.038801      -0.002122       0.040923             21.843602      12.023037      -0.006076      11.530215      12.008251      -6.645953      41.499519          -0.000013
          476              C      24.977780       7.110133       1.954781       0.070581      46.375854 0.44794217E+03  0.10567064E+05                                11.439308                            7.119578      -0.254377       1.918729                    0.998789      27.421335      77.925156       0.611865       0.424344      -1.063511      -0.005573       0.003365      -0.009563       0.011569      -0.003695       0.006784      -0.003692       0.004215       0.078412      -0.017324      -0.010444       0.027768             19.584925      12.037224      -0.071907      11.015086      11.954856      -6.359349      34.762694           0.000026
          477              C      25.573883       6.766619       3.285981       0.074161      47.235587 0.42932714E+03  0.10025278E+05                                11.483750                            6.929124      -0.187132       1.938006                    0.999090      27.255308      77.166600       0.625458       0.419372      -1.066197      -0.001728       0.000947       0.009377       0.009582      -0.004097      -0.001936       0.001320       0.004724       0.058375      -0.014459      -0.005222       0.019680             19.238634      11.970274       1.990864       9.307616      14.263799      -5.368673      31.481830          -0.000012
          478              C      29.392336      20.520003      10.740943      -0.089026      39.537502 0.46229377E+03  0.10995065E+05                                10.037136                            7.128958       0.016820       1.974891                    0.999445      29.308381      83.706181       0.624685       0.412254      -1.070919      -0.024643       0.004811      -0.017021       0.030334       0.012987       0.013636      -0.017667      -0.044478      -0.074065      -0.039265      -0.001865       0.041130             13.489343      14.283140      -2.453336      -4.912463       6.979367       4.420100      19.205523          -0.000549
          479              C      27.014822      20.433775       9.322356       0.139066      49.625120 0.37551795E+03  0.85103029E+04                                11.825778                            6.559000      -0.395398       1.894102                    0.998325      26.062670      73.544317       0.629095       0.429611      -1.056021      -0.024323      -0.006834      -0.012755       0.028302       0.000939       0.023552      -0.008873       0.012676      -0.032701      -0.028084       0.000924       0.027160             20.009944      32.517335       1.531241      10.276441       7.560767       3.539593      19.951728           0.000688
          480              C      25.799123      20.229668       8.650058      -0.115091      99.579808 0.48659122E+03  0.11702869E+05                                17.587306                            7.367664       0.348580       2.057363                    0.999714      30.253499      86.424278       0.608767       0.418337      -1.068759       0.111834       0.020915       0.061033       0.129110      -0.022845      -0.054898      -0.004588      -0.076866       0.064646      -0.083605       0.029978       0.053627             34.505605      64.578198       7.828773      30.235828      11.337357       4.569670      27.601259           0.000156
          481              C      24.774355      20.007907       8.098639      -0.103226     102.202617 0.48561578E+03  0.11679680E+05                                17.909484                            7.371172       0.352726       2.059665                    0.999732      30.208130      86.443743       0.606955       0.419577      -1.067408      -0.107901      -0.023863      -0.057674       0.124653      -0.029631      -0.056005      -0.007224      -0.077706       0.075380      -0.088617       0.031652       0.056964             36.085348      67.917276       9.326721      31.724128      11.996425       5.281496      28.342343           0.000229
          482              C      23.560334      19.744055       7.447350       0.142957      49.803946 0.38320333E+03  0.87528732E+04                                12.024481                            6.691875      -0.482445       1.867401                    0.998163      26.361162      75.360244       0.611909       0.438226      -1.047876       0.013776       0.005875       0.006481       0.016319       0.006431       0.033998      -0.008127       0.025594      -0.045421      -0.038884      -0.002120       0.041005             21.802784      37.856611       4.117850      14.392634       8.113536       3.896751      19.438206           0.000002
          483              C      21.153360      19.524124       6.050686       0.070645      46.404232 0.44831943E+03  0.10578361E+05                                11.445272                            7.123458      -0.254625       1.918586                    0.998783      27.427459      77.955536       0.611575       0.424449      -1.063428       0.009956      -0.000981       0.006043       0.011688       0.010781       0.016749       0.003169       0.024399      -0.025022      -0.017432      -0.010776       0.028208             19.595434      33.172700       1.835838      12.371545       7.117169       2.821658      18.496432          -0.000008
          484              C      19.867739      19.470190       5.282476       0.073909      47.243644 0.42946914E+03  0.10029567E+05                                11.485132                            6.930282      -0.185978       1.938306                    0.999077      27.261929      77.192731       0.625396       0.419374      -1.066181      -0.007062      -0.005866      -0.002148       0.009429       0.012241       0.009251       0.001798       0.006021      -0.028550      -0.014496      -0.005322       0.019819             19.238170      30.797472       1.443257       8.914396       7.352064       3.734291      19.564976          -0.000007
          485              C      45.187108      20.523448      10.751600      -0.088401      39.571676 0.46185238E+03  0.10983545E+05                                10.048314                            7.129400       0.015061       1.974394                    0.999457      29.304402      83.730786       0.624069       0.412700      -1.070474       0.025119       0.004242      -0.016372       0.030282      -0.013149      -0.012517      -0.017482      -0.046621      -0.074300      -0.038530      -0.003652       0.042182             13.521132      14.291759       2.465428       4.946598       6.994592       4.443270      19.277045          -0.000532
          486              C      47.562011      20.431406       9.324792       0.138102      49.711744 0.37673132E+03  0.85435713E+04                                11.836302                            6.567692      -0.393738       1.894386                    0.998331      26.084840      73.600271       0.629033       0.429363      -1.056312       0.024669      -0.007048      -0.013156       0.028832      -0.001297      -0.024585      -0.008249       0.014061      -0.033392      -0.028741       0.000335       0.028406             20.028454      32.540572      -1.555934     -10.322741       7.567173       3.544531      19.977616           0.000682
          487              C      48.776592      20.225793       8.648231      -0.115246      99.692424 0.48767977E+03  0.11735565E+05                                17.601681                            7.376645       0.346370       2.056462                    0.999712      30.275375      86.509858       0.608307       0.418422      -1.068708      -0.111861       0.020683       0.061536       0.129334       0.021989       0.055956      -0.004544      -0.076134       0.063408      -0.083828       0.029703       0.054124             34.524740      64.535797      -7.843205     -30.296334      11.350035       4.587666      27.688390           0.000154
          488              C      49.801732      20.005539       8.096508      -0.102416     102.111014 0.48558346E+03  0.11678764E+05                                17.900138                            7.370826       0.354817       2.060299                    0.999732      30.204675      86.434676       0.606979       0.419565      -1.067410       0.108545      -0.023575      -0.058557       0.125566       0.028904       0.056336      -0.006792      -0.078837       0.074699      -0.088806       0.031784       0.057022             36.051469      67.820826      -9.293489     -31.714055      11.982195       5.268651      28.351386           0.000233
          489              C      51.017246      19.744270       7.446132       0.140798      49.951798 0.38445820E+03  0.87891019E+04                                12.049343                            6.704022      -0.482291       1.867021                    0.998133      26.400427      75.515813       0.611164       0.438382      -1.047736      -0.014302       0.005709       0.005924       0.016499      -0.006176      -0.033963      -0.007901       0.024546      -0.045459      -0.038772      -0.001814       0.040586             21.852804      37.945899      -4.114089     -14.440371       8.125297       3.897963      19.487215           0.000002
          490              C      16.134684      19.524554       6.050991       0.070754      46.400010 0.44841417E+03  0.10581263E+05                                11.446163                            7.125173      -0.254625       1.918657                    0.998784      27.424297      77.951595       0.611371       0.424564      -1.063345      -0.009410      -0.001229       0.006561       0.011537      -0.010026      -0.016946       0.002743       0.024109      -0.024885      -0.017577      -0.010196       0.027773             19.595093      33.176966      -1.837613     -12.366458       7.119170       2.823394      18.489144          -0.000006
          491              C      17.421050      19.469760       5.283085       0.074045      47.218447 0.42944382E+03  0.10028305E+05                                11.479868                            6.929022      -0.186312       1.938168                    0.999096      27.257077      77.163257       0.625628       0.419246      -1.066317       0.007112      -0.006170      -0.002200       0.009669      -0.011893      -0.009804       0.001915       0.006699      -0.028266      -0.014693      -0.005187       0.019881             19.226621      30.791506      -1.441057      -8.898875       7.348826       3.730390      19.539532          -0.000007
          492              C      29.393081      16.967305      15.759736      -0.087958      39.528780 0.46173361E+03  0.10979103E+05                                10.038423                            7.126591       0.015964       1.974860                    0.999468      29.294131      83.672585       0.624493       0.412481      -1.070705      -0.023981      -0.014606       0.010032       0.029817       0.017037       0.007873       0.004657       0.019730       0.116700      -0.039137      -0.001818       0.040955             13.498084      14.297297      -5.479191      -0.687257      20.633879      -0.405659       5.563075           0.000106
          493              C      27.016501      15.598630      16.153433       0.138488      49.657140 0.37578267E+03  0.85165403E+04                                11.825202                            6.557875      -0.392915       1.894815                    0.998320      26.064600      73.515192       0.629736       0.429162      -1.056455      -0.024099      -0.014078      -0.002078       0.027987       0.022906      -0.006909      -0.003922       0.026945       0.011041      -0.028415       0.001019       0.027396             20.016853      32.564069      10.212941      -2.009494      20.769423      -1.140180       6.717068           0.000803
          494              C      25.800428      14.897607      16.187535      -0.113881      99.419059 0.48562108E+03  0.11674047E+05                                17.570621                            7.361037       0.348202       2.057596                    0.999710      30.232858      86.353128       0.608934       0.418419      -1.068675       0.111722       0.064494      -0.000978       0.129005      -0.059100      -0.003030      -0.001303      -0.068587       0.088741      -0.083215       0.029669       0.053545             34.472242      64.532845      31.071868      -2.744078      28.615125      -1.581999      10.268756           0.000077
          495              C      24.775287      14.305741      16.164090      -0.103946     102.243918 0.48577536E+03  0.11684921E+05                                17.915817                            7.373601       0.352566       2.059594                    0.999732      30.216847      86.484611       0.606681       0.419716      -1.067279      -0.108406      -0.062630      -0.003035       0.125234      -0.063060      -0.008869      -0.004997      -0.072773       0.093401      -0.089233       0.031994       0.057239             36.102734      67.970545      33.021741      -1.824406      29.836760      -1.053381      10.500896           0.000358
          496              C      23.560520      13.603749      16.133337       0.142642      49.852008 0.38361379E+03  0.87642236E+04                                12.031451                            6.695062      -0.480685       1.867882                    0.998139      26.365768      75.371493       0.611844       0.438174      -1.047951       0.013988       0.008748       0.003564       0.016879       0.033906      -0.005253      -0.003350       0.039372      -0.004347      -0.038484      -0.002363       0.040847             21.822927      37.908745      14.954778      -0.929420      20.631592      -0.536245       6.928443          -0.000012
          497              C      21.154106      12.212468      16.390929       0.070625      46.400507 0.44816207E+03  0.10573485E+05                                11.443676                            7.121666      -0.255151       1.918482                    0.998784      27.422566      77.931673       0.611735       0.424384      -1.063492       0.009750       0.005517      -0.002900       0.011572       0.019632       0.004286       0.002782       0.021649      -0.029649      -0.017484      -0.010563       0.028047             19.594900      33.173795      12.275627      -2.401069      19.002159      -1.386144       6.608745           0.000025
          498              C      19.868858      11.470429      16.596760       0.073987      47.237261 0.42929939E+03  0.10024520E+05                                11.483646                            6.928738      -0.187280       1.937980                    0.999081      27.256993      77.172275       0.625495       0.419353      -1.066204      -0.007262      -0.003858      -0.004882       0.009563       0.012911       0.008249       0.004913       0.015122      -0.001729      -0.014676      -0.005102       0.019778             19.237557      30.796116       8.886755      -1.617540      20.554461      -0.935808       6.362094          -0.000011
          499              C      40.365889      28.875766      10.746423      -0.088120      39.514519 0.46152397E+03  0.10972795E+05                                10.036750                            7.125630       0.015847       1.974883                    0.999455      29.287351      83.646258       0.624453       0.412557      -1.070663       0.015806       0.017980      -0.015722       0.028641      -0.025313      -0.021689      -0.002276      -0.001482      -0.075949      -0.038889      -0.002081       0.040969             13.496632      10.960621       4.407385       6.301682      10.329672       2.065220      19.199602           0.000087
          500              C      41.474936      30.978190       9.319616       0.139417      49.598544 0.37518134E+03  0.85002764E+04                                11.819863                            6.554827      -0.394491       1.894531                    0.998347      26.049905      73.484040       0.629509       0.429450      -1.056182       0.006997       0.024612      -0.011811       0.028182       0.004551      -0.019786      -0.016765      -0.008004      -0.030087      -0.028435       0.000866       0.027569             20.008065      12.500122      10.076878      -2.080535      27.650504     -10.662787      19.873569           0.000802
          501              C      41.907889      32.133285       8.647926      -0.114743      99.613591 0.48661335E+03  0.11703587E+05                                17.592539                            7.368553       0.347396       2.057115                    0.999709      30.251007      86.419110       0.608639       0.418419      -1.068701      -0.038222      -0.107222       0.061260       0.129268      -0.021800       0.023616       0.049607       0.077495       0.065168      -0.083299       0.029605       0.053694             34.525236      17.909112      19.194756     -11.177191      58.100700     -28.453460      27.565896           0.000075
          502              C      42.232324      33.132502       8.100770      -0.103501     102.241869 0.48591697E+03  0.11688685E+05                                17.913725                            7.373215       0.353850       2.059919                    0.999731      30.216841      86.473961       0.606903       0.419549      -1.067430       0.033950       0.105579      -0.057669       0.125001      -0.018889       0.021852       0.052447       0.089862       0.074017      -0.088709       0.031769       0.056940             36.099802      17.941912      19.607089     -11.305781      62.050617     -30.090615      28.306877           0.000357
          503              C      42.611578      34.316017       7.449177       0.142733      49.840588 0.38351507E+03  0.87619511E+04                                12.032576                            6.695898      -0.483237       1.867195                    0.998167      26.364177      75.382234       0.611535       0.438396      -1.047753      -0.001973      -0.015236       0.006619       0.016728       0.007933      -0.023861      -0.025415      -0.023814      -0.044646      -0.038599      -0.002349       0.040948             21.824830      12.007722      10.853423      -3.835439      34.030327     -14.416025      19.436440          -0.000013
          504              C      24.978153       4.214106       6.051295       0.070371      46.395339 0.44819106E+03  0.10574585E+05                                11.443343                            7.122243      -0.255157       1.918368                    0.998791      27.427757      77.953862       0.611652       0.424426      -1.063441      -0.005695      -0.008004       0.006285       0.011662       0.005040      -0.005887      -0.016101      -0.030807      -0.025333      -0.017733      -0.010477       0.028210             19.590977      12.039813      10.364011      -3.738875      28.240649     -12.115412      18.492468           0.000027
          505              C      25.574069       5.354561       5.283389       0.073502      47.237054 0.42938848E+03  0.10027346E+05                                11.483908                            6.929690      -0.186197       1.938243                    0.999080      27.263602      77.199506       0.625406       0.419381      -1.066162      -0.001946       0.008824      -0.002438       0.009359      -0.003666      -0.003253      -0.008924      -0.024233      -0.028634      -0.014713      -0.005151       0.019864             19.234891      11.967577       9.430613      -1.215775      26.176361      -9.578546      19.560734          -0.000012
          506              C      34.221199      19.760418      23.647064      -0.088949      39.576389 0.46319292E+03  0.11021907E+05                                10.045094                            7.136885       0.012792       1.973607                    0.999459      29.323449      83.772551       0.624201       0.412370      -1.070834      -0.016785      -0.009760       0.024082       0.030934       0.029521       0.016634       0.009700       0.033475       0.031248      -0.039144      -0.001749       0.040894             13.501396      10.959749      -7.389093      -2.048474      19.518666      -1.220372      10.025774           0.000099
          507              C      33.110661      19.117310      26.101197       0.139433      49.645960 0.37602507E+03  0.85237684E+04                                11.827567                            6.561950      -0.396810       1.893744                    0.998322      26.061312      73.523559       0.629232       0.429418      -1.056252      -0.006405      -0.003846       0.026885       0.027903       0.016544      -0.010932      -0.006589       0.019130       0.055607      -0.028379       0.000708       0.027672             20.021293      12.478565      -1.367996     -10.194337      14.111428      -5.897383      33.473887           0.000809
          508              C      32.676030      18.864223      27.413214      -0.114935      99.574893 0.48659525E+03  0.11702710E+05                                17.587321                            7.367633       0.349262       2.057649                    0.999705      30.249416      86.404901       0.608791       0.418330      -1.068789       0.038056       0.021944      -0.121220       0.128934      -0.015007       0.028832       0.016894      -0.017658      -0.216021      -0.082999       0.029582       0.053417             34.515164      17.900928       4.184749     -21.804609      13.127889     -12.657932      72.516673           0.000078
          509              C      32.352527      18.675295      28.536757      -0.103382     102.196247 0.48541950E+03  0.11674429E+05                                17.909979                            7.370629       0.352486       2.059570                    0.999738      30.210618      86.464605       0.606827       0.419685      -1.067280      -0.033752      -0.019750       0.118387       0.124679      -0.014057       0.025358       0.014434      -0.016700      -0.243290      -0.088642       0.031743       0.056899             36.088466      17.933320       4.149865     -22.238076      13.173717     -12.880966      77.158360           0.000360
          510              C      31.972901      18.457410      29.868870       0.142448      49.824930 0.38319387E+03  0.87530731E+04                                12.029417                            6.692993      -0.484368       1.866832                    0.998138      26.364956      75.386093       0.611661       0.438383      -1.047726       0.002102       0.000900      -0.016431       0.016589       0.019905      -0.015273      -0.008933       0.023231       0.094054      -0.038722      -0.002012       0.040734             21.816770      11.998646       0.003485     -11.496686      12.004557      -6.651515      41.447107          -0.000013
          511              C      12.313620       7.108841       1.954781       0.070776      46.403217 0.44814248E+03  0.10572969E+05                                11.444385                            7.121600      -0.256722       1.918001                    0.998782      27.422664      77.933236       0.611723       0.424395      -1.063479       0.005514       0.003507      -0.009563       0.011583       0.003743      -0.006703      -0.003892       0.004207       0.078827      -0.017432      -0.010479       0.027910             19.598713      12.048738       0.074454     -11.028792      11.958567      -6.364781      34.788834           0.000026
          512              C      11.717890       6.764896       3.285676       0.073913      47.221401 0.42918842E+03  0.10021264E+05                                11.480530                            6.927348      -0.186962       1.938038                    0.999084      27.257088      77.169552       0.625625       0.419293      -1.066244       0.001566       0.000979       0.009450       0.009629       0.004367       0.002012       0.001253       0.004725       0.058528      -0.014720      -0.005018       0.019738             19.232046      11.970409      -1.994920      -9.304608      14.265073      -5.362919      31.460655          -0.000013
          513              C      42.126603      15.198599      10.736984      -0.086289      39.386261 0.46069560E+03  0.10946322E+05                                10.008739                            7.114321       0.021045       1.976988                    0.999439      29.246839      83.458360       0.625702       0.411988      -1.071215       0.008909      -0.023804      -0.017893       0.031083       0.012052       0.008304       0.019443       0.045113      -0.071071      -0.037700      -0.002504       0.040204             13.438848       6.645772      -1.926227      -1.362163      14.567924      -6.416209      19.102847           0.000080
          514              C      43.384442      13.177990       9.321443       0.138908      49.643279 0.37505612E+03  0.84970201E+04                                11.825941                            6.553608      -0.391701       1.895237                    0.998343      26.056592      73.509286       0.629564       0.429434      -1.056156       0.017800      -0.017831      -0.012736       0.028231      -0.005794      -0.004196       0.025181      -0.003533      -0.032494      -0.028568       0.001467       0.027101             20.023132      15.125515     -11.576465      -8.219158      24.998730       7.143101      19.945152           0.000808
          515              C      44.166629      12.224955       8.650971      -0.115409      99.659965 0.48595130E+03  0.11684291E+05                                17.596460                            7.364164       0.348786       2.057540                    0.999709      30.247759      86.411955       0.608711       0.418490      -1.068601      -0.073681       0.086275       0.061209       0.128914       0.045201       0.031305      -0.045707      -0.000023       0.064485      -0.084230       0.030376       0.053854             34.545199      31.426189     -27.005802     -19.073028      44.603437      23.937873      27.605972           0.000078
          516              C      44.869572      11.448361       8.099553      -0.102740     102.035353 0.48390359E+03  0.11628430E+05                                17.888114                            7.357554       0.356189       2.061123                    0.999740      30.175997      86.319344       0.607581       0.419507      -1.067434       0.074542      -0.081656      -0.057964       0.124836       0.048174       0.034532      -0.044961      -0.012622       0.073827      -0.088474       0.031674       0.056801             36.052749      33.992257     -28.850733     -20.403642      45.854747      24.821961      28.311243           0.000355
          517              C      45.704153      10.530098       7.447959       0.142454      49.851330 0.38307741E+03  0.87496166E+04                                12.032159                            6.691342      -0.482930       1.867199                    0.998156      26.364432      75.377473       0.611832       0.438300      -1.047791      -0.011812       0.008948       0.006419       0.016149      -0.014062      -0.009786       0.033219      -0.001153      -0.045547      -0.038719      -0.001756       0.040475             21.832182      19.131311     -14.962100     -10.586995      26.901272      10.545708      19.463962          -0.000011
          518              C       9.805960       8.557070       6.050991       0.070232      46.412870 0.44822492E+03  0.10575567E+05                                11.446249                            7.122555      -0.255561       1.918283                    0.998781      27.427478      77.953340       0.611634       0.424431      -1.063440      -0.004279       0.009011       0.006307       0.011802      -0.015802      -0.011114       0.013086       0.006764      -0.025151      -0.017657      -0.010530       0.028188             19.604311      15.221547     -12.203709      -8.634981      25.080353       9.313852      18.511034           0.000026
          519              C      10.494732       7.470872       5.282476       0.073997      47.242483 0.42935678E+03  0.10026181E+05                                11.484069                            6.928950      -0.186971       1.938031                    0.999081      27.259549      77.180381       0.625520       0.419322      -1.066225       0.008690      -0.003302      -0.002042       0.009518      -0.008734      -0.006109       0.007301       0.018099      -0.028610      -0.014668      -0.005142       0.019810             19.240548      14.460321     -10.871258      -7.696742      23.690109       5.860228      19.571213          -0.000013
          520              C      37.291400      25.080099      23.638843      -0.087284      39.529772 0.46243633E+03  0.10999413E+05                                10.038165                            7.131721       0.015698       1.974484                    0.999450      29.299122      83.686109       0.624339       0.412447      -1.070784      -0.000330       0.019352       0.023151       0.030176      -0.000064       0.000013      -0.018917      -0.066688       0.030777      -0.038474      -0.001702       0.040176             13.491565      23.766658       0.001946       0.015709       6.677217       2.365896      10.030819           0.000792
          521              C      37.292146      26.361146      26.095716       0.138873      49.613731 0.37561339E+03  0.85124660E+04                                11.822240                            6.558302      -0.393540       1.894816                    0.998329      26.061142      73.524756       0.629388       0.429411      -1.056212      -0.000225       0.007405       0.027298       0.028286      -0.000116      -0.000414       0.013264      -0.039328       0.051927      -0.028322       0.000527       0.027795             20.000426      14.887515      -0.018896      -0.014421      11.674604      11.743692      33.439159           0.000909
          522              C      37.291773      26.860647      27.408952      -0.114457      99.625281 0.48716466E+03  0.11720241E+05                                17.595210                            7.372981       0.347313       2.056891                    0.999708      30.262089      86.465137       0.608420       0.418448      -1.068676       0.000139      -0.044245      -0.121148       0.128975      -0.000044       0.000040      -0.033099       0.034495      -0.220124      -0.083969       0.030034       0.053935             34.513521      10.699344      -0.009407      -0.021580      20.287221      25.161800      72.553999          -0.000001
          523              C      37.290468      27.232796      28.533712      -0.103657     102.268423 0.48634183E+03  0.11701623E+05                                17.917203                            7.376542       0.353251       2.059676                    0.999732      30.228371      86.520914       0.606745       0.419561      -1.067408      -0.000206       0.039165       0.119618       0.125866      -0.000085       0.000193      -0.029497       0.032720      -0.243123      -0.088747       0.031866       0.056881             36.091388      10.771730      -0.008340      -0.021845      20.308165      25.662825      77.194268           0.000481
          524              C      37.290281      27.670613      29.867043       0.141559      49.914633 0.38415844E+03  0.87806202E+04                                12.044515                            6.701892      -0.483411       1.866845                    0.998126      26.388813      75.477935       0.611189       0.438446      -1.047688      -0.000422      -0.002034      -0.016630       0.016759      -0.000217       0.000033       0.017408      -0.046275       0.093263      -0.038682      -0.001659       0.040341             21.842476      12.011645      -0.004364      -0.011980      12.010658      13.290118      41.505126          -0.000024
          525              C      18.644768      18.076218       1.953563       0.070689      46.368483 0.44799121E+03  0.10568569E+05                                11.438755                            7.120356      -0.255464       1.918407                    0.998781      27.420142      77.924482       0.611778       0.424390      -1.063476       0.000046      -0.006611      -0.009418       0.011507      -0.000004      -0.000095       0.007888      -0.009038       0.078103      -0.017537      -0.010215       0.027751             19.579307      11.912404       0.000705       0.000012      12.073682      12.711764      34.751834           0.000055
          526              C      18.644581      18.764000       3.285067       0.074057      47.236811 0.42941759E+03  0.10027878E+05                                11.483825                            6.929758      -0.186540       1.938142                    0.999084      27.257868      77.174713       0.625445       0.419361      -1.066209       0.000098      -0.002144       0.009346       0.009590       0.000181      -0.000017      -0.002121      -0.009718       0.059049      -0.014704      -0.005160       0.019864             19.235333      15.418991       0.002945       0.004844      10.815249      10.738364      31.471760          -0.000009
          527              C      32.469808      15.196123      10.747337      -0.088622      39.566550 0.46227208E+03  0.10995821E+05                                10.046263                            7.132033       0.012919       1.973632                    0.999460      29.315934      83.767462       0.624045       0.412630      -1.070539      -0.007857      -0.024293      -0.016138       0.030205      -0.012580      -0.008321       0.020175       0.044476      -0.073503      -0.038687      -0.002028       0.040715             13.507023       6.686721       1.927075       1.379931      14.601424      -6.489939      19.232924           0.000094
          528              C      31.204511      13.184341       9.322052       0.138432      49.653819 0.37647042E+03  0.85363327E+04                                11.828078                            6.565682      -0.393744       1.894578                    0.998300      26.075756      73.573354       0.629080       0.429398      -1.056271      -0.018015      -0.017722      -0.012481       0.028185       0.005924       0.004246       0.025135      -0.005636      -0.032291      -0.028147       0.000451       0.027696             20.004950      15.122788      11.577726       8.188230      24.985064       7.123838      19.906998           0.000803
          529              C      30.419341      12.233460       8.648535      -0.114671      99.616528 0.48739823E+03  0.11727422E+05                                17.594302                            7.374971       0.346950       2.056680                    0.999710      30.271034      86.500241       0.608302       0.418473      -1.068646       0.073653       0.087007       0.061201       0.129385      -0.044610      -0.031549      -0.045661      -0.001510       0.064810      -0.083845       0.029740       0.054105             34.503973      31.411794      26.964283      19.059283      44.510278      23.899264      27.589847           0.000071
          530              C      29.715652      11.454497       8.099553      -0.102829     102.104758 0.48558233E+03  0.11678692E+05                                17.898694                            7.370523       0.353535       2.059965                    0.999734      30.207899      86.442826       0.607029       0.419532      -1.067435      -0.075045      -0.082506      -0.058339       0.125867      -0.048772      -0.034210      -0.045134      -0.011384       0.075223      -0.088945       0.031957       0.056988             36.046006      33.991684      28.847119      20.384892      45.859012      24.803009      28.287321           0.000356
          531              C      28.880884      10.533112       7.449177       0.140614      49.950796 0.38447780E+03  0.87894988E+04                                12.048455                            6.703758      -0.482806       1.866868                    0.998120      26.400819      75.512131       0.611247       0.438325      -1.047790       0.012206       0.009021       0.006801       0.016632       0.013593       0.009862       0.033291      -0.001730      -0.045787      -0.038731      -0.001627       0.040358             21.850500      19.145779      14.980470      10.579686      26.946733      10.542946      19.458988          -0.000013
          532              C      27.487118       8.559116       6.052209       0.071203      46.343548 0.44772321E+03  0.10560766E+05                                11.435676                            7.118790      -0.255271       1.918619                    0.998766      27.410855      77.895011       0.611767       0.424457      -1.063424       0.003707       0.008834       0.006349       0.011493       0.015222       0.010903       0.013463       0.005589      -0.024802      -0.017760      -0.009944       0.027704             19.574533      15.202923      12.185135       8.615216      25.043979       9.285890      18.476698           0.000027
          533              C      26.797227       7.472917       5.283694       0.073547      47.231462 0.42938341E+03  0.10026385E+05                                11.480777                            6.927933      -0.185868       1.938313                    0.999086      27.258630      77.161751       0.625768       0.419173      -1.066380      -0.009010      -0.002899      -0.002297       0.009739       0.008778       0.006317       0.007447       0.016904      -0.027926      -0.014495      -0.005051       0.019546             19.231575      14.458303      10.871132       7.687669      23.685216       5.849504      19.551206          -0.000011
          534              C      37.291400      30.652330      15.760345      -0.088928      39.577486 0.46250607E+03  0.11001981E+05                                10.046511                            7.132828       0.012878       1.973718                    0.999455      29.314701      83.746371       0.624188       0.412513      -1.070693      -0.000271       0.027982       0.009778       0.029643       0.000147       0.000157      -0.009250      -0.039921       0.116587      -0.039393      -0.001586       0.040978             13.506774      23.801067       0.010919      -0.014538      11.152577       0.798271       5.566678           0.000065
          535              C      37.289908      33.393986      16.153433       0.138993      49.628094 0.37563018E+03  0.85125692E+04                                11.822934                            6.557725      -0.393797       1.894606                    0.998332      26.059012      73.507041       0.629548       0.429316      -1.056316       0.000345       0.027503      -0.002238       0.027596      -0.000236       0.000010       0.007898      -0.053274       0.010326      -0.028359       0.000850       0.027509             20.009819      14.877397       0.020179      -0.020064      38.438501       2.300215       6.713557           0.000809
          536              C      37.289908      34.797970      16.187535      -0.113867      99.441536 0.48576252E+03  0.11677973E+05                                17.572361                            7.361615       0.348205       2.057602                    0.999715      30.231041      86.342065       0.608989       0.418363      -1.068741       0.000029      -0.129017      -0.000935       0.129021      -0.000013      -0.000390       0.003280       0.136180       0.088327      -0.082907       0.029532       0.053375             34.475853      10.686427       0.020720      -0.000603      82.473083       3.154099      10.268049           0.000075
          537              C      37.290281      35.981916      16.163785      -0.104358     102.329632 0.48604734E+03  0.11693452E+05                                17.924791                            7.375915       0.351939       2.059242                    0.999731      30.229056      86.535413       0.606537       0.419744      -1.067229       0.000125       0.124908      -0.003041       0.124945      -0.000252       0.000005       0.010121       0.145883       0.093938      -0.089447       0.032161       0.057286             36.117591      10.776958       0.021816       0.000738      87.072185       2.098067      10.503629           0.000360
          538              C      37.291027      37.384178      16.132728       0.142511      49.842051 0.38335958E+03  0.87573679E+04                                12.030372                            6.693421      -0.482630       1.867300                    0.998150      26.365639      75.377954       0.611812       0.438249      -1.047858      -0.000406      -0.016965       0.003713       0.017371      -0.000110       0.000089       0.006305      -0.078894      -0.003104      -0.038930      -0.001982       0.040912             21.817909      11.998070       0.010812       0.000551      46.528930       1.072106       6.926726          -0.000013
          539              C      18.645514       7.867889      16.391234       0.071049      46.383917 0.44801185E+03  0.10569620E+05                                11.443306                            7.121877      -0.258108       1.917672                    0.998764      27.419954      77.936674       0.611513       0.424552      -1.063330      -0.000052      -0.010917      -0.002912       0.011299       0.000002       0.000075      -0.004788      -0.045098      -0.029186      -0.017685      -0.010335       0.028021             19.592805      11.916907       0.007641       0.000885      40.253555       2.770280       6.607953           0.000027
          540              C      18.645514       9.352181      16.596760       0.073862      47.232581 0.42932062E+03  0.10025081E+05                                11.482711                            6.928650      -0.187832       1.937817                    0.999083      27.257729      77.173119       0.625537       0.419321      -1.066230       0.000092       0.008700      -0.005039       0.010054       0.000043      -0.000086      -0.009401      -0.029912      -0.002181      -0.014593      -0.005062       0.019656             19.235324      15.416429       0.006339       0.000504      35.928102       1.867307       6.361442          -0.000011
          541              C      37.293637      12.411084      14.683693      -0.087064      39.544244 0.46335948E+03  0.11026438E+05                                10.042356                            7.139963       0.010555       1.973026                    0.999442      29.306462      83.715678       0.623855       0.412577      -1.070741       0.000114      -0.027698      -0.010918       0.029773      -0.000143       0.000111      -0.009110      -0.040392       0.112390      -0.038928      -0.000710       0.039638             13.493119      23.766163       0.017252       0.006843      11.143021       0.797340       5.570172           0.000750
          542              C      37.291586       9.667383      14.297609       0.139469      49.622056 0.37550160E+03  0.85091573E+04                                11.823316                            6.557296      -0.395655       1.894245                    0.998334      26.053550      73.495983       0.629451       0.429407      -1.056232      -0.000234      -0.028038       0.001936       0.028106      -0.000079       0.000024       0.007214      -0.053730       0.008459      -0.028275       0.000716       0.027559             20.011165      14.887926      -0.006876       0.017670      38.432880       2.299569       6.712689           0.000924
          543              C      37.290468       8.263183      14.261984      -0.114164      99.484380 0.48601297E+03  0.11685355E+05                                17.577216                            7.363361       0.349840       2.058006                    0.999710      30.235352      86.355892       0.608943       0.418346      -1.068765       0.000012       0.128731       0.001326       0.128738      -0.000509       0.000270       0.002682       0.136495       0.088724      -0.083101       0.029636       0.053465             34.487619      10.689691       0.006347       0.001508      82.499618       3.179311      10.273547          -0.000006
          544              C      37.290281       7.079130      14.283602      -0.104237     102.317603 0.48608930E+03  0.11694610E+05                                17.923469                            7.375998       0.352702       2.059443                    0.999733      30.229448      86.534576       0.606568       0.419717      -1.067256      -0.000193      -0.125264       0.002464       0.125288       0.000081       0.000057       0.009916       0.145745       0.094050      -0.089362       0.032164       0.057198             36.114294      10.776478       0.000577      -0.000182      87.061709       2.116036      10.504694           0.000490
          545              C      37.290841       5.676760      14.315269       0.142085      49.856384 0.38356679E+03  0.87631304E+04                                12.031990                            6.694766      -0.482053       1.867417                    0.998136      26.371091      75.393620       0.611824       0.438189      -1.047912      -0.000342       0.016826      -0.003691       0.017230       0.000138       0.000060       0.006411      -0.078600      -0.003183      -0.038770      -0.002043       0.040812             21.821380      12.000321      -0.002969      -0.000744      46.535738       1.072987       6.928079          -0.000026
[truncated: 133,091 more chars]
