# Supplementary material for: A collection of forcefield precursors for metal–organic frameworks
Source: RSC Adv. 2019 Nov 13;9(63):36492–507. doi: 10.1039/c9ra07327b (PMC9075174; doi:10.1039/c9ra07327b)
Supplement: RA-009-C9RA07327B-s4234 [file RA-009-C9RA07327B-s4234.xyz]

  472
jmolscript: load "" {1 1 1} spacegroup "x,y,z" unitcell [{     13.058400     0.000000     0.000000 }, {      0.000000    13.058400     0.000000 }, {      0.000000     0.000000    53.731000 }]
Zn     2.058526     1.649929    47.531517     0.668497
Zn     4.252599     0.769401    36.797675     0.672134
Zn    10.999874    11.408471    20.666017     0.668497
Zn     8.805801    12.288999     9.932175     0.672134
Zn     4.879271     8.587726     7.233267     0.668497
Zn     5.759799    10.781799    50.230425     0.672134
Zn     8.179129     4.470674    34.098767     0.668497
Zn     7.298601     2.276601    23.364925     0.672134
Zn     4.470674     8.179129    19.632233     0.668497
Zn     2.276601     7.298601    30.366075     0.672134
Zn     8.587726     4.879271    46.497733     0.668497
Zn    10.781799     5.759799     3.500575     0.672134
Zn     1.649929     2.058526     6.199483     0.668497
Zn     0.769401     4.252599    16.933325     0.672134
Zn    11.408471    10.999874    33.064983     0.668497
Zn    12.288999     8.805801    43.798825     0.672134
B      3.431748     6.932705    46.848059     0.502350
B      9.626652     6.125695    19.982559     0.502350
B     12.654895     9.960948     6.549809     0.502350
B      0.403505     3.097452    33.415309     0.502350
B      3.097452     0.403505    20.315691     0.502350
B      9.960948    12.654895    47.181191     0.502350
B      6.932705     3.431748     6.882941     0.502350
B      6.125695     9.626652    33.748441     0.502350
H      0.788727     7.106381    45.794931     0.089353
H      4.097726     9.166997    45.053444     0.127147
H      2.285220    10.070638    43.699422     0.128998
H      3.635459     4.116008    46.778209     0.095895
H      0.201099     4.179994    48.492227     0.115203
H      0.765222     6.448238    48.121484     0.121965
H      6.056486     6.244527    47.670143     0.103554
H      4.199581     5.961160    44.209867     0.125398
H      6.356829     5.000061    43.957331     0.122476
H      4.426798    12.589603    47.793725     0.073205
H      4.210028     0.049622    51.635491     0.111763
H      2.774910     1.642747    50.582363     0.103309
H      4.677519     9.434694    47.498204     0.089913
H      4.652708     7.955177    51.130420     0.134261
H      3.490510     6.422121    49.690429     0.117107
H      4.638344     2.440615    43.194351     0.104258
H      4.706247     2.101097    40.932276     0.114116
H      1.718485    12.564792    41.190185     0.115184
H      1.628382    12.862524    43.527483     0.117386
H     12.269673     5.952019    18.929431     0.089353
H      8.960674     3.891403    18.187943     0.127147
H     10.773180     2.987762    16.833922     0.128998
H      9.422941     8.942392    19.912709     0.095895
H     12.857301     8.878406    21.626728     0.115203
H     12.293178     6.610162    21.255984     0.121965
H      7.001914     6.813873    20.804643     0.103554
H      8.858819     7.097240    17.344367     0.125398
H      6.701571     8.058339    17.091831     0.122476
H      8.631602     0.468797    20.928225     0.073205
H      8.848372    13.008778    24.769991     0.111763
H     10.283490    11.415653    23.716863     0.103309
H      8.380881     3.623706    20.632704     0.089913
H      8.405692     5.103223    24.264920     0.134261
H      9.567890     6.636279    22.824929     0.117107
H      8.420056    10.617785    16.328851     0.104258
H      8.352153    10.957303    14.066776     0.114116
H     11.339915     0.493608    14.324685     0.115184
H     11.430018     0.195876    16.661983     0.117386
H     12.481219     7.317927     5.496681     0.089353
H     10.420603    10.626926     4.755193     0.127147
H      9.516962     8.814420     3.401172     0.128998
H      2.413192    10.164659     6.479959     0.095895
H      2.349206     6.730299     8.193977     0.115203
H      0.080962     7.294422     7.823234     0.121965
H      0.284673    12.585686     7.371893     0.103554
H      0.568040    10.728781     3.911617     0.125398
H      1.529139    12.886029     3.659081     0.122476
H      6.997997    10.955998     7.495475     0.073205
H      6.479578    10.739228    11.337241     0.111763
H      4.886453     9.304110    10.284113     0.103309
H     10.152906    11.206719     7.199954     0.089913
H     11.632423    11.181908    10.832170     0.134261
H      0.107079    10.019710     9.392179     0.117107
H      4.088585    11.167544     2.896101     0.104258
H      4.428103    11.235447     0.634026     0.114117
H      7.022808     8.247685     0.891935     0.115184
H      6.725076     8.157582     3.229233     0.117386
H      0.577181     5.740473    32.362181     0.089353
H      2.637797     2.431474    31.620694     0.127147
H      3.541438     4.243980    30.266672     0.128998
H     10.645208     2.893741    33.345459     0.095895
H     10.709194     6.328101    35.059478     0.115203
H     12.977438     5.763978    34.688734     0.121965
H     12.773727     0.472714    34.237393     0.103554
H     12.490360     2.329619    30.777117     0.125398
H     11.529261     0.172371    30.524581     0.122476
H      6.060403     2.102402    34.360974     0.073205
H      6.578822     2.319172    38.202741     0.111763
H      8.171947     3.754290    37.149613     0.103309
H      2.905494     1.851681    34.065454     0.089913
H      1.425977     1.876492    37.697670     0.134261
H     12.951321     3.038690    36.257679     0.117107
H      8.969815     1.890856    29.761601     0.104258
H      8.630297     1.822953    27.499526     0.114117
H      6.035592     4.810715    27.757435     0.115184
H      6.333324     4.900818    30.094733     0.117386
H      5.740473     0.577181    21.368819     0.089353
H      2.431474     2.637797    22.110306     0.127147
H      4.243980     3.541438    23.464328     0.128998
H      2.893741    10.645208    20.385541     0.095895
H      6.328101    10.709194    18.671522     0.115203
H      5.763978    12.977438    19.042266     0.121965
H      0.472714    12.773727    19.493607     0.103554
H      2.329619    12.490360    22.953883     0.125398
H      0.172371    11.529261    23.206419     0.122476
H      2.102402     6.060403    19.370026     0.073205
H      2.319172     6.578822    15.528259     0.111763
H      3.754290     8.171947    16.581387     0.103309
H      1.851681     2.905494    19.665546     0.089913
H      1.876492     1.425977    16.033330     0.134261
H      3.038690    12.951321    17.473321     0.117108
H      1.890856     8.969815    23.969399     0.104258
H      1.822953     8.630297    26.231474     0.114116
H      4.810715     6.035592    25.973565     0.115184
H      4.900818     6.333324    23.636267     0.117386
H      7.317927    12.481219    48.234319     0.089353
H     10.626926    10.420603    48.975807     0.127147
H      8.814420     9.516962    50.329828     0.128998
H     10.164659     2.413192    47.251041     0.095895
H      6.730299     2.349206    45.537023     0.115203
H      7.294422     0.080962    45.907766     0.121965
H     12.585686     0.284673    46.359107     0.103554
H     10.728781     0.568040    49.819383     0.125398
H     12.886029     1.529139    50.071919     0.122476
H     10.955998     6.997997    46.235526     0.073205
H     10.739228     6.479578    42.393759     0.111763
H      9.304110     4.886453    43.446887     0.103309
H     11.206719    10.152906    46.531046     0.089913
H     11.181908    11.632423    42.898830     0.134261
H     10.019710     0.107079    44.338821     0.117108
H     11.167544     4.088585    50.834899     0.104258
H     11.235447     4.428103    53.096974     0.114116
H      8.247685     7.022808    52.839065     0.115184
H      8.157582     6.725076    50.501767     0.117386
H      7.106381     0.788727     7.936069     0.089353
H      9.166997     4.097726     8.677557     0.127147
H     10.070638     2.285220    10.031578     0.128998
H      4.116008     3.635459     6.952791     0.095895
H      4.179994     0.201099     5.238773     0.115203
H      6.448238     0.765222     5.609516     0.121965
H      6.244527     6.056486     6.060857     0.103554
H      5.961160     4.199581     9.521133     0.125398
H      5.000061     6.356829     9.773669     0.122475
H     12.589603     4.426798     5.937276     0.073205
H      0.049622     4.210028     2.095509     0.111763
H      1.642747     2.774910     3.148637     0.103309
H      9.434694     4.677519     6.232796     0.089913
H      7.955177     4.652708     2.600580     0.134261
H      6.422121     3.490510     4.040571     0.117108
H      2.440615     4.638344    10.536649     0.104258
H      2.101097     4.706247    12.798724     0.114117
H     12.564792     1.718485    12.540815     0.115184
H     12.862524     1.628382    10.203517     0.117386
H      5.952019    12.269673    34.801569     0.089353
H      3.891403     8.960674    35.543057     0.127147
H      2.987762    10.773180    36.897078     0.128998
H      8.942392     9.422941    33.818291     0.095895
H      8.878406    12.857301    32.104273     0.115203
H      6.610162    12.293178    32.475016     0.121965
H      6.813873     7.001914    32.926357     0.103554
H      7.097240     8.858819    36.386633     0.125398
H      8.058339     6.701571    36.639169     0.122476
H      0.468797     8.631602    32.802776     0.073205
H     13.008778     8.848372    28.961009     0.111763
H     11.415653    10.283490    30.014137     0.103309
H      3.623706     8.380881    33.098296     0.089913
H      5.103223     8.405692    29.466080     0.134261
H      6.636279     9.567890    30.906071     0.117108
H     10.617785     8.420056    37.402149     0.104258
H     10.957303     8.352153    39.664224     0.114117
H      0.493608    11.339915    39.406315     0.115184
H      0.195876    11.430018    37.069017     0.117386
C      1.392025     7.717514    45.434934     0.122668
C      3.217590     8.866654    45.037324    -0.101357
C      2.218622     9.348509    44.279717    -0.004579
C      2.846731     4.432021    47.154326     0.142541
C      0.984603     4.471196    48.083872    -0.020003
C      1.284947     5.713050    47.885067    -0.088546
C      5.873668     6.070850    46.778209     0.144821
C      4.848584     5.915455    44.870758    -0.054330
C      6.025146     5.381367    44.736431    -0.049324
C      4.194358    12.908228    48.637301     0.122986
C      4.082056     0.130584    50.722064    -0.060002
C      3.288105     1.005497    50.141769    -0.078005
C      4.499925     8.874489    48.218199     0.121375
C      4.496007     8.067480    50.222366    -0.019827
C      3.865286     7.230436    49.421774    -0.078627
C      3.006044     1.448177    45.064190     0.554415
C      3.096147     1.220960    43.586587    -0.020570
C      4.035046     1.852987    42.802115    -0.127168
C      4.096420     1.628382    41.453467    -0.123647
C      3.252847     0.696013    40.857052    -0.016378
C      2.323089     0.080962    41.603913    -0.104785
C      2.235598     0.282061    43.011666    -0.121941
C      3.350785     0.406116    39.368704     0.575835
C     11.666375     5.340886    18.569434     0.122668
C      9.840810     4.191746    18.171824    -0.101357
C     10.839778     3.709891    17.414217    -0.004579
C     10.211669     8.626379    20.288826     0.142541
C     12.073797     8.587204    21.218372    -0.020003
C     11.773453     7.345350    21.019567    -0.088546
C      7.184732     6.987550    19.912709     0.144821
C      8.209816     7.142945    18.005258    -0.054330
C      7.033254     7.677033    17.870931    -0.049324
C      8.864042     0.150172    21.771801     0.122986
C      8.976344    12.927816    23.856564    -0.060002
C      9.770295    12.052903    23.276269    -0.078005
C      8.558475     4.183911    21.352699     0.121375
C      8.562393     4.990920    23.356866    -0.019827
C      9.193114     5.827964    22.556274    -0.078627
C     10.052356    11.610223    18.198690     0.554415
C      9.962253    11.837440    16.721087    -0.020570
C      9.023354    11.205413    15.936615    -0.127168
C      8.961980    11.430018    14.587967    -0.123647
C      9.805553    12.362387    13.991552    -0.016378
C     10.735311    12.977438    14.738413    -0.104785
C     10.822802    12.776339    16.146166    -0.121941
C      9.707615    12.652284    12.503204     0.575835
C     11.870086     7.921225     5.136684     0.122668
C     10.720946     9.746790     4.739074    -0.101357
C     10.239091     8.747822     3.981467    -0.004579
C      2.097179     9.375931     6.856076     0.142541
C      2.058004     7.513803     7.785622    -0.020003
C      0.816150     7.814147     7.586817    -0.088546
C      0.458350    12.402868     6.479959     0.144821
C      0.613745    11.377784     4.572508    -0.054330
C      1.147833    12.554346     4.438181    -0.049324
C      6.679372    10.723558     8.339051     0.122986
C      6.398616    10.611256    10.423814    -0.060002
C      5.523703     9.817305     9.843519    -0.078005
C     10.713111    11.029125     7.919949     0.121375
C     11.520120    11.025207     9.924116    -0.019827
C     12.357164    10.394486     9.123524    -0.078627
C      5.081023     9.535244     4.765940     0.554415
C      5.308240     9.625347     3.288337    -0.020570
C      4.676213    10.564246     2.503865    -0.127168
C      4.900818    10.625620     1.155217    -0.123647
C      5.833187     9.782047     0.558802    -0.016378
C      6.448238     8.852289     1.305663    -0.104785
C      6.247139     8.764798     2.713415    -0.121941
C      6.123084     9.879985    52.801454     0.575835
C      1.188314     5.137175    32.002184     0.122668
C      2.337454     3.311610    31.604574    -0.101357
C      2.819309     4.310578    30.846967    -0.004579
C     10.961221     3.682469    33.721576     0.142541
C     11.000396     5.544597    34.651122    -0.020003
C     12.242250     5.244253    34.452317    -0.088546
C     12.600050     0.655532    33.345459     0.144821
C     12.444655     1.680616    31.438008    -0.054330
C     11.910567     0.504054    31.303681    -0.049324
C      6.379028     2.334842    35.204551     0.122986
C      6.659784     2.447144    37.289314    -0.060002
C      7.534697     3.241095    36.709019    -0.078005
C      2.345289     2.029275    34.785449     0.121375
C      1.538280     2.033193    36.789616    -0.019827
C      0.701236     2.663914    35.989024    -0.078627
C      7.977377     3.523156    31.631440     0.554415
C      7.750160     3.433053    30.153837    -0.020570
C      8.382187     2.494154    29.369365    -0.127168
C      8.157582     2.432780    28.020716    -0.123647
C      7.225213     3.276353    27.424302    -0.016378
C      6.610162     4.206111    28.171163    -0.104785
C      6.811261     4.293602    29.578916    -0.121941
C      6.935316     3.178415    25.935954     0.575835
C      5.137175     1.188314    21.728816     0.122668
C      3.311610     2.337454    22.126426    -0.101357
C      4.310578     2.819309    22.884033    -0.004579
C      3.682469    10.961221    20.009424     0.142541
C      5.544597    11.000396    19.079878    -0.020003
C      5.244253    12.242250    19.278683    -0.088546
C      0.655532    12.600050    20.385541     0.144821
C      1.680616    12.444655    22.292992    -0.054330
C      0.504054    11.910567    22.427319    -0.049324
C      2.334842     6.379028    18.526449     0.122986
C      2.447144     6.659784    16.441686    -0.060002
C      3.241095     7.534697    17.021981    -0.078004
C      2.029275     2.345289    18.945551     0.121375
C      2.033193     1.538280    16.941384    -0.019827
C      2.663914     0.701236    17.741976    -0.078627
C      3.523156     7.977377    22.099560     0.554415
C      3.433053     7.750160    23.577163    -0.020570
C      2.494154     8.382187    24.361635    -0.127168
C      2.432780     8.157582    25.710283    -0.123647
C      3.276353     7.225213    26.306698    -0.016378
C      4.206111     6.610162    25.559837    -0.104785
C      4.293602     6.811261    24.152085    -0.121941
C      3.178415     6.935316    27.795046     0.575835
C      7.921225    11.870086    48.594316     0.122668
C      9.746790    10.720946    48.991926    -0.101357
C      8.747822    10.239091    49.749533    -0.004579
C      9.375931     2.097179    46.874924     0.142541
C      7.513803     2.058004    45.945378    -0.020003
C      7.814147     0.816150    46.144183    -0.088546
C     12.402868     0.458350    47.251041     0.144821
C     11.377784     0.613745    49.158492    -0.054330
C     12.554346     1.147833    49.292819    -0.049324
C     10.723558     6.679372    45.391949     0.122986
C     10.611256     6.398616    43.307186    -0.060002
C      9.817305     5.523703    43.887481    -0.078004
C     11.029125    10.713111    45.811051     0.121375
C     11.025207    11.520120    43.806884    -0.019827
C     10.394486    12.357164    44.607476    -0.078627
C      9.535244     5.081023    48.965060     0.554415
C      9.625347     5.308240    50.442663    -0.020570
C     10.564246     4.676213    51.227135    -0.127168
C     10.625620     4.900818    52.575784    -0.123647
C      9.782047     5.833187    53.172198    -0.016378
C      8.852289     6.448238    52.425337    -0.104785
C      8.764798     6.247139    51.017585    -0.121941
C      9.879985     6.123084     0.929546     0.575835
C      7.717514     1.392025     8.296066     0.122668
C      8.866654     3.217590     8.693676    -0.101357
C      9.348509     2.218622     9.451283    -0.004579
C      4.432021     2.846731     6.576674     0.142541
C      4.471196     0.984603     5.647128    -0.020003
C      5.713050     1.284947     5.845933    -0.088546
C      6.070850     5.873668     6.952791     0.144821
C      5.915455     4.848584     8.860242    -0.054330
C      5.381367     6.025146     8.994569    -0.049324
C     12.908228     4.194358     5.093699     0.122986
C      0.130584     4.082056     3.008936    -0.060002
C      1.005497     3.288105     3.589231    -0.078004
C      8.874489     4.499925     5.512801     0.121375
C      8.067480     4.496007     3.508634    -0.019827
C      7.230436     3.865286     4.309226    -0.078627
C      1.448177     3.006044     8.666810     0.554415
C      1.220960     3.096147    10.144413    -0.020570
C      1.852987     4.035046    10.928885    -0.127168
C      1.628382     4.096420    12.277534    -0.123647
C      0.696013     3.252847    12.873948    -0.016378
C      0.080962     2.323089    12.127087    -0.104785
C      0.282061     2.235598    10.719335    -0.121941
C      0.406116     3.350785    14.362296     0.575835
C      5.340886    11.666375    35.161566     0.122668
C      4.191746     9.840810    35.559176    -0.101357
C      3.709891    10.839778    36.316783    -0.004579
C      8.626379    10.211669    33.442174     0.142541
C      8.587204    12.073797    32.512628    -0.020003
C      7.345350    11.773453    32.711433    -0.088546
C      6.987550     7.184732    33.818291     0.144821
C      7.142945     8.209816    35.725742    -0.054330
C      7.677033     7.033254    35.860069    -0.049324
C      0.150172     8.864042    31.959199     0.122986
C     12.927816     8.976344    29.874436    -0.060002
C     12.052903     9.770295    30.454731    -0.078004
C      4.183911     8.558475    32.378301     0.121375
C      4.990920     8.562393    30.374134    -0.019827
C      5.827964     9.193114    31.174726    -0.078627
C     11.610223    10.052356    35.532310     0.554415
C     11.837440     9.962253    37.009913    -0.020570
C     11.205413     9.023354    37.794385    -0.127168
C     11.430018     8.961980    39.143034    -0.123647
C     12.362387     9.805553    39.739448    -0.016378
C     12.977438    10.735311    38.992587    -0.104785
C     12.776339    10.822802    37.584835    -0.121941
C     12.652284     9.707615    41.227796     0.575835
N      2.667831     7.815452    45.788484    -0.182928
N      1.091682     8.617238    44.498402    -0.265549
N      2.533330     5.749614    47.263937    -0.206894
N      1.920891     3.672022    47.632531    -0.241854
N      4.710165     6.405145    46.165138    -0.213587
N      6.718547     5.470164    45.957736    -0.260353
N      4.697106    12.409398    49.759204    -0.296160
N      3.337727     0.833126    48.814076    -0.283596
N      3.840475     7.718820    48.118797    -0.191862
N      4.870783     9.130433    49.456699    -0.260328
N     10.390569     5.242948    18.922984    -0.182928
N     11.966718     4.441162    17.632902    -0.265549
N     10.525070     7.308786    20.398437    -0.206894
N     11.137509     9.386378    20.767032    -0.241854
N      8.348235     6.653255    19.299638    -0.213587
N      6.339853     7.588236    19.092236    -0.260353
N      8.361294     0.649002    22.893704    -0.296160
N      9.720673    12.225274    21.948576    -0.283596
N      9.217925     5.339580    21.253297    -0.191862
N      8.187617     3.927967    22.591199    -0.260328
N     11.772148     9.197031     5.490234    -0.182928
N     10.970362     7.620882     4.200152    -0.265549
N      0.779586     9.062530     6.965687    -0.206894
N      2.857178     8.450091     7.334282    -0.241854
N      0.124055    11.239365     5.866888    -0.213587
N      1.059036     0.189347     5.659486    -0.260353
N      7.178202    11.226306     9.460954    -0.296160
N      5.696074     9.866927     8.515826    -0.283596
N     11.868780    10.369675     7.820547    -0.191862
N     10.457167    11.399983     9.158449    -0.260328
N      1.286252     3.861369    32.355734    -0.182928
N      2.088038     5.437518    31.065652    -0.265549
N     12.278814     3.995870    33.831187    -0.206894
N     10.201222     4.608309    34.199782    -0.241854
N     12.934345     1.819035    32.732388    -0.213587
N     11.999364    12.869053    32.524986    -0.260353
N      5.880198     1.832094    36.326454    -0.296160
N      7.362326     3.191473    35.381326    -0.283596
N      1.189620     2.688725    34.686047    -0.191862
N      2.601233     1.658417    36.023949    -0.260328
N      3.861369     1.286252    21.375266    -0.182928
N      5.437518     2.088038    22.665348    -0.265549
N      3.995870    12.278814    19.899813    -0.206894
N      4.608309    10.201222    19.531219    -0.241854
N      1.819035    12.934345    20.998612    -0.213587
N     12.869053    11.999364    21.206014    -0.260353
N      1.832094     5.880198    17.404546    -0.296160
N      3.191473     7.362326    18.349674    -0.283596
N      2.688725     1.189620    19.044953    -0.191862
N      1.658417     2.601233    17.707051    -0.260328
N      9.197031    11.772148    48.240766    -0.182928
N      7.620882    10.970362    49.530848    -0.265549
N      9.062530     0.779586    46.765313    -0.206894
N      8.450091     2.857178    46.396718    -0.241854
N     11.239365     0.124055    47.864112    -0.213587
N      0.189347     1.059036    48.071514    -0.260353
N     11.226306     7.178202    44.270046    -0.296160
N      9.866927     5.696074    45.215174    -0.283596
N     10.369675    11.868780    45.910453    -0.191862
N     11.399983    10.457167    44.572551    -0.260328
N      7.815452     2.667831     7.942516    -0.182928
N      8.617238     1.091682     9.232598    -0.265549
N      5.749614     2.533330     6.467063    -0.206894
N      3.672022     1.920891     6.098469    -0.241854
N      6.405145     4.710165     7.565862    -0.213587
N      5.470164     6.718547     7.773264    -0.260353
N     12.409398     4.697106     3.971796    -0.296160
N      0.833126     3.337727     4.916924    -0.283596
N      7.718820     3.840475     5.612203    -0.191862
N      9.130433     4.870783     4.274301    -0.260328
N      5.242948    10.390569    34.808016    -0.182928
N      4.441162    11.966718    36.098098    -0.265549
N      7.308786    10.525070    33.332563    -0.206894
N      9.386378    11.137509    32.963969    -0.241854
N      6.653255     8.348235    34.431362    -0.213587
N      7.588236     6.339853    34.638764    -0.260353
N      0.649002     8.361294    30.837296    -0.296160
N     12.225274     9.720673    31.782424    -0.283596
N      5.339580     9.217925    32.477703    -0.191862
N      3.927967     8.187617    31.139801    -0.260328
O      4.230922     1.073400    38.702977    -0.575568
O      2.615598    12.670566    38.845901    -0.548452
O      1.992712     0.965016    45.677260    -0.545961
O      3.950166     2.084121    45.641261    -0.595934
O      8.827478    11.985000    11.837477    -0.575568
O     10.442802     0.387834    11.980401    -0.548452
O     11.065688    12.093384    18.811760    -0.545961
O      9.108234    10.974279    18.775761    -0.595934
O      5.455800    10.760122    52.135727    -0.575568
O      6.917034     9.144798    52.278651    -0.548452
O      5.564184     8.521912     5.379010    -0.545961
O      4.445079    10.479366     5.343011    -0.595934
O      7.602600     2.298278    25.270227    -0.575568
O      6.141366     3.913602    25.413151    -0.548452
O      7.494216     4.536488    32.244510    -0.545961
O      8.613321     2.579034    32.208511    -0.595934
O      2.298278     7.602600    28.460773    -0.575568
O      3.913602     6.141366    28.317849    -0.548452
O      4.536488     7.494216    21.486490    -0.545961
O      2.579034     8.613321    21.522489    -0.595934
O     10.760122     5.455800     1.595273    -0.575568
O      9.144798     6.917034     1.452349    -0.548452
O      8.521912     5.564184    48.351990    -0.545961
O     10.479366     4.445079    48.387989    -0.595934
O      1.073400     4.230922    15.028023    -0.575568
O     12.670566     2.615598    14.885099    -0.548452
O      0.965016     1.992712     8.053740    -0.545961
O      2.084121     3.950166     8.089739    -0.595934
O     11.985000     8.827478    41.893523    -0.575568
O      0.387834    10.442802    41.750599    -0.548452
O     12.093384    11.065688    34.919240    -0.545961
O     10.974279     9.108234    34.955239    -0.595934

The following XYZ coordinates are in angstroms. Other properties are in atomic units.
The sperically averaged electron density of each atom fit to a function of the form exp(a - br)
eigen_1, eigen_2 and eigen_3 are the three eigenvalues of traceless quadrupole moment tensor
  atom number  atomic symbol              X              Y              Z     net charge C6 coefficient C8 coefficient C10 coefficient fluctuating dipole atomic polarizability isotropic forcefield polarizability              a              b squared Pearson coefficient          <r^3>          <r^4>         wp_QDO          m_QDO          q_QDO       dipole_x       dipole_y       dipole_z         dipole            Qxy            Qxz            Qyz     Q(x^2-y^2)  Q(3z^2 - R^2)        eigen_1        eigen_2        eigen_3 static polarizability      alpha(xx)      alpha(xy)      alpha(xz)      alpha(yy)      alpha(yz)      alpha(zz) atomic spin moment
            1             Zn       2.058526       1.649929      47.531517       0.668497     109.653138 0.22008972E+04  0.72778230E+05                                18.442634                           15.159128       0.567015       2.000515                    0.996904      50.318781     139.044480       0.473069       0.391543      -1.152528       0.013663      -0.016423      -0.066079       0.069446       0.012512      -0.035096       0.033884      -0.004707       0.206761      -0.064914      -0.021802       0.086716             22.237079      23.594833      -1.189373       0.709863      24.024119      -3.618399      19.092286           0.000000
            2             Zn       4.252599       0.769401      36.797675       0.672134     110.488952 0.21492138E+04  0.70725685E+05                                18.542110                           14.996387       0.467886       1.972416                    0.997107      50.345705     139.279838       0.474333       0.392396      -1.150640      -0.000188       0.008033       0.092711       0.093059       0.007055      -0.007681       0.005993       0.014287       0.141530      -0.034517      -0.013909       0.048426             22.511858      23.401878      -0.857557      -2.128191      22.956378       0.698625      21.177317           0.000000
            3             Zn      10.999874      11.408471      20.666017       0.668497     109.653136 0.22008972E+04  0.72778231E+05                                18.442634                           15.159128       0.567015       2.000515                    0.996904      50.318781     139.044480       0.473069       0.391543      -1.152528      -0.013663       0.016423      -0.066079       0.069446       0.012512       0.035096      -0.033884      -0.004707       0.206761      -0.064914      -0.021802       0.086716             22.237079      23.594834      -1.189374      -0.709863      24.024116       3.618395      19.092285           0.000000
            4             Zn       8.805801      12.288999       9.932175       0.672134     110.488943 0.21492137E+04  0.70725678E+05                                18.542108                           14.996386       0.467886       1.972416                    0.997107      50.345704     139.279829       0.474333       0.392396      -1.150640       0.000188      -0.008033       0.092711       0.093059       0.007055       0.007681      -0.005993       0.014287       0.141530      -0.034517      -0.013909       0.048426             22.511855      23.401876      -0.857557       2.128191      22.956375      -0.698625      21.177314           0.000000
            5             Zn       4.879271       8.587726       7.233267       0.668497     109.653137 0.22008972E+04  0.72778231E+05                                18.442634                           15.159128       0.567015       2.000515                    0.996904      50.318781     139.044480       0.473069       0.391543      -1.152528       0.016423       0.013663      -0.066079       0.069446      -0.012512      -0.033884      -0.035096       0.004707       0.206761      -0.064914      -0.021802       0.086716             22.237079      24.024117       1.189374       3.618396      23.594834       0.709863      19.092286           0.000000
            6             Zn       5.759799      10.781799      50.230425       0.672134     110.488944 0.21492137E+04  0.70725678E+05                                18.542108                           14.996386       0.467886       1.972416                    0.997107      50.345704     139.279829       0.474333       0.392396      -1.150640      -0.008033      -0.000188       0.092711       0.093059      -0.007055      -0.005993      -0.007681      -0.014287       0.141530      -0.034517      -0.013909       0.048426             22.511856      22.956375       0.857557      -0.698625      23.401876      -2.128191      21.177315           0.000000
            7             Zn       8.179129       4.470674      34.098767       0.668497     109.653136 0.22008972E+04  0.72778231E+05                                18.442634                           15.159128       0.567015       2.000515                    0.996904      50.318781     139.044480       0.473069       0.391543      -1.152528      -0.016423      -0.013663      -0.066079       0.069446      -0.012512       0.033884       0.035096       0.004707       0.206761      -0.064914      -0.021802       0.086716             22.237079      24.024117       1.189374      -3.618395      23.594834      -0.709863      19.092285           0.000000
            8             Zn       7.298601       2.276601      23.364925       0.672134     110.488953 0.21492139E+04  0.70725688E+05                                18.542110                           14.996387       0.467886       1.972416                    0.997107      50.345706     139.279841       0.474333       0.392396      -1.150640       0.008033       0.000188       0.092711       0.093059      -0.007055       0.005993       0.007681      -0.014287       0.141530      -0.034517      -0.013909       0.048426             22.511857      22.956378       0.857557       0.698626      23.401878       2.128191      21.177316           0.000000
            9             Zn       4.470674       8.179129      19.632233       0.668497     109.653140 0.22008972E+04  0.72778230E+05                                18.442634                           15.159128       0.567015       2.000515                    0.996904      50.318781     139.044480       0.473069       0.391543      -1.152528      -0.013663      -0.016423       0.066079       0.069446      -0.012512      -0.035096      -0.033884      -0.004707       0.206761      -0.064914      -0.021802       0.086716             22.237080      23.594834       1.189374       0.709863      24.024119       3.618399      19.092286           0.000000
           10             Zn       2.276601       7.298601      30.366075       0.672134     110.488957 0.21492139E+04  0.70725687E+05                                18.542110                           14.996387       0.467886       1.972416                    0.997107      50.345706     139.279839       0.474333       0.392396      -1.150640       0.000188       0.008033      -0.092711       0.093059      -0.007055      -0.007681      -0.005993       0.014287       0.141530      -0.034517      -0.013909       0.048426             22.511858      23.401878       0.857557      -2.128192      22.956378      -0.698626      21.177318           0.000000
           11             Zn       8.587726       4.879271      46.497733       0.668497     109.653136 0.22008972E+04  0.72778231E+05                                18.442634                           15.159128       0.567015       2.000515                    0.996904      50.318781     139.044480       0.473069       0.391543      -1.152528       0.013663       0.016423       0.066079       0.069446      -0.012512       0.035096       0.033884      -0.004707       0.206761      -0.064914      -0.021802       0.086716             22.237079      23.594834       1.189374      -0.709863      24.024117      -3.618396      19.092285           0.000000
           12             Zn      10.781799       5.759799       3.500575       0.672134     110.488941 0.21492136E+04  0.70725676E+05                                18.542108                           14.996386       0.467886       1.972416                    0.997107      50.345703     139.279827       0.474333       0.392396      -1.150640      -0.000188      -0.008033      -0.092711       0.093059      -0.007055       0.007681       0.005993       0.014287       0.141530      -0.034517      -0.013909       0.048426             22.511855      23.401876       0.857556       2.128191      22.956375       0.698625      21.177315           0.000000
           13             Zn       1.649929       2.058526       6.199483       0.668497     109.653139 0.22008972E+04  0.72778231E+05                                18.442634                           15.159128       0.567015       2.000515                    0.996904      50.318781     139.044480       0.473069       0.391543      -1.152528      -0.016423       0.013663       0.066079       0.069446       0.012512      -0.033884       0.035096       0.004707       0.206761      -0.064914      -0.021802       0.086716             22.237080      24.024119      -1.189373       3.618399      23.594834      -0.709863      19.092286           0.000000
           14             Zn       0.769401       4.252599      16.933325       0.672134     110.488955 0.21492139E+04  0.70725687E+05                                18.542110                           14.996387       0.467886       1.972416                    0.997107      50.345706     139.279839       0.474333       0.392396      -1.150640       0.008033      -0.000188      -0.092711       0.093059       0.007055      -0.005993       0.007681      -0.014287       0.141530      -0.034517      -0.013909       0.048426             22.511858      22.956378      -0.857557      -0.698625      23.401878       2.128192      21.177317           0.000000
           15             Zn      11.408471      10.999874      33.064983       0.668497     109.653139 0.22008972E+04  0.72778231E+05                                18.442634                           15.159128       0.567015       2.000515                    0.996904      50.318781     139.044481       0.473069       0.391543      -1.152528       0.016423      -0.013663       0.066079       0.069446       0.012512       0.033884      -0.035096       0.004707       0.206761      -0.064914      -0.021802       0.086716             22.237080      24.024119      -1.189373      -3.618399      23.594834       0.709863      19.092285           0.000000
           16             Zn      12.288999       8.805801      43.798825       0.672134     110.488945 0.21492137E+04  0.70725679E+05                                18.542108                           14.996386       0.467886       1.972416                    0.997107      50.345704     139.279830       0.474333       0.392396      -1.150640      -0.008033       0.000188      -0.092711       0.093059       0.007055       0.005993      -0.007681      -0.014287       0.141530      -0.034517      -0.013909       0.048426             22.511856      22.956376      -0.857556       0.698625      23.401877      -2.128191      21.177315           0.000000
           17              B       3.431748       6.932705      46.848059       0.502350      32.562999 0.35256662E+03  0.80770709E+04                                10.294576                            7.269141      -0.551869       1.859691                    0.997241      24.237747      75.004204       0.475704       0.562026      -0.961517      -0.001843       0.004795       0.002443       0.005689       0.004253      -0.007949      -0.005516      -0.001605      -0.007680      -0.009407      -0.002430       0.011837             13.181165      13.967523      -0.052638       1.761684      13.678202       0.077824      11.897769           0.000000
           18              B       9.626652       6.125695      19.982559       0.502350      32.562999 0.35256662E+03  0.80770709E+04                                10.294576                            7.269141      -0.551869       1.859691                    0.997241      24.237747      75.004204       0.475704       0.562026      -0.961517       0.001843      -0.004795       0.002443       0.005689       0.004253       0.007949       0.005516      -0.001605      -0.007680      -0.009407      -0.002430       0.011837             13.181165      13.967523      -0.052638      -1.761685      13.678202      -0.077824      11.897769           0.000000
           19              B      12.654895       9.960948       6.549809       0.502350      32.562999 0.35256662E+03  0.80770711E+04                                10.294576                            7.269141      -0.551869       1.859691                    0.997241      24.237747      75.004203       0.475704       0.562026      -0.961517      -0.004795      -0.001843       0.002443       0.005689      -0.004253       0.005516      -0.007949       0.001605      -0.007680      -0.009407      -0.002430       0.011837             13.181164      13.678201       0.052638      -0.077824      13.967523       1.761685      11.897769           0.000000
           20              B       0.403505       3.097452      33.415309       0.502350      32.562999 0.35256662E+03  0.80770711E+04                                10.294576                            7.269141      -0.551869       1.859691                    0.997241      24.237747      75.004203       0.475704       0.562026      -0.961517       0.004795       0.001843       0.002443       0.005689      -0.004253      -0.005516       0.007949       0.001605      -0.007680      -0.009407      -0.002430       0.011837             13.181164      13.678201       0.052638       0.077824      13.967523      -1.761684      11.897768           0.000000
           21              B       3.097452       0.403505      20.315691       0.502350      32.562999 0.35256661E+03  0.80770709E+04                                10.294576                            7.269141      -0.551869       1.859691                    0.997241      24.237747      75.004204       0.475704       0.562026      -0.961517       0.001843       0.004795      -0.002443       0.005689      -0.004253      -0.007949       0.005516      -0.001605      -0.007680      -0.009407      -0.002430       0.011837             13.181165      13.967524       0.052638       1.761685      13.678202      -0.077824      11.897768           0.000000
           22              B       9.960948      12.654895      47.181191       0.502350      32.562999 0.35256662E+03  0.80770709E+04                                10.294576                            7.269141      -0.551869       1.859691                    0.997241      24.237747      75.004204       0.475704       0.562026      -0.961517      -0.001843      -0.004795      -0.002443       0.005689      -0.004253       0.007949      -0.005516      -0.001605      -0.007680      -0.009407      -0.002430       0.011837             13.181164      13.967523       0.052638      -1.761685      13.678202       0.077824      11.897769           0.000000
           23              B       6.932705       3.431748       6.882941       0.502350      32.562999 0.35256662E+03  0.80770709E+04                                10.294576                            7.269141      -0.551869       1.859691                    0.997241      24.237747      75.004204       0.475704       0.562026      -0.961517       0.004795      -0.001843      -0.002443       0.005689       0.004253       0.005516       0.007949       0.001605      -0.007680      -0.009407      -0.002430       0.011837             13.181165      13.678202      -0.052638      -0.077824      13.967523      -1.761685      11.897768           0.000000
           24              B       6.125695       9.626652      33.748441       0.502350      32.562999 0.35256661E+03  0.80770709E+04                                10.294576                            7.269141      -0.551869       1.859691                    0.997241      24.237747      75.004204       0.475704       0.562026      -0.961517      -0.004795       0.001843      -0.002443       0.005689       0.004253      -0.005516      -0.007949       0.001605      -0.007680      -0.009407      -0.002430       0.011837             13.181165      13.678202      -0.052638       0.077824      13.967524       1.761685      11.897768           0.000000
           25              H       0.788727       7.106381      45.794931       0.089353       1.221925 0.89141553E+01  0.89539417E+02                                 1.833713                            1.703439      -1.337386       2.226465                    0.994347       3.763562      10.514039       0.499537       1.220686      -0.720333      -0.035528      -0.034050       0.015137       0.051485       0.006955       0.000132      -0.005893       0.007871      -0.023092      -0.011608      -0.000676       0.012283              1.881972       2.093368       0.442930      -0.161372       1.967042      -0.395124       1.585507           0.000000
           26              H       4.097726       9.166997      45.053444       0.127147       1.147894 0.82438756E+01  0.80121109E+02                                 1.704812                            1.604843      -0.799538       2.507776                    0.999663       3.161371       8.314550       0.537930       1.171561      -0.737606       0.043561       0.020655      -0.008397       0.048935       0.014363       0.002542      -0.021848       0.016822      -0.034646      -0.032142       0.006794       0.025348              1.734579       2.255535       0.253349       0.111863       1.529417      -0.031167       1.418785           0.000000
           27              H       2.285220      10.070638      43.699422       0.128998       1.144811 0.76917925E+01  0.74661777E+02                                 1.803871                            1.618589      -1.020953       2.411776                    0.997915       3.368719       9.331675       0.494036       1.277253      -0.710338       0.006022       0.037529      -0.029176       0.047916       0.008570      -0.001397      -0.016055       0.004860      -0.026882      -0.020993       0.002205       0.018789              1.917693       1.457430      -0.013410       0.073615       2.300131      -0.731718       1.995518           0.000000
           28              H       3.635459       4.116008      46.778209       0.095895       1.215051 0.88731601E+01  0.89768763E+02                                 1.891671                            1.748475      -1.317711       2.240749                    0.994982       3.845304      11.077976       0.468584       1.292027      -0.704292       0.046512      -0.025054      -0.021391       0.056997      -0.006294      -0.009427      -0.002519       0.021271      -0.039861      -0.017326      -0.003796       0.021121              1.961736       2.373712      -0.303236      -0.463157       1.895914       0.225684       1.615581          -0.000000
           29              H       0.201099       4.179994      48.492227       0.115203       1.163993 0.76738984E+01  0.74790103E+02                                 1.844955                            1.628699      -1.110743       2.355469                    0.996526       3.573597      10.070368       0.484820       1.296275      -0.704450      -0.036585      -0.010422       0.015460       0.041062      -0.001541      -0.012565      -0.000083      -0.004933      -0.031751      -0.018150       0.007260       0.010889              1.992975       2.647426       0.457091      -0.572392       1.723055      -0.217234       1.608444          -0.000000
           30              H       0.765222       6.448238      48.121484       0.121965       1.200314 0.86661206E+01  0.85717535E+02                                 1.795175                            1.674889      -0.760314       2.522914                    0.999822       3.255369       8.781817       0.510132       1.213888      -0.727386      -0.032020       0.029455       0.015546       0.046202      -0.005483      -0.019776       0.002339      -0.001149      -0.060931      -0.030156       0.007709       0.022446              1.843729       1.884227      -0.460617      -0.151217       2.158531       0.135137       1.488429           0.000000
           31              H       6.056486       6.244527      47.670143       0.103554       1.176513 0.87811233E+01  0.88542862E+02                                 1.856433                            1.746017      -1.264173       2.282006                    0.994931       3.704997      10.631114       0.466578       1.301902      -0.703457       0.016619       0.007762       0.051533       0.054700      -0.003811       0.005200       0.009027       0.007539       0.037265      -0.015423      -0.000925       0.016348              1.883147       1.746093      -0.046931       0.289861       1.533532       0.276626       2.369817          -0.000000
           32              H       4.199581       5.961160      44.209867       0.125398       1.176252 0.85552930E+01  0.84257823E+02                                 1.769330                            1.663046      -0.796429       2.512874                    0.999689       3.191529       8.560634       0.513010       1.212286      -0.728417      -0.028926      -0.004099      -0.038944       0.048684      -0.009228       0.010261       0.011024       0.026983       0.052591      -0.029152       0.005245       0.023907              1.805548       2.015791      -0.137694       0.505921       1.484558      -0.031324       1.916296           0.000000
           33              H       6.356829       5.000061      43.957331       0.122476       1.160088 0.80538194E+01  0.78019275E+02                                 1.739179                            1.600366      -0.759360       2.526087                    0.999805       3.161816       8.372216       0.530198       1.192526      -0.732456       0.010011      -0.018417      -0.038876       0.044167      -0.012223       0.006592       0.013132       0.020252       0.050347      -0.028979       0.007473       0.021506              1.791819       1.694590      -0.189742      -0.359019       1.614378       0.372738       2.066490          -0.000000
           34              H       4.426798      12.589603      47.793725       0.073205       1.303926 0.97914577E+01  0.10053610E+03                                 1.928083                            1.799505      -0.972624       2.399702                    0.998100       3.688690      10.367785       0.480996       1.240195      -0.718560       0.011891      -0.013837      -0.047922       0.051278      -0.020385      -0.001824       0.005306      -0.003128       0.052927      -0.029377       0.008717       0.020660              1.945603       1.697559      -0.161350      -0.242433       1.731730       0.300634       2.407521           0.000000
           35              H       4.210028       0.049622      51.635491       0.111763       1.298681 0.91129412E+01  0.91237217E+02                                 1.877816                            1.703268      -1.007041       2.400600                    0.998145       3.403258       9.223438       0.512453       1.193820      -0.730743       0.003193      -0.001557       0.045483       0.045621      -0.018040      -0.003700       0.009393      -0.004681       0.063564      -0.029030       0.002790       0.026240              1.960232       1.523632      -0.133066       0.275708       1.591115      -0.255297       2.765949           0.000000
           36              H       2.774910       1.642747      50.582363       0.103309       1.276785 0.90314204E+01  0.89676393E+02                                 1.819641                            1.669024      -0.797034       2.493382                    0.999501       3.305280       8.747143       0.533315       1.156646      -0.740995      -0.020272       0.028252       0.024874       0.042754      -0.021518      -0.000927       0.006366      -0.006741       0.058780      -0.031809       0.009210       0.022599              1.882523       1.908121      -0.544531      -0.223878       2.081319       0.310226       1.658130          -0.000000
           37              H       4.677519       9.434694      47.498204       0.089913       1.244303 0.93211943E+01  0.94277345E+02                                 1.848286                            1.740797      -0.973710       2.406865                    0.997754       3.559861       9.841790       0.496723       1.219147      -0.723630       0.013797       0.032699      -0.037426       0.051578       0.018081      -0.003272      -0.006586      -0.022585       0.026826      -0.025792       0.004555       0.021237              1.866163       1.503270       0.168521      -0.028439       2.033552      -0.430839       2.061666           0.000000
           38              H       4.652708       7.955177      51.130420       0.134261       1.173832 0.80175582E+01  0.77912346E+02                                 1.781224                            1.616776      -0.908285       2.468638                    0.999063       3.193991       8.589658       0.515529       1.222613      -0.724807       0.007320      -0.010703       0.045791       0.047592       0.010745       0.002061      -0.011350      -0.025668       0.046380      -0.025359       0.002183       0.023177              1.868209       1.475165       0.050136       0.340007       1.426875       0.038682       2.702585           0.000000
           39              H       3.490510       6.422121      49.690429       0.117107       1.205084 0.87991525E+01  0.87234988E+02                                 1.780674                            1.670779      -0.923508       2.441039                    0.998934       3.322809       8.930416       0.519311       1.189676      -0.732152      -0.014637      -0.039874       0.024529       0.049049       0.013892       0.003468      -0.013514      -0.031925       0.043162      -0.029898       0.003668       0.026230              1.817216       1.656534       0.493682      -0.035911       2.262779      -0.125718       1.532334           0.000000
           40              H       4.638344       2.440615      43.194351       0.104258       1.153585 0.81754303E+01  0.80151326E+02                                 1.760648                            1.626118      -1.091067       2.348127                    0.997201       3.537062       9.678705       0.515088       1.212899      -0.723385       0.025603       0.020471       0.011838       0.034852       0.015418      -0.004512      -0.002210       0.007640      -0.005884      -0.014991      -0.003081       0.018073              1.842305       1.815588       0.451287       0.335393       1.824626       0.381815       1.886699          -0.000000
           41              H       4.706247       2.101097      40.932276       0.114116       1.199548 0.86534302E+01  0.85369709E+02                                 1.764700                            1.644341      -1.045890       2.378502                    0.997898       3.365109       9.000135       0.529863       1.171728      -0.735484       0.023255       0.021091      -0.018996       0.036695       0.017957      -0.003080      -0.000035       0.001911      -0.008746      -0.016843      -0.002824       0.019668              1.817733       1.768490       0.333091      -0.370021       1.606646      -0.210393       2.078063          -0.000000
           42              H       1.718485      12.564792      41.190185       0.115184       1.161633 0.81456981E+01  0.80482389E+02                                 1.821500                            1.661229      -1.341566       2.236805                    0.994849       3.706772      10.475261       0.487946       1.270462      -0.708871      -0.025471      -0.021777      -0.015235       0.036812       0.005447       0.003090       0.001695       0.011959       0.006384      -0.009173       0.000328       0.008845              1.913264       1.897508       0.562817       0.273783       1.914460       0.316450       1.927823          -0.000000
           43              H       1.628382      12.862524      43.527483       0.117386       1.095597 0.78422939E+01  0.77004906E+02                                 1.784247                            1.658551      -1.082806       2.366960                    0.996979       3.606121      10.268623       0.474226       1.315364      -0.700442      -0.025789      -0.023507       0.018971       0.039718       0.014211      -0.003145      -0.002422       0.001094       0.002594      -0.014667      -0.000232       0.014899              1.855831       1.838197       0.389058      -0.368623       1.771794      -0.221341       1.957504           0.000000
           44              H      12.269673       5.952019      18.929431       0.089353       1.221925 0.89141553E+01  0.89539417E+02                                 1.833713                            1.703439      -1.337386       2.226465                    0.994347       3.763562      10.514039       0.499537       1.220686      -0.720333       0.035528       0.034050       0.015137       0.051485       0.006955      -0.000132       0.005893       0.007871      -0.023092      -0.011608      -0.000676       0.012283              1.881972       2.093368       0.442930       0.161372       1.967042       0.395124       1.585507           0.000000
           45              H       8.960674       3.891403      18.187943       0.127147       1.147894 0.82438717E+01  0.80121061E+02                                 1.704812                            1.604843      -0.799538       2.507776                    0.999663       3.161370       8.314547       0.537930       1.171562      -0.737606      -0.043561      -0.020655      -0.008397       0.048935       0.014363      -0.002542       0.021848       0.016822      -0.034646      -0.032142       0.006794       0.025348              1.734579       2.255534       0.253349      -0.111862       1.529417       0.031167       1.418785           0.000000
           46              H      10.773180       2.987762      16.833922       0.128998       1.144812 0.76918006E+01  0.74661862E+02                                 1.803870                            1.618589      -1.020953       2.411776                    0.997915       3.368721       9.331676       0.494036       1.277251      -0.710339      -0.006022      -0.037529      -0.029177       0.047916       0.008570       0.001397       0.016055       0.004860      -0.026882      -0.020993       0.002205       0.018789              1.917692       1.457430      -0.013410      -0.073615       2.300130       0.731718       1.995517           0.000000
           47              H       9.422941       8.942392      19.912709       0.095895       1.215051 0.88731600E+01  0.89768761E+02                                 1.891671                            1.748475      -1.317711       2.240749                    0.994982       3.845304      11.077976       0.468584       1.292027      -0.704292      -0.046512       0.025054      -0.021391       0.056997      -0.006294       0.009427       0.002519       0.021271      -0.039861      -0.017326      -0.003796       0.021121              1.961736       2.373712      -0.303236       0.463157       1.895914      -0.225684       1.615581          -0.000000
           48              H      12.857301       8.878406      21.626728       0.115203       1.163994 0.76739014E+01  0.74790139E+02                                 1.844956                            1.628700      -1.110743       2.355469                    0.996526       3.573597      10.070368       0.484820       1.296275      -0.704450       0.036585       0.010422       0.015460       0.041062      -0.001541       0.012565       0.000083      -0.004933      -0.031751      -0.018150       0.007260       0.010889              1.992975       2.647426       0.457091       0.572392       1.723055       0.217234       1.608444          -0.000000
           49              H      12.293178       6.610162      21.255984       0.121965       1.200314 0.86661206E+01  0.85717535E+02                                 1.795175                            1.674889      -0.760314       2.522914                    0.999822       3.255369       8.781817       0.510132       1.213888      -0.727386       0.032020      -0.029455       0.015546       0.046202      -0.005483       0.019776      -0.002339      -0.001149      -0.060931      -0.030156       0.007709       0.022446              1.843729       1.884227      -0.460617       0.151217       2.158531      -0.135137       1.488429           0.000000
           50              H       7.001914       6.813873      20.804643       0.103554       1.176513 0.87811233E+01  0.88542862E+02                                 1.856433                            1.746017      -1.264173       2.282006                    0.994931       3.704997      10.631114       0.466578       1.301902      -0.703457      -0.016619      -0.007762       0.051533       0.054700      -0.003811      -0.005200      -0.009027       0.007539       0.037265      -0.015423      -0.000925       0.016348              1.883147       1.746093      -0.046931      -0.289861       1.533532      -0.276626       2.369817          -0.000000
           51              H       8.858819       7.097240      17.344367       0.125398       1.176252 0.85552936E+01  0.84257833E+02                                 1.769330                            1.663047      -0.796429       2.512874                    0.999689       3.191529       8.560635       0.513010       1.212286      -0.728417       0.028926       0.004099      -0.038944       0.048684      -0.009228      -0.010261      -0.011024       0.026983       0.052591      -0.029152       0.005245       0.023907              1.805549       2.015791      -0.137694      -0.505922       1.484558       0.031324       1.916297           0.000000
           52              H       6.701571       8.058339      17.091831       0.122476       1.160088 0.80538194E+01  0.78019275E+02                                 1.739179                            1.600366      -0.759360       2.526087                    0.999805       3.161816       8.372216       0.530198       1.192526      -0.732456      -0.010011       0.018417      -0.038876       0.044167      -0.012223      -0.006592      -0.013132       0.020252       0.050347      -0.028979       0.007473       0.021506              1.791819       1.694590      -0.189742       0.359019       1.614378      -0.372738       2.066490          -0.000000
           53              H       8.631602       0.468797      20.928225       0.073205       1.303926 0.97914577E+01  0.10053610E+03                                 1.928083                            1.799505      -0.972624       2.399702                    0.998100       3.688690      10.367785       0.480996       1.240195      -0.718560      -0.011891       0.013837      -0.047922       0.051278      -0.020385       0.001824      -0.005306      -0.003128       0.052927      -0.029377       0.008717       0.020660              1.945603       1.697559      -0.161350       0.242433       1.731730      -0.300634       2.407521           0.000000
           54              H       8.848372      13.008778      24.769991       0.111763       1.298681 0.91129430E+01  0.91237240E+02                                 1.877817                            1.703269      -1.007041       2.400600                    0.998145       3.403258       9.223439       0.512453       1.193820      -0.730743      -0.003193       0.001557       0.045483       0.045621      -0.018040       0.003700      -0.009393      -0.004681       0.063564      -0.029030       0.002790       0.026240              1.960232       1.523632      -0.133066      -0.275708       1.591115       0.255297       2.765949           0.000000
           55              H      10.283490      11.415653      23.716863       0.103309       1.276785 0.90314185E+01  0.89676371E+02                                 1.819641                            1.669024      -0.797034       2.493382                    0.999501       3.305279       8.747141       0.533315       1.156646      -0.740995       0.020272      -0.028252       0.024874       0.042754      -0.021518       0.000927      -0.006366      -0.006741       0.058780      -0.031809       0.009210       0.022599              1.882523       1.908121      -0.544531       0.223878       2.081320      -0.310226       1.658130          -0.000000
           56              H       8.380881       3.623706      20.632704       0.089913       1.244303 0.93211943E+01  0.94277345E+02                                 1.848286                            1.740797      -0.973710       2.406865                    0.997754       3.559861       9.841790       0.496723       1.219147      -0.723630      -0.013797      -0.032699      -0.037426       0.051578       0.018081       0.003272       0.006586      -0.022585       0.026826      -0.025792       0.004555       0.021237              1.866163       1.503270       0.168521       0.028439       2.033552       0.430839       2.061666           0.000000
           57              H       8.405692       5.103223      24.264920       0.134261       1.173832 0.80175595E+01  0.77912362E+02                                 1.781224                            1.616776      -0.908285       2.468638                    0.999063       3.193991       8.589658       0.515529       1.222613      -0.724807      -0.007320       0.010703       0.045791       0.047592       0.010745      -0.002061       0.011350      -0.025668       0.046380      -0.025359       0.002183       0.023177              1.868209       1.475165       0.050136      -0.340007       1.426875      -0.038682       2.702586           0.000000
           58              H       9.567890       6.636279      22.824929       0.117107       1.205084 0.87991521E+01  0.87234980E+02                                 1.780674                            1.670779      -0.923508       2.441039                    0.998934       3.322809       8.930415       0.519311       1.189675      -0.732152       0.014637       0.039874       0.024529       0.049049       0.013892      -0.003468       0.013514      -0.031925       0.043162      -0.029898       0.003668       0.026230              1.817215       1.656534       0.493682       0.035911       2.262778       0.125718       1.532334           0.000000
           59              H       8.420056      10.617785      16.328851       0.104258       1.153585 0.81754306E+01  0.80151327E+02                                 1.760647                            1.626118      -1.091067       2.348127                    0.997201       3.537062       9.678704       0.515088       1.212899      -0.723385      -0.025603      -0.020471       0.011838       0.034852       0.015418       0.004512       0.002210       0.007640      -0.005884      -0.014991      -0.003081       0.018073              1.842304       1.815588       0.451287      -0.335393       1.824626      -0.381815       1.886699          -0.000000
           60              H       8.352153      10.957303      14.066776       0.114116       1.199548 0.86534315E+01  0.85369724E+02                                 1.764700                            1.644341      -1.045890       2.378502                    0.997898       3.365109       9.000135       0.529863       1.171728      -0.735484      -0.023255      -0.021091      -0.018996       0.036695       0.017957       0.003080       0.000035       0.001911      -0.008746      -0.016843      -0.002824       0.019668              1.817733       1.768490       0.333091       0.370021       1.606646       0.210393       2.078063          -0.000000
           61              H      11.339915       0.493608      14.324685       0.115184       1.161633 0.81456987E+01  0.80482394E+02                                 1.821500                            1.661229      -1.341566       2.236805                    0.994849       3.706772      10.475260       0.487946       1.270462      -0.708871       0.025471       0.021777      -0.015235       0.036812       0.005447      -0.003090      -0.001695       0.011959       0.006384      -0.009173       0.000328       0.008845              1.913264       1.897508       0.562817      -0.273783       1.914460      -0.316450       1.927823          -0.000000
           62              H      11.430018       0.195876      16.661983       0.117386       1.095597 0.78422933E+01  0.77004902E+02                                 1.784247                            1.658551      -1.082806       2.366960                    0.996979       3.606121      10.268624       0.474225       1.315364      -0.700442       0.025789       0.023507       0.018971       0.039718       0.014211       0.003145       0.002422       0.001094       0.002594      -0.014667      -0.000232       0.014899              1.855832       1.838197       0.389058       0.368623       1.771794       0.221341       1.957504           0.000000
           63              H      12.481219       7.317927       5.496681       0.089353       1.221925 0.89141553E+01  0.89539417E+02                                 1.833713                            1.703439      -1.337386       2.226465                    0.994347       3.763562      10.514039       0.499537       1.220686      -0.720333       0.034050      -0.035528       0.015137       0.051485      -0.006955       0.005893       0.000132      -0.007871      -0.023092      -0.011608      -0.000676       0.012283              1.881972       1.967042      -0.442930       0.395124       2.093368      -0.161372       1.585507           0.000000
           64              H      10.420603      10.626926       4.755193       0.127147       1.147894 0.82438767E+01  0.80121122E+02                                 1.704812                            1.604843      -0.799538       2.507776                    0.999663       3.161371       8.314550       0.537930       1.171561      -0.737606      -0.020655       0.043561      -0.008397       0.048935      -0.014363       0.021848       0.002542      -0.016822      -0.034646      -0.032142       0.006794       0.025348              1.734579       1.529418      -0.253349       0.031167       2.255535       0.111862       1.418785           0.000000
           65              H       9.516962       8.814420       3.401172       0.128998       1.144811 0.76917925E+01  0.74661777E+02                                 1.803871                            1.618589      -1.020953       2.411776                    0.997915       3.368719       9.331675       0.494036       1.277253      -0.710338      -0.037529       0.006022      -0.029177       0.047916      -0.008570       0.016055      -0.001397      -0.004860      -0.026882      -0.020993       0.002205       0.018789              1.917693       2.300131       0.013410       0.731718       1.457430       0.073615       1.995518           0.000000
           66              H       2.413192      10.164659       6.479959       0.095895       1.215051 0.88731600E+01  0.89768761E+02                                 1.891671                            1.748475      -1.317711       2.240749                    0.994982       3.845304      11.077976       0.468584       1.292027      -0.704292       0.025054       0.046512      -0.021391       0.056997       0.006294       0.002519      -0.009427      -0.021271      -0.039861      -0.017326      -0.003796       0.021121              1.961736       1.895914       0.303236      -0.225684       2.373712      -0.463157       1.615581          -0.000000
           67              H       2.349206       6.730299       8.193977       0.115203       1.163994 0.76738997E+01  0.74790119E+02                                 1.844955                            1.628700      -1.110743       2.355469                    0.996526       3.573597      10.070368       0.484820       1.296275      -0.704450       0.010422      -0.036585       0.015460       0.041062       0.001541       0.000083      -0.012565       0.004933      -0.031751      -0.018150       0.007260       0.010889              1.992975       1.723055      -0.457091       0.217234       2.647427      -0.572392       1.608444          -0.000000
           68              H       0.080962       7.294422       7.823234       0.121965       1.200314 0.86661206E+01  0.85717535E+02                                 1.795175                            1.674889      -0.760314       2.522914                    0.999822       3.255369       8.781817       0.510132       1.213888      -0.727386      -0.029455      -0.032020       0.015546       0.046202       0.005483      -0.002339      -0.019776       0.001149      -0.060931      -0.030156       0.007709       0.022446              1.843729       2.158531       0.460617      -0.135137       1.884227      -0.151217       1.488429           0.000000
           69              H       0.284673      12.585686       7.371893       0.103554       1.176513 0.87811233E+01  0.88542862E+02                                 1.856433                            1.746017      -1.264173       2.282006                    0.994931       3.704997      10.631114       0.466578       1.301902      -0.703457      -0.007762       0.016619       0.051533       0.054700       0.003811      -0.009027       0.005200      -0.007539       0.037265      -0.015423      -0.000925       0.016348              1.883147       1.533532       0.046931      -0.276626       1.746093       0.289861       2.369817          -0.000000
           70              H       0.568040      10.728781       3.911617       0.125398       1.176252 0.85552930E+01  0.84257823E+02                                 1.769330                            1.663046      -0.796429       2.512874                    0.999689       3.191529       8.560634       0.513010       1.212286      -0.728417       0.004099      -0.028926      -0.038944       0.048684       0.009228      -0.011024       0.010261      -0.026983       0.052591      -0.029152       0.005245       0.023907              1.805548       1.484558       0.137694       0.031324       2.015791       0.505921       1.916296           0.000000
           71              H       1.529139      12.886029       3.659081       0.122476       1.160088 0.80538194E+01  0.78019275E+02                                 1.739179                            1.600366      -0.759360       2.526087                    0.999805       3.161816       8.372216       0.530198       1.192526      -0.732456       0.018417       0.010011      -0.038876       0.044167       0.012223      -0.013132       0.006592      -0.020252       0.050347      -0.028979       0.007473       0.021506              1.791819       1.614378       0.189742      -0.372738       1.694590      -0.359019       2.066490          -0.000000
           72              H       6.997997      10.955998       7.495475       0.073205       1.303926 0.97914577E+01  0.10053610E+03                                 1.928083                            1.799505      -0.972624       2.399702                    0.998100       3.688690      10.367785       0.480996       1.240195      -0.718560       0.013837       0.011891      -0.047922       0.051278       0.020385      -0.005306      -0.001824       0.003128       0.052927      -0.029377       0.008717       0.020660              1.945603       1.731730       0.161350      -0.300634       1.697559      -0.242433       2.407521           0.000000
           73              H       6.479578      10.739228      11.337241       0.111763       1.298680 0.91129380E+01  0.91237181E+02                                 1.877816                            1.703268      -1.007041       2.400600                    0.998145       3.403257       9.223437       0.512453       1.193820      -0.730743       0.001557       0.003193       0.045483       0.045621       0.018040      -0.009393      -0.003700       0.004681       0.063564      -0.029030       0.002790       0.026240              1.960232       1.591115       0.133066       0.255297       1.523632       0.275708       2.765949           0.000000
           74              H       4.886453       9.304110      10.284113       0.103309       1.276785 0.90314164E+01  0.89676344E+02                                 1.819641                            1.669024      -0.797034       2.493383                    0.999501       3.305279       8.747140       0.533315       1.156646      -0.740995      -0.028252      -0.020272       0.024874       0.042754       0.021518      -0.006366      -0.000927       0.006741       0.058780      -0.031809       0.009210       0.022599              1.882523       2.081319       0.544530      -0.310226       1.908121      -0.223878       1.658129          -0.000000
           75              H      10.152906      11.206719       7.199954       0.089913       1.244303 0.93211943E+01  0.94277345E+02                                 1.848286                            1.740797      -0.973710       2.406865                    0.997754       3.559861       9.841790       0.496723       1.219147      -0.723630      -0.032699       0.013797      -0.037426       0.051578      -0.018081       0.006586      -0.003272       0.022585       0.026826      -0.025792       0.004555       0.021237              1.866163       2.033552      -0.168521       0.430839       1.503270      -0.028439       2.061666           0.000000
           76              H      11.632423      11.181908      10.832170       0.134261       1.173832 0.80175582E+01  0.77912347E+02                                 1.781224                            1.616776      -0.908285       2.468638                    0.999063       3.193991       8.589658       0.515529       1.222613      -0.724807       0.010703       0.007320       0.045791       0.047592      -0.010745       0.011350       0.002061       0.025668       0.046380      -0.025359       0.002183       0.023177              1.868208       1.426875      -0.050136      -0.038682       1.475165       0.340007       2.702585           0.000000
           77              H       0.107079      10.019710       9.392179       0.117107       1.205084 0.87991521E+01  0.87234980E+02                                 1.780674                            1.670779      -0.923508       2.441039                    0.998934       3.322809       8.930415       0.519311       1.189675      -0.732152       0.039874      -0.014637       0.024529       0.049049      -0.013892       0.013514       0.003468       0.031925       0.043162      -0.029898       0.003668       0.026230              1.817215       2.262778      -0.493682       0.125718       1.656534      -0.035911       1.532334           0.000000
           78              H       4.088585      11.167544       2.896101       0.104258       1.153585 0.81754306E+01  0.80151328E+02                                 1.760647                            1.626118      -1.091067       2.348127                    0.997201       3.537062       9.678704       0.515088       1.212899      -0.723385      -0.020471       0.025603       0.011838       0.034852      -0.015418       0.002210      -0.004512      -0.007640      -0.005884      -0.014991      -0.003081       0.018073              1.842304       1.824626      -0.451286      -0.381815       1.815588       0.335393       1.886699          -0.000000
           79              H       4.428103      11.235447       0.634026       0.114117       1.199548 0.86534301E+01  0.85369708E+02                                 1.764699                            1.644341      -1.045890       2.378502                    0.997898       3.365109       9.000135       0.529864       1.171727      -0.735484      -0.021091       0.023255      -0.018996       0.036695      -0.017957       0.000035      -0.003080      -0.001911      -0.008746      -0.016843      -0.002824       0.019668              1.817733       1.606645      -0.333091       0.210393       1.768490      -0.370021       2.078062          -0.000000
           80              H       7.022808       8.247685       0.891935       0.115184       1.161633 0.81456984E+01  0.80482393E+02                                 1.821500                            1.661229      -1.341566       2.236805                    0.994849       3.706772      10.475261       0.487946       1.270462      -0.708871       0.021777      -0.025471      -0.015235       0.036812      -0.005447      -0.001695       0.003090      -0.011959       0.006384      -0.009173       0.000328       0.008845              1.913264       1.914460      -0.562817      -0.316450       1.897508       0.273783       1.927824          -0.000000
           81              H       6.725076       8.157582       3.229233       0.117386       1.095598 0.78422977E+01  0.77004953E+02                                 1.784247                            1.658551      -1.082806       2.366960                    0.996979       3.606121      10.268623       0.474226       1.315364      -0.700442       0.023507      -0.025789       0.018971       0.039718      -0.014211       0.002422      -0.003145      -0.001094       0.002594      -0.014667      -0.000232       0.014899              1.855832       1.771794      -0.389058       0.221341       1.838197      -0.368623       1.957505           0.000000
           82              H       0.577181       5.740473      32.362181       0.089353       1.221925 0.89141507E+01  0.89539367E+02                                 1.833714                            1.703439      -1.337386       2.226465                    0.994347       3.763561      10.514039       0.499537       1.220687      -0.720333      -0.034050       0.035528       0.015137       0.051485      -0.006955      -0.005893      -0.000132      -0.007871      -0.023092      -0.011608      -0.000676       0.012283              1.881973       1.967042      -0.442930      -0.395124       2.093368       0.161372       1.585507           0.000000
           83              H       2.637797       2.431474      31.620694       0.127147       1.147894 0.82438725E+01  0.80121074E+02                                 1.704812                            1.604843      -0.799538       2.507776                    0.999663       3.161370       8.314548       0.537930       1.171562      -0.737606       0.020655      -0.043561      -0.008397       0.048935      -0.014363      -0.021848      -0.002542      -0.016822      -0.034646      -0.032142       0.006794       0.025348              1.734579       1.529417      -0.253349      -0.031167       2.255535      -0.111863       1.418785           0.000000
           84              H       3.541438       4.243980      30.266672       0.128998       1.144811 0.76917960E+01  0.74661812E+02                                 1.803870                            1.618589      -1.020953       2.411776                    0.997915       3.368720       9.331675       0.494036       1.277252      -0.710338       0.037529      -0.006022      -0.029177       0.047916      -0.008570      -0.016055       0.001397      -0.004860      -0.026882      -0.020993       0.002205       0.018789              1.917692       2.300130       0.013410      -0.731718       1.457430      -0.073615       1.995517           0.000000
           85              H      10.645208       2.893741      33.345459       0.095895       1.215051 0.88731600E+01  0.89768761E+02                                 1.891671                            1.748475      -1.317711       2.240749                    0.994982       3.845304      11.077976       0.468584       1.292027      -0.704292      -0.025054      -0.046512      -0.021391       0.056997       0.006294      -0.002519       0.009427      -0.021271      -0.039861      -0.017326      -0.003796       0.021121              1.961736       1.895914       0.303236       0.225684       2.373712       0.463157       1.615581          -0.000000
           86              H      10.709194       6.328101      35.059478       0.115203       1.163994 0.76739026E+01  0.74790154E+02                                 1.844956                            1.628700      -1.110743       2.355469                    0.996526       3.573597      10.070368       0.484820       1.296275      -0.704450      -0.010422       0.036585       0.015460       0.041062       0.001541      -0.000083       0.012565       0.004933      -0.031751      -0.018150       0.007260       0.010889              1.992975       1.723055      -0.457091      -0.217234       2.647426       0.572392       1.608445          -0.000000
           87              H      12.977438       5.763978      34.688734       0.121965       1.200314 0.86661206E+01  0.85717535E+02                                 1.795175                            1.674889      -0.760314       2.522914                    0.999822       3.255369       8.781817       0.510132       1.213888      -0.727386       0.029455       0.032020       0.015546       0.046202       0.005483       0.002339       0.019776       0.001149      -0.060931      -0.030156       0.007709       0.022446              1.843729       2.158531       0.460617       0.135137       1.884227       0.151217       1.488429           0.000000
           88              H      12.773727       0.472714      34.237393       0.103554       1.176513 0.87811247E+01  0.88542879E+02                                 1.856433                            1.746017      -1.264173       2.282006                    0.994931       3.704997      10.631114       0.466578       1.301902      -0.703457       0.007762      -0.016619       0.051533       0.054700       0.003811       0.009027      -0.005200      -0.007539       0.037265      -0.015423      -0.000925       0.016348              1.883147       1.533532       0.046931       0.276626       1.746094      -0.289861       2.369817          -0.000000
           89              H      12.490360       2.329619      30.777117       0.125398       1.176252 0.85552924E+01  0.84257813E+02                                 1.769329                            1.663046      -0.796429       2.512874                    0.999689       3.191529       8.560633       0.513010       1.212286      -0.728418      -0.004099       0.028926      -0.038944       0.048684       0.009228       0.011024      -0.010261      -0.026983       0.052591      -0.029152       0.005245       0.023907              1.805548       1.484558       0.137694      -0.031324       2.015790      -0.505921       1.916296           0.000000
           90              H      11.529261       0.172371      30.524581       0.122476       1.160088 0.80538188E+01  0.78019266E+02                                 1.739179                            1.600366      -0.759360       2.526087                    0.999805       3.161816       8.372215       0.530198       1.192526      -0.732456      -0.018417      -0.010011      -0.038876       0.044167       0.012223       0.013132      -0.006592      -0.020252       0.050347      -0.028979       0.007473       0.021506              1.791819       1.614378       0.189742       0.372738       1.694590       0.359019       2.066489          -0.000000
           91              H       6.060403       2.102402      34.360974       0.073205       1.303927 0.97914613E+01  0.10053616E+03                                 1.928084                            1.799506      -0.972624       2.399702                    0.998100       3.688689      10.367785       0.480995       1.240196      -0.718560      -0.013837      -0.011891      -0.047922       0.051278       0.020385       0.005306       0.001824       0.003128       0.052927      -0.029377       0.008717       0.020660              1.945604       1.731731       0.161349       0.300634       1.697559       0.242433       2.407522           0.000000
           92              H       6.578822       2.319172      38.202741       0.111763       1.298680 0.91129380E+01  0.91237181E+02                                 1.877816                            1.703268      -1.007040       2.400600                    0.998145       3.403257       9.223437       0.512453       1.193820      -0.730743      -0.001557      -0.003193       0.045483       0.045621       0.018040       0.009393       0.003700       0.004681       0.063564      -0.029030       0.002790       0.026240              1.960232       1.591115       0.133066      -0.255297       1.523632      -0.275708       2.765949           0.000000
           93              H       8.171947       3.754290      37.149613       0.103309       1.276785 0.90314192E+01  0.89676383E+02                                 1.819641                            1.669025      -0.797033       2.493383                    0.999501       3.305279       8.747142       0.533314       1.156647      -0.740995       0.028252       0.020272       0.024874       0.042754       0.021518       0.006366       0.000927       0.006741       0.058780      -0.031809       0.009210       0.022599              1.882524       2.081320       0.544531       0.310226       1.908121       0.223878       1.658130          -0.000000
           94              H       2.905494       1.851681      34.065454       0.089913       1.244302 0.93211901E+01  0.94277301E+02                                 1.848286                            1.740797      -0.973710       2.406865                    0.997754       3.559860       9.841790       0.496723       1.219148      -0.723630       0.032699      -0.013797      -0.037426       0.051578      -0.018081      -0.006586       0.003272       0.022585       0.026826      -0.025792       0.004555       0.021237              1.866163       2.033553      -0.168521      -0.430840       1.503270       0.028439       2.061667           0.000000
           95              H       1.425977       1.876492      37.697670       0.134261       1.173832 0.80175599E+01  0.77912368E+02                                 1.781225                            1.616777      -0.908285       2.468638                    0.999063       3.193991       8.589659       0.515529       1.222613      -0.724807      -0.010703      -0.007320       0.045791       0.047592      -0.010745      -0.011350      -0.002061       0.025668       0.046380      -0.025359       0.002183       0.023177              1.868209       1.426875      -0.050136       0.038682       1.475166      -0.340007       2.702586           0.000000
           96              H      12.951321       3.038690      36.257679       0.117107       1.205084 0.87991543E+01  0.87235005E+02                                 1.780674                            1.670779      -0.923508       2.441039                    0.998934       3.322810       8.930417       0.519311       1.189675      -0.732153      -0.039874       0.014637       0.024529       0.049049      -0.013892      -0.013514      -0.003468       0.031925       0.043162      -0.029898       0.003668       0.026230              1.817215       2.262778      -0.493682      -0.125718       1.656534       0.035911       1.532334           0.000000
           97              H       8.969815       1.890856      29.761601       0.104258       1.153585 0.81754303E+01  0.80151324E+02                                 1.760647                            1.626118      -1.091067       2.348127                    0.997201       3.537062       9.678704       0.515088       1.212899      -0.723385       0.020471      -0.025603       0.011838       0.034852      -0.015418      -0.002210       0.004512      -0.007640      -0.005884      -0.014991      -0.003081       0.018073              1.842304       1.824626      -0.451286       0.381815       1.815588      -0.335393       1.886698          -0.000000
           98              H       8.630297       1.822953      27.499526       0.114117       1.199547 0.86534254E+01  0.85369649E+02                                 1.764699                            1.644340      -1.045890       2.378502                    0.997898       3.365109       9.000134       0.529864       1.171727      -0.735484       0.021091      -0.023255      -0.018996       0.036695      -0.017957      -0.000035       0.003080      -0.001911      -0.008746      -0.016843      -0.002824       0.019668              1.817732       1.606645      -0.333091      -0.210393       1.768490       0.370020       2.078061          -0.000000
           99              H       6.035592       4.810715      27.757435       0.115184       1.161633 0.81456982E+01  0.80482389E+02                                 1.821500                            1.661229      -1.341566       2.236805                    0.994849       3.706772      10.475261       0.487946       1.270462      -0.708871      -0.021777       0.025471      -0.015235       0.036812      -0.005447       0.001695      -0.003090      -0.011959       0.006384      -0.009173       0.000328       0.008845              1.913264       1.914460      -0.562817       0.316450       1.897508      -0.273783       1.927823          -0.000000
          100              H       6.333324       4.900818      30.094733       0.117386       1.095597 0.78422933E+01  0.77004902E+02                                 1.784247                            1.658551      -1.082806       2.366960                    0.996979       3.606121      10.268624       0.474225       1.315364      -0.700442      -0.023507       0.025789       0.018971       0.039718      -0.014211      -0.002422       0.003145      -0.001094       0.002594      -0.014667      -0.000232       0.014899              1.855832       1.771794      -0.389058      -0.221341       1.838197       0.368623       1.957504           0.000000
          101              H       5.740473       0.577181      21.368819       0.089353       1.221925 0.89141553E+01  0.89539417E+02                                 1.833713                            1.703439      -1.337386       2.226465                    0.994347       3.763562      10.514039       0.499537       1.220686      -0.720333       0.035528      -0.034050      -0.015137       0.051485      -0.006955       0.000132       0.005893       0.007871      -0.023092      -0.011608      -0.000676       0.012283              1.881972       2.093368      -0.442930      -0.161372       1.967042       0.395124       1.585507           0.000000
          102              H       2.431474       2.637797      22.110306       0.127147       1.147894 0.82438749E+01  0.80121098E+02                                 1.704812                            1.604843      -0.799538       2.507776                    0.999663       3.161371       8.314549       0.537930       1.171561      -0.737606      -0.043561       0.020655       0.008397       0.048935      -0.014363       0.002542       0.021848       0.016822      -0.034646      -0.032142       0.006794       0.025348              1.734579       2.255534      -0.253349       0.111863       1.529417       0.031167       1.418785           0.000000
          103              H       4.243980       3.541438      23.464328       0.128998       1.144811 0.76917960E+01  0.74661812E+02                                 1.803870                            1.618589      -1.020953       2.411776                    0.997915       3.368720       9.331675       0.494036       1.277252      -0.710338      -0.006022       0.037529       0.029177       0.047916      -0.008570      -0.001397       0.016055       0.004860      -0.026882      -0.020993       0.002205       0.018789              1.917692       1.457430       0.013410       0.073615       2.300130       0.731718       1.995517           0.000000
          104              H       2.893741      10.645208      20.385541       0.095895       1.215051 0.88731595E+01  0.89768757E+02                                 1.891671                            1.748475      -1.317711       2.240749                    0.994982       3.845304      11.077977       0.468584       1.292027      -0.704292      -0.046512      -0.025054       0.021391       0.056997       0.006294      -0.009427       0.002519       0.021271      -0.039861      -0.017326      -0.003796       0.021121              1.961736       2.373712       0.303236      -0.463157       1.895914      -0.225684       1.615581          -0.000000
          105              H       6.328101      10.709194      18.671522       0.115203       1.163994 0.76739025E+01  0.74790152E+02                                 1.844956                            1.628700      -1.110743       2.355469                    0.996526       3.573597      10.070368       0.484820       1.296275      -0.704450       0.036585      -0.010422      -0.015460       0.041062       0.001541      -0.012565       0.000083      -0.004933      -0.031751      -0.018150       0.007260       0.010889              1.992975       2.647426      -0.457091      -0.572392       1.723055       0.217235       1.608445          -0.000000
          106              H       5.763978      12.977438      19.042266       0.121965       1.200314 0.86661206E+01  0.85717535E+02                                 1.795175                            1.674889      -0.760314       2.522914                    0.999822       3.255369       8.781817       0.510132       1.213888      -0.727386       0.032020       0.029455      -0.015546       0.046202       0.005483      -0.019776      -0.002339      -0.001149      -0.060931      -0.030156       0.007709       0.022446              1.843729       1.884227       0.460617      -0.151217       2.158531      -0.135137       1.488429           0.000000
          107              H       0.472714      12.773727      19.493607       0.103554       1.176513 0.87811247E+01  0.88542879E+02                                 1.856433                            1.746017      -1.264173       2.282006                    0.994931       3.704997      10.631114       0.466578       1.301902      -0.703457      -0.016619       0.007762      -0.051533       0.054700       0.003811       0.005200      -0.009027       0.007539       0.037265      -0.015423      -0.000925       0.016348              1.883147       1.746094       0.046931       0.289861       1.533532      -0.276626       2.369817          -0.000000
          108              H       2.329619      12.490360      22.953883       0.125398       1.176253 0.85552956E+01  0.84257849E+02                                 1.769329                            1.663046      -0.796429       2.512874                    0.999689       3.191530       8.560635       0.513010       1.212285      -0.728418       0.028926      -0.004099       0.038944       0.048684       0.009228       0.010261      -0.011024       0.026983       0.052591      -0.029152       0.005245       0.023907              1.805548       2.015790       0.137694       0.505921       1.484558       0.031324       1.916296           0.000000
          109              H       0.172371      11.529261      23.206419       0.122476       1.160088 0.80538194E+01  0.78019275E+02                                 1.739179                            1.600366      -0.759360       2.526087                    0.999805       3.161816       8.372216       0.530198       1.192526      -0.732456      -0.010011      -0.018417       0.038876       0.044167       0.012223       0.006592      -0.013132       0.020252       0.050347      -0.028979       0.007473       0.021506              1.791819       1.694590       0.189742      -0.359019       1.614378      -0.372738       2.066490          -0.000000
          110              H       2.102402       6.060403      19.370026       0.073205       1.303927 0.97914659E+01  0.10053621E+03                                 1.928084                            1.799506      -0.972624       2.399702                    0.998100       3.688690      10.367786       0.480996       1.240196      -0.718560      -0.011891      -0.013837       0.047922       0.051278       0.020385      -0.001824      -0.005306      -0.003128       0.052927      -0.029377       0.008717       0.020660              1.945604       1.697559       0.161349      -0.242433       1.731730      -0.300634       2.407522           0.000000
          111              H       2.319172       6.578822      15.528259       0.111763       1.298680 0.91129372E+01  0.91237166E+02                                 1.877816                            1.703268      -1.007041       2.400600                    0.998145       3.403257       9.223435       0.512453       1.193820      -0.730743      -0.003193      -0.001557      -0.045483       0.045621       0.018040      -0.003700      -0.009393      -0.004681       0.063564      -0.029030       0.002790       0.026240              1.960231       1.523632       0.133066       0.275708       1.591115       0.255297       2.765948           0.000000
          112              H       3.754290       8.171947      16.581387       0.103309       1.276785 0.90314196E+01  0.89676381E+02                                 1.819641                            1.669024      -0.797034       2.493382                    0.999501       3.305280       8.747142       0.533315       1.156646      -0.740995       0.020272       0.028252      -0.024874       0.042754       0.021518      -0.000927      -0.006366      -0.006741       0.058780      -0.031809       0.009210       0.022599              1.882523       1.908121       0.544530      -0.223878       2.081319      -0.310226       1.658129          -0.000000
          113              H       1.851681       2.905494      19.665546       0.089913       1.244303 0.93211943E+01  0.94277345E+02                                 1.848286                            1.740797      -0.973710       2.406865                    0.997754       3.559861       9.841790       0.496723       1.219147      -0.723630      -0.013797       0.032699       0.037426       0.051578      -0.018081      -0.003272       0.006586      -0.022585       0.026826      -0.025792       0.004555       0.021237              1.866163       1.503270      -0.168521      -0.028439       2.033552       0.430839       2.061666           0.000000
          114              H       1.876492       1.425977      16.033330       0.134261       1.173832 0.80175579E+01  0.77912340E+02                                 1.781224                            1.616776      -0.908285       2.468638                    0.999063       3.193991       8.589657       0.515529       1.222613      -0.724807      -0.007320      -0.010703      -0.045791       0.047592      -0.010745       0.002061       0.011350      -0.025668       0.046380      -0.025359       0.002183       0.023177              1.868208       1.475165      -0.050136       0.340007       1.426875      -0.038682       2.702585           0.000000
          115              H       3.038690      12.951321      17.473321       0.117108       1.205084 0.87991523E+01  0.87234985E+02                                 1.780674                            1.670779      -0.923508       2.441039                    0.998934       3.322809       8.930416       0.519311       1.189675      -0.732152       0.014637      -0.039874      -0.024529       0.049049      -0.013892       0.003468       0.013514      -0.031925       0.043162      -0.029898       0.003668       0.026230              1.817215       1.656534      -0.493682      -0.035911       2.262778       0.125718       1.532334           0.000000
          116              H       1.890856       8.969815      23.969399       0.104258       1.153585 0.81754306E+01  0.80151328E+02                                 1.760647                            1.626118      -1.091067       2.348127                    0.997201       3.537062       9.678704       0.515088       1.212899      -0.723385      -0.025603       0.020471      -0.011838       0.034852      -0.015418      -0.004512       0.002210       0.007640      -0.005884      -0.014991      -0.003081       0.018073              1.842304       1.815588      -0.451286       0.335393       1.824626      -0.381815       1.886699          -0.000000
          117              H       1.822953       8.630297      26.231474       0.114116       1.199548 0.86534315E+01  0.85369724E+02                                 1.764700                            1.644341      -1.045890       2.378502                    0.997898       3.365109       9.000135       0.529863       1.171728      -0.735484      -0.023255       0.021091       0.018996       0.036695      -0.017957      -0.003080       0.000035       0.001911      -0.008746      -0.016843      -0.002824       0.019668              1.817733       1.768490      -0.333091      -0.370021       1.606646       0.210393       2.078063          -0.000000
          118              H       4.810715       6.035592      25.973565       0.115184       1.161632 0.81456940E+01  0.80482339E+02                                 1.821500                            1.661228      -1.341566       2.236805                    0.994849       3.706771      10.475258       0.487946       1.270463      -0.708871       0.025471      -0.021777       0.015235       0.036812      -0.005447       0.003090      -0.001695       0.011959       0.006384      -0.009173       0.000328       0.008845              1.913264       1.897508      -0.562817       0.273783       1.914460      -0.316450       1.927823          -0.000000
          119              H       4.900818       6.333324      23.636267       0.117386       1.095598 0.78422972E+01  0.77004948E+02                                 1.784247                            1.658552      -1.082806       2.366960                    0.996979       3.606121      10.268624       0.474225       1.315364      -0.700442       0.025789      -0.023507      -0.018971       0.039718      -0.014211      -0.003145       0.002422       0.001094       0.002594      -0.014667      -0.000232       0.014899              1.855832       1.838197      -0.389058      -0.368623       1.771794       0.221341       1.957505           0.000000
          120              H       7.317927      12.481219      48.234319       0.089353       1.221925 0.89141507E+01  0.89539367E+02                                 1.833714                            1.703439      -1.337386       2.226465                    0.994347       3.763561      10.514039       0.499537       1.220687      -0.720333      -0.035528       0.034050      -0.015137       0.051485      -0.006955      -0.000132      -0.005893       0.007871      -0.023092      -0.011608      -0.000676       0.012283              1.881973       2.093368      -0.442930       0.161372       1.967042      -0.395124       1.585507           0.000000
          121              H      10.626926      10.420603      48.975807       0.127147       1.147894 0.82438755E+01  0.80121107E+02                                 1.704812                            1.604843      -0.799538       2.507776                    0.999663       3.161371       8.314550       0.537930       1.171561      -0.737606       0.043561      -0.020655       0.008397       0.048935      -0.014363      -0.002542      -0.021848       0.016822      -0.034646      -0.032142       0.006794       0.025348              1.734579       2.255535      -0.253349      -0.111862       1.529417      -0.031167       1.418785           0.000000
          122              H       8.814420       9.516962      50.329828       0.128998       1.144810 0.76917925E+01  0.74661777E+02                                 1.803871                            1.618589      -1.020953       2.411776                    0.997915       3.368719       9.331675       0.494036       1.277253      -0.710338       0.006022      -0.037529       0.029177       0.047916      -0.008570       0.001397      -0.016055       0.004860      -0.026882      -0.020993       0.002205       0.018789              1.917693       1.457430       0.013410      -0.073615       2.300131      -0.731718       1.995518           0.000000
          123              H      10.164659       2.413192      47.251041       0.095895       1.215051 0.88731607E+01  0.89768772E+02                                 1.891671                            1.748475      -1.317711       2.240749                    0.994982       3.845304      11.077977       0.468584       1.292027      -0.704292       0.046512       0.025054       0.021391       0.056997       0.006294       0.009427      -0.002519       0.021271      -0.039861      -0.017326      -0.003796       0.021121              1.961736       2.373712       0.303236       0.463157       1.895915       0.225684       1.615581          -0.000000
          124              H       6.730299       2.349206      45.537023       0.115203       1.163994 0.76738997E+01  0.74790119E+02                                 1.844955                            1.628700      -1.110743       2.355469                    0.996526       3.573597      10.070368       0.484820       1.296275      -0.704450      -0.036585       0.010422      -0.015460       0.041062       0.001541       0.012565      -0.000083      -0.004933      -0.031751      -0.018150       0.007260       0.010889              1.992975       2.647427      -0.457091       0.572392       1.723055      -0.217234       1.608444          -0.000000
          125              H       7.294422       0.080962      45.907766       0.121965       1.200314 0.86661206E+01  0.85717535E+02                                 1.795175                            1.674889      -0.760314       2.522914                    0.999822       3.255369       8.781817       0.510132       1.213888      -0.727386      -0.032020      -0.029455      -0.015546       0.046202       0.005483       0.019776       0.002339      -0.001149      -0.060931      -0.030156       0.007709       0.022446              1.843729       1.884227       0.460617       0.151217       2.158531       0.135137       1.488429           0.000000
          126              H      12.585686       0.284673      46.359107       0.103554       1.176513 0.87811233E+01  0.88542862E+02                                 1.856433                            1.746017      -1.264173       2.282006                    0.994931       3.704997      10.631114       0.466578       1.301902      -0.703457       0.016619      -0.007762      -0.051533       0.054700       0.003811      -0.005200       0.009027       0.007539       0.037265      -0.015423      -0.000925       0.016348              1.883147       1.746093       0.046931      -0.289861       1.533532       0.276626       2.369817          -0.000000
          127              H      10.728781       0.568040      49.819383       0.125398       1.176252 0.85552936E+01  0.84257833E+02                                 1.769330                            1.663047      -0.796429       2.512874                    0.999689       3.191529       8.560635       0.513010       1.212286      -0.728417      -0.028926       0.004099       0.038944       0.048684       0.009228      -0.010261       0.011024       0.026983       0.052591      -0.029152       0.005245       0.023907              1.805549       2.015791       0.137694      -0.505922       1.484558      -0.031324       1.916297           0.000000
          128              H      12.886029       1.529139      50.071919       0.122476       1.160088 0.80538227E+01  0.78019312E+02                                 1.739179                            1.600366      -0.759360       2.526087                    0.999805       3.161817       8.372218       0.530198       1.192526      -0.732456       0.010011       0.018417       0.038876       0.044167       0.012223      -0.006592       0.013132       0.020252       0.050347      -0.028979       0.007473       0.021506              1.791819       1.694590       0.189742       0.359019       1.614378       0.372738       2.066490          -0.000000
          129              H      10.955998       6.997997      46.235526       0.073205       1.303927 0.97914659E+01  0.10053621E+03                                 1.928084                            1.799506      -0.972624       2.399702                    0.998100       3.688690      10.367786       0.480996       1.240196      -0.718560       0.011891       0.013837       0.047922       0.051278       0.020385       0.001824       0.005306      -0.003128       0.052927      -0.029377       0.008717       0.020660              1.945604       1.697559       0.161349       0.242433       1.731730       0.300634       2.407522           0.000000
          130              H      10.739228       6.479578      42.393759       0.111763       1.298680 0.91129376E+01  0.91237174E+02                                 1.877816                            1.703268      -1.007040       2.400600                    0.998145       3.403257       9.223436       0.512453       1.193820      -0.730743       0.003193       0.001557      -0.045483       0.045621       0.018040       0.003700       0.009393      -0.004681       0.063564      -0.029030       0.002790       0.026240              1.960232       1.523632       0.133066      -0.275708       1.591115      -0.255297       2.765949           0.000000
          131              H       9.304110       4.886453      43.446887       0.103309       1.276786 0.90314217E+01  0.89676408E+02                                 1.819641                            1.669024      -0.797034       2.493382                    0.999501       3.305280       8.747143       0.533315       1.156646      -0.740995      -0.020272      -0.028252      -0.024874       0.042754       0.021518       0.000927       0.006366      -0.006741       0.058780      -0.031809       0.009210       0.022599              1.882523       1.908121       0.544531       0.223878       2.081320       0.310226       1.658130          -0.000000
          132              H      11.206719      10.152906      46.531046       0.089913       1.244302 0.93211902E+01  0.94277301E+02                                 1.848286                            1.740797      -0.973710       2.406865                    0.997754       3.559860       9.841790       0.496723       1.219148      -0.723630       0.013797      -0.032699       0.037426       0.051578      -0.018081       0.003272      -0.006586      -0.022585       0.026826      -0.025792       0.004555       0.021237              1.866163       1.503270      -0.168521       0.028439       2.033553      -0.430840       2.061667           0.000000
          133              H      11.181908      11.632423      42.898830       0.134261       1.173832 0.80175582E+01  0.77912346E+02                                 1.781224                            1.616776      -0.908285       2.468638                    0.999063       3.193991       8.589658       0.515529       1.222613      -0.724807       0.007320       0.010703      -0.045791       0.047592      -0.010745      -0.002061      -0.011350      -0.025668       0.046380      -0.025359       0.002183       0.023177              1.868208       1.475165      -0.050136      -0.340007       1.426875       0.038682       2.702585           0.000000
          134              H      10.019710       0.107079      44.338821       0.117108       1.205084 0.87991540E+01  0.87235002E+02                                 1.780674                            1.670779      -0.923508       2.441039                    0.998934       3.322810       8.930417       0.519312       1.189675      -0.732153      -0.014637       0.039874      -0.024529       0.049049      -0.013892      -0.003468      -0.013514      -0.031925       0.043162      -0.029898       0.003668       0.026230              1.817215       1.656533      -0.493682       0.035911       2.262778      -0.125718       1.532333           0.000000
          135              H      11.167544       4.088585      50.834899       0.104258       1.153585 0.81754303E+01  0.80151324E+02                                 1.760647                            1.626118      -1.091067       2.348127                    0.997201       3.537062       9.678704       0.515088       1.212899      -0.723385       0.025603      -0.020471      -0.011838       0.034852      -0.015418       0.004512      -0.002210       0.007640      -0.005884      -0.014991      -0.003081       0.018073              1.842304       1.815588      -0.451286      -0.335393       1.824626       0.381815       1.886698          -0.000000
          136              H      11.235447       4.428103      53.096974       0.114116       1.199547 0.86534259E+01  0.85369658E+02                                 1.764699                            1.644341      -1.045890       2.378502                    0.997898       3.365109       9.000135       0.529863       1.171728      -0.735484       0.023255      -0.021091       0.018996       0.036695      -0.017957       0.003080      -0.000035       0.001911      -0.008746      -0.016843      -0.002824       0.019668              1.817732       1.768490      -0.333091       0.370020       1.606646      -0.210393       2.078061          -0.000000
          137              H       8.247685       7.022808      52.839065       0.115184       1.161632 0.81456934E+01  0.80482334E+02                                 1.821500                            1.661229      -1.341566       2.236805                    0.994849       3.706771      10.475259       0.487946       1.270463      -0.708871      -0.025471       0.021777       0.015235       0.036812      -0.005447      -0.003090       0.001695       0.011959       0.006384      -0.009173       0.000328       0.008845              1.913264       1.897508      -0.562817      -0.273783       1.914460       0.316450       1.927823          -0.000000
          138              H       8.157582       6.725076      50.501767       0.117386       1.095598 0.78422972E+01  0.77004948E+02                                 1.784247                            1.658552      -1.082806       2.366960                    0.996979       3.606121      10.268624       0.474225       1.315364      -0.700442      -0.025789       0.023507      -0.018971       0.039718      -0.014211       0.003145      -0.002422       0.001094       0.002594      -0.014667      -0.000232       0.014899              1.855832       1.838197      -0.389058       0.368623       1.771794      -0.221341       1.957505           0.000000
          139              H       7.106381       0.788727       7.936069       0.089353       1.221925 0.89141553E+01  0.89539417E+02                                 1.833713                            1.703439      -1.337386       2.226464                    0.994347       3.763562      10.514039       0.499537       1.220686      -0.720333      -0.034050      -0.035528      -0.015137       0.051485       0.006955       0.005893      -0.000132      -0.007871      -0.023092      -0.011608      -0.000676       0.012283              1.881972       1.967042       0.442930       0.395124       2.093368       0.161372       1.585507           0.000000
          140              H       9.166997       4.097726       8.677557       0.127147       1.147894 0.82438775E+01  0.80121133E+02                                 1.704813                            1.604844      -0.799538       2.507776                    0.999663       3.161371       8.314551       0.537930       1.171562      -0.737606       0.020655       0.043561       0.008397       0.048935       0.014363       0.021848      -0.002542      -0.016822      -0.034646      -0.032142       0.006794       0.025348              1.734579       1.529418       0.253349       0.031167       2.255535      -0.111862       1.418785           0.000000
          141              H      10.070638       2.285220      10.031578       0.128998       1.144811 0.76917927E+01  0.74661777E+02                                 1.803870                            1.618589      -1.020953       2.411776                    0.997915       3.368719       9.331674       0.494036       1.277253      -0.710338       0.037529       0.006022       0.029177       0.047916       0.008570       0.016055       0.001397      -0.004860      -0.026882      -0.020993       0.002205       0.018789              1.917693       2.300131      -0.013410       0.731718       1.457430      -0.073615       1.995517           0.000000
          142              H       4.116008       3.635459       6.952791       0.095895       1.215051 0.88731595E+01  0.89768757E+02                                 1.891671                            1.748475      -1.317711       2.240749                    0.994982       3.845304      11.077977       0.468584       1.292027      -0.704292      -0.025054       0.046512       0.021391       0.056997      -0.006294       0.002519       0.009427      -0.021271      -0.039861      -0.017326      -0.003796       0.021121              1.961736       1.895914      -0.303236      -0.225684       2.373712       0.463157       1.615581          -0.000000
          143              H       4.179994       0.201099       5.238773       0.115203       1.163994 0.76738996E+01  0.74790118E+02                                 1.844955                            1.628700      -1.110743       2.355469                    0.996526       3.573597      10.070368       0.484820       1.296275      -0.704450      -0.010422      -0.036585      -0.015460       0.041062      -0.001541       0.000083       0.012565       0.004933      -0.031751      -0.018150       0.007260       0.010889              1.992975       1.723055       0.457091       0.217234       2.647426       0.572392       1.608444          -0.000000
          144              H       6.448238       0.765222       5.609516       0.121965       1.200314 0.86661224E+01  0.85717560E+02                                 1.795175                            1.674889      -0.760314       2.522914                    0.999822       3.255369       8.781818       0.510132       1.213888      -0.727386       0.029455      -0.032020      -0.015546       0.046202      -0.005483      -0.002339       0.019776       0.001149      -0.060931      -0.030156       0.007709       0.022446              1.843729       2.158532      -0.460618      -0.135137       1.884227       0.151217       1.488429           0.000000
          145              H       6.244527       6.056486       6.060857       0.103554       1.176513 0.87811247E+01  0.88542879E+02                                 1.856433                            1.746017      -1.264173       2.282006                    0.994931       3.704997      10.631114       0.466578       1.301902      -0.703457       0.007762       0.016619      -0.051533       0.054700      -0.003811      -0.009027      -0.005200      -0.007539       0.037265      -0.015423      -0.000925       0.016348              1.883147       1.533532      -0.046931      -0.276626       1.746094      -0.289861       2.369817          -0.000000
          146              H       5.961160       4.199581       9.521133       0.125398       1.176252 0.85552924E+01  0.84257813E+02                                 1.769329                            1.663046      -0.796429       2.512874                    0.999689       3.191529       8.560633       0.513010       1.212286      -0.728418      -0.004099      -0.028926       0.038944       0.048684      -0.009228      -0.011024      -0.010261      -0.026983       0.052591      -0.029152       0.005245       0.023907              1.805548       1.484558      -0.137694       0.031324       2.015790      -0.505921       1.916296           0.000000
          147              H       5.000061       6.356829       9.773669       0.122475       1.160088 0.80538197E+01  0.78019279E+02                                 1.739179                            1.600366      -0.759360       2.526087                    0.999805       3.161816       8.372216       0.530198       1.192527      -0.732456      -0.018417       0.010011       0.038876       0.044167      -0.012223      -0.013132      -0.006592      -0.020252       0.050347      -0.028979       0.007473       0.021506              1.791820       1.614378      -0.189742      -0.372738       1.694590       0.359019       2.066490          -0.000000
          148              H      12.589603       4.426798       5.937276       0.073205       1.303927 0.97914659E+01  0.10053621E+03                                 1.928084                            1.799506      -0.972624       2.399702                    0.998100       3.688690      10.367786       0.480996       1.240196      -0.718560      -0.013837       0.011891       0.047922       0.051278      -0.020385      -0.005306       0.001824       0.003128       0.052927      -0.029377       0.008717       0.020660              1.945604       1.731730      -0.161349      -0.300634       1.697559       0.242433       2.407522           0.000000
          149              H       0.049622       4.210028       2.095509       0.111763       1.298680 0.91129362E+01  0.91237157E+02                                 1.877816                            1.703268      -1.007040       2.400600                    0.998145       3.403257       9.223436       0.512453       1.193820      -0.730743      -0.001557       0.003193      -0.045483       0.045621      -0.018040      -0.009393       0.003700       0.004681       0.063564      -0.029030       0.002790       0.026240              1.960232       1.591115      -0.133066       0.255297       1.523632      -0.275708       2.765948           0.000000
          150              H       1.642747       2.774910       3.148637       0.103309       1.276785 0.90314196E+01  0.89676381E+02                                 1.819641                            1.669024      -0.797034       2.493382                    0.999501       3.305280       8.747142       0.533315       1.156646      -0.740995       0.028252      -0.020272      -0.024874       0.042754      -0.021518      -0.006366       0.000927       0.006741       0.058780      -0.031809       0.009210       0.022599              1.882523       2.081319      -0.544530      -0.310226       1.908121       0.223878       1.658129          -0.000000
          151              H       9.434694       4.677519       6.232796       0.089913       1.244302 0.93211902E+01  0.94277301E+02                                 1.848286                            1.740797      -0.973710       2.406865                    0.997754       3.559860       9.841790       0.496723       1.219148      -0.723630       0.032699       0.013797       0.037426       0.051578       0.018081       0.006586       0.003272       0.022585       0.026826      -0.025792       0.004555       0.021237              1.866163       2.033553       0.168521       0.430840       1.503270       0.028439       2.061667           0.000000
          152              H       7.955177       4.652708       2.600580       0.134261       1.173832 0.80175579E+01  0.77912340E+02                                 1.781224                            1.616776      -0.908285       2.468638                    0.999063       3.193991       8.589657       0.515529       1.222613      -0.724807      -0.010703       0.007320      -0.045791       0.047592       0.010745       0.011350      -0.002061       0.025668       0.046380      -0.025359       0.002183       0.023177              1.868208       1.426875       0.050136      -0.038682       1.475165      -0.340007       2.702585           0.000000
          153              H       6.422121       3.490510       4.040571       0.117108       1.205084 0.87991522E+01  0.87234985E+02                                 1.780674                            1.670779      -0.923508       2.441039                    0.998934       3.322809       8.930416       0.519311       1.189675      -0.732152      -0.039874      -0.014637      -0.024529       0.049049       0.013892       0.013514      -0.003468       0.031925       0.043162      -0.029898       0.003668       0.026230              1.817215       2.262778       0.493682       0.125718       1.656534       0.035911       1.532334           0.000000
          154              H       2.440615       4.638344      10.536649       0.104258       1.153585 0.81754303E+01  0.80151324E+02                                 1.760647                            1.626118      -1.091067       2.348127                    0.997201       3.537062       9.678704       0.515088       1.212899      -0.723385       0.020471       0.025603      -0.011838       0.034852       0.015418       0.002210       0.004512      -0.007640      -0.005884      -0.014991      -0.003081       0.018073              1.842304       1.824626       0.451286      -0.381815       1.815588      -0.335393       1.886698          -0.000000
          155              H       2.101097       4.706247      12.798724       0.114117       1.199547 0.86534233E+01  0.85369628E+02                                 1.764699                            1.644340      -1.045890       2.378502                    0.997898       3.365108       9.000133       0.529863       1.171728      -0.735484       0.021091       0.023255       0.018996       0.036695       0.017957       0.000035       0.003080      -0.001911      -0.008746      -0.016843      -0.002824       0.019668              1.817732       1.606646       0.333091       0.210393       1.768490       0.370020       2.078061          -0.000000
          156              H      12.564792       1.718485      12.540815       0.115184       1.161632 0.81456940E+01  0.80482339E+02                                 1.821500                            1.661228      -1.341566       2.236805                    0.994849       3.706771      10.475258       0.487946       1.270463      -0.708871      -0.021777      -0.025471       0.015235       0.036812       0.005447      -0.001695      -0.003090      -0.011959       0.006384      -0.009173       0.000328       0.008845              1.913264       1.914460       0.562817      -0.316450       1.897508      -0.273783       1.927823          -0.000000
          157              H      12.862524       1.628382      10.203517       0.117386       1.095598 0.78422977E+01  0.77004953E+02                                 1.784247                            1.658551      -1.082806       2.366960                    0.996979       3.606121      10.268623       0.474226       1.315364      -0.700442      -0.023507      -0.025789      -0.018971       0.039718       0.014211       0.002422       0.003145      -0.001094       0.002594      -0.014667      -0.000232       0.014899              1.855832       1.771794       0.389058       0.221341       1.838197       0.368623       1.957505           0.000000
          158              H       5.952019      12.269673      34.801569       0.089353       1.221925 0.89141553E+01  0.89539417E+02                                 1.833713                            1.703439      -1.337386       2.226465                    0.994347       3.763562      10.514039       0.499537       1.220686      -0.720333       0.034050       0.035528      -0.015137       0.051485       0.006955      -0.005893       0.000132      -0.007871      -0.023092      -0.011608      -0.000676       0.012283              1.881972       1.967042       0.442930      -0.395124       2.093368      -0.161372       1.585507           0.000000
          159              H       3.891403       8.960674      35.543057       0.127147       1.147894 0.82438736E+01  0.80121087E+02                                 1.704812                            1.604843      -0.799538       2.507776                    0.999663       3.161370       8.314548       0.537929       1.171562      -0.737606      -0.020655      -0.043561       0.008397       0.048935       0.014363      -0.021848       0.002542      -0.016822      -0.034646      -0.032142       0.006794       0.025348              1.734579       1.529418       0.253349      -0.031167       2.255535       0.111862       1.418785           0.000000
          160              H       2.987762      10.773180      36.897078       0.128998       1.144811 0.76917960E+01  0.74661812E+02                                 1.803870                            1.618589      -1.020953       2.411776                    0.997915       3.368720       9.331675       0.494036       1.277252      -0.710338      -0.037529      -0.006022       0.029177       0.047916       0.008570      -0.016055      -0.001397      -0.004860      -0.026882      -0.020993       0.002205       0.018789              1.917692       2.300130      -0.013410      -0.731718       1.457430       0.073615       1.995517           0.000000
          161              H       8.942392       9.422941      33.818291       0.095895       1.215051 0.88731595E+01  0.89768757E+02                                 1.891671                            1.748475      -1.317711       2.240749                    0.994982       3.845304      11.077977       0.468584       1.292027      -0.704292       0.025054      -0.046512       0.021391       0.056997      -0.006294      -0.002519      -0.009427      -0.021271      -0.039861      -0.017326      -0.003796       0.021121              1.961736       1.895914      -0.303236       0.225684       2.373712      -0.463157       1.615581          -0.000000
          162              H       8.878406      12.857301      32.104273       0.115203       1.163994 0.76738996E+01  0.74790118E+02                                 1.844955                            1.628700      -1.110743       2.355469                    0.996526       3.573597      10.070368       0.484820       1.296275      -0.704450       0.010422       0.036585      -0.015460       0.041062      -0.001541      -0.000083      -0.012565       0.004933      -0.031751      -0.018150       0.007260       0.010889              1.992975       1.723055       0.457091      -0.217234       2.647426      -0.572392       1.608444          -0.000000
          163              H       6.610162      12.293178      32.475016       0.121965       1.200314 0.86661219E+01  0.85717551E+02                                 1.795175                            1.674889      -0.760314       2.522914                    0.999822       3.255369       8.781817       0.510132       1.213888      -0.727386      -0.029455       0.032020      -0.015546       0.046202      -0.005483       0.002339      -0.019776       0.001149      -0.060931      -0.030156       0.007709       0.022446              1.843729       2.158532      -0.460617       0.135137       1.884227      -0.151217       1.488429           0.000000
          164              H       6.813873       7.001914      32.926357       0.103554       1.176513 0.87811242E+01  0.88542875E+02                                 1.856433                            1.746017      -1.264173       2.282006                    0.994931       3.704997      10.631115       0.466578       1.301902      -0.703457      -0.007762      -0.016619      -0.051533       0.054700      -0.003811       0.009027       0.005200      -0.007539       0.037265      -0.015423      -0.000925       0.016348              1.883148       1.533532      -0.046931       0.276626       1.746094       0.289861       2.369817          -0.000000
          165              H       7.097240       8.858819      36.386633       0.125398       1.176252 0.85552950E+01  0.84257849E+02                                 1.769330                            1.663047      -0.796429       2.512874                    0.999689       3.191529       8.560635       0.513010       1.212286      -0.728417       0.004099       0.028926       0.038944       0.048684      -0.009228       0.011024       0.010261      -0.026983       0.052591      -0.029152       0.005245       0.023907              1.805549       1.484558      -0.137694      -0.031324       2.015791       0.505922       1.916297           0.000000
          166              H       8.058339       6.701571      36.639169       0.122476       1.160088 0.80538194E+01  0.78019275E+02                                 1.739179                            1.600366      -0.759360       2.526087                    0.999805       3.161816       8.372216       0.530198       1.192526      -0.732456       0.018417      -0.010011       0.038876       0.044167      -0.012223       0.013132       0.006592      -0.020252       0.050347      -0.028979       0.007473       0.021506              1.791819       1.614378      -0.189742       0.372738       1.694590      -0.359019       2.066490          -0.000000
          167              H       0.468797       8.631602      32.802776       0.073205       1.303927 0.97914660E+01  0.10053621E+03                                 1.928083                            1.799506      -0.972624       2.399702                    0.998100       3.688690      10.367785       0.480996       1.240195      -0.718560       0.013837      -0.011891       0.047922       0.051278      -0.020385       0.005306      -0.001824       0.003128       0.052927      -0.029377       0.008717       0.020660              1.945604       1.731730      -0.161349       0.300634       1.697559      -0.242432       2.407522           0.000000
          168              H      13.008778       8.848372      28.961009       0.111763       1.298680 0.91129337E+01  0.91237119E+02                                 1.877815                            1.703267      -1.007040       2.400600                    0.998145       3.403257       9.223433       0.512453       1.193819      -0.730743       0.001557      -0.003193      -0.045483       0.045621      -0.018040       0.009393      -0.003700       0.004681       0.063564      -0.029030       0.002790       0.026240              1.960231       1.591114      -0.133066      -0.255296       1.523631       0.275708       2.765946           0.000000
          169              H      11.415653      10.283490      30.014137       0.103309       1.276785 0.90314192E+01  0.89676383E+02                                 1.819641                            1.669025      -0.797034       2.493382                    0.999501       3.305279       8.747142       0.533314       1.156647      -0.740995      -0.028252       0.020272      -0.024874       0.042754      -0.021518       0.006366      -0.000927       0.006741       0.058780      -0.031809       0.009210       0.022599              1.882524       2.081320      -0.544531       0.310226       1.908121      -0.223878       1.658130          -0.000000
          170              H       3.623706       8.380881      33.098296       0.089913       1.244302 0.93211915E+01  0.94277318E+02                                 1.848286                            1.740797      -0.973710       2.406865                    0.997754       3.559860       9.841790       0.496723       1.219148      -0.723630      -0.032699      -0.013797       0.037426       0.051578       0.018081      -0.006586      -0.003272       0.022585       0.026826      -0.025792       0.004555       0.021237              1.866163       2.033553       0.168521      -0.430840       1.503270      -0.028439       2.061667           0.000000
          171              H       5.103223       8.405692      29.466080       0.134261       1.173832 0.80175579E+01  0.77912340E+02                                 1.781224                            1.616776      -0.908285       2.468638                    0.999063       3.193991       8.589657       0.515529       1.222613      -0.724807       0.010703      -0.007320      -0.045791       0.047592       0.010745      -0.011350       0.002061       0.025668       0.046380      -0.025359       0.002183       0.023177              1.868208       1.426875       0.050136       0.038682       1.475165       0.340007       2.702585           0.000000
          172              H       6.636279       9.567890      30.906071       0.117108       1.205084 0.87991522E+01  0.87234985E+02                                 1.780674                            1.670779      -0.923508       2.441039                    0.998934       3.322809       8.930416       0.519311       1.189675      -0.732152       0.039874       0.014637      -0.024529       0.049049       0.013892      -0.013514       0.003468       0.031925       0.043162      -0.029898       0.003668       0.026230              1.817215       2.262778       0.493682      -0.125718       1.656534      -0.035911       1.532334           0.000000
          173              H      10.617785       8.420056      37.402149       0.104258       1.153585 0.81754303E+01  0.80151324E+02                                 1.760647                            1.626118      -1.091067       2.348127                    0.997201       3.537062       9.678704       0.515088       1.212899      -0.723385      -0.020471      -0.025603      -0.011838       0.034852       0.015418      -0.002210      -0.004512      -0.007640      -0.005884      -0.014991      -0.003081       0.018073              1.842304       1.824626       0.451286       0.381815       1.815588       0.335393       1.886698          -0.000000
          174              H      10.957303       8.352153      39.664224       0.114117       1.199547 0.86534221E+01  0.85369613E+02                                 1.764699                            1.644340      -1.045890       2.378502                    0.997898       3.365108       9.000133       0.529863       1.171728      -0.735484      -0.021091      -0.023255       0.018996       0.036695       0.017957      -0.000035      -0.003080      -0.001911      -0.008746      -0.016843      -0.002824       0.019668              1.817732       1.606645       0.333091      -0.210393       1.768490      -0.370020       2.078061          -0.000000
          175              H       0.493608      11.339915      39.406315       0.115184       1.161632 0.81456940E+01  0.80482339E+02                                 1.821500                            1.661228      -1.341566       2.236805                    0.994849       3.706771      10.475258       0.487946       1.270463      -0.708871       0.021777       0.025471       0.015235       0.036812       0.005447       0.001695       0.003090      -0.011959       0.006384      -0.009173       0.000328       0.008845              1.913264       1.914460       0.562817       0.316450       1.897508       0.273783       1.927823          -0.000000
          176              H       0.195876      11.430018      37.069017       0.117386       1.095598 0.78422972E+01  0.77004948E+02                                 1.784247                            1.658552      -1.082806       2.366960                    0.996979       3.606121      10.268624       0.474225       1.315364      -0.700442       0.023507       0.025789      -0.018971       0.039718       0.014211      -0.002422      -0.003145      -0.001094       0.002594      -0.014667      -0.000232       0.014899              1.855832       1.771794       0.389058      -0.221341       1.838197      -0.368623       1.957505           0.000000
          177              C       1.392025       7.717514      45.434934       0.122668      25.982069 0.30434369E+03  0.65688127E+04                                 7.659910                            5.833319       0.401370       2.139986                    0.999848      25.743150      71.763500       0.676839       0.419274      -1.058503       0.040341       0.025958      -0.024231       0.053744       0.021032      -0.018273       0.022044      -0.014151       0.001276      -0.041211       0.014386       0.026824              8.952352      11.253120      -0.076133       2.149007       8.453560      -3.570246       7.150376          -0.000000
          178              C       3.217590       8.866654      45.037324      -0.101357      30.488285 0.40064102E+03  0.92263399E+04                                 8.430764                            6.648531       0.309184       2.071830                    0.999810      28.805002      81.892591       0.642843       0.413740      -1.066182      -0.009774      -0.064235       0.039259       0.075914       0.057901      -0.005151      -0.070109       0.015490      -0.100341      -0.094429      -0.002842       0.097271              9.549815      11.947948      -0.309187       2.741734       8.850818      -3.318913       7.850678           0.000000
          179              C       2.218622       9.348509      44.279717      -0.004579      29.344405 0.35638675E+03  0.79956628E+04                                 8.327673                            6.310326       0.171997       2.046322                    0.999789      27.500312      77.966877       0.651568       0.418999      -1.059479      -0.072208      -0.032893      -0.006510       0.079613       0.026817      -0.014195      -0.019504      -0.007614      -0.040737      -0.024493      -0.019438       0.043931              9.700049       9.669413      -0.642404       2.339481      10.348576      -4.967421       9.082159           0.000000
          180              C       2.846731       4.432021      47.154326       0.142541      25.406162 0.29967981E+03  0.64614601E+04                                 7.635057                            5.838011       0.387344       2.143058                    0.999764      25.546254      71.837872       0.666084       0.426485      -1.051026      -0.055108       0.021527       0.015481       0.061155      -0.028930       0.019640       0.018290       0.032307       0.071691      -0.053693       0.017669       0.036024              8.933472       9.700449       0.607626      -2.613393      12.099225       0.055843       5.000741          -0.000000
          181              C       0.984603       4.471196      48.083872      -0.020003      28.910153 0.32873650E+03  0.72448646E+04                                 8.250768                            6.052001       0.194669       2.058395                    0.999841      27.197547      77.010811       0.665185       0.417812      -1.057749       0.038118      -0.053954      -0.035583       0.075035      -0.006571      -0.010801       0.006027       0.047916      -0.007437      -0.024653      -0.005532       0.030185              9.821087      12.172496       2.070920      -3.402316      11.727408      -1.048701       5.563358          -0.000000
          182              C       1.284947       5.713050      47.885067      -0.088546      29.899578 0.37683722E+03  0.85730527E+04                                 8.380394                            6.480842       0.329048       2.089940                    0.999407      28.367434      80.981662       0.644146       0.417965      -1.060156       0.065411       0.017866      -0.042150       0.079840      -0.014012      -0.055705       0.009823       0.049179      -0.132473      -0.070739      -0.005982       0.076721              9.626552      10.517454       0.420815      -2.223277      13.040702      -0.594048       5.321499          -0.000000
          183              C       5.873668       6.070850      46.778209       0.144821      24.808015 0.30379724E+03  0.65662604E+04                                 7.485327                            5.864825       0.354299       2.134435                    0.999855      25.527052      71.644677       0.667443       0.424578      -1.053224      -0.013122      -0.013898      -0.054466       0.057722       0.024834       0.022048      -0.011839      -0.016025       0.037111      -0.043348       0.018111       0.025237              8.625829      11.764651      -2.732048       0.738426       5.723238       1.550265       8.389598          -0.000000
          184              C       4.848584       5.915455      44.870758      -0.054330      27.986143 0.36447951E+03  0.82282909E+04                                 8.032684                            6.387186       0.239517       2.064169                    0.999717      28.013448      79.828661       0.646386       0.419737      -1.058366      -0.028901       0.019933       0.072212       0.080294      -0.002271       0.023230       0.037728       0.027128       0.181774      -0.058336      -0.019344       0.077679              8.969580      11.892833      -2.967992       0.753919       6.192860       1.183772       8.823046           0.000000
          185              C       6.025146       5.381367      44.736431      -0.049324      28.498854 0.36324701E+03  0.81795337E+04                                 8.097961                            6.350595       0.362348       2.101720                    0.999836      27.858764      78.845071       0.653313       0.416350      -1.062326       0.055068      -0.014056       0.061542       0.083770      -0.008427       0.024506       0.031141       0.024134       0.131318      -0.051691      -0.009084       0.060774              9.081634      11.611972      -2.912157      -0.853993       6.438201       2.017730       9.194728          -0.000000
          186              C       4.194358      12.908228      48.637301       0.122986      24.898659 0.30662590E+03  0.66489556E+04                                 7.417101                            5.839005       0.402405       2.127400                    0.999646      26.354000      74.311289       0.677425       0.416965      -1.057014      -0.014944       0.033562       0.056703       0.067565       0.018667      -0.022468       0.024933       0.004620       0.091623      -0.048357       0.003537       0.044820              8.296577       7.514678      -3.673926       0.457645       8.051483      -0.374742       9.323570           0.000000
          187              C       4.082056       0.130584      50.722064      -0.060002      30.374705 0.37993705E+03  0.86904096E+04                                 8.533378                            6.545034       0.078119       1.997418                    0.999708      28.989669      83.896524       0.633336       0.422808      -1.053566       0.044850      -0.058493      -0.049936       0.089031      -0.029892      -0.007421       0.018460      -0.024498       0.174711      -0.061572      -0.002974       0.064546              9.719634       7.872766      -3.918931       2.035133       8.956971      -1.775614      12.329165           0.000000
          188              C       3.288105       1.005497      50.141769      -0.078005      29.103357 0.36987496E+03  0.83962365E+04                                 8.225627                            6.411840       0.232267       2.041895                    0.999838      28.978390      83.304596       0.647343       0.416813      -1.058271      -0.001027       0.004786      -0.079058       0.079210      -0.040894      -0.020324       0.033696      -0.016795       0.107841      -0.060115      -0.009314       0.069429              9.248051       8.692934      -4.737700       0.834754       9.773211      -0.311407       9.278008           0.000000
          189              C       4.499925       8.874489      48.218199       0.121375      24.761106 0.30161946E+03  0.65011876E+04                                 7.412265                            5.813274       0.352647       2.127783                    0.999816      25.739869      71.914712       0.676331       0.420159      -1.057003      -0.017753      -0.038378       0.039526       0.057882      -0.003637      -0.022541      -0.023939      -0.009567      -0.005705      -0.035348       0.004149       0.031198              8.409552       5.651703       2.804962       1.770081      10.016193       0.982191       9.560760          -0.000000
          190              C       4.496007       8.067480      50.222366      -0.019827      28.027083 0.34399655E+03  0.76455124E+04                                 8.038481                            6.183679       0.220836       2.064435                    0.999823      27.272341      76.820219       0.661123       0.416842      -1.061430       0.036425       0.066808      -0.016935       0.077954       0.006215      -0.001450      -0.035679      -0.041231       0.045108      -0.029924      -0.020205       0.050129              9.199259       6.149091       2.486127       2.840740       8.482632       1.603604      12.966054          -0.000000
          191              C       3.865286       7.230436      49.421774      -0.078627      29.258258 0.37692097E+03  0.85589155E+04                                 8.198785                            6.432346       0.378509       2.097025                    0.999856      28.367722      80.398716       0.655266       0.411642      -1.066258      -0.004847       0.023941      -0.075438       0.079294       0.018838       0.000134      -0.059148      -0.066469       0.122045      -0.062265      -0.026239       0.088504              9.237624       6.803183       3.835859       1.932407      10.691655       1.598153      10.218036          -0.000000
          192              C       3.006044       1.448177      45.064190       0.554415      25.997730 0.27653549E+03  0.58579023E+04                                 8.038193                            5.844092      -0.058424       2.019694                    0.999579      23.191833      65.152763       0.624310       0.463142      -1.027108      -0.015659       0.002914       0.063948       0.065902      -0.051961       0.006236      -0.024392      -0.075019      -0.176961      -0.063871      -0.033568       0.097439              9.815978       8.293624       2.047943      -1.096630       6.149995       2.012643      15.004314           0.000000
          193              C       3.096147       1.220960      43.586587      -0.020570      38.744618 0.43988719E+03  0.10302995E+05                                 9.917534                            6.944541      -0.096902       1.968511                    0.999272      27.493740      77.186961       0.636073       0.411128      -1.074774       0.007575       0.002391      -0.047314       0.047977      -0.000921       0.002649       0.002843       0.011250       0.000992      -0.007182       0.000594       0.006589             12.590902       8.423104       2.868920      -1.349947       8.295239       2.825663      21.054364           0.000000
          194              C       4.035046       1.852987      42.802115      -0.127168      36.357449 0.43297458E+03  0.10210727E+05                                 9.619144                            7.002309      -0.062392       1.942082                    0.999653      30.016375      87.595134       0.611590       0.424670      -1.054646      -0.015224      -0.021390      -0.010763       0.028375       0.020249       0.010175       0.002706       0.004408      -0.063724      -0.024391      -0.008248       0.032639             11.700016       8.317269       2.739771      -0.933946       7.697356       2.015656      19.085424           0.000000
          195              C       4.096420       1.628382      41.453467      -0.123647      36.656878 0.43015453E+03  0.10123329E+05                                 9.680921                            6.984573      -0.048118       1.948797                    0.999684      29.866267      86.945615       0.611957       0.425291      -1.054712      -0.020674      -0.011201       0.017582       0.029360       0.014140      -0.013472      -0.014997       0.009484      -0.058178      -0.027642      -0.004558       0.032200             11.928914       7.804651       2.731013      -0.020020       8.013818       2.866809      19.968274           0.000000
          196              C       3.252847       0.696013      40.857052      -0.016378      40.014401 0.42284047E+03  0.98045578E+04                                10.157423                            6.809722      -0.019710       1.999256                    0.999359      27.075670      75.586488       0.642305       0.411257      -1.074886       0.004682       0.006931       0.043431       0.044229      -0.002765       0.007445       0.001407      -0.008218      -0.032810      -0.014694       0.004229       0.010464             13.844864       8.643414       2.924221      -1.853771       8.244692       2.277627      24.646486          -0.000000
          197              C       2.323089       0.080962      41.603913      -0.104785      37.053119 0.43613775E+03  0.10329718E+05                                 9.881846                            7.114254      -0.198246       1.910093                    0.999352      29.842882      87.988570       0.594258       0.435177      -1.045617       0.011331       0.013285       0.028668       0.033567      -0.007627       0.016729       0.005360      -0.010576      -0.070080      -0.032190       0.010914       0.021276             12.223194       8.924574       3.308558      -1.942855       8.198900       0.918059      19.546109          -0.000000
          198              C       2.235598       0.282061      43.011666      -0.121941      37.398466 0.46276824E+03  0.11094170E+05                                 9.870552                            7.275966      -0.038744       1.955079                    0.999506      30.149790      88.651532       0.595560       0.428992      -1.052194       0.008024       0.001519      -0.027806       0.028980       0.011285      -0.010165      -0.008967       0.007083      -0.031217      -0.016068      -0.006499       0.022567             12.015267       8.383851       3.346642      -0.455357       9.099761       2.452128      18.562189           0.000000
          199              C       3.350785       0.406116      39.368704       0.575835      26.033540 0.25450309E+03  0.52812015E+04                                 8.102527                            5.623926      -0.031261       2.039314                    0.999670      22.506230      62.608050       0.633358       0.466034      -1.025363       0.023692      -0.006136      -0.057550       0.062538      -0.064572       0.010214      -0.030169      -0.002006      -0.155532      -0.064582      -0.031527       0.096109             10.651737       7.099505       2.184635      -1.656981       6.692891       1.069371      18.162815           0.000000
          200              C      11.666375       5.340886      18.569434       0.122668      25.982070 0.30434368E+03  0.65688125E+04                                 7.659910                            5.833319       0.401370       2.139986                    0.999848      25.743150      71.763502       0.676839       0.419274      -1.058503      -0.040341      -0.025958      -0.024231       0.053744       0.021032       0.018273      -0.022044      -0.014151       0.001276      -0.041211       0.014386       0.026824              8.952353      11.253120      -0.076134      -2.149007       8.453561       3.570246       7.150377          -0.000000
          201              C       9.840810       4.191746      18.171824      -0.101357      30.488274 0.40064086E+03  0.92263356E+04                                 8.430763                            6.648531       0.309184       2.071830                    0.999810      28.804994      81.892570       0.642843       0.413740      -1.066182       0.009774       0.064235       0.039259       0.075914       0.057901       0.005151       0.070109       0.015490      -0.100341      -0.094429      -0.002841       0.097271              9.549813      11.947946      -0.309187      -2.741730       8.850818       3.318913       7.850676           0.000000
          202              C      10.839778       3.709891      17.414217      -0.004579      29.344400 0.35638668E+03  0.79956607E+04                                 8.327671                            6.310325       0.171997       2.046322                    0.999789      27.500311      77.966868       0.651568       0.418999      -1.059479       0.072208       0.032893      -0.006510       0.079613       0.026817       0.014195       0.019504      -0.007614      -0.040737      -0.024493      -0.019438       0.043931              9.700047       9.669411      -0.642403      -2.339480      10.348574       4.967420       9.082156           0.000000
          203              C      10.211669       8.626379      20.288826       0.142541      25.406165 0.29967990E+03  0.64614626E+04                                 7.635058                            5.838012       0.387344       2.143058                    0.999764      25.546254      71.837872       0.666084       0.426485      -1.051026       0.055108      -0.021527       0.015481       0.061155      -0.028930      -0.019640      -0.018290       0.032307       0.071691      -0.053693       0.017669       0.036024              8.933472       9.700449       0.607625       2.613395      12.099225      -0.055842       5.000743          -0.000000
          204              C      12.073797       8.587204      21.218372      -0.020003      28.910157 0.32873653E+03  0.72448655E+04                                 8.250769                            6.052001       0.194669       2.058395                    0.999841      27.197547      77.010811       0.665185       0.417812      -1.057749      -0.038118       0.053954      -0.035583       0.075035      -0.006571       0.010801      -0.006027       0.047916      -0.007437      -0.024653      -0.005532       0.030185              9.821088      12.172496       2.070918       3.402317      11.727410       1.048702       5.563359          -0.000000
          205              C      11.773453       7.345350      21.019567      -0.088546      29.899578 0.37683719E+03  0.85730521E+04                                 8.380395                            6.480842       0.329048       2.089940                    0.999407      28.367433      80.981661       0.644146       0.417965      -1.060156      -0.065411      -0.017866      -0.042150       0.079840      -0.014012       0.055705      -0.009823       0.049179      -0.132473      -0.070739      -0.005982       0.076721              9.626552      10.517455       0.420814       2.223277      13.040703       0.594049       5.321499          -0.000000
          206              C       7.184732       6.987550      19.912709       0.144821      24.808015 0.30379724E+03  0.65662604E+04                                 7.485327                            5.864825       0.354299       2.134435                    0.999855      25.527052      71.644677       0.667443       0.424578      -1.053224       0.013122       0.013898      -0.054466       0.057722       0.024834      -0.022048       0.011839      -0.016025       0.037111      -0.043348       0.018111       0.025237              8.625829      11.764651      -2.732048      -0.738426       5.723238      -1.550265       8.389598          -0.000000
          207              C       8.209816       7.142945      18.005258      -0.054330      27.986143 0.36447950E+03  0.82282908E+04                                 8.032684                            6.387186       0.239517       2.064169                    0.999717      28.013448      79.828661       0.646386       0.419737      -1.058366       0.028901      -0.019933       0.072212       0.080294      -0.002271      -0.023230      -0.037728       0.027128       0.181774      -0.058336      -0.019344       0.077679              8.969580      11.892833      -2.967992      -0.753920       6.192860      -1.183772       8.823046           0.000000
          208              C       7.033254       7.677033      17.870931      -0.049324      28.498855 0.36324701E+03  0.81795338E+04                                 8.097961                            6.350595       0.362348       2.101720                    0.999836      27.858764      78.845072       0.653313       0.416350      -1.062326      -0.055068       0.014056       0.061542       0.083770      -0.008427      -0.024506      -0.031141       0.024134       0.131318      -0.051691      -0.009084       0.060774              9.081634      11.611973      -2.912157       0.853993       6.438201      -2.017730       9.194728          -0.000000
          209              C       8.864042       0.150172      21.771801       0.122986      24.898659 0.30662590E+03  0.66489556E+04                                 7.417101                            5.839005       0.402405       2.127400                    0.999646      26.354000      74.311289       0.677425       0.416965      -1.057014       0.014944      -0.033562       0.056703       0.067565       0.018667       0.022468      -0.024933       0.004620       0.091623      -0.048357       0.003537       0.044820              8.296577       7.514679      -3.673927      -0.457645       8.051483       0.374742       9.323570           0.000000
          210              C       8.976344      12.927816      23.856564      -0.060002      30.374703 0.37993702E+03  0.86904087E+04                                 8.533378                            6.545033       0.078119       1.997418                    0.999708      28.989668      83.896520       0.633336       0.422808      -1.053566      -0.044850       0.058493      -0.049936       0.089031      -0.029892       0.007421      -0.018460      -0.024498       0.174710      -0.061572      -0.002974       0.064546              9.719634       7.872766      -3.918931      -2.035134       8.956971       1.775614      12.329164           0.000000
          211              C       9.770295      12.052903      23.276269      -0.078005      29.103355 0.36987494E+03  0.83962358E+04                                 8.225626                            6.411839       0.232267       2.041895                    0.999838      28.978389      83.304589       0.647343       0.416813      -1.058271       0.001027      -0.004786      -0.079058       0.079210      -0.040894       0.020324      -0.033696      -0.016795       0.107841      -0.060115      -0.009314       0.069429              9.248050       8.692933      -4.737700      -0.834754       9.773210       0.311408       9.278007          -0.000000
          212              C       8.558475       4.183911      21.352699       0.121375      24.761106 0.30161946E+03  0.65011876E+04                                 7.412265                            5.813274       0.352647       2.127783                    0.999816      25.739869      71.914712       0.676331       0.420159      -1.057003       0.017753       0.038378       0.039526       0.057882      -0.003637       0.022541       0.023939      -0.009567      -0.005705      -0.035348       0.004149       0.031198              8.409552       5.651703       2.804962      -1.770081      10.016192      -0.982191       9.560759          -0.000000
          213              C       8.562393       4.990920      23.356866      -0.019827      28.027082 0.34399654E+03  0.76455122E+04                                 8.038481                            6.183679       0.220836       2.064435                    0.999823      27.272341      76.820219       0.661123       0.416842      -1.061430      -0.036425      -0.066808      -0.016935       0.077954       0.006215       0.001450       0.035679      -0.041231       0.045108      -0.029924      -0.020205       0.050129              9.199259       6.149091       2.486127      -2.840740       8.482632      -1.603604      12.966054          -0.000000
          214              C       9.193114       5.827964      22.556274      -0.078627      29.258257 0.37692097E+03  0.85589153E+04                                 8.198784                            6.432346       0.378509       2.097025                    0.999856      28.367722      80.398713       0.655266       0.411642      -1.066258       0.004847      -0.023941      -0.075438       0.079294       0.018838      -0.000134       0.059148      -0.066469       0.122045      -0.062265      -0.026239       0.088504              9.237624       6.803182       3.835859      -1.932407      10.691654      -1.598153      10.218035          -0.000000
          215              C      10.052356      11.610223      18.198690       0.554415      25.997730 0.27653549E+03  0.58579023E+04                                 8.038193                            5.844092      -0.058424       2.019694                    0.999579      23.191833      65.152763       0.624310       0.463142      -1.027108       0.015659      -0.002914       0.063948       0.065902      -0.051960      -0.006236       0.024392      -0.075019      -0.176961      -0.063871      -0.033568       0.097439              9.815977       8.293624       2.047944       1.096630       6.149995      -2.012643      15.004314           0.000000
          216              C       9.962253      11.837440      16.721087      -0.020570      38.744618 0.43988719E+03  0.10302995E+05                                 9.917534                            6.944541      -0.096901       1.968511                    0.999272      27.493740      77.186960       0.636073       0.411128      -1.074774      -0.007575      -0.002391      -0.047314       0.047977      -0.000921      -0.002649      -0.002843       0.011250       0.000992      -0.007182       0.000594       0.006589             12.590902       8.423103       2.868920       1.349946       8.295239      -2.825663      21.054363           0.000000
          217              C       9.023354      11.205413      15.936615      -0.127168      36.357448 0.43297456E+03  0.10210726E+05                                 9.619144                            7.002309      -0.062392       1.942082                    0.999653      30.016374      87.595130       0.611590       0.424670      -1.054646       0.015224       0.021390      -0.010763       0.028375       0.020249      -0.010175      -0.002706       0.004408      -0.063724      -0.024391      -0.008248       0.032639             11.700016       8.317269       2.739771       0.933946       7.697356      -2.015656      19.085424           0.000000
          218              C       8.961980      11.430018      14.587967      -0.123647      36.656875 0.43015449E+03  0.10123328E+05                                 9.680920                            6.984573      -0.048118       1.948797                    0.999684      29.866265      86.945610       0.611957       0.425291      -1.054712       0.020674       0.011201       0.017582       0.029360       0.014139       0.013472       0.014997       0.009484      -0.058178      -0.027642      -0.004558       0.032200             11.928914       7.804650       2.731013       0.020020       8.013818      -2.866809      19.968274           0.000000
          219              C       9.805553      12.362387      13.991552      -0.016378      40.014401 0.42284047E+03  0.98045577E+04                                10.157423                            6.809722      -0.019710       1.999256                    0.999359      27.075670      75.586487       0.642305       0.411257      -1.074886      -0.004682      -0.006931       0.043431       0.044229      -0.002765      -0.007445      -0.001407      -0.008218      -0.032810      -0.014694       0.004229       0.010464             13.844864       8.643414       2.924221       1.853770       8.244692      -2.277627      24.646485          -0.000000
          220              C      10.735311      12.977438      14.738413      -0.104785      37.053117 0.43613772E+03  0.10329717E+05                                 9.881846                            7.114253      -0.198246       1.910093                    0.999352      29.842881      87.988565       0.594258       0.435177      -1.045617      -0.011331      -0.013285       0.028668       0.033567      -0.007627      -0.016729      -0.005360      -0.010576      -0.070080      -0.032190       0.010914       0.021276             12.223194       8.924574       3.308558       1.942855       8.198900      -0.918059      19.546108          -0.000000
          221              C      10.822802      12.776339      16.146166      -0.121941      37.398466 0.46276824E+03  0.11094170E+05                                 9.870552                            7.275966      -0.038744       1.955079                    0.999506      30.149790      88.651531       0.595560       0.428992      -1.052194      -0.008024      -0.001519      -0.027806       0.028980       0.011285       0.010165       0.008967       0.007083      -0.031217      -0.016068      -0.006499       0.022567             12.015267       8.383851       3.346642       0.455357       9.099761      -2.452128      18.562188           0.000000
          222              C       9.707615      12.652284      12.503204       0.575835      26.033539 0.25450308E+03  0.52812013E+04                                 8.102528                            5.623926      -0.031261       2.039314                    0.999670      22.506229      62.608050       0.633358       0.466034      -1.025363      -0.023692       0.006136      -0.057550       0.062538      -0.064572      -0.010214       0.030169      -0.002006      -0.155532      -0.064582      -0.031527       0.096109             10.651737       7.099505       2.184635       1.656981       6.692891      -1.069371      18.162816           0.000000
          223              C      11.870086       7.921225       5.136684       0.122668      25.982070 0.30434369E+03  0.65688127E+04                                 7.659910                            5.833319       0.401370       2.139986                    0.999848      25.743150      71.763500       0.676839       0.419274      -1.058503      -0.025958       0.040341      -0.024231       0.053744      -0.021032      -0.022044      -0.018273       0.014151       0.001276      -0.041211       0.014386       0.026824              8.952352       8.453560       0.076133       3.570246      11.253120       2.149006       7.150376          -0.000000
          224              C      10.720946       9.746790       4.739074      -0.101357      30.488283 0.40064101E+03  0.92263398E+04                                 8.430763                            6.648531       0.309184       2.071830                    0.999810      28.805002      81.892592       0.642843       0.413740      -1.066182       0.064235      -0.009774       0.039259       0.075914      -0.057901       0.070109      -0.005151      -0.015490      -0.100341      -0.094429      -0.002841       0.097271              9.549814       8.850819       0.309187       3.318914      11.947947       2.741730       7.850677           0.000000
          225              C      10.239091       8.747822       3.981467      -0.004579      29.344402 0.35638674E+03  0.79956624E+04                                 8.327673                            6.310326       0.171997       2.046322                    0.999789      27.500311      77.966876       0.651568       0.418999      -1.059479       0.032893      -0.072208      -0.006510       0.079613      -0.026817       0.019504      -0.014195       0.007614      -0.040737      -0.024493      -0.019438       0.043931              9.700049      10.348576       0.642404       4.967421       9.669413       2.339480       9.082158           0.000000
          226              C       2.097179       9.375931       6.856076       0.142541      25.406165 0.29967990E+03  0.64614626E+04                                 7.635057                            5.838012       0.387344       2.143058                    0.999764      25.546254      71.837871       0.666084       0.426485      -1.051026      -0.021527      -0.055108       0.015481       0.061155       0.028930      -0.018290       0.019640      -0.032307       0.071691      -0.053693       0.017669       0.036024              8.933472      12.099224      -0.607625      -0.055842       9.700449      -2.613394       5.000743          -0.000000
          227              C       2.058004       7.513803       7.785622      -0.020003      28.910150 0.32873642E+03  0.72448623E+04                                 8.250767                            6.051999       0.194669       2.058395                    0.999841      27.197548      77.010811       0.665185       0.417812      -1.057749       0.053954       0.038118      -0.035583       0.075035       0.006571      -0.006027      -0.010801      -0.047916      -0.007437      -0.024653      -0.005532       0.030185              9.821086      11.727407      -2.070919       1.048701      12.172495      -3.402315       5.563356          -0.000000
          228              C       0.816150       7.814147       7.586817      -0.088546      29.899580 0.37683722E+03  0.85730529E+04                                 8.380395                            6.480842       0.329048       2.089940                    0.999407      28.367434      80.981662       0.644146       0.417965      -1.060156      -0.017866       0.065411      -0.042150       0.079840       0.014012      -0.009823      -0.055705      -0.049179      -0.132473      -0.070739      -0.005982       0.076721              9.626552      13.040704      -0.420815       0.594049      10.517455      -2.223277       5.321499          -0.000000
          229              C       0.458350      12.402868       6.479959       0.144821      24.808014 0.30379722E+03  0.65662600E+04                                 7.485327                            5.864825       0.354299       2.134435                    0.999855      25.527051      71.644676       0.667443       0.424578      -1.053223       0.013898      -0.013122      -0.054466       0.057722      -0.024834       0.011839       0.022048       0.016025       0.037111      -0.043348       0.018111       0.025237              8.625829       5.723238       2.732048      -1.550265      11.764651       0.738426       8.389598          -0.000000
          230              C       0.613745      11.377784       4.572508      -0.054330      27.986143 0.36447951E+03  0.82282909E+04                                 8.032684                            6.387186       0.239517       2.064169                    0.999717      28.013448      79.828661       0.646386       0.419737      -1.058366      -0.019933      -0.028901       0.072212       0.080294       0.002271      -0.037728       0.023230      -0.027128       0.181774      -0.058336      -0.019344       0.077679              8.969580       6.192860       2.967992      -1.183772      11.892833       0.753920       8.823046          -0.000000
          231              C       1.147833      12.554346       4.438181      -0.049324      28.498854 0.36324700E+03  0.81795335E+04                                 8.097961                            6.350595       0.362348       2.101720                    0.999836      27.858764      78.845069       0.653313       0.416350      -1.062326       0.014056       0.055068       0.061542       0.083770       0.008427      -0.031141       0.024506      -0.024134       0.131318      -0.051691      -0.009084       0.060774              9.081633       6.438201       2.912157      -2.017730      11.611972      -0.853993       9.194727           0.000000
          232              C       6.679372      10.723558       8.339051       0.122986      24.898659 0.30662590E+03  0.66489555E+04                                 7.417101                            5.839004       0.402405       2.127400                    0.999646      26.354000      74.311287       0.677425       0.416965      -1.057014      -0.033562      -0.014944       0.056703       0.067565      -0.018667      -0.024933      -0.022468      -0.004620       0.091623      -0.048357       0.003537       0.044820              8.296577       8.051482       3.673926       0.374742       7.514678       0.457645       9.323570           0.000000
          233              C       6.398616      10.611256      10.423814      -0.060002      30.374705 0.37993706E+03  0.86904097E+04                                 8.533378                            6.545033       0.078119       1.997418                    0.999708      28.989669      83.896523       0.633336       0.422808      -1.053566       0.058493       0.044850      -0.049936       0.089031       0.029892      -0.018460      -0.007421       0.024498       0.174711      -0.061572      -0.002974       0.064546              9.719634       8.956971       3.918931       1.775614       7.872766       2.035134      12.329165           0.000000
          234              C       5.523703       9.817305       9.843519      -0.078005      29.103357 0.36987497E+03  0.83962365E+04                                 8.225626                            6.411840       0.232267       2.041895                    0.999838      28.978390      83.304591       0.647343       0.416813      -1.058271      -0.004786      -0.001027      -0.079058       0.079210       0.040894      -0.033696      -0.020324       0.016795       0.107841      -0.060115      -0.009314       0.069429              9.248051       9.773210       4.737699       0.311408       8.692933       0.834754       9.278008           0.000000
          235              C      10.713111      11.029125       7.919949       0.121375      24.761106 0.30161946E+03  0.65011876E+04                                 7.412265                            5.813274       0.352647       2.127783                    0.999816      25.739869      71.914712       0.676331       0.420159      -1.057003       0.038378      -0.017753       0.039526       0.057882       0.003637       0.023939      -0.022541       0.009567      -0.005705      -0.035348       0.004149       0.031198              8.409552      10.016192      -2.804962      -0.982191       5.651703       1.770081       9.560760          -0.000000
          236              C      11.520120      11.025207       9.924116      -0.019827      28.027081 0.34399653E+03  0.76455119E+04                                 8.038481                            6.183679       0.220836       2.064435                    0.999823      27.272340      76.820217       0.661123       0.416842      -1.061430      -0.066808       0.036425      -0.016935       0.077954      -0.006215       0.035679      -0.001450       0.041231       0.045108      -0.029924      -0.020205       0.050129              9.199259       8.482632      -2.486127      -1.603604       6.149091       2.840740      12.966054          -0.000000
          237              C      12.357164      10.394486       9.123524      -0.078627      29.258257 0.37692097E+03  0.85589152E+04                                 8.198784                            6.432345       0.378509       2.097025                    0.999856      28.367722      80.398712       0.655267       0.411642      -1.066258      -0.023941      -0.004847      -0.075438       0.079294      -0.018838       0.059148       0.000134       0.066469       0.122045      -0.062265      -0.026239       0.088504              9.237624      10.691654      -3.835859      -1.598153       6.803182       1.932407      10.218035          -0.000000
          238              C       5.081023       9.535244       4.765940       0.554415      25.997732 0.27653549E+03  0.58579023E+04                                 8.038194                            5.844092      -0.058424       2.019694                    0.999579      23.191833      65.152763       0.624310       0.463142      -1.027108      -0.002914      -0.015659       0.063948       0.065902       0.051960       0.024392       0.006236       0.075019      -0.176961      -0.063871      -0.033568       0.097439              9.815978       6.149995      -2.047943      -2.012643       8.293624      -1.096631      15.004316           0.000001
          239              C       5.308240       9.625347       3.288337      -0.020570      38.744626 0.43988730E+03  0.10302998E+05                                 9.917535                            6.944541      -0.096901       1.968511                    0.999272      27.493740      77.186958       0.636073       0.411128      -1.074774      -0.002391       0.007575      -0.047314       0.047977       0.000921      -0.002843       0.002649      -0.011250       0.000992      -0.007182       0.000594       0.006589             12.590905       8.295239      -2.868918      -2.825667       8.423102      -1.349945      21.054374           0.000000
          240              C       4.676213      10.564246       2.503865      -0.127168      36.357442 0.43297455E+03  0.10210726E+05                                 9.619143                            7.002309      -0.062392       1.942082                    0.999653      30.016374      87.595131       0.611590       0.424670      -1.054646       0.021390      -0.015224      -0.010763       0.028375      -0.020249      -0.002706       0.010175      -0.004408      -0.063724      -0.024391      -0.008248       0.032639             11.700015       7.697355      -2.739771      -2.015656       8.317268      -0.933944      19.085421           0.000000
          241              C       4.900818      10.625620       1.155217      -0.123647      36.656877 0.43015454E+03  0.10123329E+05                                 9.680920                            6.984573      -0.048118       1.948797                    0.999684      29.866267      86.945615       0.611957       0.425291      -1.054712       0.011201      -0.020674       0.017582       0.029360      -0.014139       0.014997      -0.013472      -0.009484      -0.058178      -0.027642      -0.004558       0.032200             11.928914       8.013818      -2.731013      -2.866809       7.804651      -0.020020      19.968273           0.000000
          242              C       5.833187       9.782047       0.558802      -0.016378      40.014404 0.42284046E+03  0.98045573E+04                                10.157423                            6.809722      -0.019710       1.999256                    0.999359      27.075669      75.586484       0.642305       0.411257      -1.074886      -0.006931       0.004682       0.043431       0.044229       0.002765      -0.001407       0.007445       0.008218      -0.032810      -0.014694       0.004229       0.010464             13.844866       8.244692      -2.924221      -2.277626       8.643415      -1.853773      24.646491          -0.000000
          243              C       6.448238       8.852289       1.305663      -0.104785      37.053112 0.43613744E+03  0.10329709E+05                                 9.881845                            7.114251      -0.198246       1.910093                    0.999352      29.842881      87.988565       0.594258       0.435177      -1.045618      -0.013285       0.011331       0.028668       0.033567       0.007627      -0.005360       0.016729       0.010576      -0.070080      -0.032190       0.010914       0.021276             12.223193       8.198898      -3.308557      -0.918060       8.924572      -1.942855      19.546109          -0.000000
          244              C       6.247139       8.764798       2.713415      -0.121941      37.398484 0.46276828E+03  0.11094171E+05                                 9.870555                            7.275966      -0.038744       1.955079                    0.999506      30.149789      88.651530       0.595560       0.428992      -1.052194      -0.001519       0.008024      -0.027806       0.028980      -0.011285       0.008967      -0.010165      -0.007083      -0.031217      -0.016068      -0.006499       0.022567             12.015273       9.099759      -3.346639      -2.452130       8.383850      -0.455359      18.562210           0.000001
          245              C       6.123084       9.879985      52.801454       0.575835      26.033541 0.25450308E+03  0.52812013E+04                                 8.102528                            5.623926      -0.031261       2.039314                    0.999670      22.506229      62.608049       0.633358       0.466034      -1.025363       0.006136       0.023692      -0.057550       0.062538       0.064572       0.030169       0.010214       0.002006      -0.155532      -0.064582      -0.031527       0.096109             10.651738       6.692891      -2.184635      -1.069371       7.099505      -1.656981      18.162818           0.000000
          246              C       1.188314       5.137175      32.002184       0.122668      25.982070 0.30434369E+03  0.65688128E+04                                 7.659910                            5.833319       0.401370       2.139986                    0.999848      25.743150      71.763502       0.676839       0.419274      -1.058503       0.025958      -0.040341      -0.024231       0.053744      -0.021032       0.022044       0.018273       0.014151       0.001276      -0.041211       0.014386       0.026824              8.952352       8.453561       0.076133      -3.570246      11.253120      -2.149007       7.150376          -0.000000
          247              C       2.337454       3.311610      31.604574      -0.101357      30.488276 0.40064086E+03  0.92263356E+04                                 8.430763                            6.648531       0.309184       2.071830                    0.999810      28.804994      81.892569       0.642843       0.413740      -1.066182      -0.064235       0.009774       0.039259       0.075914      -0.057901      -0.070109       0.005151      -0.015490      -0.100341      -0.094429      -0.002841       0.097271              9.549814       8.850817       0.309187      -3.318912      11.947947      -2.741733       7.850677           0.000000
          248              C       2.819309       4.310578      30.846967      -0.004579      29.344400 0.35638667E+03  0.79956604E+04                                 8.327671                            6.310324       0.171997       2.046322                    0.999789      27.500310      77.966863       0.651568       0.418999      -1.059479      -0.032893       0.072208      -0.006510       0.079613      -0.026817      -0.019504       0.014195       0.007614      -0.040737      -0.024493      -0.019438       0.043931              9.700047      10.348574       0.642403      -4.967420       9.669411      -2.339480       9.082157           0.000000
          249              C      10.961221       3.682469      33.721576       0.142541      25.406165 0.29967990E+03  0.64614626E+04                                 7.635057                            5.838012       0.387344       2.143058                    0.999764      25.546254      71.837872       0.666084       0.426485      -1.051026       0.021527       0.055108       0.015481       0.061155       0.028930       0.018291      -0.019640      -0.032307       0.071691      -0.053693       0.017669       0.036024              8.933472      12.099225      -0.607625       0.055842       9.700449       2.613395       5.000743          -0.000000
          250              C      11.000396       5.544597      34.651122      -0.020003      28.910156 0.32873653E+03  0.72448653E+04                                 8.250768                            6.052001       0.194669       2.058395                    0.999841      27.197547      77.010810       0.665185       0.417812      -1.057749      -0.053954      -0.038118      -0.035583       0.075035       0.006571       0.006027       0.010801      -0.047916      -0.007437      -0.024653      -0.005532       0.030185              9.821088      11.727409      -2.070918      -1.048702      12.172495       3.402317       5.563359          -0.000000
          251              C      12.242250       5.244253      34.452317      -0.088546      29.899578 0.37683719E+03  0.85730521E+04                                 8.380395                            6.480842       0.329048       2.089940                    0.999407      28.367433      80.981660       0.644146       0.417965      -1.060156       0.017866      -0.065411      -0.042150       0.079840       0.014012       0.009823       0.055705      -0.049179      -0.132473      -0.070739      -0.005982       0.076721              9.626552      13.040703      -0.420814      -0.594049      10.517454       2.223277       5.321499          -0.000000
          252              C      12.600050       0.655532      33.345459       0.144821      24.808015 0.30379723E+03  0.65662604E+04                                 7.485328                            5.864825       0.354299       2.134435                    0.999855      25.527052      71.644679       0.667443       0.424578      -1.053224      -0.013898       0.013122      -0.054466       0.057722      -0.024834      -0.011839      -0.022048       0.016025       0.037111      -0.043348       0.018111       0.025237              8.625829       5.723238       2.732048       1.550265      11.764652      -0.738426       8.389598          -0.000000
          253              C      12.444655       1.680616      31.438008      -0.054330      27.986145 0.36447953E+03  0.82282916E+04                                 8.032684                            6.387186       0.239517       2.064169                    0.999717      28.013449      79.828664       0.646386       0.419737      -1.058366       0.019933       0.028901       0.072212       0.080294       0.002271       0.037728      -0.023230      -0.027128       0.181774      -0.058336      -0.019344       0.077679              8.969580       6.192861       2.967992       1.183772      11.892833      -0.753919       8.823046           0.000000
          254              C      11.910567       0.504054      31.303681      -0.049324      28.498856 0.36324703E+03  0.81795343E+04                                 8.097961                            6.350595       0.362348       2.101720                    0.999836      27.858765      78.845073       0.653313       0.416350      -1.062326      -0.014056      -0.055068       0.061542       0.083770       0.008427       0.031141      -0.024506      -0.024134       0.131318      -0.051691      -0.009084       0.060774              9.081634       6.438201       2.912157       2.017730      11.611972       0.853993       9.194728          -0.000000
          255              C       6.379028       2.334842      35.204551       0.122986      24.898676 0.30662617E+03  0.66489626E+04                                 7.417104                            5.839007       0.402405       2.127400                    0.999646      26.354000      74.311287       0.677425       0.416965      -1.057014       0.033562       0.014944       0.056703       0.067565      -0.018667       0.024933       0.022468      -0.004620       0.091623      -0.048357       0.003537       0.044820              8.296581       8.051485       3.673928      -0.374743       7.514681      -0.457646       9.323575           0.000000
          256              C       6.659784       2.447144      37.289314      -0.060002      30.374706 0.37993706E+03  0.86904099E+04                                 8.533378                            6.545034       0.078119       1.997418                    0.999708      28.989669      83.896524       0.633336       0.422808      -1.053566      -0.058493      -0.044850      -0.049936       0.089031       0.029892       0.018460       0.007421       0.024498       0.174711      -0.061572      -0.002974       0.064546              9.719634       8.956971       3.918932      -1.775614       7.872767      -2.035134      12.329165           0.000000
          257              C       7.534697       3.241095      36.709019      -0.078005      29.103356 0.36987495E+03  0.83962362E+04                                 8.225626                            6.411839       0.232267       2.041895                    0.999838      28.978390      83.304593       0.647343       0.416813      -1.058271       0.004786       0.001027      -0.079058       0.079210       0.040894       0.033696       0.020324       0.016795       0.107841      -0.060115      -0.009314       0.069429              9.248051       9.773211       4.737700      -0.311407       8.692934      -0.834754       9.278008          -0.000000
          258              C       2.345289       2.029275      34.785449       0.121375      24.761106 0.30161947E+03  0.65011879E+04                                 7.412265                            5.813274       0.352647       2.127783                    0.999816      25.739869      71.914712       0.676331       0.420159      -1.057003      -0.038378       0.017753       0.039526       0.057882       0.003637      -0.023939       0.022541       0.009567      -0.005705      -0.035348       0.004149       0.031198              8.409552      10.016192      -2.804962       0.982191       5.651703      -1.770081       9.560760          -0.000000
          259              C       1.538280       2.033193      36.789616      -0.019827      28.027081 0.34399653E+03  0.76455118E+04                                 8.038481                            6.183679       0.220836       2.064435                    0.999823      27.272340      76.820218       0.661123       0.416842      -1.061430       0.066808      -0.036425      -0.016935       0.077954      -0.006215      -0.035679       0.001450       0.041231       0.045108      -0.029924      -0.020205       0.050129              9.199259       8.482632      -2.486127       1.603604       6.149091      -2.840740      12.966055          -0.000000
          260              C       0.701236       2.663914      35.989024      -0.078627      29.258258 0.37692097E+03  0.85589154E+04                                 8.198785                            6.432346       0.378509       2.097025                    0.999856      28.367722      80.398715       0.655266       0.411642      -1.066258       0.023941       0.004847      -0.075438       0.079294      -0.018838      -0.059148      -0.000134       0.066469       0.122045      -0.062265      -0.026239       0.088504              9.237624      10.691655      -3.835859       1.598153       6.803183      -1.932407      10.218036          -0.000000
          261              C       7.977377       3.523156      31.631440       0.554415      25.997729 0.27653549E+03  0.58579024E+04                                 8.038193                            5.844092      -0.058424       2.019694                    0.999579      23.191833      65.152763       0.624310       0.463142      -1.027108       0.002914       0.015659       0.063948       0.065902       0.051961      -0.024392      -0.006236       0.075019      -0.176961      -0.063871      -0.033568       0.097439              9.815977       6.149995      -2.047944       2.012643       8.293624       1.096629      15.004312           0.000000
          262              C       7.750160       3.433053      30.153837      -0.020570      38.744612 0.43988718E+03  0.10302995E+05                                 9.917532                            6.944540      -0.096901       1.968511                    0.999272      27.493740      77.186959       0.636073       0.411128      -1.074774       0.002391      -0.007575      -0.047314       0.047977       0.000921       0.002843      -0.002649      -0.011250       0.000992      -0.007182       0.000594       0.006589             12.590899       8.295239      -2.868920       2.825663       8.423102       1.349944      21.054357           0.000000
          263              C       8.382187       2.494154      29.369365      -0.127168      36.357451 0.43297484E+03  0.10210734E+05                                 9.619145                            7.002311      -0.062392       1.942082                    0.999653      30.016373      87.595125       0.611590       0.424670      -1.054646      -0.021390       0.015224      -0.010763       0.028375      -0.020249       0.002706      -0.010175      -0.004408      -0.063724      -0.024391      -0.008248       0.032639             11.700016       7.697357      -2.739772       2.015654       8.317271       0.933945      19.085421           0.000000
          264              C       8.157582       2.432780      28.020716      -0.123647      36.656857 0.43015448E+03  0.10123328E+05                                 9.680918                            6.984573      -0.048118       1.948797                    0.999684      29.866266      86.945611       0.611957       0.425291      -1.054712      -0.011201       0.020674       0.017582       0.029360      -0.014139      -0.014997       0.013472      -0.009484      -0.058178      -0.027642      -0.004558       0.032200             11.928908       8.013819      -2.731015       2.866807       7.804652       0.020019      19.968254           0.000000
          265              C       7.225213       3.276353      27.424302      -0.016378      40.014389 0.42284035E+03  0.98045543E+04                                10.157420                            6.809721      -0.019710       1.999256                    0.999359      27.075670      75.586487       0.642305       0.411257      -1.074886       0.006931      -0.004682       0.043431       0.044229       0.002765       0.001407      -0.007445       0.008218      -0.032810      -0.014694       0.004229       0.010464             13.844859       8.244691      -2.924222       2.277623       8.643414       1.853772      24.646471          -0.000000
          266              C       6.610162       4.206111      28.171163      -0.104785      37.053124 0.43613774E+03  0.10329718E+05                                 9.881848                            7.114254      -0.198246       1.910093                    0.999352      29.842881      87.988569       0.594258       0.435177      -1.045617       0.013285      -0.011331       0.028668       0.033567       0.007627       0.005360      -0.016729       0.010576      -0.070080      -0.032190       0.010914       0.021276             12.223196       8.198901      -3.308559       0.918058       8.924576       1.942857      19.546113          -0.000000
          267              C       6.811261       4.293602      29.578916      -0.121941      37.398469 0.46276825E+03  0.11094170E+05                                 9.870553                            7.275966      -0.038745       1.955079                    0.999506      30.149790      88.651535       0.595560       0.428992      -1.052194       0.001519      -0.008024      -0.027806       0.028980      -0.011285      -0.008967       0.010165      -0.007083      -0.031217      -0.016068      -0.006499       0.022567             12.015268       9.099761      -3.346642       2.452129       8.383851       0.455357      18.562192           0.000001
          268              C       6.935316       3.178415      25.935954       0.575835      26.033538 0.25450309E+03  0.52812016E+04                                 8.102527                            5.623926      -0.031261       2.039314                    0.999670      22.506230      62.608052       0.633358       0.466034      -1.025363      -0.006136      -0.023692      -0.057550       0.062538       0.064572      -0.030169      -0.010214       0.002006      -0.155532      -0.064582      -0.031527       0.096109             10.651736       6.692891      -2.184635       1.069372       7.099504       1.656980      18.162814           0.000000
          269              C       5.137175       1.188314      21.728816       0.122668      25.982070 0.30434370E+03  0.65688129E+04                                 7.659910                            5.833319       0.401370       2.139986                    0.999848      25.743151      71.763503       0.676839       0.419274      -1.058503      -0.040341       0.025958       0.024231       0.053744      -0.021032      -0.018273      -0.022044      -0.014151       0.001276      -0.041211       0.014386       0.026824              8.952352      11.253120       0.076134       2.149007       8.453560       3.570246       7.150376          -0.000000
          270              C       3.311610       2.337454      22.126426      -0.101357      30.488276 0.40064085E+03  0.92263353E+04                                 8.430763                            6.648531       0.309184       2.071830                    0.999810      28.804994      81.892568       0.642843       0.413740      -1.066182       0.009774      -0.064235      -0.039259       0.075914      -0.057901      -0.005151       0.070109       0.015490      -0.100341      -0.094429      -0.002841       0.097271              9.549814      11.947947       0.309187       2.741733       8.850817       3.318912       7.850677           0.000000
          271              C       4.310578       2.819309      22.884033      -0.004579      29.344401 0.35638669E+03  0.79956609E+04                                 8.327671                            6.310324       0.171997       2.046322                    0.999789      27.500311      77.966865       0.651568       0.418999      -1.059479       0.072208      -0.032893       0.006510       0.079613      -0.026817      -0.014195       0.019504      -0.007614      -0.040737      -0.024493      -0.019438       0.043931              9.700047       9.669411       0.642403       2.339480      10.348574       4.967420       9.082156           0.000000
          272              C       3.682469      10.961221      20.009424       0.142541      25.406162 0.29967981E+03  0.64614602E+04                                 7.635057                            5.838011       0.387344       2.143058                    0.999764      25.546254      71.837872       0.666084       0.426485      -1.051026       0.055108       0.021527      -0.015481       0.061155       0.028930       0.019640      -0.018290       0.032307       0.071691      -0.053693       0.017669       0.036024              8.933472       9.700449      -0.607626      -2.613393      12.099225      -0.055843       5.000741          -0.000000
          273              C       5.544597      11.000396      19.079878      -0.020003      28.910161 0.32873662E+03  0.72448678E+04                                 8.250769                            6.052002       0.194669       2.058395                    0.999841      27.197547      77.010809       0.665185       0.417812      -1.057749      -0.038118      -0.053954       0.035583       0.075035       0.006571      -0.010801      -0.006027       0.047916      -0.007437      -0.024653      -0.005532       0.030185              9.821089      12.172497      -2.070920      -3.402319      11.727409       1.048702       5.563361          -0.000000
          274              C       5.244253      12.242250      19.278683      -0.088546      29.899576 0.37683719E+03  0.85730519E+04                                 8.380394                            6.480841       0.329048       2.089940                    0.999407      28.367433      80.981659       0.644146       0.417965      -1.060156      -0.065411       0.017866       0.042150       0.079840       0.014012      -0.055705      -0.009823       0.049179      -0.132473      -0.070739      -0.005982       0.076721              9.626551      10.517454      -0.420814      -2.223277      13.040701       0.594049       5.321499          -0.000000
          275              C       0.655532      12.600050      20.385541       0.144821      24.808015 0.30379723E+03  0.65662604E+04                                 7.485328                            5.864825       0.354299       2.134435                    0.999855      25.527052      71.644679       0.667443       0.424578      -1.053224       0.013122      -0.013898       0.054466       0.057722      -0.024834       0.022048       0.011839      -0.016025       0.037111      -0.043348       0.018111       0.025237              8.625829      11.764652       2.732048       0.738426       5.723238      -1.550265       8.389598          -0.000000
          276              C       1.680616      12.444655      22.292992      -0.054330      27.986144 0.36447952E+03  0.82282912E+04                                 8.032684                            6.387186       0.239517       2.064169                    0.999717      28.013449      79.828661       0.646386       0.419737      -1.058366       0.028901       0.019933      -0.072212       0.080294       0.002271       0.023230      -0.037728       0.027128       0.181774      -0.058336      -0.019343       0.077679              8.969579      11.892832       2.967992       0.753919       6.192860      -1.183772       8.823045          -0.000000
          277              C       0.504054      11.910567      22.427319      -0.049324      28.498852 0.36324698E+03  0.81795328E+04                                 8.097960                            6.350595       0.362348       2.101720                    0.999836      27.858763      78.845065       0.653313       0.416350      -1.062326      -0.055068      -0.014056      -0.061542       0.083770       0.008427       0.024506      -0.031141       0.024134       0.131318      -0.051691      -0.009084       0.060774              9.081633      11.611971       2.912157      -0.853994       6.438201      -2.017730       9.194727          -0.000000
          278              C       2.334842       6.379028      18.526449       0.122986      24.898676 0.30662616E+03  0.66489623E+04                                 7.417104                            5.839007       0.402405       2.127400                    0.999646      26.354000      74.311288       0.677425       0.416965      -1.057014       0.014944       0.033562      -0.056703       0.067565      -0.018667      -0.022468      -0.024933       0.004620       0.091623      -0.048357       0.003537       0.044820              8.296581       7.514681       3.673928       0.457647       8.051485       0.374744       9.323576           0.000000
          279              C       2.447144       6.659784      16.441686      -0.060002      30.374707 0.37993709E+03  0.86904105E+04                                 8.533378                            6.545034       0.078119       1.997418                    0.999708      28.989670      83.896526       0.633336       0.422808      -1.053566      -0.044850      -0.058493       0.049936       0.089031       0.029892      -0.007421      -0.018460      -0.024498       0.174711      -0.061572      -0.002974       0.064546              9.719634       7.872767       3.918931       2.035134       8.956971       1.775614      12.329165           0.000000
          280              C       3.241095       7.534697      17.021981      -0.078004      29.103355 0.36987494E+03  0.83962358E+04                                 8.225626                            6.411840       0.232267       2.041895                    0.999838      28.978389      83.304590       0.647343       0.416813      -1.058271       0.001027       0.004786       0.079058       0.079210       0.040894      -0.020324      -0.033696      -0.016795       0.107841      -0.060115      -0.009314       0.069429              9.248050       8.692933       4.737699       0.834754       9.773210       0.311407       9.278008           0.000000
          281              C       2.029275       2.345289      18.945551       0.121375      24.761106 0.30161946E+03  0.65011876E+04                                 7.412265                            5.813274       0.352647       2.127783                    0.999816      25.739869      71.914712       0.676331       0.420159      -1.057003       0.017753      -0.038378      -0.039526       0.057882       0.003637      -0.022541       0.023939      -0.009567      -0.005705      -0.035348       0.004149       0.031198              8.409552       5.651703      -2.804962       1.770081      10.016193      -0.982191       9.560760          -0.000000
          282              C       2.033193       1.538280      16.941384      -0.019827      28.027083 0.34399656E+03  0.76455127E+04                                 8.038481                            6.183679       0.220836       2.064435                    0.999823      27.272341      76.820222       0.661123       0.416842      -1.061430      -0.036425       0.066808       0.016935       0.077954      -0.006215      -0.001450       0.035679      -0.041231       0.045108      -0.029924      -0.020205       0.050129              9.199260       6.149091      -2.486127       2.840740       8.482633      -1.603605      12.966055          -0.000000
          283              C       2.663914       0.701236      17.741976      -0.078627      29.258258 0.37692097E+03  0.85589154E+04                                 8.198784                            6.432346       0.378509       2.097025                    0.999856      28.367722      80.398715       0.655266       0.411642      -1.066258       0.004847       0.023941       0.075438       0.079294      -0.018838       0.000134       0.059148      -0.066469       0.122045      -0.062265      -0.026239       0.088504              9.237624       6.803182      -3.835859       1.932407      10.691655      -1.598153      10.218035          -0.000000
          284              C       3.523156       7.977377      22.099560       0.554415      25.997732 0.27653549E+03  0.58579023E+04                                 8.038193                            5.844092      -0.058424       2.019694                    0.999579      23.191833      65.152763       0.624310       0.463142      -1.027108       0.015659       0.002914      -0.063948       0.065902       0.051961       0.006236       0.024392      -0.075019      -0.176961      -0.063871      -0.033568       0.097439              9.815978       8.293624      -2.047943      -1.096631       6.149995      -2.012643      15.004316           0.000000
          285              C       3.433053       7.750160      23.577163      -0.020570      38.744627 0.43988731E+03  0.10302999E+05                                 9.917535                            6.944542      -0.096901       1.968511                    0.999272      27.493740      77.186960       0.636073       0.411128      -1.074774      -0.007575       0.002391       0.047314       0.047977       0.000921       0.002649      -0.002843       0.011250       0.000992      -0.007182       0.000594       0.006589             12.590906       8.423102      -2.868918      -1.349945       8.295239      -2.825667      21.054375           0.000000
          286              C       2.494154       8.382187      24.361635      -0.127168      36.357441 0.43297452E+03  0.10210725E+05                                 9.619143                            7.002309      -0.062392       1.942082                    0.999653      30.016373      87.595127       0.611590       0.424670      -1.054646       0.015224      -0.021390       0.010763       0.028375      -0.020249       0.010175      -0.002707       0.004408      -0.063724      -0.024391      -0.008248       0.032639             11.700015       8.317268      -2.739770      -0.933944       7.697355      -2.015656      19.085421           0.000000
          287              C       2.432780       8.157582      25.710283      -0.123647      36.656875 0.43015451E+03  0.10123328E+05                                 9.680920                            6.984573      -0.048118       1.948797                    0.999684      29.866266      86.945613       0.611957       0.425291      -1.054712       0.020674      -0.011201      -0.017582       0.029360      -0.014139      -0.013472       0.014997       0.009484      -0.058178      -0.027642      -0.004558       0.032200             11.928914       7.804651      -2.731013      -0.020020       8.013817      -2.866809      19.968273           0.000000
          288              C       3.276353       7.225213      26.306698      -0.016378      40.014407 0.42284048E+03  0.98045580E+04                                10.157424                            6.809722      -0.019710       1.999256                    0.999359      27.075670      75.586487       0.642305       0.411257      -1.074886      -0.004682       0.006931      -0.043431       0.044229       0.002765       0.007445      -0.001407      -0.008218      -0.032810      -0.014694       0.004229       0.010464             13.844867       8.643415      -2.924221      -1.853773       8.244692      -2.277626      24.646493          -0.000000
          289              C       4.206111       6.610162      25.559837      -0.104785      37.053115 0.43613748E+03  0.10329710E+05                                 9.881845                            7.114251      -0.198246       1.910093                    0.999352      29.842882      87.988569       0.594258       0.435177      -1.045617      -0.011331       0.013285      -0.028668       0.033567       0.007627       0.016729      -0.005360      -0.010576      -0.070080      -0.032190       0.010914       0.021276             12.223194       8.924572      -3.308557      -1.942855       8.198898      -0.918060      19.546111          -0.000000
          290              C       4.293602       6.811261      24.152085      -0.121941      37.398483 0.46276827E+03  0.11094171E+05                                 9.870555                            7.275966      -0.038744       1.955079                    0.999506      30.149789      88.651529       0.595560       0.428992      -1.052194      -0.008024       0.001519       0.027806       0.028980      -0.011285      -0.010165       0.008967       0.007083      -0.031217      -0.016068      -0.006499       0.022567             12.015272       8.383849      -3.346639      -0.455359       9.099759      -2.452129      18.562209           0.000001
          291              C       3.178415       6.935316      27.795046       0.575835      26.033542 0.25450309E+03  0.52812016E+04                                 8.102528                            5.623926      -0.031261       2.039314                    0.999670      22.506230      62.608052       0.633358       0.466034      -1.025363      -0.023692      -0.006136       0.057550       0.062538       0.064572       0.010214       0.030169      -0.002006      -0.155532      -0.064582      -0.031527       0.096109             10.651738       7.099505      -2.184635      -1.656981       6.692891      -1.069371      18.162819           0.000000
          292              C       7.921225      11.870086      48.594316       0.122668      25.982070 0.30434370E+03  0.65688130E+04                                 7.659910                            5.833319       0.401370       2.139986                    0.999848      25.743150      71.763499       0.676839       0.419274      -1.058503       0.040341      -0.025958       0.024231       0.053744      -0.021032       0.018273       0.022044      -0.014151       0.001276      -0.041211       0.014386       0.026824              8.952352      11.253119       0.076133      -2.149006       8.453560      -3.570246       7.150376          -0.000000
          293              C       9.746790      10.720946      48.991926      -0.101357      30.488282 0.40064099E+03  0.92263392E+04                                 8.430763                            6.648531       0.309184       2.071830                    0.999810      28.805001      81.892589       0.642843       0.413740      -1.066182      -0.009774       0.064235      -0.039259       0.075914      -0.057901       0.005151      -0.070109       0.015490      -0.100341      -0.094429      -0.002841       0.097271              9.549814      11.947946       0.309187      -2.741730       8.850819      -3.318914       7.850677           0.000000
          294              C       8.747822      10.239091      49.749533      -0.004579      29.344404 0.35638676E+03  0.79956631E+04                                 8.327673                            6.310326       0.171997       2.046322                    0.999789      27.500312      77.966880       0.651568       0.418999      -1.059479      -0.072208       0.032893       0.006510       0.079613      -0.026817       0.014195      -0.019504      -0.007614      -0.040737      -0.024493      -0.019438       0.043931              9.700049       9.669414       0.642404      -2.339481      10.348576      -4.967421       9.082158           0.000000
          295              C       9.375931       2.097179      46.874924       0.142541      25.406165 0.29967990E+03  0.64614625E+04                                 7.635057                            5.838012       0.387344       2.143058                    0.999764      25.546254      71.837872       0.666084       0.426485      -1.051026      -0.055108      -0.021527      -0.015481       0.061155       0.028930      -0.019640       0.018290       0.032307       0.071691      -0.053693       0.017669       0.036024              8.933472       9.700449      -0.607624       2.613394      12.099224       0.055842       5.000743          -0.000000
          296              C       7.513803       2.058004      45.945378      -0.020003      28.910149 0.32873640E+03  0.72448618E+04                                 8.250767                            6.051999       0.194669       2.058395                    0.999841      27.197547      77.010809       0.665185       0.417812      -1.057749       0.038118       0.053954       0.035583       0.075035       0.006571       0.010801       0.006027       0.047916      -0.007437      -0.024653      -0.005532       0.030185              9.821086      12.172495      -2.070919       3.402315      11.727407      -1.048701       5.563356          -0.000000
          297              C       7.814147       0.816150      46.144183      -0.088546      29.899579 0.37683720E+03  0.85730524E+04                                 8.380395                            6.480842       0.329048       2.089940                    0.999407      28.367433      80.981660       0.644146       0.417965      -1.060156       0.065411      -0.017866       0.042150       0.079840       0.014012       0.055705       0.009823       0.049179      -0.132473      -0.070739      -0.005982       0.076721              9.626552      10.517455      -0.420815       2.223277      13.040704      -0.594049       5.321499          -0.000000
          298              C      12.402868       0.458350      47.251041       0.144821      24.808014 0.30379722E+03  0.65662600E+04                                 7.485327                            5.864825       0.354299       2.134435                    0.999855      25.527051      71.644676       0.667443       0.424578      -1.053223      -0.013122       0.013898       0.054466       0.057722      -0.024834      -0.022048      -0.011839      -0.016025       0.037111      -0.043348       0.018111       0.025237              8.625829      11.764652       2.732048      -0.738426       5.723238       1.550265       8.389598          -0.000000
          299              C      11.377784       0.613745      49.158492      -0.054330      27.986142 0.36447948E+03  0.82282902E+04                                 8.032684                            6.387186       0.239517       2.064169                    0.999717      28.013447      79.828657       0.646387       0.419737      -1.058366      -0.028901      -0.019933      -0.072212       0.080294       0.002271      -0.023230       0.037728       0.027128       0.181774      -0.058336      -0.019344       0.077679              8.969579      11.892832       2.967992      -0.753920       6.192860       1.183772       8.823045          -0.000000
          300              C      12.554346       1.147833      49.292819      -0.049324      28.498853 0.36324698E+03  0.81795327E+04                                 8.097961                            6.350595       0.362349       2.101720                    0.999836      27.858763      78.845066       0.653313       0.416350      -1.062326       0.055068       0.014056      -0.061542       0.083770       0.008427      -0.024506       0.031141       0.024134       0.131318      -0.051691      -0.009084       0.060774              9.081633      11.611972       2.912157       0.853993       6.438201       2.017730       9.194727           0.000000
          301              C      10.723558       6.679372      45.391949       0.122986      24.898676 0.30662616E+03  0.66489623E+04                                 7.417104                            5.839007       0.402405       2.127400                    0.999646      26.354000      74.311287       0.677425       0.416965      -1.057014      -0.014944      -0.033562      -0.056703       0.067565      -0.018667       0.022468       0.024933       0.004620       0.091623      -0.048357       0.003537       0.044820              8.296581       7.514681       3.673928      -0.457646       8.051485      -0.374743       9.323575           0.000000
          302              C      10.611256       6.398616      43.307186      -0.060002      30.374705 0.37993706E+03  0.86904097E+04                                 8.533378                            6.545033       0.078119       1.997418                    0.999708      28.989669      83.896521       0.633336       0.422808      -1.053566       0.044850       0.058493       0.049936       0.089031       0.029892       0.007421       0.018460      -0.024498       0.174711      -0.061572      -0.002974       0.064546              9.719634       7.872766       3.918931      -2.035133       8.956971      -1.775614      12.329165           0.000000
          303              C       9.817305       5.523703      43.887481      -0.078004      29.103354 0.36987491E+03  0.83962349E+04                                 8.225626                            6.411839       0.232267       2.041895                    0.999838      28.978388      83.304585       0.647343       0.416813      -1.058271      -0.001027      -0.004786       0.079058       0.079210       0.040894       0.020324       0.033696      -0.016795       0.107841      -0.060115      -0.009314       0.069429              9.248050       8.692933       4.737699      -0.834754       9.773210      -0.311407       9.278007           0.000000
          304              C      11.029125      10.713111      45.811051       0.121375      24.761105 0.30161945E+03  0.65011874E+04                                 7.412265                            5.813274       0.352647       2.127783                    0.999816      25.739868      71.914710       0.676331       0.420159      -1.057003      -0.017753       0.038378      -0.039526       0.057882       0.003637       0.022541      -0.023939      -0.009567      -0.005705      -0.035348       0.004149       0.031198              8.409551       5.651703      -2.804962      -1.770081      10.016192       0.982191       9.560759          -0.000000
          305              C      11.025207      11.520120      43.806884      -0.019827      28.027083 0.34399656E+03  0.76455125E+04                                 8.038481                            6.183679       0.220836       2.064435                    0.999823      27.272341      76.820221       0.661123       0.416842      -1.061430       0.036425      -0.066808       0.016935       0.077954      -0.006215       0.001450      -0.035679      -0.041231       0.045108      -0.029924      -0.020205       0.050129              9.199259       6.149091      -2.486127      -2.840740       8.482632       1.603604      12.966055          -0.000000
          306              C      10.394486      12.357164      44.607476      -0.078627      29.258258 0.37692098E+03  0.85589155E+04                                 8.198785                            6.432346       0.378509       2.097025                    0.999856      28.367722      80.398716       0.655266       0.411642      -1.066258      -0.004847      -0.023941       0.075438       0.079294      -0.018838      -0.000134      -0.059148      -0.066469       0.122045      -0.062265      -0.026239       0.088504              9.237625       6.803183      -3.835859      -1.932407      10.691655       1.598153      10.218036          -0.000000
          307              C       9.535244       5.081023      48.965060       0.554415      25.997732 0.27653551E+03  0.58579028E+04                                 8.038193                            5.844092      -0.058424       2.019694                    0.999579      23.191834      65.152764       0.624310       0.463142      -1.027108      -0.015659      -0.002914      -0.063948       0.065902       0.051961      -0.006236      -0.024392      -0.075019      -0.176961      -0.063871      -0.033568       0.097439              9.815977       8.293624      -2.047943       1.096630       6.149994       2.012642      15.004314           0.000000
          308              C       9.625347       5.308240      50.442663      -0.020570      38.744622 0.43988732E+03  0.10302999E+05                                 9.917534                            6.944541      -0.096902       1.968511                    0.999272      27.493741      77.186961       0.636073       0.411128      -1.074774       0.007575      -0.002391       0.047314       0.047977       0.000921      -0.002649       0.002843       0.011250       0.000992      -0.007182       0.000594       0.006589             12.590903       8.423101      -2.868918       1.349943       8.295239       2.825667      21.054368           0.000000
          309              C      10.564246       4.676213      51.227135      -0.127168      36.357448 0.43297487E+03  0.10210735E+05                                 9.619145                            7.002312      -0.062392       1.942082                    0.999653      30.016374      87.595131       0.611590       0.424670      -1.054646      -0.015224       0.021390       0.010763       0.028375      -0.020249      -0.010175       0.002706       0.004408      -0.063724      -0.024391      -0.008248       0.032639             11.700016       8.317270      -2.739771       0.933944       7.697357       2.015655      19.085420           0.000000
          310              C      10.625620       4.900818      52.575784      -0.123647      36.656854 0.43015446E+03  0.10123327E+05                                 9.680917                            6.984573      -0.048118       1.948797                    0.999684      29.866265      86.945610       0.611957       0.425291      -1.054712      -0.020674       0.011201      -0.017582       0.029360      -0.014140       0.013472      -0.014997       0.009484      -0.058178      -0.027642      -0.004558       0.032200             11.928907       7.804652      -2.731015       0.020019       8.013818       2.866806      19.968252           0.000000
          311              C       9.782047       5.833187      53.172198      -0.016378      40.014394 0.42284036E+03  0.98045546E+04                                10.157421                            6.809721      -0.019710       1.999256                    0.999359      27.075670      75.586486       0.642305       0.411257      -1.074886       0.004682      -0.006931      -0.043431       0.044229       0.002765      -0.007445       0.001407      -0.008218      -0.032810      -0.014694       0.004229       0.010464             13.844861       8.643415      -2.924222       1.853774       8.244692       2.277622      24.646476          -0.000000
          312              C       8.852289       6.448238      52.425337      -0.104785      37.053121 0.43613750E+03  0.10329711E+05                                 9.881846                            7.114251      -0.198246       1.910093                    0.999352      29.842882      87.988570       0.594258       0.435177      -1.045617       0.011331      -0.013285      -0.028668       0.033567       0.007628      -0.016729       0.005360      -0.010576      -0.070080      -0.032190       0.010914       0.021276             12.223196       8.924574      -3.308558       1.942857       8.198899       0.918059      19.546114          -0.000000
          313              C       8.764798       6.247139      51.017585      -0.121941      37.398485 0.46276827E+03  0.11094171E+05                                 9.870555                            7.275966      -0.038744       1.955079                    0.999506      30.149789      88.651529       0.595560       0.428992      -1.052194       0.008024      -0.001519       0.027806       0.028980      -0.011285       0.010165      -0.008967       0.007083      -0.031217      -0.016068      -0.006499       0.022567             12.015273       8.383849      -3.346639       0.455359       9.099759       2.452130      18.562211           0.000001
          314              C       9.879985       6.123084       0.929546       0.575835      26.033540 0.25450310E+03  0.52812017E+04                                 8.102527                            5.623926      -0.031261       2.039314                    0.999670      22.506230      62.608050       0.633358       0.466034      -1.025363       0.023692       0.006136       0.057550       0.062538       0.064572      -0.010214      -0.030169      -0.002006      -0.155532      -0.064582      -0.031527       0.096109             10.651737       7.099504      -2.184635       1.656980       6.692891       1.069372      18.162815           0.000000
          315              C       7.717514       1.392025       8.296066       0.122668      25.982070 0.30434369E+03  0.65688128E+04                                 7.659910                            5.833319       0.401370       2.139986                    0.999848      25.743150      71.763501       0.676839       0.419274      -1.058503       0.025958       0.040341       0.024231       0.053744       0.021032      -0.022044       0.018273       0.014151       0.001276      -0.041211       0.014386       0.026824              8.952352       8.453561      -0.076133       3.570246      11.253120      -2.149007       7.150376          -0.000000
          316              C       8.866654       3.217590       8.693676      -0.101357      30.488283 0.40064100E+03  0.92263395E+04                                 8.430763                            6.648531       0.309184       2.071830                    0.999810      28.805002      81.892591       0.642843       0.413740      -1.066182      -0.064235      -0.009774      -0.039259       0.075914       0.057901       0.070109       0.005151      -0.015490      -0.100341      -0.094429      -0.002841       0.097271              9.549814       8.850818      -0.309186       3.318913      11.947946      -2.741730       7.850677           0.000000
          317              C       9.348509       2.218622       9.451283      -0.004579      29.344404 0.35638676E+03  0.79956629E+04                                 8.327673                            6.310326       0.171997       2.046322                    0.999789      27.500312      77.966878       0.651568       0.418999      -1.059479      -0.032893      -0.072208       0.006510       0.079613       0.026817       0.019504       0.014195       0.007614      -0.040737      -0.024493      -0.019438       0.043931              9.700049      10.348576      -0.642404       4.967421       9.669413      -2.339481       9.082158           0.000000
          318              C       4.432021       2.846731       6.576674       0.142541      25.406162 0.29967981E+03  0.64614602E+04                                 7.635057                            5.838011       0.387344       2.143058                    0.999764      25.546254      71.837872       0.666084       0.426485      -1.051026       0.021527      -0.055108      -0.015481       0.061155      -0.028930      -0.018291      -0.019640      -0.032307       0.071691      -0.053693       0.017669       0.036024              8.933472      12.099225       0.607626      -0.055843       9.700449       2.613393       5.000741          -0.000000
          319              C       4.471196       0.984603       5.647128      -0.020003      28.910153 0.32873649E+03  0.72448644E+04                                 8.250768                            6.052000       0.194669       2.058395                    0.999841      27.197547      77.010810       0.665185       0.417812      -1.057749      -0.053954       0.038118       0.035583       0.075035      -0.006571      -0.006027       0.010801      -0.047916      -0.007437      -0.024653      -0.005532       0.030185              9.821087      11.727408       2.070920       1.048701      12.172496       3.402317       5.563358          -0.000000
          320              C       5.713050       1.284947       5.845933      -0.088546      29.899576 0.37683719E+03  0.85730520E+04                                 8.380394                            6.480841       0.329048       2.089940                    0.999407      28.367433      80.981661       0.644146       0.417965      -1.060156       0.017866       0.065411       0.042150       0.079840      -0.014012      -0.009823       0.055705      -0.049179      -0.132473      -0.070739      -0.005982       0.076721              9.626552      13.040702       0.420815       0.594048      10.517454       2.223278       5.321499          -0.000000
          321              C       6.070850       5.873668       6.952791       0.144821      24.808014 0.30379723E+03  0.65662603E+04                                 7.485327                            5.864825       0.354299       2.134435                    0.999855      25.527052      71.644677       0.667443       0.424578      -1.053224      -0.013898      -0.013122       0.054466       0.057722       0.024834       0.011839      -0.022048       0.016025       0.037111      -0.043348       0.018111       0.025237              8.625829       5.723238      -2.732048      -1.550265      11.764651      -0.738426       8.389598          -0.000000
          322              C       5.915455       4.848584       8.860242      -0.054330      27.986143 0.36447951E+03  0.82282909E+04                                 8.032684                            6.387186       0.239517       2.064169                    0.999717      28.013448      79.828659       0.646386       0.419737      -1.058366       0.019933      -0.028901      -0.072212       0.080294      -0.002271      -0.037728      -0.023230      -0.027128       0.181774      -0.058336      -0.019344       0.077679              8.969579       6.192860      -2.967992      -1.183772      11.892833      -0.753919       8.823045          -0.000000
          323              C       5.381367       6.025146       8.994569      -0.049324      28.498853 0.36324698E+03  0.81795329E+04                                 8.097961                            6.350595       0.362348       2.101720                    0.999836      27.858763      78.845067       0.653313       0.416350      -1.062326      -0.014056       0.055068      -0.061542       0.083770      -0.008427      -0.031141      -0.024506      -0.024134       0.131318      -0.051691      -0.009084       0.060774              9.081633       6.438201      -2.912157      -2.017730      11.611971       0.853994       9.194727          -0.000000
          324              C      12.908228       4.194358       5.093699       0.122986      24.898675 0.30662616E+03  0.66489623E+04                                 7.417104                            5.839007       0.402405       2.127400                    0.999646      26.354000      74.311287       0.677425       0.416965      -1.057014       0.033562      -0.014944      -0.056703       0.067565       0.018667      -0.024933       0.022468      -0.004620       0.091623      -0.048357       0.003537       0.044820              8.296580       8.051485      -3.673928       0.374743       7.514681      -0.457647       9.323575           0.000000
          325              C       0.130584       4.082056       3.008936      -0.060002      30.374710 0.37993714E+03  0.86904120E+04                                 8.533379                            6.545034       0.078119       1.997418                    0.999708      28.989672      83.896534       0.633336       0.422808      -1.053566      -0.058493       0.044850       0.049936       0.089031      -0.029892      -0.018460       0.007421       0.024498       0.174711      -0.061572      -0.002974       0.064546              9.719635       8.956972      -3.918932       1.775614       7.872767      -2.035134      12.329166           0.000000
          326              C       1.005497       3.288105       3.589231      -0.078004      29.103355 0.36987494E+03  0.83962357E+04                                 8.225626                            6.411839       0.232267       2.041895                    0.999838      28.978389      83.304589       0.647343       0.416813      -1.058271       0.004786      -0.001027       0.079058       0.079210      -0.040894      -0.033696       0.020324       0.016795       0.107841      -0.060115      -0.009314       0.069429              9.248050       9.773210      -4.737699       0.311407       8.692933      -0.834754       9.278007          -0.000000
          327              C       8.874489       4.499925       5.512801       0.121375      24.761105 0.30161946E+03  0.65011874E+04                                 7.412265                            5.813274       0.352647       2.127783                    0.999816      25.739868      71.914710       0.676331       0.420159      -1.057003      -0.038378      -0.017753      -0.039526       0.057882      -0.003637       0.023939       0.022541       0.009567      -0.005705      -0.035348       0.004149       0.031198              8.409551      10.016192       2.804962      -0.982191       5.651703      -1.770081       9.560759          -0.000000
          328              C       8.067480       4.496007       3.508634      -0.019827      28.027082 0.34399655E+03  0.76455124E+04                                 8.038481                            6.183679       0.220836       2.064435                    0.999823      27.272341      76.820218       0.661123       0.416842      -1.061430       0.066808       0.036425       0.016935       0.077954       0.006215       0.035679       0.001450       0.041231       0.045108      -0.029923      -0.020205       0.050129              9.199259       8.482632       2.486127      -1.603604       6.149091      -2.840740      12.966054          -0.000000
          329              C       7.230436       3.865286       4.309226      -0.078627      29.258257 0.37692097E+03  0.85589152E+04                                 8.198784                            6.432345       0.378509       2.097025                    0.999856      28.367722      80.398712       0.655267       0.411642      -1.066258       0.023941      -0.004847       0.075438       0.079294       0.018838       0.059148      -0.000134       0.066469       0.122045      -0.062265      -0.026239       0.088504              9.237624      10.691654       3.835859      -1.598153       6.803182      -1.932407      10.218035          -0.000000
          330              C       1.448177       3.006044       8.666810       0.554415      25.997731 0.27653549E+03  0.58579023E+04                                 8.038193                            5.844092      -0.058424       2.019694                    0.999579      23.191833      65.152763       0.624310       0.463142      -1.027108       0.002914      -0.015659      -0.063948       0.065902      -0.051961       0.024392      -0.006236       0.075019      -0.176961      -0.063871      -0.033568       0.097439              9.815978       6.149995       2.047943      -2.012643       8.293624       1.096630      15.004314           0.000000
          331              C       1.220960       3.096147      10.144413      -0.020570      38.744621 0.43988730E+03  0.10302998E+05                                 9.917534                            6.944542      -0.096901       1.968511                    0.999272      27.493740      77.186960       0.636073       0.411128      -1.074774       0.002391       0.007575       0.047314       0.047977      -0.000921      -0.002843      -0.002649      -0.011250       0.000992      -0.007182       0.000594       0.006589             12.590903       8.295239       2.868918      -2.825667       8.423101       1.349943      21.054369           0.000000
          332              C       1.852987       4.035046      10.928885      -0.127168      36.357446 0.43297484E+03  0.10210734E+05                                 9.619144                            7.002311      -0.062392       1.942082                    0.999653      30.016373      87.595126       0.611590       0.424670      -1.054646      -0.021390      -0.015224       0.010763       0.028375       0.020249      -0.002707      -0.010175      -0.004408      -0.063724      -0.024391      -0.008248       0.032639             11.700015       7.697356       2.739771      -2.015655       8.317270       0.933944      19.085419           0.000000
          333              C       1.628382       4.096420      12.277534      -0.123647      36.656855 0.43015448E+03  0.10123327E+05                                 9.680917                            6.984573      -0.048118       1.948797                    0.999684      29.866266      86.945609       0.611957       0.425291      -1.054712      -0.011201      -0.020674      -0.017583       0.029360       0.014139       0.014997       0.013472      -0.009484      -0.058178      -0.027642      -0.004558       0.032200             11.928907       8.013818       2.731015      -2.866806       7.804651       0.020019      19.968252           0.000000
          334              C       0.696013       3.252847      12.873948      -0.016378      40.014395 0.42284037E+03  0.98045547E+04                                10.157421                            6.809721      -0.019710       1.999256                    0.999359      27.075670      75.586487       0.642305       0.411257      -1.074886       0.006931       0.004682      -0.043431       0.044229      -0.002765      -0.001407      -0.007445       0.008218      -0.032810      -0.014694       0.004229       0.010464             13.844862       8.244692       2.924222      -2.277623       8.643416       1.853774      24.646478          -0.000000
          335              C       0.080962       2.323089      12.127087      -0.104785      37.053121 0.43613749E+03  0.10329711E+05                                 9.881846                            7.114251      -0.198246       1.910093                    0.999352      29.842882      87.988569       0.594258       0.435177      -1.045617       0.013285       0.011331      -0.028668       0.033567      -0.007627      -0.005360      -0.016729       0.010576      -0.070080      -0.032190       0.010914       0.021276             12.223196       8.198899       3.308557      -0.918059       8.924574       1.942857      19.546114          -0.000000
          336              C       0.282061       2.235598      10.719335      -0.121941      37.398485 0.46276827E+03  0.11094171E+05                                 9.870555                            7.275966      -0.038744       1.955079                    0.999506      30.149789      88.651528       0.595560       0.428992      -1.052194       0.001519       0.008024       0.027806       0.028980       0.011285       0.008967       0.010165      -0.007083      -0.031217      -0.016068      -0.006499       0.022567             12.015273       9.099759       3.346639      -2.452130       8.383849       0.455359      18.562211           0.000001
          337              C       0.406116       3.350785      14.362296       0.575835      26.033540 0.25450309E+03  0.52812016E+04                                 8.102528                            5.623926      -0.031261       2.039314                    0.999670      22.506230      62.608053       0.633358       0.466034      -1.025363      -0.006136       0.023692       0.057550       0.062538      -0.064572       0.030169      -0.010214       0.002006      -0.155532      -0.064582      -0.031527       0.096109             10.651738       6.692891       2.184635      -1.069372       7.099505       1.656981      18.162817           0.000000
          338              C       5.340886      11.666375      35.161566       0.122668      25.982069 0.30434368E+03  0.65688126E+04                                 7.659910                            5.833319       0.401370       2.139986                    0.999848      25.743150      71.763502       0.676839       0.419274      -1.058503      -0.025958      -0.040341       0.024231       0.053744       0.021032       0.022044      -0.018273       0.014151       0.001276      -0.041211       0.014386       0.026824              8.952353       8.453561      -0.076134      -3.570246      11.253120       2.149007       7.150376          -0.000000
          339              C       4.191746       9.840810      35.559176      -0.101357      30.488273 0.40064084E+03  0.92263349E+04                                 8.430762                            6.648530       0.309184       2.071830                    0.999810      28.804994      81.892567       0.642843       0.413740      -1.066182       0.064235       0.009774      -0.039259       0.075914       0.057901      -0.070109      -0.005151      -0.015490      -0.100341      -0.094429      -0.002841       0.097271              9.549813       8.850817      -0.309186      -3.318913      11.947945       2.741730       7.850676           0.000000
          340              C       3.709891      10.839778      36.316783      -0.004579      29.344400 0.35638670E+03  0.79956610E+04                                 8.327671                            6.310325       0.171997       2.046322                    0.999789      27.500311      77.966866       0.651568       0.418999      -1.059479       0.032893       0.072208       0.006510       0.079613       0.026817      -0.019504      -0.014195       0.007614      -0.040737      -0.024493      -0.019438       0.043931              9.700047      10.348574      -0.642403      -4.967419       9.669411       2.339480       9.082156           0.000000
          341              C       8.626379      10.211669      33.442174       0.142541      25.406162 0.29967981E+03  0.64614602E+04                                 7.635057                            5.838011       0.387344       2.143058                    0.999764      25.546254      71.837872       0.666084       0.426485      -1.051026      -0.021527       0.055108      -0.015481       0.061155      -0.028930       0.018290       0.019640      -0.032307       0.071691      -0.053693       0.017669       0.036024              8.933472      12.099225       0.607626       0.055843       9.700449      -2.613393       5.000741          -0.000000
          342              C       8.587204      12.073797      32.512628      -0.020003      28.910153 0.32873650E+03  0.72448645E+04                                 8.250768                            6.052001       0.194669       2.058395                    0.999841      27.197547      77.010811       0.665185       0.417812      -1.057749       0.053954      -0.038118       0.035583       0.075035      -0.006571       0.006027      -0.010801      -0.047916      -0.007437      -0.024653      -0.005532       0.030185              9.821087      11.727408       2.070920      -1.048701      12.172496      -3.402316       5.563358          -0.000000
          343              C       7.345350      11.773453      32.711433      -0.088546      29.899576 0.37683719E+03  0.85730520E+04                                 8.380394                            6.480841       0.329048       2.089940                    0.999407      28.367433      80.981660       0.644146       0.417965      -1.060156      -0.017866      -0.065411       0.042150       0.079840      -0.014012       0.009823      -0.055705      -0.049179      -0.132473      -0.070739      -0.005982       0.076721              9.626552      13.040702       0.420815      -0.594048      10.517454      -2.223277       5.321499          -0.000000
          344              C       6.987550       7.184732      33.818291       0.144821      24.808015 0.30379723E+03  0.65662604E+04                                 7.485327                            5.864825       0.354299       2.134435                    0.999855      25.527052      71.644679       0.667443       0.424578      -1.053224       0.013898       0.013122       0.054466       0.057722       0.024834      -0.011839       0.022048       0.016025       0.037111      -0.043348       0.018111       0.025237              8.625829       5.723238      -2.732048       1.550265      11.764651       0.738426       8.389598          -0.000000
          345              C       7.142945       8.209816      35.725742      -0.054330      27.986143 0.36447950E+03  0.82282906E+04                                 8.032684                            6.387186       0.239517       2.064169                    0.999717      28.013448      79.828660       0.646387       0.419737      -1.058366      -0.019933       0.028901      -0.072212       0.080294      -0.002271       0.037728       0.023230      -0.027128       0.181774      -0.058336      -0.019344       0.077679              8.969579       6.192860      -2.967992       1.183772      11.892832       0.753920       8.823045           0.000000
          346              C       7.677033       7.033254      35.860069      -0.049324      28.498853 0.36324699E+03  0.81795331E+04                                 8.097961                            6.350595       0.362348       2.101720                    0.999836      27.858763      78.845067       0.653313       0.416350      -1.062326       0.014056      -0.055068      -0.061542       0.083770      -0.008427       0.031141       0.024506      -0.024134       0.131318      -0.051691      -0.009084       0.060774              9.081633       6.438201      -2.912157       2.017730      11.611972      -0.853993       9.194727          -0.000000
          347              C       0.150172       8.864042      31.959199       0.122986      24.898676 0.30662616E+03  0.66489623E+04                                 7.417104                            5.839007       0.402405       2.127400                    0.999646      26.354000      74.311286       0.677425       0.416965      -1.057014      -0.033562       0.014944      -0.056703       0.067565       0.018667       0.024933      -0.022468      -0.004620       0.091623      -0.048357       0.003537       0.044820              8.296581       8.051485      -3.673928      -0.374744       7.514681       0.457647       9.323575           0.000000
          348              C      12.927816       8.976344      29.874436      -0.060002      30.374706 0.37993708E+03  0.86904103E+04                                 8.533378                            6.545034       0.078119       1.997418                    0.999708      28.989669      83.896521       0.633336       0.422808      -1.053566       0.058493      -0.044850       0.049936       0.089031      -0.029892       0.018460      -0.007421       0.024498       0.174711      -0.061572      -0.002974       0.064546              9.719634       8.956972      -3.918932      -1.775614       7.872767       2.035133      12.329164           0.000000
          349              C      12.052903       9.770295      30.454731      -0.078004      29.103353 0.36987491E+03  0.83962347E+04                                 8.225625                            6.411839       0.232267       2.041895                    0.999838      28.978388      83.304583       0.647344       0.416813      -1.058271      -0.004786       0.001027       0.079058       0.079210      -0.040894       0.033696      -0.020324       0.016795       0.107841      -0.060115      -0.009314       0.069429              9.248049       9.773209      -4.737699      -0.311407       8.692932       0.834753       9.278006           0.000000
          350              C       4.183911       8.558475      32.378301       0.121375      24.761106 0.30161947E+03  0.65011877E+04                                 7.412265                            5.813274       0.352647       2.127783                    0.999816      25.739869      71.914712       0.676331       0.420159      -1.057003       0.038378       0.017753      -0.039526       0.057882      -0.003637      -0.023939      -0.022541       0.009567      -0.005705      -0.035348       0.004149       0.031198              8.409551      10.016192       2.804962       0.982191       5.651703       1.770081       9.560759          -0.000000
          351              C       4.990920       8.562393      30.374134      -0.019827      28.027083 0.34399655E+03  0.76455124E+04                                 8.038481                            6.183679       0.220836       2.064435                    0.999823      27.272341      76.820219       0.661123       0.416842      -1.061430      -0.066808      -0.036425       0.016935       0.077954       0.006215      -0.035679      -0.001450       0.041231       0.045108      -0.029924      -0.020205       0.050129              9.199259       8.482633       2.486127       1.603604       6.149091       2.840740      12.966054          -0.000000
          352              C       5.827964       9.193114      31.174726      -0.078627      29.258258 0.37692097E+03  0.85589153E+04                                 8.198784                            6.432346       0.378509       2.097025                    0.999856      28.367722      80.398713       0.655266       0.411642      -1.066258      -0.023941       0.004847       0.075438       0.079294       0.018838      -0.059148       0.000134       0.066469       0.122045      -0.062265      -0.026239       0.088504              9.237624      10.691654       3.835859       1.598153       6.803182       1.932407      10.218035          -0.000000
          353              C      11.610223      10.052356      35.532310       0.554415      25.997730 0.27653549E+03  0.58579023E+04                                 8.038193                            5.844092      -0.058424       2.019694                    0.999579      23.191833      65.152763       0.624310       0.463142      -1.027108      -0.002914       0.015659      -0.063948       0.065902      -0.051961      -0.024392       0.006236       0.075019      -0.176961      -0.063871      -0.033568       0.097439              9.815977       6.149994       2.047943       2.012643       8.293624      -1.096630      15.004314           0.000000
          354              C      11.837440       9.962253      37.009913      -0.020570      38.744620 0.43988729E+03  0.10302998E+05                                 9.917534                            6.944541      -0.096901       1.968511                    0.999272      27.493740      77.186959       0.636073       0.411128      -1.074774      -0.002391      -0.007575       0.047314       0.047977      -0.000921       0.002843       0.002649      -0.011250       0.000992      -0.007182       0.000594       0.006589             12.590903       8.295239       2.868918       2.825667       8.423101      -1.349943      21.054368           0.000000
          355              C      11.205413       9.023354      37.794385      -0.127168      36.357445 0.43297482E+03  0.10210733E+05                                 9.619144                            7.002311      -0.062392       1.942082                    0.999653      30.016372      87.595124       0.611590       0.424670      -1.054646       0.021390       0.015224       0.010763       0.028375       0.020249       0.002706       0.010175      -0.004408      -0.063724      -0.024391      -0.008248       0.032639             11.700015       7.697356       2.739771       2.015655       8.317270      -0.933944      19.085419           0.000000
          356              C      11.430018       8.961980      39.143034      -0.123647      36.656853 0.43015446E+03  0.10123327E+05                                 9.680917                            6.984573      -0.048118       1.948797                    0.999684      29.866265      86.945606       0.611957       0.425291      -1.054712       0.011201       0.020674      -0.017582       0.029360       0.014139      -0.014997      -0.013472      -0.009484      -0.058178      -0.027642      -0.004558       0.032200             11.928907       8.013818       2.731015       2.866806       7.804651      -0.020019      19.968251           0.000000
          357              C      12.362387       9.805553      39.739448      -0.016378      40.014392 0.42284034E+03  0.98045539E+04                                10.157421                            6.809721      -0.019710       1.999256                    0.999359      27.075669      75.586483       0.642305       0.411257      -1.074886      -0.006931      -0.004682      -0.043431       0.044229      -0.002765       0.001407       0.007445       0.008218      -0.032810      -0.014694       0.004229       0.010464             13.844861       8.244692       2.924222       2.277622       8.643415      -1.853774      24.646476          -0.000000
          358              C      12.977438      10.735311      38.992587      -0.104785      37.053120 0.43613748E+03  0.10329710E+05                                 9.881846                            7.114251      -0.198246       1.910093                    0.999352      29.842881      87.988567       0.594258       0.435177      -1.045617      -0.013285      -0.011331      -0.028668       0.033567      -0.007627       0.005360       0.016729       0.010576      -0.070080      -0.032190       0.010914       0.021276             12.223196       8.198899       3.308557       0.918059       8.924574      -1.942857      19.546114          -0.000000
          359              C      12.776339      10.822802      37.584835      -0.121941      37.398484 0.46276827E+03  0.11094171E+05                                 9.870554                            7.275966      -0.038744       1.955079                    0.999506      30.149789      88.651527       0.595560       0.428992      -1.052194      -0.001519      -0.008024       0.027806       0.028980       0.011285      -0.008967      -0.010165      -0.007083      -0.031217      -0.016068      -0.006499       0.022567             12.015272       9.099759       3.346639       2.452130       8.383849      -0.455359      18.562210           0.000000
          360              C      12.652284       9.707615      41.227796       0.575835      26.033540 0.25450310E+03  0.52812018E+04                                 8.102528                            5.623926      -0.031261       2.039314                    0.999670      22.506230      62.608050       0.633358       0.466034      -1.025363       0.006136      -0.023692       0.057550       0.062538      -0.064572      -0.030169       0.010214       0.002006      -0.155532      -0.064582      -0.031527       0.096109             10.651737       6.692891       2.184635       1.069372       7.099505      -1.656980      18.162816           0.000000
          361              N       2.667831       7.815452      45.788484      -0.182928      41.345926 0.47243345E+03  0.11167340E+05                                10.109947                            7.012731      -0.262863       1.956051                    0.998754      26.924426      73.817357       0.663792       0.390360      -1.098267      -0.015464       0.056276      -0.062784       0.085721       0.024305       0.002804      -0.030106       0.032692      -0.052139      -0.047688       0.006725       0.040963             13.212655      15.173473      -4.199828       6.095237      12.537741      -6.553992      11.926750           0.000000
          362              N       1.091682       8.617238      44.498402      -0.265549      38.810437 0.51327296E+03  0.12335984E+05                                 9.509043                            7.234176      -0.015940       2.005970                    0.999234      28.213573      76.956553       0.666530       0.382350      -1.108523       0.127366       0.002941       0.023611       0.129569       0.023948      -0.015446      -0.039094      -0.045515      -0.000671      -0.033163      -0.028514       0.061676             11.535764      15.869789      -1.558790       4.395950       9.410465      -3.905572       9.327037          -0.000000
          363              N       2.533330       5.749614      47.263937      -0.206894      42.087961 0.49044849E+03  0.11707284E+05                                10.201201                            7.145258      -0.306383       1.938751                    0.998533      27.267919      75.233812       0.657309       0.390368      -1.097780      -0.064005      -0.039366       0.032356       0.081812      -0.011778      -0.028089       0.010755      -0.014676      -0.119124      -0.052294       0.011024       0.041271             13.190273      13.635011       5.981832      -2.779771      19.424761      -2.119275       6.511047          -0.000000
          364              N       1.920891       3.672022      47.632531      -0.241854      36.310713 0.46015474E+03  0.10777998E+05                                 9.116797                            6.864558       0.145407       2.073706                    0.999484      27.255394      73.761990       0.680957       0.384019      -1.105610      -0.034877       0.121102      -0.000953       0.126027      -0.003917      -0.024908       0.003633       0.084555       0.024653      -0.046697      -0.005833       0.052529             11.154605      10.180058       0.822482      -2.332864      17.648652      -0.394802       5.635104          -0.000000
          365              N       4.710165       6.405145      46.165138      -0.213587      40.469731 0.49355246E+03  0.11815143E+05                                 9.965290                            7.190743      -0.317620       1.930179                    0.998781      27.554184      76.452653       0.651261       0.392867      -1.094623       0.041753      -0.053725      -0.054101       0.086929      -0.019682       0.015643       0.017433       0.049177       0.092501      -0.052600       0.012937       0.039663             12.556598      19.105880      -5.912023      -2.228419       8.790307       2.405794       9.773607           0.000000
          366              N       6.718547       5.470164      45.957736      -0.260353      39.085977 0.52354611E+03  0.12642741E+05                                 9.637996                            7.362507       0.137688       2.069740                    0.998770      27.892363      76.209102       0.653269       0.388265      -1.104508      -0.112105       0.027671      -0.053267       0.127164      -0.004045       0.005281       0.032677      -0.009812       0.192872      -0.042911      -0.031977       0.074888             11.859477      18.994970      -4.717610       1.240355       7.720371       0.855126       8.863089          -0.000000
          367              N       4.697106      12.409398      49.759204      -0.296160      40.403941 0.54821589E+03  0.13421937E+05                                 9.835841                            7.532439       0.128515       2.049679                    0.998938      28.908759      80.118835       0.644602       0.388106      -1.102135      -0.092760       0.096734       0.027616       0.136838      -0.015580      -0.003477      -0.003654      -0.028724       0.199913      -0.054687      -0.012177       0.066864             11.831390      11.183391      -6.897607       1.961593      13.919740      -2.347632      10.391039          -0.000000
          368              N       3.337727       0.833126      48.814076      -0.283596      38.894598 0.52302779E+03  0.12680373E+05                                 9.610645                            7.361863      -0.011375       2.002873                    0.998975      28.862708      80.110961       0.650155       0.388581      -1.099643       0.051900      -0.051586       0.110688       0.132689      -0.026255      -0.014040       0.041623       0.019095       0.050247      -0.050159      -0.007068       0.057227             11.602831      11.602545      -6.034648       3.570179      11.179700      -2.961676      12.026247          -0.000000
          369              N       3.840475       7.718820      48.118797      -0.191862      39.392024 0.46579510E+03  0.10986483E+05                                 9.796144                            6.979580      -0.267918       1.951372                    0.998916      27.064169      74.450042       0.662136       0.392189      -1.095493       0.031571       0.013392       0.073083       0.080729       0.027320      -0.005041      -0.014601      -0.046480       0.072764      -0.048030       0.008647       0.039382             12.352498       8.214567       4.575340       4.329304      13.500058       5.721507      15.342869           0.000000
          370              N       4.870783       9.130433      49.456699      -0.260328      37.705325 0.51457429E+03  0.12385108E+05                                 9.372340                            7.279009       0.039769       2.027377                    0.999080      28.146068      77.031119       0.659063       0.386125      -1.104909      -0.069400      -0.119220       0.001520       0.137957      -0.011112       0.002441      -0.024119      -0.010908       0.166366      -0.041552      -0.021087       0.062639             11.156686       7.851233       4.633804       3.027447      13.829310       3.199100      11.789516          -0.000000
          371              N      10.390569       5.242948      18.922984      -0.182928      41.345930 0.47243346E+03  0.11167340E+05                                10.109948                            7.012731      -0.262863       1.956051                    0.998754      26.924426      73.817357       0.663792       0.390360      -1.098267       0.015464      -0.056276      -0.062784       0.085721       0.024305      -0.002804       0.030106       0.032692      -0.052139      -0.047688       0.006725       0.040963             13.212656      15.173474      -4.199829      -6.095238      12.537742       6.553992      11.926752           0.000000
          372              N      11.966718       4.441162      17.632902      -0.265549      38.810457 0.51327329E+03  0.12335993E+05                                 9.509046                            7.234178      -0.015940       2.005970                    0.999234      28.213583      76.956585       0.666530       0.382350      -1.108523      -0.127366      -0.002941       0.023611       0.129569       0.023948       0.015446       0.039094      -0.045515      -0.000671      -0.033163      -0.028514       0.061676             11.535767      15.869794      -1.558791      -4.395952       9.410467       3.905573       9.327040          -0.000000
          373              N      10.525070       7.308786      20.398437      -0.206894      42.087958 0.49044849E+03  0.11707284E+05                                10.201200                            7.145258      -0.306383       1.938751                    0.998533      27.267919      75.233812       0.657309       0.390368      -1.097780       0.064005       0.039366       0.032356       0.081812      -0.011778       0.028089      -0.010755      -0.014676      -0.119124      -0.052294       0.011024       0.041271             13.190272      13.635010       5.981831       2.779771      19.424758       2.119276       6.511047          -0.000000
          374              N      11.137509       9.386378      20.767032      -0.241854      36.310713 0.46015477E+03  0.10777998E+05                                 9.116796                            6.864558       0.145407       2.073706                    0.999484      27.255395      73.761990       0.680957       0.384019      -1.105610       0.034877      -0.121102      -0.000953       0.126027      -0.003917       0.024908      -0.003633       0.084555       0.024653      -0.046697      -0.005833       0.052529             11.154604      10.180057       0.822478       2.332864      17.648651       0.394804       5.635104          -0.000000
          375              N       8.348235       6.653255      19.299638      -0.213587      40.469731 0.49355246E+03  0.11815143E+05                                 9.965290                            7.190743      -0.317620       1.930179                    0.998781      27.554184      76.452653       0.651261       0.392867      -1.094623      -0.041753       0.053725      -0.054101       0.086929      -0.019682      -0.015643      -0.017433       0.049177       0.092501      -0.052600       0.012937       0.039663             12.556598      19.105880      -5.912023       2.228419       8.790307      -2.405794       9.773607           0.000000
          376              N       6.339853       7.588236      19.092236      -0.260353      39.085978 0.52354612E+03  0.12642741E+05                                 9.637996                            7.362507       0.137688       2.069740                    0.998770      27.892363      76.209103       0.653269       0.388265      -1.104508       0.112105      -0.027671      -0.053267       0.127164      -0.004045      -0.005281      -0.032677      -0.009812       0.192872      -0.042911      -0.031977       0.074888             11.859477      18.994971      -4.717610      -1.240355       7.720371      -0.855126       8.863090          -0.000000
          377              N       8.361294       0.649002      22.893704      -0.296160      40.403943 0.54821592E+03  0.13421938E+05                                 9.835841                            7.532438       0.128515       2.049679                    0.998938      28.908760      80.118836       0.644602       0.388106      -1.102135       0.092760      -0.096734       0.027616       0.136838      -0.015580       0.003477       0.003654      -0.028724       0.199913      -0.054687      -0.012177       0.066864             11.831390      11.183391      -6.897607      -1.961593      13.919740       2.347631      10.391038          -0.000000
          378              N       9.720673      12.225274      21.948576      -0.283596      38.894598 0.52302776E+03  0.12680373E+05                                 9.610645                            7.361863      -0.011375       2.002873                    0.998975      28.862707      80.110960       0.650155       0.388581      -1.099643      -0.051900       0.051586       0.110688       0.132689      -0.026255       0.014040      -0.041623       0.019095       0.050247      -0.050159      -0.007068       0.057227             11.602831      11.602545      -6.034649      -3.570179      11.179701       2.961676      12.026247          -0.000000
          379              N       9.217925       5.339580      21.253297      -0.191862      39.392023 0.46579510E+03  0.10986483E+05                                 9.796144                            6.979580      -0.267918       1.951372                    0.998916      27.064169      74.450041       0.662136       0.392189      -1.095493      -0.031571      -0.013392       0.073083       0.080729       0.027320       0.005041       0.014601      -0.046480       0.072764      -0.048030       0.008647       0.039382             12.352497       8.214567       4.575340      -4.329304      13.500057      -5.721506      15.342868           0.000000
          380              N       8.187617       3.927967      22.591199      -0.260328      37.705324 0.51457430E+03  0.12385108E+05                                 9.372341                            7.279009       0.039769       2.027377                    0.999080      28.146068      77.031120       0.659063       0.386125      -1.104909       0.069400       0.119220       0.001520       0.137957      -0.011112      -0.002441       0.024119      -0.010908       0.166366      -0.041552      -0.021087       0.062639             11.156686       7.851233       4.633804      -3.027447      13.829310      -3.199099      11.789516          -0.000000
          381              N      11.772148       9.197031       5.490234      -0.182928      41.345928 0.47243345E+03  0.11167340E+05                                10.109948                            7.012731      -0.262863       1.956051                    0.998754      26.924426      73.817357       0.663792       0.390360      -1.098267      -0.056276      -0.015464      -0.062784       0.085721      -0.024305       0.030106       0.002804      -0.032692      -0.052139      -0.047688       0.006725       0.040963             13.212655      12.537742       4.199828       6.553992      15.173473       6.095238      11.926751           0.000000
          382              N      10.970362       7.620882       4.200152      -0.265549      38.810436 0.51327296E+03  0.12335983E+05                                 9.509043                            7.234176      -0.015940       2.005970                    0.999234      28.213573      76.956552       0.666530       0.382350      -1.108523      -0.002941       0.127366       0.023611       0.129569      -0.023948       0.039094      -0.015446       0.045515      -0.000671      -0.033163      -0.028514       0.061676             11.535763       9.410465       1.558790       3.905572      15.869789       4.395950       9.327036          -0.000000
          383              N       0.779586       9.062530       6.965687      -0.206894      42.087956 0.49044845E+03  0.11707283E+05                                10.201200                            7.145258      -0.306383       1.938751                    0.998533      27.267918      75.233811       0.657309       0.390368      -1.097780       0.039366      -0.064005       0.032356       0.081812       0.011778      -0.010755      -0.028089       0.014676      -0.119124      -0.052294       0.011024       0.041271             13.190272      19.424758      -5.981831       2.119276      13.635010      -2.779771       6.511047          -0.000000
          384              N       2.857178       8.450091       7.334282      -0.241854      36.310713 0.46015476E+03  0.10777998E+05                                 9.116797                            6.864558       0.145407       2.073706                    0.999484      27.255394      73.761989       0.680957       0.384019      -1.105610      -0.121102      -0.034877      -0.000953       0.126027       0.003917      -0.003633      -0.024908      -0.084555       0.024653      -0.046697      -0.005833       0.052529             11.154604      17.648651      -0.822478       0.394804      10.180058      -2.332864       5.635104          -0.000000
          385              N       0.124055      11.239365       5.866888      -0.213587      40.469730 0.49355246E+03  0.11815143E+05                                 9.965290                            7.190743      -0.317620       1.930179                    0.998781      27.554184      76.452653       0.651261       0.392867      -1.094623       0.053725       0.041753      -0.054101       0.086929       0.019682      -0.017433       0.015643      -0.049177       0.092501      -0.052600       0.012937       0.039663             12.556598       8.790306       5.912023      -2.405794      19.105880      -2.228419       9.773607           0.000000
          386              N       1.059036       0.189347       5.659486      -0.260353      39.085978 0.52354612E+03  0.12642741E+05                                 9.637996                            7.362507       0.137688       2.069740                    0.998770      27.892363      76.209102       0.653269       0.388265      -1.104508      -0.027671      -0.112105      -0.053267       0.127164       0.004045      -0.032677       0.005281       0.009812       0.192872      -0.042911      -0.031977       0.074888             11.859477       7.720371       4.717610      -0.855126      18.994970       1.240355       8.863089          -0.000000
          387              N       7.178202      11.226306       9.460954      -0.296160      40.403941 0.54821590E+03  0.13421937E+05                                 9.835841                            7.532439       0.128515       2.049679                    0.998938      28.908759      80.118835       0.644602       0.388106      -1.102135      -0.096734      -0.092760       0.027616       0.136838       0.015580       0.003654      -0.003477       0.028724       0.199913      -0.054687      -0.012177       0.066864             11.831390      13.919740       6.897607       2.347632      11.183391       1.961593      10.391039          -0.000000
          388              N       5.696074       9.866927       8.515826      -0.283596      38.894598 0.52302776E+03  0.12680372E+05                                 9.610645                            7.361863      -0.011375       2.002873                    0.998975      28.862707      80.110960       0.650155       0.388581      -1.099643       0.051586       0.051900       0.110688       0.132689       0.026255      -0.041623      -0.014040      -0.019095       0.050247      -0.050159      -0.007068       0.057227             11.602831      11.179701       6.034649       2.961676      11.602545       3.570179      12.026248          -0.000000
          389              N      11.868780      10.369675       7.820547      -0.191862      39.392024 0.46579510E+03  0.10986483E+05                                 9.796144                            6.979580      -0.267918       1.951372                    0.998916      27.064169      74.450041       0.662136       0.392189      -1.095493      -0.013392       0.031571       0.073083       0.080729      -0.027320       0.014601      -0.005041       0.046480       0.072764      -0.048030       0.008647       0.039382             12.352498      13.500057      -4.575340      -5.721507       8.214567       4.329304      15.342869           0.000000
          390              N      10.457167      11.399983       9.158449      -0.260328      37.705323 0.51457427E+03  0.12385107E+05                                 9.372341                            7.279009       0.039769       2.027377                    0.999080      28.146067      77.031118       0.659063       0.386125      -1.104909       0.119220      -0.069400       0.001520       0.137957       0.011112       0.024119       0.002441       0.010908       0.166366      -0.041552      -0.021087       0.062639             11.156686      13.829310      -4.633804      -3.199100       7.851233       3.027447      11.789516          -0.000000
          391              N       1.286252       3.861369      32.355734      -0.182928      41.345927 0.47243346E+03  0.11167340E+05                                10.109947                            7.012731      -0.262863       1.956051                    0.998754      26.924426      73.817357       0.663792       0.390360      -1.098267       0.056276       0.015464      -0.062784       0.085721      -0.024305      -0.030106      -0.002804      -0.032692      -0.052139      -0.047688       0.006725       0.040963             13.212655      12.537741       4.199828      -6.553992      15.173474      -6.095238      11.926751           0.000000
          392              N       2.088038       5.437518      31.065652      -0.265549      38.810458 0.51327329E+03  0.12335993E+05                                 9.509046                            7.234178      -0.015940       2.005970                    0.999234      28.213583      76.956586       0.666530       0.382350      -1.108523       0.002941      -0.127366       0.023611       0.129569      -0.023948      -0.039094       0.015446       0.045515      -0.000671      -0.033163      -0.028514       0.061676             11.535768       9.410468       1.558791      -3.905574      15.869795      -4.395953       9.327040          -0.000000
          393              N      12.278814       3.995870      33.831187      -0.206894      42.087958 0.49044849E+03  0.11707284E+05                                10.201200                            7.145258      -0.306383       1.938751                    0.998533      27.267919      75.233812       0.657309       0.390368      -1.097780      -0.039366       0.064005       0.032356       0.081812       0.011778       0.010755       0.028089       0.014676      -0.119124      -0.052294       0.011024       0.041271             13.190272      19.424758      -5.981831      -2.119276      13.635010       2.779771       6.511047          -0.000000
          394              N      10.201222       4.608309      34.199782      -0.241854      36.310713 0.46015475E+03  0.10777998E+05                                 9.116797                            6.864558       0.145407       2.073706                    0.999484      27.255394      73.761990       0.680957       0.384019      -1.105610       0.121102       0.034877      -0.000953       0.126027       0.003917       0.003633       0.024908      -0.084555       0.024653      -0.046697      -0.005833       0.052529             11.154604      17.648652      -0.822478      -0.394804      10.180057       2.332864       5.635104          -0.000000
          395              N      12.934345       1.819035      32.732388      -0.213587      40.469733 0.49355249E+03  0.11815144E+05                                 9.965290                            7.190743      -0.317620       1.930179                    0.998781      27.554185      76.452655       0.651261       0.392867      -1.094623      -0.053725      -0.041753      -0.054101       0.086929       0.019682       0.017433      -0.015643      -0.049177       0.092501      -0.052600       0.012937       0.039663             12.556598       8.790307       5.912023       2.405794      19.105880       2.228419       9.773607           0.000000
          396              N      11.999364      12.869053      32.524986      -0.260353      39.085980 0.52354614E+03  0.12642741E+05                                 9.637996                            7.362507       0.137688       2.069740                    0.998770      27.892364      76.209105       0.653269       0.388265      -1.104508       0.027671       0.112105      -0.053267       0.127164       0.004045       0.032677      -0.005281       0.009812       0.192872      -0.042911      -0.031977       0.074888             11.859477       7.720371       4.717610       0.855126      18.994971      -1.240355       8.863089          -0.000000
          397              N       5.880198       1.832094      36.326454      -0.296160      40.403942 0.54821587E+03  0.13421936E+05                                 9.835841                            7.532438       0.128515       2.049679                    0.998938      28.908759      80.118835       0.644602       0.388106      -1.102135       0.096734       0.092760       0.027616       0.136838       0.015580      -0.003654       0.003477       0.028724       0.199913      -0.054687      -0.012177       0.066864             11.831390      13.919741       6.897607      -2.347631      11.183392      -1.961593      10.391038          -0.000000
          398              N       7.362326       3.191473      35.381326      -0.283596      38.894596 0.52302776E+03  0.12680372E+05                                 9.610644                            7.361863      -0.011375       2.002873                    0.998975      28.862708      80.110961       0.650155       0.388581      -1.099643      -0.051586      -0.051900       0.110688       0.132689       0.026255       0.041623       0.014040      -0.019095       0.050247      -0.050159      -0.007068       0.057227             11.602830      11.179699       6.034648      -2.961675      11.602544      -3.570179      12.026247          -0.000000
          399              N       1.189620       2.688725      34.686047      -0.191862      39.392023 0.46579510E+03  0.10986483E+05                                 9.796144                            6.979580      -0.267918       1.951372                    0.998916      27.064169      74.450041       0.662136       0.392189      -1.095493       0.013392      -0.031571       0.073083       0.080729      -0.027320      -0.014601       0.005041       0.046480       0.072764      -0.048030       0.008647       0.039382             12.352497      13.500057      -4.575340       5.721506       8.214566      -4.329304      15.342868           0.000000
          400              N       2.601233       1.658417      36.023949      -0.260328      37.705325 0.51457430E+03  0.12385108E+05                                 9.372341                            7.279009       0.039769       2.027377                    0.999080      28.146068      77.031120       0.659063       0.386125      -1.104909      -0.119220       0.069400       0.001520       0.137957       0.011112      -0.024119      -0.002441       0.010908       0.166366      -0.041552      -0.021087       0.062639             11.156686      13.829310      -4.633804       3.199099       7.851233      -3.027447      11.789516          -0.000000
          401              N       3.861369       1.286252      21.375266      -0.182928      41.345929 0.47243349E+03  0.11167341E+05                                10.109947                            7.012731      -0.262863       1.956051                    0.998754      26.924427      73.817358       0.663792       0.390360      -1.098267       0.015464       0.056276       0.062784       0.085721      -0.024305       0.002804       0.030106       0.032692      -0.052139      -0.047688       0.006725       0.040963             13.212655      15.173473       4.199828       6.095238      12.537741       6.553992      11.926750           0.000000
          402              N       5.437518       2.088038      22.665348      -0.265549      38.810458 0.51327329E+03  0.12335993E+05                                 9.509046                            7.234178      -0.015940       2.005970                    0.999234      28.213583      76.956585       0.666530       0.382350      -1.108523      -0.127366       0.002941      -0.023611       0.129569      -0.023948      -0.015446       0.039094      -0.045515      -0.000671      -0.033163      -0.028514       0.061676             11.535767      15.869795       1.558791       4.395953       9.410467       3.905573       9.327040          -0.000000
          403              N       3.995870      12.278814      19.899813      -0.206894      42.087961 0.49044849E+03  0.11707284E+05                                10.201201                            7.145258      -0.306383       1.938751                    0.998533      27.267919      75.233812       0.657309       0.390368      -1.097780       0.064005      -0.039366      -0.032356       0.081812       0.011778      -0.028089      -0.010755      -0.014676      -0.119124      -0.052294       0.011024       0.041271             13.190273      13.635011      -5.981832      -2.779771      19.424761       2.119275       6.511047          -0.000000
          404              N       4.608309      10.201222      19.531219      -0.241854      36.310713 0.46015473E+03  0.10777997E+05                                 9.116797                            6.864558       0.145407       2.073706                    0.999484      27.255394      73.761989       0.680957       0.384019      -1.105610       0.034877       0.121102       0.000953       0.126027       0.003917      -0.024908      -0.003633       0.084555       0.024653      -0.046697      -0.005833       0.052529             11.154605      10.180058      -0.822482      -2.332864      17.648652       0.394802       5.635104          -0.000000
          405              N       1.819035      12.934345      20.998612      -0.213587      40.469733 0.49355249E+03  0.11815144E+05                                 9.965290                            7.190743      -0.317620       1.930179                    0.998781      27.554185      76.452655       0.651261       0.392867      -1.094623      -0.041753      -0.053725       0.054101       0.086929       0.019682       0.015643      -0.017433       0.049177       0.092501      -0.052600       0.012937       0.039663             12.556598      19.105880       5.912023      -2.228419       8.790307      -2.405794       9.773607           0.000000
          406              N      12.869053      11.999364      21.206014      -0.260353      39.085977 0.52354612E+03  0.12642741E+05                                 9.637996                            7.362507       0.137688       2.069740                    0.998770      27.892363      76.209102       0.653269       0.388265      -1.104508       0.112105       0.027671       0.053267       0.127164       0.004045       0.005281      -0.032677      -0.009812       0.192872      -0.042911      -0.031977       0.074888             11.859477      18.994970       4.717610       1.240355       7.720371      -0.855126       8.863089          -0.000000
          407              N       1.832094       5.880198      17.404546      -0.296160      40.403943 0.54821590E+03  0.13421937E+05                                 9.835841                            7.532438       0.128515       2.049679                    0.998938      28.908760      80.118836       0.644602       0.388106      -1.102135       0.092760       0.096734      -0.027616       0.136838       0.015580      -0.003477       0.003654      -0.028724       0.199913      -0.054687      -0.012177       0.066864             11.831390      11.183392       6.897607       1.961593      13.919741       2.347632      10.391038          -0.000000
          408              N       3.191473       7.362326      18.349674      -0.283596      38.894597 0.52302778E+03  0.12680373E+05                                 9.610645                            7.361863      -0.011375       2.002873                    0.998975      28.862708      80.110964       0.650155       0.388581      -1.099643      -0.051900      -0.051586      -0.110688       0.132689       0.026255      -0.014040      -0.041623       0.019095       0.050247      -0.050159      -0.007068       0.057227             11.602831      11.602545       6.034648       3.570179      11.179700       2.961676      12.026248          -0.000000
          409              N       2.688725       1.189620      19.044953      -0.191862      39.392024 0.46579510E+03  0.10986483E+05                                 9.796144                            6.979580      -0.267918       1.951372                    0.998916      27.064169      74.450042       0.662136       0.392189      -1.095493      -0.031571       0.013392      -0.073083       0.080729      -0.027320      -0.005041       0.014601      -0.046480       0.072764      -0.048030       0.008647       0.039382             12.352498       8.214567      -4.575340       4.329304      13.500058      -5.721507      15.342869           0.000000
          410              N       1.658417       2.601233      17.707051      -0.260328      37.705324 0.51457429E+03  0.12385108E+05                                 9.372340                            7.279009       0.039769       2.027377                    0.999080      28.146068      77.031119       0.659063       0.386125      -1.104909       0.069400      -0.119220      -0.001520       0.137957       0.011112       0.002441       0.024119      -0.010908       0.166366      -0.041552      -0.021087       0.062639             11.156686       7.851233      -4.633804       3.027447      13.829309      -3.199099      11.789516          -0.000000
          411              N       9.197031      11.772148      48.240766      -0.182928      41.345928 0.47243345E+03  0.11167340E+05                                10.109948                            7.012731      -0.262863       1.956051                    0.998754      26.924426      73.817357       0.663792       0.390360      -1.098267      -0.015464      -0.056276       0.062784       0.085721      -0.024305      -0.002804      -0.030106       0.032692      -0.052139      -0.047688       0.006725       0.040963             13.212655      15.173473       4.199828      -6.095238      12.537742      -6.553992      11.926751           0.000000
          412              N       7.620882      10.970362      49.530848      -0.265549      38.810436 0.51327296E+03  0.12335984E+05                                 9.509043                            7.234176      -0.015940       2.005970                    0.999234      28.213573      76.956553       0.666530       0.382350      -1.108523       0.127366      -0.002941      -0.023611       0.129569      -0.023948       0.015446      -0.039094      -0.045515      -0.000671      -0.033163      -0.028514       0.061676             11.535764      15.869789       1.558790      -4.395950       9.410465      -3.905572       9.327037          -0.000000
          413              N       9.062530       0.779586      46.765313      -0.206894      42.087958 0.49044849E+03  0.11707284E+05                                10.201200                            7.145258      -0.306383       1.938751                    0.998533      27.267919      75.233812       0.657309       0.390368      -1.097780      -0.064005       0.039366      -0.032356       0.081812       0.011778       0.028089       0.010755      -0.014676      -0.119124      -0.052294       0.011024       0.041271             13.190272      13.635010      -5.981831       2.779771      19.424758      -2.119276       6.511047          -0.000000
          414              N       8.450091       2.857178      46.396718      -0.241854      36.310713 0.46015476E+03  0.10777998E+05                                 9.116797                            6.864558       0.145407       2.073706                    0.999484      27.255394      73.761989       0.680957       0.384019      -1.105610      -0.034877      -0.121102       0.000953       0.126027       0.003917       0.024908       0.003633       0.084555       0.024653      -0.046697      -0.005833       0.052529             11.154604      10.180058      -0.822478       2.332864      17.648651      -0.394804       5.635104          -0.000000
          415              N      11.239365       0.124055      47.864112      -0.213587      40.469730 0.49355246E+03  0.11815143E+05                                 9.965290                            7.190743      -0.317620       1.930179                    0.998781      27.554184      76.452652       0.651261       0.392867      -1.094623       0.041753       0.053725       0.054101       0.086929       0.019682      -0.015643       0.017433       0.049177       0.092501      -0.052600       0.012937       0.039663             12.556597      19.105879       5.912022       2.228419       8.790306       2.405794       9.773607           0.000000
          416              N       0.189347       1.059036      48.071514      -0.260353      39.085977 0.52354611E+03  0.12642740E+05                                 9.637996                            7.362506       0.137688       2.069740                    0.998770      27.892363      76.209101       0.653269       0.388265      -1.104508      -0.112105      -0.027671       0.053267       0.127164       0.004045      -0.005281       0.032677      -0.009812       0.192872      -0.042911      -0.031977       0.074888             11.859477      18.994970       4.717610      -1.240355       7.720371       0.855126       8.863089          -0.000000
          417              N      11.226306       7.178202      44.270046      -0.296160      40.403942 0.54821587E+03  0.13421936E+05                                 9.835841                            7.532438       0.128515       2.049679                    0.998938      28.908759      80.118834       0.644602       0.388106      -1.102135      -0.092760      -0.096734      -0.027616       0.136838       0.015580       0.003477      -0.003654      -0.028724       0.199913      -0.054687      -0.012177       0.066864             11.831390      11.183391       6.897607      -1.961593      13.919740      -2.347632      10.391038          -0.000000
          418              N       9.866927       5.696074      45.215174      -0.283596      38.894595 0.52302774E+03  0.12680372E+05                                 9.610645                            7.361863      -0.011375       2.002873                    0.998975      28.862707      80.110960       0.650155       0.388581      -1.099643       0.051900       0.051586      -0.110688       0.132689       0.026255       0.014040       0.041623       0.019095       0.050247      -0.050159      -0.007068       0.057227             11.602830      11.602544       6.034648      -3.570179      11.179700      -2.961675      12.026247          -0.000000
          419              N      10.369675      11.868780      45.910453      -0.191862      39.392023 0.46579510E+03  0.10986483E+05                                 9.796144                            6.979580      -0.267918       1.951372                    0.998916      27.064169      74.450041       0.662136       0.392189      -1.095493       0.031571      -0.013392      -0.073083       0.080729      -0.027320       0.005041      -0.014601      -0.046480       0.072764      -0.048030       0.008647       0.039382             12.352497       8.214566      -4.575340      -4.329304      13.500057       5.721506      15.342868           0.000000
          420              N      11.399983      10.457167      44.572551      -0.260328      37.705323 0.51457427E+03  0.12385107E+05                                 9.372341                            7.279009       0.039769       2.027377                    0.999080      28.146067      77.031118       0.659063       0.386125      -1.104909      -0.069400       0.119220      -0.001520       0.137957       0.011112      -0.002441      -0.024119      -0.010908       0.166366      -0.041552      -0.021087       0.062639             11.156686       7.851233      -4.633804      -3.027447      13.829309       3.199099      11.789516          -0.000000
          421              N       7.815452       2.667831       7.942516      -0.182928      41.345928 0.47243345E+03  0.11167340E+05                                10.109948                            7.012731      -0.262863       1.956051                    0.998754      26.924426      73.817358       0.663792       0.390360      -1.098267       0.056276      -0.015464       0.062784       0.085721       0.024305       0.030106      -0.002804      -0.032692      -0.052139      -0.047688       0.006725       0.040963             13.212655      12.537742      -4.199828       6.553992      15.173473      -6.095238      11.926751           0.000000
          422              N       8.617238       1.091682       9.232598      -0.265549      38.810436 0.51327296E+03  0.12335984E+05                                 9.509043                            7.234176      -0.015940       2.005970                    0.999234      28.213573      76.956553       0.666530       0.382350      -1.108523       0.002941       0.127366      -0.023611       0.129569       0.023948       0.039094       0.015446       0.045515      -0.000671      -0.033163      -0.028514       0.061676             11.535764       9.410465      -1.558790       3.905572      15.869789      -4.395950       9.327037          -0.000000
          423              N       5.749614       2.533330       6.467063      -0.206894      42.087962 0.49044849E+03  0.11707284E+05                                10.201201                            7.145258      -0.306383       1.938751                    0.998533      27.267919      75.233812       0.657309       0.390368      -1.097780      -0.039366      -0.064005      -0.032356       0.081812      -0.011778      -0.010755       0.028089       0.014676      -0.119124      -0.052294       0.011024       0.041271             13.190273      19.424761       5.981832       2.119275      13.635011       2.779771       6.511047          -0.000000
          424              N       3.672022       1.920891       6.098469      -0.241854      36.310713 0.46015474E+03  0.10777998E+05                                 9.116797                            6.864558       0.145407       2.073706                    0.999484      27.255394      73.761990       0.680957       0.384019      -1.105610       0.121102      -0.034877       0.000953       0.126027      -0.003917      -0.003633       0.024908      -0.084555       0.024653      -0.046697      -0.005833       0.052529             11.154605      17.648653       0.822482       0.394802      10.180058       2.332864       5.635104          -0.000000
          425              N       6.405145       4.710165       7.565862      -0.213587      40.469732 0.49355249E+03  0.11815144E+05                                 9.965290                            7.190743      -0.317620       1.930179                    0.998781      27.554185      76.452654       0.651261       0.392867      -1.094623      -0.053725       0.041753       0.054101       0.086929      -0.019682      -0.017433      -0.015643      -0.049177       0.092501      -0.052600       0.012937       0.039663             12.556598       8.790306      -5.912022      -2.405794      19.105879       2.228419       9.773607           0.000000
          426              N       5.470164       6.718547       7.773264      -0.260353      39.085978 0.52354612E+03  0.12642741E+05                                 9.637996                            7.362507       0.137688       2.069740                    0.998770      27.892363      76.209103       0.653269       0.388265      -1.104508       0.027671      -0.112105       0.053267       0.127164      -0.004045      -0.032677      -0.005281       0.009812       0.192872      -0.042911      -0.031977       0.074888             11.859477       7.720371      -4.717610      -0.855126      18.994970      -1.240355       8.863090          -0.000000
          427              N      12.409398       4.697106       3.971796      -0.296160      40.403943 0.54821589E+03  0.13421937E+05                                 9.835841                            7.532438       0.128515       2.049679                    0.998938      28.908760      80.118836       0.644602       0.388106      -1.102135       0.096734      -0.092760      -0.027616       0.136838      -0.015580       0.003654       0.003476       0.028724       0.199913      -0.054687      -0.012177       0.066864             11.831390      13.919740      -6.897607       2.347632      11.183391      -1.961593      10.391038          -0.000000
          428              N       0.833126       3.337727       4.916924      -0.283596      38.894596 0.52302777E+03  0.12680373E+05                                 9.610645                            7.361863      -0.011375       2.002873                    0.998975      28.862708      80.110962       0.650155       0.388581      -1.099643      -0.051586       0.051900      -0.110688       0.132689      -0.026255      -0.041623       0.014040      -0.019095       0.050247      -0.050159      -0.007068       0.057227             11.602830      11.179699      -6.034647       2.961676      11.602544      -3.570179      12.026248          -0.000000
          429              N       7.718820       3.840475       5.612203      -0.191862      39.392024 0.46579510E+03  0.10986483E+05                                 9.796144                            6.979580      -0.267918       1.951372                    0.998916      27.064169      74.450041       0.662136       0.392189      -1.095493       0.013392       0.031571      -0.073083       0.080729       0.027320       0.014601       0.005041       0.046480       0.072764      -0.048030       0.008647       0.039382             12.352498      13.500058       4.575340      -5.721507       8.214567      -4.329304      15.342868           0.000000
          430              N       9.130433       4.870783       4.274301      -0.260328      37.705322 0.51457426E+03  0.12385107E+05                                 9.372340                            7.279009       0.039769       2.027377                    0.999080      28.146067      77.031116       0.659063       0.386125      -1.104909      -0.119220      -0.069400      -0.001520       0.137957      -0.011112       0.024119      -0.002441       0.010908       0.166366      -0.041552      -0.021087       0.062639             11.156686      13.829309       4.633804      -3.199099       7.851232      -3.027447      11.789515          -0.000000
          431              N       5.242948      10.390569      34.808016      -0.182928      41.345930 0.47243346E+03  0.11167340E+05                                10.109948                            7.012731      -0.262863       1.956051                    0.998754      26.924426      73.817358       0.663792       0.390360      -1.098267      -0.056276       0.015464       0.062784       0.085721       0.024305      -0.030106       0.002804      -0.032692      -0.052139      -0.047688       0.006725       0.040963             13.212656      12.537742      -4.199829      -6.553992      15.173474       6.095238      11.926752           0.000000
          432              N       4.441162      11.966718      36.098098      -0.265549      38.810457 0.51327329E+03  0.12335993E+05                                 9.509046                            7.234178      -0.015940       2.005970                    0.999234      28.213583      76.956585       0.666530       0.382350      -1.108523      -0.002941      -0.127366      -0.023611       0.129569       0.023948      -0.039094      -0.015446       0.045515      -0.000671      -0.033163      -0.028514       0.061676             11.535767       9.410467      -1.558791      -3.905573      15.869795       4.395952       9.327039          -0.000000
          433              N       7.308786      10.525070      33.332563      -0.206894      42.087961 0.49044849E+03  0.11707284E+05                                10.201201                            7.145258      -0.306383       1.938751                    0.998533      27.267919      75.233812       0.657309       0.390368      -1.097780       0.039366       0.064005      -0.032356       0.081812      -0.011778       0.010755      -0.028089       0.014676      -0.119124      -0.052294       0.011024       0.041271             13.190273      19.424760       5.981832      -2.119275      13.635011      -2.779771       6.511047          -0.000000
          434              N       9.386378      11.137509      32.963969      -0.241854      36.310713 0.46015474E+03  0.10777998E+05                                 9.116797                            6.864558       0.145407       2.073706                    0.999484      27.255394      73.761990       0.680957       0.384019      -1.105610      -0.121102       0.034877       0.000953       0.126027      -0.003917       0.003633      -0.024908      -0.084555       0.024653      -0.046697      -0.005833       0.052529             11.154605      17.648652       0.822482      -0.394802      10.180058      -2.332864       5.635104          -0.000000
          435              N       6.653255       8.348235      34.431362      -0.213587      40.469733 0.49355249E+03  0.11815144E+05                                 9.965290                            7.190743      -0.317620       1.930179                    0.998781      27.554185      76.452655       0.651261       0.392867      -1.094623       0.053725      -0.041753       0.054101       0.086929      -0.019682       0.017433       0.015643      -0.049177       0.092501      -0.052600       0.012937       0.039663             12.556598       8.790306      -5.912022       2.405794      19.105880      -2.228419       9.773607           0.000000
          436              N       7.588236       6.339853      34.638764      -0.260353      39.085978 0.52354612E+03  0.12642741E+05                                 9.637996                            7.362507       0.137688       2.069740                    0.998770      27.892363      76.209103       0.653269       0.388265      -1.104508      -0.027671       0.112105       0.053267       0.127164      -0.004045       0.032677       0.005281       0.009812       0.192872      -0.042911      -0.031977       0.074888             11.859477       7.720371      -4.717610       0.855126      18.994971       1.240355       8.863089          -0.000000
          437              N       0.649002       8.361294      30.837296      -0.296160      40.403942 0.54821586E+03  0.13421936E+05                                 9.835841                            7.532438       0.128515       2.049679                    0.998938      28.908759      80.118833       0.644602       0.388106      -1.102135      -0.096734       0.092760      -0.027616       0.136838      -0.015580      -0.003654      -0.003476       0.028724       0.199913      -0.054687      -0.012177       0.066864             11.831390      13.919740      -6.897607      -2.347632      11.183392       1.961593      10.391038          -0.000000
          438              N      12.225274       9.720673      31.782424      -0.283596      38.894596 0.52302777E+03  0.12680373E+05                                 9.610644                            7.361863      -0.011375       2.002873                    0.998975      28.862708      80.110961       0.650155       0.388581      -1.099643       0.051586      -0.051900      -0.110688       0.132689      -0.026255       0.041623      -0.014040      -0.019095       0.050247      -0.050159      -0.007068       0.057227             11.602830      11.179699      -6.034647      -2.961675      11.602544       3.570179      12.026247          -0.000000
          439              N       5.339580       9.217925      32.477703      -0.191862      39.392024 0.46579510E+03  0.10986483E+05                                 9.796144                            6.979580      -0.267918       1.951372                    0.998916      27.064169      74.450041       0.662136       0.392189      -1.095493      -0.013392      -0.031571      -0.073083       0.080729       0.027320      -0.014601      -0.005041       0.046480       0.072764      -0.048030       0.008647       0.039382             12.352498      13.500058       4.575340       5.721507       8.214567       4.329304      15.342869           0.000000
          440              N       3.927967       8.187617      31.139801      -0.260328      37.705324 0.51457429E+03  0.12385108E+05                                 9.372340                            7.279009       0.039769       2.027377                    0.999080      28.146068      77.031119       0.659063       0.386125      -1.104909       0.119220       0.069400      -0.001520       0.137957      -0.011112      -0.024119       0.002441       0.010908       0.166366      -0.041552      -0.021087       0.062639             11.156686      13.829309       4.633804       3.199099       7.851233       3.027447      11.789516          -0.000000
          441              O       4.230922       1.073400      38.702977      -0.575568      39.885262 0.53809452E+03  0.12953465E+05                                 9.356802                            7.160192       0.261881       2.129363                    0.996687      27.931421      73.752312       0.712126       0.357291      -1.139016      -0.029917      -0.036892      -0.017791       0.050721       0.013506      -0.055341      -0.041156       0.033243       0.128824      -0.058305      -0.034476       0.092781             11.735526       9.695994       2.595548      -5.328612       7.240037      -2.694500      18.270548           0.000000
          442              O       2.615598      12.670566      38.845901      -0.548452      31.189689 0.45045088E+03  0.10341929E+05                                 7.789236                            6.514882       1.034075       2.397840                    0.997188      26.640999      68.045040       0.755014       0.353343      -1.145531       0.010453       0.004356       0.013618       0.017711      -0.018727       0.039582       0.014255      -0.000372      -0.205673      -0.085270       0.028755       0.056514              8.745412       7.795082       3.020240       1.359684       8.464466       2.409056       9.976687           0.000000
          443              O       1.992712       0.965016      45.677260      -0.545961      35.557845 0.52540412E+03  0.12571105E+05                                 8.606238                            7.088022       0.302939       2.148371                    0.997296      27.535158      72.454120       0.713901       0.358582      -1.138137       0.034677       0.021845       0.006744       0.041535      -0.000014      -0.057682      -0.005709       0.029058       0.066796      -0.046289      -0.025184       0.071473              9.792983      10.639630       1.868827      -4.524091       6.389344      -0.217783      12.349974           0.000000
          444              O       3.950166       2.084121      45.641261      -0.595934      36.320666 0.57797277E+03  0.14086228E+05                                 8.594857                            7.381082       0.830319       2.300712                    0.997917      28.256367      73.727932       0.710976       0.353479      -1.148409      -0.012067      -0.007302      -0.010403       0.017526      -0.005480       0.055727       0.034930      -0.025021      -0.196515      -0.100786       0.039808       0.060978              9.617431      10.523126       2.714222       2.442763       8.620558       2.776064       9.708610          -0.000000
          445              O       8.827478      11.985000      11.837477      -0.575568      39.885261 0.53809450E+03  0.12953465E+05                                 9.356801                            7.160192       0.261880       2.129363                    0.996687      27.931422      73.752312       0.712126       0.357291      -1.139017       0.029917       0.036892      -0.017791       0.050721       0.013506       0.055341       0.041156       0.033243       0.128824      -0.058305      -0.034476       0.092781             11.735525       9.695994       2.595548       5.328611       7.240036       2.694500      18.270546           0.000000
          446              O      10.442802       0.387834      11.980401      -0.548452      31.189685 0.45045081E+03  0.10341927E+05                                 7.789235                            6.514882       1.034075       2.397840                    0.997188      26.640997      68.045034       0.755014       0.353343      -1.145531      -0.010453      -0.004356       0.013618       0.017711      -0.018727      -0.039582      -0.014255      -0.000372      -0.205673      -0.085270       0.028755       0.056514              8.745411       7.795082       3.020240      -1.359684       8.464465      -2.409056       9.976686           0.000000
          447              O      11.065688      12.093384      18.811760      -0.545961      35.557845 0.52540412E+03  0.12571105E+05                                 8.606238                            7.088022       0.302939       2.148371                    0.997296      27.535158      72.454120       0.713901       0.358582      -1.138137      -0.034677      -0.021845       0.006744       0.041535      -0.000014       0.057682       0.005709       0.029058       0.066796      -0.046289      -0.025184       0.071473              9.792983      10.639630       1.868827       4.524092       6.389343       0.217783      12.349974           0.000000
          448              O       9.108234      10.974279      18.775761      -0.595934      36.320666 0.57797275E+03  0.14086228E+05                                 8.594857                            7.381083       0.830319       2.300712                    0.997917      28.256366      73.727931       0.710976       0.353479      -1.148409       0.012067       0.007302      -0.010403       0.017526      -0.005480      -0.055727      -0.034930      -0.025021      -0.196515      -0.100786       0.039808       0.060978              9.617432      10.523127       2.714222      -2.442763       8.620558      -2.776064       9.708610          -0.000000
          449              O       5.455800      10.760122      52.135727      -0.575568      39.885262 0.53809450E+03  0.12953465E+05                                 9.356801                            7.160192       0.261880       2.129363                    0.996687      27.931422      73.752312       0.712126       0.357291      -1.139017       0.036892      -0.029917      -0.017791       0.050721      -0.013506       0.041156      -0.055341      -0.033243       0.128824      -0.058305      -0.034476       0.092781             11.735526       7.240036      -2.595548       2.694500       9.695994      -5.328611      18.270548           0.000000
          450              O       6.917034       9.144798      52.278651      -0.548452      31.189686 0.45045081E+03  0.10341927E+05                                 7.789235                            6.514882       1.034074       2.397840                    0.997188      26.640998      68.045035       0.755014       0.353343      -1.145531      -0.004356       0.010453       0.013618       0.017711       0.018727      -0.014255       0.039582       0.000372      -0.205673      -0.085270       0.028755       0.056514              8.745411       8.464465      -3.020240      -2.409056       7.795081       1.359684       9.976687           0.000000
          451              O       5.564184       8.521912       5.379010      -0.545961      35.557847 0.52540413E+03  0.12571105E+05                                 8.606238                            7.088022       0.302939       2.148371                    0.997296      27.535159      72.454121       0.713901       0.358582      -1.138137      -0.021845       0.034677       0.006744       0.041535       0.000014       0.005709      -0.057682      -0.029058       0.066796      -0.046289      -0.025184       0.071473              9.792983       6.389344      -1.868827       0.217783      10.639630      -4.524092      12.349974           0.000000
          452              O       4.445079      10.479366       5.343011      -0.595934      36.320666 0.57797276E+03  0.14086228E+05                                 8.594857                            7.381082       0.830319       2.300712                    0.997917      28.256367      73.727932       0.710976       0.353479      -1.148409       0.007302      -0.012067      -0.010403       0.017526       0.005480      -0.034930       0.055727       0.025021      -0.196515      -0.100786       0.039808       0.060978              9.617431       8.620558      -2.714222      -2.776064      10.523126       2.442763       9.708610          -0.000000
          453              O       7.602600       2.298278      25.270227      -0.575568      39.885264 0.53809457E+03  0.12953467E+05                                 9.356802                            7.160192       0.261880       2.129363                    0.996687      27.931423      73.752317       0.712126       0.357291      -1.139016      -0.036892       0.029917      -0.017791       0.050721      -0.013506      -0.041156       0.055341      -0.033243       0.128824      -0.058305      -0.034476       0.092781             11.735526       7.240037      -2.595548      -2.694500       9.695994       5.328611      18.270547           0.000000
          454              O       6.141366       3.913602      25.413151      -0.548452      31.189689 0.45045089E+03  0.10341930E+05                                 7.789236                            6.514882       1.034075       2.397840                    0.997188      26.640999      68.045041       0.755014       0.353343      -1.145531       0.004356      -0.010453       0.013618       0.017711       0.018727       0.014255      -0.039582       0.000372      -0.205673      -0.085270       0.028755       0.056514              8.745412       8.464466      -3.020240       2.409056       7.795082      -1.359684       9.976687           0.000000
          455              O       7.494216       4.536488      32.244510      -0.545961      35.557844 0.52540412E+03  0.12571105E+05                                 8.606237                            7.088022       0.302939       2.148371                    0.997296      27.535159      72.454121       0.713901       0.358582      -1.138137       0.021845      -0.034677       0.006744       0.041535       0.000014      -0.005709       0.057682      -0.029058       0.066796      -0.046289      -0.025184       0.071473              9.792982       6.389343      -1.868827      -0.217783      10.639629       4.524091      12.349973           0.000000
          456              O       8.613321       2.579034      32.208511      -0.595934      36.320666 0.57797276E+03  0.14086228E+05                                 8.594856                            7.381082       0.830319       2.300712                    0.997917      28.256367      73.727932       0.710976       0.353479      -1.148409      -0.007302       0.012067      -0.010403       0.017526       0.005480       0.034930      -0.055727       0.025021      -0.196515      -0.100786       0.039808       0.060978              9.617431       8.620558      -2.714222       2.776064      10.523126      -2.442763       9.708609          -0.000000
          457              O       2.298278       7.602600      28.460773      -0.575568      39.885262 0.53809450E+03  0.12953464E+05                                 9.356801                            7.160192       0.261880       2.129363                    0.996687      27.931422      73.752312       0.712126       0.357291      -1.139017       0.029917      -0.036892       0.017791       0.050721      -0.013506      -0.055341       0.041156       0.033243       0.128824      -0.058305      -0.034476       0.092781             11.735526       9.695994      -2.595548      -5.328612       7.240036       2.694500      18.270548           0.000000
          458              O       3.913602       6.141366      28.317849      -0.548452      31.189692 0.45045091E+03  0.10341930E+05                                 7.789236                            6.514883       1.034075       2.397840                    0.997188      26.640999      68.045042       0.755014       0.353343      -1.145531      -0.010453       0.004356      -0.013618       0.017711       0.018727       0.039582      -0.014255      -0.000372      -0.205673      -0.085270       0.028755       0.056514              8.745413       7.795083      -3.020240       1.359684       8.464466      -2.409056       9.976689           0.000000
          459              O       4.536488       7.494216      21.486490      -0.545961      35.557846 0.52540413E+03  0.12571105E+05                                 8.606238                            7.088022       0.302939       2.148371                    0.997296      27.535159      72.454121       0.713901       0.358582      -1.138137      -0.034677       0.021845      -0.006744       0.041535       0.000014      -0.057682       0.005709       0.029058       0.066796      -0.046289      -0.025184       0.071473              9.792983      10.639630      -1.868827      -4.524091       6.389344       0.217783      12.349974           0.000000
          460              O       2.579034       8.613321      21.522489      -0.595934      36.320666 0.57797276E+03  0.14086228E+05                                 8.594857                            7.381082       0.830319       2.300712                    0.997917      28.256367      73.727932       0.710976       0.353479      -1.148409       0.012067      -0.007302       0.010403       0.017526       0.005480       0.055727      -0.034930      -0.025021      -0.196515      -0.100786       0.039808       0.060978              9.617431      10.523126      -2.714222       2.442763       8.620558      -2.776064       9.708610          -0.000000
          461              O      10.760122       5.455800       1.595273      -0.575568      39.885258 0.53809446E+03  0.12953463E+05                                 9.356801                            7.160192       0.261880       2.129363                    0.996687      27.931421      73.752309       0.712126       0.357291      -1.139017      -0.029917       0.036892       0.017791       0.050721      -0.013506       0.055341      -0.041156       0.033243       0.128824      -0.058305      -0.034476       0.092781             11.735525       9.695993      -2.595547       5.328611       7.240036      -2.694500      18.270546           0.000001
          462              O       9.144798       6.917034       1.452349      -0.548452      31.189686 0.45045081E+03  0.10341927E+05                                 7.789235                            6.514882       1.034074       2.397840                    0.997188      26.640997      68.045034       0.755014       0.353343      -1.145531       0.010453      -0.004356      -0.013618       0.017711       0.018727      -0.039582       0.014255      -0.000372      -0.205673      -0.085270       0.028755       0.056514              8.745411       7.795082      -3.020240      -1.359684       8.464465       2.409056       9.976686           0.000000
          463              O       8.521912       5.564184      48.351990      -0.545961      35.557846 0.52540412E+03  0.12571105E+05                                 8.606237                            7.088022       0.302939       2.148371                    0.997296      27.535159      72.454121       0.713901       0.358582      -1.138137       0.034677      -0.021845      -0.006744       0.041535       0.000014       0.057682      -0.005709       0.029058       0.066796      -0.046289      -0.025184       0.071473              9.792982      10.639630      -1.868827       4.524091       6.389344      -0.217783      12.349973           0.000000
          464              O      10.479366       4.445079      48.387989      -0.595934      36.320665 0.57797275E+03  0.14086228E+05                                 8.594857                            7.381083       0.830319       2.300712                    0.997917      28.256366      73.727931       0.710976       0.353479      -1.148409      -0.012067       0.007302       0.010403       0.017526       0.005480      -0.055727       0.034930      -0.025021      -0.196515      -0.100786       0.039808       0.060978              9.617432      10.523126      -2.714222      -2.442763       8.620558       2.776064       9.708610          -0.000000
          465              O       1.073400       4.230922      15.028023      -0.575568      39.885264 0.53809454E+03  0.12953466E+05                                 9.356802                            7.160192       0.261880       2.129363                    0.996687      27.931422      73.752315       0.712126       0.357291      -1.139016      -0.036892      -0.029917       0.017791       0.050721       0.013506       0.041156       0.055341      -0.033243       0.128824      -0.058305      -0.034476       0.092781             11.735527       7.240037       2.595548       2.694500       9.695994       5.328612      18.270549           0.000000
          466              O      12.670566       2.615598      14.885099      -0.548452      31.189692 0.45045091E+03  0.10341930E+05                                 7.789236                            6.514883       1.034075       2.397840                    0.997188      26.640999      68.045042       0.755014       0.353343      -1.145531       0.004356       0.010453      -0.013618       0.017711      -0.018727      -0.014255      -0.039582       0.000372      -0.205673      -0.085270       0.028755       0.056514              8.745412       8.464466       3.020240      -2.409056       7.795083      -1.359684       9.976688           0.000000
          467              O       0.965016       1.992712       8.053740      -0.545961      35.557844 0.52540411E+03  0.12571105E+05                                 8.606237                            7.088022       0.302939       2.148371                    0.997296      27.535159      72.454120       0.713901       0.358581      -1.138137       0.021845       0.034677      -0.006744       0.041535      -0.000014       0.005709       0.057682      -0.029058       0.066796      -0.046289      -0.025184       0.071473              9.792982       6.389343       1.868827       0.217783      10.639629       4.524091      12.349973           0.000000
          468              O       2.084121       3.950166       8.089739      -0.595934      36.320666 0.57797276E+03  0.14086228E+05                                 8.594856                            7.381082       0.830319       2.300712                    0.997917      28.256367      73.727932       0.710976       0.353479      -1.148409      -0.007302      -0.012067       0.010403       0.017526      -0.005480      -0.034930      -0.055727       0.025021      -0.196515      -0.100786       0.039808       0.060978              9.617431       8.620558       2.714222      -2.776064      10.523126      -2.442763       9.708610          -0.000000
          469              O      11.985000       8.827478      41.893523      -0.575568      39.885259 0.53809448E+03  0.12953464E+05                                 9.356801                            7.160192       0.261881       2.129363                    0.996687      27.931422      73.752311       0.712126       0.357291      -1.139017       0.036892       0.029917       0.017791       0.050721       0.013506      -0.041156      -0.055341      -0.033243       0.128824      -0.058305      -0.034476       0.092781             11.735525       7.240036       2.595547      -2.694499       9.695993      -5.328611      18.270546           0.000000
          470              O       0.387834      10.442802      41.750599      -0.548452      31.189686 0.45045081E+03  0.10341927E+05                                 7.789235                            6.514882       1.034075       2.397840                    0.997188      26.640998      68.045035       0.755014       0.353343      -1.145531      -0.004356      -0.010453      -0.013618       0.017711      -0.018727       0.014255       0.039582       0.000372      -0.205673      -0.085270       0.028755       0.056514              8.745411       8.464465       3.020240       2.409056       7.795081       1.359684       9.976686           0.000000
          471              O      12.093384      11.065688      34.919240      -0.545961      35.557846 0.52540414E+03  0.12571106E+05                                 8.606238                            7.088022       0.302939       2.148371                    0.997296      27.535159      72.454122       0.713901       0.358582      -1.138137      -0.021845      -0.034677      -0.006744       0.041535      -0.000014      -0.005709      -0.057682      -0.029058       0.066796      -0.046289      -0.025184       0.071473              9.792982       6.389344       1.868827      -0.217783      10.639630      -4.524091      12.349973           0.000000
          472              O      10.974279       9.108234      34.955239      -0.595934      36.320665 0.57797275E+03  0.14086228E+05                                 8.594857                            7.381083       0.830319       2.300712                    0.997917      28.256366      73.727931       0.710976       0.353479      -1.148409       0.007302       0.012067       0.010403       0.017526      -0.005480       0.034930       0.055727       0.025021      -0.196515      -0.100786       0.039808       0.060978              9.617431       8.620558       2.714222       2.776064      10.523126       2.442763       9.708610          -0.000000

******************************************************
Auxiliary information for the entire system
The total spin magnetic moment of the unit cell is   0.000003
The total net atomic charge of the unit cell is   -0.000005
Accuracy of reproducing the electrostatic potential in the unit cell:
  The inner radius (bohr) =    5.0000
  The outer radius (bohr) =   12.0000
  Valid grid points have density less than (e/(bohr^3)) =    0.0001
  The number of valid grid points were=       594442
  The rms potential error without charges in kcal/mol is=      5.07054
  The rms potential error with partial charges in kcal/mol is=      0.97578
  The RRMSE value at monopole order=      0.19244
  The rms potential error with partial charges and cloud penetration in kcal/mol is=      0.98020
  The RRMSE value at monopole order with cloud penetration is=      0.19331
  The rms potential error with partial charges and atomic dipoles in kcal/mol is=      0.61781
  The RRMSE value at dipole order=      0.12184
  The rms potential error with partial charges, atomic dipoles and cloud penetration in kcal/mol is=      0.61821
  The RRMSE value at dipole order with cloud penetration=      0.12192

******************************************************
The electron densities and ab initio electrostatic potential were computed in VASP using the PBE functional and
projector augmented wave method. See the main text of the journal article for a description of computational details.
The atomic charges, dipoles, and quadrupoles were computed with the DDEC6 method as described in
(a) T. A. Manz and N. Gabaldon Limas, RSC Adv. 6 (2016) 47771-47801 DOI: 10.1039/c6ra04656h
(b) N. Gabaldon Limas and T. A. Manz, RSC Adv. 8 (2018) 2678-2707 DOI: 10.1039/c7ra11829e.
For each atom in the material, the electron cloud parameters were fit to the spherically averaged atom-in-material
electron density using radial positions for which this density was between 10^-4 and 10^-2 electrons per cubic bohr.
The polarizabilities, dispersion coefficients, and quantum Drude oscillator (QDO) parameters were fit using the MCLF method.
The magnetic structure of the system was optimized in VASP from the default ferromagnetic initial guess using spin polarization.
The atomic spin moments (ASMs) were computed on this optimized magnetic structure using the DDEC6 partition as inputs
to the method of T. A. Manz and D. S. Sholl, J. Chem. Theory Comput. 7 (2011) 4146-4164 DOI: 10.1021/ct200539n.
The RMSE and RRMSE were computed using a uniform grid with Ewald summation.
