# Supplementary material for: A collection of forcefield precursors for metal–organic frameworks
Source: RSC Adv. 2019 Nov 13;9(63):36492–507. doi: 10.1039/c9ra07327b (PMC9075174; doi:10.1039/c9ra07327b)
Supplement: RA-009-C9RA07327B-s4235 [file RA-009-C9RA07327B-s4235.xyz]

  202
jmolscript: load "" {1 1 1} spacegroup "x,y,z" unitcell [{     12.489500     0.000000     0.000000 }, {     -5.548975    11.189124     0.000000 }, {     -2.778970    -4.480099    17.476114 }]
Zn    -2.006457    -0.536222    16.767982     0.781007
Zn     2.361011     6.504764     9.446189     0.781007
Zn     6.168012     7.245247     0.708132     0.781008
Zn     1.800544     0.204261     8.029925     0.781008
Zn     7.533348     1.523294     4.369028     0.750060
Zn    -3.371793     5.185731    13.107086     0.750061
B      6.068989    -3.851251    16.520171     0.514473
B      8.918736     0.742951     9.694000     0.514456
B     -1.907434    10.560276     0.955943     0.514473
B     -4.757181     5.966074     7.782114     0.514457
H      2.356722     7.262573    14.312937     0.127029
H     -2.606023    -2.429415    14.190605     0.124388
H     10.520750     2.584665     0.087381     0.094710
H      3.165144     7.679930     1.118471     0.127774
H      1.913874     9.729947     0.454379     0.111870
H      2.779309     5.527658    16.672213     0.100106
H      8.850686     0.456058     1.800040     0.086684
H      7.072210     3.790439     1.712659     0.125949
H      4.620985    -1.449920    16.829498     0.124993
H      5.474665    -2.409310    14.330413     0.122812
H      3.788712    -3.234631    12.617754     0.121530
H     -1.244900     5.483213    15.448885     0.078099
H     -0.598174     3.586139     4.299124     0.087612
H      1.133163     6.860539     2.481608     0.111302
H     -0.508207     1.033105    11.813853     0.094522
H      0.446271     2.732940    15.396456     0.111758
H     -2.687270    -0.869068    11.901234     0.127028
H      3.790707     7.883033    12.023566     0.124386
H      7.909761    -1.624625     8.650676     0.094709
H      0.076971     2.701352     7.619586     0.127774
H     -2.315531     2.911539     8.283678     0.111869
H     -0.945239    -0.476848     9.541958     0.100106
H      9.074748     0.817277     6.938017     0.086685
H      5.297373     0.929146     7.025398     0.125949
H      6.124091     0.973302     9.384673     0.124993
H      7.362874     0.634754    11.883758     0.122813
H     -5.136289     2.511853    13.596417     0.121529
H     -2.693342     3.148116    10.765286     0.078099
H      2.072518     7.891678     4.438933     0.087611
H     -0.091742     4.885816     6.256449     0.111302
H      1.620737     4.465270    14.400318     0.094522
H      0.521952     2.854948    10.817715     0.111758
H      1.804833    -0.553548     3.163177     0.127029
H      6.767578     9.138440     3.285509     0.124388
H     -6.359195     4.124360    17.388733     0.094710
H      0.996411    -0.970905    16.357643     0.127774
H      2.247681    -3.020922    17.021735     0.111870
H      1.382246     1.181367     0.803901     0.100106
H     -4.689131     6.252967    15.676074     0.086684
H     -2.910655     2.918586    15.763455     0.125949
H     -0.459430     8.158945     0.646616     0.124993
H     -1.313110     9.118335     3.145701     0.122812
H      5.921818    -1.245468     4.858360     0.121529
H      5.406455     1.225812     2.027229     0.078099
H      4.759729     3.122886    13.176990     0.087612
H      3.028392    -0.151514    14.994506     0.111302
H      4.669762     5.675920     5.662261     0.094522
H      3.715284     3.976085     2.079658     0.111758
H      6.848825     7.578093     5.574880     0.127028
H      0.370848    -1.174008     5.452548     0.124385
H     -3.748206     8.333650     8.825438     0.094709
H      4.084584     4.007673     9.856528     0.127774
H      6.477086     3.797486     9.192436     0.111869
H      5.106794     7.185873     7.934156     0.100106
H     -4.913193     5.891748    10.538097     0.086685
H     -1.135818     5.779879    10.450716     0.125949
H     -1.962536     5.735723     8.091441     0.124993
H     -3.201319     6.074271     5.592356     0.122813
H     -3.191656     4.197172     3.879697     0.121529
H      6.854897     3.560909     6.710828     0.078099
H      2.089037    -1.182653    13.037181     0.087611
H      4.253297     1.823209    11.219665     0.111303
H      2.540818     2.243755     3.075796     0.094522
H      3.639603     3.854077     6.658399     0.111758
C      8.117463    -3.367698    14.926349    -0.095068
C      9.160338    -2.540151    14.928097    -0.024760
C      8.013169    -2.170691    16.703670     0.140485
C      3.374207     8.459936     0.629140    -0.014320
C      2.735964     9.585428     0.276123    -0.111976
C      2.002484     5.241778    17.102125     0.142757
C      8.465074     1.219675     1.518674     0.122719
C      7.421977     3.061655     1.417313    -0.027015
C      7.600565     2.640816     0.160780    -0.045862
C      4.913502    -3.080421    14.281480    -0.063100
C     -1.486099     7.583036    13.407675    -0.026232
C     -1.174070     6.161178    14.947320     0.136709
C     -0.054349     4.478969     1.903149     0.579555
C     -0.177109     4.667652     4.405728    -0.090656
C      0.197450     5.223172     3.168419    -0.014162
C      0.892345     6.403847     3.171915    -0.143742
C     -0.866034     0.637450    14.478960     0.566276
C     -0.166456     1.749163    13.751954    -0.013160
C     -0.106562     1.785315    12.388817    -0.097640
C      0.436984     2.758237    14.477213    -0.135444
C      9.395649    -1.307078    11.287822    -0.095068
C      9.117605    -2.609044    11.286074    -0.024759
C      8.276934    -1.745463     9.510501     0.140484
C     -0.528938     2.167507     8.108917    -0.014322
C     -1.820812     2.239251     8.461934    -0.111973
C     -1.034261     0.346109     9.112046     0.142757
C      8.219312     0.823472     7.219383     0.122718
C      6.105677     0.939589     7.320744    -0.027015
C      6.562043     0.966571     8.577277    -0.045864
C      7.714791     1.435660    11.932691    -0.063101
C     -4.681699     2.431269    12.806496    -0.026231
C     -3.269250     2.783447    11.266851     0.136709
C      1.514263     7.007798     6.834908     0.579556
C      1.290684     7.033947     4.332329    -0.090653
C      0.959418     6.451574     5.569638    -0.014162
C      0.210407     5.304465     5.566142    -0.143743
C      1.816218     4.961627    11.735211     0.566277
C      1.131071     3.840963    12.462217    -0.013160
C      1.125293     3.771243    13.825354    -0.097640
C      0.495162     2.852029    11.736958    -0.135443
C     -3.955908    10.076723     2.549765    -0.095068
C     -4.998783     9.249176     2.548017    -0.024759
C     -3.851614     8.879716     0.772444     0.140485
C      0.787348    -1.750911    16.846974    -0.014320
C      1.425591    -2.876403    17.199991    -0.111976
C      2.159071     1.467247     0.373989     0.142757
C     -4.303519     5.489350    15.957440     0.122719
C     -3.260422     3.647370    16.058801    -0.027015
C     -3.439010     4.068209    17.315334    -0.045862
C     -0.751947     9.789446     3.194634    -0.063101
C      5.647654    -0.874011     4.068439    -0.026232
C      5.335625     0.547847     2.528794     0.136709
C      4.215904     2.230056    15.572965     0.579556
C      4.338664     2.041373    13.070386    -0.090657
C      3.964105     1.485853    14.307695    -0.014162
C      3.269210     0.305178    14.304199    -0.143742
C      5.027589     6.071575     2.997154     0.566277
C      4.328011     4.959862     3.724160    -0.013160
C      4.268117     4.923710     5.087297    -0.097640
C      3.724571     3.950788     2.998901    -0.135444
C     -5.234094     8.016103     6.188292    -0.095069
C     -4.956050     9.318069     6.190040    -0.024759
C     -4.115379     8.454488     7.965613     0.140484
C      4.690493     4.541518     9.367197    -0.014322
C      5.982367     4.469774     9.014180    -0.111973
C      5.195816     6.362916     8.364068     0.142757
C     -4.057757     5.885553    10.256731     0.122718
C     -1.944122     5.769436    10.155370    -0.027015
C     -2.400488     5.742454     8.898837    -0.045863
C     -3.553236     5.273365     5.543423    -0.063101
C      8.843254     4.277756     4.669618    -0.026231
C      7.430805     3.925578     6.209263     0.136709
C      2.647292    -0.298773    10.641206     0.579556
C      2.870871    -0.324922    13.143785    -0.090653
C      3.202137     0.257451    11.906476    -0.014162
C      3.951148     1.404560    11.909972    -0.143742
C      2.345337     1.747398     5.740903     0.566277
C      3.030484     2.868062     5.013897    -0.013160
C      3.036262     2.937782     3.650760    -0.097640
C      3.666393     3.856996     5.739156    -0.135443
N     -3.405392    -1.752949    16.060549    -0.286117
N      7.370449    -3.150471    16.060549    -0.195767
N      4.694148     8.554250     0.230685    -0.272197
N      0.837331     5.912459    17.082901    -0.191400
N      7.985096     2.145264     2.303352    -0.286581
N      8.265210     1.433053     0.197480    -0.207590
N     -0.400294     7.195187    15.300338    -0.177357
N     -1.835949     6.322361    13.834092    -0.278450
N      2.829521     8.298626    10.153622    -0.286117
N      8.869147    -0.734354    10.153622    -0.195765
N     -0.026994     0.943091     8.507372    -0.272197
N     -2.152779     1.091972     9.131270    -0.191397
N      7.176844     0.842245     6.434705    -0.286581
N      7.939353     0.907725     8.540577    -0.207578
N     -3.851818     1.630833    10.913833    -0.177354
N     -3.707718     3.304801    12.380079    -0.278450
N      7.566947     8.461974     1.415565    -0.286117
N     -3.208894     9.859496     1.415565    -0.195767
N     -0.532593    -1.845225    17.245429    -0.272197
N      3.324224     0.796566     0.393213    -0.191399
N     -3.823541     4.563761    15.172762    -0.286582
N     -4.103655     5.275972    17.278634    -0.207590
N      4.561849    -0.486162     2.175776    -0.177358
N      5.997504     0.386664     3.642022    -0.278450
N      1.332034    -1.589601     7.322492    -0.286117
N     -4.707592     7.443379     7.322492    -0.195765
N      4.188549     5.765934     8.968742    -0.272197
N      6.314334     5.617053     8.344844    -0.191397
N     -3.015289     5.866780    11.041409    -0.286581
N     -3.777798     5.801300     8.935537    -0.207578
N      8.013373     5.078192     6.562281    -0.177354
N      7.869273     3.404224     5.096035    -0.278450
O     -0.546766     3.354910     1.901401    -0.585608
O      0.340588     5.059288     0.826620    -0.578449
O     -1.089825    -0.444161    13.879530    -0.596736
O     -1.190361     0.839444    15.681317    -0.550760
O      2.302511     7.948356     6.836656    -0.585608
O      1.169834     6.396151     7.911437    -0.578449
O      2.685787     5.642668    12.334641    -0.596736
O      1.491160     5.162442    10.532854    -0.550760
O      4.708321     3.354115    15.574713    -0.585608
O      3.820967     1.649737    16.649494    -0.578449
O      5.251380     7.153186     3.596584    -0.596736
O      5.351916     5.869581     1.794797    -0.550760
O      1.859044    -1.239331    10.639458    -0.585608
O      2.991721     0.312874     9.564677    -0.578449
O      1.475768     1.066357     5.141473    -0.596736
O      2.670395     1.546583     6.943260    -0.550760

The following XYZ coordinates are in angstroms. Other properties are in atomic units.
The sperically averaged electron density of each atom fit to a function of the form exp(a - br)
eigen_1, eigen_2 and eigen_3 are the three eigenvalues of traceless quadrupole moment tensor
  atom number  atomic symbol              X              Y              Z     net charge C6 coefficient C8 coefficient C10 coefficient fluctuating dipole atomic polarizability isotropic forcefield polarizability              a              b squared Pearson coefficient          <r^3>          <r^4>         wp_QDO          m_QDO          q_QDO       dipole_x       dipole_y       dipole_z         dipole            Qxy            Qxz            Qyz     Q(x^2-y^2)  Q(3z^2 - R^2)        eigen_1        eigen_2        eigen_3 static polarizability      alpha(xx)      alpha(xy)      alpha(xz)      alpha(yy)      alpha(yz)      alpha(zz) atomic spin moment
            1             Zn      -2.006457      -0.536222      16.767982       0.781007      95.881263 0.19652493E+04  0.63379140E+05                                17.107971                           14.521123       0.321997       1.946055                    0.997339      48.276266     133.157987       0.472023       0.402359      -1.140960       0.016008       0.098116       0.011676       0.100096       0.012702      -0.029131      -0.000523      -0.025798       0.060505      -0.040538       0.004485       0.036054             19.327139      18.703652       1.277243       0.319792      19.694840      -1.019369      19.582925          -0.000003
            2             Zn       2.361011       6.504764       9.446189       0.781007      95.881274 0.19652491E+04  0.63379133E+05                                17.107972                           14.521123       0.321997       1.946055                    0.997339      48.276266     133.157990       0.472023       0.402359      -1.140960      -0.080788      -0.057933      -0.011676       0.100096       0.017956       0.012474      -0.026330      -0.004610       0.060505      -0.040538       0.004485       0.036054             19.327141      18.482415       1.167529      -1.055313      19.916076      -0.166401      19.582932          -0.000003
            3             Zn       6.168012       7.245247       0.708132       0.781008      95.881244 0.19652489E+04  0.63379120E+05                                17.107968                           14.521121       0.321997       1.946055                    0.997339      48.276261     133.157965       0.472023       0.402359      -1.140960      -0.016008      -0.098116      -0.011676       0.100096       0.012702      -0.029130      -0.000523      -0.025798       0.060505      -0.040538       0.004485       0.036054             19.327135      18.703649       1.277242       0.319793      19.694836      -1.019368      19.582921          -0.000004
            4             Zn       1.800544       0.204261       8.029925       0.781008      95.881266 0.19652489E+04  0.63379124E+05                                17.107971                           14.521122       0.321997       1.946055                    0.997339      48.276263     133.157980       0.472023       0.402359      -1.140960       0.080788       0.057933       0.011676       0.100096       0.017956       0.012474      -0.026330      -0.004610       0.060505      -0.040538       0.004485       0.036054             19.327140      18.482414       1.167530      -1.055313      19.916075      -0.166401      19.582931          -0.000003
            5             Zn       7.533348       1.523294       4.369028       0.750060      91.763634 0.17264507E+04  0.53613066E+05                                16.443094                           13.415235       1.134349       2.193773                    0.997245      47.032645     125.072700       0.504564       0.390907      -1.155452       0.110927      -0.068807       0.000000       0.130535      -0.262453       0.003991       0.006435       0.260314      -0.592226      -0.203564      -0.188095       0.391659             19.391794      12.791963       5.131386       3.427671      17.881536       5.525903      27.501882          -0.000014
            6             Zn      -3.371793       5.185731      13.107086       0.750061      91.763591 0.17264497E+04  0.53613027E+05                                16.443087                           13.415230       1.134350       2.193774                    0.997245      47.032640     125.072669       0.504564       0.390907      -1.155452      -0.110927       0.068807      -0.000000       0.130535      -0.262453       0.003991       0.006434       0.260314      -0.592227      -0.203564      -0.188095       0.391659             19.391786      12.791958       5.131384       3.427670      17.881529       5.525900      27.501870          -0.000014
            7              B       6.068989      -3.851251      16.520171       0.514473      28.308269 0.31199812E+03  0.69442328E+04                                 9.623065                            7.039409      -0.439578       1.898848                    0.996218      23.582301      72.326922       0.462043       0.595596      -0.946076      -0.008666       0.003231      -0.006482       0.011294      -0.002985      -0.006939      -0.009590      -0.023137      -0.011827      -0.016474      -0.001301       0.017775             11.630163      11.309239       0.597146       0.216022      11.370834       0.993714      12.210414           0.000004
            8              B       8.918736       0.742951       9.694000       0.514456      28.308685 0.31200370E+03  0.69443845E+04                                 9.623128                            7.039452      -0.439583       1.898845                    0.996218      23.582507      72.327585       0.462043       0.595593      -0.946078      -0.006737       0.006334       0.006485       0.011294       0.007395      -0.005513      -0.010481       0.018753      -0.011815      -0.016475      -0.001297       0.017772             11.630241      10.883372       0.385920       0.794281      11.796855       0.635033      12.210496           0.000005
            9              B      -1.907434      10.560276       0.955943       0.514473      28.308273 0.31199817E+03  0.69442340E+04                                 9.623065                            7.039409      -0.439578       1.898848                    0.996218      23.582302      72.326921       0.462043       0.595596      -0.946076       0.008666      -0.003231       0.006482       0.011294      -0.002985      -0.006939      -0.009590      -0.023137      -0.011827      -0.016474      -0.001301       0.017775             11.630163      11.309240       0.597146       0.216022      11.370834       0.993714      12.210414           0.000005
           10              B      -4.757181       5.966074       7.782114       0.514457      28.308684 0.31200369E+03  0.69443842E+04                                 9.623128                            7.039452      -0.439583       1.898845                    0.996218      23.582506      72.327583       0.462043       0.595593      -0.946078       0.006737      -0.006334      -0.006485       0.011294       0.007395      -0.005513      -0.010481       0.018753      -0.011815      -0.016475      -0.001297       0.017772             11.630241      10.883372       0.385920       0.794281      11.796855       0.635032      12.210496           0.000005
           11              H       2.356722       7.262573      14.312937       0.127029       0.837132 0.55954941E+01  0.50967823E+02                                 1.539985                            1.442180      -1.056519       2.393745                    0.998734       3.423695       9.679068       0.482410       1.393901      -0.683978      -0.005179      -0.023193      -0.029961       0.038241       0.009275      -0.008771       0.007330       0.012201       0.014392      -0.018482       0.005370       0.013112              1.575510       1.338886       0.192163       0.108280       1.653008       0.413535       1.734637           0.000001
           12              H      -2.606023      -2.429415      14.190605       0.124388       1.564275 0.11748805E+02  0.12661291E+03                                 2.201506                            1.982585      -1.295622       2.248465                    0.993801       3.914936      11.377271       0.453023       1.254588      -0.714475       0.038156       0.006615      -0.044016       0.058626       0.003931      -0.020120       0.009578       0.007323       0.035338      -0.022664      -0.004296       0.026960              2.305041       2.499388       0.316011      -0.715665       1.794892      -0.242513       2.620843          -0.000003
           13              H      10.520750       2.584665       0.087381       0.094710       1.200468 0.89422370E+01  0.90818301E+02                                 1.887603                            1.762591      -1.345826       2.223134                    0.994508       3.933009      11.424393       0.462904       1.302831      -0.701472      -0.011847       0.015205       0.052527       0.055952       0.003278      -0.014333       0.007562      -0.006203       0.026641      -0.018511       0.000029       0.018482              1.921942       1.764689       0.020127      -0.258357       1.591417       0.427425       2.409719           0.000002
           14              H       3.165144       7.679930       1.118471       0.127774       0.979777 0.65825758E+01  0.61998963E+02                                 1.677434                            1.535934      -0.884142       2.473218                    0.998991       3.399680       9.547471       0.483879       1.343942      -0.695206      -0.000475      -0.044932       0.024135       0.051006      -0.001150      -0.008284      -0.014669      -0.006037      -0.028834      -0.020676       0.003788       0.016888              1.750668       1.440736       0.160814      -0.133929       2.130352      -0.577762       1.680915          -0.000003
           15              H       1.913874       9.729947       0.454379       0.111870       0.831841 0.56192487E+01  0.51092595E+02                                 1.516158                            1.432610      -0.886635       2.464017                    0.999589       3.414952       9.556318       0.491833       1.369648      -0.688947      -0.036218      -0.000771       0.013077       0.038515      -0.002975      -0.014104      -0.015619       0.004686      -0.029265      -0.025890       0.007859       0.018031              1.547487       2.055593      -0.160893      -0.158684       1.311332       0.013160       1.275537          -0.000001
           16              H       2.779309       5.527658      16.672213       0.100106       1.094463 0.81682553E+01  0.81088009E+02                                 1.787834                            1.699220      -1.096390       2.357432                    0.996704       3.667003      10.525404       0.465455       1.325565      -0.698559       0.048855       0.008613      -0.026085       0.056048       0.002397      -0.007728      -0.007579       0.018408      -0.033657      -0.016847      -0.001018       0.017865              1.800452       2.210320       0.198730      -0.311293       1.605006      -0.140100       1.586029           0.000002
           17              H       8.850686       0.456058       1.800040       0.086684       1.099778 0.81346398E+01  0.79898944E+02                                 1.731343                            1.649723      -0.917767       2.433163                    0.999235       3.492654       9.663337       0.497036       1.254629      -0.715075       0.026493      -0.041445       0.018605       0.052590      -0.016959       0.007096      -0.009058      -0.010222       0.023284      -0.021596      -0.001097       0.022694              1.740881       1.567780      -0.382651       0.074449       2.120439      -0.135217       1.534423          -0.000005
           18              H       7.072210       3.790439       1.712659       0.125949       0.860488 0.55711478E+01  0.50336869E+02                                 1.532657                            1.412208      -0.907426       2.467475                    0.999845       3.249710       8.943061       0.504987       1.342407      -0.695299      -0.012891       0.034814       0.015660       0.040292      -0.006757       0.002571       0.001102      -0.018574       0.036947      -0.017900       0.005319       0.012581              1.587965       1.412108      -0.370567      -0.154441       1.945798       0.316017       1.405989          -0.000002
           19              H       4.620985      -1.449920      16.829498       0.124993       0.945626 0.66118967E+01  0.62309182E+02                                 1.628456                            1.534749      -0.894927       2.464918                    0.999223       3.410128       9.561787       0.486520       1.335918      -0.696641      -0.009389       0.022374      -0.038369       0.045398      -0.013070       0.000362      -0.004180      -0.010127       0.029431      -0.019072       0.005867       0.013204              1.654262       1.396489      -0.154965       0.193218       1.542083      -0.339603       2.024215           0.000001
           20              H       5.474665      -2.409310      14.330413       0.122812       0.906605 0.63299557E+01  0.58544134E+02                                 1.536695                            1.468561      -0.854490       2.486350                    0.999832       3.210544       8.692214       0.518333       1.277658      -0.710006       0.033045       0.028493       0.004461       0.043861       0.017178       0.007773      -0.005827      -0.011824       0.002011      -0.022562       0.004727       0.017835              1.546176       1.582876       0.341590       0.069459       1.760601      -0.016725       1.295050           0.000000
           21              H       3.788712      -3.234631      12.617754       0.121530       1.123288 0.77777825E+01  0.76095075E+02                                 1.805628                            1.647503      -1.137904       2.351933                    0.996312       3.524531       9.967180       0.478385       1.308663      -0.702432      -0.007264       0.020730      -0.041369       0.046839       0.008253       0.005771      -0.012731      -0.013883       0.025272      -0.019535       0.000896       0.018639              1.874591       1.529689      -0.185773       0.423249       1.731131      -0.384686       2.362952          -0.000001
           22              H      -1.244900       5.483213      15.448885       0.078099       0.863748 0.60799364E+01  0.56599365E+02                                 1.567492                            1.498162      -1.166083       2.316181                    0.997243       3.720461      10.668394       0.475273       1.384363      -0.684460      -0.002675      -0.033411       0.022558       0.040402       0.005114       0.005787      -0.002163      -0.012976       0.008674      -0.012229       0.005401       0.006829              1.580344       1.361793       0.083770      -0.003544       1.795135      -0.380745       1.584105           0.000001
           23              H      -0.598174       3.586139       4.299124       0.087612       2.258604 0.21200436E+02  0.26107670E+03                                 2.621167                            2.506830      -1.436625       2.096365                    0.996339       4.841456      14.360660       0.447452       1.111569      -0.746925      -0.005347      -0.057228      -0.017000       0.059938       0.016009       0.000824      -0.004132      -0.027533      -0.010274      -0.019782      -0.003483       0.023265              2.633160       2.506038       0.511934      -0.037659       3.128773       0.070595       2.264668          -0.000002
           24              H       1.133163       6.860539       2.481608       0.111302       0.833368 0.57065245E+01  0.52151834E+02                                 1.530355                            1.450579      -0.956633       2.433719                    0.998725       3.437856       9.684617       0.484692       1.382746      -0.686448       0.015116       0.022240      -0.020758       0.033971       0.009604      -0.002811      -0.010508      -0.008859      -0.002098      -0.011901      -0.005200       0.017101              1.564131       1.297382       0.106036      -0.118904       1.544378      -0.336490       1.850634          -0.000001
           25              H      -0.508207       1.033105      11.813853       0.094522       1.284578 0.10247544E+02  0.10824342E+03                                 2.012623                            1.912621      -1.491672       2.145635                    0.992563       4.299629      12.955441       0.433167       1.338657      -0.693113      -0.009619      -0.032107      -0.023652       0.041022       0.012015       0.002117       0.007275      -0.004251       0.019396      -0.015891       0.000999       0.014892              2.048331       1.877685       0.372572       0.323830       2.139496       0.450997       2.127811           0.000003
           26              H       0.446271       2.732940      15.396456       0.111758       0.984243 0.72986919E+01  0.71057439E+02                                 1.712980                            1.641452      -1.280491       2.270442                    0.994569       3.785374      11.068305       0.454463       1.384340      -0.685069       0.006595      -0.003553       0.034320       0.035128       0.004357       0.005569      -0.000392      -0.009007       0.026406      -0.012034       0.001553       0.010481              1.733546       1.407470       0.051324      -0.009151       1.515353       0.026009       2.277816          -0.000001
           27              H      -2.687270      -0.869068      11.901234       0.127028       0.837132 0.55954933E+01  0.50967817E+02                                 1.539985                            1.442180      -1.056520       2.393745                    0.998734       3.423696       9.679073       0.482410       1.393902      -0.683978       0.018477       0.014944       0.029961       0.038241       0.000757       0.010464      -0.004601      -0.022151       0.014392      -0.018482       0.005370       0.013112              1.575511       1.438028       0.241330       0.322371       1.553867       0.280736       1.734637           0.000001
           28              H       3.790707       7.883033      12.023566       0.124386       1.564280 0.11748852E+02  0.12661352E+03                                 2.201510                            1.982589      -1.295624       2.248463                    0.993801       3.914943      11.377294       0.453023       1.254588      -0.714475       0.011026      -0.037122       0.044016       0.058626      -0.000536       0.017520      -0.013770      -0.010691       0.035338      -0.022664      -0.004295       0.026960              2.305046       1.682393      -0.089159       0.100700       2.611896      -0.748901       2.620849          -0.000004
           29              H       7.909761      -1.624625       8.650676       0.094709       1.200467 0.89422363E+01  0.90818307E+02                                 1.887605                            1.762592      -1.345826       2.223134                    0.994508       3.933011      11.424406       0.462903       1.302833      -0.701472      -0.018886       0.003858      -0.052527       0.055952       0.004453       0.013142      -0.009481      -0.001465       0.026641      -0.018511       0.000029       0.018482              1.921943       1.609599      -0.056786       0.497708       1.746510      -0.041555       2.409721           0.000002
           30              H       0.076971       2.701352       7.619586       0.127774       0.979777 0.65825781E+01  0.61998990E+02                                 1.677434                            1.535934      -0.884141       2.473218                    0.998991       3.399681       9.547474       0.483879       1.343941      -0.695206       0.040043       0.020388      -0.024136       0.051006       0.001707      -0.009462      -0.013939       0.005484      -0.028834      -0.020676       0.003788       0.016889              1.750668       1.866208       0.371816      -0.458104       1.704881      -0.376679       1.680915          -0.000003
           31              H      -2.315531       2.911539       8.283678       0.111869       0.831843 0.56192655E+01  0.51092782E+02                                 1.516160                            1.432612      -0.886634       2.464017                    0.999589       3.414957       9.556333       0.491833       1.369647      -0.688947      -0.015401       0.032790      -0.013077       0.038515      -0.003666      -0.007727      -0.019575       0.001901      -0.029265      -0.025890       0.007859       0.018032              1.547489       1.586329      -0.393615       0.082292       1.780601      -0.136316       1.275538          -0.000001
           32              H      -0.945239      -0.476848       9.541958       0.100106       1.094463 0.81682527E+01  0.81087990E+02                                 1.787834                            1.699220      -1.096391       2.357431                    0.996704       3.667004      10.525413       0.465454       1.325566      -0.698559       0.013989      -0.047595       0.026085       0.056048      -0.005876      -0.003356      -0.010290      -0.014957      -0.033657      -0.016847      -0.001018       0.017865              1.800453       1.566290      -0.120662       0.012792       2.249038      -0.341128       1.586030           0.000002
           33              H       9.074748       0.817277       6.938017       0.086685       1.099777 0.81346311E+01  0.79898836E+02                                 1.731342                            1.649722      -0.917766       2.433164                    0.999235       3.492651       9.663327       0.497037       1.254628      -0.715075       0.048901      -0.005321      -0.018605       0.052590      -0.006195      -0.011267       0.002332       0.033187       0.023284      -0.021596      -0.001097       0.022694              1.740879       2.315960      -0.011608      -0.154215       1.372256       0.006621       1.534422          -0.000005
           34              H       5.297373       0.929146       7.025398       0.125949       0.860488 0.55711484E+01  0.50336875E+02                                 1.532657                            1.412209      -0.907426       2.467475                    0.999845       3.249709       8.943058       0.504987       1.342407      -0.695299      -0.036917      -0.003919      -0.015660       0.040292       0.003304      -0.000155       0.002792       0.022000       0.036947      -0.017900       0.005319       0.012581              1.587965       2.135446      -0.011845       0.351731       1.222460       0.002043       1.405989          -0.000002
           35              H       6.124091       0.973302       9.384673       0.124993       0.945626 0.66118938E+01  0.62309147E+02                                 1.628455                            1.534748      -0.894927       2.464918                    0.999223       3.410128       9.561786       0.486520       1.335917      -0.696641      -0.024216      -0.001529       0.038369       0.045398      -0.003879      -0.003906      -0.001533       0.026938       0.029431      -0.019072       0.005867       0.013204              1.654262       1.636705      -0.035835      -0.390088       1.301866       0.022217       2.024214           0.000001
           36              H       7.362874       0.634754      11.883758       0.122813       0.906605 0.63299556E+01  0.58544134E+02                                 1.536695                            1.468561      -0.854490       2.486350                    0.999832       3.210542       8.692209       0.518333       1.277659      -0.710006      -0.010845      -0.042264      -0.004461       0.043861       0.015102      -0.008674       0.004375      -0.020194       0.002011      -0.022562       0.004727       0.017835              1.546176       1.453591       0.277474      -0.045843       1.889886       0.054796       1.295050           0.000000
           37              H      -5.136289       2.511853      13.596417       0.121529       1.123289 0.77777928E+01  0.76095201E+02                                 1.805630                            1.647504      -1.137906       2.351932                    0.996312       3.524534       9.967190       0.478385       1.308663      -0.702432      -0.021799      -0.002702       0.041369       0.046839       0.010521      -0.013970      -0.000486      -0.004738       0.025272      -0.019535       0.000896       0.018639              1.874592       1.839256      -0.032252      -0.532680       1.421566       0.208269       2.362955          -0.000001
           38              H      -2.693342       3.148116      10.765286       0.078099       0.863748 0.60799336E+01  0.56599333E+02                                 1.567492                            1.498162      -1.166083       2.316181                    0.997243       3.720460      10.668391       0.475273       1.384363      -0.684460       0.028744       0.017240      -0.022558       0.040402       0.008260      -0.004509       0.004223      -0.000288       0.008674      -0.012229       0.005401       0.006829              1.580344       1.642909       0.223183      -0.339528       1.514018      -0.172336       1.584105           0.000001
           39              H       2.072518       7.891678       4.438933       0.087611       2.258608 0.21200476E+02  0.26107723E+03                                 2.621166                            2.506829      -1.436617       2.096367                    0.996339       4.841461      14.360659       0.447453       1.111565      -0.746926       0.048894       0.030217       0.017000       0.059939       0.020649      -0.004067      -0.001098      -0.008825      -0.010275      -0.019782      -0.003483       0.023266              2.633158       2.598314       0.557696       0.079977       3.036493      -0.002374       2.264667          -0.000002
           40              H      -0.091742       4.885816       6.256449       0.111302       0.833367 0.57065109E+01  0.52151679E+02                                 1.530353                            1.450578      -0.956635       2.433719                    0.998725       3.437852       9.684603       0.484692       1.382746      -0.686448      -0.013209      -0.023423       0.020758       0.033971       0.009338      -0.008165      -0.007187      -0.009929      -0.002098      -0.011900      -0.005200       0.017100              1.564129       1.411209       0.162486      -0.248627       1.430547      -0.256022       1.850631          -0.000001
           41              H       1.620737       4.465270      14.400318       0.094522       1.284582 0.10247583E+02  0.10824392E+03                                 2.012626                            1.912624      -1.491684       2.145629                    0.992563       4.299636      12.955465       0.433167       1.338656      -0.693113       0.024490       0.022882       0.023652       0.041022       0.008964       0.005577       0.005129      -0.016558       0.019396      -0.015891       0.000999       0.014892              2.048334       1.791227       0.329694       0.260166       2.225960       0.490489       2.127814           0.000003
           42              H       0.521952       2.854948      10.817715       0.111758       0.984242 0.72986852E+01  0.71057364E+02                                 1.712980                            1.641452      -1.280490       2.270442                    0.994569       3.785373      11.068305       0.454463       1.384341      -0.685069       0.006113      -0.004330      -0.034320       0.035128       0.006222      -0.002826       0.004815      -0.001485       0.026406      -0.012034       0.001554       0.010481              1.733546       1.453200       0.074003       0.027367       1.469623       0.003357       2.277816          -0.000001
           43              H       1.804833      -0.553548       3.163177       0.127029       0.837132 0.55954924E+01  0.50967805E+02                                 1.539985                            1.442180      -1.056519       2.393745                    0.998734       3.423695       9.679069       0.482410       1.393901      -0.683978       0.005179       0.023193       0.029961       0.038241       0.009275      -0.008771       0.007330       0.012201       0.014392      -0.018481       0.005370       0.013112              1.575510       1.338886       0.192163       0.108280       1.653008       0.413535       1.734637           0.000001
           44              H       6.767578       9.138440       3.285509       0.124388       1.564277 0.11748821E+02  0.12661311E+03                                 2.201507                            1.982586      -1.295622       2.248465                    0.993801       3.914939      11.377281       0.453023       1.254588      -0.714475      -0.038156      -0.006615       0.044016       0.058626       0.003931      -0.020120       0.009578       0.007324       0.035338      -0.022664      -0.004296       0.026960              2.305042       2.499390       0.316011      -0.715666       1.794893      -0.242513       2.620845          -0.000003
           45              H      -6.359195       4.124360      17.388733       0.094710       1.200468 0.89422376E+01  0.90818310E+02                                 1.887604                            1.762591      -1.345827       2.223134                    0.994508       3.933009      11.424394       0.462904       1.302832      -0.701472       0.011847      -0.015205      -0.052527       0.055952       0.003278      -0.014333       0.007562      -0.006203       0.026641      -0.018511       0.000029       0.018482              1.921942       1.764689       0.020127      -0.258357       1.591418       0.427425       2.409719           0.000002
           46              H       0.996411      -0.970905      16.357643       0.127774       0.979777 0.65825724E+01  0.61998922E+02                                 1.677433                            1.535933      -0.884141       2.473218                    0.998991       3.399679       9.547467       0.483880       1.343942      -0.695206       0.000475       0.044932      -0.024135       0.051006      -0.001150      -0.008284      -0.014669      -0.006037      -0.028834      -0.020676       0.003788       0.016888              1.750667       1.440736       0.160814      -0.133929       2.130351      -0.577762       1.680915          -0.000003
           47              H       2.247681      -3.020922      17.021735       0.111870       0.831842 0.56192529E+01  0.51092639E+02                                 1.516158                            1.432610      -0.886635       2.464017                    0.999589       3.414953       9.556319       0.491833       1.369647      -0.688947       0.036218       0.000771      -0.013077       0.038515      -0.002975      -0.014104      -0.015619       0.004686      -0.029265      -0.025890       0.007859       0.018031              1.547487       2.055593      -0.160893      -0.158684       1.311332       0.013160       1.275537          -0.000001
           48              H       1.382246       1.181367       0.803901       0.100106       1.094463 0.81682547E+01  0.81088004E+02                                 1.787834                            1.699220      -1.096391       2.357432                    0.996704       3.667003      10.525405       0.465455       1.325565      -0.698559      -0.048855      -0.008613       0.026085       0.056048       0.002397      -0.007728      -0.007579       0.018408      -0.033657      -0.016847      -0.001018       0.017865              1.800452       2.210321       0.198730      -0.311293       1.605006      -0.140100       1.586029           0.000002
           49              H      -4.689131       6.252967      15.676074       0.086684       1.099778 0.81346359E+01  0.79898895E+02                                 1.731343                            1.649723      -0.917767       2.433164                    0.999235       3.492653       9.663333       0.497037       1.254628      -0.715075      -0.026493       0.041445      -0.018605       0.052590      -0.016959       0.007096      -0.009058      -0.010222       0.023284      -0.021596      -0.001097       0.022694              1.740880       1.567780      -0.382651       0.074449       2.120438      -0.135217       1.534422          -0.000005
           50              H      -2.910655       2.918586      15.763455       0.125949       0.860488 0.55711486E+01  0.50336873E+02                                 1.532656                            1.412208      -0.907426       2.467475                    0.999845       3.249710       8.943058       0.504988       1.342406      -0.695300       0.012891      -0.034814      -0.015660       0.040292      -0.006757       0.002571       0.001102      -0.018574       0.036947      -0.017900       0.005319       0.012581              1.587964       1.412107      -0.370567      -0.154441       1.945797       0.316017       1.405989          -0.000002
           51              H      -0.459430       8.158945       0.646616       0.124993       0.945627 0.66119013E+01  0.62309234E+02                                 1.628456                            1.534749      -0.894927       2.464918                    0.999223       3.410129       9.561789       0.486520       1.335917      -0.696641       0.009389      -0.022374       0.038369       0.045398      -0.013070       0.000362      -0.004180      -0.010127       0.029431      -0.019072       0.005867       0.013204              1.654262       1.396489      -0.154965       0.193218       1.542083      -0.339603       2.024215           0.000001
           52              H      -1.313110       9.118335       3.145701       0.122812       0.906605 0.63299553E+01  0.58544132E+02                                 1.536695                            1.468561      -0.854490       2.486350                    0.999832       3.210544       8.692215       0.518333       1.277659      -0.710006      -0.033045      -0.028493      -0.004461       0.043861       0.017178       0.007773      -0.005827      -0.011824       0.002011      -0.022562       0.004727       0.017835              1.546176       1.582876       0.341590       0.069459       1.760601      -0.016725       1.295050           0.000000
           53              H       5.921818      -1.245468       4.858360       0.121529       1.123288 0.77777865E+01  0.76095127E+02                                 1.805629                            1.647504      -1.137905       2.351933                    0.996312       3.524532       9.967185       0.478385       1.308664      -0.702432       0.007264      -0.020730       0.041369       0.046839       0.008253       0.005771      -0.012731      -0.013883       0.025272      -0.019535       0.000896       0.018639              1.874592       1.529690      -0.185773       0.423249       1.731132      -0.384687       2.362953          -0.000001
           54              H       5.406455       1.225812       2.027229       0.078099       0.863748 0.60799364E+01  0.56599365E+02                                 1.567492                            1.498162      -1.166083       2.316181                    0.997243       3.720461      10.668394       0.475273       1.384363      -0.684460       0.002675       0.033411      -0.022558       0.040402       0.005114       0.005787      -0.002163      -0.012976       0.008674      -0.012229       0.005401       0.006829              1.580345       1.361793       0.083770      -0.003544       1.795135      -0.380745       1.584105           0.000001
           55              H       4.759729       3.122886      13.176990       0.087612       2.258606 0.21200452E+02  0.26107693E+03                                 2.621167                            2.506830      -1.436626       2.096364                    0.996339       4.841458      14.360663       0.447452       1.111568      -0.746925       0.005347       0.057228       0.017000       0.059938       0.016009       0.000824      -0.004132      -0.027533      -0.010274      -0.019782      -0.003483       0.023265              2.633160       2.506038       0.511934      -0.037659       3.128773       0.070595       2.264668          -0.000002
           56              H       3.028392      -0.151514      14.994506       0.111302       0.833369 0.57065260E+01  0.52151848E+02                                 1.530355                            1.450579      -0.956633       2.433719                    0.998725       3.437856       9.684615       0.484692       1.382745      -0.686448      -0.015116      -0.022240       0.020758       0.033971       0.009604      -0.002811      -0.010508      -0.008859      -0.002098      -0.011901      -0.005200       0.017101              1.564131       1.297382       0.106036      -0.118904       1.544377      -0.336490       1.850634          -0.000001
           57              H       4.669762       5.675920       5.662261       0.094522       1.284579 0.10247556E+02  0.10824357E+03                                 2.012624                            1.912622      -1.491671       2.145635                    0.992563       4.299631      12.955446       0.433167       1.338657      -0.693113       0.009619       0.032107       0.023652       0.041022       0.012015       0.002117       0.007275      -0.004251       0.019396      -0.015891       0.000999       0.014892              2.048331       1.877686       0.372572       0.323830       2.139497       0.450997       2.127811           0.000003
           58              H       3.715284       3.976085       2.079658       0.111758       0.984242 0.72986848E+01  0.71057351E+02                                 1.712979                            1.641451      -1.280489       2.270443                    0.994570       3.785372      11.068297       0.454464       1.384340      -0.685069      -0.006595       0.003553      -0.034320       0.035128       0.004357       0.005569      -0.000392      -0.009007       0.026406      -0.012034       0.001553       0.010481              1.733545       1.407469       0.051324      -0.009151       1.515352       0.026009       2.277815          -0.000001
           59              H       6.848825       7.578093       5.574880       0.127028       0.837133 0.55954975E+01  0.50967861E+02                                 1.539986                            1.442181      -1.056520       2.393745                    0.998734       3.423697       9.679074       0.482410       1.393901      -0.683978      -0.018477      -0.014944      -0.029961       0.038241       0.000757       0.010464      -0.004601      -0.022151       0.014392      -0.018482       0.005370       0.013112              1.575511       1.438028       0.241330       0.322371       1.553867       0.280736       1.734637           0.000001
           60              H       0.370848      -1.174008       5.452548       0.124385       1.564282 0.11748866E+02  0.12661372E+03                                 2.201513                            1.982591      -1.295625       2.248463                    0.993801       3.914945      11.377305       0.453022       1.254589      -0.714475      -0.011026       0.037122      -0.044016       0.058626      -0.000536       0.017520      -0.013770      -0.010691       0.035338      -0.022664      -0.004295       0.026959              2.305049       1.682395      -0.089159       0.100701       2.611899      -0.748902       2.620853          -0.000004
           61              H      -3.748206       8.333650       8.825438       0.094709       1.200467 0.89422362E+01  0.90818310E+02                                 1.887605                            1.762593      -1.345827       2.223134                    0.994508       3.933011      11.424408       0.462903       1.302834      -0.701472       0.018886      -0.003858       0.052527       0.055952       0.004453       0.013142      -0.009481      -0.001465       0.026641      -0.018511       0.000029       0.018482              1.921944       1.609599      -0.056786       0.497709       1.746510      -0.041555       2.409722           0.000002
           62              H       4.084584       4.007673       9.856528       0.127774       0.979778 0.65825794E+01  0.61999002E+02                                 1.677434                            1.535934      -0.884141       2.473218                    0.998991       3.399681       9.547472       0.483880       1.343941      -0.695206      -0.040043      -0.020388       0.024136       0.051006       0.001707      -0.009462      -0.013939       0.005484      -0.028834      -0.020676       0.003788       0.016889              1.750668       1.866207       0.371816      -0.458104       1.704881      -0.376679       1.680915          -0.000003
           63              H       6.477086       3.797486       9.192436       0.111869       0.831843 0.56192655E+01  0.51092782E+02                                 1.516160                            1.432612      -0.886634       2.464017                    0.999589       3.414957       9.556333       0.491833       1.369647      -0.688947       0.015401      -0.032790       0.013077       0.038515      -0.003666      -0.007727      -0.019575       0.001901      -0.029265      -0.025890       0.007859       0.018031              1.547489       1.586329      -0.393615       0.082292       1.780601      -0.136316       1.275538          -0.000001
           64              H       5.106794       7.185873       7.934156       0.100106       1.094463 0.81682488E+01  0.81087941E+02                                 1.787834                            1.699220      -1.096390       2.357432                    0.996704       3.667003      10.525409       0.465455       1.325566      -0.698559      -0.013989       0.047595      -0.026085       0.056048      -0.005876      -0.003356      -0.010290      -0.014957      -0.033657      -0.016847      -0.001018       0.017865              1.800452       1.566290      -0.120662       0.012792       2.249037      -0.341128       1.586030           0.000002
           65              H      -4.913193       5.891748      10.538097       0.086685       1.099777 0.81346325E+01  0.79898851E+02                                 1.731342                            1.649722      -0.917767       2.433164                    0.999235       3.492651       9.663326       0.497037       1.254628      -0.715075      -0.048901       0.005321       0.018605       0.052590      -0.006195      -0.011267       0.002332       0.033187       0.023284      -0.021596      -0.001097       0.022694              1.740879       2.315960      -0.011608      -0.154215       1.372256       0.006621       1.534422          -0.000005
           66              H      -1.135818       5.779879      10.450716       0.125949       0.860488 0.55711496E+01  0.50336885E+02                                 1.532656                            1.412208      -0.907426       2.467475                    0.999845       3.249709       8.943056       0.504987       1.342406      -0.695300       0.036917       0.003919       0.015660       0.040292       0.003304      -0.000155       0.002792       0.022000       0.036947      -0.017900       0.005319       0.012581              1.587965       2.135446      -0.011845       0.351731       1.222460       0.002043       1.405989          -0.000002
           67              H      -1.962536       5.735723       8.091441       0.124993       0.945626 0.66118931E+01  0.62309145E+02                                 1.628456                            1.534749      -0.894928       2.464918                    0.999223       3.410128       9.561789       0.486519       1.335918      -0.696641       0.024216       0.001529      -0.038369       0.045398      -0.003879      -0.003906      -0.001533       0.026938       0.029431      -0.019072       0.005867       0.013204              1.654262       1.636705      -0.035835      -0.390089       1.301866       0.022217       2.024215           0.000001
           68              H      -3.201319       6.074271       5.592356       0.122813       0.906605 0.63299582E+01  0.58544164E+02                                 1.536695                            1.468562      -0.854490       2.486350                    0.999832       3.210543       8.692212       0.518333       1.277658      -0.710006       0.010845       0.042264       0.004461       0.043861       0.015102      -0.008674       0.004375      -0.020194       0.002011      -0.022562       0.004727       0.017835              1.546176       1.453592       0.277474      -0.045843       1.889886       0.054796       1.295050           0.000000
           69              H      -3.191656       4.197172       3.879697       0.121529       1.123289 0.77777928E+01  0.76095201E+02                                 1.805630                            1.647504      -1.137906       2.351933                    0.996312       3.524534       9.967190       0.478385       1.308663      -0.702432       0.021799       0.002702      -0.041369       0.046839       0.010521      -0.013970      -0.000486      -0.004738       0.025272      -0.019535       0.000896       0.018639              1.874592       1.839256      -0.032252      -0.532680       1.421566       0.208269       2.362955          -0.000001
           70              H       6.854897       3.560909       6.710828       0.078099       0.863748 0.60799352E+01  0.56599347E+02                                 1.567491                            1.498162      -1.166083       2.316181                    0.997243       3.720460      10.668388       0.475274       1.384362      -0.684460      -0.028744      -0.017240       0.022558       0.040402       0.008260      -0.004509       0.004223      -0.000288       0.008674      -0.012229       0.005401       0.006829              1.580344       1.642909       0.223183      -0.339528       1.514018      -0.172336       1.584105           0.000001
           71              H       2.089037      -1.182653      13.037181       0.087611       2.258607 0.21200473E+02  0.26107717E+03                                 2.621165                            2.506828      -1.436618       2.096366                    0.996339       4.841461      14.360657       0.447453       1.111565      -0.746926      -0.048894      -0.030217      -0.017000       0.059939       0.020649      -0.004067      -0.001098      -0.008826      -0.010275      -0.019782      -0.003483       0.023266              2.633157       2.598313       0.557696       0.079977       3.036492      -0.002374       2.264667          -0.000002
           72              H       4.253297       1.823209      11.219665       0.111303       0.833366 0.57065089E+01  0.52151654E+02                                 1.530352                            1.450577      -0.956634       2.433720                    0.998726       3.437851       9.684599       0.484692       1.382746      -0.686448       0.013209       0.023423      -0.020758       0.033971       0.009338      -0.008165      -0.007187      -0.009929      -0.002098      -0.011900      -0.005200       0.017100              1.564129       1.411209       0.162485      -0.248627       1.430547      -0.256022       1.850631          -0.000001
           73              H       2.540818       2.243755       3.075796       0.094522       1.284581 0.10247571E+02  0.10824375E+03                                 2.012625                            1.912623      -1.491682       2.145630                    0.992563       4.299633      12.955453       0.433167       1.338656      -0.693113      -0.024490      -0.022882      -0.023652       0.041022       0.008963       0.005577       0.005129      -0.016558       0.019396      -0.015891       0.000999       0.014892              2.048332       1.791226       0.329694       0.260165       2.225959       0.490488       2.127813           0.000003
           74              H       3.639603       3.854077       6.658399       0.111758       0.984243 0.72986884E+01  0.71057395E+02                                 1.712979                            1.641452      -1.280489       2.270443                    0.994569       3.785373      11.068301       0.454463       1.384340      -0.685069      -0.006113       0.004330       0.034320       0.035128       0.006222      -0.002826       0.004815      -0.001485       0.026406      -0.012034       0.001554       0.010481              1.733546       1.453200       0.074003       0.027366       1.469623       0.003357       2.277815          -0.000001
           75              C       8.117463      -3.367698      14.926349      -0.095068      29.979868 0.39299179E+03  0.91024801E+04                                 8.666077                            6.821380      -0.108626       1.950696                    0.998092      29.246463      86.319965       0.595577       0.444009      -1.036501      -0.049816      -0.000665       0.060502       0.078374      -0.006793      -0.031496       0.034791      -0.010614       0.102814      -0.040584      -0.023551       0.064136              9.624258      10.347204       3.757825      -1.271547       8.778944       2.086259       9.746626           0.000007
           76              C       9.160338      -2.540151      14.928097      -0.024760      31.271929 0.40469885E+03  0.93481377E+04                                 8.586553                            6.639128       0.238748       2.053898                    0.999839      28.390409      80.973462       0.649219       0.408434      -1.069074       0.002159       0.053803       0.059276       0.080081       0.005875      -0.018896       0.027949      -0.011213       0.071488      -0.036211      -0.007324       0.043534              9.604564      11.309914       3.785842      -2.881785       7.571239       0.359745       9.932539          -0.000002
           77              C       8.013169      -2.170691      16.703670       0.140485      25.256219 0.30966556E+03  0.67304575E+04                                 7.580451                            5.925261       0.366037       2.130573                    0.999666      25.833484      72.893023       0.662828       0.425161      -1.052038       0.029819      -0.024644      -0.052752       0.065417      -0.031121       0.019030       0.000595      -0.043454       0.063629      -0.052591       0.018167       0.034424              8.459194       9.741317       3.029776      -1.430171       7.092740       1.980110       8.543525           0.000004
           78              C       3.374207       8.459936       0.629140      -0.014320      28.586746 0.37435181E+03  0.84875621E+04                                 8.146439                            6.447618       0.452732       2.141172                    0.999836      27.405996      77.658620       0.648714       0.416438      -1.062986       0.057623      -0.009587      -0.024445       0.063323       0.013398      -0.029271      -0.012606       0.028794      -0.064653      -0.036700      -0.008865       0.045565              9.108136       8.629323      -1.312830      -0.507634      12.068793      -3.873642       6.626291          -0.000000
           79              C       2.735964       9.585428       0.276123      -0.111976      29.377990 0.40246225E+03  0.93673270E+04                                 8.496097                            6.878002       0.011247       1.982701                    0.998825      29.498636      86.967699       0.597015       0.440789      -1.039516       0.040664       0.054166      -0.046617       0.082223       0.009908      -0.037019      -0.030919       0.038885      -0.086044      -0.057711      -0.001503       0.059213              9.354427      11.309401      -2.024788      -0.986846      10.678526      -2.196834       6.075355           0.000002
           80              C       2.002484       5.241778      17.102125       0.142757      23.526718 0.30480981E+03  0.65931296E+04                                 7.201319                            5.876052       0.467749       2.174226                    0.999864      25.434332      71.393770       0.666607       0.424789      -1.053172      -0.053159      -0.023936       0.014795       0.060147       0.011430      -0.009869       0.019886       0.052760       0.032544      -0.042841       0.015841       0.027000              7.850525       9.420292      -1.502814      -0.821721       8.897111      -1.961674       5.234173           0.000010
           81              C       8.465074       1.219675       1.518674       0.122719      23.410581 0.30250703E+03  0.65459083E+04                                 7.221890                            5.884015       0.292780       2.107821                    0.999844      25.949109      73.400488       0.659521       0.429184      -1.048062      -0.007064       0.052128      -0.031444       0.061286      -0.000795       0.016523      -0.037594       0.020105      -0.080066      -0.054454       0.017314       0.037140              7.929805       5.606002      -2.497747      -1.109149       8.386592       1.351405       9.796821          -0.000000
           82              C       7.421977       3.061655       1.417313      -0.027015      27.448097 0.36519666E+03  0.82908048E+04                                 8.160418                            6.572388       0.069421       2.026168                    0.998265      27.844036      80.908202       0.608255       0.443558      -1.038538       0.031260      -0.030723       0.055505       0.070724      -0.029597       0.009598      -0.019209      -0.042187       0.001963      -0.036674      -0.009477       0.046151              8.975560       6.353166      -3.095090      -1.280385      10.242275       2.346575      10.331239           0.000000
           83              C       7.600565       2.640816       0.160780      -0.045862      27.881765 0.38120054E+03  0.87072079E+04                                 8.070767                            6.584684       0.255252       2.080454                    0.998707      27.860093      79.989673       0.628685       0.426528      -1.053597       0.036609      -0.045681      -0.003872       0.058668      -0.055416       0.015450      -0.014348      -0.051094      -0.021115      -0.058086      -0.011881       0.069967              8.785281       6.412515      -2.718854      -0.320084       8.565034       0.549261      11.378295           0.000008
           84              C       4.913502      -3.080421      14.281480      -0.063100      26.596300 0.36553896E+03  0.82617239E+04                                 7.804352                            6.446328       0.318622       2.096579                    0.999651      27.797101      79.368366       0.635692       0.426307      -1.053814       0.018890      -0.038964       0.034617       0.055438       0.014807      -0.000252      -0.050864      -0.080471       0.035278      -0.050956      -0.025332       0.076288              8.396459       7.857624       2.019490       3.203472       8.587313      -0.368003       8.744442           0.000009
           85              C      -1.486099       7.583036      13.407675      -0.026232      28.410957 0.36768904E+03  0.83279368E+04                                 8.145182                            6.433442       0.151170       2.037974                    0.999770      27.890829      79.890207       0.640637       0.422121      -1.055729      -0.009898      -0.069270       0.005093       0.070159       0.010611      -0.003899      -0.030754      -0.042154       0.018279      -0.027443      -0.017598       0.045041              8.957720       7.032533       0.700959       3.753565       8.717188      -1.658201      11.123439           0.000002
           86              C      -1.174070       6.161178      14.947320       0.136709      22.921601 0.29968043E+03  0.65156083E+04                                 7.338770                            6.024830      -0.043302       2.006903                    0.999257      26.196298      76.017364       0.620222       0.454216      -1.026008       0.017189       0.045446      -0.040418       0.063201      -0.008019      -0.036699      -0.008660      -0.023930      -0.018118      -0.046479       0.017205       0.029273              8.016159       7.094314       1.791828       2.719231       8.273485      -0.818073       8.680678          -0.000000
           87              C      -0.054349       4.478969       1.903149       0.579555      22.671723 0.25909187E+03  0.54129572E+04                                 7.366233                            5.703679      -0.079722       2.020276                    0.999565      22.781733      64.069937       0.622641       0.470856      -1.020373       0.004566      -0.018430      -0.057509       0.060563      -0.050611       0.019214      -0.022517       0.102644      -0.145896      -0.064143      -0.036919       0.101062              8.259328       5.058960       1.719226       0.155571       8.046733       2.008337      11.672290           0.000005
           88              C      -0.177109       4.667652       4.405728      -0.090656      34.649836 0.51227285E+03  0.12526196E+05                                 9.159883                            7.512454       0.133575       2.009825                    0.999349      30.070725      87.668436       0.606310       0.413137      -1.068150       0.036997       0.017264       0.010934       0.042265      -0.016796       0.004475       0.000930       0.008378      -0.032454      -0.014988      -0.007992       0.022980              9.856515       6.945609       2.373664       0.091768       8.941751       1.273570      13.682185           0.000011
           89              C       0.197450       5.223172       3.168419      -0.014162      34.483149 0.43977613E+03  0.10323276E+05                                 9.204886                            6.998836      -0.055310       1.986455                    0.999309      27.430582      77.671991       0.624696       0.417687      -1.068089       0.036105       0.020157       0.036746       0.055319      -0.006691       0.006116      -0.003879       0.012101      -0.030954      -0.012383      -0.003742       0.016125             10.503772       6.327878       2.669379       0.436283      10.211761       2.463140      14.971678           0.000004
           90              C       0.892345       6.403847       3.171915      -0.143742      31.644946 0.44764259E+03  0.10719288E+05                                 8.978711                            7.308295      -0.263336       1.880990                    0.999306      30.877698      92.888404       0.571662       0.447437      -1.033745       0.013245      -0.032504       0.023953       0.042493      -0.022774      -0.024186      -0.029498       0.037899       0.018856      -0.055346       0.019606       0.035740              9.657617       6.487132       2.799260       1.035186      10.887655       0.958929      11.598065           0.000003
           91              C      -0.866034       0.637450      14.478960       0.566276      23.220429 0.26458268E+03  0.55519759E+04                                 7.471464                            5.750446       0.048690       2.060610                    0.999539      22.864083      64.262899       0.622798       0.468676      -1.022432      -0.021260      -0.035452       0.043281       0.059851      -0.045231       0.046967      -0.006460       0.115910      -0.069344      -0.065018      -0.037365       0.102383              8.513417       5.995352       2.726932      -2.233781       9.799485      -1.745816       9.745414          -0.000000
           92              C      -0.166456       1.749163      13.751954      -0.013160      34.461447 0.44241585E+03  0.10413613E+05                                 9.247286                            7.047693      -0.034147       1.995404                    0.999341      27.443603      78.128758       0.618074       0.421012      -1.064662       0.042061       0.021794      -0.018145       0.050728      -0.011297      -0.006231       0.005114       0.010906      -0.036107      -0.014128      -0.006400       0.020528             10.691770       7.683262       4.351584      -1.617864      11.934097      -2.420122      12.457952          -0.000001
           93              C      -0.106562       1.785315      12.388817      -0.097640      32.229726 0.47828486E+03  0.11564410E+05                                 8.882541                            7.369613       0.021791       1.977895                    0.999393      30.078915      88.904659       0.594888       0.425828      -1.053840       0.044430       0.007580       0.013107       0.046939      -0.002605       0.005279       0.013737       0.007685      -0.045539      -0.023392       0.010951       0.012441              9.592550       7.016894       2.952043      -0.523983       9.591605      -1.108388      12.169151           0.000007
           94              C       0.436984       2.758237      14.477213      -0.135444      31.096199 0.46095058E+03  0.11084611E+05                                 8.782086                            7.323202      -0.080910       1.944035                    0.999084      30.486113      90.976102       0.583796       0.436294      -1.043521       0.021290      -0.012124      -0.026963       0.036431      -0.025696       0.003843      -0.001987       0.027953       0.048086      -0.037266       0.013591       0.023676              9.453235       7.164233       3.596412      -0.511169      11.087790      -0.449784      10.107681           0.000001
           95              C       9.395649      -1.307078      11.287822      -0.095068      29.979863 0.39299176E+03  0.91024791E+04                                 8.666076                            6.821379      -0.108625       1.950696                    0.998092      29.246458      86.319945       0.595577       0.444009      -1.036501      -0.021537       0.044924      -0.060502       0.078374       0.000114       0.045162      -0.012759       0.017239       0.102814      -0.040584      -0.023551       0.064136              9.624257       6.097036       1.650053       2.433981      13.029108      -0.212253       9.746627           0.000007
           96              C       9.117605      -2.609044      11.286074      -0.024759      31.271912 0.40469859E+03  0.93481297E+04                                 8.586548                            6.639125       0.238749       2.053898                    0.999839      28.390392      80.973388       0.649220       0.408433      -1.069074      -0.047241      -0.025838      -0.059276       0.080081       0.008019       0.033435      -0.004511      -0.002567       0.071488      -0.036211      -0.007324       0.043535              9.604559       5.295452       0.803115       1.602638      13.585694      -2.421911       9.932532          -0.000002
           97              C       8.276934      -1.745463       9.510501       0.140484      25.256250 0.30966602E+03  0.67304699E+04                                 7.580456                            5.925265       0.366036       2.130572                    0.999666      25.833504      72.893092       0.662828       0.425161      -1.052038       0.035326      -0.015766       0.052752       0.065416      -0.001538      -0.007922       0.017313       0.075849       0.063630      -0.052592       0.018168       0.034424              8.459201       5.203659       0.779435       2.409360      11.630415      -0.401515       8.543530           0.000005
           98              C      -0.528938       2.167507       8.108917      -0.014322      28.586819 0.37435308E+03  0.84875980E+04                                 8.146451                            6.447628       0.452716       2.141167                    0.999836      27.406043      77.658779       0.648713       0.416437      -1.062987       0.034196      -0.047361       0.024446       0.063325      -0.003358       0.001709      -0.031826      -0.038765      -0.064639      -0.036698      -0.008871       0.045569              9.108149      12.434979       0.574485      -3.244798       8.263167      -2.175807       6.626300          -0.000000
           99              C      -1.820812       2.239251       8.461934      -0.111973      29.377946 0.40246137E+03  0.93673022E+04                                 8.496091                            6.877996       0.011251       1.982702                    0.998825      29.498610      86.967625       0.597015       0.440789      -1.039516      -0.030459      -0.060499       0.046614       0.082224      -0.009482      -0.011253      -0.046899      -0.039312      -0.086045      -0.057709      -0.001504       0.059213              9.354420      12.414905      -1.476529      -1.529657       9.573003      -1.860134       6.075352           0.000002
          100              C      -1.034261       0.346109       9.112046       0.142757      23.526689 0.30480937E+03  0.65931178E+04                                 7.201312                            5.876047       0.467749       2.174226                    0.999864      25.434324      71.393740       0.666607       0.424789      -1.053172      -0.002175       0.058259      -0.014796       0.060147      -0.014082       0.022200      -0.000006      -0.050128       0.032544      -0.042841       0.015840       0.027001              7.850517      10.196708      -1.117764      -1.392344       8.120675      -1.607719       5.234168           0.000010
          101              C       8.219312       0.823472       7.219383       0.122718      23.410637 0.30250784E+03  0.65459301E+04                                 7.221902                            5.884023       0.292769       2.107817                    0.999844      25.949131      73.400566       0.659520       0.429184      -1.048062      -0.049839      -0.016832       0.031444       0.061286      -0.008484      -0.041021      -0.001900      -0.010901      -0.080066      -0.054454       0.017314       0.037141              7.929819       9.826104      -0.404900       1.703494       4.166511      -0.393251       9.796841          -0.000000
          102              C       6.105677       0.939589       7.320744      -0.027015      27.448096 0.36519672E+03  0.82908067E+04                                 8.160417                            6.572389       0.069420       2.026168                    0.998265      27.844037      80.908209       0.608254       0.443558      -1.038538       0.041412      -0.014355      -0.055505       0.070724      -0.001121      -0.021474       0.000064       0.072654       0.001963      -0.036674      -0.009477       0.046151              8.975558      11.938474      -0.325187       2.671112       4.656960      -0.104509      10.331239           0.000000
          103              C       6.562043       0.966571       8.577277      -0.045864      27.881813 0.38120152E+03  0.87072356E+04                                 8.070776                            6.584692       0.255250       2.080452                    0.998707      27.860125      79.989783       0.628685       0.426528      -1.053597       0.057189      -0.012502       0.003872       0.058668      -0.013201      -0.019718       0.007467       0.119153      -0.021115      -0.058087      -0.011881       0.069967              8.785289      10.304528      -0.788706       0.634283       4.673030      -0.042726      11.378311           0.000008
          104              C       7.714791       1.435660      11.932691      -0.063101      26.596324 0.36553914E+03  0.82617283E+04                                 7.804355                            6.446328       0.318625       2.096580                    0.999651      27.797100      79.368346       0.635692       0.426307      -1.053815       0.043299       0.000388      -0.034617       0.055438       0.040992      -0.045456      -0.022824       0.025128       0.035278      -0.050956      -0.025332       0.076288              8.396463       6.835631       1.512653      -1.752964       9.609309       2.706442       8.744451           0.000010
          105              C      -4.681699       2.431269      12.806496      -0.026231      28.410943 0.36768866E+03  0.83279263E+04                                 8.145179                            6.433438       0.151170       2.037974                    0.999770      27.890826      79.890194       0.640637       0.422121      -1.055729       0.057661       0.039643      -0.005093       0.070159       0.023201      -0.025820      -0.017157       0.008618       0.018279      -0.027443      -0.017598       0.045041              8.957717       7.826629       1.094772      -3.153227       7.923082       2.626033      11.123441           0.000001
          106              C      -3.269250       2.783447      11.266851       0.136709      22.921602 0.29968044E+03  0.65156082E+04                                 7.338768                            6.024829      -0.043302       2.006903                    0.999257      26.196291      76.017328       0.620222       0.454216      -1.026008      -0.033077      -0.035591       0.040418       0.063201       0.004672       0.008547      -0.036725       0.027250      -0.018118      -0.046479       0.017206       0.029273              8.016158       6.614309       1.553780      -1.941028       8.753490       2.072651       8.680676          -0.000000
          107              C       1.514263       7.007798       6.834908       0.579556      22.671727 0.25909174E+03  0.54129538E+04                                 7.366233                            5.703677      -0.079723       2.020275                    0.999565      22.781734      64.069940       0.622641       0.470855      -1.020373       0.018539       0.004098       0.057509       0.060563      -0.071485      -0.028709       0.007210       0.018458      -0.145897      -0.064143      -0.036919       0.101061              8.259330       6.088340       2.229720       1.730118       7.017342       1.031659      11.672307           0.000005
          108              C       1.290684       7.033947       4.332329      -0.090653      34.649845 0.51227284E+03  0.12526197E+05                                 9.159891                            7.512459       0.133552       2.009818                    0.999349      30.070722      87.668477       0.606309       0.413137      -1.068150       0.000977      -0.040815      -0.010932       0.042265      -0.013496      -0.001156       0.004422       0.021655      -0.032435      -0.014983      -0.007987       0.022969              9.856526       6.658135       2.231096       1.100202       9.229235       0.648055      13.682207           0.000011
          109              C       0.959418       6.451574       5.569638      -0.014162      34.483100 0.43977519E+03  0.10323249E+05                                 9.204882                            6.998832      -0.055338       1.986447                    0.999309      27.430546      77.671888       0.624696       0.417688      -1.068089      -0.002018      -0.041302      -0.036746       0.055319      -0.008868      -0.006190       0.003754       0.003330      -0.030948      -0.012380      -0.003745       0.016125             10.503770       7.320094       3.161440       2.012851       9.219524       1.485211      14.971692           0.000004
          110              C       0.210407       5.304465       5.566142      -0.143743      31.645039 0.44764464E+03  0.10719346E+05                                 8.978717                            7.308303      -0.263286       1.881003                    0.999306      30.877750      92.888510       0.571663       0.447436      -1.033746       0.035007       0.002573      -0.023951       0.042494      -0.028866      -0.015687      -0.034771       0.013317       0.018848      -0.055345       0.019609       0.035735              9.657621       7.790624       3.445692       0.399162       9.584169       1.353451      11.598071           0.000003
          111              C       1.816218       4.961627      11.735211       0.566277      23.220437 0.26458275E+03  0.55519774E+04                                 7.471465                            5.750446       0.048690       2.060610                    0.999539      22.864077      64.262875       0.622798       0.468676      -1.022432       0.022315       0.034798      -0.043281       0.059851      -0.073510      -0.026654       0.039206       0.001864      -0.069343      -0.065018      -0.037365       0.102383              8.513420       6.877754       3.164538      -0.571600       8.917087      -2.776862       9.745418          -0.000001
          112              C       1.131071       3.840963      12.462217      -0.013160      34.461461 0.44241599E+03  0.10413617E+05                                 9.247287                            7.047693      -0.034145       1.995405                    0.999341      27.443610      78.128773       0.618075       0.421012      -1.064662      -0.000838      -0.047365       0.018145       0.050728      -0.011178       0.007350      -0.003310       0.011386      -0.036107      -0.014128      -0.006400       0.020528             10.691772       7.630858       4.325595      -1.449344      11.986500      -2.524658      12.457957          -0.000001
          113              C       1.125293       3.771243      13.825354      -0.097640      32.229789 0.47828592E+03  0.11564440E+05                                 8.882546                            7.369616       0.021807       1.977899                    0.999393      30.078957      88.904771       0.594889       0.425827      -1.053840       0.012950      -0.043172      -0.013108       0.046940      -0.004635       0.009965       0.010831      -0.000505      -0.045545      -0.023394       0.010953       0.012441              9.592555       6.733353       2.811428      -0.760186       9.875154      -0.961875      12.169159           0.000006
          114              C       0.495162       2.852029      11.736958      -0.135443      31.096210 0.46095093E+03  0.11084622E+05                                 8.782089                            7.323205      -0.080929       1.944030                    0.999084      30.486120      90.976137       0.583796       0.436294      -1.043521       0.020324      -0.013686       0.026964       0.036434      -0.026678      -0.003490       0.002559       0.023987       0.048092      -0.037267       0.013590       0.023677              9.453237       7.450323       3.738291      -0.175847      10.801705      -0.657783      10.107684           0.000001
          115              C      -3.955908      10.076723       2.549765      -0.095068      29.979878 0.39299195E+03  0.91024849E+04                                 8.666079                            6.821381      -0.108627       1.950695                    0.998092      29.246469      86.319992       0.595576       0.444010      -1.036501       0.049816       0.000665      -0.060502       0.078374      -0.006793      -0.031495       0.034791      -0.010614       0.102814      -0.040584      -0.023551       0.064136              9.624261      10.347208       3.757826      -1.271548       8.778946       2.086259       9.746629           0.000007
          116              C      -4.998783       9.249176       2.548017      -0.024759      31.271928 0.40469880E+03  0.93481365E+04                                 8.586553                            6.639128       0.238748       2.053898                    0.999839      28.390408      80.973465       0.649219       0.408434      -1.069074      -0.002159      -0.053802      -0.059276       0.080081       0.005875      -0.018896       0.027949      -0.011213       0.071488      -0.036211      -0.007324       0.043534              9.604565      11.309915       3.785842      -2.881786       7.571239       0.359744       9.932540          -0.000002
          117              C      -3.851614       8.879716       0.772444       0.140485      25.256226 0.30966566E+03  0.67304603E+04                                 7.580452                            5.925262       0.366036       2.130573                    0.999666      25.833489      72.893040       0.662828       0.425161      -1.052038      -0.029819       0.024644       0.052752       0.065417      -0.031121       0.019030       0.000595      -0.043454       0.063629      -0.052591       0.018167       0.034424              8.459195       9.741318       3.029776      -1.430171       7.092741       1.980111       8.543527           0.000004
          118              C       0.787348      -1.750911      16.846974      -0.014320      28.586748 0.37435185E+03  0.84875632E+04                                 8.146439                            6.447619       0.452732       2.141172                    0.999836      27.405997      77.658621       0.648714       0.416438      -1.062986      -0.057623       0.009587       0.024445       0.063324       0.013399      -0.029271      -0.012606       0.028794      -0.064653      -0.036700      -0.008865       0.045565              9.108136       8.629324      -1.312830      -0.507634      12.068793      -3.873642       6.626291          -0.000001
          119              C       1.425591      -2.876403      17.199991      -0.111976      29.377986 0.40246218E+03  0.93673248E+04                                 8.496097                            6.878001       0.011247       1.982701                    0.998825      29.498634      86.967691       0.597015       0.440789      -1.039516      -0.040665      -0.054166       0.046616       0.082223       0.009908      -0.037019      -0.030919       0.038885      -0.086044      -0.057711      -0.001503       0.059213              9.354427      11.309400      -2.024788      -0.986846      10.678525      -2.196833       6.075355           0.000002
          120              C       2.159071       1.467247       0.373989       0.142757      23.526723 0.30480990E+03  0.65931320E+04                                 7.201320                            5.876053       0.467749       2.174226                    0.999864      25.434336      71.393788       0.666607       0.424789      -1.053172       0.053159       0.023936      -0.014795       0.060147       0.011430      -0.009869       0.019886       0.052760       0.032544      -0.042841       0.015841       0.027001              7.850527       9.420294      -1.502814      -0.821721       8.897113      -1.961674       5.234174           0.000010
          121              C      -4.303519       5.489350      15.957440       0.122719      23.410580 0.30250702E+03  0.65459079E+04                                 7.221890                            5.884015       0.292779       2.107820                    0.999844      25.949108      73.400483       0.659521       0.429184      -1.048062       0.007064      -0.052128       0.031444       0.061286      -0.000795       0.016523      -0.037594       0.020105      -0.080066      -0.054454       0.017314       0.037141              7.929805       5.606002      -2.497747      -1.109149       8.386591       1.351405       9.796820          -0.000000
          122              C      -3.260422       3.647370      16.058801      -0.027015      27.448097 0.36519666E+03  0.82908049E+04                                 8.160418                            6.572388       0.069421       2.026168                    0.998265      27.844036      80.908202       0.608254       0.443559      -1.038538      -0.031259       0.030723      -0.055505       0.070724      -0.029597       0.009598      -0.019209      -0.042187       0.001963      -0.036674      -0.009477       0.046151              8.975560       6.353166      -3.095090      -1.280385      10.242274       2.346575      10.331239           0.000000
          123              C      -3.439010       4.068209      17.315334      -0.045862      27.881759 0.38120042E+03  0.87072044E+04                                 8.070766                            6.584683       0.255253       2.080454                    0.998707      27.860089      79.989656       0.628685       0.426528      -1.053597      -0.036609       0.045681       0.003872       0.058668      -0.055416       0.015450      -0.014348      -0.051094      -0.021115      -0.058086      -0.011881       0.069967              8.785280       6.412514      -2.718854      -0.320084       8.565032       0.549261      11.378293           0.000008
          124              C      -0.751947       9.789446       3.194634      -0.063101      26.596302 0.36553900E+03  0.82617250E+04                                 7.804353                            6.446328       0.318622       2.096579                    0.999651      27.797103      79.368371       0.635692       0.426307      -1.053814      -0.018890       0.038964      -0.034617       0.055438       0.014807      -0.000252      -0.050864      -0.080471       0.035278      -0.050956      -0.025332       0.076288              8.396460       7.857624       2.019490       3.203472       8.587313      -0.368002       8.744442           0.000009
          125              C       5.647654      -0.874011       4.068439      -0.026232      28.410954 0.36768897E+03  0.83279349E+04                                 8.145182                            6.433441       0.151170       2.037974                    0.999770      27.890827      79.890200       0.640637       0.422121      -1.055729       0.009898       0.069270      -0.005093       0.070159       0.010611      -0.003899      -0.030755      -0.042154       0.018279      -0.027443      -0.017598       0.045041              8.957719       7.032533       0.700959       3.753565       8.717187      -1.658201      11.123439           0.000002
          126              C       5.335625       0.547847       2.528794       0.136709      22.921599 0.29968041E+03  0.65156077E+04                                 7.338769                            6.024830      -0.043302       2.006903                    0.999257      26.196297      76.017360       0.620222       0.454216      -1.026008      -0.017189      -0.045446       0.040418       0.063201      -0.008019      -0.036699      -0.008660      -0.023930      -0.018118      -0.046479       0.017205       0.029273              8.016159       7.094314       1.791828       2.719231       8.273485      -0.818073       8.680678          -0.000000
          127              C       4.215904       2.230056      15.572965       0.579556      22.671720 0.25909183E+03  0.54129562E+04                                 7.366232                            5.703679      -0.079723       2.020276                    0.999565      22.781731      64.069931       0.622641       0.470856      -1.020373      -0.004566       0.018430       0.057509       0.060563      -0.050611       0.019214      -0.022517       0.102644      -0.145896      -0.064143      -0.036919       0.101062              8.259327       5.058959       1.719225       0.155571       8.046732       2.008337      11.672289           0.000005
          128              C       4.338664       2.041373      13.070386      -0.090657      34.649844 0.51227300E+03  0.12526201E+05                                 9.159885                            7.512456       0.133574       2.009825                    0.999349      30.070731      87.668462       0.606310       0.413137      -1.068150      -0.036997      -0.017264      -0.010934       0.042265      -0.016796       0.004474       0.000930       0.008378      -0.032454      -0.014988      -0.007992       0.022980              9.856517       6.945610       2.373665       0.091768       8.941753       1.273570      13.682188           0.000011
          129              C       3.964105       1.485853      14.307695      -0.014162      34.483150 0.43977615E+03  0.10323277E+05                                 9.204886                            6.998836      -0.055311       1.986455                    0.999309      27.430583      77.671994       0.624696       0.417687      -1.068089      -0.036105      -0.020157      -0.036746       0.055319      -0.006691       0.006116      -0.003879       0.012101      -0.030954      -0.012383      -0.003742       0.016125             10.503772       6.327878       2.669379       0.436283      10.211761       2.463141      14.971678           0.000003
          130              C       3.269210       0.305178      14.304199      -0.143742      31.644942 0.44764252E+03  0.10719286E+05                                 8.978711                            7.308295      -0.263336       1.880990                    0.999306      30.877696      92.888400       0.571662       0.447437      -1.033745      -0.013245       0.032504      -0.023953       0.042493      -0.022774      -0.024186      -0.029498       0.037899       0.018855      -0.055346       0.019605       0.035740              9.657617       6.487132       2.799260       1.035186      10.887655       0.958929      11.598065           0.000003
          131              C       5.027589       6.071575       2.997154       0.566277      23.220423 0.26458260E+03  0.55519738E+04                                 7.471462                            5.750445       0.048691       2.060610                    0.999539      22.864078      64.262880       0.622798       0.468676      -1.022432       0.021260       0.035453      -0.043281       0.059851      -0.045231       0.046967      -0.006460       0.115910      -0.069343      -0.065018      -0.037365       0.102383              8.513415       5.995351       2.726931      -2.233781       9.799483      -1.745815       9.745412          -0.000001
          132              C       4.328011       4.959862       3.724160      -0.013160      34.461456 0.44241601E+03  0.10413618E+05                                 9.247287                            7.047694      -0.034146       1.995405                    0.999341      27.443608      78.128772       0.618075       0.421012      -1.064662      -0.042061      -0.021795       0.018145       0.050728      -0.011297      -0.006231       0.005114       0.010906      -0.036107      -0.014128      -0.006400       0.020528             10.691771       7.683263       4.351584      -1.617864      11.934098      -2.420122      12.457953          -0.000001
          133              C       4.268117       4.923710       5.087297      -0.097640      32.229723 0.47828479E+03  0.11564407E+05                                 8.882540                            7.369612       0.021792       1.977895                    0.999393      30.078914      88.904651       0.594888       0.425828      -1.053840      -0.044430      -0.007580      -0.013107       0.046939      -0.002605       0.005279       0.013737       0.007685      -0.045539      -0.023392       0.010951       0.012441              9.592549       7.016893       2.952042      -0.523983       9.591604      -1.108388      12.169149           0.000007
          134              C       3.724571       3.950788       2.998901      -0.135444      31.096194 0.46095051E+03  0.11084609E+05                                 8.782085                            7.323201      -0.080909       1.944035                    0.999084      30.486109      90.976086       0.583796       0.436294      -1.043521      -0.021290       0.012124       0.026963       0.036431      -0.025696       0.003843      -0.001987       0.027953       0.048086      -0.037266       0.013591       0.023676              9.453234       7.164233       3.596412      -0.511169      11.087789      -0.449784      10.107679           0.000001
          135              C      -5.234094       8.016103       6.188292      -0.095069      29.979869 0.39299182E+03  0.91024809E+04                                 8.666077                            6.821380      -0.108625       1.950696                    0.998092      29.246462      86.319960       0.595576       0.444010      -1.036501       0.021537      -0.044924       0.060502       0.078374       0.000114       0.045162      -0.012759       0.017239       0.102814      -0.040585      -0.023551       0.064136              9.624259       6.097037       1.650053       2.433982      13.029111      -0.212254       9.746629           0.000007
          136              C      -4.956050       9.318069       6.190040      -0.024759      31.271910 0.40469853E+03  0.93481280E+04                                 8.586548                            6.639124       0.238749       2.053898                    0.999839      28.390391      80.973387       0.649220       0.408433      -1.069074       0.047242       0.025838       0.059276       0.080081       0.008019       0.033435      -0.004511      -0.002567       0.071488      -0.036211      -0.007324       0.043535              9.604559       5.295451       0.803115       1.602638      13.585694      -2.421913       9.932532          -0.000002
          137              C      -4.115379       8.454488       7.965613       0.140484      25.256250 0.30966601E+03  0.67304697E+04                                 7.580456                            5.925265       0.366036       2.130572                    0.999666      25.833504      72.893091       0.662828       0.425161      -1.052038      -0.035326       0.015766      -0.052752       0.065416      -0.001538      -0.007922       0.017313       0.075849       0.063630      -0.052592       0.018168       0.034424              8.459201       5.203659       0.779435       2.409360      11.630414      -0.401515       8.543530           0.000004
          138              C       4.690493       4.541518       9.367197      -0.014322      28.586820 0.37435310E+03  0.84875986E+04                                 8.146452                            6.447629       0.452716       2.141167                    0.999836      27.406044      77.658784       0.648713       0.416438      -1.062987      -0.034196       0.047361      -0.024446       0.063325      -0.003358       0.001709      -0.031826      -0.038765      -0.064639      -0.036698      -0.008871       0.045569              9.108149      12.434980       0.574485      -3.244798       8.263167      -2.175807       6.626300          -0.000000
          139              C       5.982367       4.469774       9.014180      -0.111973      29.377941 0.40246127E+03  0.93672994E+04                                 8.496090                            6.877995       0.011250       1.982702                    0.998825      29.498606      86.967612       0.597015       0.440789      -1.039516       0.030459       0.060498      -0.046614       0.082224      -0.009482      -0.011253      -0.046899      -0.039312      -0.086045      -0.057709      -0.001504       0.059213              9.354419      12.414904      -1.476529      -1.529656       9.573003      -1.860134       6.075352           0.000002
          140              C       5.195816       6.362916       8.364068       0.142757      23.526688 0.30480936E+03  0.65931174E+04                                 7.201312                            5.876047       0.467750       2.174226                    0.999864      25.434323      71.393733       0.666607       0.424789      -1.053172       0.002175      -0.058259       0.014795       0.060147      -0.014082       0.022200      -0.000006      -0.050128       0.032544      -0.042841       0.015840       0.027000              7.850517      10.196708      -1.117763      -1.392344       8.120674      -1.607719       5.234168           0.000010
          141              C      -4.057757       5.885553      10.256731       0.122718      23.410640 0.30250788E+03  0.65459310E+04                                 7.221902                            5.884023       0.292770       2.107817                    0.999844      25.949133      73.400570       0.659520       0.429184      -1.048062       0.049839       0.016832      -0.031444       0.061286      -0.008484      -0.041021      -0.001900      -0.010901      -0.080066      -0.054454       0.017313       0.037141              7.929819       9.826104      -0.404900       1.703494       4.166511      -0.393251       9.796841           0.000000
          142              C      -1.944122       5.769436      10.155370      -0.027015      27.448094 0.36519668E+03  0.82908053E+04                                 8.160416                            6.572388       0.069421       2.026168                    0.998265      27.844035      80.908200       0.608255       0.443558      -1.038538      -0.041412       0.014355       0.055505       0.070724      -0.001121      -0.021474       0.000064       0.072654       0.001963      -0.036674      -0.009477       0.046151              8.975557      11.938472      -0.325187       2.671111       4.656960      -0.104509      10.331238           0.000000
          143              C      -2.400488       5.742454       8.898837      -0.045863      27.881808 0.38120144E+03  0.87072334E+04                                 8.070775                            6.584692       0.255249       2.080452                    0.998707      27.860121      79.989774       0.628685       0.426528      -1.053597      -0.057189       0.012502      -0.003872       0.058668      -0.013201      -0.019718       0.007467       0.119153      -0.021115      -0.058087      -0.011881       0.069967              8.785289      10.304527      -0.788706       0.634282       4.673029      -0.042726      11.378310           0.000008
          144              C      -3.553236       5.273365       5.543423      -0.063101      26.596330 0.36553925E+03  0.82617316E+04                                 7.804357                            6.446329       0.318623       2.096580                    0.999651      27.797105      79.368373       0.635692       0.426307      -1.053814      -0.043300      -0.000388       0.034617       0.055438       0.040992      -0.045456      -0.022824       0.025128       0.035278      -0.050956      -0.025332       0.076288              8.396466       6.835633       1.512654      -1.752964       9.609312       2.706443       8.744454           0.000010
          145              C       8.843254       4.277756       4.669618      -0.026231      28.410948 0.36768874E+03  0.83279285E+04                                 8.145180                            6.433439       0.151169       2.037974                    0.999770      27.890829      79.890209       0.640637       0.422121      -1.055729      -0.057661      -0.039644       0.005093       0.070159       0.023201      -0.025820      -0.017157       0.008618       0.018279      -0.027443      -0.017598       0.045041              8.957719       7.826630       1.094772      -3.153227       7.923084       2.626034      11.123442           0.000001
          146              C       7.430805       3.925578       6.209263       0.136709      22.921605 0.29968050E+03  0.65156099E+04                                 7.338770                            6.024830      -0.043302       2.006903                    0.999257      26.196294      76.017342       0.620222       0.454216      -1.026008       0.033077       0.035591      -0.040418       0.063201       0.004672       0.008547      -0.036725       0.027250      -0.018119      -0.046479       0.017206       0.029273              8.016160       6.614310       1.553780      -1.941028       8.753492       2.072652       8.680678          -0.000000
          147              C       2.647292      -0.298773      10.641206       0.579556      22.671728 0.25909175E+03  0.54129542E+04                                 7.366233                            5.703677      -0.079723       2.020276                    0.999565      22.781735      64.069941       0.622641       0.470855      -1.020373      -0.018539      -0.004098      -0.057509       0.060563      -0.071485      -0.028709       0.007210       0.018458      -0.145896      -0.064142      -0.036919       0.101061              8.259330       6.088340       2.229720       1.730118       7.017342       1.031659      11.672307           0.000005
          148              C       2.870871      -0.324922      13.143785      -0.090653      34.649847 0.51227288E+03  0.12526199E+05                                 9.159892                            7.512460       0.133552       2.009818                    0.999349      30.070723      87.668487       0.606309       0.413137      -1.068150      -0.000977       0.040816       0.010932       0.042266      -0.013496      -0.001156       0.004422       0.021655      -0.032435      -0.014983      -0.007987       0.022969              9.856527       6.658136       2.231096       1.100202       9.229236       0.648055      13.682210           0.000011
          149              C       3.202137       0.257451      11.906476      -0.014162      34.483098 0.43977516E+03  0.10323248E+05                                 9.204882                            6.998832      -0.055338       1.986447                    0.999309      27.430545      77.671883       0.624696       0.417688      -1.068089       0.002018       0.041302       0.036746       0.055319      -0.008868      -0.006190       0.003754       0.003330      -0.030948      -0.012380      -0.003745       0.016125             10.503770       7.320094       3.161440       2.012851       9.219523       1.485212      14.971692           0.000004
          150              C       3.951148       1.404560      11.909972      -0.143742      31.645036 0.44764459E+03  0.10719345E+05                                 8.978716                            7.308302      -0.263286       1.881004                    0.999306      30.877747      92.888498       0.571663       0.447436      -1.033746      -0.035007      -0.002573       0.023951       0.042494      -0.028866      -0.015687      -0.034771       0.013317       0.018848      -0.055345       0.019609       0.035735              9.657620       7.790623       3.445692       0.399162       9.584168       1.353451      11.598070           0.000003
          151              C       2.345337       1.747398       5.740903       0.566277      23.220435 0.26458273E+03  0.55519769E+04                                 7.471465                            5.750446       0.048691       2.060610                    0.999539      22.864076      64.262873       0.622798       0.468676      -1.022432      -0.022316      -0.034798       0.043281       0.059851      -0.073510      -0.026654       0.039206       0.001864      -0.069343      -0.065018      -0.037365       0.102383              8.513420       6.877754       3.164539      -0.571600       8.917088      -2.776862       9.745417          -0.000000
          152              C       3.030484       2.868062       5.013897      -0.013160      34.461451 0.44241584E+03  0.10413613E+05                                 9.247286                            7.047692      -0.034145       1.995405                    0.999341      27.443605      78.128758       0.618075       0.421012      -1.064662       0.000838       0.047365      -0.018145       0.050728      -0.011178       0.007350      -0.003310       0.011386      -0.036108      -0.014128      -0.006400       0.020528             10.691770       7.630858       4.325594      -1.449344      11.986499      -2.524658      12.457954          -0.000001
          153              C       3.036262       2.937782       3.650760      -0.097640      32.229792 0.47828600E+03  0.11564443E+05                                 8.882547                            7.369617       0.021807       1.977899                    0.999393      30.078958      88.904778       0.594889       0.425827      -1.053840      -0.012950       0.043172       0.013108       0.046940      -0.004635       0.009965       0.010831      -0.000505      -0.045545      -0.023394       0.010953       0.012442              9.592556       6.733354       2.811428      -0.760186       9.875155      -0.961875      12.169160           0.000006
          154              C       3.666393       3.856996       5.739156      -0.135443      31.096215 0.46095101E+03  0.11084624E+05                                 8.782090                            7.323206      -0.080929       1.944030                    0.999084      30.486123      90.976148       0.583796       0.436294      -1.043521      -0.020324       0.013686      -0.026964       0.036434      -0.026678      -0.003490       0.002559       0.023988       0.048093      -0.037267       0.013590       0.023677              9.453238       7.450324       3.738292      -0.175847      10.801707      -0.657783      10.107684           0.000001
          155              N      -3.405392      -1.752949      16.060549      -0.286117      38.137219 0.53474088E+03  0.13010902E+05                                 9.420746                            7.417449      -0.075353       1.981142                    0.998956      28.863047      79.745413       0.652447       0.385831      -1.103750      -0.066225      -0.097756      -0.061595       0.133176      -0.015344      -0.032799       0.002669       0.030240       0.128109      -0.044487      -0.015575       0.060062             10.804036      13.642855       5.427684       0.107023       9.664874       2.125337       9.104379          -0.000001
          156              N       7.370449      -3.150471      16.060549      -0.195767      38.563268 0.46731524E+03  0.11033263E+05                                 9.628007                            6.971207      -0.193764       1.980077                    0.998865      26.890962      74.052816       0.665234       0.389976      -1.096850       0.070588       0.015416      -0.051091       0.088491       0.017789      -0.011402       0.032302       0.003651       0.057126      -0.044109       0.004564       0.039545             11.651926      16.091161       6.105470      -2.963772       9.777671       0.452079       9.086947           0.000011
          157              N       4.694148       8.554250       0.230685      -0.272197      36.122322 0.53714322E+03  0.13075792E+05                                 9.125010                            7.476794       0.071379       2.044624                    0.998280      28.261869      77.943574       0.644698       0.390276      -1.101285      -0.113399       0.065208      -0.009729       0.131173       0.050095      -0.027488      -0.021879       0.000474       0.008043      -0.051792      -0.015786       0.067578             10.301226      12.144869      -3.769143       0.651680      11.986290      -3.077891       6.772520           0.000005
          158              N       0.837331       5.912459      17.082901      -0.191400      37.579123 0.48052596E+03  0.11432021E+05                                 9.462441                            7.093705      -0.340750       1.931710                    0.998380      27.125153      75.144259       0.655601       0.392700      -1.094224      -0.015748      -0.075146       0.037039       0.085246      -0.004083      -0.026481      -0.021497       0.039706      -0.093440      -0.050543       0.005629       0.044914             11.185346      10.034778      -3.350649      -0.022739      16.541466      -3.750442       6.979795           0.000008
          159              N       7.985096       2.145264       2.303352      -0.286581      36.374937 0.53954692E+03  0.13116959E+05                                 9.112475                            7.455651       0.252945       2.096743                    0.998767      28.330293      77.461375       0.652122       0.386343      -1.106772      -0.026238       0.039186      -0.141050       0.148724      -0.048146      -0.023520      -0.013411      -0.062156      -0.168403      -0.072914      -0.012461       0.085375             10.284168       6.712989      -1.821325      -1.568189       9.010561       2.038214      15.128954           0.000001
          160              N       8.265210       1.433053       0.197480      -0.207590      38.484156 0.48689826E+03  0.11626253E+05                                 9.639784                            7.136470      -0.250105       1.953526                    0.999055      27.399734      76.138921       0.653950       0.392247      -1.094123      -0.009828       0.065302       0.043210       0.078918      -0.033446       0.012549      -0.016864      -0.041388       0.064175      -0.050141       0.003943       0.046198             11.615200       8.402897      -4.107877      -3.572163      11.271127       4.699812      15.171575           0.000007
          161              N      -0.400294       7.195187      15.300338      -0.177357      36.354934 0.45698053E+03  0.10721125E+05                                 9.268074                            6.901347      -0.066046       2.032251                    0.999200      26.329166      72.100885       0.667978       0.390842      -1.097058      -0.024358       0.013497      -0.070400       0.075707       0.031391       0.012136      -0.021704      -0.054907      -0.008749      -0.049340       0.001475       0.047865             11.085097      10.941518       2.279920       6.568702       8.638662       0.619632      13.675111           0.000007
          162              N      -1.835949       6.322361      13.834092      -0.278450      36.659066 0.53218429E+03  0.12912587E+05                                 9.145067                            7.390434       0.215965       2.081186                    0.999560      28.349158      77.810000       0.655912       0.384866      -1.106204       0.088280       0.090147       0.025373       0.128700       0.001996       0.011213      -0.052353      -0.037277       0.051908      -0.043945      -0.022682       0.066627             10.330682       9.383237       3.221027       4.228967      10.233158       0.655351      11.375651           0.000000
          163              N       2.829521       8.298626      10.153622      -0.286117      38.137212 0.53474086E+03  0.13010900E+05                                 9.420744                            7.417449      -0.075351       1.981143                    0.998956      28.863041      79.745383       0.652447       0.385831      -1.103750       0.058154       0.102762       0.061595       0.133176      -0.021323       0.016964      -0.028198       0.006129       0.128109      -0.044487      -0.015575       0.060062             10.804034       6.129314       1.701523       1.856503      17.178411       1.040148       9.104377          -0.000001
          164              N       8.869147      -0.734354      10.153622      -0.195765      38.563222 0.46731431E+03  0.11033236E+05                                 9.628001                            6.971202      -0.193761       1.980078                    0.998865      26.890947      74.052779       0.665235       0.389976      -1.096850       0.017552      -0.070087       0.051091       0.088491       0.009315       0.034003       0.004137      -0.030533       0.057124      -0.044109       0.004565       0.039544             11.651918       6.163564       1.182121       1.721787      19.705252      -2.454328       9.086939           0.000011
          165              N      -0.026994       0.943091       8.507372      -0.272197      36.122313 0.53714318E+03  0.13075790E+05                                 9.125007                            7.476793       0.071378       2.044624                    0.998280      28.261862      77.943539       0.644698       0.390276      -1.101286      -0.108801       0.072621       0.009729       0.131172       0.030129      -0.007388      -0.034347      -0.080044       0.008042      -0.051791      -0.015786       0.067578             10.301222      15.018071      -2.344242      -3.046965       9.113078      -0.783650       6.772518           0.000005
          166              N      -2.152779       1.091972       9.131270      -0.191397      37.579066 0.48052501E+03  0.11431995E+05                                 9.462438                            7.093703      -0.340764       1.931706                    0.998380      27.125134      75.144237       0.655600       0.392700      -1.094223       0.060324       0.047495      -0.037039       0.085244      -0.018275      -0.007495      -0.033275      -0.017526      -0.093439      -0.050544       0.005631       0.044912             11.185341      17.924397       0.562025      -3.349853       8.651831      -1.686662       6.979795           0.000008
          167              N       7.176844       0.842245       6.434705      -0.286581      36.374919 0.53954652E+03  0.13116947E+05                                 9.112471                            7.455648       0.252945       2.096743                    0.998767      28.330294      77.461378       0.652122       0.386343      -1.106772      -0.046763       0.006096       0.141049       0.148724      -0.004398      -0.001565      -0.027030       0.114274      -0.168404      -0.072914      -0.012461       0.085375             10.284162      10.006921      -0.187777       2.522728       5.716622      -0.499352      15.128944           0.000001
          168              N       7.939353       0.907725       8.540577      -0.207578      38.483691 0.48689130E+03  0.11626044E+05                                 9.639711                            7.136422      -0.250086       1.953534                    0.999055      27.399516      76.138151       0.653952       0.392248      -1.094123      -0.062864      -0.020218      -0.043197       0.078909      -0.003773      -0.020677       0.003735       0.078291       0.064199      -0.050140       0.003951       0.046189             11.615106      13.974974      -1.344469       5.797502       5.698890      -1.112141      15.171452           0.000007
          169              N      -3.851818       1.630833      10.913833      -0.177354      36.354900 0.45697966E+03  0.10721101E+05                                 9.268074                            6.901345      -0.066058       2.032247                    0.999200      26.329148      72.100863       0.667977       0.390843      -1.097058      -0.022913       0.015824       0.070398       0.075705       0.040853      -0.024837       0.001230      -0.016749      -0.008748      -0.049341       0.001477       0.047864             11.085098       7.278266       0.463214      -2.363302      12.301917       6.160089      13.675111           0.000007
          170              N      -3.707718       3.304801      12.380079      -0.278450      36.659088 0.53218470E+03  0.12912600E+05                                 9.145072                            7.390437       0.215964       2.081186                    0.999560      28.349164      77.810024       0.655912       0.384866      -1.106204      -0.041539      -0.119140      -0.025373       0.128700       0.016045      -0.051884      -0.013215       0.019383       0.051908      -0.043945      -0.022682       0.066627             10.330688       7.501241       2.287697      -1.291774      12.115167       4.079830      11.375656           0.000000
          171              N       7.566947       8.461974       1.415565      -0.286117      38.137218 0.53474087E+03  0.13010901E+05                                 9.420745                            7.417449      -0.075352       1.981143                    0.998956      28.863047      79.745412       0.652447       0.385831      -1.103750       0.066225       0.097756       0.061595       0.133176      -0.015344      -0.032799       0.002669       0.030240       0.128109      -0.044487      -0.015575       0.060062             10.804036      13.642854       5.427684       0.107023       9.664873       2.125337       9.104379          -0.000001
          172              N      -3.208894       9.859496       1.415565      -0.195767      38.563265 0.46731519E+03  0.11033261E+05                                 9.628007                            6.971207      -0.193764       1.980077                    0.998865      26.890961      74.052813       0.665234       0.389976      -1.096850      -0.070589      -0.015416       0.051091       0.088491       0.017789      -0.011402       0.032301       0.003651       0.057126      -0.044109       0.004564       0.039545             11.651926      16.091161       6.105469      -2.963772       9.777670       0.452079       9.086947           0.000011
          173              N      -0.532593      -1.845225      17.245429      -0.272197      36.122320 0.53714317E+03  0.13075790E+05                                 9.125009                            7.476794       0.071378       2.044624                    0.998280      28.261868      77.943568       0.644698       0.390276      -1.101285       0.113399      -0.065208       0.009729       0.131173       0.050095      -0.027488      -0.021879       0.000474       0.008043      -0.051792      -0.015786       0.067578             10.301226      12.144867      -3.769142       0.651680      11.986290      -3.077891       6.772519           0.000006
          174              N       3.324224       0.796566       0.393213      -0.191399      37.579121 0.48052593E+03  0.11432020E+05                                 9.462441                            7.093704      -0.340750       1.931710                    0.998380      27.125152      75.144256       0.655601       0.392700      -1.094224       0.015748       0.075146      -0.037039       0.085246      -0.004084      -0.026481      -0.021497       0.039706      -0.093440      -0.050543       0.005629       0.044914             11.185346      10.034778      -3.350649      -0.022739      16.541465      -3.750442       6.979795           0.000008
          175              N      -3.823541       4.563761      15.172762      -0.286582      36.374944 0.53954704E+03  0.13116963E+05                                 9.112476                            7.455652       0.252945       2.096743                    0.998767      28.330297      77.461385       0.652122       0.386343      -1.106772       0.026238      -0.039186       0.141050       0.148724      -0.048146      -0.023520      -0.013411      -0.062156      -0.168403      -0.072914      -0.012461       0.085375             10.284169       6.712990      -1.821324      -1.568189       9.010561       2.038214      15.128956           0.000001
          176              N      -4.103655       5.275972      17.278634      -0.207590      38.484161 0.48689833E+03  0.11626255E+05                                 9.639785                            7.136470      -0.250105       1.953526                    0.999055      27.399736      76.138926       0.653950       0.392247      -1.094123       0.009828      -0.065302      -0.043210       0.078918      -0.033446       0.012549      -0.016864      -0.041388       0.064175      -0.050141       0.003943       0.046198             11.615200       8.402898      -4.107877      -3.572164      11.271127       4.699812      15.171575           0.000007
          177              N       4.561849      -0.486162       2.175776      -0.177358      36.354938 0.45698057E+03  0.10721126E+05                                 9.268075                            6.901348      -0.066045       2.032251                    0.999200      26.329168      72.100893       0.667978       0.390842      -1.097058       0.024358      -0.013497       0.070400       0.075707       0.031391       0.012136      -0.021704      -0.054907      -0.008750      -0.049340       0.001475       0.047865             11.085098      10.941519       2.279921       6.568703       8.638663       0.619632      13.675112           0.000007
          178              N       5.997504       0.386664       3.642022      -0.278450      36.659067 0.53218430E+03  0.12912588E+05                                 9.145067                            7.390434       0.215965       2.081186                    0.999560      28.349158      77.810001       0.655912       0.384866      -1.106204      -0.088280      -0.090147      -0.025373       0.128700       0.001996       0.011213      -0.052353      -0.037277       0.051907      -0.043945      -0.022682       0.066627             10.330682       9.383237       3.221027       4.228967      10.233158       0.655351      11.375651           0.000000
          179              N       1.332034      -1.589601       7.322492      -0.286117      38.137218 0.53474094E+03  0.13010903E+05                                 9.420745                            7.417450      -0.075351       1.981143                    0.998956      28.863043      79.745393       0.652447       0.385831      -1.103750      -0.058154      -0.102762      -0.061595       0.133176      -0.021323       0.016964      -0.028198       0.006129       0.128109      -0.044487      -0.015575       0.060062             10.804035       6.129314       1.701523       1.856503      17.178413       1.040149       9.104378          -0.000001
          180              N      -4.707592       7.443379       7.322492      -0.195765      38.563226 0.46731436E+03  0.11033238E+05                                 9.628002                            6.971202      -0.193761       1.980078                    0.998865      26.890949      74.052790       0.665234       0.389976      -1.096850      -0.017552       0.070087      -0.051091       0.088491       0.009315       0.034003       0.004137      -0.030533       0.057124      -0.044109       0.004565       0.039544             11.651920       6.163564       1.182121       1.721788      19.705256      -2.454329       9.086941           0.000011
          181              N       4.188549       5.765934       8.968742      -0.272197      36.122320 0.53714331E+03  0.13075794E+05                                 9.125008                            7.476794       0.071378       2.044624                    0.998280      28.261866      77.943552       0.644698       0.390276      -1.101286       0.108801      -0.072621      -0.009729       0.131172       0.030129      -0.007388      -0.034347      -0.080044       0.008042      -0.051791      -0.015786       0.067578             10.301223      15.018073      -2.344243      -3.046966       9.113079      -0.783650       6.772519           0.000005
          182              N       6.314334       5.617053       8.344844      -0.191397      37.579065 0.48052500E+03  0.11431994E+05                                 9.462437                            7.093702      -0.340764       1.931706                    0.998380      27.125133      75.144230       0.655600       0.392700      -1.094223      -0.060323      -0.047494       0.037039       0.085244      -0.018275      -0.007495      -0.033275      -0.017526      -0.093440      -0.050544       0.005631       0.044912             11.185340      17.924396       0.562025      -3.349853       8.651830      -1.686662       6.979795           0.000008
          183              N      -3.015289       5.866780      11.041409      -0.286581      36.374919 0.53954651E+03  0.13116947E+05                                 9.112471                            7.455648       0.252945       2.096743                    0.998767      28.330294      77.461377       0.652122       0.386343      -1.106772       0.046763      -0.006096      -0.141049       0.148724      -0.004398      -0.001565      -0.027030       0.114273      -0.168404      -0.072914      -0.012461       0.085375             10.284162      10.006921      -0.187777       2.522728       5.716622      -0.499352      15.128944           0.000001
          184              N      -3.777798       5.801300       8.935537      -0.207578      38.483689 0.48689128E+03  0.11626043E+05                                 9.639710                            7.136422      -0.250085       1.953534                    0.999055      27.399515      76.138144       0.653952       0.392248      -1.094123       0.062864       0.020218       0.043197       0.078909      -0.003773      -0.020677       0.003735       0.078291       0.064199      -0.050140       0.003951       0.046189             11.615104      13.974973      -1.344469       5.797501       5.698890      -1.112141      15.171450           0.000007
          185              N       8.013373       5.078192       6.562281      -0.177354      36.354895 0.45697959E+03  0.10721099E+05                                 9.268072                            6.901344      -0.066058       2.032247                    0.999200      26.329146      72.100852       0.667977       0.390843      -1.097058       0.022913      -0.015824      -0.070398       0.075705       0.040853      -0.024837       0.001230      -0.016749      -0.008747      -0.049341       0.001477       0.047864             11.085096       7.278265       0.463214      -2.363301      12.301915       6.160087      13.675108           0.000007
          186              N       7.869273       3.404224       5.096035      -0.278450      36.659074 0.53218445E+03  0.12912592E+05                                 9.145069                            7.390436       0.215964       2.081186                    0.999560      28.349157      77.810000       0.655912       0.384866      -1.106204       0.041539       0.119140       0.025373       0.128700       0.016045      -0.051883      -0.013215       0.019383       0.051908      -0.043945      -0.022682       0.066627             10.330685       7.501239       2.287697      -1.291773      12.115164       4.079829      11.375653           0.000000
          187              O      -0.546766       3.354910       1.901401      -0.585608      31.391805 0.51134260E+03  0.12121835E+05                                 7.770358                            6.952780       0.905109       2.327376                    0.998491      27.870793      72.408761       0.728809       0.354516      -1.144223       0.017140       0.022952      -0.010727       0.030588      -0.010802       0.039700       0.002088       0.027502      -0.249864      -0.094038       0.025652       0.068386              8.102979       7.066714       2.560792       0.695495       9.958995       1.881237       7.283229           0.000002
          188              O       0.340588       5.059288       0.826620      -0.578449      35.530464 0.54385517E+03  0.13089940E+05                                 8.473375                            7.142038       0.566715       2.229221                    0.998331      27.667046      72.375888       0.723535       0.351716      -1.146744      -0.006978      -0.034141       0.015727       0.038232      -0.011985      -0.042383      -0.024266       0.026791       0.184589      -0.062391      -0.020071       0.082462              9.228244       5.677542       0.057757      -1.847105       7.433302      -0.325411      14.573889          -0.000004
          189              O      -1.089825      -0.444161      13.879530      -0.596736      31.946075 0.52726910E+03  0.12577690E+05                                 7.836427                            7.035753       0.979610       2.347653                    0.998356      28.085740      72.856008       0.729319       0.352063      -1.147844      -0.001023       0.017619       0.008140       0.019435      -0.006724       0.063903       0.055538       0.001523      -0.164536      -0.109736       0.033933       0.075804              8.161128       6.574777       2.349566       0.509272      10.496507       1.250278       7.412100          -0.000002
          190              O      -1.190361       0.839444      15.681317      -0.550760      37.273489 0.54058788E+03  0.13000301E+05                                 8.817518                            7.159516       0.480590       2.216413                    0.996809      27.177004      71.217420       0.716286       0.355576      -1.142864       0.002096      -0.032248      -0.023370       0.039881      -0.019374      -0.031438      -0.024247       0.065545       0.151550      -0.071999       0.003570       0.068429              9.986567       6.878051       1.229792      -3.471946       8.748037      -2.946179      14.333614          -0.000006
          191              O       2.302511       7.948356       6.836656      -0.585608      31.391816 0.51134293E+03  0.12121845E+05                                 7.770361                            6.952782       0.905108       2.327376                    0.998491      27.870796      72.408773       0.728808       0.354516      -1.144223      -0.012947      -0.025553       0.010727       0.030588      -0.017484      -0.015768       0.036494       0.000555      -0.249864      -0.094038       0.025653       0.068385              8.102982       7.349514       2.701041       1.376365       9.676199       1.458900       7.283232           0.000002
          192              O       1.169834       6.396151       7.911437      -0.578449      35.530474 0.54385495E+03  0.13089934E+05                                 8.473376                            7.142036       0.566715       2.229221                    0.998331      27.667048      72.375898       0.723535       0.351716      -1.146744       0.027486       0.021421      -0.015727       0.038232      -0.017917      -0.002909      -0.048751       0.002868       0.184589      -0.062391      -0.020071       0.082461              9.228248       7.040743       0.733803       0.529128       6.070098      -1.799369      14.573903          -0.000004
          193              O       2.685787       5.642668      12.334641      -0.596736      31.946064 0.52726904E+03  0.12577688E+05                                 7.836426                            7.035753       0.979610       2.347653                    0.998356      28.085728      72.855967       0.729319       0.352063      -1.147844      -0.016239      -0.006911      -0.008140       0.019435      -0.004675       0.021364       0.081924       0.009785      -0.164535      -0.109736       0.033933       0.075803              8.161127       7.851971       2.982958       0.893835       9.219313       1.011733       7.412097          -0.000002
          194              O       1.491160       5.162442      10.532854      -0.550760      37.273496 0.54058790E+03  0.13000301E+05                                 8.817519                            7.159516       0.480590       2.216413                    0.996808      27.177006      71.217424       0.716286       0.355576      -1.142864       0.029822       0.012449       0.023370       0.039881      -0.037814      -0.007755      -0.038938      -0.008822       0.151550      -0.071999       0.003570       0.068429              9.986568       7.399916       1.488599      -1.096877       8.226173      -4.419421      14.333616          -0.000005
          195              O       4.708321       3.354115      15.574713      -0.585608      31.391808 0.51134265E+03  0.12121837E+05                                 7.770359                            6.952780       0.905108       2.327376                    0.998491      27.870794      72.408765       0.728809       0.354516      -1.144223      -0.017140      -0.022952       0.010727       0.030588      -0.010802       0.039700       0.002087       0.027502      -0.249864      -0.094038       0.025652       0.068386              8.102980       7.066714       2.560793       0.695495       9.958995       1.881237       7.283229           0.000002
          196              O       3.820967       1.649737      16.649494      -0.578449      35.530468 0.54385524E+03  0.13089943E+05                                 8.473375                            7.142038       0.566715       2.229220                    0.998331      27.667048      72.375894       0.723535       0.351716      -1.146744       0.006978       0.034141      -0.015727       0.038232      -0.011985      -0.042383      -0.024266       0.026791       0.184589      -0.062391      -0.020071       0.082461              9.228245       5.677542       0.057757      -1.847105       7.433303      -0.325411      14.573889          -0.000004
          197              O       5.251380       7.153186       3.596584      -0.596736      31.946066 0.52726890E+03  0.12577684E+05                                 7.836426                            7.035751       0.979611       2.347653                    0.998356      28.085735      72.855990       0.729319       0.352063      -1.147844       0.001023      -0.017619      -0.008140       0.019435      -0.006724       0.063903       0.055538       0.001523      -0.164536      -0.109736       0.033933       0.075803              8.161127       6.574776       2.349565       0.509272      10.496505       1.250278       7.412098          -0.000002
          198              O       5.351916       5.869581       1.794797      -0.550760      37.273482 0.54058776E+03  0.13000297E+05                                 8.817517                            7.159515       0.480591       2.216413                    0.996809      27.177002      71.217409       0.716286       0.355576      -1.142864      -0.002097       0.032248       0.023370       0.039881      -0.019374      -0.031438      -0.024247       0.065545       0.151550      -0.071999       0.003570       0.068429              9.986565       6.878049       1.229792      -3.471945       8.748035      -2.946178      14.333611          -0.000005
          199              O       1.859044      -1.239331      10.639458      -0.585608      31.391819 0.51134299E+03  0.12121847E+05                                 7.770361                            6.952783       0.905108       2.327376                    0.998491      27.870798      72.408779       0.728808       0.354516      -1.144223       0.012947       0.025552      -0.010727       0.030588      -0.017484      -0.015768       0.036494       0.000555      -0.249864      -0.094038       0.025652       0.068386              8.102982       7.349514       2.701041       1.376365       9.676199       1.458901       7.283233           0.000002
          200              O       2.991721       0.312874       9.564677      -0.578449      35.530478 0.54385502E+03  0.13089936E+05                                 8.473377                            7.142037       0.566715       2.229221                    0.998331      27.667050      72.375904       0.723535       0.351716      -1.146744      -0.027486      -0.021421       0.015727       0.038232      -0.017917      -0.002909      -0.048751       0.002867       0.184590      -0.062390      -0.020071       0.082461              9.228248       7.040744       0.733803       0.529128       6.070098      -1.799369      14.573904          -0.000004
          201              O       1.475768       1.066357       5.141473      -0.596736      31.946065 0.52726906E+03  0.12577688E+05                                 7.836426                            7.035752       0.979611       2.347653                    0.998356      28.085730      72.855969       0.729319       0.352063      -1.147844       0.016239       0.006911       0.008140       0.019435      -0.004675       0.021364       0.081924       0.009784      -0.164535      -0.109736       0.033933       0.075803              8.161127       7.851971       2.982959       0.893835       9.219313       1.011733       7.412096          -0.000002
          202              O       2.670395       1.546583       6.943260      -0.550760      37.273500 0.54058799E+03  0.13000304E+05                                 8.817519                            7.159517       0.480590       2.216413                    0.996809      27.177008      71.217431       0.716286       0.355576      -1.142864      -0.029822      -0.012449      -0.023370       0.039881      -0.037814      -0.007755      -0.038938      -0.008822       0.151550      -0.071999       0.003570       0.068429              9.986569       7.399917       1.488600      -1.096877       8.226174      -4.419421      14.333617          -0.000005

******************************************************
Auxiliary information for the entire system
The total spin magnetic moment of the unit cell is   0.000328
The total net atomic charge of the unit cell is   0.000006
Accuracy of reproducing the electrostatic potential in the unit cell:
  The inner radius (bohr) =    5.0000
  The outer radius (bohr) =   12.0000
  Valid grid points have density less than (e/(bohr^3)) =    0.0001
  The number of valid grid points were=         8150
  The rms potential error without charges in kcal/mol is=      7.39554
  The rms potential error with partial charges in kcal/mol is=      0.81151
  The RRMSE value at monopole order=      0.10973
  The rms potential error with partial charges and cloud penetration in kcal/mol is=      0.82346
  The RRMSE value at monopole order with cloud penetration is=      0.11135
  The rms potential error with partial charges and atomic dipoles in kcal/mol is=      0.86691
  The RRMSE value at dipole order=      0.11722
  The rms potential error with partial charges, atomic dipoles and cloud penetration in kcal/mol is=      0.87992
  The RRMSE value at dipole order with cloud penetration=      0.11898

******************************************************
The electron densities and ab initio electrostatic potential were computed in VASP using the PBE functional and
projector augmented wave method. See the main text of the journal article for a description of computational details.
The atomic charges, dipoles, and quadrupoles were computed with the DDEC6 method as described in
(a) T. A. Manz and N. Gabaldon Limas, RSC Adv. 6 (2016) 47771-47801 DOI: 10.1039/c6ra04656h
(b) N. Gabaldon Limas and T. A. Manz, RSC Adv. 8 (2018) 2678-2707 DOI: 10.1039/c7ra11829e.
For each atom in the material, the electron cloud parameters were fit to the spherically averaged atom-in-material
electron density using radial positions for which this density was between 10^-4 and 10^-2 electrons per cubic bohr.
The polarizabilities, dispersion coefficients, and quantum Drude oscillator (QDO) parameters were fit using the MCLF method.
The magnetic structure of the system was optimized in VASP from the default ferromagnetic initial guess using spin polarization.
The atomic spin moments (ASMs) were computed on this optimized magnetic structure using the DDEC6 partition as inputs
to the method of T. A. Manz and D. S. Sholl, J. Chem. Theory Comput. 7 (2011) 4146-4164 DOI: 10.1021/ct200539n.
The RMSE and RRMSE were computed using a uniform grid with Ewald summation.
