# Supplementary material for: A collection of forcefield precursors for metal–organic frameworks
Source: RSC Adv. 2019 Nov 13;9(63):36492–507. doi: 10.1039/c9ra07327b (PMC9075174; doi:10.1039/c9ra07327b)
Supplement: RA-009-C9RA07327B-s4236 [file RA-009-C9RA07327B-s4236.xyz]

  590
jmolscript: load "" {1 1 1} spacegroup "x,y,z" unitcell [{     23.530300     0.000000     0.000000 }, {     -7.843348    22.184610     0.000000 }, {     -7.843348   -11.092124    19.212540 }]
Zn     6.450596     0.000000     0.000000     0.510007
Zn     5.693301     0.535627     9.606270     0.510008
Zn    -9.993523     2.505448    14.873196     0.510006
Zn    -2.150118    -3.040713    13.945614     0.510001
Zn    18.215746     0.000000     0.000000     0.510006
Zn     1.771627    11.627932     9.606270     0.510007
Zn     9.615032    13.597654     4.339344     0.510004
Zn    -6.071849     8.051510     5.266926     0.510008
Zn     9.804345     5.546198     4.803135     0.626141
Zn    13.726083    -5.546017    14.409405     0.626140
Zn    -5.882447    12.478956    12.007838     0.626141
Zn     5.882703     4.159773    16.810972     0.626141
Zn     1.960933    15.251942     2.401568     0.626140
Zn    -1.960805     1.386606     7.204702     0.626140
H      9.098393    -0.453658     1.811743     0.082393
H     10.521205     0.843044     3.100904     0.125004
H      9.958059     3.001612     3.631170     0.106767
H     -4.119283    -9.492619    18.659219     0.084995
H      2.738941     3.617201     0.048031     0.124977
H      3.939001     5.134641     1.400594     0.125688
H      7.363469     7.175650     3.978917     0.080177
H      4.382974     2.880745     7.794527     0.082393
H      5.131235     4.654392     6.505366     0.125028
H      7.354062     4.842957     5.975100     0.106755
H      8.110172    -1.501802    10.159591     0.084987
H     10.340839    -1.758040     9.558239     0.124969
H     11.371464    -0.120829     8.205676     0.125679
H     12.154236     3.788075     5.627353     0.080152
H     -9.182975     0.513737    17.297050     0.082402
H     -9.215923    -1.765728    17.710119     0.125024
H     13.917482    -3.245458    16.004046     0.106746
H     13.239805     3.043839    11.723492     0.084959
H     13.108018     1.815902     9.754207     0.124982
H     13.097029    -0.542321     9.857954     0.125667
H     13.098591    -5.005849    11.475650     0.080151
H     -4.298136    -2.940462    11.521760     0.082388
H     17.094038    -3.731347    11.108691     0.125019
H     15.831254    -4.598749    12.814764     0.106760
H     -1.543486    -3.141180    17.095318     0.084975
H     -2.657242    -3.674701    19.064603     0.124986
H     -4.876938    -4.471130    18.960856     0.125666
H     14.444559    -5.957514    17.343160     0.080148
H      1.255038    -9.296285    18.699565     0.082404
H      2.677827    -8.828206    16.932012     0.125026
H     -5.728696    12.736324    14.797498     0.106748
H    -11.962646     9.813533    18.103976     0.084960
H    -12.947797     9.325452    16.055920     0.124985
H    -11.747763     9.738067    14.065501     0.125671
H     -8.323336    10.950427    11.008785     0.080151
H     -3.460460    -5.782298    12.820528     0.082390
H    -10.555558    14.399034    11.929066     0.125020
H     -8.332730    13.845528    12.030893     0.106761
H      0.266774    -1.542794    15.433433     0.084975
H      2.497448    -1.935457    15.956014     0.124989
H      3.528063    -3.925423    15.214410     0.125670
H     -3.532541    14.071822    13.118322     0.080148
H      6.503856     3.630607    10.119245     0.082394
H      6.470931     5.128085    11.886798     0.125006
H      6.074065     4.390466    14.021312     0.106768
H      5.396344    -2.461282    10.714834     0.084996
H      5.264584    -3.552745    12.762890     0.124979
H      5.253621    -2.283767    14.753309     0.125690
H      5.255224     1.348992    17.810025     0.080176
H     11.388773     0.356214    15.998282     0.082393
H      9.250659     0.393936    16.889744     0.125028
H      7.987873     2.305139    16.787917     0.106755
H     -9.386912     5.283391    13.385377     0.084986
H     13.029625     7.255598    12.862796     0.124969
H     10.809940     7.563971    13.604400     0.125678
H      6.601165     6.906217    15.700488     0.080151
H     -6.588327     9.750305    17.913772     0.082394
H     -5.165532     7.985524    18.392165     0.125028
H      2.114662    17.539160     0.783872     0.106755
H      3.724072    -0.320552     1.661885     0.084985
H     -5.104407    20.334443     3.108589     0.124970
H     -3.904365    18.404388     3.746445     0.125679
H     -0.479932    15.151019     4.224838     0.080151
H    -11.303826     2.901915    17.810025     0.082393
H     -2.712199    14.223670     0.778108     0.125005
H     -0.489366    14.588611     1.206548     0.106767
H     -7.576659     3.044959    12.832055     0.084993
H     -5.345984     3.693859    12.910827     0.124977
H     -4.315341     4.046614    15.004994     0.125689
H      4.310813    15.417199     0.466865     0.080177
H     -1.339601    -4.143981    11.008785     0.082389
H     -1.372555    -3.361994     8.828162     0.125018
H     -1.769427    -1.144647     8.399722     0.106759
H     -2.447047    -0.582195    15.986755     0.084973
H     -2.578808     1.737205    15.907983     0.124986
H     -2.589799     2.826449    13.813816     0.125665
H     -2.588258     3.657219     9.139405     0.080148
H      3.545314     2.584610    10.905038     0.082404
H      1.407194     3.337773    10.426645     0.125025
H      0.144387     2.293972     8.822398     0.106747
H      6.299890    -2.141849     7.944385     0.084959
H      5.186108    -3.580535     6.497681     0.124982
H      2.966414    -3.092479     5.859825     0.125667
H     -1.242368    -0.948341     5.381432     0.080151
H      5.176823    10.638794    17.400797     0.082393
H      6.599618    11.935472    16.111636     0.125026
H     13.879812    -8.090580    15.581370     0.106754
H     15.489222     1.599516     0.553321     0.084984
H      6.660743    -7.474924    19.164509     0.124967
H      7.860785    -5.957509    17.811946     0.125677
H     11.285218    -3.916549    15.233623     0.080152
H      0.461324    13.973084    11.418013     0.082394
H      9.052951    -6.437854    12.707174     0.125006
H     11.275784    -6.249280    13.237440     0.106767
H      4.188491     9.590492     9.052949     0.084996
H      6.419166     9.334266     9.654301     0.124979
H      7.449809    10.971503    11.006864     0.125691
H     16.075963    -7.304155    13.585187     0.080176
H     10.425549    11.605897     1.915490     0.082392
H     10.392595     9.326424     1.502421     0.125023
H      9.995723     7.846727     3.208494     0.106762
H      9.318103    14.136104     7.489048     0.084981
H      9.186342    12.908204     9.458333     0.124992
H      9.175351    10.549979     9.354586     0.125670
H      9.176892     6.086421     7.736890     0.080147
H     15.310464     8.151807     7.690780     0.082403
H     13.172344     7.360930     8.103849     0.125025
H     11.909537     6.493496     6.397776     0.106748
H     18.065040     7.950984     2.117222     0.084960
H     16.951258     7.417426     0.147937     0.124983
H     14.731564     6.620999     0.251684     0.125667
H     10.522782     5.134646     1.869380     0.080152
H     20.863543     1.795849     0.512975     0.082392
H     -1.243945     2.263961     2.280528     0.125004
H     -1.807091     1.643921     4.415042     0.106766
H      7.645867    20.905678     1.108564     0.084993
H     14.504091    -1.766974     3.156620     0.124976
H     15.704151    -1.354322     5.147039     0.125688
H     -4.401681    -0.141904     8.203755     0.080177
H     16.148124     5.309947     6.392012     0.082393
H     16.896385     3.306685     7.283474     0.125027
H     -4.411088     2.753178     7.181647     0.106754
H     -3.654978     9.549401     3.779107     0.084985
H     -1.424311     9.156728     3.256526     0.124967
H     -0.393686     7.166776     3.998130     0.125677
H      0.389086     2.979451     6.094218     0.080152
H      2.582175    14.722902     9.093295     0.082402
H      2.549227    16.220347     7.325742     0.125024
H      2.152332    15.482688     5.191228     0.106747
H      1.474655     8.631003     8.497706     0.084958
H      1.342868     7.539500     6.449650     0.124981
H      1.331879     8.808441     4.459231     0.125665
H      1.333441    12.441143     1.402515     0.080152
H      7.467014    11.448398     3.214258     0.082392
H      5.328888    11.486104     2.322796     0.125022
H      4.066104    13.397309     2.424623     0.106761
H     10.221664    16.375625     5.827163     0.084978
H      9.107908    18.347842     6.349744     0.124989
H      6.888212    18.656201     5.608140     0.125668
H      2.679409    17.998407     3.512052     0.080147
H     13.020188    20.842453     1.298768     0.082403
H     14.442977    19.077663     0.820375     0.125026
H      6.036454     6.447021    18.428668     0.106748
H     -0.197496    10.771903    17.550655     0.084958
H     -1.182647     9.242260    16.103951     0.124983
H      0.017387     7.312193    15.466095     0.125670
H      3.441814     4.058816    14.987702     0.080152
H      8.304690    13.994065     1.402515     0.082392
H      1.209592     3.131531    18.434432     0.125022
H      3.432420     3.496464    18.005992     0.106761
H     12.031924    14.137203     6.380485     0.084979
H     14.262598    14.786102     6.301713     0.124991
H     15.293213    15.138818     4.207546     0.125671
H      8.232609     4.325066    18.745675     0.080147
H     -5.261294     6.948297     8.203755     0.082393
H     -5.294219     7.730325    10.384378     0.125005
H     -5.691085     9.947681    10.812818     0.106768
H     17.161494    10.509989     3.225785     0.084995
H     -6.500566    12.829391     3.304557     0.124978
H     -6.511529    13.918675     5.398724     0.125689
H     -6.509926    14.749533    10.073135     0.080177
H     -0.376377    13.676890     8.307502     0.082393
H     -2.514491    14.430062     8.785895     0.125028
H     -3.777277    13.386292    10.390142     0.106755
H      2.378238     8.950487    11.268155     0.084986
H      1.264475     7.511829    12.714859     0.124969
H     -0.955210     7.999896    13.352715     0.125677
H     -5.163985    10.144043    13.831108     0.080152
C      8.850545     0.440383     2.007710     0.064416
C      9.702350     1.209088     2.789661    -0.134096
C      9.369796     2.472504     3.106668    -0.087646
C      8.136807     3.021569     2.655173    -0.006110
C      7.330493     2.150815     1.830955     0.099235
C      4.193108     2.176311     0.038425     0.062801
C      3.603289     3.398686     0.368881    -0.144059
C      4.304501     4.287187     1.173886    -0.080861
C      5.574982     3.894635     1.650549     0.005189
C      6.072091     2.628001     1.322976     0.104243
C      7.250518     6.327084     3.565847     0.153205
C      6.398708     4.733110     2.472654     0.083328
C      7.637971     4.316043     2.910700     0.066034
C      5.308498     2.945079     7.598560     0.064442
C      5.749297     4.004386     6.816609    -0.134127
C      7.051306     4.111979     6.499602    -0.087617
C      7.979967     3.132532     6.951097    -0.006149
C      7.427791     2.082099     7.775315     0.099245
C      8.497636    -0.867328     9.567845     0.062801
C      9.846704    -1.015968     9.237389    -0.144050
C     10.450647    -0.058710     8.432384    -0.080844
C      9.657049     1.008255     7.955721     0.005239
C      8.297157     1.054734     8.283294     0.104231
C     11.391856     3.398739     6.040423     0.153237
C     10.172988     2.064345     7.133616     0.083139
C      9.366685     3.093707     6.695570     0.066107
C     -9.361812    -0.078599    16.578501     0.064426
C     -9.369659    -1.444060    16.830185    -0.134134
C     13.934740    -2.312596    15.829212    -0.087581
C     13.718254    -1.836749    14.505468    -0.006197
C     13.724534    -0.400297    14.349846     0.099213
C     13.294706     2.096557    11.773445     0.062838
C     13.184887     1.368890    10.586110    -0.144098
C     13.189588    -0.018757    10.645668    -0.080782
C     13.340345    -0.631151    11.909661     0.005214
C     13.504284     0.168060    13.046852     0.104264
C     13.198993    -4.148410    11.873350     0.153224
C     13.341753    -2.053072    12.098136     0.083125
C     13.482941    -2.612112    13.350794     0.066161
C     -4.796975    -3.306501    12.240309     0.064478
C     17.448567    -3.769052    11.988625    -0.134125
C     16.705014    -4.271524    12.989598    -0.087623
C     -6.304473    -4.316990    14.313342    -0.006123
C     -4.952262    -3.832255    14.468964     0.099231
C     -2.454894    -3.405177    17.045365     0.062809
C     -3.104324    -3.751246    18.232700    -0.144068
C     -4.414179    -4.209359    18.173142    -0.080844
C     -5.041820    -4.271376    16.909149     0.005217
C     -4.342976    -3.850434    15.771958     0.104279
C     -8.310811    -5.577051    16.945460     0.153227
C     -6.382893    -4.744021    16.720674     0.083138
C     -6.957041    -4.797276    15.468016     0.066115
C      1.007179    -9.573600    17.827316     0.064427
C      1.858970    -9.280774    16.770626    -0.134139
C     -6.316950    12.546652    15.517969    -0.087584
C     -7.549942    11.881112    15.268206    -0.006197
C     -8.356240    11.602706    16.434407     0.099207
C    -11.493613    10.037590    17.308577     0.062836
C    -12.083449     9.712574    16.084738    -0.144104
C    -11.382253     9.965467    14.912774    -0.080791
C    -10.111770    10.574547    15.014408     0.005216
C     -9.614644    10.924188    16.275135     0.104256
C     -8.436275    11.016990    11.950200     0.153225
C     -9.288059    10.867262    13.877218     0.083126
C     -8.048794    11.455155    14.019390     0.066163
C     -2.534935    -5.984177    12.862796     0.064479
C     -9.937490    14.993585    12.336372    -0.134130
C     -8.635481    14.665253    12.401695    -0.087626
C      0.136537    -6.638622    13.024181    -0.006123
C     -0.415633    -5.399607    13.521786     0.099226
C      0.654234    -2.372501    15.179828     0.062809
C      2.003306    -2.584361    15.473780    -0.144072
C      2.607243    -3.760150    15.047261    -0.080851
C      1.813636    -4.706441    14.361566     0.005218
C      0.453741    -4.445995    14.157529     0.104272
C      3.548428    -7.560390    13.248968     0.153228
C      2.329569    -5.946454    13.858005     0.083139
C      1.523256    -6.840500    13.185566     0.066116
C      6.325031     3.304501    10.991494     0.064419
C      6.317198     4.205206    12.048184    -0.134102
C      6.091313     3.772618    13.300841    -0.087649
C      5.874831     2.388301    13.550604    -0.006109
C      5.881095     1.535292    12.384403     0.099228
C      5.451255    -1.944373    11.510233     0.062800
C      5.341453    -2.608790    12.734072    -0.144065
C      5.346170    -1.863376    13.906036    -0.080870
C      5.496925    -0.462530    13.804402     0.005193
C      5.660847     0.122688    12.543675     0.104234
C      5.355614     1.264682    16.868610     0.153207
C      5.498348     0.411665    14.941592     0.083329
C      5.639534     1.776017    14.799420     0.066036
C     10.889934     1.161515    15.956014     0.064443
C      9.605183     1.174830    16.482438    -0.134128
C      8.861629     2.292934    16.417115    -0.087617
C      9.382433     3.462057    15.794629    -0.006149
C     10.734638     3.354457    15.297024     0.099245
C     13.231984     5.372132    13.638982     0.062802
C     12.582550     6.573426    13.345030    -0.144051
C     11.272700     6.750907    13.771549    -0.080845
C     10.645069     5.687272    14.457244     0.005240
C     11.343916     4.491967    14.661281     0.104229
C      7.376093     6.371567    15.569842     0.153238
C      9.304002     5.760375    14.960805     0.083139
C      8.729864     4.702175    15.633244     0.066107
C     -6.836178     9.133579    18.590054     0.064441
C     -5.984383     8.072048    18.864793    -0.134128
C      1.526406    18.257940     0.587904    -0.087616
C      0.293424    18.374415     1.289161    -0.006149
C     -0.512879    19.523575     0.947178     0.099245
C     -3.650240    21.063196     1.865538     0.062803
C     -4.240064    20.165836     2.758921    -0.144051
C     -3.538863    19.024442     3.125880    -0.080844
C     -2.268388    18.807915     2.547583     0.005239
C     -1.771274    19.724907     1.614430     0.104230
C     -0.592878    15.933022     3.696493     0.153237
C     -1.444673    17.676724     2.862668     0.083139
C     -0.205415    17.505897     2.282450     0.066107
C    -10.378300     3.039461    17.963725     0.064418
C     -2.094141    14.279125     0.059559    -0.134097
C     -0.792129    14.499864     0.311243    -0.087647
C     -7.706821     3.506451    18.449802    -0.006109
C     -8.259008     3.317870    17.127979     0.099236
C     -7.189187     3.240191    13.677407     0.062804
C     -5.840115     3.600691    13.713911    -0.144060
C     -5.236162     3.819221    14.945435    -0.080863
C     -6.029753     3.698548    16.107794     0.005191
C     -7.389650     3.391623    15.984257     0.104243
C     -4.294921     4.162013    19.135690     0.153206
C     -5.513803     3.882471    17.433459     0.083328
C     -6.320101     3.747155    18.543944     0.066035
C     -1.518429    -3.225540    10.855085     0.064477
C     -1.526279    -2.760785     9.546711    -0.134124
C     -1.752167    -1.459660     9.295027    -0.087621
C     -1.968635    -0.551190    10.369008    -0.006123
C     -1.962353    -1.134633    11.690831     0.099232
C     -2.392147    -0.151822    15.141403     0.062811
C     -2.501950     1.240262    15.104899    -0.144067
C     -2.497250     1.882495    13.873375    -0.080841
C     -2.346509     1.094043    12.711016     0.005214
C     -2.182586    -0.290387    12.834553     0.104281
C     -2.487861     2.884091     9.683120     0.153227
C     -2.345104     1.641768    11.385351     0.083138
C     -2.203933     0.836457    10.274866     0.066115
C      3.046466     2.145348    10.228756     0.064425
C      1.761711     2.594584     9.954017    -0.134135
C      1.018145     1.978952     9.018366    -0.087581
C      1.538940     0.855295     8.317109    -0.006198
C      2.891149     0.478160     8.659092     0.099212
C      5.388483    -1.966593     7.740732     0.062838
C      4.739037    -2.821818     6.847349    -0.144101
C      3.429182    -2.541186     6.480390    -0.080783
C      2.801559    -1.415533     7.058687     0.005214
C      3.500418    -0.641171     7.991840     0.104261
C     -0.467432    -0.794153     5.909777     0.153225
C      1.460488    -1.015992     6.743602     0.083125
C      0.886357     0.095463     7.323820     0.066162
C      4.928972    11.532832    17.204830     0.064441
C      5.780767    12.301521    16.422879    -0.134124
C     13.291556    -8.619678    16.105872    -0.087614
C     12.058574    -8.070605    16.557367    -0.006148
C     11.252271    -8.941343    17.381585     0.099250
C      8.114910    -8.915814    19.174115     0.062804
C      7.525086    -7.693445    18.843659    -0.144046
C      8.226287    -6.804959    18.038654    -0.080839
C      9.496762    -7.197520    17.561991     0.005237
C      9.993876    -8.464148    17.889564     0.104239
C     11.172272    -4.765107    15.646693     0.153235
C     10.320477    -6.359061    16.739886     0.083138
C     11.559735    -6.776136    16.301840     0.066106
C      1.386850    14.037421    11.613980     0.064417
C      9.671009    -7.087866    12.395931    -0.134099
C     10.973021    -6.980268    12.712938    -0.087648
C      4.058329    14.224887    12.261443    -0.006109
C      3.506142    13.174438    11.437225     0.099232
C      4.575963    10.224978     9.644695     0.062800
C      5.925035    10.076344     9.975151    -0.144064
C      6.528988    11.033617    10.780156    -0.080866
C      5.735397    12.100591    11.256819     0.005191
C      4.375500    12.147064    10.929246     0.104238
C      7.470229    14.491111    13.172117     0.153207
C      6.251347    13.156697    12.078924     0.083327
C      5.445049    14.186067    12.516970     0.066036
C     10.246721    11.013574     2.634039     0.064474
C     10.238871     9.648109     2.382355    -0.134133
C     10.012983     8.779591     3.383328    -0.087625
C      9.796515     9.255464     4.707072    -0.006124
C      9.802797    10.691919     4.862694     0.099219
C      9.373003    13.188821     7.439095     0.062801
C      9.263200    12.461177     8.626430    -0.144079
C      9.267900    11.073529     8.566872    -0.080852
C      9.418641    10.461111     7.302879     0.005217
C      9.582564    11.260301     6.165688     0.104260
C      9.277289     6.943852     7.339190     0.153231
C      9.420046     9.039186     7.114404     0.083141
C      9.561217     8.480122     5.861746     0.066118
C     14.811616     7.785755     6.972231     0.064424
C     13.526861     7.323208     7.223915    -0.134137
C     12.783295     6.820717     6.222942    -0.087583
C     13.304090     6.775226     4.899198    -0.006198
C     14.656299     7.259958     4.743576     0.099211
C     17.153633     7.686988     2.167175     0.062837
C     16.504187     7.340897     0.979840    -0.144100
C     15.194332     6.882785     1.039398    -0.080785
C     14.566709     6.820791     2.303391     0.005215
C     15.265568     7.241755     3.440582     0.104259
C     11.297718     5.515115     2.267080     0.153225
C     13.225638     6.348150     2.491866     0.083126
C     12.651507     6.294918     3.744524     0.066161
C     20.615695     1.518550     1.385224     0.064420
C     -2.062800     1.811396     2.441914    -0.134095
C     -2.395354     1.454236     3.694571    -0.087646
C     19.901957     0.788700     3.944334    -0.006109
C     19.095643     0.510272     2.778133     0.099238
C     15.958258    -1.054860     1.903963     0.062803
C     15.368439    -1.379853     3.127802    -0.144058
C     16.069651    -1.126938     4.299766    -0.080861
C     17.340132    -0.517860     4.198132     0.005190
C     17.837241    -0.168243     2.937405     0.104248
C     19.015668    -0.075359     7.262340     0.153205
C     18.163858    -0.225124     5.335322     0.083326
C     19.403121     0.362767     5.193150     0.066034
C     17.073648     5.108066     6.349744     0.064444
C     17.514447     3.901228     6.876168    -0.134124
C     -4.713844     3.572896     6.810845    -0.087615
C     -3.785183     4.453619     6.188359    -0.006147
C     -4.337359     5.692625     5.690754     0.099251
C     -3.267514     8.719699     4.032712     0.062806
C     -1.918446     8.507833     3.738760    -0.144046
C     -1.314503     7.332053     4.165279    -0.080841
C     -2.108101     6.385775     4.850974     0.005240
C     -3.467993     6.646224     5.055011     0.104239
C     -0.373294     3.531846     5.963572     0.153235
C     -1.592162     5.145771     5.354535     0.083137
C     -2.398465     4.251737     6.026974     0.066107
C      2.403338    14.396780     8.221046     0.064425
C      2.395491    15.297465     7.164356    -0.134134
C      2.169590    14.864854     5.911699    -0.087580
C      1.953104    13.480532     5.661936    -0.006198
C      1.959384    12.627544     6.828137     0.099216
C      1.529556     9.147896     7.702307     0.062838
C      1.419737     8.483456     6.478468    -0.144096
C      1.424438     9.228848     5.306504    -0.080779
C      1.575195    10.629696     5.408138     0.005212
C      1.739134    11.214938     6.668865     0.104265
C      1.433843    12.356850     2.343930     0.153224
C      1.576603    11.503870     4.270948     0.083125
C      1.717791    12.868225     4.413120     0.066160
C      6.968175    12.253700     3.256526     0.064477
C      5.683417    12.267006     2.730102    -0.134129
C      4.939864    13.385111     2.795425    -0.087623
C      5.460677    14.554246     3.417911    -0.006124
C      6.812888    14.446655     3.915516     0.099225
C      9.310256    16.464361     5.573558     0.062806
C      8.660826    17.665660     5.867510    -0.144073
C      7.350971    17.843133     5.440991    -0.080847
C      6.723330    16.779485     4.755296     0.005217
C      7.422174    15.584177     4.551259     0.104268
C      3.454339    17.463759     3.642698     0.153229
C      5.382257    16.852579     4.251735     0.083139
C      4.808109    15.794367     3.579296     0.066117
C     12.772329    20.225715     0.622486     0.064427
C     13.624120    19.164179     0.347747    -0.134138
C      5.448200     7.165804    18.624636    -0.087584
C      4.215208     7.282267    17.923379    -0.006197
C      3.408910     8.431433    18.265362     0.099210
C      0.271537     9.971036    17.347002     0.062839
C     -0.318299     9.073660    16.453619    -0.144101
C      0.382897     7.932259    16.086660    -0.080787
C      1.653380     7.715743    16.664957     0.005215
C      2.150506     8.632752    17.598110     0.104261
C      3.328875     4.840828    15.516047     0.153224
C      2.477091     6.584546    16.349872     0.083126
C      3.716356     6.413730    16.930090     0.066161
C      9.230215    14.131608     1.248815     0.064476
C      1.827660     3.187000    19.152981    -0.134131
C      3.129669     3.407734    18.901297    -0.087624
C     11.901687    14.598590     0.762738    -0.006125
C     11.349517    14.410033     2.084561     0.099222
C     12.419384    14.332419     5.535133     0.062803
C     13.768456    14.692919     5.498629    -0.144077
C     14.372393    14.911426     4.267105    -0.080849
C     13.578786    14.790731     3.104746     0.005216
C     12.218891    14.483808     3.228283     0.104265
C     15.313578    15.254139     0.076850     0.153230
C     14.094719    14.974629     1.779081     0.083140
C     13.288406    14.839292     0.668596     0.066117
C     -5.440119     7.866741     8.357455     0.064419
C     -5.447952     8.331521     9.665829    -0.134099
C     -5.673837     9.632651     9.917513    -0.087649
C     -5.890319    10.541101     8.843532    -0.006109
C     -5.884055     9.957633     7.521709     0.099232
C     -6.313895    10.940379     4.071137     0.062803
C     -6.423697    12.332463     4.107641    -0.144063
C     -6.418980    12.974719     5.339165    -0.080867
C     -6.268225    12.186289     6.501524     0.005192
C     -6.104303    10.801858     6.377987     0.104239
C     -6.409536    13.976394     9.529420     0.153206
C     -6.266802    12.734040     7.827189     0.083328
C     -6.125616    11.928749     8.937674     0.066035
C     -0.875216    13.237641     8.983784     0.064444
C     -2.159967    13.686882     9.258523    -0.134128
C     -2.903521    13.071268    10.194174    -0.087617
C     -2.382717    11.947624    10.895431    -0.006148
C     -1.030512    11.570483    10.553448     0.099247
C      1.466834     9.125747    11.471808     0.062806
C      0.817400     8.270539    12.365191    -0.144049
C     -0.492450     8.551178    12.732150    -0.080845
C     -1.120081     9.676820    12.153853     0.005242
C     -0.421234    10.451165    11.220700     0.104233
C     -4.389057    10.298221    13.302763     0.153236
C     -2.461148    10.076367    12.468938     0.083139
C     -3.035286    11.187811    11.888720     0.066107
N      7.708540     0.904814     1.522594    -0.235732
N      5.385312     1.776216     0.510477    -0.241862
N      8.205688     5.355177     3.654225    -0.364503
N      6.155569     6.023149     2.878038    -0.400142
N      6.127038     2.023202     8.083676    -0.235729
N      7.723019     0.123321     9.095793    -0.241844
N     10.157144     3.975316     5.952045    -0.364483
N     11.470290     2.265112     6.728232    -0.400065
N     -9.596180     0.430194    15.377909    -0.235721
N     13.471346     1.528753    12.977879    -0.241859
N     13.410932    -4.001757    13.214385    -0.364499
N     13.145657    -3.032531    11.154801    -0.400073
N     -4.239142    -3.357847    13.440901    -0.235760
N     -3.049121    -3.427928    15.840931    -0.241846
N     15.287092    -5.328374    15.604425    -0.364497
N     -7.240960    -5.255368    17.664009    -0.400071
N     -0.134829   -10.225940    17.667660    -0.235722
N    -10.301408    10.646448    17.419049    -0.241861
N     -7.481094    11.579488    12.747712    -0.364498
N     -9.531216    10.573303    12.557316    -0.400072
N     -1.716387    -5.103110    13.418614    -0.235760
N     -0.120391    -3.276641    14.557918    -0.241848
N     -5.529637    14.259390    12.793823    -0.364496
N      3.626871    -6.397911    13.886824    -0.400070
N      6.090665     2.010363    11.151150    -0.235734
N      5.627894    -0.617401    11.399761    -0.241867
N      5.567542     2.352718    16.071098    -0.364503
N      5.302270     0.084455    16.261494    -0.400141
N     11.447759     2.226925    15.400196    -0.235728
N     12.637765     4.340442    14.260892    -0.241843
N      7.443701     5.085862    16.024987    -0.364483
N      8.445935     6.833001    14.931986    -0.400064
N     -0.134828    20.413613     0.022287    -0.235728
N     -2.458043    20.854433     1.283013    -0.241841
N      0.362291    16.342430     2.810602    -0.364483
N     -1.687818    16.680644     3.777185    -0.400065
N     -9.559766     3.080271    16.922789    -0.235734
N     -7.963798     3.153681    14.771369    -0.241865
N      2.313717    15.042390     0.466673    -0.364503
N     -4.216495     4.133161    17.810025    -0.400143
N     -1.752781    -2.440195    11.896021    -0.235758
N     -2.215523    -0.910990    14.047441    -0.241842
N     -2.275940     1.649401     9.139597    -0.364497
N     -2.541188     2.948438    11.008785    -0.400071
N      3.604283     1.131284     9.583983    -0.235719
N      4.794272    -0.912153     8.323257    -0.241854
N     -0.399812     0.242875     6.795668    -0.364498
N      0.602408    -1.577271     5.829085    -0.400073
N     11.630322   -10.187339    17.689946    -0.235730
N      9.307107    -9.315918    18.702063    -0.241844
N     12.127441    -5.737015    15.558315    -0.364484
N     10.077332    -5.069029    16.334502    -0.400066
N      2.205384    13.115535    11.128864    -0.235733
N      3.801352    11.215636    10.116747    -0.241863
N     14.078867    -7.116920    13.260495    -0.364502
N      7.548655    13.357471    12.484308    -0.400142
N     10.012369    11.522390     3.834631    -0.235754
N      9.549627    12.620994     6.234661    -0.241837
N      9.489210     7.090480     5.998155    -0.364495
N      9.223962     8.059745     8.057739    -0.400069
N     15.369433     7.734386     5.771639    -0.235721
N     16.559422     7.664260     3.371609    -0.241857
N     11.365338     5.763818     3.608115    -0.364499
N     12.367558     5.836785     1.548531    -0.400073
N     19.473690     0.866213     1.544880    -0.235736
N     17.150462    -0.446005     1.793491    -0.241867
N     -3.559462     0.487124     6.464828    -0.364503
N     17.920719    -0.519057     6.655224    -0.400143
N     -5.638112     5.989123     5.793926    -0.235734
N     -4.042131     7.815571     4.654622    -0.241849
N     -1.608006     3.167024     6.418717    -0.364483
N     -0.294860     4.694314     5.325716    -0.400066
N      2.168970    13.102639     8.061390    -0.235720
N      1.706196    10.474870     7.812779    -0.241856
N      1.645782    13.444902     3.141442    -0.364499
N      1.380507    11.176634     2.951046    -0.400073
N      7.526008    13.319121     3.812344    -0.235757
N      8.716029    15.432660     4.951648    -0.241841
N      3.521942    16.178046     3.187553    -0.364496
N      4.524190    17.925205     4.280554    -0.400070
N     11.630321    20.413612    -0.022287    -0.235723
N      1.463742     9.762285    17.929527    -0.241863
N      4.284056     5.250253    16.401938    -0.364499
N      2.233934     5.588449    15.435355    -0.400072
N     10.048763    14.172438     2.289751    -0.235753
N     11.644759    14.245889     4.441171    -0.241836
N      6.235513     3.950257    18.745867    -0.364495
N     15.392021    15.225311     1.402515    -0.400069
N     -5.674485     8.652067     7.316519    -0.235734
N     -6.137256    10.181232     5.165099    -0.241866
N     -6.197608    12.741715    10.072943    -0.364503
N     -6.462880    14.040717     8.203755    -0.400142
N     -0.317391    12.223589     9.628557    -0.235732
N      0.872615    10.180176    10.889283    -0.241849
N     -4.321449    11.335233    12.416872    -0.364483
N     -3.319215     9.515105    13.383455    -0.400065

The following XYZ coordinates are in angstroms. Other properties are in atomic units.
The sperically averaged electron density of each atom fit to a function of the form exp(a - br)
eigen_1, eigen_2 and eigen_3 are the three eigenvalues of traceless quadrupole moment tensor
  atom number  atomic symbol              X              Y              Z     net charge C6 coefficient C8 coefficient C10 coefficient fluctuating dipole atomic polarizability isotropic forcefield polarizability              a              b squared Pearson coefficient          <r^3>          <r^4>         wp_QDO          m_QDO          q_QDO       dipole_x       dipole_y       dipole_z         dipole            Qxy            Qxz            Qyz     Q(x^2-y^2)  Q(3z^2 - R^2)        eigen_1        eigen_2        eigen_3 static polarizability      alpha(xx)      alpha(xy)      alpha(xz)      alpha(yy)      alpha(yz)      alpha(zz) atomic spin moment
            1             Zn       6.450596       0.000000       0.000000       0.510007     115.585731 0.23093649E+04  0.77421820E+05                                20.147979                           16.370621       0.905146       2.066609                    0.994129      54.184109     151.606048       0.419823       0.435180      -1.120555      -0.005874       0.000011       0.000003       0.005874       0.000060       0.000106       0.000148       0.029122      -0.028783      -0.009849      -0.009509       0.019359             24.335981      15.601902       0.000121      -0.000170      28.703213      -0.001162      28.702828          -0.000018
            2             Zn       5.693301       0.535627       9.606270       0.510008     115.585611 0.23093598E+04  0.77421627E+05                                20.147992                           16.370624       0.905142       2.066607                    0.994130      54.184161     151.606297       0.419822       0.435181      -1.120554       0.001957      -0.005539       0.000011       0.005875      -0.009104       0.000105       0.000148      -0.022734      -0.028777      -0.009851      -0.009508       0.019360             24.336003      27.248237       4.117351      -0.000744      17.057548      -0.000268      28.702225          -0.000013
            3             Zn      -9.993523       2.505448      14.873196       0.510006     115.585829 0.23093703E+04  0.77422014E+05                                20.147945                           16.370606       0.905150       2.066612                    0.994129      54.183973     151.605466       0.419825       0.435178      -1.120557       0.001968       0.002770      -0.004791       0.005874       0.004643      -0.007834      -0.011076      -0.003276       0.029547      -0.009848      -0.009509       0.019357             24.335916      27.247459      -2.059550       3.565274      25.791979       5.042121      19.968309          -0.000019
            4             Zn      -2.150118      -3.040713      13.945614       0.510001     115.897924 0.23169585E+04  0.77731192E+05                                20.166788                           16.384981       0.905124       2.066598                    0.994127      54.183487     151.600558       0.420169       0.434515      -1.121113       0.001950       0.002758       0.004779       0.005852       0.004634       0.008028       0.011352      -0.003277       0.029487      -0.009832      -0.009829       0.019661             24.359987      27.274771      -2.061121      -3.569874      25.817326      -5.048549      19.987863          -0.000012
            5             Zn      18.215746       0.000000       0.000000       0.510006     115.585942 0.23093771E+04  0.77422250E+05                                20.147888                           16.370577       0.905157       2.066616                    0.994129      54.183758     151.604537       0.419827       0.435175      -1.120560      -0.005873      -0.000002       0.000011       0.005873       0.000062       0.000105       0.000148       0.029116      -0.028774      -0.009848      -0.009506       0.019354             24.335817      15.601836      -0.000208       0.000001      28.703713      -0.000756      28.701901          -0.000017
            6             Zn       1.771627      11.627932       9.606270       0.510007     115.585750 0.23093689E+04  0.77421955E+05                                20.147936                           16.370601       0.905151       2.066612                    0.994129      54.183968     151.605438       0.419825       0.435178      -1.120557       0.001966      -0.005535       0.000005       0.005874      -0.009106       0.000106       0.000151      -0.022721      -0.028780      -0.009850      -0.009506       0.019356             24.335898      27.247497       4.117370      -0.001024      17.057600      -0.000575      28.702596          -0.000023
            7             Zn       9.615032      13.597654       4.339344       0.510004     115.897523 0.23169321E+04  0.77730270E+05                                20.166995                           16.385081       0.905102       2.066582                    0.994128      54.184285     151.603920       0.420159       0.434525      -1.121104       0.001952       0.002760       0.004780       0.005854       0.004636       0.008030       0.011357      -0.003281       0.029511      -0.009837      -0.009834       0.019671             24.360355      27.275164      -2.061120      -3.569984      25.817733      -5.048719      19.988168          -0.000042
            8             Zn      -6.071849       8.051510       5.266926       0.510008     115.585785 0.23093694E+04  0.77421966E+05                                20.147924                           16.370590       0.905152       2.066613                    0.994129      54.183906     151.605178       0.419825       0.435178      -1.120558       0.001957       0.002778      -0.004791       0.005874       0.004643      -0.007830      -0.011075      -0.003286       0.029556      -0.009851      -0.009505       0.019356             24.335887      27.248142      -2.059255       3.565371      25.791230       5.042058      19.968288          -0.000018
            9             Zn       9.804345       5.546198       4.803135       0.626141     120.030238 0.21406957E+04  0.70398123E+05                                19.857749                           15.250553       0.612403       2.015316                    0.995148      50.946320     141.042344       0.457143       0.407425      -1.139512      -0.000006      -0.000008       0.000002       0.000010       0.010645       0.000097       0.000141      -0.007541      -0.022191      -0.007595      -0.007398       0.014993             25.432652      25.432404       6.301748      -0.000281      29.888522      -0.000722      20.977030           0.000007
           10             Zn      13.726083      -5.546017      14.409405       0.626140     120.030091 0.21406979E+04  0.70398207E+05                                19.857715                           15.250549       0.612405       2.015317                    0.995148      50.946323     141.042326       0.457144       0.407424      -1.139513      -0.000005      -0.000008       0.000002       0.000010       0.010651       0.000098       0.000138      -0.007519      -0.022192      -0.007596      -0.007399       0.014995             25.432540      25.432317       6.301631      -0.000558      29.888259      -0.000432      20.977044           0.000010
           11             Zn      -5.882447      12.478956      12.007838       0.626141     120.030204 0.21406960E+04  0.70398135E+05                                19.857737                           15.250549       0.612405       2.015317                    0.995148      50.946326     141.042348       0.457144       0.407425      -1.139512       0.000007      -0.000004      -0.000006       0.000010      -0.005252      -0.009090       0.006621       0.003675       0.011591      -0.007595      -0.007399       0.014994             25.432616      25.433399      -3.150937      -5.457261      23.204235       3.858773      27.660214           0.000010
           12             Zn       5.882703       4.159773      16.810972       0.626141     120.030242 0.21406947E+04  0.70398083E+05                                19.857750                           15.250550       0.612403       2.015316                    0.995148      50.946318     141.042337       0.457143       0.407425      -1.139512       0.000008      -0.000003      -0.000005       0.000010      -0.005246      -0.009092       0.006616       0.003684       0.011621      -0.007595      -0.007398       0.014993             25.432664      25.433431      -3.150684      -5.457492      23.204448       3.858914      27.660113           0.000007
           13             Zn       1.960933      15.251942       2.401568       0.626140     120.030125 0.21406957E+04  0.70398122E+05                                19.857727                           15.250547       0.612403       2.015316                    0.995148      50.946309     141.042301       0.457144       0.407425      -1.139512      -0.000006       0.000006      -0.000006       0.000010      -0.005239       0.009273      -0.006363       0.003745       0.011590      -0.007595      -0.007399       0.014994             25.432593      25.432471      -3.151353       5.457200      23.205203      -3.858914      27.660104           0.000005
           14             Zn      -1.960805       1.386606       7.204702       0.626140     120.030100 0.21406983E+04  0.70398222E+05                                19.857709                           15.250547       0.612406       2.015317                    0.995148      50.946333     141.042352       0.457144       0.407424      -1.139513      -0.000006       0.000006      -0.000006       0.000011      -0.005240       0.009269      -0.006368       0.003730       0.011622      -0.007596      -0.007399       0.014995             25.432521      25.432414      -3.150995       5.457284      23.205349      -3.858946      27.659800           0.000012
           15              H       9.098393      -0.453658       1.811743       0.082393       1.332854 0.96259921E+01  0.98707820E+02                                 1.974002                            1.789689      -1.152125       2.312418                    0.995809       3.783825      10.731183       0.478695       1.247789      -0.715350       0.014412      -0.044495      -0.002974       0.046866      -0.011125       0.011823       0.001738      -0.006685      -0.043020      -0.021593       0.001726       0.019867              2.089052       1.605256      -0.259861       0.016261       3.022516       0.407470       1.639382           0.000000
           16              H      10.521205       0.843044       3.100904       0.125004       1.111018 0.80089143E+01  0.77464062E+02                                 1.685330                            1.591285      -0.770305       2.518149                    0.999695       3.177767       8.403737       0.534104       1.185642      -0.733629       0.032962      -0.011846       0.016304       0.038635      -0.004595       0.012393       0.008008      -0.003083      -0.038345      -0.022016       0.010549       0.011467              1.711395       2.081696      -0.335601       0.301158       1.569392      -0.063741       1.483097           0.000012
           17              H       9.958059       3.001612       3.631170       0.106767       1.168624 0.83734475E+01  0.84329636E+02                                 1.918885                            1.752310      -1.308216       2.249099                    0.993018       3.958448      11.754077       0.442264       1.375146      -0.686533       0.025128       0.014601       0.019938       0.035244      -0.004897       0.007913      -0.000259       0.006390      -0.037532      -0.015156       0.001098       0.014058              2.033874       1.946440       0.440508       0.472334       2.070630       0.501760       2.084550           0.000004
           18              H      -4.119283      -9.492619      18.659219       0.084995       1.342011 0.99879374E+01  0.10239606E+03                                 1.919762                            1.778739      -1.047636       2.362431                    0.996958       3.607336       9.918388       0.502943       1.187901      -0.731080      -0.025062      -0.021720      -0.031665       0.045853      -0.004248       0.014769       0.005495       0.010912      -0.018355      -0.018289       0.000582       0.017707              1.971860       1.828028       0.267434       0.381532       2.093001       0.514053       1.994551          -0.000002
           19              H       2.738941       3.617201       0.048031       0.124977       1.242748 0.88539186E+01  0.88515908E+02                                 1.866031                            1.706996      -1.000882       2.410790                    0.997550       3.435226       9.480162       0.496432       1.234129      -0.720537      -0.035341       0.010608      -0.012284       0.038890      -0.001676       0.009381       0.013061      -0.000100      -0.019586      -0.019022       0.004819       0.014203              1.966822       2.592151      -0.340457       0.464051       1.657388      -0.148431       1.650926           0.000009
           20              H       3.939001       5.134641       1.400594       0.125688       1.235653 0.91886199E+01  0.93543569E+02                                 1.931312                            1.797507      -1.000124       2.417239                    0.997119       3.519200      10.088265       0.456268       1.318628      -0.702452      -0.017242       0.036401       0.010767       0.041692      -0.012072       0.002366       0.003812       0.000507      -0.038360      -0.014896      -0.003603       0.018499              1.984070       1.834672      -0.450351       0.043897       2.421078       0.091103       1.696461           0.000002
           21              H       7.363469       7.175650       3.978917       0.080177       1.589937 0.11253666E+02  0.11961312E+03                                 2.211752                            1.932863      -1.144391       2.321498                    0.995135       3.790395      10.831076       0.462894       1.244914      -0.718046      -0.002149       0.050847       0.021898       0.055404      -0.010006       0.003854       0.012576      -0.015969      -0.038656      -0.020754      -0.001385       0.022139              2.417279       1.817918       0.355309       0.215454       3.391862       0.775926       2.042058           0.000009
           22              H       4.382974       2.880745       7.794527       0.082393       1.332859 0.96260302E+01  0.98710065E+02                                 1.974174                            1.789818      -1.152074       2.312435                    0.995812       3.783897      10.732112       0.478619       1.247963      -0.715312      -0.046754      -0.001236       0.002976       0.046865      -0.006550       0.002314      -0.011705       0.019183      -0.043008      -0.021571       0.001706       0.019865              2.089255       3.028746       0.243313      -0.378814       1.599509      -0.151172       1.639510           0.000004
           23              H       5.131235       4.654392       6.505366       0.125028       1.110890 0.80077738E+01  0.77450486E+02                                 1.685225                            1.591192      -0.770322       2.518155                    0.999696       3.177577       8.403172       0.534108       1.185672      -0.733623      -0.022155       0.027124      -0.016307       0.038632      -0.002603      -0.003405      -0.014339       0.008180      -0.038344      -0.022001       0.010534       0.011466              1.711288       1.837135      -0.421981       0.160466       1.813714      -0.262660       1.483015           0.000015
           24              H       7.354062       4.842957       5.975100       0.106755       1.168577 0.83730002E+01  0.84324039E+02                                 1.918837                            1.752266      -1.308196       2.249102                    0.993020       3.958429      11.753960       0.442268       1.375150      -0.686532       0.005392       0.028560      -0.019939       0.035246      -0.005819       0.002902      -0.007347       0.001185      -0.037532      -0.015140       0.001084       0.014056              2.033821       1.779905       0.381623      -0.315602       2.237058      -0.612557       2.084502           0.000004
           25              H       8.110172      -1.501802      10.159591       0.084987       1.341976 0.99876285E+01  0.10239338E+03                                 1.919836                            1.778795      -1.047565       2.362456                    0.996959       3.607382       9.918941       0.502893       1.188012      -0.731054      -0.012128      -0.030873       0.031664       0.045856      -0.006732      -0.000240      -0.015738      -0.003151      -0.018349      -0.018265       0.000566       0.017699              1.971948       1.895532       0.291297      -0.357508       2.025658      -0.531116       1.994653           0.000001
           26              H      10.340839      -1.758040       9.558239       0.124969       1.242758 0.88539868E+01  0.88517399E+02                                 1.866108                            1.707053      -1.000780       2.410847                    0.997554       3.435254       9.480506       0.496398       1.234203      -0.720521       0.021790      -0.029787       0.012279       0.038895      -0.001279      -0.009176      -0.013185       0.002189      -0.019579      -0.019007       0.004826       0.014181              1.966916       1.975320      -0.558610       0.294650       2.274426      -0.388079       1.651003           0.000007
           27              H      11.371464      -0.120829       8.205676       0.125679       1.235686 0.91888515E+01  0.93545771E+02                                 1.931290                            1.797489      -1.000234       2.417190                    0.997120       3.519110      10.087736       0.456290       1.318568      -0.702466       0.040068      -0.004115      -0.010772       0.041694      -0.009549      -0.002783      -0.003468       0.014785      -0.038355      -0.014864      -0.003635       0.018499              1.984045       2.638936      -0.165998      -0.071258       1.616760      -0.071752       1.696438          -0.000001
           28              H      12.154236       3.788075       5.627353       0.080152       1.590711 0.11259799E+02  0.11969370E+03                                 2.212443                            1.933378      -1.144299       2.321531                    0.995135       3.790701      10.832379       0.462840       1.244899      -0.718053       0.048660       0.014928      -0.021898       0.055409      -0.002765      -0.010548      -0.007798       0.025008      -0.038636      -0.020719      -0.001409       0.022128              2.418112       2.994787       0.771399      -0.660102       2.216846      -0.462031       2.042704           0.000012
           29              H      -9.182975       0.513737      17.297050       0.082402       1.332908 0.96264458E+01  0.98714002E+02                                 1.974095                            1.789761      -1.152102       2.312425                    0.995812       3.783849      10.731464       0.478672       1.247829      -0.715341       0.013747       0.024581       0.037460       0.046866       0.002981       0.011029       0.000616      -0.019571       0.049667      -0.021592       0.001710       0.019882              2.089161       1.538827       0.199810       0.254521       2.405850       0.744458       2.322805           0.000000
           30              H      -9.215923      -1.765728      17.710119       0.125024       1.110946 0.80081782E+01  0.77454113E+02                                 1.685168                            1.591143      -0.770594       2.518025                    0.999694       3.177508       8.402527       0.534170       1.185539      -0.733655       0.007915      -0.017051       0.033751       0.038633       0.002679       0.006228      -0.000727      -0.030919       0.030664      -0.022019       0.010541       0.011479              1.711227       1.348346      -0.068577       0.155955       1.558250      -0.269015       2.227084           0.000014
           31              H      13.917482      -3.245458      16.004046       0.106746       1.168659 0.83736852E+01  0.84332157E+02                                 1.918887                            1.752307      -1.308090       2.249147                    0.993024       3.958380      11.753669       0.442277       1.375103      -0.686542       0.001021      -0.033093       0.012083       0.035245       0.004735       0.004610      -0.004932      -0.012555       0.035887      -0.015173       0.001101       0.014072              2.033877       1.561186      -0.057762       0.027387       2.967921      -0.127518       1.572524           0.000005
           32              H      13.239805       3.043839      11.723492       0.084959       1.342304 0.99903440E+01  0.10242323E+03                                 1.919720                            1.778706      -1.047552       2.362450                    0.996959       3.607534       9.917891       0.503071       1.187569      -0.731157      -0.007259       0.044597      -0.007925       0.045874      -0.002742       0.005102      -0.008163      -0.025635       0.026711      -0.018288       0.000593       0.017694              1.971815       1.478548      -0.089697       0.032673       2.772714       0.020690       1.664184          -0.000003
           33              H      13.108018       1.815902       9.754207       0.124982       1.242714 0.88537327E+01  0.88515075E+02                                 1.866134                            1.707082      -1.000871       2.410812                    0.997554       3.435311       9.480973       0.496366       1.234279      -0.720503      -0.003246       0.016671      -0.034985       0.038889      -0.001475       0.000453       0.000427      -0.033048       0.014532      -0.019021       0.004836       0.014185              1.966937       1.511688      -0.050299       0.190469       1.787396      -0.535409       2.601727           0.000007
           34              H      13.097029      -0.542321       9.857954       0.125667       1.235601 0.91879583E+01  0.93533851E+02                                 1.931152                            1.797358      -1.000234       2.417196                    0.997119       3.519017      10.087122       0.456326       1.318504      -0.702478      -0.002609      -0.022367      -0.035091       0.041695       0.002161       0.001978       0.003261      -0.010986       0.053651      -0.014901      -0.003628       0.018529              1.983902       1.637146       0.016051       0.232567       1.860031       0.357947       2.454529          -0.000001
           35              H      13.098591      -5.005849      11.475650       0.080151       1.591187 0.11263734E+02  0.11974425E+03                                 2.212759                            1.933630      -1.144479       2.321453                    0.995135       3.790880      10.832770       0.462848       1.244789      -0.718080      -0.005377      -0.045537      -0.031113       0.055413       0.001768       0.002928       0.011260      -0.027703       0.039695      -0.020746      -0.001411       0.022156              2.418474       1.714853       0.294476       0.137959       3.532101       0.666664       2.008467           0.000011
           36              H      -4.298136      -2.940462      11.521760       0.082388       1.332802 0.96255296E+01  0.98701839E+02                                 1.973959                            1.789650      -1.152112       2.312408                    0.995808       3.783716      10.730788       0.478699       1.247794      -0.715349       0.018593       0.021146      -0.037466       0.046867       0.008472       0.003109      -0.010577       0.011469       0.049672      -0.021584       0.001715       0.019870              2.089005       2.183754       0.427827      -0.616978       1.760616      -0.488054       2.322645           0.000003
           37              H      17.094038      -3.731347      11.108691       0.125019       1.110976 0.80084720E+01  0.77458208E+02                                 1.685250                            1.591213      -0.770360       2.518136                    0.999695       3.177582       8.402983       0.534134       1.185600      -0.733641      -0.018711       0.001774      -0.033748       0.038628       0.011797       0.002768      -0.005611       0.020668       0.030648      -0.022005       0.010531       0.011474              1.711315       1.578108       0.012634       0.305649       1.328616      -0.057353       2.227220           0.000011
           38              H      15.831254      -4.598749      12.814764       0.106760       1.168545 0.83727462E+01  0.84321526E+02                                 1.918888                            1.752305      -1.308026       2.249191                    0.993024       3.958308      11.753915       0.442235       1.375253      -0.686513      -0.031535      -0.010069      -0.012089       0.035242       0.007629       0.006206      -0.002675       0.003807       0.035890      -0.015170       0.001086       0.014084              2.033882       2.847942       0.397172       0.129346       1.681179       0.016686       1.572525           0.000004
           39              H      -1.543486      -3.141180      17.095318       0.084975       1.342137 0.99889151E+01  0.10240602E+03                                 1.919682                            1.778671      -1.047563       2.362455                    0.996958       3.607250       9.917334       0.503031       1.187694      -0.731130       0.044451       0.008018       0.007920       0.045858       0.005924       0.009415      -0.002075       0.023387       0.026693      -0.018283       0.000570       0.017712              1.971777       2.685244       0.336944      -0.008626       1.565937      -0.037703       1.664150           0.000000
           40              H      -2.657242      -3.674701      19.064603       0.124986       1.242955 0.88557248E+01  0.88539533E+02                                 1.866353                            1.707258      -1.000930       2.410774                    0.997552       3.435388       9.481276       0.496349       1.234257      -0.720510       0.016800       0.002497       0.034979       0.038885       0.009241      -0.000246      -0.000561       0.027552       0.014515      -0.019016       0.004831       0.014186              1.967186       1.788599       0.047542       0.568406       1.510861      -0.001089       2.602099           0.000006
           41              H      -4.876938      -4.471130      18.960856       0.125666       1.235792 0.91897654E+01  0.93557071E+02                                 1.931373                            1.797556      -1.000225       2.417203                    0.997119       3.519200      10.087985       0.456291       1.318535      -0.702472      -0.020211      -0.009918       0.035099       0.041699       0.005137      -0.002401      -0.002920       0.005831       0.053653      -0.014903      -0.003615       0.018519              1.984136       1.825383       0.082533      -0.259972       1.672176      -0.338619       2.454848           0.000002
           42              H      14.444559      -5.957514      17.343160       0.080148       1.591128 0.11263260E+02  0.11973967E+03                                 2.212853                            1.933700      -1.144219       2.321564                    0.995136       3.790865      10.833255       0.462793       1.244931      -0.718049      -0.041144      -0.020248       0.031118       0.055418       0.010086      -0.009616      -0.006487       0.019331       0.039715      -0.020752      -0.001377       0.022130              2.418588       3.145279       0.800196      -0.582602       2.101932      -0.352316       2.008554           0.000015
           43              H       1.255038      -9.296285      18.699565       0.082404       1.332921 0.96265680E+01  0.98715695E+02                                 1.974117                            1.789779      -1.152132       2.312412                    0.995811       3.783882      10.731627       0.478666       1.247839      -0.715339       0.014416       0.019678       0.040018       0.046867       0.015800       0.003735       0.009908       0.013452       0.017409      -0.021593       0.001709       0.019883              2.089186       1.605339       0.144032       0.216954       1.632375       0.395225       3.029844           0.000002
           44              H       2.677827      -8.828206      16.932012       0.125026       1.110968 0.80083846E+01  0.77456733E+02                                 1.685200                            1.591171      -0.770612       2.518016                    0.999694       3.177547       8.402708       0.534160       1.185551      -0.733652       0.032958       0.020047       0.002108       0.038634       0.013040      -0.002206       0.004985       0.019369       0.029068      -0.022022       0.010542       0.011480              1.711261       2.081512       0.428557       0.140037       1.559761       0.069225       1.492510           0.000015
           45              H      -5.728696      12.736324      14.797498       0.106748       1.168668 0.83737607E+01  0.84333125E+02                                 1.918897                            1.752315      -1.308108       2.249138                    0.993024       3.958402      11.753757       0.442276       1.375103      -0.686542       0.025127       0.009966      -0.022618       0.035246       0.009302       0.000303       0.006902       0.017851      -0.003172      -0.015175       0.001102       0.014073              2.033888       1.946457       0.188808      -0.617672       1.646543      -0.256912       2.508664           0.000005
           46              H     -11.962646       9.813533      18.103976       0.084960       1.342333 0.99906243E+01  0.10242700E+03                                 1.919761                            1.778741      -1.047597       2.362431                    0.996958       3.607582       9.918121       0.503061       1.187583      -0.731154      -0.025074      -0.016564       0.034662       0.045875       0.014909      -0.003688      -0.001117       0.018474       0.004293      -0.018289       0.000593       0.017696              1.971859       1.828029       0.196696      -0.422362       1.573977      -0.214393       2.513570          -0.000003
           47              H     -12.947797       9.325452      16.055920       0.124985       1.242741 0.88539828E+01  0.88518372E+02                                 1.866174                            1.707115      -1.000914       2.410792                    0.997553       3.435367       9.481230       0.496356       1.234293      -0.720499      -0.035343      -0.015938      -0.003056       0.038891       0.008968      -0.003228      -0.002257       0.018599       0.036478      -0.019024       0.004837       0.014188              1.966982       2.592392       0.572180       0.062821       1.781224       0.077019       1.527330           0.000005
           48              H     -11.747763       9.738067      14.065501       0.125671       1.235624 0.91881845E+01  0.93536814E+02                                 1.931181                            1.797383      -1.000270       2.417177                    0.997119       3.519066      10.087328       0.456321       1.318508      -0.702477      -0.017240      -0.008863      -0.036916       0.041696       0.008087       0.009292       0.006320       0.018002       0.014130      -0.014905      -0.003625       0.018530              1.983933       1.834537       0.263169       0.368058       1.798584       0.268210       2.318676          -0.000002
           49              H      -8.323336      10.950427      11.008785       0.080151       1.591181 0.11263684E+02  0.11974359E+03                                 2.212755                            1.933626      -1.144473       2.321456                    0.995135       3.790874      10.832748       0.462848       1.244789      -0.718080      -0.002146      -0.006462      -0.054993       0.055413       0.008339       0.006757       0.005566       0.015384       0.055456      -0.020745      -0.001411       0.022156              2.418470       1.818669       0.008947      -0.415735       1.708199       0.196674       3.728540           0.000012
           50              H      -3.460460      -5.782298      12.820528       0.082390       1.332814 0.96256474E+01  0.98703466E+02                                 1.973980                            1.789667      -1.152139       2.312396                    0.995808       3.783747      10.730940       0.478694       1.247803      -0.715347      -0.046757       0.003191      -0.000420       0.046868       0.005280       0.004530       0.011033       0.017978      -0.046592      -0.021585       0.001714       0.019870              2.089029       3.028350      -0.449646      -0.021309       1.760266       0.058257       1.478470           0.000002
           51              H     -10.555558      14.399034      11.929066       0.125020       1.110999 0.80086884E+01  0.77460970E+02                                 1.685286                            1.591245      -0.770377       2.518127                    0.999695       3.177624       8.403182       0.534122       1.185615      -0.733637      -0.022154      -0.027679      -0.015338       0.038629      -0.001644       0.003963       0.013707       0.007074      -0.041667      -0.022008       0.010533       0.011475              1.711352       1.837204       0.349984       0.285235       1.793231       0.274548       1.503622           0.000010
           52              H      -8.332730      13.845528      12.030893       0.106761       1.168553 0.83728207E+01  0.84322489E+02                                 1.918898                            1.752314      -1.308043       2.249182                    0.993024       3.958330      11.754007       0.442233       1.375255      -0.686513       0.005387      -0.031544      -0.014765       0.035242       0.005424       0.003606       0.011574       0.008460      -0.015723      -0.015171       0.001086       0.014085              2.033893       1.779953      -0.464158      -0.172702       2.653251       0.372366       1.668475           0.000004
           53              H       0.266774      -1.542794      15.433433       0.084975       1.342147 0.99890209E+01  0.10240746E+03                                 1.919699                            1.778686      -1.047566       2.362455                    0.996958       3.607268       9.917427       0.503026       1.187701      -0.731128      -0.012131       0.042860       0.010903       0.045859       0.003155       0.005965       0.012545      -0.008712      -0.035039      -0.018284       0.000570       0.017714              1.971794       1.895402      -0.455197      -0.073509       2.462130       0.278944       1.557851           0.000002
           54              H       2.497448      -1.935457      15.956014       0.124989       1.242984 0.88559820E+01  0.88542862E+02                                 1.866388                            1.707288      -1.000978       2.410750                    0.997552       3.435444       9.481511       0.496342       1.234264      -0.720508       0.021785       0.025521       0.019653       0.038886      -0.007309       0.005697       0.010373      -0.002707      -0.034272      -0.019020       0.004831       0.014188              1.967226       1.975643       0.534616       0.336532       2.143284       0.464098       1.782752           0.000008
           55              H       3.528063      -3.925423      15.214410       0.125670       1.235807 0.91899127E+01  0.93559014E+02                                 1.931392                            1.797573      -1.000251       2.417190                    0.997119       3.519235      10.088134       0.456288       1.318539      -0.702471       0.040072      -0.007269       0.008961       0.041700       0.002357       0.009683       0.006871       0.020624      -0.020860      -0.014907      -0.003613       0.018520              1.984156       2.639131       0.021284       0.179394       1.738735       0.001367       1.574603           0.000004
           56              H      -3.532541      14.071822      13.118322       0.080148       1.591130 0.11263265E+02  0.11973974E+03                                 2.212856                            1.933701      -1.144222       2.321563                    0.995136       3.790869      10.833272       0.462793       1.244932      -0.718049       0.048667      -0.026433      -0.001976       0.055418      -0.007750       0.007685       0.006882       0.023364      -0.043566      -0.020752      -0.001378       0.022130              2.418592       2.995419      -0.957632      -0.338110       2.486879       0.306527       1.773478           0.000016
           57              H       6.503856       3.630607      10.119245       0.082394       1.332867 0.96261110E+01  0.98709463E+02                                 1.974023                            1.789707      -1.152153       2.312406                    0.995809       3.783856      10.731336       0.478689       1.247798      -0.715347       0.013743       0.020145      -0.040022       0.046866       0.008060      -0.008086      -0.006808      -0.030334       0.017414      -0.021594       0.001726       0.019868              2.089076       1.538775       0.120503      -0.300266       1.698792      -0.336237       3.029660           0.000002
           58              H       6.470931       5.128085      11.886798       0.125006       1.111046 0.80091748E+01  0.77467374E+02                                 1.685372                            1.591322      -0.770325       2.518139                    0.999695       3.177818       8.403973       0.534091       1.185658      -0.733625       0.007909       0.037759      -0.002106       0.038635       0.004042      -0.005421       0.000435      -0.031462       0.029073      -0.022019       0.010551       0.011468              1.711439       1.348483       0.169379      -0.018591       2.293179      -0.155138       1.492654           0.000013
           59              H       6.074065       4.390466      14.021312       0.106768       1.168632 0.83735261E+01  0.84330652E+02                                 1.918896                            1.752319      -1.308235       2.249089                    0.993018       3.958472      11.754176       0.442262       1.375147      -0.686532       0.001021       0.027014       0.022614       0.035245       0.001627      -0.006385      -0.002560      -0.025573      -0.003167      -0.015157       0.001099       0.014059              2.033886       1.561198       0.052601       0.036340       2.031801       0.667976       2.508659           0.000004
           60              H       5.396344      -2.461282      10.714834       0.084996       1.342043 0.99882416E+01  0.10240014E+03                                 1.919805                            1.778776      -1.047683       2.362410                    0.996957       3.607389       9.918635       0.502933       1.187914      -0.731077      -0.007262      -0.029149      -0.034644       0.045855       0.005798      -0.000164       0.003873      -0.033110       0.004295      -0.018291       0.000582       0.017709              1.971905       1.478605       0.073158       0.061357       1.923481       0.469697       2.513630           0.000002
           61              H       5.264584      -3.552745      12.762890       0.124979       1.242779 0.88542081E+01  0.88519696E+02                                 1.866075                            1.707033      -1.000935       2.410765                    0.997549       3.435290       9.480446       0.496421       1.234143      -0.720534      -0.003250      -0.038636       0.003046       0.038891       0.001127       0.001060       0.003811      -0.025732       0.036502      -0.019025       0.004820       0.014205              1.966871       1.511646       0.190092      -0.051672       2.861705      -0.084907       1.527264           0.000012
           62              H       5.253621      -2.283767      14.753309       0.125690       1.235675 0.91888396E+01  0.93546455E+02                                 1.931341                            1.797532      -1.000160       2.417221                    0.997118       3.519248      10.088469       0.456263       1.318633      -0.702451      -0.002621      -0.019216       0.036909       0.041694       0.000631      -0.002840      -0.010837      -0.024173       0.014134      -0.014901      -0.003600       0.018501              1.984101       1.637310       0.193408      -0.130188       1.996131      -0.436432       2.318863           0.000004
           63              H       5.255224       1.348992      17.810025       0.080176       1.589933 0.11253625E+02  0.11961261E+03                                 2.211752                            1.932862      -1.144383       2.321502                    0.995135       3.790391      10.831069       0.462894       1.244917      -0.718045      -0.005374      -0.004179       0.054984       0.055404       0.001646      -0.002976      -0.008199      -0.022467       0.055470      -0.020754      -0.001385       0.022139              2.417280       1.714180      -0.027738      -0.323740       1.811270       0.326176       3.726388           0.000010
           64              H      11.388773       0.356214      15.998282       0.082393       1.332856 0.96259995E+01  0.98709657E+02                                 1.974170                            1.789815      -1.152076       2.312434                    0.995812       3.783889      10.732079       0.478620       1.247963      -0.715312       0.018597      -0.043015       0.000417       0.046865      -0.001544      -0.008876      -0.007928      -0.020622      -0.046614      -0.021571       0.001706       0.019865              2.089251       2.184006      -0.748371      -0.062039       2.605157       0.000670       1.478589           0.000002
           65              H       9.250659       0.393936      16.889744       0.125028       1.110900 0.80078653E+01  0.77451642E+02                                 1.685240                            1.591204      -0.770327       2.518153                    0.999696       3.177595       8.403252       0.534104       1.185677      -0.733621      -0.018716      -0.030115       0.015337       0.038633      -0.003504      -0.011598      -0.008297      -0.003432      -0.041665      -0.022001       0.010535       0.011466              1.711303       1.578096       0.258371      -0.163760       2.052228      -0.360419       1.503586           0.000015
           66              H       7.987873       2.305139      16.787917       0.106755       1.168579 0.83730193E+01  0.84324297E+02                                 1.918841                            1.752269      -1.308201       2.249100                    0.993020       3.958436      11.753993       0.442267       1.375152      -0.686532      -0.031541      -0.005433       0.014764       0.035247       0.001561      -0.009686      -0.007231      -0.013391      -0.015729      -0.015141       0.001084       0.014056              2.033825       2.847827      -0.086567      -0.408617       1.585209       0.038707       1.668438           0.000004
           67              H      -9.386912       5.283391      13.385377       0.084986       1.341971 0.99875825E+01  0.10239274E+03                                 1.919829                            1.778789      -1.047571       2.362454                    0.996959       3.607371       9.918889       0.502895       1.188009      -0.731054       0.044450       0.002851      -0.010905       0.045857       0.005197      -0.009825      -0.009785       0.002811      -0.035049      -0.018266       0.000566       0.017700              1.971940       2.685512      -0.175957      -0.287541       1.672360      -0.023680       1.557947          -0.000002
           68              H      13.029625       7.255598      12.862796       0.124969       1.242769 0.88540886E+01  0.88518694E+02                                 1.866121                            1.707064      -1.000802       2.410836                    0.997554       3.435274       9.480584       0.496396       1.234204      -0.720521       0.016804       0.029053      -0.019658       0.038896      -0.004833      -0.007867      -0.008823       0.011293      -0.034272      -0.019008       0.004826       0.014182              1.966931       1.788389       0.468387      -0.325311       2.329898      -0.471876       1.782504           0.000006
           69              H      10.809940       7.563971      13.604400       0.125678       1.235689 0.91888891E+01  0.93546281E+02                                 1.931296                            1.797494      -1.000237       2.417188                    0.997120       3.519123      10.087791       0.456288       1.318570      -0.702465      -0.020211       0.035353      -0.008950       0.041695      -0.004642      -0.003226      -0.011388      -0.019011      -0.020850      -0.014865      -0.003635       0.018500              1.984051       1.825312      -0.266370       0.058498       2.552297      -0.169588       1.574545          -0.000002
           70              H       6.601165       6.906217      15.700488       0.080151       1.590710 0.11259788E+02  0.11969359E+03                                 2.212445                            1.933379      -1.144298       2.321531                    0.995135       3.790701      10.832389       0.462839       1.244902      -0.718053      -0.041137       0.037067       0.001979       0.055409      -0.013372      -0.003902      -0.009513      -0.008428      -0.043564      -0.020719      -0.001409       0.022128              2.418114       3.144590      -0.904400      -0.401572       2.336566       0.216538       1.773187           0.000012
           71              H      -6.588327       9.750305      17.913772       0.082394       1.332865 0.96260822E+01  0.98710758E+02                                 1.974181                            1.789824      -1.152080       2.312432                    0.995812       3.783908      10.732161       0.478618       1.247965      -0.715311       0.014419       0.024823      -0.037044       0.046865      -0.004664      -0.015537      -0.011619       0.010461       0.008431      -0.021571       0.001706       0.019865              2.089263       1.605385       0.115879      -0.233226       2.338286      -0.802790       2.324119           0.000001
           72              H      -5.165532       7.985524      18.392165       0.125028       1.110895 0.80078203E+01  0.77451083E+02                                 1.685234                            1.591199      -0.770324       2.518154                    0.999696       3.177586       8.403216       0.534105       1.185676      -0.733622       0.032958      -0.008200      -0.018412       0.038632      -0.008427      -0.010172      -0.012966       0.005529      -0.012488      -0.022001       0.010535       0.011466              1.711297       2.081557      -0.093003      -0.441179       1.449396      -0.005495       1.602937           0.000012
           73              H       2.114662      17.539160       0.783872       0.106755       1.168579 0.83730152E+01  0.84324230E+02                                 1.918839                            1.752267      -1.308198       2.249101                    0.993020       3.958432      11.753973       0.442268       1.375150      -0.686532       0.025129      -0.024569       0.002677       0.035246      -0.004387      -0.008189      -0.006598       0.018319      -0.001754      -0.015140       0.001084       0.014056              2.033823       1.946403      -0.629289       0.145316       2.515531      -0.244840       1.639536           0.000003
           74              H       3.724072      -0.320552       1.661885       0.084985       1.341963 0.99875119E+01  0.10239180E+03                                 1.919819                            1.778780      -1.047563       2.362458                    0.996959       3.607358       9.918828       0.502898       1.188006      -0.731055      -0.025065       0.038285      -0.002983       0.045857      -0.010658      -0.011056      -0.004346       0.008964      -0.024201      -0.018266       0.000566       0.017700              1.971929       1.828093      -0.464176       0.040845       2.464451      -0.299673       1.623243          -0.000001
           75              H      -5.104407      20.334443       3.108589       0.124970       1.242764 0.88540346E+01  0.88517987E+02                                 1.866112                            1.707057      -1.000793       2.410841                    0.997554       3.435262       9.480531       0.496398       1.234201      -0.720521      -0.035347       0.005327       0.015332       0.038896      -0.007275      -0.006144      -0.010783      -0.004016      -0.031343      -0.019008       0.004826       0.014182              1.966921       2.592303      -0.231690      -0.526912       1.524066       0.071432       1.784393           0.000007
           76              H      -3.904365      18.404388       3.746445       0.125679       1.235687 0.91888662E+01  0.93545982E+02                                 1.931293                            1.797492      -1.000234       2.417190                    0.997120       3.519116      10.087765       0.456289       1.318570      -0.702465      -0.017236      -0.027531       0.026142       0.041694       0.004008      -0.011627      -0.010085       0.011425      -0.005591      -0.014865      -0.003635       0.018500              1.984049       1.834671       0.187154      -0.411963       1.956476      -0.359305       2.160998          -0.000000
           77              H      -0.479932      15.151019       4.224838       0.080151       1.590712 0.11259812E+02  0.11969392E+03                                 2.212448                            1.933382      -1.144295       2.321533                    0.995135       3.790703      10.832400       0.462839       1.244903      -0.718053      -0.002145      -0.044390       0.033091       0.055409       0.001682      -0.010587      -0.018095      -0.006359      -0.009787      -0.020719      -0.001409       0.022127              2.418118       1.818435      -0.364443       0.200087       3.052664      -0.972972       2.383255           0.000011
           78              H     -11.303826       2.901915      17.810025       0.082393       1.332858 0.96260299E+01  0.98708320E+02                                 1.974007                            1.789694      -1.152128       2.312416                    0.995809       3.783834      10.731220       0.478694       1.247790      -0.715349      -0.046755      -0.001954      -0.002564       0.046866       0.001282      -0.006825       0.000703       0.038279       0.014261      -0.021594       0.001726       0.019867              2.089057       3.028387       0.206368       0.400062       1.498488       0.092895       1.740297          -0.000000
           79              H      -2.712199      14.223670       0.778108       0.125005       1.111025 0.80089781E+01  0.77464893E+02                                 1.685342                            1.591296      -0.770307       2.518149                    0.999695       3.177781       8.403807       0.534100       1.185648      -0.733628      -0.022155       0.000555       0.031646       0.038634       0.004264      -0.000546       0.000645       0.031919       0.032888      -0.022016       0.010549       0.011467              1.711407       1.837263       0.072029      -0.445730       1.338296      -0.011865       1.958664           0.000012
           80              H      -0.489366      14.588611       1.206548       0.106767       1.168622 0.83734400E+01  0.84329552E+02                                 1.918885                            1.752310      -1.308215       2.249100                    0.993018       3.958447      11.754078       0.442263       1.375147      -0.686532       0.005390       0.002988       0.034701       0.035244       0.000413      -0.006479      -0.004182       0.021203       0.022516      -0.015156       0.001098       0.014058              2.033873       1.779957       0.082516       0.488327       1.592192       0.240236       2.729470           0.000003
           81              H      -7.576659       3.044959      12.832055       0.084993       1.341998 0.99878093E+01  0.10239433E+03                                 1.919743                            1.778723      -1.047629       2.362435                    0.996958       3.607310       9.918266       0.502948       1.187894      -0.731081      -0.012124      -0.011989      -0.042566       0.045854       0.003590      -0.005702       0.003223       0.018561       0.046771      -0.018290       0.000582       0.017708              1.971840       1.895449       0.163946       0.430984       1.542381       0.252107       2.477689          -0.000001
           82              H      -5.345984       3.693859      12.910827       0.124977       1.242745 0.88538872E+01  0.88515495E+02                                 1.866026                            1.706991      -1.000880       2.410791                    0.997550       3.435221       9.480136       0.496433       1.234127      -0.720537       0.021781       0.004253      -0.031936       0.038890       0.008592       0.003492       0.002832       0.020140       0.034281      -0.019022       0.004819       0.014203              1.966817       1.975232       0.024125      -0.631043       1.470717      -0.075903       2.454500           0.000010
           83              H      -4.315341       4.046614      15.004994       0.125689       1.235652 0.91886178E+01  0.93543551E+02                                 1.931312                            1.797507      -1.000124       2.417239                    0.997119       3.519200      10.088268       0.456268       1.318628      -0.702452       0.040066       0.011386       0.001814       0.041692       0.007204      -0.006867      -0.003354       0.026655      -0.002735      -0.014896      -0.003603       0.018499              1.984070       2.638983       0.144705      -0.108120       1.614398       0.070387       1.698830           0.000002
           84              H       4.310813      15.417199       0.466865       0.080177       1.589932 0.11253622E+02  0.11961255E+03                                 2.211749                            1.932861      -1.144382       2.321503                    0.995135       3.790387      10.831052       0.462894       1.244916      -0.718045       0.048655       0.011502       0.023873       0.055404       0.010537       0.002892       0.000956       0.036897      -0.002961      -0.020754      -0.001385       0.022139              2.417275       2.993654       0.185859       0.997560       1.685668       0.155522       2.572503           0.000008
           85              H      -1.339601      -4.143981      11.008785       0.082389       1.332815 0.96256551E+01  0.98703527E+02                                 1.973978                            1.789666      -1.152124       2.312401                    0.995808       3.783746      10.730923       0.478695       1.247800      -0.715348       0.013738      -0.044736       0.002553       0.046867      -0.011026      -0.002919       0.006220      -0.031374       0.014264      -0.021585       0.001715       0.019870              2.089026       1.538739      -0.320284       0.045774       2.988069      -0.408145       1.740269           0.000004
           86              H      -1.372555      -3.361994       8.828162       0.125018       1.110983 0.80085372E+01  0.77459053E+02                                 1.685263                            1.591224      -0.770361       2.518136                    0.999695       3.177593       8.403044       0.534129       1.185607      -0.733639       0.007909      -0.020702      -0.031639       0.038628      -0.006721      -0.000785       0.000314      -0.030168       0.032859      -0.022005       0.010531       0.011474              1.711328       1.348404      -0.100773      -0.137370       1.827014       0.424172       1.958566           0.000014
           87              H      -1.769427      -1.144647       8.399722       0.106759       1.168547 0.83727675E+01  0.84321806E+02                                 1.918891                            1.752308      -1.308028       2.249190                    0.993024       3.958312      11.753937       0.442234       1.375255      -0.686513       0.001018       0.006075      -0.034699       0.035242      -0.006345       0.001807       0.007533      -0.017009       0.022518      -0.015170       0.001086       0.014084              2.033885       1.561183       0.005166      -0.063715       1.810944      -0.540469       2.729528           0.000005
           88              H      -2.447047      -0.582195      15.986755       0.084973       1.342122 0.99887762E+01  0.10240413E+03                                 1.919661                            1.778654      -1.047553       2.362460                    0.996959       3.607223       9.917205       0.503036       1.187686      -0.731132      -0.007258      -0.015432       0.042569       0.045858      -0.003041      -0.004922       0.004321      -0.018945       0.046770      -0.018283       0.000570       0.017713              1.971755       1.478508       0.016550      -0.094009       1.959172      -0.490335       2.477584           0.000000
           89              H      -2.578808       1.737205      15.907983       0.124986       1.242956 0.88557266E+01  0.88539525E+02                                 1.866350                            1.707256      -1.000931       2.410773                    0.997552       3.435387       9.481261       0.496351       1.234253      -0.720510      -0.003246       0.021957       0.031928       0.038885       0.000349      -0.001497      -0.004221      -0.026459       0.034275      -0.019016       0.004830       0.014186              1.967184       1.511837      -0.139820      -0.138811       1.934701       0.620450       2.455013           0.000006
           90              H      -2.589799       2.826449      13.813816       0.125665       1.235795 0.91897939E+01  0.93557436E+02                                 1.931377                            1.797559      -1.000227       2.417202                    0.997119       3.519207      10.088010       0.456291       1.318535      -0.702472      -0.002614       0.041577      -0.001816       0.041699      -0.002773       0.000897       0.007618      -0.029793      -0.002749      -0.014903      -0.003615       0.018519              1.984139       1.637326      -0.209459      -0.102402       2.616219       0.078479       1.698873           0.000003
           91              H      -2.588258       3.657219       9.139405       0.080148       1.591130 0.11263274E+02  0.11973989E+03                                 2.212858                            1.933703      -1.144219       2.321565                    0.995136       3.790869      10.833281       0.462792       1.244934      -0.718048      -0.005376       0.049719      -0.023880       0.055418      -0.003406       0.000077      -0.003016      -0.041938      -0.002959      -0.020752      -0.001377       0.022130              2.418594       1.714910      -0.266729       0.186054       2.966877      -0.993171       2.573993           0.000017
           92              H       3.545314       2.584610      10.905038       0.082404       1.332930 0.96266542E+01  0.98716845E+02                                 1.974129                            1.789789      -1.152131       2.312411                    0.995811       3.783902      10.731714       0.478664       1.247842      -0.715338       0.018594       0.021864       0.037050       0.046867      -0.006915       0.005787       0.018540      -0.002271       0.008432      -0.021593       0.001710       0.019883              2.089199       2.183969       0.320446       0.679096       1.759609       0.487454       2.324018           0.000004
           93              H       1.407194       3.337773      10.426645       0.125025       1.110967 0.80083777E+01  0.77456650E+02                                 1.685199                            1.591171      -0.770609       2.518017                    0.999694       3.177547       8.402707       0.534160       1.185551      -0.733652      -0.018715       0.028340       0.018415       0.038633      -0.008292       0.008840       0.013933       0.006303      -0.012473      -0.022021       0.010542       0.011479              1.711260       1.578060      -0.270993      -0.141872       1.952822       0.417761       1.602896           0.000019
           94              H       0.144387       2.293972       8.822398       0.106747       1.168667 0.83737538E+01  0.84333040E+02                                 1.918896                            1.752315      -1.308105       2.249139                    0.993024       3.958402      11.753757       0.442276       1.375103      -0.686542      -0.031541       0.015499      -0.002678       0.035245      -0.009172       0.003514       0.009947      -0.008735      -0.001755      -0.015174       0.001102       0.014073              2.033887       2.847941      -0.310607       0.279282       1.614145      -0.055393       1.639575           0.000006
           95              H       6.299890      -2.141849       7.944385       0.084959       1.342322 0.99905154E+01  0.10242553E+03                                 1.919745                            1.778727      -1.047580       2.362438                    0.996958       3.607565       9.918035       0.503065       1.187577      -0.731155       0.044467      -0.010874       0.002985       0.045874      -0.011100       0.000432       0.011892       0.006409      -0.024221      -0.018288       0.000593       0.017695              1.971841       2.685337      -0.161012       0.296122       1.606998       0.061384       1.623188          -0.000000
           96              H       5.186108      -3.580535       6.497681       0.124982       1.242736 0.88539375E+01  0.88517744E+02                                 1.866165                            1.707108      -1.000904       2.410796                    0.997553       3.435355       9.481166       0.496359       1.234288      -0.720501       0.016800      -0.031547      -0.015331       0.038890      -0.004402       0.008128       0.009398       0.012268      -0.031345      -0.019023       0.004836       0.014187              1.966971       1.788407      -0.515920      -0.242984       2.328064       0.472987       1.784443           0.000008
           97              H       2.966414      -3.092479       5.859825       0.125667       1.235625 0.91881820E+01  0.93536765E+02                                 1.931181                            1.797383      -1.000265       2.417179                    0.997119       3.519062      10.087309       0.456321       1.318508      -0.702477      -0.020218      -0.025433      -0.026133       0.041696      -0.000476       0.005654       0.014355      -0.013920      -0.005598      -0.014903      -0.003626       0.018530              1.983933       1.825204       0.183868       0.201453       1.965717       0.508151       2.160878           0.000001
           98              H      -1.242368      -0.948341       5.381432       0.080151       1.591177 0.11263650E+02  0.11974314E+03                                 2.212752                            1.933624      -1.144463       2.321461                    0.995135       3.790865      10.832718       0.462848       1.244790      -0.718080      -0.041140      -0.016821      -0.033092       0.055413       0.003307       0.013551       0.016034       0.002832      -0.009778      -0.020745      -0.001411       0.022156              2.418465       3.145089       0.104443       0.984210       1.726720       0.135712       2.383586           0.000014
           99              H       5.176823      10.638794      17.400797       0.082393       1.332848 0.96259219E+01  0.98708544E+02                                 1.974152                            1.789800      -1.152047       2.312446                    0.995812       3.783868      10.731960       0.478625       1.247952      -0.715314       0.014419      -0.044491       0.002976       0.046864      -0.011123      -0.011807      -0.001720      -0.006686      -0.043007      -0.021570       0.001706       0.019864              2.089231       1.605364      -0.259915      -0.016256       3.022835      -0.407533       1.639493           0.000002
          100              H       6.599618      11.935472      16.111636       0.125026       1.110879 0.80076694E+01  0.77449180E+02                                 1.685211                            1.591179      -0.770306       2.518163                    0.999696       3.177558       8.403090       0.534112       1.185668      -0.733624       0.032957      -0.011846      -0.016306       0.038631      -0.004595      -0.012383      -0.007989      -0.003090      -0.038340      -0.021998       0.010533       0.011465              1.711274       2.081526      -0.335567      -0.301123       1.569291       0.063736       1.483003           0.000013
          101              H      13.879812      -8.090580      15.581370       0.106754       1.168569 0.83729311E+01  0.84323169E+02                                 1.918829                            1.752259      -1.308181       2.249110                    0.993020       3.958411      11.753894       0.442269       1.375151      -0.686532       0.025128       0.014604      -0.019939       0.035246      -0.004898      -0.007893       0.000288       0.006393      -0.037529      -0.015139       0.001084       0.014055              2.033811       1.946392       0.440483      -0.472321       2.070550      -0.501732       2.084492           0.000004
          102              H      15.489222       1.599516       0.553321       0.084984       1.341922 0.99871095E+01  0.10238639E+03                                 1.919761                            1.778730      -1.047508       2.362482                    0.996959       3.607286       9.918489       0.502912       1.187987      -0.731060      -0.025064      -0.021724       0.031664       0.045856      -0.004245      -0.014757      -0.005472       0.010914      -0.018347      -0.018264       0.000566       0.017698              1.971867       1.828039       0.267446      -0.381551       2.092991      -0.514067       1.994572          -0.000000
          103              H       6.660743      -7.474924      19.164509       0.124967       1.242735 0.88537645E+01  0.88514415E+02                                 1.866068                            1.707019      -1.000748       2.410862                    0.997554       3.435202       9.480250       0.496409       1.234185      -0.720525      -0.035346       0.010613       0.012279       0.038894      -0.001683      -0.009371      -0.013045      -0.000095      -0.019576      -0.019005       0.004825       0.014180              1.966872       2.592234      -0.340466      -0.464086       1.657413       0.148436       1.650970           0.000009
          104              H       7.860785      -5.957509      17.811946       0.125677       1.235661 0.91886180E+01  0.93542748E+02                                 1.931262                            1.797465      -1.000196       2.417209                    0.997120       3.519066      10.087557       0.456294       1.318566      -0.702466      -0.017235       0.036404      -0.010772       0.041693      -0.012073      -0.002340      -0.003778       0.000503      -0.038350      -0.014861      -0.003638       0.018498              1.984015       1.834641      -0.450336      -0.043896       2.420990      -0.091096       1.696416           0.000004
          105              H      11.285218      -3.916549      15.233623       0.080152       1.590725 0.11259928E+02  0.11969550E+03                                 2.212462                            1.933394      -1.144302       2.321529                    0.995135       3.790723      10.832486       0.462837       1.244905      -0.718052      -0.002145       0.050853      -0.021898       0.055409      -0.010009      -0.003837      -0.012544      -0.015975      -0.038636      -0.020719      -0.001409       0.022127              2.418134       1.818445       0.355502      -0.215578       3.393236      -0.776368       2.042720           0.000015
          106              H       0.461324      13.973084      11.418013       0.082394       1.332857 0.96260238E+01  0.98708276E+02                                 1.974009                            1.789695      -1.152138       2.312412                    0.995809       3.783836      10.731239       0.478693       1.247793      -0.715349      -0.046755      -0.001244      -0.002974       0.046866      -0.006552      -0.002302       0.011726       0.019185      -0.043021      -0.021593       0.001726       0.019867              2.089059       3.028390       0.243283       0.378748       1.599400       0.151154       1.639387           0.000003
          107              H       9.052951      -6.437854      12.707174       0.125006       1.111041 0.80091228E+01  0.77466716E+02                                 1.685364                            1.591314      -0.770319       2.518143                    0.999695       3.177809       8.403930       0.534094       1.185655      -0.733626      -0.022155       0.027129       0.016304       0.038635      -0.002605       0.003420       0.014355       0.008176      -0.038347      -0.022017       0.010550       0.011467              1.711430       1.837288      -0.422038      -0.160485       1.813877       0.262697       1.483125           0.000018
          108              H      11.275784      -6.249280      13.237440       0.106767       1.168629 0.83735015E+01  0.84330344E+02                                 1.918893                            1.752317      -1.308230       2.249092                    0.993018       3.958467      11.754158       0.442262       1.375148      -0.686532       0.005390       0.028558       0.019938       0.035245      -0.005817      -0.002882       0.007375       0.001187      -0.037534      -0.015157       0.001099       0.014058              2.033882       1.779964       0.381650       0.315622       2.237123       0.612577       2.084559           0.000004
          109              H       4.188491       9.590492       9.052949       0.084996       1.342023 0.99880534E+01  0.10239762E+03                                 1.919778                            1.778754      -1.047660       2.362420                    0.996957       3.607355       9.918481       0.502939       1.187906      -0.731078      -0.012125      -0.030869      -0.031666       0.045854      -0.006734       0.000258       0.015757      -0.003148      -0.018357      -0.018291       0.000582       0.017709              1.971877       1.895485       0.291280       0.357481       2.025579       0.531067       1.994566          -0.000004
          110              H       6.419166       9.334266       9.654301       0.124979       1.242774 0.88541580E+01  0.88518975E+02                                 1.866061                            1.707021      -1.000933       2.410765                    0.997549       3.435279       9.480371       0.496427       1.234133      -0.720536       0.021782      -0.029786      -0.012283       0.038891      -0.001273       0.009189       0.013200       0.002183      -0.019587      -0.019024       0.004820       0.014205              1.966856       1.975273      -0.558580      -0.294632       2.274342       0.388044       1.650952           0.000004
          111              H       7.449809      10.971503      11.006864       0.125691       1.235658 0.91886788E+01  0.93544382E+02                                 1.931321                            1.797515      -1.000140       2.417231                    0.997118       3.519222      10.088362       0.456266       1.318631      -0.702451       0.040067      -0.004122       0.010767       0.041693      -0.009549       0.002806       0.003503       0.014781      -0.038366      -0.014899      -0.003601       0.018500              1.984080       2.638997      -0.165987       0.071257       1.616773       0.071755       1.696471          -0.000005
          112              H      16.075963      -7.304155      13.585187       0.080176       1.589918 0.11253507E+02  0.11961102E+03                                 2.211738                            1.932852      -1.144367       2.321511                    0.995135       3.790367      10.830980       0.462895       1.244918      -0.718045       0.048656       0.014924       0.021897       0.055404      -0.002764       0.010572       0.007825       0.024998      -0.038658      -0.020754      -0.001385       0.022139              2.417261       2.993634       0.770982       0.659727       2.216105       0.461767       2.042046           0.000011
          113              H      10.425549      11.605897       1.915490       0.082392       1.332849 0.96259765E+01  0.98707990E+02                                 1.974038                            1.789715      -1.152197       2.312371                    0.995807       3.783832      10.731352       0.478679       1.247827      -0.715341       0.013738       0.024580      -0.037467       0.046869       0.002986      -0.011009      -0.000594      -0.019571       0.049679      -0.021586       0.001714       0.019872              2.089093       1.538780       0.199791      -0.254501       2.405754      -0.744421       2.322745          -0.000005
          114              H      10.392595       9.326424       1.502421       0.125023       1.111017 0.80088629E+01  0.77463169E+02                                 1.685312                            1.591268      -0.770403       2.518115                    0.999695       3.177656       8.403326       0.534115       1.185624      -0.733635       0.007909      -0.017052      -0.033749       0.038631       0.002681      -0.006215       0.000739      -0.030915       0.030657      -0.022012       0.010535       0.011477              1.711378       1.348438      -0.068584      -0.155964       1.558385       0.269067       2.227312           0.000009
          115              H       9.995723       7.846727       3.208494       0.106762       1.168569 0.83729490E+01  0.84324122E+02                                 1.918915                            1.752327      -1.308072       2.249167                    0.993024       3.958364      11.754140       0.442231       1.375254      -0.686513       0.001019      -0.033089      -0.012091       0.035243       0.004738      -0.004592       0.004958      -0.012555       0.035899      -0.015173       0.001087       0.014087              2.033913       1.561199      -0.057763      -0.027384       2.967994       0.127513       1.572545           0.000002
          116              H       9.318103      14.136104       7.489048       0.084981       1.342203 0.99895659E+01  0.10241481E+03                                 1.919778                            1.778754      -1.047668       2.362409                    0.996957       3.607369       9.917905       0.503006       1.187727      -0.731122      -0.007257       0.044585       0.007918       0.045860      -0.002742      -0.005095       0.008186      -0.025641       0.026699      -0.018285       0.000570       0.017715              1.971878       1.478585      -0.089698      -0.032675       2.772818      -0.020704       1.664231          -0.000011
          117              H       9.186342      12.908204       9.458333       0.124992       1.243024 0.88563614E+01  0.88547893E+02                                 1.866452                            1.707342      -1.001037       2.410723                    0.997551       3.435526       9.481905       0.496325       1.234290      -0.720502      -0.003245       0.016671       0.034984       0.038888      -0.001472      -0.000446      -0.000419      -0.033059       0.014521      -0.019024       0.004832       0.014191              1.967296       1.511912      -0.050311      -0.190510       1.787716       0.535575       2.602261          -0.000000
          118              H       9.175351      10.549979       9.354586       0.125670       1.235858 0.91903920E+01  0.93565224E+02                                 1.931452                            1.797624      -1.000312       2.417157                    0.997118       3.519327      10.088508       0.456279       1.318545      -0.702470      -0.002615      -0.022360       0.035103       0.041702       0.002164      -0.001955      -0.003235      -0.011008       0.053665      -0.014913      -0.003610       0.018523              1.984220       1.637385       0.016046      -0.232613       1.860310      -0.357998       2.454964          -0.000006
          119              H       9.176892       6.086421       7.736890       0.080147       1.591118 0.11263158E+02  0.11973834E+03                                 2.212848                            1.933694      -1.144218       2.321566                    0.995136       3.790854      10.833222       0.462793       1.244934      -0.718048      -0.005376      -0.045540       0.031118       0.055418       0.001769      -0.002911      -0.011229      -0.027713       0.039714      -0.020752      -0.001378       0.022130              2.418585       1.714903       0.294490      -0.137969       3.532303      -0.666724       2.008549           0.000011
          120              H      15.310464       8.151807       7.690780       0.082403       1.332926 0.96266123E+01  0.98716298E+02                                 1.974124                            1.789785      -1.152129       2.312413                    0.995811       3.783895      10.731684       0.478665       1.247842      -0.715338       0.018594       0.021154       0.037460       0.046867       0.008469      -0.003095       0.010604       0.011474       0.049669      -0.021593       0.001710       0.019883              2.089193       2.183964       0.427895       0.617056       1.760772       0.488125       2.322843           0.000001
          121              H      13.172344       7.360930       8.103849       0.125025       1.110968 0.80083886E+01  0.77456815E+02                                 1.685203                            1.591174      -0.770607       2.518018                    0.999694       3.177551       8.402733       0.534158       1.185555      -0.733651      -0.018715       0.001778       0.033751       0.038633       0.011802      -0.002761       0.005631       0.020683       0.030666      -0.022021       0.010542       0.011479              1.711264       1.578064       0.012629      -0.305625       1.328590       0.057367       2.227138           0.000011
          122              H      11.909537       6.493496       6.397776       0.106748       1.168663 0.83737197E+01  0.84332616E+02                                 1.918892                            1.752312      -1.308100       2.249142                    0.993024       3.958395      11.753733       0.442276       1.375104      -0.686542      -0.031541      -0.010069       0.012084       0.035245       0.007629      -0.006186       0.002703       0.003814       0.035890      -0.015174       0.001101       0.014073              2.033883       2.847933       0.397165      -0.129355       1.681186      -0.016685       1.572528           0.000003
          123              H      18.065040       7.950984       2.117222       0.084960       1.342297 0.99902768E+01  0.10242234E+03                                 1.919712                            1.778698      -1.047562       2.362447                    0.996959       3.607521       9.917838       0.503072       1.187568      -0.731157       0.044467       0.008022      -0.007924       0.045874       0.005924      -0.009398       0.002089       0.023387       0.026713      -0.018289       0.000593       0.017696              1.971806       2.685283       0.336946       0.008615       1.565958       0.037701       1.664178          -0.000000
          124              H      16.951258       7.417426       0.147937       0.124983       1.242727 0.88538595E+01  0.88516751E+02                                 1.866156                            1.707099      -1.000888       2.410804                    0.997554       3.435339       9.481104       0.496360       1.234287      -0.720501       0.016800       0.002496      -0.034985       0.038890       0.009239       0.000252       0.000569       0.027561       0.014533      -0.019023       0.004836       0.014187              1.966961       1.788399       0.047525      -0.568289       1.510722       0.001109       2.601763           0.000009
          125              H      14.731564       6.620999       0.251684       0.125667       1.235627 0.91882017E+01  0.93537014E+02                                 1.931183                            1.797385      -1.000265       2.417179                    0.997119       3.519062      10.087311       0.456321       1.318508      -0.702477      -0.020218      -0.009916      -0.035092       0.041696       0.005134       0.002415       0.002952       0.005832       0.053654      -0.014903      -0.003626       0.018530              1.983935       1.825205       0.082532       0.259960       1.672024       0.338590       2.454576           0.000002
          126              H      10.522782       5.134646       1.869380       0.080152       1.591175 0.11263629E+02  0.11974281E+03                                 2.212746                            1.933619      -1.144467       2.321459                    0.995135       3.790860      10.832686       0.462850       1.244786      -0.718080      -0.041140      -0.020248      -0.031113       0.055413       0.010081       0.009640       0.006513       0.019323       0.039693      -0.020745      -0.001411       0.022156              2.418458       3.145078       0.800131       0.582546       2.101841       0.352285       2.008455           0.000012
          127              H      20.863543       1.795849       0.512975       0.082392       1.332836 0.96258253E+01  0.98705526E+02                                 1.973973                            1.789665      -1.152096       2.312431                    0.995810       3.783781      10.730971       0.478702       1.247777      -0.715352       0.014412       0.019672      -0.040021       0.046865       0.015801      -0.003723      -0.009892       0.013460       0.017415      -0.021593       0.001726       0.019866              2.089019       1.605234       0.144008      -0.216913       1.632256      -0.395157       3.029566           0.000003
          128              H      -1.243945       2.263961       2.280528       0.125004       1.111009 0.80088217E+01  0.77462891E+02                                 1.685316                            1.591272      -0.770293       2.518156                    0.999695       3.177750       8.403659       0.534108       1.185637      -0.733631       0.032961       0.020042      -0.002108       0.038634       0.013029       0.002217      -0.004965       0.019386       0.029065      -0.022014       0.010548       0.011466              1.711380       2.081677       0.428605      -0.140062       1.559858      -0.069237       1.492606           0.000017
          129              H      -1.807091       1.643921       4.415042       0.106766       1.168617 0.83733858E+01  0.84328854E+02                                 1.918878                            1.752304      -1.308203       2.249106                    0.993018       3.958432      11.754016       0.442264       1.375147      -0.686533       0.025127       0.009966       0.022614       0.035244       0.009301      -0.000284      -0.006872       0.017843      -0.003171      -0.015155       0.001098       0.014057              2.033865       1.946433       0.188804       0.617653       1.646532       0.256914       2.508630           0.000005
          130              H       7.645867      20.905678       1.108564       0.084993       1.341991 0.99877378E+01  0.10239337E+03                                 1.919732                            1.778714      -1.047605       2.362444                    0.996958       3.607299       9.918211       0.502950       1.187890      -0.731082      -0.025062      -0.016563      -0.034642       0.045853       0.014913       0.003705       0.001136       0.018461       0.004296      -0.018289       0.000582       0.017707              1.971828       1.828001       0.196699       0.422360       1.573963       0.214400       2.513521          -0.000003
          131              H      14.504091      -1.766974       3.156620       0.124976       1.242732 0.88537705E+01  0.88513920E+02                                 1.866003                            1.706972      -1.000865       2.410797                    0.997550       3.435196       9.480004       0.496440       1.234116      -0.720540      -0.035341      -0.015941       0.003043       0.038889       0.008961       0.003239       0.002269       0.018593       0.036491      -0.019020       0.004819       0.014202              1.966791       2.592107       0.572094      -0.062823       1.781058      -0.077014       1.527208           0.000004
          132              H      15.704151      -1.354322       5.147039       0.125688       1.235622 0.91883451E+01  0.93540032E+02                                 1.931278                            1.797479      -1.000093       2.417256                    0.997119       3.519156      10.088085       0.456273       1.318626      -0.702453      -0.017241      -0.008875       0.036908       0.041692       0.008084      -0.009272      -0.006289       0.018000       0.014126      -0.014894      -0.003604       0.018498              1.984035       1.834640       0.263180      -0.368057       1.798685      -0.268204       2.318779          -0.000003
          133              H      -4.401681      -0.141904       8.203755       0.080177       1.589923 0.11253558E+02  0.11961167E+03                                 2.211740                            1.932855      -1.144372       2.321509                    0.995135       3.790372      10.830993       0.462895       1.244915      -0.718046      -0.002148      -0.006460       0.054984       0.055404       0.008340      -0.006738      -0.005539       0.015407       0.055470      -0.020754      -0.001385       0.022139              2.417262       1.817909       0.008939       0.415428       1.707526      -0.196496       3.726353           0.000014
          134              H      16.148124       5.309947       6.392012       0.082393       1.332846 0.96258990E+01  0.98708208E+02                                 1.974146                            1.789795      -1.152039       2.312449                    0.995812       3.783859      10.731914       0.478627       1.247949      -0.715315      -0.046753       0.003195       0.000417       0.046864       0.005279      -0.004515      -0.011011       0.017980      -0.046614      -0.021570       0.001706       0.019864              2.089225       3.028698      -0.449711       0.021310       1.760403      -0.058266       1.478573           0.000002
          135              H      16.896385       3.306685       7.283474       0.125027       1.110866 0.80075412E+01  0.77447541E+02                                 1.685189                            1.591160      -0.770299       2.518167                    0.999696       3.177533       8.402971       0.534119       1.185659      -0.733626      -0.022154      -0.027683       0.015336       0.038631      -0.001646      -0.003956      -0.013699       0.007073      -0.041657      -0.021997       0.010532       0.011465              1.711251       1.837095       0.349945      -0.285208       1.793114      -0.274520       1.503544           0.000015
          136              H      -4.411088       2.753178       7.181647       0.106754       1.168566 0.83729033E+01  0.84322800E+02                                 1.918825                            1.752255      -1.308174       2.249113                    0.993020       3.958401      11.753850       0.442270       1.375150      -0.686532       0.005392      -0.031547       0.014763       0.035245       0.005422      -0.003588      -0.011542       0.008451      -0.015725      -0.015139       0.001084       0.014055              2.033807       1.779894      -0.464124       0.172696       2.653102      -0.372342       1.668424           0.000005
          137              H      -3.654978       9.549401       3.779107       0.084985       1.341931 0.99871980E+01  0.10238758E+03                                 1.919774                            1.778741      -1.047506       2.362483                    0.996959       3.607303       9.918568       0.502909       1.187991      -0.731059      -0.012127       0.042857      -0.010905       0.045855       0.003158      -0.005949      -0.012523      -0.008718      -0.035046      -0.018264       0.000566       0.017697              1.971881       1.895468      -0.455237       0.073518       2.462270      -0.278978       1.557906          -0.000001
          138              H      -1.424311       9.156728       3.256526       0.124967       1.242722 0.88536492E+01  0.88512952E+02                                 1.866054                            1.707007      -1.000726       2.410873                    0.997554       3.435180       9.480165       0.496411       1.234184      -0.720526       0.021788       0.025527      -0.019657       0.038894      -0.007306      -0.005695      -0.010356      -0.002707      -0.034265      -0.019003       0.004825       0.014179              1.966856       1.975259       0.534452      -0.336435       2.142869      -0.463973       1.782441           0.000007
          139              H      -0.393686       7.166776       3.998130       0.125677       1.235651 0.91885265E+01  0.93541552E+02                                 1.931250                            1.797454      -1.000184       2.417216                    0.997120       3.519046      10.087474       0.456296       1.318564      -0.702467       0.040066      -0.007272      -0.008949       0.041693       0.002365      -0.009660      -0.006834       0.020620      -0.020841      -0.014859      -0.003638       0.018498              1.984002       2.638873       0.021285      -0.179381       1.738623      -0.001375       1.574511           0.000001
          140              H       0.389086       2.979451       6.094218       0.080152       1.590730 0.11259966E+02  0.11969602E+03                                 2.212466                            1.933397      -1.144310       2.321525                    0.995135       3.790731      10.832515       0.462836       1.244905      -0.718052       0.048659      -0.026429       0.001979       0.055409      -0.007752      -0.007668      -0.006850       0.023365      -0.043565      -0.020719      -0.001409       0.022128              2.418139       2.994825      -0.957375       0.338015       2.486390      -0.306433       1.773202           0.000016
          141              H       2.582175      14.722902       9.093295       0.082402       1.332920 0.96265606E+01  0.98715571E+02                                 1.974114                            1.789776      -1.152113       2.312419                    0.995812       3.783880      10.731608       0.478667       1.247837      -0.715339       0.013747       0.020151       0.040018       0.046866       0.008061       0.008096       0.006824      -0.030324       0.017411      -0.021593       0.001710       0.019883              2.089181       1.538840       0.120521       0.300304       1.698869       0.336286       3.029836           0.000000
          142              H       2.549227      16.220347       7.325742       0.125024       1.110954 0.80082575E+01  0.77455151E+02                                 1.685183                            1.591156      -0.770595       2.518024                    0.999694       3.177524       8.402612       0.534164       1.185547      -0.733653       0.007914       0.037754       0.002108       0.038632       0.004055       0.005434      -0.000419      -0.031453       0.029064      -0.022019       0.010541       0.011478              1.711242       1.348357       0.169352       0.018587       2.292876       0.155101       1.492494           0.000011
          143              H       2.152332      15.482688       5.191228       0.106747       1.168659 0.83736816E+01  0.84332116E+02                                 1.918887                            1.752307      -1.308089       2.249148                    0.993024       3.958381      11.753674       0.442277       1.375103      -0.686542       0.001020       0.027011      -0.022618       0.035245       0.001625       0.006406       0.002585      -0.025576      -0.003174      -0.015173       0.001101       0.014072              2.033877       1.561186       0.052598      -0.036330       2.031794      -0.667979       2.508650           0.000003
          144              H       1.474655       8.631003       8.497706       0.084958       1.342294 0.99902513E+01  0.10242200E+03                                 1.919708                            1.778696      -1.047543       2.362455                    0.996959       3.607518       9.917821       0.503073       1.187567      -0.731158      -0.007259      -0.029161       0.034660       0.045874       0.005790       0.000176      -0.003849      -0.033108       0.004293      -0.018287       0.000593       0.017694              1.971803       1.478540       0.073143      -0.061343       1.923377      -0.469652       2.513491          -0.000001
          145              H       1.342868       7.539500       6.449650       0.124981       1.242711 0.88537071E+01  0.88514757E+02                                 1.866133                            1.707080      -1.000860       2.410817                    0.997554       3.435306       9.480957       0.496366       1.234280      -0.720503      -0.003247      -0.038633      -0.003054       0.038889       0.001130      -0.001051      -0.003795      -0.025734       0.036472      -0.019020       0.004835       0.014185              1.966936       1.511686       0.190101       0.051672       2.861823       0.084898       1.527297           0.000008
          146              H       1.331879       8.808441       4.459231       0.125665       1.235610 0.91880455E+01  0.93534956E+02                                 1.931162                            1.797367      -1.000240       2.417193                    0.997119       3.519027      10.087161       0.456325       1.318504      -0.702478      -0.002610      -0.019207      -0.036916       0.041695       0.000632       0.002860       0.010867      -0.024161       0.014124      -0.014901      -0.003628       0.018528              1.983912       1.637152       0.193385       0.130184       1.995933       0.436407       2.318652          -0.000001
          147              H       1.333441      12.441143       1.402515       0.080152       1.591172 0.11263617E+02  0.11974261E+03                                 2.212741                            1.933616      -1.144468       2.321459                    0.995135       3.790855      10.832657       0.462851       1.244784      -0.718081      -0.005377      -0.004177      -0.054993       0.055413       0.001651       0.002995       0.008226      -0.022448       0.055456      -0.020745      -0.001411       0.022156              2.418451       1.714842      -0.027759       0.324001       1.812008      -0.326398       3.728504           0.000010
          148              H       7.467014      11.448398       3.214258       0.082392       1.332842 0.96259025E+01  0.98706940E+02                                 1.974022                            1.789702      -1.152173       2.312381                    0.995807       3.783810      10.731238       0.478684       1.247818      -0.715343       0.018594      -0.043020      -0.000421       0.046869      -0.001544       0.008892       0.007950      -0.020621      -0.046595      -0.021586       0.001714       0.019872              2.089076       2.183831      -0.748269       0.062031       2.604901      -0.000672       1.478496          -0.000006
          149              H       5.328888      11.486104       2.322796       0.125022       1.110992 0.80086305E+01  0.77460213E+02                                 1.685274                            1.591235      -0.770383       2.518125                    0.999695       3.177611       8.403117       0.534127       1.185609      -0.733638      -0.018713      -0.030114      -0.015339       0.038630      -0.003502       0.011603       0.008306      -0.003436      -0.041668      -0.022009       0.010533       0.011476              1.711339       1.578131       0.258389       0.163768       2.052275       0.360432       1.503611           0.000008
          150              H       4.066104      13.397309       2.424623       0.106761       1.168559 0.83728622E+01  0.84322998E+02                                 1.918902                            1.752317      -1.308051       2.249178                    0.993024       3.958338      11.754031       0.442233       1.375253      -0.686513      -0.031536      -0.005436      -0.014765       0.035243       0.001559       0.009710       0.007258      -0.013398      -0.015725      -0.015172       0.001086       0.014086              2.033899       2.847971      -0.086568       0.408641       1.585248      -0.038705       1.668478           0.000002
          151              H      10.221664      16.375625       5.827163       0.084978       1.342179 0.99893309E+01  0.10241166E+03                                 1.919745                            1.778726      -1.047600       2.362440                    0.996958       3.607330       9.917718       0.503014       1.187716      -0.731124       0.044453       0.002849       0.010904       0.045859       0.005191       0.009839       0.009806       0.002810      -0.035039      -0.018284       0.000570       0.017714              1.971843       2.685344      -0.175950       0.287503       1.672303       0.023676       1.557882          -0.000011
          152              H       9.107908      18.347842       6.349744       0.124989       1.242994 0.88560850E+01  0.88544269E+02                                 1.866410                            1.707307      -1.000984       2.410748                    0.997552       3.435464       9.481628       0.496335       1.234277      -0.720505       0.016799       0.029047       0.019653       0.038887      -0.004834       0.007882       0.008829       0.011293      -0.034275      -0.019021       0.004832       0.014189              1.967250       1.788654       0.468507       0.325385       2.330324       0.471991       1.782771           0.000001
          153              H       6.888212      18.656201       5.608140       0.125668       1.235837 0.91901907E+01  0.93562572E+02                                 1.931425                            1.797600      -1.000279       2.417174                    0.997119       3.519281      10.088312       0.456284       1.318539      -0.702471      -0.020210       0.035358       0.008961       0.041700      -0.004648       0.003252       0.011421      -0.019003      -0.020864      -0.014909      -0.003612       0.018521              1.984191       1.825431      -0.266421      -0.058510       2.552516       0.169597       1.574625          -0.000005
          154              H       2.679409      17.998407       3.512052       0.080147       1.591123 0.11263201E+02  0.11973890E+03                                 2.212851                            1.933696      -1.144223       2.321563                    0.995136       3.790859      10.833238       0.462793       1.244933      -0.718048      -0.041144       0.037073      -0.001976       0.055418      -0.013371       0.003927       0.009540      -0.008430      -0.043567      -0.020752      -0.001378       0.022130              2.418588       3.145281      -0.904646       0.401699       2.337008      -0.216599       1.773475           0.000009
          155              H      13.020188      20.842453       1.298768       0.082403       1.332910 0.96264704E+01  0.98714363E+02                                 1.974101                            1.789765      -1.152112       2.312421                    0.995812       3.783857      10.731509       0.478670       1.247833      -0.715340       0.014416       0.024818       0.037050       0.046866      -0.004665       0.015550       0.011636       0.010460       0.008431      -0.021592       0.001710       0.019883              2.089167       1.605327       0.115873       0.233208       2.338193       0.802723       2.323981           0.000002
          156              H      14.442977      19.077663       0.820375       0.125026       1.110961 0.80083247E+01  0.77455999E+02                                 1.685193                            1.591165      -0.770602       2.518021                    0.999694       3.177539       8.402675       0.534162       1.185550      -0.733652       0.032957      -0.008197       0.018415       0.038633      -0.008430       0.010189       0.012978       0.005521      -0.012472      -0.022021       0.010542       0.011479              1.711253       2.081502      -0.092998       0.441157       1.449366       0.005493       1.602890           0.000012
          157              H       6.036454       6.447021      18.428668       0.106748       1.168660 0.83736955E+01  0.84332303E+02                                 1.918889                            1.752309      -1.308095       2.249144                    0.993024       3.958387      11.753701       0.442276       1.375104      -0.686542       0.025126      -0.024571      -0.002678       0.035245      -0.004389       0.008207       0.006628       0.018323      -0.001755      -0.015174       0.001101       0.014072              2.033878       1.946449      -0.629320      -0.145316       2.515616       0.244843       1.639570           0.000003
          158              H      -0.197496      10.771903      17.550655       0.084958       1.342307 0.99903684E+01  0.10242353E+03                                 1.919722                            1.778708      -1.047563       2.362446                    0.996959       3.607533       9.917886       0.503071       1.187569      -0.731157      -0.025074       0.038299       0.002985       0.045874      -0.010648       0.011068       0.004371       0.008969      -0.024222      -0.018288       0.000593       0.017695              1.971817       1.827993      -0.464111      -0.040833       2.464290       0.299641       1.623169           0.000000
          159              H      -1.182647       9.242260      16.103951       0.124983       1.242721 0.88538039E+01  0.88516030E+02                                 1.866147                            1.707092      -1.000882       2.410806                    0.997554       3.435329       9.481059       0.496362       1.234285      -0.720501      -0.035342       0.005324      -0.015331       0.038890      -0.007279       0.006151       0.010795      -0.004009      -0.031343      -0.019022       0.004836       0.014186              1.966952       2.592350      -0.231676       0.526923       1.524082      -0.071426       1.784425           0.000008
          160              H       0.017387       7.312193      15.466095       0.125670       1.235609 0.91880426E+01  0.93534958E+02                                 1.931162                            1.797367      -1.000247       2.417189                    0.997119       3.519033      10.087193       0.456324       1.318506      -0.702478      -0.017239      -0.027539      -0.026133       0.041696       0.004005       0.011649       0.010115       0.011425      -0.005598      -0.014903      -0.003627       0.018529              1.983913       1.834520       0.187164       0.411932       1.956364       0.359308       2.160854           0.000000
          161              H       3.441814       4.058816      14.987702       0.080152       1.591180 0.11263676E+02  0.11974342E+03                                 2.212749                            1.933622      -1.144478       2.321453                    0.995135       3.790870      10.832717       0.462850       1.244785      -0.718081      -0.002146      -0.044395      -0.033092       0.055413       0.001683       0.010601       0.018120      -0.006361      -0.009779      -0.020745      -0.001411       0.022156              2.418462       1.818665      -0.364511      -0.200116       3.053135       0.973159       2.383585           0.000013
          162              H       8.304690      13.994065       1.402515       0.082392       1.332837 0.96258633E+01  0.98706431E+02                                 1.974017                            1.789699      -1.152180       2.312378                    0.995807       3.783802      10.731207       0.478684       1.247818      -0.715343      -0.046758      -0.001960       0.002553       0.046869       0.001284       0.006838      -0.000678       0.038265       0.014264      -0.021585       0.001714       0.019871              2.089070       3.028418       0.206370      -0.400074       1.498489      -0.092894       1.740304          -0.000006
          163              H       1.209592       3.131531      18.434432       0.125022       1.111007 0.80087640E+01  0.77461881E+02                                 1.685293                            1.591252      -0.770396       2.518118                    0.999695       3.177635       8.403220       0.534122       1.185614      -0.733637      -0.022154       0.000556      -0.031642       0.038631       0.004255       0.000558      -0.000636       0.031921       0.032865      -0.022011       0.010534       0.011477              1.711359       1.837210       0.072033       0.445713       1.338264       0.011874       1.958604           0.000009
          164              H       3.432420       3.496464      18.005992       0.106761       1.168566 0.83729294E+01  0.84323859E+02                                 1.918911                            1.752324      -1.308065       2.249171                    0.993024       3.958355      11.754101       0.442232       1.375254      -0.686513       0.005386       0.002985      -0.034701       0.035243       0.000412       0.006500       0.004215       0.021210       0.022519      -0.015173       0.001087       0.014086              2.033910       1.779966       0.082511      -0.488332       1.592196      -0.240230       2.729567           0.000002
          165              H      12.031924      14.137203       6.380485       0.084979       1.342215 0.99896697E+01  0.10241616E+03                                 1.919790                            1.778765      -1.047667       2.362409                    0.996957       3.607388       9.917980       0.503004       1.187728      -0.731121      -0.012132      -0.011987       0.042570       0.045860       0.003589       0.005716      -0.003200       0.018561       0.046774      -0.018285       0.000570       0.017714              1.971892       1.895497       0.163947      -0.431000       1.542408      -0.252103       2.477770          -0.000011
          166              H      14.262598      14.786102       6.301713       0.124991       1.243016 0.88562885E+01  0.88546951E+02                                 1.866442                            1.707334      -1.001022       2.410730                    0.997551       3.435511       9.481841       0.496327       1.234288      -0.720502       0.021787       0.004261       0.031929       0.038888       0.008590      -0.003482      -0.002820       0.020147       0.034286      -0.019023       0.004832       0.014191              1.967285       1.975704       0.024145       0.631283       1.471003       0.075946       2.455147           0.000002
          167              H      15.293213      15.138818       4.207546       0.125671       1.235848 0.91902965E+01  0.93563975E+02                                 1.931439                            1.797613      -1.000297       2.417164                    0.997119       3.519307      10.088424       0.456282       1.318542      -0.702470       0.040073       0.011395      -0.001813       0.041701       0.007209       0.006883       0.003385       0.026669      -0.002733      -0.014912      -0.003611       0.018522              1.984206       2.639207       0.144727       0.108131       1.614485      -0.070390       1.698926          -0.000003
          168              H       8.232609       4.325066      18.745675       0.080147       1.591119 0.11263167E+02  0.11973845E+03                                 2.212847                            1.933693      -1.144220       2.321565                    0.995136       3.790855      10.833221       0.462793       1.244933      -0.718049       0.048667       0.011505      -0.023880       0.055418       0.010531      -0.002869      -0.000933       0.036900      -0.002960      -0.020752      -0.001378       0.022130              2.418584       2.995409       0.185995      -0.998388       1.686360      -0.155640       2.573984           0.000010
          169              H      -5.261294       6.948297       8.203755       0.082393       1.332845 0.96259134E+01  0.98706774E+02                                 1.973991                            1.789681      -1.152125       2.312419                    0.995809       3.783806      10.731103       0.478697       1.247787      -0.715350       0.013743      -0.044732      -0.002565       0.046866      -0.011032       0.002938      -0.006201      -0.031383       0.014261      -0.021593       0.001726       0.019867              2.089039       1.538753      -0.320282      -0.045770       2.988081       0.408141       1.740283           0.000004
          170              H      -5.294219       7.730325      10.384378       0.125005       1.111031 0.80090343E+01  0.77465580E+02                                 1.685349                            1.591301      -0.770314       2.518145                    0.999695       3.177791       8.403844       0.534099       1.185649      -0.733628       0.007909      -0.020703       0.031646       0.038635      -0.006715       0.000790      -0.000300      -0.030188       0.032889      -0.022017       0.010550       0.011467              1.711415       1.348467      -0.100786       0.137389       1.827104      -0.424197       1.958673           0.000017
          171              H      -5.691085       9.947681      10.812818       0.106768       1.168627 0.83734824E+01  0.84330091E+02                                 1.918890                            1.752314      -1.308225       2.249095                    0.993018       3.958459      11.754124       0.442263       1.375147      -0.686532       0.001021       0.006078       0.034701       0.035244      -0.006343      -0.001783      -0.007502      -0.017011       0.022516      -0.015157       0.001099       0.014058              2.033878       1.561194       0.005172       0.063724       1.810962       0.540478       2.729479           0.000004
          172              H      17.161494      10.509989       3.225785       0.084995       1.342035 0.99881689E+01  0.10239913E+03                                 1.919793                            1.778766      -1.047665       2.362418                    0.996957       3.607373       9.918556       0.502936       1.187909      -0.731078      -0.007262      -0.015428      -0.042566       0.045854      -0.003041       0.004939      -0.004302      -0.018950       0.046772      -0.018290       0.000582       0.017708              1.971892       1.478596       0.016559       0.094034       1.959319       0.490391       2.477761          -0.000002
          173              H      -6.500566      12.829391       3.304557       0.124978       1.242771 0.88541256E+01  0.88518570E+02                                 1.866058                            1.707019      -1.000924       2.410769                    0.997549       3.435272       9.480347       0.496427       1.234133      -0.720536      -0.003249       0.021954      -0.031937       0.038891       0.000355       0.001506       0.004237      -0.026469       0.034286      -0.019024       0.004820       0.014204              1.966852       1.511633      -0.139792       0.138787       1.934375      -0.620270       2.454547           0.000005
          174              H      -6.511529      13.918675       5.398724       0.125689       1.235657 0.91886686E+01  0.93544246E+02                                 1.931320                            1.797515      -1.000138       2.417232                    0.997118       3.519219      10.088349       0.456266       1.318632      -0.702451      -0.002621       0.041571       0.001814       0.041693      -0.002775      -0.000874      -0.007592      -0.029791      -0.002732      -0.014899      -0.003602       0.018500              1.984079       1.637295      -0.209446       0.102403       2.616105      -0.078476       1.698837          -0.000002
          175              H      -6.509926      14.749533      10.073135       0.080177       1.589921 0.11253533E+02  0.11961134E+03                                 2.211738                            1.932852      -1.144375       2.321507                    0.995135       3.790372      10.830991       0.462895       1.244915      -0.718046      -0.005374       0.049707       0.023873       0.055404      -0.003400      -0.000063       0.003045      -0.041944      -0.002961      -0.020754      -0.001385       0.022139              2.417262       1.714171      -0.266495      -0.185886       2.965125       0.992342       2.572490           0.000014
          176              H      -0.376377      13.676890       8.307502       0.082393       1.332850 0.96259410E+01  0.98708827E+02                                 1.974157                            1.789804      -1.152060       2.312441                    0.995812       3.783872      10.731990       0.478624       1.247956      -0.715314       0.018597       0.021868      -0.037044       0.046865      -0.006915      -0.005775      -0.018521      -0.002273       0.008430      -0.021570       0.001706       0.019865              2.089237       2.183992       0.320450      -0.679125       1.759631      -0.487474       2.324088           0.000001
          177              H      -2.514491      14.430062       8.785895       0.125028       1.110887 0.80077440E+01  0.77450117E+02                                 1.685222                            1.591188      -0.770317       2.518158                    0.999696       3.177572       8.403151       0.534109       1.185671      -0.733623      -0.018716       0.028339      -0.018412       0.038632      -0.008292      -0.008833      -0.013912       0.006293      -0.012487      -0.022000       0.010534       0.011466              1.711284       1.578079      -0.271000       0.141876       1.952848      -0.417775       1.602926           0.000016
          178              H      -3.777277      13.386292      10.390142       0.106755       1.168573 0.83729667E+01  0.84323628E+02                                 1.918834                            1.752263      -1.308191       2.249105                    0.993020       3.958421      11.753936       0.442268       1.375152      -0.686532      -0.031541       0.015502       0.002677       0.035246      -0.009169      -0.003491      -0.009920      -0.008733      -0.001754      -0.015140       0.001084       0.014056              2.033817       2.847815      -0.310590      -0.279274       1.614105       0.055393       1.639532           0.000005
          179              H       2.378238       8.950487      11.268155       0.084986       1.341966 0.99875284E+01  0.10239200E+03                                 1.919820                            1.778781      -1.047552       2.362462                    0.996959       3.607362       9.918840       0.502898       1.188005      -0.731055       0.044449      -0.010870      -0.002983       0.045856      -0.011106      -0.000412      -0.011872       0.006427      -0.024200      -0.018265       0.000566       0.017699              1.971931       2.685501      -0.161042      -0.296151       1.607049      -0.061381       1.623243          -0.000002
          180              H       1.264475       7.511829      12.714859       0.124969       1.242749 0.88539016E+01  0.88516269E+02                                 1.866094                            1.707041      -1.000770       2.410852                    0.997554       3.435235       9.480416       0.496402       1.234197      -0.720522       0.016804      -0.031550       0.015331       0.038895      -0.004396      -0.008118      -0.009386       0.012268      -0.031340      -0.019006       0.004825       0.014181              1.966900       1.788363      -0.515908       0.242979       2.327963      -0.472961       1.784375           0.000009
          181              H      -0.955210       7.999896      13.352715       0.125677       1.235673 0.91887384E+01  0.93544312E+02                                 1.931277                            1.797478      -1.000219       2.417198                    0.997120       3.519089      10.087652       0.456291       1.318568      -0.702466      -0.020211      -0.025427       0.026142       0.041694      -0.000472      -0.005632      -0.014323      -0.013925      -0.005589      -0.014863      -0.003636       0.018499              1.984031       1.825295       0.183842      -0.201434       1.965820      -0.508163       2.160978           0.000002
          182              H      -5.163985      10.144043      13.831108       0.080152       1.590723 0.11259904E+02  0.11969516E+03                                 2.212458                            1.933390      -1.144307       2.321526                    0.995135       3.790721      10.832471       0.462838       1.244903      -0.718052      -0.041137      -0.016819       0.033091       0.055409       0.003307      -0.013531      -0.016013       0.002831      -0.009787      -0.020719      -0.001409       0.022128              2.418131       3.144613       0.104421      -0.984030       1.726511      -0.135677       2.383268           0.000014
          183              C       8.850545       0.440383       2.007710       0.064416      28.108158 0.34530236E+03  0.76915419E+04                                 8.105172                            6.241281       0.211946       2.072462                    0.999810      26.729085      75.685804       0.649999       0.423038      -1.056184      -0.042200       0.031189       0.005314       0.052743      -0.017505      -0.019707      -0.014844      -0.023434      -0.006475      -0.037107       0.013735       0.023372              9.141793       8.471654      -0.451491       2.861512      11.636553       2.607728       7.317173          -0.000004
          184              C       9.702350       1.209088       2.789661      -0.134096      31.059813 0.39794173E+03  0.91294969E+04                                 8.470361                            6.568792       0.337964       2.085239                    0.999782      28.505715      80.334856       0.656593       0.406614      -1.073075      -0.017540       0.013156       0.012589       0.025283      -0.005962       0.020299       0.001761       0.021608      -0.030096      -0.022373      -0.005168       0.027541              9.453971       8.816620      -0.326473       2.722448      11.790139       3.310418       7.755153           0.000010
          185              C       9.369796       2.472504       3.106668      -0.087646      33.708699 0.44494143E+03  0.10587623E+05                                 9.279497                            7.195152      -0.140613       1.938058                    0.998532      29.552627      87.245502       0.589932       0.436323      -1.045265      -0.017668      -0.012805       0.003157       0.022047       0.007992       0.001130      -0.009377       0.022564       0.032452      -0.021876       0.007904       0.013972             10.454458       9.837499      -0.748719       2.912289      13.043258       3.346286       8.482616           0.000004
          186              C       8.136807       3.021569       2.655173      -0.006110      39.004420 0.45308778E+03  0.10710892E+05                                 9.933821                            7.104306       0.060750       2.016834                    0.999455      27.685703      78.564218       0.620255       0.417727      -1.068507       0.016285      -0.004692       0.019530       0.025858       0.005017       0.005133      -0.000530      -0.005766      -0.002500      -0.008416       0.001467       0.006948             11.954197      10.906834      -1.747641       3.087151      15.983715       4.223185       8.972041           0.000001
          187              C       7.330493       2.150815       1.830955       0.099235      36.257965 0.40702879E+03  0.94163095E+04                                 9.637217                            6.834991      -0.155133       1.957878                    0.999458      26.911533      76.836693       0.615132       0.430410      -1.055063       0.020186      -0.053036       0.000164       0.056748      -0.007515      -0.011994      -0.012350      -0.003208       0.028741      -0.021828       0.002732       0.019096             11.717576      11.729101      -1.542460       3.740268      14.231672       3.891916       9.191955          -0.000009
          188              C       4.193108       2.176311       0.038425       0.062801      27.797644 0.34600205E+03  0.76891152E+04                                 7.952231                            6.193086       0.307577       2.099072                    0.999826      26.633739      74.630645       0.663043       0.415687      -1.063845       0.050166       0.011972       0.016053       0.054015       0.024363       0.010126      -0.001575       0.025340       0.057821      -0.037875       0.011075       0.026800              8.819226       9.774169      -2.133554       2.349160      10.080546       1.785286       6.602964          -0.000007
          189              C       3.603289       3.398686       0.368881      -0.144059      32.592051 0.43198459E+03  0.10126207E+05                                 8.803681                            6.881801       0.215404       2.039623                    0.999776      29.305723      83.759501       0.635565       0.411119      -1.069043       0.017472       0.008840       0.007068       0.020817      -0.015492       0.018836       0.012154       0.025047      -0.025495      -0.032536       0.003633       0.028902              9.854842      11.510499      -1.991088       3.028850      10.837169       1.593831       7.216857           0.000009
          190              C       4.304501       4.287187       1.173886      -0.080861      33.620150 0.43627400E+03  0.10312705E+05                                 9.232116                            7.089317      -0.026474       1.975906                    0.999088      29.205546      85.454076       0.599808       0.431997      -1.049675       0.009205      -0.011238       0.001016       0.014562      -0.006028      -0.011755       0.002498      -0.001787       0.001830      -0.012711      -0.001433       0.014144             10.527293      12.891567      -1.235222       4.625700      10.083033       1.418006       8.607279           0.000004
          191              C       5.574982       3.894635       1.650549       0.005189      41.144891 0.43351323E+03  0.10146145E+05                                10.363611                            6.965155      -0.041951       1.988719                    0.999290      27.373759      77.553733       0.623615       0.419653      -1.066173      -0.023091       0.015167      -0.006539       0.028390       0.002185      -0.003051       0.002719      -0.009619       0.015953      -0.008857       0.001786       0.007070             13.076621      15.031212       0.517326       6.441141      13.188930       4.224971      11.009722           0.000004
          192              C       6.072091       2.628001       1.322976       0.104243      35.021913 0.40002426E+03  0.92174542E+04                                 9.423127                            6.779969      -0.111794       1.971814                    0.999505      26.785150      76.411917       0.616852       0.430924      -1.054375      -0.035783      -0.029062      -0.032980       0.056681       0.018294       0.001299      -0.010196       0.014640       0.042556      -0.028778       0.009526       0.019253             11.203173      12.008042      -1.480796       3.924868      12.875888       3.330953       8.725590          -0.000007
          193              C       7.250518       6.327084       3.565847       0.153205      27.956730 0.32272172E+03  0.70953141E+04                                 8.142878                            6.017617       0.139993       2.043431                    0.999816      26.651972      75.925446       0.662080       0.420777      -1.053535       0.003743      -0.045755      -0.016451       0.048767       0.000051      -0.044488       0.002469      -0.078797       0.059598      -0.071104       0.029094       0.042010              9.778432       8.271912       1.376952       2.839071      13.404606       4.059657       7.658777           0.000013
          194              C       6.398708       4.733110       2.472654       0.083328      39.841013 0.40965847E+03  0.95092826E+04                                10.315711                            6.848312      -0.185504       1.938049                    0.999609      27.479623      79.048683       0.614616       0.429315      -1.053862      -0.045617       0.056678       0.002267       0.072791       0.023447       0.002525       0.004106       0.012416       0.032141      -0.029685       0.008783       0.020902             13.384010      13.350691       3.627981       6.808894      14.538816       6.450922      12.262522           0.000005
          195              C       7.637971       4.316043       2.910700       0.066034      38.273957 0.41137232E+03  0.95521193E+04                                 9.944485                            6.829167       0.019761       2.000692                    0.999710      27.543535      79.058019       0.620454       0.425140      -1.057206       0.060643       0.038604       0.049400       0.087225       0.000053       0.008448       0.011817      -0.032305      -0.024138      -0.020253      -0.004462       0.024715             12.565926      10.465800      -0.652923       2.937803      18.029562       5.373926       9.202418           0.000002
          196              C       5.308498       2.945079       7.598560       0.064442      28.107730 0.34529150E+03  0.76912419E+04                                 8.105097                            6.241141       0.212047       2.072498                    0.999810      26.728488      75.683908       0.650013       0.423032      -1.056187       0.043459      -0.029373      -0.005315       0.052723      -0.006248       0.007519       0.023656       0.040183      -0.006518      -0.037227       0.013815       0.023412              9.141762      11.569119       0.643294      -1.504756       8.539185      -3.566888       7.316982           0.000002
          197              C       5.749297       4.004386       6.816609      -0.134127      31.061102 0.39796112E+03  0.91300840E+04                                 8.470761                            6.569081       0.337888       2.085219                    0.999782      28.505960      80.337060       0.656557       0.406630      -1.073061       0.018281      -0.012169      -0.012614       0.025326      -0.011408       0.005223      -0.019555      -0.009375      -0.030159      -0.022203      -0.005265       0.027468              9.454412      11.665691       0.680475      -2.213691       8.942082      -3.670312       7.755465           0.000014
          198              C       7.051306       4.111979       6.499602      -0.087617      33.707607 0.44491877E+03  0.10587001E+05                                 9.279490                            7.195081      -0.140352       1.938138                    0.998534      29.552070      87.244920       0.589918       0.436337      -1.045251      -0.006190      -0.020932      -0.003161       0.022056      -0.000874       0.009343       0.002231      -0.027660       0.032450      -0.021976       0.007848       0.014127             10.454473      13.157701       0.424841      -2.183958       9.723153      -3.861166       8.482565           0.000003
          199              C       7.979967       3.132532       6.951097      -0.006149      39.007958 0.45311935E+03  0.10712041E+05                                 9.935180                            7.105046       0.060861       2.016870                    0.999454      27.686864      78.574179       0.620146       0.417785      -1.068449      -0.009848       0.013794      -0.019517       0.025849       0.005701       0.002308      -0.004517      -0.001883      -0.002529      -0.008373       0.001527       0.006846             11.956048      16.520618       0.236159      -2.953099      10.374097      -4.319165       8.973431           0.000001
          200              C       7.427791       2.082099       7.775315       0.099245      36.260762 0.40704765E+03  0.94170395E+04                                 9.638384                            6.835553      -0.154966       1.957924                    0.999458      26.912620      76.845923       0.615040       0.430461      -1.055011      -0.056760       0.001356      -0.000150       0.056777      -0.004851       0.007728       0.015529       0.011913       0.028822      -0.021939       0.002715       0.019224             11.719248      14.925435      -0.413503      -2.422924      11.039123      -4.824406       9.193186          -0.000009
          201              C       8.497636      -0.867328       9.567845       0.062801      27.797743 0.34600001E+03  0.76890927E+04                                 7.952356                            6.193120       0.307736       2.099121                    0.999826      26.633707      74.631745       0.663030       0.415694      -1.063836      -0.005427       0.051289      -0.016054       0.054016       0.011002       0.004917      -0.008919      -0.050337       0.057827      -0.037891       0.011195       0.026696              8.819411      11.387296      -1.563094      -0.900213       8.467641      -2.810235       6.603295          -0.000005
          202              C       9.846704      -1.015968       9.237389      -0.144050      32.593548 0.43200185E+03  0.10126792E+05                                 8.804190                            6.882090       0.215237       2.039565                    0.999775      29.306578      83.764830       0.635526       0.411137      -1.069022       0.002543       0.019413      -0.007044       0.020807      -0.019919      -0.005097      -0.021673      -0.000017      -0.025550      -0.032377       0.003513       0.028864              9.855530      12.163827      -1.760588      -0.492951      10.185299      -3.387457       7.217465           0.000005
          203              C      10.450647      -0.058710       8.432384      -0.080844      33.621049 0.43627452E+03  0.10312845E+05                                 9.232752                            7.089633      -0.026421       1.975929                    0.999088      29.205639      85.458251       0.599748       0.432035      -1.049639      -0.013670       0.004929      -0.001023       0.014567      -0.004154      -0.006120       0.010431       0.009054       0.001599      -0.012911      -0.001238       0.014149             10.528189      11.172119      -1.843842       0.205165      11.804437      -4.834485       8.608012          -0.000004
          204              C       9.657049       1.008255       7.955721       0.005239      41.152501 0.43356571E+03  0.10148071E+05                                10.366332                            6.966527      -0.041999       1.988707                    0.999289      27.375411      77.570825       0.623403       0.419768      -1.066059       0.022010      -0.016638       0.006476       0.028341       0.004723      -0.003522       0.002113       0.004738       0.016028      -0.008910       0.001874       0.007036             13.080536      13.072049      -0.176473      -1.837084      15.156403      -7.483839      11.013157           0.000003
          205              C       8.297157       1.054734       8.283294       0.104231      35.028542 0.40008350E+03  0.92195791E+04                                 9.425993                            6.781593      -0.111721       1.971838                    0.999507      26.787507      76.433124       0.616597       0.431066      -1.054240      -0.015475      -0.043432       0.032972       0.056683       0.009634       0.010143       0.002266      -0.034396       0.042617      -0.028826       0.009437       0.019389             11.207025      13.714872      -0.879200      -1.833067      11.177566      -4.812743       8.728637          -0.000009
          206              C      11.391856       3.398739       6.040423       0.153237      27.956227 0.32269333E+03  0.70946069E+04                                 8.143136                            6.017543       0.139952       2.043428                    0.999816      26.651455      75.926079       0.662046       0.420804      -1.053507      -0.044386      -0.011709       0.016461       0.048767       0.024831      -0.017086       0.041217       0.061230       0.059602      -0.071173       0.029146       0.042027              9.779047      11.969843       2.684764      -2.881902       9.708045      -4.030288       7.659254           0.000016
          207              C      10.172988       2.064345       7.133616       0.083139      39.848280 0.40971468E+03  0.95110595E+04                                10.317429                            6.849033      -0.185396       1.938100                    0.999609      27.482266      79.062206       0.614540       0.429347      -1.053827       0.068657      -0.024120      -0.002275       0.072806       0.014341      -0.002947      -0.003601      -0.039172       0.032254      -0.029721       0.008935       0.020786             13.386768      12.128891       3.196394      -3.813708      15.766207      -8.571933      12.265207           0.000004
          208              C       9.366685       3.093707       6.695570       0.066107      38.275198 0.41136392E+03  0.95521192E+04                                 9.945745                            6.829761       0.019805       2.000716                    0.999711      27.543678      79.065820       0.620321       0.425222      -1.057127       0.016161       0.069956      -0.049348       0.087123       0.010173      -0.008215      -0.011720       0.025099      -0.024109      -0.020085      -0.004508       0.024593             12.567911      17.602088       1.869951      -4.088373      10.897620      -4.562162       9.204023           0.000002
          209              C      -9.361812      -0.078599      16.578501       0.064426      28.107676 0.34529380E+03  0.76912866E+04                                 8.105047                            6.241169       0.212046       2.072502                    0.999810      26.728285      75.682671       0.650012       0.423033      -1.056189       0.003687      -0.003974      -0.052452       0.052731       0.003490       0.003638       0.018176       0.047564       0.041328      -0.037235       0.013736       0.023499              9.141676       4.698352       0.077769       1.626699      12.774361       0.861605       9.952316          -0.000004
          210              C      -9.369659      -1.444060      16.830185      -0.134134      31.060441 0.39795347E+03  0.91298181E+04                                 8.470477                            6.568902       0.337789       2.085186                    0.999782      28.505883      80.335113       0.656586       0.406616      -1.073076       0.009940      -0.007768      -0.021941       0.025309      -0.001525       0.008017      -0.015607      -0.026592       0.043013      -0.022378      -0.005107       0.027485              9.454097       4.636984      -0.135153       1.126609      13.609519       1.053630      10.115789           0.000012
          211              C      13.934740      -2.312596      15.829212      -0.087581      33.706765 0.44490753E+03  0.10586638E+05                                 9.279250                            7.194934      -0.140446       1.938118                    0.998533      29.551524      87.242145       0.589933       0.436330      -1.045258       0.014505       0.015059      -0.007046       0.022064      -0.003416      -0.002460      -0.014455       0.017439      -0.027069      -0.021748       0.007865       0.013883             10.454195       5.250017      -0.157815       1.380706      14.500755       1.180072      11.611813           0.000006
          212              C      13.718254      -1.836749      14.505468      -0.006197      39.009437 0.45314429E+03  0.10712754E+05                                 9.935363                            7.105204       0.060697       2.016815                    0.999454      27.687435      78.575677       0.620145       0.417780      -1.068454       0.012728      -0.015808       0.016009       0.025849       0.002500       0.004305      -0.001735      -0.006977      -0.015458      -0.008377       0.001497       0.006880             11.956275       5.265269      -0.012667       1.785747      16.354234       2.382912      14.249320           0.000002
          213              C      13.724534      -0.400297      14.349846       0.099213      36.260324 0.40705220E+03  0.94170980E+04                                 9.638112                            6.835506      -0.155221       1.957855                    0.999458      26.912256      76.842741       0.615059       0.430450      -1.055026       0.018412       0.025728       0.047114       0.056750      -0.004137       0.000161       0.004883       0.039147       0.005523      -0.021926       0.002833       0.019093             11.718832       5.077549      -0.482202       1.636949      16.060159       0.917611      14.018787          -0.000009
          214              C      13.294706       2.096557      11.773445       0.062838      27.797317 0.34599362E+03  0.76889035E+04                                 7.952295                            6.193146       0.307494       2.099046                    0.999826      26.633960      74.631854       0.663016       0.415706      -1.063831      -0.009239      -0.040887       0.034049       0.054004      -0.006232      -0.004053      -0.021620      -0.005174      -0.084698      -0.037703       0.011037       0.026666              8.819288       4.404597      -0.295072       1.218474      10.165293       0.186169      11.887975          -0.000009
          215              C      13.184887       1.368890      10.586110      -0.144098      32.592930 0.43200133E+03  0.10126653E+05                                 8.803651                            6.881778       0.215257       2.039567                    0.999775      29.306509      83.760767       0.635591       0.411100      -1.069059      -0.004219      -0.018192       0.009151       0.020796      -0.009692       0.003048      -0.010175      -0.037100       0.069585      -0.032532       0.003594       0.028939              9.854816       4.997061      -0.089215       1.467826      11.404074      -0.613970      13.163312           0.000005
          216              C      13.189588      -0.018757      10.645668      -0.080782      33.614464 0.43618643E+03  0.10309888E+05                                 9.230197                            7.087926      -0.026468       1.975916                    0.999088      29.203062      85.437496       0.599966       0.431914      -1.049748       0.003046       0.002567       0.014002       0.014557      -0.001258      -0.007263       0.008821       0.011208       0.015915      -0.012919      -0.001253       0.014172             10.525042       5.412477      -0.687959       1.888186      13.045637      -2.452169      13.117011          -0.000001
          217              C      13.340345      -0.631151      11.909661       0.005214      41.145465 0.43351483E+03  0.10146194E+05                                10.363757                            6.965206      -0.042099       1.988675                    0.999289      27.373691      77.553639       0.623608       0.419658      -1.066169      -0.004794       0.004440      -0.027550       0.028314      -0.002134      -0.001102       0.005531       0.000707      -0.018657      -0.008854       0.001841       0.007014             13.076873       5.344971      -0.842828       1.701446      19.956309      -2.478057      13.929337           0.000003
          218              C      13.504284       0.168060      13.046852       0.104264      35.020615 0.40000583E+03  0.92169109E+04                                 9.422862                            6.779782      -0.111771       1.971834                    0.999505      26.784436      76.409049       0.616866       0.430920      -1.054379      -0.001284       0.055275      -0.012423       0.056669      -0.000466      -0.001796      -0.014559       0.016555      -0.065276      -0.028630       0.009392       0.019238             11.202898       4.846518      -0.500001       1.567404      15.069549      -0.002850      13.692628          -0.000008
          219              C      13.198993      -4.148410      11.873350       0.153224      27.957763 0.32270968E+03  0.70950910E+04                                 8.143508                            6.017768       0.139847       2.043388                    0.999816      26.652697      75.931497       0.662018       0.420814      -1.053496       0.006874       0.038232       0.029483       0.048767       0.000144      -0.009332       0.052163       0.050232      -0.069124      -0.071150       0.029216       0.041933              9.779489       4.766241       0.863079       1.111038      15.887027       1.616457       8.685198           0.000016
          220              C      13.341753      -2.053072      12.098136       0.083125      39.849586 0.40974298E+03  0.95118765E+04                                10.317596                            6.849321      -0.185385       1.938093                    0.999609      27.482931      79.064676       0.614521       0.429353      -1.053823      -0.009658      -0.017584      -0.069984       0.072803       0.000326      -0.008143      -0.010927      -0.010182      -0.076037      -0.029616       0.008831       0.020784             13.386710       5.358113      -0.567336       1.123685      24.473904      -1.589527      10.328113           0.000005
          221              C      13.482941      -2.612112      13.350794       0.066161      38.273914 0.41135515E+03  0.95518368E+04                                 9.945455                            6.829650       0.019764       2.000713                    0.999711      27.543070      79.062994       0.620333       0.425218      -1.057133       0.001927      -0.082752       0.027223       0.087136       0.003501       0.008889       0.012489      -0.033096      -0.003731      -0.020266      -0.004502       0.024768             12.567415       5.363713       0.654660       1.609734      18.734410       3.496271      13.604123           0.000004
          222              C      -4.796975      -3.306501      12.240309       0.064478      28.106300 0.34527359E+03  0.76906856E+04                                 8.104650                            6.240890       0.212144       2.072531                    0.999811      26.727305      75.677926       0.650045       0.423020      -1.056202      -0.004979       0.002174       0.052470       0.052750      -0.012210      -0.015801      -0.009329      -0.041433       0.041388      -0.037147       0.013799       0.023348              9.141192      11.827586       2.598327      -0.269765       5.644155      -1.820553       9.951836           0.000001
          223              C      17.448567      -3.769052      11.988625      -0.134125      31.059627 0.39794017E+03  0.91294401E+04                                 8.470324                            6.568801       0.337850       2.085208                    0.999782      28.505410      80.333557       0.656590       0.406617      -1.073075      -0.010663       0.006792       0.021935       0.025317       0.007164       0.017505      -0.002216       0.022554       0.043015      -0.022321      -0.005282       0.027603              9.453897      12.697279       2.714555      -0.617570       5.548764      -1.413163      10.115649           0.000008
          224              C      16.705014      -4.271524      12.989598      -0.087623      33.707296 0.44492059E+03  0.10587007E+05                                 9.279272                            7.194976      -0.140442       1.938112                    0.998533      29.551800      87.242699       0.589940       0.436322      -1.045265       0.009355       0.018692       0.007048       0.022058      -0.008157       0.012923       0.007307      -0.009327      -0.027089      -0.021945       0.008032       0.013913             10.454202      13.572297       2.784429      -0.652137       6.178539      -1.694873      11.611771           0.000002
          225              C      -6.304473      -4.316990      14.313342      -0.006123      39.005526 0.45309327E+03  0.10711182E+05                                 9.934547                            7.104739       0.060701       2.016833                    0.999453      27.685578      78.567523       0.620178       0.417773      -1.068465      -0.019170       0.006714      -0.015988       0.025849       0.004152       0.003165      -0.003371       0.002257      -0.015384      -0.008346       0.001457       0.006889             11.955180      15.128875       3.474591      -1.650683       6.488687      -2.477329      14.247979           0.000002
          226              C      -4.952262      -3.832255      14.468964       0.099231      36.259645 0.40704050E+03  0.94167835E+04                                 9.638050                            6.835426      -0.155156       1.957876                    0.999458      26.911935      76.842279       0.615058       0.430452      -1.055022       0.018128       0.025932      -0.047105       0.056745      -0.015515      -0.004456      -0.001658      -0.025303       0.005496      -0.021882       0.002768       0.019114             11.718771      15.142737       3.076339      -0.319227       5.994580      -1.849017      14.018994          -0.000008
          227              C      -2.454894      -3.405177      17.045365       0.062809      27.797401 0.34599276E+03  0.76888627E+04                                 7.952236                            6.193061       0.307635       2.099092                    0.999825      26.633542      74.630044       0.663034       0.415695      -1.063840      -0.035457      -0.022362      -0.034019       0.053986      -0.003231       0.019131       0.011160       0.011827      -0.084785      -0.037843       0.011117       0.026726              8.819284       9.710629       1.580923       0.230671       4.859132      -1.210792      11.888092          -0.000005
          228              C      -3.104324      -3.751246      18.232700      -0.144068      32.592580 0.43198509E+03  0.10126259E+05                                 8.803835                            6.881819       0.215364       2.039614                    0.999775      29.306155      83.761893       0.635560       0.411120      -1.069038      -0.015747      -0.010051      -0.009179       0.020815       0.004112       0.010713       0.000666       0.041006       0.069436      -0.032487       0.003487       0.029000              9.855126      10.748528       1.944183       1.068453       5.652897      -1.179098      13.163954           0.000005
          229              C      -4.414179      -4.209359      18.173142      -0.080844      33.618166 0.43623715E+03  0.10311618E+05                                 9.231729                            7.088961      -0.026520       1.975896                    0.999087      29.204746      85.450898       0.599830       0.431990      -1.049679       0.001351       0.003711      -0.013987       0.014534      -0.004531      -0.010586       0.004113      -0.007151       0.015799      -0.012772      -0.001408       0.014180             10.526902      12.631926       1.864086       2.941968       5.829057      -0.962968      13.119723          -0.000001
          230              C      -5.041820      -4.271376      16.909149       0.005217      41.150103 0.43354911E+03  0.10147476E+05                                10.365564                            6.966182      -0.041866       1.988755                    0.999288      27.374592      77.564978       0.623453       0.419742      -1.066087       0.005820      -0.003036       0.027610       0.028380      -0.001882      -0.005440      -0.000678       0.002138      -0.018646      -0.008718       0.001767       0.006951             13.079381      18.866210       3.937227       2.903704       6.439757      -0.778358      13.932176           0.000005
          231              C      -4.342976      -3.850434      15.771958       0.104279      35.026159 0.40005768E+03  0.92187730E+04                                 9.425411                            6.781283      -0.111785       1.971830                    0.999506      26.786202      76.426846       0.616628       0.431055      -1.054254       0.052529       0.017194       0.012441       0.056654      -0.005597       0.013216       0.006658      -0.012322      -0.065358      -0.028754       0.009463       0.019292             11.206258      14.252125       2.824889       0.524918       5.669541      -1.477380      13.697109          -0.000007
          232              C      -8.310811      -5.577051      16.945460       0.153227      27.957371 0.32270635E+03  0.70949610E+04                                 8.143272                            6.017596       0.139837       2.043378                    0.999815      26.652380      75.928950       0.662054       0.420794      -1.053514       0.033761       0.019228      -0.029487       0.048775      -0.015680      -0.052229      -0.008486      -0.039219      -0.069170      -0.071065       0.029105       0.041961              9.779216      14.108733       4.166110      -1.153633       6.544112      -1.586195       8.684804           0.000020
          233              C      -6.382893      -4.744021      16.720674       0.083138      39.847393 0.40971708E+03  0.95110284E+04                                10.316938                            6.848870      -0.185271       1.938133                    0.999609      27.481848      79.057905       0.614579       0.429324      -1.053852      -0.013359      -0.014953       0.069999       0.072814       0.003458       0.007672       0.011408       0.007528      -0.076038      -0.029684       0.008832       0.020851             13.385940      22.705608       5.566073       1.872700       7.125087      -0.529530      10.327126           0.000006
          234              C      -6.957041      -4.797276      15.468016       0.066115      38.271351 0.41133944E+03  0.95510877E+04                                 9.943764                            6.828690       0.019834       2.000716                    0.999711      27.542210      79.051015       0.620509       0.425114      -1.057230      -0.078709      -0.025795      -0.027180       0.087173       0.013122      -0.008682      -0.012406       0.021360      -0.003900      -0.020181      -0.004448       0.024629             12.565085      16.834346       4.710144      -2.759025       7.259439      -2.682339      13.601470           0.000004
          235              C       1.007179      -9.573600      17.827316       0.064427      28.107983 0.34529770E+03  0.76913990E+04                                 8.105105                            6.241201       0.212046       2.072499                    0.999810      26.728519      75.683591       0.650011       0.423033      -1.056189      -0.042187      -0.011006      -0.029667       0.052735      -0.008325       0.025102       0.014012      -0.025075      -0.011431      -0.037237       0.013734       0.023503              9.141752       8.471450       2.703866      -1.039471       6.138658       0.566615      12.815147          -0.000002
          236              C       1.858970      -9.280774      16.770626      -0.134139      31.061027 0.39796213E+03  0.91300687E+04                                 8.470567                            6.568959       0.337781       2.085178                    0.999782      28.506288      80.336544       0.656585       0.406614      -1.073077      -0.017568       0.004330      -0.017708       0.025317       0.020546      -0.004906       0.001120       0.026318      -0.015988      -0.022398      -0.005101       0.027499              9.454205       8.816728       2.521002      -1.078352       5.897171       0.092071      13.648717           0.000012
          237              C      -6.316950      12.546652      15.517969      -0.087584      33.707181 0.44491364E+03  0.10586818E+05                                 9.279301                            7.194962      -0.140428       1.938121                    0.998533      29.551810      87.243088       0.589935       0.436327      -1.045260      -0.017683       0.009134       0.009527       0.022065      -0.003000      -0.007388      -0.007052      -0.006090      -0.053778      -0.021744       0.007875       0.013869             10.454262       9.837438       2.896523      -0.807644       6.724758       0.301712      14.800589           0.000004
          238              C      -7.549942      11.881112      15.268206      -0.006197      39.010105 0.45315246E+03  0.10713000E+05                                 9.935470                            7.105264       0.060679       2.016804                    0.999454      27.687760      78.576893       0.620143       0.417780      -1.068454       0.016277       0.019254      -0.005681       0.025845       0.001948      -0.006834       0.002166      -0.003064       0.005293      -0.008376       0.001495       0.006881             11.956420      10.908635       3.548061      -0.029932       7.068750       0.924809      17.891876           0.000001
          239              C      -8.356240      11.602706      16.434407       0.099207      36.261241 0.40706329E+03  0.94174143E+04                                 9.638215                            6.835559      -0.155194       1.957856                    0.999458      26.912751      76.844277       0.615062       0.430445      -1.055030       0.020214       0.026677       0.045844       0.056762      -0.006637       0.012582       0.000736      -0.023467      -0.032011      -0.021911       0.002838       0.019073             11.718977      11.730185       4.010795      -0.534417       7.082071       0.236237      16.344676          -0.000010
          240              C     -11.493613      10.037590      17.308577       0.062836      27.797870 0.34600106E+03  0.76891142E+04                                 7.952390                            6.193201       0.307493       2.099040                    0.999826      26.634359      74.633323       0.663015       0.415704      -1.063831       0.050165       0.007936      -0.018382       0.054013      -0.003384      -0.026068      -0.017090      -0.007123      -0.039725      -0.037701       0.011027       0.026675              8.819408       9.774546       3.101315       0.673151       5.926352       0.613138      10.757327          -0.000010
          241              C     -12.083449       9.712574      16.084738      -0.144104      32.593883 0.43201558E+03  0.10127077E+05                                 8.803812                            6.881879       0.215235       2.039552                    0.999775      29.307138      83.763112       0.635588       0.411099      -1.069060       0.017459       0.001698      -0.011195       0.020809       0.024094       0.004129      -0.005826       0.035802       0.006628      -0.032555       0.003599       0.028956              9.855017      11.510917       3.618768       0.209891       6.741763       0.770691      11.312369           0.000001
          242              C     -11.382253       9.965467      14.912774      -0.080791      33.615216 0.43619717E+03  0.10310202E+05                                 9.230284                            7.087971      -0.026452       1.975916                    0.999088      29.203595      85.439227       0.599970       0.431909      -1.049752       0.009201       0.006483       0.009236       0.014560      -0.007111       0.011270      -0.001018       0.000402       0.008358      -0.012905      -0.001265       0.014170             10.525160      12.888942       4.622512      -1.242980       7.746559      -0.070038      10.939979          -0.000006
          243              C     -10.111770      10.574547      15.014408       0.005216      41.146413 0.43352432E+03  0.10146480E+05                                10.363920                            6.965286      -0.042118       1.988662                    0.999289      27.374085      77.555201       0.623603       0.419658      -1.066168      -0.022989      -0.013213      -0.009925       0.028312      -0.003757      -0.000264      -0.002638      -0.009653       0.015923      -0.008860       0.001841       0.007018             13.077114      15.031702       5.319663      -3.669047       7.895766      -1.169070      16.303874           0.000002
          244              C      -9.614644      10.924188      16.275135       0.104256      35.021529 0.40001684E+03  0.92172241E+04                                 9.422966                            6.779833      -0.111731       1.971839                    0.999505      26.784964      76.410698       0.616869       0.430914      -1.054383      -0.035784      -0.014016       0.041665       0.056683      -0.007998      -0.016373      -0.007166      -0.015601      -0.048255      -0.028616       0.009399       0.019217             11.203046      12.007781       4.139287      -0.680371       6.878316       0.131404      14.723041          -0.000010
          245              C      -8.436275      11.016990      11.950200       0.153225      27.957686 0.32270836E+03  0.70950552E+04                                 8.143500                            6.017760       0.139850       2.043390                    0.999816      26.652623      75.931263       0.662018       0.420815      -1.053495       0.003760       0.008620       0.047852       0.048767      -0.038553       0.022249       0.003048      -0.069468       0.087647      -0.071150       0.029216       0.041935              9.779488       8.272244       1.770205      -2.612395       5.579707       0.458387      15.486512           0.000016
          246              C      -9.288059      10.867262      13.877218       0.083126      39.849985 0.40974590E+03  0.95119694E+04                                10.317685                            6.849358      -0.185427       1.938079                    0.999609      27.483078      79.065418       0.614517       0.429355      -1.053821      -0.045633      -0.026379      -0.050220       0.072803      -0.009600      -0.021488      -0.011616      -0.000801      -0.007434      -0.029618       0.008834       0.020784             13.386856      13.353133       4.083445      -6.547870       7.246203      -2.240219      19.561231           0.000003
          247              C      -8.048794      11.455155      14.019390       0.066163      38.274201 0.41135764E+03  0.95519150E+04                                 9.945519                            6.829679       0.019728       2.000700                    0.999711      27.543198      79.063609       0.620330       0.425219      -1.057132       0.060594       0.023465      -0.058055       0.087136       0.007286      -0.004122       0.006473      -0.000890       0.070143      -0.020264      -0.004504       0.024768             12.567519      10.466768       2.870934      -0.903503       6.755915       1.135598      20.479873           0.000003
          248              C      -2.534935      -5.984177      12.862796       0.064479      28.106595 0.34527751E+03  0.76907985E+04                                 8.104709                            6.240925       0.212138       2.072526                    0.999811      26.727517      75.678776       0.650043       0.423020      -1.056202       0.043478       0.010094       0.028119       0.052753       0.009656       0.001751      -0.018976       0.048032       0.017193      -0.037148       0.013797       0.023351              9.141265      11.567973      -1.624592       0.195241      10.711376       2.312709       5.144447          -0.000001
          249              C      -9.937490      14.993585      12.336372      -0.134130      31.060162 0.39794816E+03  0.91296726E+04                                 8.470411                            6.568857       0.337841       2.085201                    0.999782      28.505777      80.334905       0.656588       0.406616      -1.073075       0.018272      -0.004856       0.016849       0.025324       0.010247       0.007357       0.018475      -0.011481      -0.036541      -0.022338      -0.005276       0.027615              9.454000      11.664884      -2.257140       0.517540      11.230436       2.348978       5.466682           0.000008
          250              C      -8.635481      14.665253      12.401695      -0.087626      33.707690 0.44492631E+03  0.10587177E+05                                 9.279323                            7.195005      -0.140428       1.938114                    0.998533      29.552061      87.243579       0.589941       0.436320      -1.045266      -0.006183       0.007741       0.019710       0.022059       0.008528      -0.003785      -0.001969      -0.027487       0.032841      -0.021942       0.008041       0.013902             10.454268      13.157072      -2.103795       0.724003      12.136686       2.467808       6.069045           0.000003
          251              C       0.136537      -6.638622      13.024181      -0.006123      39.006117 0.45310012E+03  0.10711389E+05                                 9.934641                            7.104789       0.060684       2.016823                    0.999453      27.685866      78.568608       0.620176       0.417772      -1.068465      -0.009831      -0.023803      -0.002178       0.025845      -0.000824      -0.005995       0.003373      -0.004140      -0.009381      -0.008345       0.001454       0.006890             11.955309      16.519299      -2.675308       1.271930      13.063532       2.765952       6.283096           0.000002
          252              C      -0.415633      -5.399607      13.521786       0.099226      36.260435 0.40705009E+03  0.94170570E+04                                 9.638140                            6.835473      -0.155135       1.957876                    0.999458      26.912359      76.843597       0.615061       0.430448      -1.055025      -0.056738      -0.000833      -0.001099       0.056755       0.009098       0.000399      -0.016464       0.010117       0.023436      -0.021870       0.002772       0.019097             11.718894      14.924778      -1.891718       1.569433      13.832506       3.211420       6.399399          -0.000006
          253              C       0.654234      -2.372501      15.179828       0.062809      27.797844 0.34599895E+03  0.76890389E+04                                 7.952320                            6.193114       0.307588       2.099075                    0.999825      26.633857      74.631249       0.663031       0.415695      -1.063839      -0.005424      -0.039528      -0.036379       0.053993      -0.001218      -0.011884       0.002982      -0.060857       0.026256      -0.037839       0.011103       0.026736              8.819386      11.387672       0.002207       1.803952       9.502681       2.212317       5.567806          -0.000002
          254              C       2.003306      -2.584361      15.473780      -0.144072      32.593355 0.43199700E+03  0.10126613E+05                                 8.803968                            6.881907       0.215326       2.039596                    0.999775      29.306676      83.763857       0.635557       0.411119      -1.069037       0.002500      -0.015831      -0.013298       0.020826       0.005563       0.019900       0.016499      -0.009202      -0.053109      -0.032508       0.003494       0.029014              9.855290      12.163760       0.453571       1.771231      10.892528       2.978748       6.509584           0.000010
          255              C       2.607243      -3.760150      15.047261      -0.080851      33.618860 0.43624735E+03  0.10311917E+05                                 9.231813                            7.089008      -0.026488       1.975901                    0.999087      29.205221      85.452453       0.599833       0.431986      -1.049681      -0.013626      -0.003373      -0.003776       0.014536      -0.003224       0.006786      -0.007363       0.014001       0.016706      -0.012760      -0.001418       0.014179             10.527015      11.171232       1.099390       1.494005      13.592028       3.800721       6.817783           0.000005
          256              C       1.813636      -4.706441      14.361566       0.005218      41.150978 0.43355794E+03  0.10147742E+05                                10.365717                            6.966259      -0.041884       1.988743                    0.999288      27.374963      77.566472       0.623448       0.419743      -1.066085       0.022032       0.013965       0.011175       0.028378      -0.005371      -0.002242      -0.005404      -0.001290      -0.001841      -0.008722       0.001767       0.006955             13.079601      13.071583      -1.502648       1.071312      18.528376       5.535354       7.638845           0.000007
          257              C       0.453741      -4.445995      14.157529       0.104272      35.026958 0.40006752E+03  0.92190537E+04                                 9.425507                            6.781333      -0.111753       1.971833                    0.999506      26.786653      76.428279       0.616630       0.431050      -1.054257      -0.015454       0.050263       0.021116       0.056666       0.003983      -0.013299      -0.002828      -0.035455       0.039293      -0.028743       0.009469       0.019274             11.206389      13.714389      -1.147987       1.677813      13.507777       3.466450       6.397000          -0.000005
          258              C       3.548428      -7.560390      13.248968       0.153228      27.957322 0.32270508E+03  0.70949272E+04                                 8.143268                            6.017587       0.139836       2.043379                    0.999815      26.652341      75.928844       0.662055       0.420795      -1.053513      -0.044393       0.020114       0.001909       0.048775      -0.027222      -0.012894      -0.046661       0.051609       0.030725      -0.071066       0.029104       0.041962              9.779223      11.970014      -3.838267      -0.884229      11.662062       2.902424       5.705594           0.000021
          259              C       2.329569      -5.946454      13.858005       0.083139      39.847775 0.40971994E+03  0.95111191E+04                                10.317024                            6.848907      -0.185307       1.938120                    0.999609      27.481990      79.058629       0.614575       0.429326      -1.053850       0.068656       0.010104       0.022049       0.072814      -0.009722      -0.010884       0.003397      -0.039701       0.030681      -0.029685       0.008834       0.020851             13.386078      12.128518      -4.900788      -0.861314      20.562664       5.801474       7.467053           0.000008
          260              C       1.523256      -6.840500      13.185566       0.066116      38.271630 0.41134172E+03  0.95511598E+04                                 9.943825                            6.828717       0.019802       2.000704                    0.999711      27.542335      79.051614       0.620506       0.425115      -1.057229       0.016203      -0.077754      -0.035930       0.087173      -0.012230      -0.004626       0.005813       0.014536      -0.055768      -0.020179      -0.004450       0.024628             12.565181      17.598400      -4.474384       0.424722      13.575158       3.013579       6.521985           0.000005
          261              C       6.325031       3.304501      10.991494       0.064419      28.108460 0.34530621E+03  0.76916525E+04                                 8.105229                            6.241313       0.211947       2.072459                    0.999810      26.729297      75.686639       0.649998       0.423037      -1.056184       0.003702      -0.043457       0.029667       0.052748       0.001413      -0.004767      -0.028218       0.029953      -0.011370      -0.037108       0.013733       0.023376              9.141867       4.698402       1.369871      -0.880605       9.912020       0.791469      12.815178          -0.000001
          262              C       6.317198       4.205206      12.048184      -0.134102      31.060438 0.39795078E+03  0.91297604E+04                                 8.470461                            6.568853       0.337954       2.085231                    0.999782      28.506144      80.336419       0.656591       0.406613      -1.073076       0.009922      -0.015099       0.017699       0.025292       0.007725      -0.002568       0.004386      -0.046345      -0.015951      -0.022392      -0.005162       0.027555              9.454092       4.636928       1.043235      -0.446152      10.076899       0.986153      13.648447           0.000013
          263              C       6.091313       3.772618      13.300841      -0.087649      33.709122 0.44494738E+03  0.10587799E+05                                 9.279553                            7.195182      -0.140598       1.938059                    0.998532      29.552912      87.246474       0.589933       0.436321      -1.045266       0.014505      -0.013608      -0.009519       0.022049      -0.000400       0.004312       0.009468       0.008583      -0.053790      -0.021872       0.007913       0.013959             10.454532       5.250139       1.274635      -0.553587      11.312290       0.660973      14.801166           0.000005
          264              C       5.874831       2.388301      13.550604      -0.006109      39.005019 0.45309487E+03  0.10711105E+05                                 9.933917                            7.104358       0.060735       2.016824                    0.999455      27.685994      78.565310       0.620253       0.417726      -1.068507       0.012730       0.021770       0.005697       0.025854       0.002489      -0.004243       0.005827      -0.000002       0.005441      -0.008415       0.001465       0.006949             11.954328       5.264536       1.552552      -0.881603      12.710070      -0.279832      17.888377           0.000002
          265              C       5.881095       1.535292      12.384403       0.099228      36.258848 0.40703955E+03  0.94166151E+04                                 9.637313                            6.835040      -0.155104       1.957880                    0.999458      26.912013      76.838152       0.615136       0.430404      -1.055067       0.018409       0.027930      -0.045856       0.056760       0.002226       0.003555      -0.012001       0.026566      -0.032038      -0.021813       0.002738       0.019076             11.717709       5.077155       1.658627      -0.400807      13.733573       0.424993      16.342400          -0.000007
          266              C       5.451255      -1.944373      11.510233       0.062800      27.798174 0.34600910E+03  0.76893159E+04                                 7.952325                            6.193139       0.307577       2.099067                    0.999826      26.634128      74.632104       0.663041       0.415686      -1.063846      -0.009258       0.049946       0.018391       0.054024      -0.000387       0.007512       0.030410       0.009886      -0.039794      -0.037873       0.011065       0.026809              8.819344       4.404617       1.202809      -0.353706      11.296006      -0.839049      10.757409          -0.000001
          267              C       5.341453      -2.608790      12.734072      -0.144065      32.593032 0.43199935E+03  0.10126646E+05                                 8.803843                            6.881904       0.215379       2.039606                    0.999775      29.306379      83.761927       0.635562       0.411117      -1.069043      -0.004219       0.017046       0.011204       0.020830       0.007483       0.006972      -0.001782      -0.058084       0.006609      -0.032560       0.003640       0.028920              9.855045       4.997156       1.315827      -0.656647      13.255360      -0.454840      11.312618           0.000015
          268              C       5.346170      -1.863376      13.906036      -0.080870      33.620920 0.43628489E+03  0.10313024E+05                                 9.232206                            7.089364      -0.026461       1.975905                    0.999088      29.206086      85.455839       0.599811       0.431992      -1.049678       0.003059       0.010837      -0.009236       0.014564      -0.005683       0.004881      -0.010047       0.008678       0.008314      -0.012697      -0.001444       0.014142             10.527417       5.413627       1.979796      -0.348352      15.226385       1.195343      10.942239           0.000009
          269              C       5.496925      -0.462530      13.804402       0.005193      41.145802 0.43352217E+03  0.10146415E+05                                10.363769                            6.965232      -0.041970       1.988706                    0.999290      27.374138      77.555248       0.623611       0.419654      -1.066171      -0.004792      -0.026185       0.009861       0.028388       0.000124       0.002453       0.001264       0.012195       0.015906      -0.008862       0.001787       0.007075             13.076853       5.344991       1.895029      -0.120743      17.582263       3.848473      16.303307           0.000006
          270              C       5.660847       0.122688      12.543675       0.104234      35.022820 0.40003538E+03  0.92177700E+04                                 9.423231                            6.780022      -0.111753       1.971819                    0.999505      26.785661      76.413505       0.616856       0.430918      -1.054379      -0.001303      -0.038427      -0.041665       0.056695      -0.001320       0.001369       0.017975       0.022218      -0.048245      -0.028765       0.009532       0.019233             11.203319       4.846682       1.607562      -0.350725      14.040105       0.597241      14.723168          -0.000005
          271              C       5.355614       1.264682      16.868610       0.153207      27.956660 0.32272026E+03  0.70952754E+04                                 8.142873                            6.017608       0.139993       2.043432                    0.999816      26.651911      75.925282       0.662080       0.420778      -1.053534       0.006888       0.006406      -0.047851       0.048766      -0.008158       0.004645      -0.021904       0.102492       0.087607      -0.071105       0.029093       0.042012              9.778438       4.765947       0.530727      -1.302554       9.085417       2.309923      15.483949           0.000015
          272              C       5.498348       0.411665      14.941592       0.083329      39.841435 0.40966160E+03  0.95093814E+04                                10.315804                            6.848352      -0.185546       1.938034                    0.999609      27.479775      79.049442       0.614612       0.429317      -1.053860      -0.009662      -0.051800       0.050219       0.072791      -0.007187       0.003842       0.024235       0.012565      -0.007322      -0.029687       0.008786       0.020901             13.384160       5.357275       1.256685      -0.070267      15.238620       6.918692      19.556585           0.000007
          273              C       5.639534       1.776017      14.799420       0.066036      38.274241 0.41137488E+03  0.95521995E+04                                 9.944551                            6.829199       0.019728       2.000680                    0.999710      27.543645      79.058578       0.620451       0.425141      -1.057204       0.001923       0.065001       0.058132       0.087225       0.005953      -0.007374       0.001921      -0.008455       0.070059      -0.020250      -0.004464       0.024714             12.566030       5.363215       1.066669      -1.371400      11.857952       0.473394      20.476923           0.000003
          274              C      10.889934       1.161515      15.956014       0.064443      28.107737 0.34529157E+03  0.76912434E+04                                 8.105094                            6.241139       0.212048       2.072498                    0.999810      26.728494      75.683902       0.650014       0.423032      -1.056187      -0.004979       0.044335      -0.028096       0.052723      -0.007606       0.018574       0.004816      -0.049481       0.017068      -0.037227       0.013815       0.023412              9.141758      11.828018      -1.533254      -2.115374      10.452595      -0.954995       5.144662          -0.000002
          275              C       9.605183       1.174830      16.482438      -0.134128      31.061237 0.39796322E+03  0.91301450E+04                                 8.470782                            6.569095       0.337886       2.085217                    0.999782      28.506057      80.337417       0.656556       0.406630      -1.073061      -0.010658       0.015625      -0.016844       0.025327       0.011563      -0.014868      -0.012966      -0.003922      -0.036495      -0.022207      -0.005263       0.027470              9.454436      12.697828      -1.892440      -2.042187      10.198575      -1.270938       5.466905           0.000010
          276              C       8.861629       2.292934      16.417115      -0.087617      33.707707 0.44492015E+03  0.10587042E+05                                 9.279502                            7.195087      -0.140349       1.938138                    0.998534      29.552145      87.245182       0.589919       0.436336      -1.045252       0.009351      -0.003262      -0.019707       0.022056       0.015283       0.000722       0.004407       0.010689       0.032851      -0.021975       0.007851       0.014124             10.454487      13.572287      -1.957201      -2.085343      11.721983      -1.505246       6.069190           0.000002
          277              C       9.382433       3.462057      15.794629      -0.006149      39.008140 0.45312149E+03  0.10712106E+05                                 9.935207                            7.105061       0.060855       2.016867                    0.999454      27.686957      78.574521       0.620146       0.417784      -1.068449      -0.019153      -0.017218       0.002188       0.025847       0.000638      -0.005061       0.004671       0.004289      -0.009304      -0.008373       0.001527       0.006846             11.956079      15.129782      -3.167270      -2.183957      14.454964      -2.121321       6.283491          -0.000001
          278              C      10.734638       3.354457      15.297024       0.099245      36.260958 0.40705017E+03  0.94171117E+04                                 9.638408                            6.835567      -0.154963       1.957924                    0.999458      26.912719      76.846234       0.615041       0.430460      -1.055012       0.018158      -0.053786       0.001101       0.056779       0.003922       0.015745       0.005209      -0.019305       0.023332      -0.021935       0.002716       0.019220             11.719277      15.143016      -1.814636      -2.504746      13.615157      -2.550324       6.399657          -0.000014
          279              C      13.231984       5.372132      13.638982       0.062802      27.797819 0.34600120E+03  0.76891253E+04                                 7.952367                            6.193128       0.307730       2.099119                    0.999826      26.633763      74.631924       0.663030       0.415694      -1.063837      -0.035477      -0.018301       0.036392       0.054018       0.018162      -0.006671       0.010354       0.048909       0.026223      -0.037891       0.011193       0.026698              8.819423       9.711224      -0.590642      -1.484660      11.179175      -2.438107       5.567870          -0.000011
          280              C      12.582550       6.573426      13.345030      -0.144051      32.593814 0.43200617E+03  0.10126920E+05                                 8.804232                            6.882119       0.215219       2.039557                    0.999775      29.306766      83.765514       0.635525       0.411136      -1.069023      -0.015753      -0.002871       0.013290       0.020809       0.007203      -0.008838      -0.024129       0.000186      -0.053102      -0.032383       0.003515       0.028868              9.855582      10.749280      -0.046735      -2.218144      12.307659      -2.662869       6.509806           0.000000
          281              C      11.272700       6.750907      13.771549      -0.080845      33.621276 0.43627783E+03  0.10312943E+05                                 9.232782                            7.089651      -0.026419       1.975928                    0.999088      29.205796      85.458796       0.599748       0.432034      -1.049639       0.001400      -0.014006       0.003756       0.014568      -0.006938       0.009307      -0.003773      -0.006911       0.016701      -0.012909      -0.001240       0.014149             10.528233      12.633678       1.616339      -3.085938      12.132384      -2.675921       6.818637          -0.000009
          282              C      10.645069       5.687272      14.457244       0.005240      41.152754 0.43356855E+03  0.10148157E+05                                10.366378                            6.966553      -0.041997       1.988706                    0.999289      27.375521      77.571284       0.623401       0.419768      -1.066058       0.005796       0.025393      -0.011170       0.028340      -0.003827       0.004459       0.004047       0.007759      -0.001848      -0.008912       0.001872       0.007040             13.080599      18.868220       0.546505      -4.862398      12.734045      -2.855461       7.639532           0.000000
          283              C      11.343916       4.491967      14.661281       0.104229      35.028790 0.40008663E+03  0.92196687E+04                                 9.426024                            6.781611      -0.111706       1.971840                    0.999507      26.787655      76.433613       0.616598       0.431065      -1.054241       0.052556       0.002168      -0.021129       0.056686       0.014245      -0.001727       0.013616       0.022638       0.039250      -0.028823       0.009439       0.019384             11.207064      14.253186      -0.957570      -2.709292      12.970543      -2.737600       6.397462          -0.000014
          284              C       7.376093       6.371567      15.569842       0.153238      27.956179 0.32269267E+03  0.70945888E+04                                 8.143127                            6.017536       0.139956       2.043429                    0.999816      26.651424      75.925973       0.662046       0.420804      -1.053507       0.033756      -0.035144      -0.001909       0.048767      -0.037385       0.039775       0.027810      -0.005935       0.030752      -0.071173       0.029146       0.042027              9.779036      14.108363      -3.082080      -3.031078       9.523183      -0.133848       5.705562           0.000015
          285              C       9.304002       5.760375      14.960805       0.083139      39.848425 0.40971636E+03  0.95111110E+04                                10.317462                            6.849052      -0.185406       1.938097                    0.999609      27.482329      79.062513       0.614539       0.429347      -1.053826      -0.013372       0.068094      -0.022025       0.072806       0.004912      -0.006758       0.009221       0.043098       0.030679      -0.029721       0.008935       0.020786             13.386810      22.707134      -1.161032      -5.757372       9.985723      -1.121925       7.467571           0.000001
          286              C       8.729864       4.702175      15.633244       0.066107      38.275297 0.41136501E+03  0.95521526E+04                                 9.945766                            6.829773       0.019794       2.000712                    0.999711      27.543724      79.066039       0.620320       0.425223      -1.057127      -0.078657      -0.010667       0.035912       0.087122      -0.014071      -0.006891       0.002552       0.003999      -0.055669      -0.020084      -0.004508       0.024592             12.567934      16.838468      -4.745589      -2.700519      14.341996      -1.405267       6.523338           0.000001
          287              C      -6.836178       9.133579      18.590054       0.064441      28.107847 0.34529322E+03  0.76912907E+04                                 8.105120                            6.241156       0.212043       2.072496                    0.999810      26.728557      75.684179       0.650012       0.423032      -1.056187      -0.042179      -0.020194       0.024349       0.052723       0.025889      -0.005247       0.001009       0.000788       0.066043      -0.037227       0.013815       0.023412              9.141790       8.471530      -2.252058      -1.821974      10.655193      -3.174403       8.298648          -0.000003
          288              C      -5.984383       8.072048      18.864793      -0.134128      31.061178 0.39796212E+03  0.91301140E+04                                 8.470777                            6.569089       0.337885       2.085217                    0.999782      28.506013      80.337283       0.656556       0.406630      -1.073061      -0.017566      -0.017514       0.005109       0.025326      -0.014512      -0.015222      -0.002644       0.023450      -0.024711      -0.022205      -0.005264       0.027469              9.454431       8.817019      -2.194438      -1.644163      11.631227      -3.402648       7.915046           0.000007
          289              C       1.526406      18.257940       0.587904      -0.087616      33.707615 0.44491840E+03  0.10586990E+05                                 9.279491                            7.195077      -0.140353       1.938137                    0.998534      29.552080      87.244965       0.589919       0.436337      -1.045251      -0.017671       0.003670      -0.012678       0.022055      -0.004882       0.006434       0.016697       0.010236      -0.004680      -0.021976       0.007849       0.014126             10.454475       9.837736      -2.147722      -2.104773      12.520429      -3.647871       9.005259          -0.000001
          290              C       0.293424      18.374415       1.289161      -0.006149      39.008011 0.45311978E+03  0.10712055E+05                                 9.935189                            7.105050       0.060859       2.016869                    0.999454      27.686889      78.574278       0.620146       0.417785      -1.068449       0.016288      -0.014558      -0.013817       0.025848      -0.006867       0.001838      -0.001447      -0.002035       0.008474      -0.008373       0.001527       0.006846             11.956058      10.908607      -1.800136      -3.057687      14.384513      -5.148589      10.575053          -0.000002
          291              C      -0.512879      19.523575       0.947178       0.099245      36.260881 0.40704916E+03  0.94170831E+04                                 9.638400                            6.835562      -0.154966       1.957923                    0.999458      26.912683      76.846130       0.615040       0.430460      -1.055012       0.020200       0.026401      -0.046029       0.056778       0.014206      -0.000478       0.011784      -0.001995       0.032337      -0.021937       0.002715       0.019222             11.719266      11.730849      -2.468232      -3.206668      13.824226      -4.128908       9.602723          -0.000014
          292              C      -3.650240      21.063196       1.865538       0.062803      27.797722 0.34599986E+03  0.76890862E+04                                 7.952345                            6.193115       0.307739       2.099123                    0.999826      26.633683      74.631590       0.663031       0.415694      -1.063837       0.050166      -0.019893       0.002347       0.054017      -0.020890       0.016086       0.018832      -0.004421      -0.031399      -0.037891       0.011194       0.026697              8.819398       9.774483      -0.968058      -3.022210       9.018765      -2.398386       7.664945          -0.000008
          293              C      -4.240064      20.165836       2.758921      -0.144051      32.593691 0.43200420E+03  0.10126861E+05                                 8.804212                            6.882106       0.215225       2.039560                    0.999775      29.306681      83.765191       0.635526       0.411136      -1.069023       0.017455      -0.010536       0.004158       0.020808      -0.008482      -0.022781      -0.006124       0.014822      -0.056253      -0.032381       0.003515       0.028866              9.855556      11.511753      -1.628021      -3.239085       9.502775      -2.364436       8.552139           0.000004
          294              C      -3.538863      19.024442       3.125880      -0.080844      33.621175 0.43627627E+03  0.10312897E+05                                 9.232769                            7.089642      -0.026422       1.975928                    0.999088      29.205726      85.458559       0.599748       0.432034      -1.049639       0.009203       0.004737      -0.010251       0.014567       0.013321       0.000673      -0.001197      -0.003722      -0.004112      -0.012910      -0.001239       0.014149             10.528212      12.893127      -3.388915      -3.383062      10.204921      -1.347922       8.486587          -0.000006
          295              C      -2.268388      18.807915       2.547583       0.005239      41.152634 0.43356717E+03  0.10148115E+05                                10.366356                            6.966541      -0.041996       1.988707                    0.999289      27.375470      77.571072       0.623402       0.419768      -1.066059      -0.023023      -0.001992       0.016407       0.028341       0.001650       0.003476       0.000079      -0.014296       0.002017      -0.008912       0.001872       0.007040             13.080566      15.035769      -5.839143      -2.773297      15.218358      -3.057146       8.987572           0.000001
          296              C      -1.771274      19.724907       1.614430       0.104230      35.028714 0.40008570E+03  0.92196420E+04                                 9.426014                            6.781606      -0.111709       1.971840                    0.999507      26.787607      76.433453       0.616597       0.431066      -1.054240      -0.035791       0.043088      -0.008687       0.056684      -0.010229       0.015228       0.017554       0.002105       0.005002      -0.028824       0.009438       0.019386             11.207051      12.012120      -2.659853      -3.246014      12.652507      -3.464024       8.956526          -0.000013
          297              C      -0.592878      15.933022       3.696493       0.153237      27.956219 0.32269321E+03  0.70946042E+04                                 8.143138                            6.017544       0.139953       2.043429                    0.999816      26.651440      75.926058       0.662045       0.420804      -1.053507       0.003756       0.037131      -0.031391       0.048767       0.038551       0.022339      -0.005349      -0.073676       0.075086      -0.071173       0.029146       0.042027              9.779050       8.271885      -3.147472      -0.226738      12.612352      -4.518708       8.452913           0.000015
          298              C      -1.444673      17.676724       2.862668       0.083139      39.848356 0.40971563E+03  0.95110882E+04                                10.317446                            6.849043      -0.185404       1.938098                    0.999609      27.482300      79.062367       0.614540       0.429347      -1.053826      -0.045625      -0.030315       0.047959       0.072806      -0.013822       0.019115       0.007686      -0.007768      -0.028364      -0.029721       0.008935       0.020786             13.386785      13.353041      -7.712647      -0.262213      18.422723      -4.212453       8.384593           0.000002
          299              C      -0.205415      17.505897       2.282450       0.066107      38.275208 0.41136384E+03  0.95521180E+04                                 9.945751                            6.829763       0.019801       2.000715                    0.999711      27.543678      79.065851       0.620320       0.425223      -1.057127       0.060569      -0.062014       0.008717       0.087123      -0.007210      -0.004134      -0.018040      -0.021243       0.009092      -0.020084      -0.004508       0.024592             12.567916      10.467220      -2.218510      -2.034381      16.066127      -6.510524      11.170402           0.000000
          300              C     -10.378300       3.039461      17.963725       0.064418      28.108157 0.34530227E+03  0.76915398E+04                                 8.105171                            6.241279       0.211946       2.072462                    0.999810      26.729089      75.685822       0.650000       0.423038      -1.056184       0.043472       0.019297      -0.022796       0.052744      -0.003306      -0.009126      -0.004456       0.007199      -0.105576      -0.037106       0.013734       0.023372              9.141792      11.568675       0.981450       1.309633       4.533585       1.254313      11.323118          -0.000007
          301              C      -2.094141      14.279125       0.059559      -0.134097      31.059880 0.39794256E+03  0.91295228E+04                                 8.470376                            6.568800       0.337963       2.085238                    0.999782      28.505762      80.335075       0.656592       0.406615      -1.073075       0.018251       0.016978      -0.004229       0.025283       0.001292      -0.012449       0.001331       0.022549       0.065486      -0.022373      -0.005168       0.027542              9.453989      11.664976       1.576797       1.696165       4.873348       1.321332      11.823642           0.000007
          302              C      -0.792129      14.499864       0.311243      -0.087647      33.708747 0.44494212E+03  0.10587644E+05                                 9.279511                            7.195162      -0.140616       1.938057                    0.998532      29.552643      87.245611       0.589931       0.436324      -1.045264      -0.006183       0.013196      -0.016544       0.022047      -0.007545      -0.005366       0.000021      -0.031201       0.021636      -0.021876       0.007904       0.013972             10.454474      13.157700       1.678994       1.460218       5.448909       1.393501      12.756814           0.000000
          303              C      -7.706821       3.506451      18.449802      -0.006109      39.004378 0.45308713E+03  0.10710873E+05                                 9.933815                            7.104301       0.060749       2.016833                    0.999455      27.685691      78.564181       0.620256       0.417727      -1.068507      -0.009852       0.010018       0.021707       0.025858      -0.004772       0.003843       0.001396       0.003837       0.014474      -0.008416       0.001468       0.006948             11.954185      16.518069       2.438950       1.680833       5.582401       1.552819      13.762084          -0.000002
          304              C      -8.259008       3.317870      17.127979       0.099236      36.257973 0.40702904E+03  0.94163169E+04                                 9.637219                            6.834993      -0.155134       1.957878                    0.999458      26.911540      76.836723       0.615132       0.430410      -1.055063      -0.056732      -0.000535       0.001254       0.056748      -0.004203      -0.008012       0.001095      -0.016671      -0.057102      -0.021827       0.002732       0.019095             11.717574      14.923099       2.304641       0.853401       5.476000       1.612688      14.753623          -0.000012
          305              C      -7.189187       3.240191      13.677407       0.062804      27.797513 0.34600010E+03  0.76890585E+04                                 7.952201                            6.193066       0.307585       2.099076                    0.999826      26.633644      74.630232       0.663045       0.415687      -1.063846      -0.005435      -0.011743       0.052443       0.054015      -0.009701       0.007083       0.006132      -0.045329       0.072835      -0.037874       0.011075       0.026800              8.819191      11.387474       1.561100      -0.903693       4.635571       0.597757      10.434527          -0.000007
          306              C      -5.840115       3.600691      13.713911      -0.144060      32.592040 0.43198450E+03  0.10126203E+05                                 8.803675                            6.881798       0.215406       2.039623                    0.999776      29.305725      83.759471       0.635566       0.411118      -1.069043       0.002511      -0.003589       0.020351       0.020818       0.014447      -0.014662       0.005385       0.028446       0.059860      -0.032536       0.003634       0.028903              9.854835      12.163442       1.307115      -1.277898       5.025560       0.408610      12.375504           0.000009
          307              C      -5.236162       3.819221      14.945435      -0.080863      33.620222 0.43627515E+03  0.10312739E+05                                 9.232129                            7.089327      -0.026475       1.975905                    0.999088      29.205574      85.454181       0.599807       0.431997      -1.049675      -0.013663      -0.001588       0.004779       0.014562       0.007497      -0.000437      -0.002787      -0.003958      -0.036947      -0.012711      -0.001433       0.014144             10.527310      11.171483       0.744149      -1.698907       5.220057       1.033157      15.190389           0.000001
          308              C      -6.029753       3.698548      16.107794       0.005191      41.144842 0.43351275E+03  0.10146131E+05                                10.363601                            6.965151      -0.041950       1.988719                    0.999290      27.373744      77.553670       0.623616       0.419653      -1.066173       0.021997       0.002693      -0.017745       0.028390       0.000739       0.005880       0.003494      -0.004730      -0.012439      -0.008857       0.001786       0.007070             13.076603      13.068457       1.678602       0.765179       5.566431       1.947153      20.594921           0.000002
          309              C      -7.389650       3.391623      15.984257       0.104243      35.021909 0.40002439E+03  0.92174571E+04                                 9.423123                            6.779968      -0.111790       1.971815                    0.999505      26.785150      76.411896       0.616853       0.430923      -1.054375      -0.015472      -0.006851      -0.054096       0.056681      -0.013514       0.003316       0.000683      -0.039331       0.027714      -0.028779       0.009526       0.019253             11.203165      13.710194       2.026213       0.154815       5.171448       1.345357      14.727854          -0.000011
          310              C      -4.294921       4.162013      19.135690       0.153206      27.956661 0.32272087E+03  0.70952911E+04                                 8.142866                            6.017610       0.139997       2.043432                    0.999816      26.651941      75.925343       0.662080       0.420777      -1.053535      -0.044386      -0.008387      -0.018377       0.048767       0.002457       0.030059       0.005597      -0.019697      -0.183161      -0.071104       0.029094       0.042010              9.778410      11.968833       1.153167       3.764950       4.681005       1.127830      12.685393           0.000012
          311              C      -5.513803       3.882471      17.433459       0.083328      39.841008 0.40965870E+03  0.95092887E+04                                10.315707                            6.848313      -0.185503       1.938049                    0.999609      27.479621      79.048659       0.614616       0.429315      -1.053862       0.068643       0.014020      -0.019751       0.072791      -0.004543       0.013929       0.000361      -0.033264       0.049746      -0.029685       0.008784       0.020902             13.383994      12.126486       1.704080       4.673253       5.716043       2.769279      22.309453           0.000002
          312              C      -6.320101       3.747155      18.543944       0.066035      38.273938 0.41137226E+03  0.95521170E+04                                 9.944481                            6.829166       0.019761       2.000692                    0.999710      27.543521      79.057959       0.620454       0.425140      -1.057206       0.016183       0.007761       0.085359       0.087225       0.002113       0.012991       0.006151       0.035022       0.005750      -0.020253      -0.004462       0.024715             12.565915      17.599539       2.605164       3.662408       5.675780       1.547352      14.422425           0.000000
          313              C      -1.518429      -3.225540      10.855085       0.064477      28.106447 0.34527571E+03  0.76907476E+04                                 8.104686                            6.240914       0.212133       2.072527                    0.999811      26.727412      75.678401       0.650043       0.423021      -1.056202       0.003708       0.047425       0.022796       0.052750      -0.004818       0.001288       0.010258      -0.001384      -0.105477      -0.037146       0.013798       0.023348              9.141235       4.698068      -1.447466      -0.745962      11.403142      -1.652498      11.322495           0.000003
          314              C      -1.526279      -2.760785       9.546711      -0.134124      31.059553 0.39793899E+03  0.91294051E+04                                 8.470300                            6.568781       0.337847       2.085206                    0.999782      28.505392      80.333431       0.656592       0.406616      -1.073076       0.009956       0.022891       0.004221       0.025316      -0.006104      -0.005276       0.011448      -0.019070       0.065449      -0.022321      -0.005282       0.027603              9.453870       4.636823      -0.907973      -0.680324      11.901157      -2.039386      11.823630           0.000014
          315              C      -1.752167      -1.459660       9.295027      -0.087621      33.707307 0.44492088E+03  0.10587017E+05                                 9.279280                            7.194983      -0.140446       1.938111                    0.998533      29.551789      87.242703       0.589939       0.436323      -1.045264       0.014503      -0.001421       0.016558       0.022057       0.003942      -0.001666       0.005236       0.033763       0.021672      -0.021945       0.008032       0.013914             10.454210       5.249946      -1.116653      -0.827045      13.355778      -1.840924      12.756906           0.000007
          316              C      -1.968635      -0.551190      10.369008      -0.006123      39.005544 0.45309359E+03  0.10711193E+05                                 9.934553                            7.104744       0.060696       2.016831                    0.999453      27.685587      78.567584       0.620178       0.417773      -1.068465       0.012718      -0.005929      -0.021708       0.025849      -0.004926       0.000066      -0.003910       0.003023       0.014603      -0.008346       0.001457       0.006889             11.955188       5.264795      -1.539822      -0.903821      16.837088      -2.102455      13.763680           0.000004
          317              C      -1.962353      -1.134633      11.690831       0.099232      36.259641 0.40704047E+03  0.94167841E+04                                 9.638055                            6.835430      -0.155162       1.957874                    0.999458      26.911937      76.842332       0.615057       0.430453      -1.055021       0.018405      -0.053661      -0.001265       0.056744       0.001990      -0.003603       0.007297       0.018314      -0.057122      -0.021882       0.002767       0.019115             11.718775       5.077441      -1.176472      -1.236045      15.323634      -1.342381      14.755250          -0.000005
          318              C      -2.392147      -0.151822      15.141403       0.062811      27.797305 0.34599145E+03  0.76888237E+04                                 7.952215                            6.193048       0.307639       2.099094                    0.999825      26.633460      74.629687       0.663035       0.415695      -1.063840      -0.009267      -0.009020      -0.052415       0.053986       0.006704      -0.003323      -0.008590       0.047426       0.072901      -0.037843       0.011117       0.026725              8.819259       4.404508      -0.907689      -0.864730      11.618546       0.652960      10.434723          -0.000004
          319              C      -2.501950       1.240262      15.104899      -0.144067      32.592558 0.43198482E+03  0.10126250E+05                                 8.803832                            6.881818       0.215361       2.039613                    0.999775      29.306138      83.761824       0.635560       0.411121      -1.069037      -0.004229       0.001148      -0.020348       0.020814       0.002296      -0.009862       0.012170      -0.040261       0.059834      -0.032486       0.003486       0.029000              9.855122       4.997085      -1.226560      -0.811178      12.192046       1.069105      12.376236           0.000007
          320              C      -2.497250       1.882495      13.873375      -0.080841      33.618107 0.43623619E+03  0.10311590E+05                                 9.231719                            7.088953      -0.026520       1.975897                    0.999087      29.204718      85.450803       0.599830       0.431990      -1.049679       0.003047      -0.013368      -0.004819       0.014534       0.007053       0.002598       0.001553      -0.006344      -0.037009      -0.012772      -0.001408       0.014180             10.526890       5.413272      -1.291514      -1.540139      10.977608       1.257601      15.189790           0.000003
          321              C      -2.346509       1.094043      12.711016       0.005214      41.150178 0.43354992E+03  0.10147500E+05                                10.365579                            6.966191      -0.041867       1.988754                    0.999288      27.374620      77.565105       0.623452       0.419742      -1.066086      -0.004804       0.021674       0.017680       0.028380       0.002085      -0.001263      -0.006562       0.002794      -0.012373      -0.008717       0.001767       0.006951             13.079398       5.345774      -1.052313      -1.580845      13.293009      -1.371039      20.599409           0.000007
          322              C      -2.182586      -0.290387      12.834553       0.104281      35.026168 0.40005792E+03  0.92187809E+04                                 9.425418                            6.781288      -0.111789       1.971829                    0.999506      26.786200      76.426875       0.616627       0.431055      -1.054254      -0.001301      -0.016853       0.054073       0.056654       0.001862       0.000519      -0.003212       0.047611       0.027611      -0.028755       0.009463       0.019292             11.206264       4.847608      -1.107795      -1.216990      14.039247      -0.595006      14.731938          -0.000004
          323              C      -2.487861       2.884091       9.683120       0.153227      27.957341 0.32270594E+03  0.70949506E+04                                 8.143268                            6.017593       0.139838       2.043379                    0.999815      26.652376      75.928952       0.662055       0.420794      -1.053514       0.006873      -0.044656       0.018374       0.048775       0.008084       0.004817      -0.030140       0.012230      -0.183127      -0.071065       0.029104       0.041961              9.779210       4.766068      -1.393615       0.191940      11.885053      -3.926732      12.686508           0.000023
          324              C      -2.345104       1.641768      11.385351       0.083138      39.847381 0.40971699E+03  0.95110259E+04                                10.316935                            6.848869      -0.185269       1.938133                    0.999609      27.481850      79.057918       0.614579       0.429324      -1.053852      -0.009646       0.069410       0.019775       0.072814       0.006938       0.004380      -0.013154       0.031695       0.049655      -0.029684       0.008833       0.020851             13.385931       5.357755      -0.689349      -1.052977      12.487289      -5.330670      22.312747           0.000009
          325              C      -2.203933       0.836457      10.274866       0.066115      38.271350 0.41133946E+03  0.95510887E+04                                 9.943763                            6.828690       0.019831       2.000715                    0.999711      27.542218      79.051048       0.620509       0.425114      -1.057230       0.001915       0.017863      -0.085302       0.087173      -0.009370      -0.001376      -0.014173      -0.029901       0.005725      -0.020181      -0.004448       0.024629             12.565083       5.362814      -1.720875      -0.237899      17.910837      -3.968837      14.421599           0.000006
          326              C       3.046466       2.145348      10.228756       0.064425      28.108053 0.34529879E+03  0.76914311E+04                                 8.105125                            6.241216       0.212037       2.072496                    0.999810      26.728555      75.683783       0.650009       0.423033      -1.056188      -0.004974      -0.046503      -0.024364       0.052734       0.019909      -0.002628       0.004736      -0.033143       0.066038      -0.037236       0.013734       0.023502              9.141774      11.828286      -1.065329       2.385470       7.298587       2.775803       8.298448           0.000004
          327              C       1.761711       2.594584       9.954017      -0.134135      31.060856 0.39795956E+03  0.91299960E+04                                 8.470547                            6.568945       0.337780       2.085180                    0.999782      28.506160      80.336154       0.656585       0.406615      -1.073076      -0.010641      -0.022395      -0.005101       0.025314      -0.018649      -0.002480       0.015391       0.000041      -0.024693      -0.022390      -0.005104       0.027494              9.454181      12.697656      -0.822258       2.659903       7.750183       2.684218       7.914706           0.000021
          328              C       1.018145       1.978952       9.018366      -0.087581      33.706961 0.44491038E+03  0.10586723E+05                                 9.279275                            7.194946      -0.140439       1.938119                    0.998533      29.551683      87.242696       0.589934       0.436329      -1.045259       0.009366      -0.015446       0.012671       0.022065      -0.007029      -0.013449      -0.011431      -0.001820      -0.004740      -0.021745       0.007871       0.013875             10.454227      13.572149      -0.827256       2.737601       8.785622       3.200188       9.004911           0.000011
          329              C       1.538940       0.855295       8.317109      -0.006198      39.009840 0.45314925E+03  0.10712904E+05                                 9.935433                            7.105244       0.060684       2.016808                    0.999454      27.687634      78.576454       0.620143       0.417780      -1.068454      -0.019143       0.010498       0.013834       0.025846      -0.004726       0.002050      -0.001111       0.010239       0.008410      -0.008376       0.001496       0.006880             11.956366      15.130225      -0.307344       3.835201      10.163569       4.599158      10.575305           0.000006
          330              C       2.891149       0.478160       8.659092       0.099212      36.260935 0.40705957E+03  0.94173090E+04                                 9.638185                            6.835544      -0.155207       1.957855                    0.999458      26.912578      76.843766       0.615060       0.430447      -1.055028       0.018119       0.027842       0.046021       0.056758       0.011696      -0.011161      -0.003373      -0.016300       0.032324      -0.021917       0.002837       0.019080             11.718932      15.143077      -1.261508       2.824036      10.411510       4.399173       9.602210          -0.000003
          331              C       5.388483      -1.966593       7.740732       0.062838      27.797638 0.34599793E+03  0.76890252E+04                                 7.952348                            6.193175       0.307497       2.099043                    0.999826      26.634197      74.632706       0.663016       0.415704      -1.063831      -0.035470       0.040664      -0.002320       0.054010      -0.014874      -0.012300      -0.021282       0.029633      -0.031413      -0.037702       0.011030       0.026671              8.819356       9.710762      -0.990174       1.253803       9.082293       3.648999       7.665014          -0.000004
          332              C       4.739037      -2.821818       6.847349      -0.144101      32.593577 0.43201102E+03  0.10126941E+05                                 8.803762                            6.881847       0.215239       2.039556                    0.999775      29.306926      83.762325       0.635589       0.411099      -1.069060      -0.015754       0.012946      -0.004125       0.020804      -0.011252      -0.001732       0.023704      -0.000896      -0.056233      -0.032547       0.003597       0.028950              9.854953      10.748414      -1.897117       1.149619      10.264683       3.841791       8.551763           0.000010
          333              C       3.429182      -2.541186       6.480390      -0.080783      33.614846 0.43619152E+03  0.10310036E+05                                 9.230232                            7.087937      -0.026459       1.975917                    0.999088      29.203355      85.438419       0.599970       0.431911      -1.049751       0.001413       0.010262       0.010231       0.014559       0.011543       0.001478      -0.000039      -0.013810      -0.004132      -0.012910      -0.001260       0.014171             10.525094      12.629981      -3.479161       0.143443      10.461107       3.637582       8.484193           0.000006
          334              C       2.801559      -1.415533       7.058687       0.005214      41.146129 0.43352136E+03  0.10146392E+05                                10.363874                            6.965264      -0.042116       1.988664                    0.999289      27.373969      77.554761       0.623604       0.419658      -1.066168       0.005786      -0.022337      -0.016406       0.028313       0.005774       0.001163      -0.003178       0.009035       0.002019      -0.008858       0.001841       0.007017             13.077040      18.862851      -4.482701       1.957280      11.383009       3.632655       8.985261           0.000007
          335              C       3.500418      -0.641171       7.991840       0.104261      35.021251 0.40001353E+03  0.92171306E+04                                 9.422941                            6.779822      -0.111748       1.971836                    0.999505      26.784788      76.410178       0.616867       0.430917      -1.054381       0.052550      -0.019371       0.008694       0.056677      -0.008589      -0.011378      -0.020057       0.011132       0.004972      -0.028622       0.009397       0.019225             11.203007      14.248071      -1.866729       2.183008      10.407730       4.213165       8.953218          -0.000002
          336              C      -0.467432      -0.794153       5.909777       0.153225      27.957698 0.32270873E+03  0.70950656E+04                                 8.143504                            6.017766       0.139849       2.043389                    0.999816      26.652631      75.931311       0.662017       0.420815      -1.053495       0.033754       0.015922       0.031390       0.048767       0.053123       0.012570      -0.019171       0.008828       0.075116      -0.071150       0.029216       0.041934              9.779486      14.108932      -1.083944       4.184864       6.776227       1.720193       8.453300           0.000019
          337              C       1.460488      -1.015992       6.743602       0.083125      39.849871 0.40974519E+03  0.95119462E+04                                10.317658                            6.849348      -0.185414       1.938083                    0.999609      27.483037      79.065201       0.614518       0.429354      -1.053822      -0.013359      -0.053124      -0.047954       0.072802      -0.008298      -0.000804      -0.020498       0.023405      -0.028351      -0.029617       0.008833       0.020784             13.386804      22.706731      -4.405318       3.883947       9.068907       1.651592       8.384773           0.000008
          338              C       0.886357       0.095463       7.323820       0.066162      38.274062 0.41135637E+03  0.95518762E+04                                 9.945492                            6.829666       0.019742       2.000706                    0.999711      27.543138      79.063347       0.620331       0.425218      -1.057132      -0.078661       0.036459      -0.008705       0.087136       0.001070       0.015771       0.010083       0.025599       0.009049      -0.020264      -0.004503       0.024768             12.567471      16.837413       0.034475       5.459870       9.694792       4.088319      11.170209           0.000006
          339              C       4.928972      11.532832      17.204830       0.064441      28.107466 0.34528815E+03  0.76911454E+04                                 8.105045                            6.241112       0.212044       2.072500                    0.999810      26.728302      75.683161       0.650015       0.423032      -1.056187      -0.042175       0.031183      -0.005317       0.052719      -0.017485       0.019796       0.014977      -0.023391      -0.006511      -0.037225       0.013816       0.023408              9.141695       8.471452      -0.451872      -2.861289      11.636710      -2.607623       7.316924          -0.000000
          340              C       5.780767      12.301521      16.422879      -0.134124      31.060697 0.39795527E+03  0.91299159E+04                                 8.470703                            6.569046       0.337894       2.085224                    0.999782      28.505670      80.336083       0.656556       0.406632      -1.073060      -0.017564       0.013171      -0.012610       0.025318      -0.005924      -0.020166      -0.001588       0.021629      -0.030134      -0.022186      -0.005270       0.027456              9.454342       8.816929      -0.326695      -2.722479      11.790697      -3.310483       7.755400           0.000013
          341              C      13.291556      -8.619678      16.105872      -0.087614      33.707282 0.44491393E+03  0.10586860E+05                                 9.279456                            7.195062      -0.140371       1.938134                    0.998534      29.551850      87.244247       0.589917       0.436339      -1.045250      -0.017674      -0.012805      -0.003161       0.022053       0.008015      -0.001002       0.009557       0.022608       0.032469      -0.021979       0.007840       0.014139             10.454426       9.837686      -0.748963      -2.912337      13.043071      -3.346068       8.482520           0.000006
          342              C      12.058574      -8.070605      16.557367      -0.006148      39.007393 0.45311217E+03  0.10711827E+05                                 9.935092                            7.104995       0.060869       2.016877                    0.999454      27.686593      78.573187       0.620148       0.417785      -1.068449       0.016291      -0.004684      -0.019518       0.025851       0.005028      -0.005030       0.000673      -0.005692      -0.002520      -0.008374       0.001530       0.006844             11.955927      10.908484      -1.747989      -3.087743      15.985972      -4.223847       8.973324           0.000004
          343              C      11.252271      -8.941343      17.381585       0.099250      36.259991 0.40703829E+03  0.94167727E+04                                 9.638297                            6.835509      -0.154993       1.957922                    0.999458      26.912199      76.844614       0.615037       0.430465      -1.055008       0.020190      -0.053054      -0.000147       0.056766      -0.007515       0.012076       0.012472      -0.003167       0.028842      -0.021951       0.002710       0.019241             11.719124      11.730694      -1.542950      -3.740812      14.233599      -3.892419       9.193079          -0.000006
          344              C       8.114910      -8.915814      19.174115       0.062804      27.797142 0.34599187E+03  0.76888591E+04                                 7.952245                            6.193057       0.307738       2.099128                    0.999826      26.633249      74.629972       0.663032       0.415696      -1.063836       0.050157       0.011984      -0.016051       0.054009       0.024373      -0.010041       0.001671       0.025328       0.057837      -0.037892       0.011204       0.026688              8.819276       9.774358      -2.133283      -2.349405      10.080281      -1.785405       6.603190          -0.000005
          345              C       7.525086      -7.693445      18.843659      -0.144046      32.592756 0.43198999E+03  0.10126438E+05                                 8.804051                            6.882003       0.215250       2.039575                    0.999775      29.306065      83.762864       0.635530       0.411138      -1.069023       0.017450       0.008857      -0.007036       0.020795      -0.015476      -0.018725      -0.012023       0.025050      -0.025514      -0.032358       0.003509       0.028849              9.855361      11.511512      -1.991095      -3.029358      10.837216      -1.593855       7.217354           0.000011
          346              C       8.226287      -6.804959      18.038654      -0.080839      33.620550 0.43626738E+03  0.10312637E+05                                 9.232702                            7.089610      -0.026435       1.975928                    0.999088      29.205258      85.457047       0.599744       0.432039      -1.049636       0.009210      -0.011237      -0.001030       0.014565      -0.006067       0.011888      -0.002283      -0.001823       0.001644      -0.012924      -0.001229       0.014153             10.528124      12.893010      -1.235392      -4.626361      10.083394      -1.418015       8.607969           0.000008
          347              C       9.496762      -7.197520      17.561991       0.005237      41.151761 0.43355833E+03  0.10147849E+05                                10.366209                            6.966468      -0.041985       1.988718                    0.999289      27.375097      77.569614       0.623405       0.419768      -1.066059      -0.023024       0.015209       0.006475       0.028343       0.002178       0.003169      -0.002613      -0.009618       0.016020      -0.008905       0.001872       0.007032             13.080353      15.035508       0.517741      -6.443371      13.192551      -4.226519      11.012999           0.000007
          348              C       9.993876      -8.464148      17.889564       0.104239      35.027708 0.40007323E+03  0.92192868E+04                                 9.425894                            6.781542      -0.111753       1.971835                    0.999507      26.787041      76.431663       0.616594       0.431071      -1.054237      -0.035779      -0.029064       0.032965       0.056671       0.018310      -0.001236       0.010326       0.014646       0.042645      -0.028838       0.009431       0.019406             11.206888      12.011932      -1.481218      -3.926423      12.880206      -3.332404       8.728525          -0.000004
          349              C      11.172272      -4.765107      15.646693       0.153235      27.956300 0.32269454E+03  0.70946414E+04                                 8.143150                            6.017553       0.139953       2.043427                    0.999816      26.651526      75.926368       0.662045       0.420804      -1.053507       0.003757      -0.045751       0.016463       0.048767       0.000071       0.044555      -0.002370      -0.078838       0.059600      -0.071172       0.029146       0.042026              9.779057       8.271892       1.377328      -2.839172      13.406019      -4.060489       7.659260           0.000020
          350              C      10.320477      -6.359061      16.739886       0.083138      39.847984 0.40971289E+03  0.95110016E+04                                10.317364                            6.849009      -0.185363       1.938112                    0.999609      27.482158      79.061671       0.614543       0.429346      -1.053828      -0.045625       0.056691      -0.002274       0.072805       0.023464      -0.002414      -0.003981       0.012437       0.032251      -0.029720       0.008933       0.020787             13.386651      13.352904       3.629111      -6.810404      14.541952      -6.452799      12.265098           0.000008
          351              C      11.559735      -6.776136      16.301840       0.066106      38.274970 0.41136194E+03  0.95520574E+04                                 9.945696                            6.829739       0.019829       2.000725                    0.999711      27.543575      79.065343       0.620323       0.425222      -1.057128       0.060570       0.038556      -0.049347       0.087123       0.000024      -0.008313      -0.011653      -0.032309      -0.024112      -0.020086      -0.004507       0.024593             12.567827      10.467136      -0.652634      -2.938425      18.032398      -5.375199       9.203947           0.000005
          352              C       1.386850      14.037421      11.613980       0.064417      28.108312 0.34530433E+03  0.76915984E+04                                 8.105200                            6.241297       0.211946       2.072460                    0.999810      26.729196      75.686228       0.649999       0.423038      -1.056184       0.043473      -0.029394       0.005313       0.052746      -0.006249      -0.007425      -0.023527       0.040237      -0.006480      -0.037108       0.013733       0.023374              9.141826      11.568720       0.643449       1.504760       8.539569       3.567112       7.317190           0.000000
          353              C       9.671009      -7.087866      12.395931      -0.134099      31.060160 0.39794680E+03  0.91296456E+04                                 8.470419                            6.568827       0.337956       2.085234                    0.999782      28.505962      80.335787       0.656592       0.406614      -1.073075       0.018256      -0.012152       0.012592       0.025289      -0.011429      -0.005104       0.019733      -0.009311      -0.030111      -0.022384      -0.005165       0.027548              9.454036      11.665032       0.680523       2.213616       8.941884       3.670242       7.755192           0.000013
          354              C      10.973021      -6.980268      12.712938      -0.087648      33.708931 0.44494471E+03  0.10587721E+05                                 9.279531                            7.195172      -0.140609       1.938057                    0.998532      29.552782      87.246063       0.589932       0.436322      -1.045265      -0.006189      -0.020926       0.003157       0.022049      -0.000876      -0.009216      -0.002055      -0.027596       0.032441      -0.021873       0.007908       0.013965             10.454498      13.157725       0.425088       2.184147       9.723137       3.861167       8.482633           0.000002
          355              C       4.058329      14.224887      12.261443      -0.006109      39.004695 0.45309093E+03  0.10710988E+05                                 9.933866                            7.104330       0.060745       2.016829                    0.999455      27.685843      78.564757       0.620254       0.417727      -1.068507      -0.009853       0.013787       0.019530       0.025857       0.005715      -0.002209       0.004662      -0.001815      -0.002503      -0.008415       0.001466       0.006949             11.954247      16.518145       0.236165       2.952600      10.372532       4.318333       8.972064          -0.000001
          356              C       3.506142      13.174438      11.437225       0.099232      36.258469 0.40703501E+03  0.94164855E+04                                 9.637269                            6.835017      -0.155116       1.957880                    0.999458      26.911805      76.837500       0.615135       0.430406      -1.055066      -0.056739       0.001357       0.000166       0.056755      -0.004838      -0.007643      -0.015416       0.011945       0.028726      -0.021820       0.002735       0.019084             11.717640      14.923183      -0.413274       2.422569      11.037751       4.823685       9.191985          -0.000015
          357              C       4.575963      10.224978       9.644695       0.062800      27.797991 0.34600671E+03  0.76892480E+04                                 7.952295                            6.193125       0.307572       2.099067                    0.999826      26.633984      74.631576       0.663041       0.415687      -1.063845      -0.005439       0.051292       0.016054       0.054020       0.010987      -0.004855       0.009027      -0.050333       0.057818      -0.037873       0.011068       0.026805              8.819304      11.387627      -1.563190       0.900131       8.467279       2.809927       6.603005          -0.000015
          358              C       5.925035      10.076344       9.975151      -0.144064      32.592813 0.43199636E+03  0.10126557E+05                                 8.803807                            6.881885       0.215368       2.039604                    0.999776      29.306250      83.761453       0.635563       0.411118      -1.069043       0.002513       0.019423       0.007076       0.020824      -0.019930       0.005187       0.021820      -0.000007      -0.025518      -0.032553       0.003638       0.028914              9.854994      12.163647      -1.760291       0.493052      10.184383       3.386960       7.216952          -0.000005
          359              C       6.528988      11.033617      10.780156      -0.080866      33.620760 0.43628317E+03  0.10312976E+05                                 9.232200                            7.089370      -0.026471       1.975903                    0.999088      29.205954      85.455487       0.599808       0.431994      -1.049676      -0.013668       0.004926       0.001014       0.014564      -0.004131       0.006280      -0.010239       0.008978       0.001791      -0.012704      -0.001439       0.014144             10.527402      11.171576      -1.843395      -0.205007      11.803261       4.833885       8.607369          -0.000015
          360              C       5.735397      12.100591      11.256819       0.005191      41.145524 0.43351991E+03  0.10146348E+05                                10.363725                            6.965216      -0.041967       1.988709                    0.999290      27.374030      77.554859       0.623611       0.419654      -1.066171       0.021993      -0.016717      -0.006539       0.028389       0.004725       0.003583      -0.001967       0.004732       0.015956      -0.008859       0.001786       0.007073             13.076777      13.068609      -0.176641       1.836305      15.151873       7.481192      11.009850          -0.000001
          361              C       4.375500      12.147064      10.929246       0.104238      35.022427 0.40003068E+03  0.92176378E+04                                 9.423190                            6.780003      -0.111772       1.971817                    0.999505      26.785445      76.412875       0.616853       0.430921      -1.054377      -0.015471      -0.043431      -0.032984       0.056688       0.009625      -0.010042      -0.002167      -0.034376       0.042539      -0.028771       0.009529       0.019242             11.203255      13.710298      -0.879053       1.832156      11.173834       4.810750       8.725633          -0.000016
          362              C       7.470229      14.491111      13.172117       0.153207      27.956598 0.32271996E+03  0.70952667E+04                                 8.142862                            6.017607       0.139997       2.043433                    0.999816      26.651877      75.925157       0.662079       0.420778      -1.053534      -0.044386      -0.011722      -0.016451       0.048766       0.024804       0.017156      -0.041122       0.061221       0.059596      -0.071104       0.029094       0.042009              9.778405      11.968809       2.683968       2.881119       9.707636       4.029906       7.658771           0.000015
          363              C       6.251347      13.156697      12.078924       0.083327      39.841353 0.40966178E+03  0.95093841E+04                                10.315781                            6.848348      -0.185529       1.938040                    0.999609      27.479767      79.049348       0.614613       0.429316      -1.053861       0.068642      -0.024116       0.002268       0.072791       0.014335       0.003030       0.003749      -0.039132       0.032138      -0.029685       0.008783       0.020903             13.384103      12.126562       3.195157       3.812388      15.763132       8.569855      12.262613           0.000001
          364              C       5.445049      14.186067      12.516970       0.066036      38.274051 0.41137308E+03  0.95521459E+04                                 9.944515                            6.829183       0.019746       2.000687                    0.999710      27.543576      79.058294       0.620452       0.425141      -1.057204       0.016182       0.070042       0.049401       0.087225       0.010194       0.008325       0.011902       0.025059      -0.024134      -0.020251      -0.004463       0.024714             12.565959      17.599577       1.869178       4.087321      10.895859       4.561100       9.202440           0.000002
          365              C      10.246721      11.013574       2.634039       0.064474      28.107388 0.34528822E+03  0.76911061E+04                                 8.104869                            6.241022       0.212127       2.072515                    0.999811      26.728059      75.680949       0.650037       0.423020      -1.056201       0.003705      -0.003963       0.052480       0.052759       0.003527      -0.003530      -0.018022       0.047559       0.041412      -0.037152       0.013794       0.023358              9.141468       4.698165       0.077701      -1.626582      12.774092      -0.861243       9.952145          -0.000015
          366              C      10.238871       9.648109       2.382355      -0.134133      31.060850 0.39795775E+03  0.91299501E+04                                 8.470516                            6.568917       0.337830       2.085192                    0.999782      28.506256      80.336575       0.656588       0.406614      -1.073076       0.009951      -0.007808       0.021952       0.025335      -0.001516      -0.007935       0.015776      -0.026615       0.043071      -0.022366      -0.005269       0.027634              9.454133       4.636924      -0.135212      -1.126534      13.609561      -1.053317      10.115914          -0.000007
          367              C      10.012983       8.779591       3.383328      -0.087625      33.708073 0.44493130E+03  0.10587323E+05                                 9.279361                            7.195017      -0.140406       1.938118                    0.998533      29.552344      87.244463       0.589944       0.436317      -1.045268       0.014507       0.015063       0.007028       0.022062      -0.003412       0.002574       0.014629       0.017459      -0.027049      -0.021938       0.008054       0.013884             10.454326       5.249981      -0.157932      -1.380594      14.501091      -1.179813      11.611907          -0.000009
          368              C       9.796515       9.255464       4.707072      -0.006124      39.007050 0.45311144E+03  0.10711729E+05                                 9.934793                            7.104873       0.060665       2.016809                    0.999453      27.686301      78.570241       0.620173       0.417772      -1.068465       0.012719      -0.015823      -0.015986       0.025840       0.002524      -0.004236       0.001846      -0.006983      -0.015372      -0.008343       0.001451       0.006892             11.955524       5.264906      -0.012845      -1.785493      16.353284      -2.382135      14.248382          -0.000008
          369              C       9.802797      10.691919       4.862694       0.099219      36.261800 0.40706629E+03  0.94175208E+04                                 9.638304                            6.835555      -0.155098       1.957877                    0.999459      26.913090      76.845928       0.615065       0.430441      -1.055030       0.018411       0.025735      -0.047137       0.056773      -0.004116      -0.000089      -0.004749       0.039108       0.005533      -0.021850       0.002780       0.019070             11.719127       5.077557      -0.482253      -1.636938      16.060348      -0.917325      14.019476          -0.000028
          370              C       9.373003      13.188821       7.439095       0.062801      27.798838 0.34601236E+03  0.76894183E+04                                 7.952491                            6.193213       0.307635       2.099078                    0.999825      26.634568      74.633858       0.663029       0.415692      -1.063840      -0.009263      -0.040889      -0.034043       0.054006      -0.006229       0.004143       0.021752      -0.005196      -0.084807      -0.037841       0.011093       0.026748              8.819598       4.404635      -0.295060      -1.218504      10.165628      -0.186135      11.888531          -0.000028
          371              C       9.263200      12.461177       8.626430      -0.144079      32.594762 0.43201791E+03  0.10127236E+05                                 8.804208                            6.882056       0.215304       2.039578                    0.999775      29.307585      83.767267       0.635552       0.411117      -1.069038      -0.004228      -0.018234      -0.009173       0.020845      -0.009691      -0.002950       0.010326      -0.037129       0.069568      -0.032539       0.003500       0.029040              9.855585       4.997270      -0.089243      -1.467918      11.404850       0.614361      13.164636          -0.000017
          372              C       9.267900      11.073529       8.566872      -0.080852      33.619583 0.43625725E+03  0.10312205E+05                                 9.231874                            7.089028      -0.026482       1.975897                    0.999087      29.205808      85.454289       0.599840       0.431978      -1.049686       0.003048       0.002544      -0.013987       0.014540      -0.001273       0.007393      -0.008607       0.011159       0.015932      -0.012740      -0.001434       0.014174             10.527095       5.413342      -0.688074      -1.888596      13.047952       2.452767      13.119991          -0.000029
          373              C       9.418641      10.461111       7.302879       0.005217      41.152359 0.43357264E+03  0.10148182E+05                                10.365950                            6.966379      -0.041913       1.988724                    0.999288      27.375548      77.568741       0.623442       0.419743      -1.066084      -0.004803       0.004483       0.027603       0.028374      -0.002136       0.001176      -0.005356       0.000676      -0.018704      -0.008730       0.001768       0.006961             13.079933       5.345942      -0.842961      -1.701827      19.961097       2.478331      13.932761          -0.000007
          374              C       9.582564      11.260301       6.165688       0.104260      35.028431 0.40008547E+03  0.92195668E+04                                 9.425691                            6.781430      -0.111702       1.971837                    0.999506      26.787467      76.430901       0.616634       0.431043      -1.054262      -0.001304       0.055285       0.012463       0.056687      -0.000481       0.001860       0.014674       0.016556      -0.065273      -0.028723       0.009479       0.019244             11.206644       4.847731      -0.500088      -1.567937      15.074583       0.002474      13.697617          -0.000030
          375              C       9.277289       6.943852       7.339190       0.153231      27.957184 0.32270289E+03  0.70948664E+04                                 8.143247                            6.017568       0.139838       2.043381                    0.999815      26.652211      75.928385       0.662055       0.420795      -1.053513       0.006874       0.038239      -0.029486       0.048774       0.000128       0.009410      -0.052070       0.050222      -0.069173      -0.071066       0.029102       0.041964              9.779214       4.766056       0.863029      -1.110937      15.886821      -1.616426       8.684764           0.000015
          376              C       9.420046       9.039186       7.114404       0.083141      39.848244 0.40972370E+03  0.95112373E+04                                10.317127                            6.848952      -0.185363       1.938101                    0.999609      27.482178      79.059544       0.614570       0.429327      -1.053848      -0.009646      -0.017579       0.069999       0.072815       0.000324       0.008200       0.011036      -0.010194      -0.076048      -0.029687       0.008838       0.020849             13.386246       5.357845      -0.567259      -1.123500      24.473577       1.589110      10.327316          -0.000004
          377              C       9.561217       8.480122       5.861746       0.066118      38.271979 0.41134454E+03  0.95512494E+04                                 9.943906                            6.828753       0.019757       2.000688                    0.999711      27.542476      79.052324       0.620502       0.425117      -1.057227       0.001915      -0.082805      -0.027180       0.087173       0.003494      -0.008800      -0.012321      -0.033099      -0.003908      -0.020175      -0.004451       0.024626             12.565321       5.362882       0.654410      -1.609303      18.731407      -3.495424      13.601675          -0.000002
          378              C      14.811616       7.785755       6.972231       0.064424      28.108048 0.34529886E+03  0.76914340E+04                                 8.105129                            6.241220       0.212030       2.072494                    0.999810      26.728558      75.683827       0.650008       0.423034      -1.056188      -0.004973       0.002149      -0.052454       0.052733      -0.012230       0.015928       0.009490      -0.041378       0.041335      -0.037236       0.013734       0.023502              9.141776      11.828294       2.598544       0.270107       5.644599       1.820888       9.952434          -0.000004
          379              C      13.526861       7.323208       7.223915      -0.134137      31.060903 0.39796035E+03  0.91300198E+04                                 8.470555                            6.568951       0.337782       2.085180                    0.999782      28.506205      80.336334       0.656585       0.406615      -1.073076      -0.010640       0.006777      -0.021945       0.025313       0.007177      -0.017391       0.002359       0.022616       0.043031      -0.022392      -0.005103       0.027495              9.454189      12.697665       2.714676       0.617830       5.549004       1.413392      10.115898           0.000006
          380              C      12.783295       6.820717       6.222942      -0.087583      33.707060 0.44491220E+03  0.10586777E+05                                 9.279288                            7.194958      -0.140434       1.938119                    0.998533      29.551760      87.242968       0.589934       0.436328      -1.045259       0.009367       0.018695      -0.007040       0.022064      -0.008132      -0.012813      -0.007135      -0.009257      -0.027059      -0.021745       0.007872       0.013873             10.454241      13.572163       2.784460       0.652352       6.178686       1.695105      11.611873          -0.000001
          381              C      13.304090       6.775226       4.899198      -0.006198      39.009958 0.45315097E+03  0.10712956E+05                                 9.935450                            7.105256       0.060674       2.016803                    0.999454      27.687697      78.576689       0.620143       0.417780      -1.068454      -0.019141       0.006729       0.016009       0.025845       0.004139      -0.003068       0.003483       0.002283      -0.015452      -0.008377       0.001496       0.006881             11.956384      15.130249       3.475070       1.651392       6.489441       2.477942      14.249462          -0.000002
          382              C      14.656299       7.259958       4.743576       0.099211      36.260945 0.40705978E+03  0.94173163E+04                                 9.638190                            6.835548      -0.155212       1.957853                    0.999458      26.912593      76.843851       0.615060       0.430447      -1.055028       0.018120       0.025933       0.047123       0.056757      -0.015514       0.004548       0.001783      -0.025231       0.005533      -0.021917       0.002837       0.019080             11.718935      15.143088       3.076443       0.319466       5.994776       1.849219      14.018940          -0.000014
          383              C      17.153633       7.686988       2.167175       0.062837      27.797566 0.34599707E+03  0.76889997E+04                                 7.952336                            6.193172       0.307493       2.099043                    0.999826      26.634132      74.632445       0.663015       0.415705      -1.063831      -0.035469      -0.022343       0.034056       0.054010      -0.003217      -0.019031      -0.011027       0.011868      -0.084703      -0.037702       0.011032       0.026670              8.819340       9.710729       1.580897      -0.230650       4.859224       1.210857      11.888067          -0.000007
          384              C      16.504187       7.340897       0.979840      -0.144100      32.593425 0.43200878E+03  0.10126874E+05                                 8.803735                            6.881831       0.215252       2.039561                    0.999775      29.306823      83.761934       0.635589       0.411099      -1.069060      -0.015752      -0.010049       0.009149       0.020805       0.004125      -0.010610      -0.000515       0.041053       0.069617      -0.032545       0.003597       0.028948              9.854922      10.748379       1.944137      -1.068174       5.652909       1.179237      13.163476           0.000006
          385              C      15.194332       6.882785       1.039398      -0.080785      33.614822 0.43619122E+03  0.10310027E+05                                 9.230229                            7.087936      -0.026455       1.975918                    0.999088      29.203337      85.438352       0.599970       0.431911      -1.049751       0.001414       0.003727       0.014002       0.014559      -0.004492       0.010735      -0.003904      -0.007116       0.015950      -0.012910      -0.001261       0.014171             10.525090      12.629968       1.863773      -2.941348       5.828198       0.962827      13.117105          -0.000004
          386              C      14.566709       6.820791       2.303391       0.005215      41.146060 0.43352099E+03  0.10146380E+05                                10.363861                            6.965260      -0.042112       1.988666                    0.999289      27.373942      77.554648       0.623605       0.419658      -1.066169       0.005787      -0.003042      -0.027548       0.028313      -0.001880       0.005582       0.000804       0.002138      -0.018673      -0.008858       0.001841       0.007016             13.077019      18.862803       3.936360      -2.903554       6.438730       0.778135      13.929523           0.000002
          387              C      15.265568       7.241755       3.440582       0.104259      35.021233 0.40001349E+03  0.92171293E+04                                 9.422936                            6.779821      -0.111746       1.971836                    0.999505      26.784787      76.410165       0.616868       0.430916      -1.054381       0.052550       0.017213      -0.012428       0.056677      -0.005559      -0.013128      -0.006542      -0.012277      -0.065254      -0.028622       0.009397       0.019225             11.202996      14.248055       2.823888      -0.525185       5.668159       1.476827      13.692773          -0.000013
          388              C      11.297718       5.515115       2.267080       0.153225      27.957643 0.32270806E+03  0.70950458E+04                                 8.143487                            6.017756       0.139856       2.043392                    0.999816      26.652608      75.931169       0.662019       0.420814      -1.053496       0.033755       0.019223       0.029484       0.048767      -0.015676       0.052291       0.008588      -0.039253      -0.069127      -0.071151       0.029215       0.041935              9.779461      14.108882       4.166168       1.153660       6.544325       1.586311       8.685175           0.000016
          389              C      13.225638       6.348150       2.491866       0.083126      39.849792 0.40974472E+03  0.95119322E+04                                10.317646                            6.849345      -0.185410       1.938085                    0.999609      27.483011      79.065108       0.614518       0.429355      -1.053822      -0.013358      -0.014970      -0.069983       0.072802       0.003451      -0.007588      -0.011320       0.007508      -0.076042      -0.029618       0.008834       0.020783             13.386779      22.706676       5.566222      -1.873216       7.125489       0.529583      10.328172           0.000003
          390              C      12.651507       6.294918       3.744524       0.066161      38.274167 0.41135789E+03  0.95519196E+04                                 9.945501                            6.829674       0.019734       2.000702                    0.999711      27.543203      79.063548       0.620332       0.425218      -1.057133      -0.078660      -0.025771       0.027222       0.087135       0.013125       0.008813       0.012542       0.021340      -0.003731      -0.020265      -0.004504       0.024769             12.567479      16.837422       4.711175       2.759742       7.260828       2.683096      13.604187           0.000001
          391              C      20.615695       1.518550       1.385224       0.064420      28.107750 0.34529667E+03  0.76913781E+04                                 8.105086                            6.241227       0.211957       2.072469                    0.999811      26.728802      75.684649       0.650003       0.423037      -1.056185      -0.042198      -0.010989       0.029668       0.052741      -0.008315      -0.025010      -0.013896      -0.025075      -0.011409      -0.037105       0.013736       0.023369              9.141685       8.471573       2.703863       1.039725       6.138583      -0.566405      12.814900           0.000001
          392              C      -2.062800       1.811396       2.441914      -0.134095      31.059465 0.39793662E+03  0.91293495E+04                                 8.470308                            6.568760       0.337969       2.085243                    0.999782      28.505478      80.334032       0.656593       0.406616      -1.073074      -0.017540       0.004328       0.017681       0.025279       0.020551       0.004984      -0.000956       0.026302      -0.015983      -0.022359      -0.005172       0.027531              9.453903       8.816570       2.520934       1.078458       5.896955      -0.091921      13.648183           0.000015
          393              C      -2.395354       1.454236       3.694571      -0.087646      33.708482 0.44493836E+03  0.10587533E+05                                 9.279476                            7.195143      -0.140626       1.938055                    0.998532      29.552462      87.244989       0.589931       0.436325      -1.045263      -0.017671       0.009136      -0.009504       0.022047      -0.003024       0.007483       0.007223      -0.006198      -0.053811      -0.021878       0.007897       0.013981             10.454425       9.837487       2.896477       0.807705       6.724787      -0.301597      14.801001           0.000006
          394              C      19.901957       0.788700       3.944334      -0.006109      39.003894 0.45308187E+03  0.10710714E+05                                 9.933736                            7.104263       0.060765       2.016842                    0.999455      27.685463      78.563320       0.620257       0.417727      -1.068507       0.016287       0.019262       0.005705       0.025862       0.001937       0.006913      -0.002052      -0.003126       0.005408      -0.008416       0.001469       0.006947             11.954068      10.906757       3.547344       0.030035       7.067500      -0.924439      17.887946           0.000002
          395              C      19.095643       0.510272       2.778133       0.099238      36.257340 0.40702161E+03  0.94161038E+04                                 9.637143                            6.834956      -0.155148       1.957879                    0.999458      26.911200      76.835637       0.615130       0.430413      -1.055061       0.020179       0.026657      -0.045844       0.056740      -0.006638      -0.012509      -0.000647      -0.023489      -0.032090      -0.021837       0.002729       0.019108             11.717464      11.729010       4.010367       0.534283       7.081329      -0.236214      16.342051          -0.000010
          396              C      15.958258      -1.054860       1.903963       0.062803      27.797235 0.34599651E+03  0.76889589E+04                                 7.952161                            6.193046       0.307574       2.099075                    0.999826      26.633456      74.629614       0.663044       0.415689      -1.063845       0.050159       0.007914       0.018396       0.054010      -0.003414       0.026157       0.017217      -0.007214      -0.039850      -0.037875       0.011081       0.026794              8.819137       9.774080       3.101164      -0.673158       5.926192      -0.613145      10.757140          -0.000011
          397              C      15.368439      -1.379853       3.127802      -0.144058      32.591562 0.43197758E+03  0.10125998E+05                                 8.803593                            6.881749       0.215406       2.039626                    0.999776      29.305432      83.758387       0.635568       0.411119      -1.069043       0.017468       0.001703       0.011179       0.020808       0.024049      -0.003995       0.005984       0.035728       0.006572      -0.032523       0.003630       0.028893              9.854730      11.510368       3.618547      -0.209938       6.741557      -0.770678      11.312265          -0.000001
          398              C      16.069651      -1.126938       4.299766      -0.080861      33.620075 0.43627356E+03  0.10312700E+05                                 9.232158                            7.089360      -0.026490       1.975903                    0.999088      29.205412      85.453928       0.599800       0.432003      -1.049670       0.009209       0.006502      -0.009216       0.014561      -0.007179      -0.011098       0.001261       0.000340       0.008254      -0.012722      -0.001426       0.014147             10.527337      12.891634       4.623625       1.243085       7.748247       0.070015      10.942129          -0.000008
          399              C      17.340132      -0.517860       4.198132       0.005190      41.144304 0.43350699E+03  0.10145959E+05                                10.363512                            6.965104      -0.041940       1.988727                    0.999290      27.373518      77.552816       0.623618       0.419653      -1.066173      -0.023093      -0.013245       0.009868       0.028392      -0.003733       0.000362       0.002729      -0.009637       0.015880      -0.008852       0.001785       0.007067             13.076475      15.031053       5.319502       3.668479       7.895543       1.168920      16.302829           0.000002
          400              C      17.837241      -0.168243       2.937405       0.104248      35.021230 0.40001584E+03  0.92172147E+04                                 9.423045                            6.779926      -0.111818       1.971812                    0.999505      26.784780      76.410762       0.616850       0.430927      -1.054372      -0.035775      -0.014026      -0.041654       0.056671      -0.008030       0.016494       0.007288      -0.015649      -0.048301      -0.028788       0.009521       0.019267             11.203057      12.007922       4.139392       0.679966       6.878413      -0.131587      14.722838          -0.000010
          401              C      19.015668      -0.075359       7.262340       0.153205      27.956685 0.32272165E+03  0.70953123E+04                                 8.142869                            6.017618       0.139997       2.043432                    0.999816      26.651965      75.925420       0.662080       0.420777      -1.053535       0.003743       0.008630      -0.047851       0.048767      -0.038553      -0.022198      -0.002924      -0.069457       0.087614      -0.071103       0.029095       0.042008              9.778401       8.271925       1.770272       2.611972       5.579460      -0.458080      15.483819           0.000018
          402              C      18.163858      -0.225124       5.335322       0.083326      39.840864 0.40965760E+03  0.95092532E+04                                10.315673                            6.848297      -0.185477       1.938058                    0.999609      27.479571      79.048379       0.614618       0.429314      -1.053863      -0.045617      -0.026374       0.050219       0.072791      -0.009535       0.021568       0.011699      -0.000733      -0.007313      -0.029683       0.008780       0.020903             13.383936      13.350655       4.082742       6.546287       7.244957       2.239906      19.556197           0.000004
          403              C      19.403121       0.362767       5.193150       0.066034      38.273729 0.41137074E+03  0.95520702E+04                                 9.944440                            6.829151       0.019787       2.000701                    0.999711      27.543439      79.057595       0.620456       0.425139      -1.057206       0.060642       0.023482       0.058132       0.087225       0.007291       0.004270      -0.006312      -0.000905       0.070064      -0.020254      -0.004461       0.024716             12.565839      10.465774       2.870680       0.903413       6.755200      -1.135159      20.476542           0.000004
          404              C      17.073648       5.108066       6.349744       0.064444      28.107276 0.34528546E+03  0.76910676E+04                                 8.105001                            6.241083       0.212057       2.072506                    0.999810      26.728171      75.682609       0.650017       0.423032      -1.056188       0.043457       0.010078      -0.028093       0.052719       0.009640      -0.001651       0.019117       0.048034       0.017081      -0.037225       0.013817       0.023408              9.141645      11.568967      -1.624789      -0.195251      10.711362      -2.312690       5.144606          -0.000001
          405              C      17.514447       3.901228       6.876168      -0.134124      31.060525 0.39795275E+03  0.91298413E+04                                 8.470673                            6.569028       0.337898       2.085226                    0.999782      28.505551      80.335611       0.656557       0.406632      -1.073060       0.018270      -0.004836      -0.016845       0.025317       0.010227      -0.007263      -0.018322      -0.011483      -0.036445      -0.022181      -0.005272       0.027453              9.454308      11.665581      -2.257339      -0.517509      11.230508      -2.348988       5.466834           0.000015
          406              C      -4.713844       3.572896       6.810845      -0.087615      33.707190 0.44491259E+03  0.10586819E+05                                 9.279445                            7.195057      -0.140376       1.938134                    0.998534      29.551774      87.243981       0.589916       0.436340      -1.045249      -0.006179       0.007727      -0.019710       0.022053       0.008528       0.003918       0.002165      -0.027522       0.032888      -0.021980       0.007837       0.014142             10.454413      13.157651      -2.103775      -0.724037      12.136440      -2.467799       6.069149           0.000007
          407              C      -3.785183       4.453619       6.188359      -0.006147      39.007175 0.45310965E+03  0.10711750E+05                                 9.935056                            7.104976       0.060880       2.016883                    0.999454      27.686479      78.572743       0.620149       0.417785      -1.068449      -0.009847      -0.023804       0.002190       0.025853      -0.000847       0.006091      -0.003214      -0.004153      -0.009289      -0.008374       0.001530       0.006844             11.955884      16.520416      -2.675513      -1.271986      13.063840      -2.766095       6.283395           0.000004
          408              C      -4.337359       5.692625       5.690754       0.099251      36.259728 0.40703514E+03  0.94166821E+04                                 9.638263                            6.835491      -0.154995       1.957923                    0.999458      26.912063      76.844164       0.615037       0.430466      -1.055008      -0.056747      -0.000803       0.001094       0.056764       0.009123      -0.000333       0.016598       0.010089       0.023387      -0.021954       0.002709       0.019245             11.719081      14.925234      -1.891571      -1.569511      13.832452      -3.211524       6.399555          -0.000006
          409              C      -3.267514       8.719699       4.032712       0.062806      27.797028 0.34599030E+03  0.76888155E+04                                 7.952224                            6.193042       0.307742       2.099130                    0.999826      26.633183      74.629746       0.663033       0.415696      -1.063837      -0.005419      -0.039542       0.036385       0.054007      -0.001233       0.011986      -0.002831      -0.060865       0.026256      -0.037892       0.011206       0.026686              8.819250      11.387092       0.001930      -1.803748       9.502885      -2.212384       5.567772          -0.000007
          410              C      -1.918446       8.507833       3.738760      -0.144046      32.592490 0.43198598E+03  0.10126319E+05                                 8.804008                            6.881975       0.215261       2.039581                    0.999775      29.305893      83.762236       0.635530       0.411138      -1.069022       0.002532      -0.015793       0.013285       0.020793       0.005544      -0.019785      -0.016358      -0.009209      -0.053049      -0.032352       0.003507       0.028845              9.855306      12.163549       0.453341      -1.771134      10.892732      -2.978789       6.509637           0.000007
          411              C      -1.314503       7.332053       4.165279      -0.080841      33.620405 0.43626548E+03  0.10312581E+05                                 9.232690                            7.089607      -0.026440       1.975928                    0.999088      29.205148      85.456699       0.599743       0.432041      -1.049635      -0.013663      -0.003364       0.003761       0.014564      -0.003221      -0.006645       0.007543       0.014080       0.016777      -0.012927      -0.001226       0.014153             10.528102      11.172032       1.099577      -1.494219      13.593712      -3.801349       6.818563           0.000003
          412              C      -2.108101       6.385775       4.850974       0.005240      41.151352 0.43355362E+03  0.10147708E+05                                10.366134                            6.966425      -0.041969       1.988725                    0.999289      27.374927      77.568911       0.623408       0.419767      -1.066060       0.022014       0.013927      -0.011171       0.028344      -0.005406       0.002324       0.005556      -0.001212      -0.001838      -0.008906       0.001871       0.007034             13.080252      13.071813      -1.502714      -1.071331      18.529601      -5.535939       7.639342           0.000006
          413              C      -3.467993       6.646224       5.055011       0.104239      35.027515 0.40007080E+03  0.92192163E+04                                 9.425865                            6.781526      -0.111751       1.971837                    0.999507      26.786934      76.431281       0.616595       0.431071      -1.054236      -0.015477       0.050255      -0.021122       0.056668       0.003968       0.013422       0.002923      -0.035527       0.039307      -0.028841       0.009430       0.019411             11.206851      13.714692      -1.147904      -1.677896      13.508518      -3.466772       6.397344          -0.000006
          414              C      -0.373294       3.531846       5.963572       0.153235      27.956348 0.32269515E+03  0.70946582E+04                                 8.143156                            6.017557       0.139946       2.043424                    0.999816      26.651567      75.926503       0.662045       0.420803      -1.053507      -0.044387       0.020111      -0.001910       0.048768      -0.027213       0.012961       0.046768       0.051612       0.030745      -0.071172       0.029147       0.042025              9.779068      11.969887      -3.838175       0.884159      11.661741      -2.902352       5.705575           0.000022
          415              C      -1.592162       5.145771       5.354535       0.083137      39.847876 0.40971165E+03  0.95109629E+04                                10.317338                            6.848993      -0.185354       1.938115                    0.999609      27.482105      79.061396       0.614545       0.429345      -1.053829       0.068656       0.010090      -0.022026       0.072806      -0.009724       0.010946      -0.003300      -0.039695       0.030673      -0.029719       0.008933       0.020787             13.386620      12.128791      -4.900899       0.861338      20.563596      -5.801978       7.467474           0.000008
          416              C      -2.398465       4.251737       6.026974       0.066107      38.274859 0.41136082E+03  0.95520227E+04                                 9.945674                            6.829727       0.019842       2.000730                    0.999711      27.543515      79.065076       0.620324       0.425221      -1.057129       0.016161      -0.077715       0.035911       0.087123      -0.012201       0.004702      -0.005647       0.014578      -0.055677      -0.020087      -0.004506       0.024593             12.567801      17.601980      -4.475564      -0.424727      13.578152      -3.014442       6.523270           0.000006
          417              C       2.403338      14.396780       8.221046       0.064425      28.107798 0.34529543E+03  0.76913358E+04                                 8.105079                            6.241189       0.212037       2.072499                    0.999810      26.728383      75.683134       0.650010       0.423034      -1.056188       0.003686      -0.043438      -0.029667       0.052731       0.001406       0.004842       0.028334       0.029966      -0.011452      -0.037235       0.013735       0.023500              9.141714       4.698365       1.369888       0.880691       9.911683      -0.791159      12.815093          -0.000006
          418              C       2.395491      15.297465       7.164356      -0.134134      31.060558 0.39795515E+03  0.91298690E+04                                 8.470502                            6.568918       0.337786       2.085184                    0.999782      28.505945      80.335414       0.656585       0.406616      -1.073075       0.009939      -0.015118      -0.017697       0.025308       0.007706       0.002688      -0.004248      -0.046267      -0.016007      -0.022378      -0.005107       0.027486              9.454126       4.636994       1.043251       0.446248      10.076771      -0.985994      13.648614           0.000003
          419              C       2.169590      14.864854       5.911699      -0.087580      33.706779 0.44490797E+03  0.10586652E+05                                 9.279253                            7.194937      -0.140444       1.938118                    0.998533      29.551556      87.242283       0.589933       0.436330      -1.045258       0.014503      -0.013632       0.009519       0.022063      -0.000421      -0.004188      -0.009314       0.008531      -0.053789      -0.021747       0.007865       0.013882             10.454196       5.250020       1.274633       0.553668      11.312056      -0.660886      14.800511          -0.000003
          420              C       1.953104      13.480532       5.661936      -0.006198      39.009512 0.45314584E+03  0.10712801E+05                                 9.935378                            7.105218       0.060688       2.016812                    0.999454      27.687484      78.575883       0.620145       0.417780      -1.068454       0.012726       0.021768      -0.005685       0.025848       0.002478       0.004318      -0.005725      -0.000067       0.005272      -0.008378       0.001498       0.006880             11.956285       5.265277       1.552843       0.881889      12.711909       0.280041      17.891670          -0.000004
          421              C       1.959384      12.627544       6.828137       0.099216      36.260319 0.40705222E+03  0.94171012E+04                                 9.638120                            6.835513      -0.155230       1.957853                    0.999458      26.912259      76.842827       0.615057       0.430451      -1.055025       0.018410       0.027938       0.045837       0.056750       0.002208      -0.003502       0.012113       0.026626      -0.032046      -0.021927       0.002833       0.019094             11.718837       5.077553       1.658745       0.400863      13.734472      -0.425107      16.344487          -0.000017
          422              C       1.529556       9.147896       7.702307       0.062838      27.797264 0.34599298E+03  0.76888845E+04                                 7.952285                            6.193141       0.307493       2.099046                    0.999826      26.633917      74.631680       0.663016       0.415706      -1.063831      -0.009242       0.049930      -0.018385       0.054004      -0.000394      -0.007423      -0.030267       0.009807      -0.039762      -0.037703       0.011038       0.026665              8.819276       4.404595       1.202768       0.353688      11.296084       0.839026      10.757148          -0.000011
          423              C       1.419737       8.483456       6.478468      -0.144096      32.592820 0.43199944E+03  0.10126597E+05                                 8.803635                            6.881765       0.215265       2.039570                    0.999775      29.306429      83.760487       0.635591       0.411100      -1.069059      -0.004223       0.017020      -0.011179       0.020796       0.007487      -0.006869       0.001946      -0.058090       0.006604      -0.032530       0.003593       0.028937              9.854797       4.997051       1.315784       0.656634      13.255220       0.454757      11.312119           0.000001
          424              C       1.424438       9.228848       5.306504      -0.080779      33.614325 0.43618387E+03  0.10309812E+05                                 9.230173                            7.087905      -0.026467       1.975918                    0.999088      29.202977      85.437189       0.599967       0.431914      -1.049748       0.003043       0.010843       0.009224       0.014557      -0.005661      -0.004722       0.010282       0.008678       0.008315      -0.012919      -0.001253       0.014172             10.525014       5.412457       1.979188       0.348285      15.222762      -1.195208      10.939824          -0.000011
          425              C       1.575195      10.629696       5.408138       0.005212      41.145455 0.43351476E+03  0.10146192E+05                                10.363756                            6.965207      -0.042099       1.988675                    0.999289      27.373690      77.553642       0.623608       0.419658      -1.066169      -0.004796      -0.026079      -0.009930       0.028314       0.000113      -0.002399      -0.001121       0.012228       0.015907      -0.008855       0.001841       0.007014             13.076866       5.344970       1.894907       0.120798      17.582084      -3.848790      16.303546          -0.000001
          426              C       1.739134      11.214938       6.668865       0.104265      35.020601 0.40000567E+03  0.92169074E+04                                 9.422864                            6.779784      -0.111775       1.971833                    0.999505      26.784439      76.409095       0.616865       0.430920      -1.054378      -0.001286      -0.038395       0.041659       0.056668      -0.001322      -0.001301      -0.017828       0.022218      -0.048290      -0.028631       0.009392       0.019239             11.202897       4.846519       1.607415       0.350676      14.039329      -0.597645      14.722841          -0.000017
          427              C       1.433843      12.356850       2.343930       0.153224      27.957679 0.32270901E+03  0.70950707E+04                                 8.143489                            6.017763       0.139855       2.043391                    0.999816      26.652633      75.931219       0.662019       0.420814      -1.053496       0.006873       0.006418       0.047852       0.048767      -0.008154      -0.004542       0.021993       0.102492       0.087651      -0.071150       0.029216       0.041934              9.779454       4.766237       0.530657       1.302965       9.085705      -2.310182      15.486421           0.000014
          428              C       1.576603      11.503870       4.270948       0.083125      39.849554 0.40974299E+03  0.95118765E+04                                10.317591                            6.849322      -0.185382       1.938094                    0.999609      27.482914      79.064611       0.614521       0.429353      -1.053823      -0.009660      -0.051816      -0.050219       0.072803      -0.007215      -0.003790      -0.024130       0.012688      -0.007430      -0.029616       0.008832       0.020784             13.386692       5.358111       1.256805       0.070507      15.241002      -6.920019      19.560962           0.000000
          429              C       1.717791      12.868225       4.413120       0.066160      38.273978 0.41135635E+03  0.95518706E+04                                 9.945459                            6.829655       0.019760       2.000711                    0.999711      27.543116      79.063124       0.620334       0.425217      -1.057134       0.001924       0.064951      -0.058054       0.087136       0.005947       0.007476      -0.001729      -0.008473       0.070150      -0.020267      -0.004503       0.024770             12.567412       5.363718       1.066750       1.371809      11.858836      -0.473285      20.479684          -0.000000
          430              C       6.968175      12.253700       3.256526       0.064477      28.106987 0.34528283E+03  0.76909518E+04                                 8.104787                            6.240971       0.212136       2.072522                    0.999811      26.727800      75.679912       0.650040       0.423020      -1.056201      -0.004975       0.044360       0.028118       0.052756      -0.007589      -0.018475      -0.004670      -0.049501       0.017183      -0.037150       0.013796       0.023354              9.141366      11.827816      -1.532838       2.115390      10.451799       0.954962       5.144483          -0.000016
          431              C       5.683417      12.267006       2.730102      -0.134129      31.060357 0.39795076E+03  0.91297463E+04                                 8.470440                            6.568873       0.337838       2.085198                    0.999782      28.505893      80.335267       0.656588       0.406615      -1.073076      -0.010673       0.015614       0.016847       0.025328       0.011579       0.014971       0.013100      -0.003950      -0.036555      -0.022347      -0.005275       0.027622              9.454041      12.697501      -1.892133       2.042151      10.197933       1.270906       5.466690          -0.000008
          432              C       4.939864      13.385111       2.795425      -0.087623      33.707707 0.44492618E+03  0.10587172E+05                                 9.279318                            7.194996      -0.140422       1.938116                    0.998533      29.552091      87.243635       0.589942       0.436319      -1.045267       0.009362      -0.003254       0.019709       0.022060       0.015271      -0.000591      -0.004221       0.010660       0.032832      -0.021941       0.008045       0.013896             10.454269      13.572414      -1.956995       2.085360      11.721357       1.505169       6.069036          -0.000009
          433              C       5.460677      14.554246       3.417911      -0.006124      39.006416 0.45310374E+03  0.10711497E+05                                 9.934690                            7.104816       0.060682       2.016820                    0.999453      27.685999      78.569102       0.620175       0.417772      -1.068465      -0.019163      -0.017203      -0.002178       0.025843       0.000657       0.005177      -0.004528       0.004255      -0.009387      -0.008344       0.001453       0.006891             11.955387      15.129173      -3.166909       2.183817      14.453867       2.121152       6.283119          -0.000008
          434              C       6.812888      14.446655       3.915516       0.099225      36.260943 0.40705602E+03  0.94172278E+04                                 9.638207                            6.835506      -0.155122       1.957876                    0.999459      26.912621      76.844467       0.615062       0.430446      -1.055026       0.018127      -0.053779      -0.001102       0.056762       0.003896      -0.015650      -0.005108      -0.019302       0.023416      -0.021863       0.002775       0.019088             11.718994      15.143026      -1.814669       2.504637      13.614520       2.550150       6.399436          -0.000028
          435              C       9.310256      16.464361       5.573558       0.062806      27.798266 0.34600458E+03  0.76891988E+04                                 7.952393                            6.193155       0.307598       2.099073                    0.999825      26.634165      74.632393       0.663031       0.415694      -1.063840      -0.035462      -0.018294      -0.036381       0.053998       0.018175       0.006779      -0.010211       0.048873       0.026243      -0.037840       0.011098       0.026742              8.819478       9.710858      -0.590716       1.484494      11.179738       2.438231       5.567839          -0.000028
          436              C       8.660826      17.665660       5.867510      -0.144073      32.593719 0.43200181E+03  0.10126758E+05                                 8.804034                            6.881942       0.215327       2.039595                    0.999775      29.306886      83.764677       0.635556       0.411119      -1.069037      -0.015768      -0.002916      -0.013302       0.020834       0.007218       0.008926       0.024267       0.000152      -0.053133      -0.032517       0.003495       0.029022              9.855374      10.748790      -0.046766       2.217997      12.307718       2.662864       6.509613          -0.000015
          437              C       7.350971      17.843133       5.440991      -0.080847      33.618907 0.43624744E+03  0.10311917E+05                                 9.231797                            7.088988      -0.026477       1.975904                    0.999087      29.205306      85.452643       0.599836       0.431983      -1.049683       0.001371      -0.013971      -0.003775       0.014537      -0.006907      -0.009198       0.003951      -0.006840       0.016680      -0.012752      -0.001424       0.014176             10.526992      12.632038       1.615791       3.085341      12.131183       2.675447       6.817755          -0.000027
          438              C       6.723330      16.779485       4.755296       0.005217      41.151364 0.43356210E+03  0.10147864E+05                                10.365772                            6.966286      -0.041892       1.988737                    0.999288      27.375137      77.567072       0.623448       0.419742      -1.066086       0.005824       0.025425       0.011174       0.028376      -0.003773      -0.004346      -0.003918       0.007764      -0.001844      -0.008725       0.001768       0.006957             13.079681      18.866684       0.546101       4.861714      12.733483       2.855147       7.638877          -0.000007
          439              C       7.422174      15.584177       4.551259       0.104268      35.027539 0.40007451E+03  0.92192538E+04                                 9.425582                            6.781372      -0.111737       1.971833                    0.999506      26.786968      76.429301       0.616631       0.431048      -1.054259       0.052547       0.002188       0.021120       0.056674       0.014238       0.001771      -0.013476       0.022566       0.039270      -0.028736       0.009472       0.019263             11.206495      14.252442      -0.957864       2.708964      12.969999       2.737347       6.397045          -0.000031
          440              C       3.454339      17.463759       3.642698       0.153229      27.957250 0.32270417E+03  0.70949007E+04                                 8.143252                            6.017576       0.139838       2.043380                    0.999815      26.652271      75.928559       0.662056       0.420794      -1.053514       0.033761      -0.035149       0.001909       0.048774      -0.037391      -0.039695      -0.027710      -0.005922       0.030725      -0.071065       0.029103       0.041962              9.779211      14.108752      -3.082146       3.031171       9.523299       0.133794       5.705584           0.000013
          441              C       5.382257      16.852579       4.251735       0.083139      39.847850 0.40972039E+03  0.95111326E+04                                10.317036                            6.848910      -0.185323       1.938115                    0.999609      27.482020      79.058743       0.614575       0.429325      -1.053850      -0.013358       0.068098       0.022049       0.072815       0.004916       0.006829      -0.009130       0.043100       0.030684      -0.029686       0.008836       0.020850             13.386107      22.705939      -1.161245       5.756800       9.985324       1.121731       7.467057          -0.000004
          442              C       4.808109      15.794367       3.579296       0.066117      38.271696 0.41134192E+03  0.95511669E+04                                 9.943840                            6.828720       0.019791       2.000701                    0.999711      27.542354      79.051713       0.620506       0.425116      -1.057228      -0.078708      -0.010642      -0.035930       0.087173      -0.014079       0.007022      -0.002425       0.004069      -0.055765      -0.020177      -0.004449       0.024627             12.565223      16.834586      -4.744531       2.699680      14.339088       1.404930       6.521994          -0.000002
          443              C      12.772329      20.225715       0.622486       0.064427      28.107778 0.34529506E+03  0.76913240E+04                                 8.105070                            6.241182       0.212042       2.072500                    0.999810      26.728366      75.683028       0.650011       0.423033      -1.056189      -0.042184      -0.020190      -0.024363       0.052733       0.025900       0.005339      -0.000901       0.000753       0.066040      -0.037235       0.013735       0.023500              9.141702       8.471420      -2.252110       1.821896      10.655312       3.174258       8.298376          -0.000003
          444              C      13.624120      19.164179       0.347747      -0.134138      31.060784 0.39795903E+03  0.91299803E+04                                 8.470533                            6.568943       0.337784       2.085181                    0.999782      28.506128      80.336027       0.656585       0.406615      -1.073076      -0.017567      -0.017495      -0.005101       0.025312      -0.014516       0.015336       0.002792       0.023410      -0.024688      -0.022388      -0.005104       0.027492              9.454160       8.816697      -2.194352       1.644088      11.631097       3.402488       7.914685           0.000006
          445              C       5.448200       7.165804      18.624636      -0.087584      33.707031 0.44491229E+03  0.10586779E+05                                 9.279285                            7.194961      -0.140434       1.938119                    0.998533      29.551723      87.242828       0.589933       0.436329      -1.045259      -0.017684       0.003681       0.012669       0.022064      -0.004895      -0.006295      -0.016491       0.010251      -0.004737      -0.021746       0.007870       0.013875             10.454232       9.837416      -2.147666       2.104656      12.520366       3.647738       9.004915          -0.000002
          446              C       4.215208       7.282267      17.923379      -0.006197      39.009809 0.45314922E+03  0.10712903E+05                                 9.935423                            7.105241       0.060680       2.016806                    0.999454      27.687634      78.576431       0.620144       0.417780      -1.068454       0.016280      -0.014548       0.013833       0.025846      -0.006894      -0.001730       0.001563      -0.002020       0.008409      -0.008377       0.001496       0.006881             11.956347      10.908571      -1.799911       3.057739      14.385188       5.148876      10.575282          -0.000003
          447              C       3.408910       8.431433      18.265362       0.099210      36.260735 0.40705724E+03  0.94172425E+04                                 9.638160                            6.835532      -0.155213       1.957854                    0.999458      26.912489      76.843488       0.615060       0.430448      -1.055027       0.020208       0.026363       0.046019       0.056755       0.014221       0.000538      -0.011649      -0.002024       0.032328      -0.021919       0.002836       0.019084             11.718893      11.730100      -2.468167       3.206234      13.824414       4.128867       9.602164          -0.000015
          448              C       0.271537       9.971036      17.347002       0.062839      27.797454 0.34599553E+03  0.76889569E+04                                 7.952317                            6.193160       0.307490       2.099043                    0.999826      26.634053      74.632183       0.663016       0.415705      -1.063831       0.050160      -0.019886      -0.002322       0.054008      -0.020879      -0.015965      -0.018694      -0.004349      -0.031410      -0.037702       0.011033       0.026669              8.819314       9.774453      -0.967649       3.022368       9.018525       2.398388       7.664965          -0.000008
          449              C      -0.318299       9.073660      16.453619      -0.144101      32.593307 0.43200705E+03  0.10126824E+05                                 8.803716                            6.881820       0.215251       2.039562                    0.999775      29.306761      83.761714       0.635589       0.411100      -1.069059       0.017457      -0.010535      -0.004125       0.020802      -0.008469       0.022922       0.006266       0.014838      -0.056225      -0.032542       0.003596       0.028946              9.854895      11.510784      -1.627570       3.238850       9.502206       2.364421       8.551697           0.000003
          450              C       0.382897       7.932259      16.086660      -0.080787      33.614801 0.43619122E+03  0.10310028E+05                                 9.230237                            7.087947      -0.026459       1.975917                    0.999088      29.203295      85.438255       0.599968       0.431912      -1.049750       0.009205       0.004751       0.010229       0.014558       0.013320      -0.000533       0.001377      -0.003771      -0.004126      -0.012913      -0.001258       0.014171             10.525097      12.888877      -3.387658       3.381729      10.202234       1.347735       8.484181          -0.000008
          451              C       1.653380       7.715743      16.664957       0.005215      41.145871 0.43351891E+03  0.10146318E+05                                10.363830                            6.965243      -0.042107       1.988669                    0.999289      27.373863      77.554343       0.623606       0.419658      -1.066169      -0.022989      -0.001991      -0.016407       0.028313       0.001652      -0.003383       0.000037      -0.014284       0.002020      -0.008856       0.001841       0.007016             13.076977      15.031558      -5.837219       2.772470      15.214167       3.056177       8.985207           0.000001
          452              C       2.150506       8.632752      17.598110       0.104261      35.020992 0.40001054E+03  0.92170447E+04                                 9.422903                            6.779803      -0.111751       1.971837                    0.999505      26.784666      76.409765       0.616868       0.430917      -1.054381      -0.035777       0.043087       0.008695       0.056675      -0.010178      -0.015119      -0.017415       0.002139       0.004975      -0.028624       0.009395       0.019229             11.202951      12.007681      -2.658803       3.244537      12.648010       3.462493       8.953163          -0.000014
          453              C       3.328875       4.840828      15.516047       0.153224      27.957715 0.32270911E+03  0.70950743E+04                                 8.143497                            6.017763       0.139852       2.043390                    0.999816      26.652657      75.931322       0.662019       0.420814      -1.053496       0.003759       0.037131       0.031391       0.048767       0.038544      -0.022263       0.005461      -0.073646       0.075113      -0.071150       0.029216       0.041935              9.779474       8.272237      -3.147499       0.226869      12.612885       4.518915       8.453301           0.000017
          454              C       2.477091       6.584546      16.349872       0.083126      39.849738 0.40974415E+03  0.95119148E+04                                10.317635                            6.849339      -0.185404       1.938087                    0.999609      27.482992      79.065013       0.614519       0.429354      -1.053822      -0.045633      -0.030302      -0.047955       0.072803      -0.013809      -0.019057      -0.007591      -0.007773      -0.028352      -0.029617       0.008833       0.020784             13.386767      13.353057      -7.712280       0.262510      18.422493       4.212316       8.384751           0.000002
          455              C       3.716356       6.413730      16.930090       0.066161      38.274111 0.41135733E+03  0.95519028E+04                                 9.945490                            6.829669       0.019741       2.000704                    0.999711      27.543183      79.063458       0.620332       0.425218      -1.057133       0.060595      -0.062009      -0.008706       0.087136      -0.007213       0.004250       0.018232      -0.021254       0.009044      -0.020266      -0.004504       0.024769             12.567463      10.466729      -2.217887       2.034567      16.065460       6.510359      11.170199           0.000001
          456              C       9.230215      14.131608       1.248815       0.064476      28.107150 0.34528504E+03  0.76910138E+04                                 8.104817                            6.240991       0.212136       2.072521                    0.999811      26.727893      75.680249       0.650039       0.423020      -1.056201       0.043482       0.019304       0.022806       0.052758      -0.003307       0.009236       0.004633       0.007153      -0.105499      -0.037151       0.013795       0.023356              9.141404      11.568164       0.981386      -1.309377       4.533347      -1.254167      11.322702          -0.000016
          457              C       1.827660       3.187000      19.152981      -0.134131      31.060621 0.39795454E+03  0.91298550E+04                                 8.470474                            6.568892       0.337834       2.085195                    0.999782      28.506092      80.335929       0.656589       0.406614      -1.073077       0.018284       0.017021       0.004215       0.025333       0.001254       0.012556      -0.001160       0.022551       0.065529      -0.022359      -0.005271       0.027630              9.454083      11.664977       1.576769      -1.696031       4.873351      -1.321253      11.823921          -0.000005
          458              C       3.129669       3.407734      18.901297      -0.087624      33.707985 0.44493009E+03  0.10587286E+05                                 9.279349                            7.195012      -0.140410       1.938117                    0.998533      29.552262      87.244172       0.589944       0.436317      -1.045268      -0.006194       0.013197       0.016559       0.022062      -0.007538       0.005494       0.000174      -0.031183       0.021737      -0.021939       0.008051       0.013888             10.454312      13.157109       1.678894      -1.459996       5.448753      -1.393410      12.757074          -0.000008
          459              C      11.901687      14.598590       0.762738      -0.006125      39.006846 0.45310884E+03  0.10711651E+05                                 9.934758                            7.104852       0.060671       2.016813                    0.999453      27.686206      78.569872       0.620174       0.417772      -1.068465      -0.009832       0.010015      -0.021698       0.025841      -0.004777      -0.003715      -0.001241       0.003862       0.014578      -0.008343       0.001451       0.006891             11.955479      16.519518       2.439209      -1.681018       5.582856      -1.553005      13.764065          -0.000007
          460              C      11.349517      14.410033       2.084561       0.099222      36.261460 0.40706210E+03  0.94174009E+04                                 9.638264                            6.835533      -0.155104       1.957878                    0.999459      26.912902      76.845327       0.615064       0.430443      -1.055029      -0.056752      -0.000537      -0.001279       0.056769      -0.004198       0.008076      -0.000971      -0.016697      -0.057041      -0.021855       0.002778       0.019077             11.719077      14.925017       2.305069      -0.853610       5.476545      -1.612871      14.755669          -0.000026
          461              C      12.419384      14.332419       5.535133       0.062803      27.798694 0.34601034E+03  0.76893624E+04                                 7.952467                            6.193197       0.307632       2.099078                    0.999825      26.634477      74.633556       0.663030       0.415692      -1.063840      -0.005431      -0.011743      -0.052430       0.054003      -0.009683      -0.007007      -0.006002      -0.045290       0.072956      -0.037842       0.011096       0.026745              8.819571      11.387925       1.561223       0.903854       4.635664      -0.597668      10.435122          -0.000026
          462              C      13.768456      14.692919       5.498629      -0.144077      32.594501 0.43201401E+03  0.10127121E+05                                 8.804168                            6.882031       0.215310       2.039582                    0.999775      29.307402      83.766616       0.635552       0.411118      -1.069037       0.002511      -0.003595      -0.020374       0.020840       0.014459       0.014776      -0.005241       0.028494       0.059891      -0.032531       0.003497       0.029034              9.855537      12.164103       1.307213       1.278433       5.025738      -0.408448      12.376770          -0.000012
          463              C      14.372393      14.911426       4.267105      -0.080849      33.619357 0.43625387E+03  0.10312106E+05                                 9.231849                            7.089015      -0.026487       1.975898                    0.999087      29.205628      85.453698       0.599838       0.431980      -1.049685      -0.013634      -0.001586      -0.004794       0.014539       0.007499       0.000606       0.002966      -0.003844      -0.036922      -0.012745      -0.001430       0.014175             10.527067      11.171316       0.744197       1.699070       5.219815      -1.032889      15.190069          -0.000022
          464              C      13.578786      14.790731       3.104746       0.005216      41.152054 0.43356917E+03  0.10148078E+05                                10.365898                            6.966350      -0.041907       1.988728                    0.999288      27.375415      77.568217       0.623444       0.419743      -1.066084       0.022027       0.002694       0.017683       0.028375       0.000743      -0.005782      -0.003383      -0.004798      -0.012341      -0.008728       0.001768       0.006960             13.079867      13.071838       1.679149      -0.765740       5.567523      -1.947541      20.600241          -0.000005
          465              C      12.218891      14.483808       3.228283       0.104265      35.028108 0.40008147E+03  0.92194525E+04                                 9.425654                            6.781410      -0.111717       1.971835                    0.999506      26.787277      76.430299       0.616633       0.431045      -1.054261      -0.015452      -0.006844       0.054104       0.056682      -0.013501      -0.003198      -0.000585      -0.039309       0.027651      -0.028728       0.009476       0.019251             11.206597      13.714639       2.027071      -0.155315       5.172711      -1.345778      14.732439          -0.000028
          466              C      15.313578      15.254139       0.076850       0.153230      27.957215 0.32270334E+03  0.70948782E+04                                 8.143249                            6.017570       0.139839       2.043381                    0.999815      26.652238      75.928455       0.662056       0.420795      -1.053514      -0.044393      -0.008404       0.018374       0.048774       0.002444      -0.030021      -0.005506      -0.019678      -0.183132      -0.071066       0.029103       0.041963              9.779215      11.970002       1.153343      -3.766190       4.681109      -1.127942      12.686532           0.000015
          467              C      14.094719      14.974629       1.779081       0.083140      39.848151 0.40972269E+03  0.95112056E+04                                10.317106                            6.848940      -0.185350       1.938106                    0.999609      27.482130      79.059308       0.614572       0.429327      -1.053849       0.068656       0.014043       0.019775       0.072815      -0.004566      -0.013861      -0.000254      -0.033381       0.049650      -0.029687       0.008837       0.020850             13.386222      12.128648       1.704463      -4.674986       5.716726      -2.769716      22.313292          -0.000002
          468              C      13.288406      14.839292       0.668596       0.066117      38.271910 0.41134393E+03  0.95512297E+04                                 9.943889                            6.828745       0.019770       2.000693                    0.999711      27.542443      79.052155       0.620503       0.425116      -1.057227       0.016203       0.007761      -0.085302       0.087173       0.002107      -0.012905      -0.006020       0.035027       0.005717      -0.020176      -0.004450       0.024626             12.565298      17.598536       2.605012      -3.662691       5.675452      -1.547272      14.421907          -0.000001
          469              C      -5.440119       7.866741       8.357455       0.064419      28.108133 0.34530191E+03  0.76915280E+04                                 8.105161                            6.241274       0.211953       2.072465                    0.999811      26.729061      75.685670       0.650001       0.423037      -1.056184       0.003704       0.047419      -0.022799       0.052745      -0.004834      -0.001160      -0.010087      -0.001443      -0.105582      -0.037107       0.013734       0.023373              9.141778       4.698372      -1.447537       0.746051      11.403855       1.652807      11.323107           0.000001
          470              C      -5.447952       8.331521       9.665829      -0.134099      31.060047 0.39794540E+03  0.91296032E+04                                 8.470395                            6.568815       0.337959       2.085235                    0.999782      28.505895      80.335492       0.656592       0.406614      -1.073075       0.009925       0.022871      -0.004229       0.025288      -0.006084       0.005405      -0.011294      -0.019172       0.065502      -0.022381      -0.005165       0.027546              9.454005       4.636901      -0.907980       0.680394      11.901444       2.039577      11.823672           0.000013
          471              C      -5.673837       9.632651       9.917513      -0.087649      33.708929 0.44494508E+03  0.10587730E+05                                 9.279529                            7.195174      -0.140606       1.938058                    0.998532      29.552770      87.245992       0.589932       0.436322      -1.045265       0.014505      -0.001435      -0.016544       0.022049       0.003936       0.001809      -0.005053       0.033745       0.021651      -0.021874       0.007908       0.013966             10.454493       5.250130      -1.116723       0.827082      13.356492       1.841182      12.756856           0.000003
          472              C      -5.890319      10.541101       8.843532      -0.006109      39.004660 0.45309082E+03  0.10710983E+05                                 9.933856                            7.104326       0.060745       2.016830                    0.999455      27.685834      78.564696       0.620255       0.417726      -1.068507       0.012732      -0.005949       0.021705       0.025857      -0.004918       0.000034       0.004090       0.003009       0.014470      -0.008415       0.001466       0.006949             11.954233       5.264507      -1.539741       0.903760      16.836023       2.102290      13.762168          -0.000000
          473              C      -5.884055       9.957633       7.521709       0.099232      36.258366 0.40703385E+03  0.94164528E+04                                 9.637258                            6.835014      -0.155116       1.957880                    0.999458      26.911752      76.837345       0.615134       0.430407      -1.055065       0.018409      -0.053670       0.001257       0.056754       0.001969       0.003704      -0.007187       0.018238      -0.057083      -0.021821       0.002735       0.019086             11.717626       5.077132      -1.176398       1.236015      15.322044       1.342127      14.753703          -0.000013
          474              C      -6.313895      10.940379       4.071137       0.062803      27.797888 0.34600514E+03  0.76892047E+04                                 7.952275                            6.193110       0.307571       2.099068                    0.999826      26.633932      74.631401       0.663042       0.415687      -1.063845      -0.009256      -0.009041       0.052446       0.054019       0.006700       0.003421       0.008726       0.047444       0.072848      -0.037874       0.011069       0.026804              8.819280       4.404592      -0.907702       0.864810      11.618595      -0.652751      10.434652          -0.000012
          475              C      -6.423697      12.332463       4.107641      -0.144063      32.592703 0.43199478E+03  0.10126510E+05                                 8.803790                            6.881875       0.215374       2.039607                    0.999776      29.306172      83.761181       0.635563       0.411118      -1.069043      -0.004216       0.001174       0.020357       0.020822       0.002300       0.009964      -0.012032      -0.040305       0.059882      -0.032549       0.003637       0.028912              9.854973       4.997134      -1.226567       0.811218      12.192101      -1.068643      12.375683          -0.000002
          476              C      -6.418980      12.974719       5.339165      -0.080867      33.620694 0.43628232E+03  0.10312951E+05                                 9.232193                            7.089367      -0.026472       1.975903                    0.999088      29.205906      85.455330       0.599808       0.431995      -1.049676       0.003062      -0.013414       0.004774       0.014564       0.007072      -0.002483      -0.001342      -0.006373      -0.036929      -0.012705      -0.001438       0.014144             10.527394       5.413633      -1.291563       1.540393      10.978017      -1.257383      15.190531          -0.000010
          477              C      -6.268225      12.186289       6.501524       0.005192      41.145405 0.43351847E+03  0.10146305E+05                                10.363705                            6.965203      -0.041963       1.988711                    0.999290      27.373983      77.554673       0.623612       0.419654      -1.066171      -0.004790       0.021635      -0.017746       0.028389       0.002062       0.001334       0.006711       0.002748      -0.012430      -0.008858       0.001786       0.007072             13.076753       5.344965      -1.052056       1.580777      13.290095       1.370475      20.595199           0.000001
          478              C      -6.104303      10.801858       6.377987       0.104239      35.022306 0.40002914E+03  0.92175940E+04                                 9.423175                            6.779995      -0.111777       1.971816                    0.999505      26.785380      76.412666       0.616853       0.430922      -1.054376      -0.001300      -0.016870      -0.054103       0.056687       0.001848      -0.000460       0.003353       0.047564       0.027724      -0.028773       0.009528       0.019244             11.203236       4.846659      -1.107494       1.216831      14.035080       0.594390      14.727969          -0.000014
          479              C      -6.409536      13.976394       9.529420       0.153206      27.956647 0.32272059E+03  0.70952834E+04                                 8.142866                            6.017610       0.139996       2.043433                    0.999816      26.651913      75.925256       0.662080       0.420778      -1.053534       0.006889      -0.044643      -0.018377       0.048766       0.008101      -0.004743       0.030205       0.012233      -0.183162      -0.071104       0.029094       0.042010              9.778413       4.765942      -1.393394      -0.191625      11.883881       3.925570      12.685417           0.000018
          480              C      -6.266802      12.734040       7.827189       0.083328      39.841321 0.40966131E+03  0.95093701E+04                                10.315776                            6.848344      -0.185524       1.938041                    0.999609      27.479746      79.049262       0.614613       0.429316      -1.053861      -0.009660       0.069391      -0.019751       0.072791       0.006919      -0.004303       0.013253       0.031582       0.049748      -0.029685       0.008782       0.020903             13.384102       5.357264      -0.689179       1.053204      12.485368       5.329113      22.309674           0.000003
          481              C      -6.125616      11.928749       8.937674       0.066035      38.274079 0.41137373E+03  0.95521643E+04                                 9.944517                            6.829187       0.019747       2.000687                    0.999710      27.543593      79.058338       0.620452       0.425141      -1.057205       0.001925       0.017844       0.085359       0.087225      -0.009363       0.001469       0.014298      -0.029894       0.005748      -0.020251      -0.004463       0.024715             12.565962       5.363197      -1.720983       0.238086      17.912163       3.968731      14.422524           0.000003
          482              C      -0.875216      13.237641       8.983784       0.064444      28.107534 0.34528881E+03  0.76911632E+04                                 8.105051                            6.241111       0.212056       2.072503                    0.999810      26.728344      75.683284       0.650016       0.423031      -1.056188      -0.004981      -0.046498       0.024347       0.052722       0.019887       0.002702      -0.004608      -0.033156       0.066044      -0.037226       0.013815       0.023411              9.141708      11.827958      -1.065352      -2.385502       7.298599      -2.775870       8.298566          -0.000003
          483              C      -2.159967      13.686882       9.258523      -0.134128      31.060994 0.39795960E+03  0.91300399E+04                                 8.470745                            6.569072       0.337892       2.085221                    0.999782      28.505880      80.336778       0.656557       0.406631      -1.073061      -0.010655      -0.022398       0.005106       0.025324      -0.018654       0.002583      -0.015228       0.000002      -0.024702      -0.022198      -0.005266       0.027464              9.454394      12.697780      -0.822375      -2.659983       7.750393      -2.684323       7.915010           0.000014
          484              C      -2.903521      13.071268      10.194174      -0.087617      33.707536 0.44491770E+03  0.10586970E+05                                 9.279485                            7.195079      -0.140360       1.938136                    0.998534      29.552016      87.244773       0.589918       0.436338      -1.045251       0.009348      -0.015439      -0.012675       0.022055      -0.007012       0.013599       0.011634      -0.001826      -0.004674      -0.021977       0.007846       0.014131             10.454466      13.572266      -0.827374      -2.737652       8.785887      -3.200342       9.005246           0.000006
          485              C      -2.382717      11.947624      10.895431      -0.006148      39.007766 0.45311674E+03  0.10711963E+05                                 9.935148                            7.105027       0.060865       2.016873                    0.999454      27.686767      78.573813       0.620147       0.417785      -1.068449      -0.019156       0.010504      -0.013817       0.025849      -0.004703      -0.001975       0.001252       0.010214       0.008471      -0.008373       0.001528       0.006845             11.956009      15.129704      -0.307743      -3.834903      10.163319      -4.598974      10.575003           0.000002
          486              C      -1.030512      11.570483      10.553448       0.099247      36.260459 0.40704389E+03  0.94169316E+04                                 9.638346                            6.835532      -0.154972       1.957925                    0.999458      26.912455      76.845381       0.615040       0.430462      -1.055010       0.018158       0.027841      -0.046026       0.056773       0.011679       0.011273       0.003482      -0.016311       0.032346      -0.021943       0.002713       0.019229             11.719198      15.142936      -1.261856      -2.823880      10.412005      -4.399527       9.602652          -0.000009
          487              C       1.466834       9.125747      11.471808       0.062806      27.797472 0.34599618E+03  0.76889832E+04                                 7.952300                            6.193084       0.307739       2.099125                    0.999826      26.633526      74.631027       0.663032       0.415694      -1.063837      -0.035476       0.040662       0.002349       0.054014      -0.014857       0.012397       0.021445       0.029693      -0.031393      -0.037891       0.011198       0.026694              8.819345       9.711150      -0.990428      -1.253828       9.082002      -3.648790       7.664884          -0.000008
          488              C       0.817400       8.270539      12.365191      -0.144049      32.593296 0.43199813E+03  0.10126681E+05                                 8.804144                            6.882061       0.215240       2.039568                    0.999775      29.306418      83.764201       0.635528       0.411137      -1.069023      -0.015747       0.012944       0.004156       0.020803      -0.011252       0.001822      -0.023512      -0.000865      -0.056240      -0.032371       0.003512       0.028859              9.855475      10.749176      -1.897574      -1.149531      10.265185      -3.841940       8.552064           0.000009
          489              C      -0.492450       8.551178      12.732150      -0.080845      33.620952 0.43627315E+03  0.10312805E+05                                 9.232748                            7.089634      -0.026425       1.975928                    0.999088      29.205542      85.457958       0.599746       0.432036      -1.049638       0.001394       0.010256      -0.010250       0.014566       0.011534      -0.001349       0.000245      -0.013852      -0.004100      -0.012916      -0.001235       0.014150             10.528186      12.633633      -3.480647      -0.143157      10.464367      -3.638871       8.486556           0.000003
          490              C      -1.120081       9.676820      12.153853       0.005242      41.152164 0.43356206E+03  0.10147961E+05                                10.366274                            6.966496      -0.041983       1.988715                    0.999289      27.375264      77.570247       0.623404       0.419767      -1.066059       0.005795      -0.022371       0.016407       0.028342       0.005776      -0.001083       0.003302       0.009039       0.002022      -0.008910       0.001872       0.007038             13.080457      18.868026      -4.484154      -1.957875      11.385855      -3.633688       8.987491           0.000005
          491              C      -0.421234      10.451165      11.220700       0.104233      35.028266 0.40008004E+03  0.92194796E+04                                 9.425955                            6.781572      -0.111721       1.971840                    0.999507      26.787358      76.432626       0.616597       0.431067      -1.054239       0.052550      -0.019379      -0.008689       0.056679      -0.008616       0.011477       0.020215       0.011219       0.005008      -0.028830       0.009435       0.019394             11.206976      14.253085      -1.867519      -2.183907      10.411390      -4.214996       8.956452          -0.000008
          492              C      -4.389057      10.298221      13.302763       0.153236      27.956283 0.32269406E+03  0.70946277E+04                                 8.143146                            6.017548       0.139951       2.043427                    0.999816      26.651493      75.926234       0.662046       0.420804      -1.053507       0.033756       0.015918      -0.031391       0.048767       0.053138      -0.012490       0.019278       0.008843       0.075085      -0.071173       0.029146       0.042027              9.779063      14.108403      -1.083982      -4.184715       6.775860      -1.719993       8.452926           0.000019
          493              C      -2.461148      10.076367      12.468938       0.083139      39.848171 0.40971380E+03  0.95110319E+04                                10.317407                            6.849023      -0.185383       1.938105                    0.999609      27.482219      79.061986       0.614541       0.429346      -1.053827      -0.013372      -0.053122       0.047958       0.072806      -0.008310       0.000875       0.020584       0.023415      -0.028366      -0.029721       0.008935       0.020786             13.386733      22.707005      -4.405504      -3.884124       9.068633      -1.651348       8.384561           0.000007
          494              C      -3.035286      11.187811      11.888720       0.066107      38.275130 0.41136327E+03  0.95520989E+04                                 9.945731                            6.829754       0.019812       2.000719                    0.999711      27.543640      79.065652       0.620322       0.425222      -1.057128      -0.078657       0.036434       0.008717       0.087123       0.001067      -0.015631      -0.009912       0.025586       0.009091      -0.020085      -0.004507       0.024593             12.567888      16.838405       0.034041      -5.460051       9.694882      -4.088183      11.170377           0.000005
          495              N       7.708540       0.904814       1.522594      -0.235732      39.313640 0.53033545E+03  0.12938538E+05                                 9.785227                            7.575174      -0.322650       1.918477                    0.997685      28.530586      80.170929       0.618736       0.405757      -1.084763       0.063836       0.071686       0.069151       0.118304      -0.042000      -0.019870      -0.030119       0.008239       0.038788      -0.065038       0.026536       0.038502             11.282336      10.600783      -3.014611       2.622834      14.417097       2.403146       8.829129          -0.000013
          496              N       5.385312       1.776216       0.510477      -0.241862      41.043323 0.54831951E+03  0.13448204E+05                                 9.998396                            7.645380      -0.215556       1.951139                    0.998105      28.467520      79.410277       0.624712       0.399757      -1.092137      -0.036059       0.108124       0.028885       0.117582       0.018435       0.024617      -0.015771       0.056622       0.056575      -0.050771       0.007233       0.043539             11.613423      13.228111      -1.080998       4.224616      12.095177       2.956258       9.516983          -0.000012
          497              N       8.205688       5.355177       3.654225      -0.364503      47.201042 0.63265550E+03  0.16082085E+05                                10.967352                            8.142406      -0.113183       1.959916                    0.997495      30.470143      86.538631       0.613143       0.392979      -1.096788      -0.087588      -0.024931      -0.051929       0.104833      -0.023861       0.015337       0.030903      -0.068525      -0.078923      -0.054239      -0.008181       0.062420             13.867387      14.681102       2.959763       5.764376      15.241994       4.962293      11.679064           0.000003
          498              N       6.155569       6.023149       2.878038      -0.400142      41.042613 0.59029696E+03  0.14688163E+05                                 9.743648                            7.714837       0.270391       2.041182                    0.999828      31.314955      86.839836       0.651021       0.378107      -1.111899       0.185868      -0.157932       0.030201       0.245767       0.170071       0.003692       0.078964      -0.124251       0.221073      -0.224150       0.038433       0.185717             11.113818      10.597166       0.767763       3.767356      13.169241       3.760765       9.575047           0.000014
          499              N       6.127038       2.023202       8.083676      -0.235729      39.313307 0.53031763E+03  0.12937974E+05                                 9.785135                            7.574949      -0.322621       1.918488                    0.997684      28.530208      80.169058       0.618759       0.405746      -1.084772       0.046308       0.084093      -0.069171       0.118324      -0.035246       0.021880       0.028942       0.046360       0.038791      -0.065178       0.026647       0.038531             11.282378      15.888495      -1.145672      -1.391413       9.129733      -3.273667       8.828905          -0.000012
          500              N       7.723019       0.123321       9.095793      -0.241844      41.044643 0.54832501E+03  0.13448548E+05                                 9.999075                            7.645690      -0.215624       1.951120                    0.998105      28.467999      79.415623       0.624658       0.399785      -1.092103       0.113974       0.002025      -0.028876       0.117592      -0.003480       0.023167      -0.017815      -0.067167       0.056541      -0.050798       0.007369       0.043430             11.614434      12.901371      -1.196608      -1.379490      12.423894      -4.969142       9.518037          -0.000013
          501              N      10.157144       3.975316       5.952045      -0.364483      47.200156 0.63262439E+03  0.16081061E+05                                10.967107                            8.142047      -0.113304       1.959881                    0.997495      30.469631      86.535927       0.613176       0.392964      -1.096801       0.005656      -0.090908       0.051943       0.104854       0.002986      -0.023886      -0.024567       0.083273      -0.078922      -0.054016      -0.008309       0.062326             13.867398      13.319466       2.478790      -2.757555      16.603570      -7.088997      11.679159           0.000004
          502              N      11.470290       2.265112       6.728232      -0.400065      41.039448 0.59022778E+03  0.14685994E+05                                 9.743145                            7.714312       0.270450       2.041218                    0.999828      31.313353      86.833743       0.651053       0.378099      -1.111906      -0.210893       0.122574      -0.030184       0.245787       0.171337      -0.073148      -0.029683      -0.117154       0.221064      -0.224162       0.038558       0.185604             11.113393      12.400509       1.405950      -2.290327      11.364977      -4.805349       9.574694           0.000013
          503              N      -9.596180       0.430194      15.377909      -0.235721      39.312798 0.53031913E+03  0.12937972E+05                                 9.784896                            7.574880      -0.322670       1.918472                    0.997684      28.530011      80.167408       0.618774       0.405738      -1.084782       0.001412      -0.117843       0.010741       0.118340      -0.016325       0.006852       0.007689       0.088255       0.103876      -0.065137       0.026501       0.038637             11.282042       6.042584      -0.464192       2.234457      13.088919       1.854218      14.714624          -0.000013
          504              N      13.471346       1.528753      12.977879      -0.241859      41.043311 0.54831728E+03  0.13448089E+05                                 9.998242                            7.645237      -0.215753       1.951071                    0.998105      28.467610      79.409446       0.624735       0.399743      -1.092150      -0.015363      -0.071754      -0.091847       0.117561      -0.009961       0.004949      -0.043572       0.004390      -0.051665      -0.050625       0.007219       0.043406             11.613273       5.587119      -0.704813       1.322364      15.383517      -1.148120      13.869182          -0.000014
          505              N      13.410932      -4.001757      13.214385      -0.364499      47.199205 0.63262160E+03  0.16080831E+05                                10.966529                            8.141724      -0.113142       1.959925                    0.997497      30.469512      86.532668       0.613227       0.392934      -1.096831      -0.001443       0.087921      -0.057118       0.104855       0.002147       0.018978       0.036011      -0.073590       0.073256      -0.054267      -0.008278       0.062545             13.866458       6.776323       0.447146       1.086657      22.746153      -1.652298      12.076900           0.000005
          506              N      13.145657      -3.032531      11.154801      -0.400073      41.042641 0.59028747E+03  0.14687942E+05                                 9.743829                            7.714870       0.270437       2.041207                    0.999828      31.314690      86.840582       0.651004       0.378116      -1.111887       0.037150       0.000265       0.242960       0.245784       0.011131      -0.033619       0.026186      -0.149018      -0.653427      -0.224058       0.038406       0.185652             11.114133       5.782951      -0.117100       1.291018      16.828695       0.258840      10.730752           0.000013
          507              N      -4.239142      -3.357847      13.440901      -0.235760      39.313787 0.53032839E+03  0.12938244E+05                                 9.785030                            7.574941      -0.322545       1.918507                    0.997685      28.530134      80.167685       0.618772       0.405737      -1.084783      -0.111527      -0.037971      -0.010713       0.118300      -0.040446      -0.004853      -0.008826      -0.048141       0.103850      -0.065116       0.026606       0.038510             11.282222      12.597802       1.853415      -1.003282       6.533705      -2.724656      14.715160          -0.000011
          508              N      -3.049121      -3.427928      15.840931      -0.241846      41.043296 0.54830244E+03  0.13447758E+05                                 9.998578                            7.645377      -0.215484       1.951168                    0.998104      28.467076      79.410458       0.624694       0.399769      -1.092123      -0.062530      -0.038392       0.091863       0.117570      -0.009142       0.042849       0.010008       0.009089      -0.051779      -0.050810       0.007305       0.043505             11.613832      14.738787       2.530832       1.522905       6.232885      -0.864160      13.869826          -0.000013
          509              N      15.287092      -5.328374      15.604425      -0.364497      47.196545 0.63258788E+03  0.16079629E+05                                10.965846                            8.141361      -0.113095       1.959951                    0.997496      30.468484      86.526523       0.613263       0.392920      -1.096850       0.083357       0.027931       0.057121       0.104839       0.024780      -0.027495      -0.029714       0.054538       0.073251      -0.054182      -0.008150       0.062332             13.865449      20.689270       5.366123       1.919651       8.831123      -0.473776      12.075953           0.000005
          510              N      -7.240960      -5.255368      17.664009      -0.400071      41.039295 0.59022728E+03  0.14685965E+05                                 9.743064                            7.714266       0.270481       2.041222                    0.999828      31.313846      86.834792       0.651061       0.378095      -1.111910      -0.012125       0.035128      -0.242954       0.245780       0.055475      -0.035818       0.023111       0.101931      -0.653384      -0.224057       0.038430       0.185627             11.113319      15.674370       3.380217       0.186058       6.936158      -1.303252      10.729430           0.000020
          511              N      -0.134829     -10.225940      17.667660      -0.235722      39.313409 0.53032771E+03  0.12938240E+05                                 9.785002                            7.574944      -0.322705       1.918459                    0.997684      28.530303      80.168550       0.618770       0.405738      -1.084781       0.063852       0.024071      -0.096692       0.118346       0.003789       0.046412       0.005049      -0.035490      -0.092271      -0.065129       0.026488       0.038642             11.282181      10.600444       3.778643       1.299424       8.144804       1.218015      15.101293          -0.000014
          512              N     -10.301408      10.646448      17.419049      -0.241861      41.044090 0.54832763E+03  0.13448413E+05                                 9.998366                            7.645307      -0.215790       1.951057                    0.998105      28.467968      79.410781       0.624733       0.399743      -1.092150      -0.036048      -0.029043      -0.108072       0.117569       0.012130      -0.028142      -0.016473       0.000520      -0.111642      -0.050612       0.007195       0.043417             11.613440      13.228204       4.199115      -1.176407       7.601257      -0.362052      14.010860          -0.000015
          513              N      -7.481094      11.579488      12.747712      -0.364498      47.199263 0.63262101E+03  0.16080814E+05                                10.966546                            8.141724      -0.113151       1.959923                    0.997497      30.469497      86.532656       0.613227       0.392935      -1.096831      -0.087601      -0.032503       0.047583       0.104855       0.025234       0.013125       0.016676       0.013572       0.167187      -0.054265      -0.008278       0.062544             13.866508      14.679846       3.511787      -5.444829       8.271598      -0.938006      18.648081           0.000005
          514              N      -9.531216      10.573303      12.557316      -0.400072      41.042803 0.59028978E+03  0.14688016E+05                                 9.743864                            7.714892       0.270433       2.041206                    0.999828      31.314697      86.840696       0.651002       0.378117      -1.111886       0.185870       0.105117       0.121708       0.245785      -0.081839      -0.149062      -0.060305      -0.092192       0.317365      -0.224059       0.038407       0.185652             11.114183      10.597312       2.878724      -2.548793       7.216733      -0.324030      15.528506           0.000010
          515              N      -1.716387      -5.103110      13.418614      -0.235760      39.314291 0.53033523E+03  0.12938458E+05                                 9.785116                            7.574991      -0.322574       1.918496                    0.997685      28.530380      80.168644       0.618770       0.405737      -1.084782       0.046332      -0.101916      -0.038242       0.118305       0.036554       0.019698      -0.032755       0.039502       0.018215      -0.065109       0.026594       0.038514             11.282336      15.888033      -0.632358       1.687780      11.739516       1.767146       6.219457          -0.000010
          516              N      -0.120391      -3.276641      14.557918      -0.241848      41.043819 0.54830929E+03  0.13447973E+05                                 9.998662                            7.645424      -0.215506       1.951160                    0.998104      28.467316      79.411364       0.624692       0.399769      -1.092122       0.113954      -0.026039       0.012680       0.117577       0.021803      -0.008492       0.011332      -0.078653       0.022204      -0.050799       0.007285       0.043514             11.613944      12.901074      -0.596270       1.725982      14.547016       3.742615       7.393742          -0.000010
          517              N      -5.529637      14.259390      12.793823      -0.364496      47.196623 0.63258813E+03  0.16079639E+05                                10.965867                            8.141367      -0.113105       1.959948                    0.997496      30.468492      86.526611       0.613262       0.392921      -1.096849       0.005688       0.090424       0.052748       0.104839      -0.022150       0.009507       0.011541       0.060374      -0.147708      -0.054181      -0.008151       0.062331             13.865495      13.318116      -3.626654      -0.767670      19.046345       5.675765       9.232024           0.000005
          518              N       3.626871      -6.397911      13.886824      -0.400070      41.039384 0.59022783E+03  0.14685984E+05                                 9.743085                            7.714274       0.270482       2.041222                    0.999828      31.313840      86.834842       0.651060       0.378096      -1.111909      -0.210890      -0.087421      -0.091054       0.245779      -0.149011      -0.111714      -0.007535      -0.181829       0.027050      -0.224056       0.038430       0.185626             11.113355      12.400209      -2.686565      -0.072592      14.184038       3.177955       6.755818           0.000025
          519              N       6.090665       2.010363      11.151150      -0.235734      39.314256 0.53034426E+03  0.12938813E+05                                 9.785332                            7.575239      -0.322686       1.918464                    0.997685      28.530877      80.172053       0.618733       0.405757      -1.084763       0.001390       0.068201       0.096664       0.118310       0.014104       0.010834      -0.045285       0.022806      -0.092342      -0.065030       0.026523       0.038507             11.282474       6.042777       2.167269      -0.715265      12.703155      -1.631058      15.101489          -0.000010
          520              N       5.627894      -0.617401      11.399761      -0.241867      41.044177 0.54833127E+03  0.13448572E+05                                 9.998537                            7.645463      -0.215597       1.951123                    0.998105      28.467902      79.411727       0.624708       0.399757      -1.092136      -0.015368      -0.043681       0.108089       0.117590       0.009256       0.006246       0.032198      -0.015649      -0.111705      -0.050758       0.007209       0.043549             11.613608       5.587297       1.497743      -0.050932      15.242502       1.229437      14.011027          -0.000009
          521              N       5.567542       2.352718      16.071098      -0.364503      47.201047 0.63265441E+03  0.16082053E+05                                10.967361                            8.142403      -0.113189       1.959915                    0.997495      30.470125      86.538614       0.613142       0.392980      -1.096787      -0.001453      -0.093415      -0.047554       0.104832       0.015357      -0.011197      -0.017743      -0.042216       0.167244      -0.054238      -0.008182       0.062419             13.867417       6.776838       0.717725      -0.930324      16.176648       5.446805      18.648766           0.000003
          522              N       5.302270       0.084455      16.261494      -0.400141      41.042789 0.59029900E+03  0.14688229E+05                                 9.743684                            7.714856       0.270388       2.041181                    0.999828      31.314970      86.839977       0.651019       0.378107      -1.111899       0.037153       0.210278      -0.121673       0.245767      -0.034683       0.007278       0.160751       0.174568       0.317300      -0.224149       0.038433       0.185716             11.113874       5.782901       1.176690      -0.543917      12.031012       2.510866      15.527709           0.000018
          523              N      11.447759       2.226925      15.400196      -0.235728      39.313334 0.53031781E+03  0.12937980E+05                                 9.785140                            7.574950      -0.322626       1.918486                    0.997684      28.530223      80.169115       0.618758       0.405746      -1.084772      -0.111555       0.009677       0.038243       0.118325       0.016033       0.037551      -0.007497      -0.076689       0.018179      -0.065176       0.026644       0.038532             11.282383      12.597514      -1.795684      -1.103463      15.030151      -2.180407       6.219483          -0.000017
          524              N      12.637765       4.340442      14.260892      -0.241843      41.044697 0.54832559E+03  0.13448567E+05                                 9.999085                            7.645696      -0.215628       1.951119                    0.998105      28.468025      79.415730       0.624657       0.399785      -1.092103      -0.062523       0.098783      -0.012683       0.117593       0.041662      -0.013425       0.004341       0.033736       0.022201      -0.050796       0.007364       0.043432             11.614446      14.739750       0.053585      -2.953523      12.709484      -2.874953       7.394104          -0.000020
          525              N       7.443701       5.085862      16.024987      -0.364483      47.200177 0.63262496E+03  0.16081080E+05                                10.967113                            8.142052      -0.113319       1.959876                    0.997495      30.469634      86.535956       0.613175       0.392964      -1.096801       0.083380       0.035478      -0.052757       0.104853      -0.036221      -0.007574      -0.012602      -0.019072      -0.147644      -0.054016      -0.008309       0.062326             13.867403      20.692765      -1.020659      -5.608232      11.676122      -1.168260       9.233322           0.000003
          526              N       8.445935       6.833001      14.931986      -0.400064      41.039478 0.59022815E+03  0.14686006E+05                                 9.743151                            7.714315       0.270457       2.041221                    0.999828      31.313348      86.833746       0.651053       0.378100      -1.111906      -0.012129      -0.227973       0.091061       0.245786      -0.058759      -0.030053       0.107968       0.328743       0.027046      -0.224161       0.038558       0.185603             11.113402      15.674160      -1.529049      -3.020355      10.910136      -0.991007       6.755910           0.000011
          527              N      -0.134828      20.413613       0.022287      -0.235728      39.313364 0.53031849E+03  0.12938000E+05                                 9.785140                            7.574952      -0.322623       1.918487                    0.997684      28.530246      80.169178       0.618759       0.405746      -1.084772       0.063849      -0.095749       0.027502       0.118325       0.038305      -0.026364       0.025322       0.016829       0.064527      -0.065176       0.026645       0.038532             11.282385      10.600792      -0.763737      -3.922514      12.307062      -3.621461      10.939299          -0.000016
          528              N      -2.458043      20.854433       1.283013      -0.241841      41.044577 0.54832395E+03  0.13448515E+05                                 9.999062                            7.645682      -0.215617       1.951123                    0.998105      28.467974      79.415517       0.624658       0.399785      -1.092104      -0.036081      -0.079072       0.079207       0.117592      -0.030435       0.003676       0.032450       0.027953      -0.029450      -0.050797       0.007366       0.043431             11.614416      13.229024      -3.118710      -3.048501      12.723295      -2.594902       8.890927          -0.000018
          529              N       0.362291      16.342430       2.810602      -0.364483      47.200109 0.63262375E+03  0.16081042E+05                                10.967103                            8.142045      -0.113307       1.959881                    0.997495      30.469611      86.535877       0.613175       0.392964      -1.096801      -0.087594       0.057469       0.004347       0.104853      -0.001241      -0.028252      -0.047277      -0.039824       0.007173      -0.054016      -0.008310       0.062325             13.867386      14.680656      -6.472131      -0.318680      16.867798      -4.024379      10.053703           0.000002
          530              N      -1.687818      16.680644       3.777185      -0.400065      41.039530 0.59022923E+03  0.14686040E+05                                 9.743159                            7.714322       0.270453       2.041219                    0.999828      31.313378      86.833856       0.651052       0.378100      -1.111906       0.185861       0.052846      -0.151902       0.245787      -0.088160       0.145493      -0.018473      -0.228856      -0.092718      -0.224161       0.038558       0.185604             11.113411      10.596359      -3.646456      -1.218340      13.730476      -3.437044       9.013397           0.000013
          531              N      -9.559766       3.080271      16.922789      -0.235734      39.313768 0.53033793E+03  0.12938614E+05                                 9.785249                            7.575193      -0.322654       1.918475                    0.997685      28.530637      80.171124       0.618736       0.405757      -1.084763       0.046308       0.017846       0.107392       0.118304      -0.001229      -0.041419       0.004054      -0.010469      -0.131787      -0.065038       0.026535       0.038502             11.282361      15.887887       1.777708      -0.296216       6.069127       1.506697      11.890070          -0.000016
          532              N      -7.963798       3.153681      14.771369      -0.241865      41.043340 0.54831986E+03  0.13448215E+05                                 9.998402                            7.645386      -0.215557       1.951139                    0.998105      28.467518      79.410283       0.624711       0.399757      -1.092137       0.113960       0.023992       0.016212       0.117581      -0.018255      -0.014530       0.006674      -0.047677       0.115186      -0.050771       0.007232       0.043539             11.613427      12.900524       1.792653      -0.347014       5.940678       1.226043      15.999079          -0.000016
          533              N       2.313717      15.042390       0.466673      -0.364503      47.200980 0.63265486E+03  0.16082064E+05                                10.967342                            8.142402      -0.113182       1.959917                    0.997495      30.470122      86.538551       0.613143       0.392979      -1.096788       0.005691       0.000471      -0.104677       0.104832       0.019317       0.014589       0.013327       0.103097      -0.019511      -0.054239      -0.008181       0.062420             13.867362      13.319348       1.148555       3.524779       6.771174       1.412085      21.511565           0.000002
          534              N      -4.216495       4.133161      17.810025      -0.400143      41.042652 0.59029780E+03  0.14688188E+05                                 9.743653                            7.714843       0.270390       2.041182                    0.999828      31.314967      86.839878       0.651021       0.378107      -1.111899      -0.210856      -0.035142       0.121271       0.245768      -0.022253       0.184982       0.037401      -0.130313       0.181585      -0.224150       0.038432       0.185717             11.113821      12.400903       1.280411       2.362108       5.861030       1.627526      15.079532           0.000012
          535              N      -1.752781      -2.440195      11.896021      -0.235758      39.313852 0.53032932E+03  0.12938273E+05                                 9.785039                            7.574946      -0.322544       1.918507                    0.997685      28.530170      80.167822       0.618772       0.405737      -1.084783       0.001375       0.049624      -0.107380       0.118301       0.002359      -0.017493       0.037840       0.009724      -0.131837      -0.065116       0.026606       0.038510             11.282235       6.042546      -1.702987      -1.519182      15.914358      -0.222924      11.889802          -0.000008
          536              N      -2.215523      -0.910990      14.047441      -0.241842      41.043089 0.54829938E+03  0.13447662E+05                                 9.998544                            7.645355      -0.215471       1.951173                    0.998104      28.466979      79.410090       0.624695       0.399769      -1.092123      -0.015355       0.115430      -0.016208       0.117569       0.000787      -0.011054       0.011614       0.060058       0.115120      -0.050811       0.007307       0.043504             11.613788       5.587241      -0.792888      -1.271442      13.254444      -0.081925      15.999678          -0.000009
          537              N      -2.275940       1.649401       9.139597      -0.364497      47.196570 0.63258877E+03  0.16079658E+05                                10.965852                            8.141369      -0.113099       1.959949                    0.997496      30.468496      86.526587       0.613262       0.392920      -1.096850      -0.001453       0.005519       0.104684       0.104839      -0.017391      -0.007576      -0.017983      -0.104477      -0.019471      -0.054181      -0.008150       0.062332             13.865445       6.775886      -1.164522      -0.156110      13.312407      -3.793571      21.508041           0.000006
          538              N      -2.541188       2.948438      11.008785      -0.400071      41.039330 0.59022786E+03  0.14685983E+05                                 9.743070                            7.714270       0.270483       2.041222                    0.999828      31.313856      86.834835       0.651061       0.378095      -1.111910       0.037159      -0.210545      -0.121235       0.245780       0.023653       0.026488      -0.186756       0.129315       0.181606      -0.224057       0.038430       0.185627             11.113326       5.782476      -1.059298      -0.746731      12.478351      -2.770262      15.079151           0.000024
          539              N       3.604283       1.131284       9.583983      -0.235719      39.313223 0.53032484E+03  0.12938150E+05                                 9.784964                            7.574918      -0.322689       1.918464                    0.997684      28.530223      80.168214       0.618772       0.405738      -1.084781      -0.111579       0.028276      -0.027498       0.118345       0.024513      -0.032530       0.016590      -0.061210       0.064585      -0.065132       0.026492       0.038640             11.282133      12.597851      -0.057739       2.106784      10.309898       4.904864      10.938651          -0.000007
          540              N       4.794272      -0.912153       8.323257      -0.241854      41.043644 0.54832156E+03  0.13448222E+05                                 9.998290                            7.645262      -0.215764       1.951067                    0.998105      28.467759      79.409975       0.624735       0.399743      -1.092150      -0.062532      -0.060342      -0.079185       0.117566      -0.032446      -0.029263      -0.014133       0.016536      -0.029414      -0.050617       0.007204       0.043412             11.613341      14.738122      -2.584418       1.429887      11.211893       3.738774       8.890008          -0.000007
          541              N      -0.399812       0.242875       6.795668      -0.364498      47.199201 0.63262079E+03  0.16080806E+05                                10.966533                            8.141721      -0.113145       1.959924                    0.997497      30.469485      86.532597       0.613227       0.392935      -1.096831       0.083373      -0.063439      -0.004357       0.104855       0.011526       0.035287       0.042615       0.032506       0.007160      -0.054265      -0.008279       0.062544             13.866473      20.690758      -4.346054       3.687616      10.855373       1.642052      10.053288           0.000007
          542              N       0.602408      -1.577271       5.829085      -0.400073      41.042792 0.59028973E+03  0.14688014E+05                                 9.743858                            7.714889       0.270432       2.041205                    0.999828      31.314722      86.840755       0.651003       0.378116      -1.111886      -0.012133       0.192856       0.151887       0.245785       0.003342       0.066002      -0.130890       0.288842      -0.092633      -0.224059       0.038406       0.185652             11.114170      15.675064      -1.851422       2.834258       8.653461       2.294653       9.013986           0.000017
          543              N      11.630322     -10.187339      17.689946      -0.235730      39.312839 0.53031114E+03  0.12937771E+05                                 9.785054                            7.574900      -0.322594       1.918497                    0.997685      28.529984      80.168171       0.618761       0.405746      -1.084773       0.063848       0.071686      -0.069167       0.118319      -0.041980       0.020001       0.030282       0.008253       0.038808      -0.065184       0.026657       0.038527             11.282271      10.600687      -3.015117      -2.622611      14.417321      -2.403016       8.828805          -0.000011
          544              N       9.307107      -9.315918      18.702063      -0.241844      41.043849 0.54831379E+03  0.13448199E+05                                 9.998953                            7.645618      -0.215589       1.951135                    0.998105      28.467632      79.414270       0.624660       0.399786      -1.092103      -0.036080       0.108123      -0.028873       0.117584       0.018407      -0.024506       0.015914       0.056618       0.056574      -0.050809       0.007389       0.043420             11.614270      13.228854      -1.080748      -4.225058      12.096056      -2.956897       9.517901          -0.000011
          545              N      12.127441      -5.737015      15.558315      -0.364484      47.200098 0.63262518E+03  0.16081086E+05                                10.967094                            8.142051      -0.113304       1.959881                    0.997495      30.469649      86.535986       0.613175       0.392964      -1.096801      -0.087594      -0.024969       0.051944       0.104854      -0.023848      -0.015201      -0.030709      -0.068522      -0.078923      -0.054017      -0.008309       0.062326             13.867340      14.680594       2.959954      -5.764353      15.242310      -4.962764      11.679115           0.000005
          546              N      10.077332      -5.069029      16.334502      -0.400066      41.039490 0.59022935E+03  0.14686041E+05                                 9.743146                            7.714318       0.270460       2.041220                    0.999828      31.313397      86.833856       0.651053       0.378099      -1.111906       0.185862      -0.157975      -0.030183       0.245788       0.170082      -0.003604      -0.078859      -0.124261       0.221064      -0.224162       0.038558       0.185604             11.113388      10.596347       0.768062      -3.767101      13.169119      -3.761081       9.574697           0.000022
          547              N       2.205384      13.115535      11.128864      -0.235733      39.313959 0.53034009E+03  0.12938681E+05                                 9.785278                            7.575206      -0.322668       1.918470                    0.997685      28.530733      80.171469       0.618735       0.405757      -1.084763       0.046310       0.084082       0.069153       0.118307      -0.035257      -0.021771      -0.028766       0.046393       0.038776      -0.065033       0.026528       0.038505             11.282397      15.887949      -1.145408       1.391424       9.130087       3.273893       8.829154          -0.000019
          548              N       3.801352      11.215636      10.116747      -0.241863      41.043725 0.54832494E+03  0.13448375E+05                                 9.998466                            7.645421      -0.215578       1.951131                    0.998105      28.467702      79.410995       0.624710       0.399757      -1.092137       0.113965       0.002045       0.028886       0.117586      -0.003459      -0.023070       0.017962      -0.067207       0.056560      -0.050764       0.007219       0.043544             11.613510      12.900625      -1.196875       1.378981      12.422881       4.968449       9.517022          -0.000023
          549              N      14.078867      -7.116920      13.260495      -0.364502      47.200940 0.63265335E+03  0.16082019E+05                                10.967344                            8.142397      -0.113185       1.959917                    0.997495      30.470086      86.538472       0.613142       0.392980      -1.096787       0.005691      -0.090889      -0.051928       0.104832       0.002978       0.024023       0.024759       0.083293      -0.078922      -0.054238      -0.008182       0.062420             13.867374      13.319315       2.478274       2.757037      16.603734       7.088808      11.679071           0.000004
          550              N       7.548655      13.357471      12.484308      -0.400142      41.042743 0.59029902E+03  0.14688228E+05                                 9.743670                            7.714852       0.270396       2.041183                    0.999828      31.314983      86.839973       0.651020       0.378107      -1.111899      -0.210855       0.122595       0.030202       0.245767       0.171326       0.073217       0.029803      -0.117147       0.221070      -0.224148       0.038431       0.185716             11.113846      12.400925       1.405447       2.289905      11.365528       4.805492       9.575084           0.000007
          551              N      10.012369      11.522390       3.834631      -0.235754      39.315166 0.53034755E+03  0.12938842E+05                                 9.785257                            7.575074      -0.322616       1.918480                    0.997685      28.530808      80.170273       0.618766       0.405737      -1.084782       0.001374      -0.117822      -0.010708       0.118315      -0.016331      -0.006714      -0.007518       0.088230       0.103899      -0.065098       0.026576       0.038522             11.282527       6.042674      -0.464193      -2.234498      13.089302      -1.854184      14.715605          -0.000035
          552              N       9.549627      12.620994       6.234661      -0.241837      41.044783 0.54832210E+03  0.13448372E+05                                 9.998801                            7.645497      -0.215544       1.951145                    0.998103      28.467767      79.412981       0.624691       0.399767      -1.092123      -0.015359      -0.071766       0.091877       0.117591      -0.009968      -0.004857       0.043733       0.004333      -0.051704      -0.050780       0.007251       0.043529             11.614138       5.587363      -0.704696      -1.322435      15.384827       1.147794      13.870224          -0.000040
          553              N       9.489210       7.090480       5.998155      -0.364495      47.196642 0.63258649E+03  0.16079592E+05                                10.965885                            8.141365      -0.113119       1.959945                    0.997496      30.468450      86.526545       0.613261       0.392921      -1.096849      -0.001453       0.087898       0.057120       0.104838       0.002133      -0.018848      -0.035827      -0.073564       0.073245      -0.054178      -0.008152       0.062330             13.865556       6.775901       0.447072      -1.086560      22.744811       1.651919      12.075957           0.000002
          554              N       9.223962       8.059745       8.057739      -0.400069      41.039484 0.59022875E+03  0.14686016E+05                                 9.743116                            7.714290       0.270473       2.041221                    0.999828      31.313809      86.834855       0.651058       0.378097      -1.111908       0.037159       0.000277      -0.242952       0.245778       0.011113       0.033728      -0.026067      -0.149011      -0.653381      -0.224056       0.038431       0.185624             11.113404       5.782495      -0.117044      -1.290748      16.828239      -0.259065      10.729479           0.000005
          555              N      15.369433       7.734386       5.771639      -0.235721      39.313274 0.53032609E+03  0.12938190E+05                                 9.784979                            7.574932      -0.322694       1.918462                    0.997684      28.530243      80.168331       0.618771       0.405738      -1.084781      -0.111578      -0.037954       0.010740       0.118345      -0.040428       0.004964       0.009026      -0.048108       0.103889      -0.065132       0.026492       0.038640             11.282146      12.597870       1.853412       1.003361       6.533784       2.724766      14.714783          -0.000018
          556              N      16.559422       7.664260       3.371609      -0.241857      41.043620 0.54832116E+03  0.13448210E+05                                 9.998288                            7.645262      -0.215766       1.951067                    0.998105      28.467753      79.409966       0.624735       0.399743      -1.092150      -0.062530      -0.038408      -0.091850       0.117565      -0.009120      -0.042730      -0.009855       0.009128      -0.051647      -0.050617       0.007204       0.043413             11.613335      14.738114       2.530506      -1.523269       6.232618       0.864045      13.869273          -0.000018
          557              N      11.365338       5.763818       3.608115      -0.364499      47.199285 0.63262227E+03  0.16080852E+05                                10.966541                            8.141727      -0.113148       1.959923                    0.997497      30.469536      86.532755       0.613227       0.392934      -1.096831       0.083374       0.027944      -0.057119       0.104855       0.024796       0.027626       0.029895       0.054540       0.073256      -0.054267      -0.008277       0.062544             13.866483      20.690758       5.366584      -1.920036       8.831787       0.473750      12.076903           0.000003
          558              N      12.367558       5.836785       1.548531      -0.400073      41.042602 0.59028676E+03  0.14687920E+05                                 9.743825                            7.714868       0.270435       2.041206                    0.999828      31.314659      86.840498       0.651004       0.378116      -1.111887      -0.012133       0.035112       0.242961       0.245785       0.055488       0.035895      -0.022968       0.101910      -0.653430      -0.224059       0.038407       0.185652             11.114125      15.674984       3.380233      -0.186297       6.936636       1.303472      10.730756           0.000016
[truncated: 23,538 more chars]
