# Supplementary material for: A collection of forcefield precursors for metal–organic frameworks
Source: RSC Adv. 2019 Nov 13;9(63):36492–507. doi: 10.1039/c9ra07327b (PMC9075174; doi:10.1039/c9ra07327b)
Supplement: RA-009-C9RA07327B-s4237 [file RA-009-C9RA07327B-s4237.xyz]

   76
jmolscript: load "" {1 1 1} spacegroup "x,y,z" unitcell [{      6.643900     0.000000     0.000000 }, {     -0.232539    14.952192     0.000000 }, {      0.000000     0.000000    15.089000 }]
Al     0.000000     0.000000     0.000000     1.697573
Al     3.205681     7.476096     7.544500     1.697573
Al     3.321950     0.000000     0.000000     1.678859
Al    -0.116269     7.476096     7.544500     1.678859
H      4.768731    13.405238     0.415400     0.488980
H      3.728421     3.208441     5.653999     0.117131
H      3.802529     1.681524     3.914388     0.119093
H      6.123800     5.665685     3.596312     0.118813
H      6.198624     4.139664     1.855947     0.121010
H      4.848311     9.023050     7.959900     0.488980
H      6.121159     4.267655    13.198499     0.117131
H      6.047052     5.794572    11.458888     0.119093
H      3.725781     1.810411    11.140812     0.118813
H      3.650956     3.336432     9.400447     0.121010
H      1.642630     1.546954    14.673600     0.488980
H      2.682940    11.743751     9.435001     0.117131
H      2.608832    13.270668    11.174612     0.119093
H      0.287561     9.286507    11.492688     0.118813
H      0.212737    10.812528    13.233053     0.121010
H      1.563050     5.929142     7.129100     0.488980
H      0.290202    10.684537     1.890501     0.117130
H      0.364309     9.157620     3.630112     0.119093
H      2.685580    13.141781     3.948188     0.118813
H      2.760405    11.615760     5.688553     0.121009
C      4.802127     5.606025     5.879580     0.603958
C      4.893341     4.598248     4.779743    -0.028607
C      4.217428     3.399680     4.885818    -0.107183
C      5.006506     1.803085     1.566540     0.652827
C      5.011654     2.757932     2.715266    -0.016191
C      4.268563     2.482662     3.849204    -0.112576
C      5.649068     4.868434     3.655914    -0.108550
C      5.701056     3.952163     2.618545    -0.116900
C      5.047454     1.870071    13.424080     0.603958
C      4.956240     2.877848    12.324243    -0.028607
C      5.632153     4.076416    12.430318    -0.107183
C      4.843074     5.673011     9.111040     0.652827
C      4.837926     4.718164    10.259766    -0.016191
C      5.581017     4.993434    11.393704    -0.112576
C      4.200512     2.607662    11.200414    -0.108550
C      4.148525     3.523933    10.163045    -0.116900
C      1.609234     9.346167     9.209420     0.603958
C      1.518020    10.353944    10.309257    -0.028607
C      2.193933    11.552512    10.203182    -0.107183
C      1.404855    13.149107    13.522460     0.652827
C      1.399707    12.194260    12.373734    -0.016191
C      2.142798    12.469530    11.239796    -0.112576
C      0.762293    10.083758    11.433086    -0.108550
C      0.710305    11.000029    12.470455    -0.116900
C      1.363907    13.082121     1.664920     0.603958
C      1.455121    12.074344     2.764757    -0.028607
C      0.779208    10.875776     2.658682    -0.107183
C      1.568287     9.279181     5.977960     0.652827
C      1.573435    10.234028     4.829234    -0.016191
C      0.830344     9.958758     3.695296    -0.112576
C      2.210849    12.344530     3.888586    -0.108550
C      2.262836    11.428259     4.925955    -0.116900
O      4.767596    14.174528     0.153757    -1.055613
O      6.123414     1.427037     1.128355    -0.591348
O      5.773696     6.394305     6.019907    -0.616422
O      3.885682     1.427037     1.138465    -0.600766
O      3.762726     5.590774     6.590423    -0.555871
O      4.849445     8.253760     7.698257    -1.055613
O      3.726167     6.049059     8.672855    -0.591348
O      4.075885     1.081791    13.564407    -0.616422
O      5.963898     6.049059     8.682965    -0.600766
O      6.086854     1.885322    14.134923    -0.555871
O      1.643765     0.777664    14.935243    -1.055613
O      0.287947    13.525155    13.960645    -0.591348
O      0.637665     8.557887     9.069093    -0.616422
O      2.525679    13.525155    13.950535    -0.600766
O      2.648635     9.361418     8.498577    -0.555871
O      1.561916     6.698432     7.390743    -1.055613
O      2.685194     8.903133     6.416145    -0.591348
O      2.335476    13.870401     1.524593    -0.616422
O      0.447463     8.903133     6.406035    -0.600766
O      0.324507    13.066870     0.954077    -0.555871

The following XYZ coordinates are in angstroms. Other properties are in atomic units.
The sperically averaged electron density of each atom fit to a function of the form exp(a - br)
eigen_1, eigen_2 and eigen_3 are the three eigenvalues of traceless quadrupole moment tensor
  atom number  atomic symbol              X              Y              Z     net charge C6 coefficient C8 coefficient C10 coefficient fluctuating dipole atomic polarizability isotropic forcefield polarizability              a              b squared Pearson coefficient          <r^3>          <r^4>         wp_QDO          m_QDO          q_QDO       dipole_x       dipole_y       dipole_z         dipole            Qxy            Qxz            Qyz     Q(x^2-y^2)  Q(3z^2 - R^2)        eigen_1        eigen_2        eigen_3 static polarizability      alpha(xx)      alpha(xy)      alpha(xz)      alpha(yy)      alpha(yz)      alpha(zz) atomic spin moment
            1             Al       0.000000       0.000000       0.000000       1.697573      53.036284 0.71214184E+03  0.19242017E+05                                14.415695                           10.426789      -0.458815       1.796721                    0.999724      29.347800      95.232025       0.395964       0.572487      -0.967418      -0.000000      -0.000000       0.000000       0.000000       0.039183       0.066663      -0.009002       0.023995       0.118065      -0.082703      -0.005936       0.088638             20.219325      30.017764      -7.438660      -3.203373      19.117708       1.775571      11.522502          -0.000002
            2             Al       3.205681       7.476096       7.544500       1.697573      53.036286 0.71214164E+03  0.19242011E+05                                14.415695                           10.426788      -0.458815       1.796721                    0.999724      29.347799      95.232024       0.395964       0.572487      -0.967418       0.000000      -0.000000      -0.000000       0.000000       0.039183      -0.066663       0.009002       0.023996       0.118065      -0.082703      -0.005936       0.088638             20.219327      30.017768      -7.438658       3.203379      19.117710      -1.775572      11.522502          -0.000002
            3             Al       3.321950       0.000000       0.000000       1.678859      52.834463 0.67682405E+03  0.18099312E+05                                14.507303                           10.323149      -0.489306       1.782599                    0.999811      29.835841      97.060948       0.387918       0.590446      -0.957714      -0.000000      -0.000000       0.000000       0.000000      -0.063218      -0.004485      -0.004613      -0.025933       0.043846      -0.072311       0.015072       0.057239             20.240976      30.382019       5.167220       0.698813      16.696142       0.273425      13.644766          -0.000003
            4             Al      -0.116269       7.476096       7.544500       1.678859      52.834469 0.67682420E+03  0.18099316E+05                                14.507305                           10.323150      -0.489306       1.782599                    0.999811      29.835841      97.060948       0.387918       0.590446      -0.957714       0.000000      -0.000000       0.000000       0.000000      -0.063218       0.004485       0.004613      -0.025933       0.043846      -0.072311       0.015072       0.057239             20.240978      30.382022       5.167226      -0.698813      16.696144      -0.273420      13.644769          -0.000002
            5              H       4.768731      13.405238       0.415400       0.488980       0.322465 0.18142027E+01  0.12772924E+02                                 0.919634                            0.907431      -1.418264       2.463113                    0.999884       1.857265       4.993114       0.511127       1.702052      -0.635217      -0.002128      -0.027181       0.004747       0.027674       0.003734      -0.003196      -0.001532      -0.017220      -0.010500      -0.009110      -0.002342       0.011453              0.932617       0.966200      -0.022578       0.005906       0.980621      -0.058379       0.851030          -0.000002
            6              H       3.728421       3.208441       5.653999       0.117131       1.116729 0.80725376E+01  0.77876894E+02                                 1.652399                            1.566424      -0.918563       2.443814                    0.998818       3.206394       8.342807       0.557016       1.139829      -0.744290      -0.022223      -0.010358       0.030621       0.039227       0.013646      -0.010478      -0.002236      -0.006066       0.017112      -0.018889       0.001259       0.017630              1.677132       1.529855       0.070766      -0.370464       1.460817       0.021361       2.040725          -0.000003
            7              H       3.802529       1.681524       3.914388       0.119093       1.046883 0.74135605E+01  0.70330746E+02                                 1.612558                            1.524017      -0.813131       2.498474                    0.999544       3.160198       8.275424       0.549545       1.174855      -0.735344      -0.022758      -0.032298       0.003410       0.039657       0.011563      -0.010965       0.002982      -0.012612       0.002796      -0.019569       0.005780       0.013789              1.646626       1.493153       0.381876      -0.017961       2.035255       0.093945       1.411469          -0.000003
            8              H       6.123800       5.665685       3.596312       0.118813       1.071944 0.76270943E+01  0.72768464E+02                                 1.624957                            1.534823      -0.908218       2.450373                    0.998876       3.202913       8.372157       0.554285       1.158214      -0.739021       0.023046       0.031611      -0.003550       0.039281       0.011035      -0.011179      -0.000791      -0.009396      -0.005338      -0.016923       0.000909       0.016014              1.659370       1.509254       0.383333      -0.017717       2.034943       0.112410       1.433914          -0.000003
            9              H       6.198624       4.139664       1.855947       0.121010       1.071191 0.76604911E+01  0.72982897E+02                                 1.615875                            1.533462      -0.796379       2.506352                    0.999610       3.120191       8.083327       0.558497       1.151120      -0.742024       0.023891       0.007265      -0.030389       0.039333       0.011816      -0.011527       0.003159      -0.007925       0.015544      -0.020128       0.006260       0.013867              1.640168       1.514076       0.072164      -0.363961       1.415124       0.017162       1.991305          -0.000003
           10              H       4.848311       9.023050       7.959900       0.488980       0.322466 0.18142047E+01  0.12772939E+02                                 0.919634                            0.907431      -1.418264       2.463113                    0.999884       1.857266       4.993115       0.511127       1.702050      -0.635217       0.002128       0.027181       0.004747       0.027674       0.003734       0.003196       0.001532      -0.017220      -0.010500      -0.009110      -0.002342       0.011453              0.932617       0.966200      -0.022577      -0.005906       0.980621       0.058379       0.851030          -0.000002
           11              H       6.121159       4.267655      13.198499       0.117131       1.116729 0.80725391E+01  0.77876912E+02                                 1.652399                            1.566424      -0.918564       2.443814                    0.998818       3.206395       8.342810       0.557016       1.139829      -0.744290       0.022223       0.010358       0.030621       0.039227       0.013646       0.010478       0.002236      -0.006066       0.017112      -0.018889       0.001259       0.017630              1.677132       1.529854       0.070766       0.370464       1.460817      -0.021361       2.040726          -0.000003
           12              H       6.047052       5.794572      11.458888       0.119093       1.046884 0.74135650E+01  0.70330799E+02                                 1.612559                            1.524018      -0.813131       2.498474                    0.999544       3.160198       8.275425       0.549545       1.174855      -0.735344       0.022758       0.032298       0.003410       0.039657       0.011563       0.010965      -0.002982      -0.012612       0.002796      -0.019569       0.005780       0.013789              1.646626       1.493154       0.381876       0.017961       2.035256      -0.093945       1.411470          -0.000003
           13              H       3.725781       1.810411      11.140812       0.118813       1.071943 0.76270849E+01  0.72768347E+02                                 1.624956                            1.534822      -0.908218       2.450373                    0.998876       3.202912       8.372151       0.554286       1.158213      -0.739021      -0.023046      -0.031611      -0.003550       0.039281       0.011035       0.011179       0.000791      -0.009396      -0.005338      -0.016923       0.000909       0.016014              1.659369       1.509252       0.383333       0.017717       2.034941      -0.112410       1.433913          -0.000003
           14              H       3.650956       3.336432       9.400447       0.121010       1.071192 0.76604981E+01  0.72982983E+02                                 1.615876                            1.533463      -0.796379       2.506351                    0.999610       3.120191       8.083329       0.558497       1.151121      -0.742024      -0.023891      -0.007265      -0.030389       0.039333       0.011816       0.011527      -0.003159      -0.007925       0.015544      -0.020128       0.006260       0.013868              1.640169       1.514078       0.072164       0.363962       1.415125      -0.017162       1.991306          -0.000003
           15              H       1.642630       1.546954      14.673600       0.488980       0.322466 0.18142050E+01  0.12772942E+02                                 0.919634                            0.907431      -1.418264       2.463113                    0.999884       1.857266       4.993114       0.511128       1.702050      -0.635217       0.002128       0.027181      -0.004747       0.027674       0.003734      -0.003196      -0.001532      -0.017220      -0.010500      -0.009110      -0.002342       0.011453              0.932617       0.966200      -0.022578       0.005906       0.980621      -0.058379       0.851029          -0.000002
           16              H       2.682940      11.743751       9.435001       0.117131       1.116729 0.80725382E+01  0.77876904E+02                                 1.652399                            1.566424      -0.918563       2.443814                    0.998818       3.206394       8.342808       0.557016       1.139829      -0.744290       0.022223       0.010358      -0.030621       0.039227       0.013646      -0.010478      -0.002236      -0.006066       0.017112      -0.018889       0.001259       0.017630              1.677133       1.529855       0.070766      -0.370464       1.460817       0.021361       2.040726          -0.000003
           17              H       2.608832      13.270668      11.174612       0.119093       1.046884 0.74135619E+01  0.70330764E+02                                 1.612558                            1.524017      -0.813131       2.498474                    0.999544       3.160198       8.275425       0.549545       1.174855      -0.735344       0.022758       0.032298      -0.003410       0.039657       0.011563      -0.010965       0.002982      -0.012612       0.002796      -0.019569       0.005780       0.013789              1.646626       1.493153       0.381876      -0.017961       2.035256       0.093945       1.411469          -0.000003
           18              H       0.287561       9.286507      11.492688       0.118813       1.071944 0.76270940E+01  0.72768458E+02                                 1.624957                            1.534823      -0.908219       2.450373                    0.998876       3.202913       8.372156       0.554285       1.158214      -0.739021      -0.023046      -0.031611       0.003550       0.039281       0.011035      -0.011179      -0.000791      -0.009396      -0.005338      -0.016923       0.000909       0.016014              1.659370       1.509254       0.383333      -0.017717       2.034943       0.112410       1.433914          -0.000003
           19              H       0.212737      10.812528      13.233053       0.121010       1.071191 0.76604917E+01  0.72982906E+02                                 1.615875                            1.533462      -0.796379       2.506352                    0.999610       3.120191       8.083328       0.558497       1.151121      -0.742024      -0.023891      -0.007265       0.030389       0.039333       0.011816      -0.011527       0.003159      -0.007925       0.015544      -0.020128       0.006260       0.013867              1.640169       1.514076       0.072164      -0.363961       1.415124       0.017162       1.991305          -0.000003
           20              H       1.563050       5.929142       7.129100       0.488980       0.322466 0.18142047E+01  0.12772939E+02                                 0.919634                            0.907431      -1.418264       2.463113                    0.999884       1.857266       4.993115       0.511127       1.702050      -0.635217      -0.002128      -0.027181      -0.004747       0.027674       0.003734       0.003196       0.001532      -0.017220      -0.010500      -0.009110      -0.002342       0.011453              0.932617       0.966200      -0.022577      -0.005906       0.980621       0.058379       0.851030          -0.000002
           21              H       0.290202      10.684537       1.890501       0.117130       1.116729 0.80725433E+01  0.77876963E+02                                 1.652400                            1.566424      -0.918564       2.443814                    0.998818       3.206396       8.342813       0.557016       1.139829      -0.744290      -0.022223      -0.010358      -0.030621       0.039227       0.013646       0.010478       0.002236      -0.006066       0.017112      -0.018889       0.001259       0.017630              1.677133       1.529855       0.070766       0.370464       1.460818      -0.021361       2.040727          -0.000003
           22              H       0.364309       9.157620       3.630112       0.119093       1.046884 0.74135689E+01  0.70330845E+02                                 1.612559                            1.524018      -0.813131       2.498473                    0.999544       3.160199       8.275428       0.549545       1.174855      -0.735344      -0.022758      -0.032298      -0.003410       0.039657       0.011563       0.010965      -0.002982      -0.012612       0.002796      -0.019569       0.005780       0.013789              1.646627       1.493154       0.381876       0.017961       2.035256      -0.093945       1.411470          -0.000003
           23              H       2.685580      13.141781       3.948188       0.118813       1.071944 0.76270903E+01  0.72768413E+02                                 1.624957                            1.534822      -0.908218       2.450373                    0.998876       3.202913       8.372155       0.554285       1.158213      -0.739021       0.023046       0.031611       0.003550       0.039281       0.011035       0.011179       0.000791      -0.009396      -0.005338      -0.016923       0.000909       0.016014              1.659370       1.509253       0.383333       0.017717       2.034942      -0.112410       1.433914          -0.000003
           24              H       2.760405      11.615760       5.688553       0.121009       1.071193 0.76605034E+01  0.72983046E+02                                 1.615877                            1.533464      -0.796379       2.506351                    0.999610       3.120192       8.083332       0.558496       1.151121      -0.742024       0.023891       0.007265       0.030389       0.039333       0.011816       0.011527      -0.003159      -0.007925       0.015544      -0.020128       0.006260       0.013868              1.640170       1.514078       0.072164       0.363962       1.415125      -0.017162       1.991307          -0.000003
           25              C       4.802127       5.606025       5.879580       0.603958      25.437170 0.24860832E+03  0.51310207E+04                                 8.008752                            5.579683       0.062535       2.078879                    0.999503      22.070113      61.317700       0.631951       0.469607      -1.022952       0.011524       0.044705       0.050428       0.068369      -0.020720       0.024983      -0.096610      -0.056076       0.059529      -0.077873      -0.044252       0.122124             10.373321       8.983693       1.047235      -1.487978      10.404052       5.962040      11.732218          -0.000001
           26              C       4.893341       4.598248       4.779743      -0.028607      38.995623 0.43034506E+03  0.10005719E+05                                 9.972567                            6.849138      -0.049885       1.988239                    0.999224      27.115916      75.386660       0.644449       0.408777      -1.078324       0.003060      -0.030187      -0.038951       0.049374       0.002091       0.003000       0.004584       0.024134      -0.015255      -0.012399      -0.002970       0.015369             13.285512       7.214568       1.348009      -2.062861      15.588472       8.490119      17.053497          -0.000002
           27              C       4.217428       3.399680       4.885818      -0.107183      33.921007 0.41467871E+03  0.96415566E+04                                 9.146054                            6.819353       0.010007       1.973853                    0.999701      29.132412      83.485927       0.626419       0.420539      -1.060814       0.005049       0.000938      -0.027233       0.027713       0.017219      -0.019543      -0.014041       0.028994       0.028930      -0.028118      -0.009658       0.037776             11.061393       6.432288       1.674959      -1.258429      13.502935       5.973597      13.248957          -0.000004
           28              C       5.006506       1.803085       1.566540       0.652827      25.610270 0.23778980E+03  0.48666347E+04                                 8.178824                            5.540616      -0.193290       2.012587                    0.998966      21.475438      59.943911       0.618182       0.484121      -1.012447      -0.003235      -0.031483      -0.069748       0.076592       0.024404      -0.025076      -0.102894      -0.067395       0.039050      -0.083111      -0.047290       0.130401             10.812989      10.262794      -0.103310      -0.516287       9.943879       6.465373      12.232295          -0.000001
           29              C       5.011654       2.757932       2.715266      -0.016191      39.350369 0.42941281E+03  0.99776548E+04                                10.061457                            6.855028      -0.042292       1.994900                    0.999225      26.899144      74.736160       0.642359       0.410369      -1.077382       0.001182       0.031988       0.039294       0.050682      -0.008956       0.004932       0.006577       0.037925      -0.040489      -0.021477      -0.006526       0.028003             13.525894       7.245461       1.551702      -1.692067      15.489180       8.786210      17.843040          -0.000003
           30              C       4.268563       2.482662       3.849204      -0.112576      33.774708 0.41390223E+03  0.96152458E+04                                 9.119797                            6.814008       0.123464       2.014318                    0.999739      28.964473      82.863453       0.626765       0.420667      -1.061147       0.000418       0.028277       0.000591       0.028286       0.030196      -0.008443      -0.006787      -0.005890      -0.057902      -0.022616      -0.019247       0.041862             11.007052       6.572211       1.188364      -1.972455      12.093372       5.658164      14.355574          -0.000005
           31              C       5.649068       4.868434       3.655914      -0.108550      34.088217 0.41639421E+03  0.96900131E+04                                 9.176868                            6.836942       0.019303       1.977139                    0.999646      29.111118      83.421666       0.625224       0.420969      -1.060699      -0.004720      -0.026632      -0.003590       0.027285       0.022412      -0.008619      -0.006644      -0.004851      -0.067007      -0.024595      -0.011091       0.035687             11.095196       6.690622       1.199977      -1.989456      12.142037       5.825717      14.452928          -0.000005
           32              C       5.701056       3.952163       2.618545      -0.116900      33.636391 0.41148847E+03  0.95418145E+04                                 9.083320                            6.783943       0.154289       2.024308                    0.999771      28.931769      82.598792       0.629789       0.419409      -1.062319      -0.003868      -0.000654       0.028731       0.028998       0.014112      -0.027163      -0.008232       0.028046       0.027681      -0.025061      -0.015651       0.040712             10.992500       6.498427       1.754987      -1.187222      13.280799       5.958272      13.198274          -0.000004
           33              C       5.047454       1.870071      13.424080       0.603958      25.437158 0.24860816E+03  0.51310166E+04                                 8.008749                            5.579681       0.062535       2.078879                    0.999503      22.070114      61.317701       0.631951       0.469607      -1.022952      -0.011524      -0.044705       0.050428       0.068369      -0.020720      -0.024983       0.096610      -0.056076       0.059529      -0.077873      -0.044252       0.122124             10.373316       8.983689       1.047233       1.487979      10.404047      -5.962036      11.732212          -0.000001
           34              C       4.956240       2.877848      12.324243      -0.028607      38.995627 0.43034521E+03  0.10005723E+05                                 9.972567                            6.849139      -0.049885       1.988239                    0.999224      27.115915      75.386654       0.644449       0.408777      -1.078324      -0.003060       0.030187      -0.038951       0.049374       0.002091      -0.003000      -0.004584       0.024134      -0.015255      -0.012399      -0.002970       0.015369             13.285513       7.214568       1.348008       2.062861      15.588475      -8.490121      17.053496          -0.000002
           35              C       5.632153       4.076416      12.430318      -0.107183      33.920989 0.41467848E+03  0.96415502E+04                                 9.146051                            6.819351       0.010007       1.973853                    0.999701      29.132412      83.485925       0.626419       0.420539      -1.060814      -0.005049      -0.000938      -0.027233       0.027713       0.017219       0.019543       0.014040       0.028994       0.028930      -0.028118      -0.009658       0.037776             11.061389       6.432284       1.674955       1.258431      13.502927      -5.973594      13.248955          -0.000004
           36              C       4.843074       5.673011       9.111040       0.652827      25.610260 0.23778961E+03  0.48666301E+04                                 8.178822                            5.540614      -0.193290       2.012587                    0.998966      21.475438      59.943913       0.618182       0.484121      -1.012447       0.003235       0.031483      -0.069748       0.076592       0.024404       0.025076       0.102894      -0.067395       0.039050      -0.083111      -0.047290       0.130401             10.812987      10.262791      -0.103313       0.516291       9.943878      -6.465373      12.232293          -0.000001
           37              C       4.837926       4.718164      10.259766      -0.016191      39.350373 0.42941270E+03  0.99776518E+04                                10.061457                            6.855027      -0.042292       1.994900                    0.999225      26.899145      74.736163       0.642359       0.410369      -1.077382      -0.001182      -0.031988       0.039294       0.050682      -0.008956      -0.004932      -0.006577       0.037925      -0.040489      -0.021477      -0.006526       0.028003             13.525895       7.245461       1.551700       1.692069      15.489184      -8.786211      17.843040          -0.000003
           38              C       5.581017       4.993434      11.393704      -0.112576      33.774727 0.41390248E+03  0.96152528E+04                                 9.119800                            6.814010       0.123463       2.014318                    0.999739      28.964475      82.863460       0.626765       0.420667      -1.061147      -0.000418      -0.028277       0.000591       0.028286       0.030196       0.008443       0.006787      -0.005890      -0.057902      -0.022616      -0.019247       0.041862             11.007056       6.572215       1.188363       1.972460      12.093373      -5.658165      14.355582          -0.000005
           39              C       4.200512       2.607662      11.200414      -0.108550      34.088202 0.41639407E+03  0.96900087E+04                                 9.176865                            6.836941       0.019304       1.977139                    0.999646      29.111113      83.421642       0.625225       0.420969      -1.060699       0.004720       0.026632      -0.003590       0.027285       0.022412       0.008619       0.006644      -0.004851      -0.067007      -0.024595      -0.011092       0.035687             11.095192       6.690620       1.199977       1.989452      12.142037      -5.825717      14.452919          -0.000005
           40              C       4.148525       3.523933      10.163045      -0.116900      33.636387 0.41148835E+03  0.95418107E+04                                 9.083318                            6.783941       0.154290       2.024308                    0.999771      28.931764      82.598768       0.629789       0.419409      -1.062319       0.003868       0.000654       0.028731       0.028997       0.014112       0.027163       0.008231       0.028046       0.027681      -0.025061      -0.015651       0.040712             10.992498       6.498426       1.754989       1.187221      13.280801      -5.958270      13.198267          -0.000004
           41              C       1.609234       9.346167       9.209420       0.603958      25.437172 0.24860834E+03  0.51310211E+04                                 8.008753                            5.579684       0.062534       2.078879                    0.999503      22.070114      61.317704       0.631951       0.469607      -1.022952      -0.011524      -0.044705      -0.050428       0.068369      -0.020720       0.024983      -0.096610      -0.056076       0.059529      -0.077873      -0.044252       0.122124             10.373321       8.983693       1.047235      -1.487977      10.404052       5.962040      11.732218          -0.000001
           42              C       1.518020      10.353944      10.309257      -0.028607      38.995628 0.43034512E+03  0.10005720E+05                                 9.972567                            6.849139      -0.049885       1.988239                    0.999224      27.115918      75.386666       0.644449       0.408777      -1.078324      -0.003060       0.030187       0.038951       0.049374       0.002091       0.003000       0.004584       0.024133      -0.015255      -0.012399      -0.002970       0.015369             13.285513       7.214568       1.348009      -2.062861      15.588474       8.490120      17.053498          -0.000002
           43              C       2.193933      11.552512      10.203182      -0.107183      33.921012 0.41467877E+03  0.96415586E+04                                 9.146056                            6.819354       0.010007       1.973853                    0.999701      29.132414      83.485939       0.626419       0.420539      -1.060814      -0.005049      -0.000938       0.027233       0.027713       0.017219      -0.019543      -0.014040       0.028994       0.028930      -0.028118      -0.009658       0.037776             11.061395       6.432288       1.674959      -1.258429      13.502937       5.973598      13.248960          -0.000004
           44              C       1.404855      13.149107      13.522460       0.652827      25.610271 0.23778981E+03  0.48666350E+04                                 8.178825                            5.540617      -0.193290       2.012587                    0.998966      21.475439      59.943917       0.618182       0.484121      -1.012447       0.003235       0.031483       0.069748       0.076592       0.024404      -0.025076      -0.102894      -0.067395       0.039050      -0.083111      -0.047290       0.130401             10.812990      10.262795      -0.103310      -0.516287       9.943879       6.465374      12.232297          -0.000001
           45              C       1.399707      12.194260      12.373734      -0.016191      39.350373 0.42941284E+03  0.99776557E+04                                10.061457                            6.855028      -0.042292       1.994900                    0.999225      26.899145      74.736164       0.642359       0.410369      -1.077382      -0.001182      -0.031988      -0.039294       0.050682      -0.008956       0.004932       0.006577       0.037926      -0.040489      -0.021477      -0.006526       0.028003             13.525895       7.245462       1.551702      -1.692067      15.489180       8.786211      17.843041          -0.000003
           46              C       2.142798      12.469530      11.239796      -0.112576      33.774704 0.41390216E+03  0.96152439E+04                                 9.119796                            6.814007       0.123464       2.014318                    0.999739      28.964471      82.863445       0.626765       0.420667      -1.061147      -0.000418      -0.028277      -0.000591       0.028286       0.030196      -0.008443      -0.006787      -0.005890      -0.057902      -0.022616      -0.019247       0.041862             11.007051       6.572211       1.188364      -1.972455      12.093371       5.658163      14.355573          -0.000005
           47              C       0.762293      10.083758      11.433086      -0.108550      34.088209 0.41639409E+03  0.96900094E+04                                 9.176866                            6.836941       0.019303       1.977139                    0.999646      29.111114      83.421646       0.625225       0.420969      -1.060699       0.004720       0.026632       0.003590       0.027285       0.022412      -0.008619      -0.006644      -0.004851      -0.067007      -0.024595      -0.011092       0.035687             11.095193       6.690620       1.199976      -1.989455      12.142034       5.825716      14.452925          -0.000005
           48              C       0.710305      11.000029      12.470455      -0.116900      33.636392 0.41148849E+03  0.95418150E+04                                 9.083319                            6.783943       0.154289       2.024308                    0.999771      28.931770      82.598794       0.629789       0.419409      -1.062319       0.003868       0.000654      -0.028731       0.028997       0.014112      -0.027163      -0.008231       0.028046       0.027681      -0.025061      -0.015651       0.040712             10.992500       6.498427       1.754987      -1.187222      13.280798       5.958271      13.198274          -0.000004
           49              C       1.363907      13.082121       1.664920       0.603958      25.437158 0.24860816E+03  0.51310167E+04                                 8.008750                            5.579682       0.062535       2.078879                    0.999503      22.070114      61.317703       0.631951       0.469607      -1.022952       0.011524       0.044705      -0.050428       0.068369      -0.020720      -0.024983       0.096610      -0.056076       0.059529      -0.077873      -0.044252       0.122124             10.373316       8.983689       1.047233       1.487979      10.404047      -5.962037      11.732213          -0.000001
           50              C       1.455121      12.074344       2.764757      -0.028607      38.995636 0.43034532E+03  0.10005726E+05                                 9.972569                            6.849140      -0.049885       1.988239                    0.999224      27.115919      75.386668       0.644449       0.408777      -1.078324       0.003060      -0.030187       0.038951       0.049374       0.002091      -0.003000      -0.004584       0.024133      -0.015255      -0.012399      -0.002970       0.015369             13.285515       7.214569       1.348008       2.062862      15.588477      -8.490122      17.053498          -0.000002
           51              C       0.779208      10.875776       2.658682      -0.107183      33.920989 0.41467847E+03  0.96415502E+04                                 9.146052                            6.819351       0.010007       1.973853                    0.999701      29.132412      83.485930       0.626419       0.420539      -1.060814       0.005049       0.000938       0.027233       0.027713       0.017219       0.019543       0.014040       0.028994       0.028931      -0.028118      -0.009658       0.037776             11.061390       6.432285       1.674955       1.258431      13.502927      -5.973594      13.248957          -0.000004
           52              C       1.568287       9.279181       5.977960       0.652827      25.610259 0.23778961E+03  0.48666301E+04                                 8.178822                            5.540614      -0.193290       2.012587                    0.998966      21.475438      59.943913       0.618182       0.484121      -1.012447      -0.003235      -0.031483       0.069748       0.076592       0.024404       0.025076       0.102894      -0.067395       0.039050      -0.083111      -0.047290       0.130401             10.812987      10.262791      -0.103313       0.516290       9.943878      -6.465373      12.232293          -0.000001
           53              C       1.573435      10.234028       4.829234      -0.016191      39.350374 0.42941270E+03  0.99776519E+04                                10.061458                            6.855027      -0.042292       1.994900                    0.999225      26.899145      74.736165       0.642359       0.410369      -1.077382       0.001182       0.031988      -0.039294       0.050682      -0.008957      -0.004932      -0.006577       0.037925      -0.040489      -0.021477      -0.006526       0.028003             13.525896       7.245461       1.551700       1.692069      15.489185      -8.786212      17.843041          -0.000002
           54              C       0.830344       9.958758       3.695296      -0.112576      33.774723 0.41390241E+03  0.96152510E+04                                 9.119800                            6.814009       0.123464       2.014318                    0.999739      28.964473      82.863454       0.626765       0.420667      -1.061147       0.000418       0.028277      -0.000591       0.028286       0.030196       0.008443       0.006787      -0.005890      -0.057902      -0.022616      -0.019247       0.041862             11.007056       6.572215       1.188363       1.972460      12.093372      -5.658165      14.355581          -0.000005
           55              C       2.210849      12.344530       3.888586      -0.108550      34.088202 0.41639404E+03  0.96900080E+04                                 9.176865                            6.836941       0.019304       1.977139                    0.999646      29.111113      83.421644       0.625225       0.420969      -1.060699      -0.004720      -0.026632       0.003590       0.027285       0.022412       0.008619       0.006644      -0.004851      -0.067007      -0.024595      -0.011092       0.035687             11.095192       6.690620       1.199977       1.989453      12.142037      -5.825717      14.452919          -0.000005
           56              C       2.262836      11.428259       4.925955      -0.116900      33.636391 0.41148838E+03  0.95418119E+04                                 9.083319                            6.783941       0.154289       2.024308                    0.999771      28.931766      82.598779       0.629789       0.419409      -1.062319      -0.003869      -0.000654      -0.028731       0.028997       0.014112       0.027163       0.008231       0.028046       0.027681      -0.025061      -0.015651       0.040712             10.992499       6.498426       1.754989       1.187221      13.280802      -5.958271      13.198269          -0.000004
           57              O       4.767596      14.174528       0.153757      -1.055613      53.651939 0.84581352E+03  0.22844377E+05                                11.521111                            8.951000      -0.433808       1.855956                    0.995020      33.378215      93.969504       0.638413       0.355222      -1.138380      -0.007967      -0.034381      -0.034515       0.049364       0.007325      -0.016556       0.005140      -0.149095       0.070227      -0.089118       0.025430       0.063689             14.883055      26.003416      -1.406216       0.207673      10.720421      -0.647008       7.925328          -0.000003
           58              O       6.123414       1.427037       1.128355      -0.591348      39.506528 0.52120637E+03  0.12428504E+05                                 9.271230                            7.005132       0.271152       2.146497                    0.997354      27.287284      71.357702       0.727516       0.353065      -1.144137      -0.024561       0.089458      -0.014164       0.093843      -0.010886      -0.037173      -0.087966       0.037572      -0.046366      -0.109942       0.028419       0.081523             11.714174      13.974975      -4.941575      -4.978950       9.857951       4.389955      11.309595          -0.000003
           59              O       5.773696       6.394305       6.019907      -0.616422      39.930679 0.55719958E+03  0.13482849E+05                                 9.281154                            7.250673       0.349572       2.161328                    0.998021      27.786164      72.708928       0.715415       0.353816      -1.145871      -0.044990      -0.030494      -0.045185       0.070680       0.006855       0.036372      -0.054423      -0.007550      -0.123337      -0.084175       0.024779       0.059396             11.337666      12.415808       5.729103       3.036444      12.025185       4.425983       9.572004          -0.000004
           60              O       3.885682       1.427037       1.138465      -0.600766      38.624310 0.52419146E+03  0.12518013E+05                                 9.123380                            7.048383       0.188424       2.121347                    0.996731      27.381296      71.664798       0.721673       0.355402      -1.142208       0.028669       0.048444       0.034482       0.066013       0.018038       0.029371      -0.081978       0.052078      -0.025025      -0.105497       0.035678       0.069819             11.216023      14.084818       4.705026       4.217669       9.715805       4.057636       9.847446          -0.000004
           61              O       3.762726       5.590774       6.590423      -0.555871      35.949886 0.51574454E+03  0.12228860E+05                                 8.662206                            6.980268       0.366112       2.185749                    0.996599      26.786612      69.163536       0.729145       0.354275      -1.146622       0.036372      -0.058473       0.038854       0.079067      -0.032298      -0.035002      -0.053035       0.099544       0.118185      -0.105041       0.031379       0.073663             10.407240      11.680917      -2.428713      -4.793752       7.745358       3.329983      11.795446          -0.000003
           62              O       4.849445       8.253760       7.698257      -1.055613      53.651935 0.84581346E+03  0.22844375E+05                                11.521110                            8.951000      -0.433808       1.855956                    0.995020      33.378216      93.969505       0.638413       0.355222      -1.138380       0.007967       0.034381      -0.034515       0.049364       0.007325       0.016556      -0.005140      -0.149095       0.070227      -0.089118       0.025430       0.063689             14.883054      26.003414      -1.406210      -0.207670      10.720420       0.647008       7.925327          -0.000003
           63              O       3.726167       6.049059       8.672855      -0.591348      39.506523 0.52120606E+03  0.12428495E+05                                 9.271229                            7.005130       0.271152       2.146497                    0.997354      27.287285      71.357706       0.727516       0.353065      -1.144137       0.024561      -0.089458      -0.014164       0.093843      -0.010886       0.037173       0.087966       0.037572      -0.046366      -0.109942       0.028419       0.081523             11.714173      13.974972      -4.941575       4.978952       9.857952      -4.389957      11.309596          -0.000003
           64              O       4.075885       1.081791      13.564407      -0.616422      39.930678 0.55719959E+03  0.13482850E+05                                 9.281154                            7.250673       0.349572       2.161328                    0.998021      27.786164      72.708929       0.715415       0.353816      -1.145871       0.044990       0.030494      -0.045185       0.070680       0.006855      -0.036372       0.054423      -0.007550      -0.123337      -0.084175       0.024779       0.059396             11.337665      12.415808       5.729103      -3.036442      12.025185      -4.425981       9.572002          -0.000004
           65              O       5.963898       6.049059       8.682965      -0.600766      38.624314 0.52419154E+03  0.12518016E+05                                 9.123381                            7.048384       0.188423       2.121347                    0.996731      27.381297      71.664802       0.721673       0.355402      -1.142208      -0.028669      -0.048444       0.034482       0.066013       0.018038      -0.029371       0.081978       0.052078      -0.025025      -0.105497       0.035678       0.069819             11.216024      14.084823       4.705026      -4.217669       9.715804      -4.057635       9.847446          -0.000004
           66              O       6.086854       1.885322      14.134923      -0.555871      35.949878 0.51574423E+03  0.12228851E+05                                 8.662204                            6.980265       0.366112       2.185749                    0.996599      26.786613      69.163538       0.729145       0.354275      -1.146622      -0.036372       0.058473       0.038854       0.079067      -0.032298       0.035002       0.053035       0.099544       0.118185      -0.105041       0.031379       0.073663             10.407239      11.680914      -2.428712       4.793753       7.745355      -3.329982      11.795447          -0.000003
           67              O       1.643765       0.777664      14.935243      -1.055613      53.651934 0.84581342E+03  0.22844374E+05                                11.521111                            8.951000      -0.433808       1.855956                    0.995020      33.378215      93.969503       0.638413       0.355222      -1.138380       0.007967       0.034381       0.034515       0.049364       0.007325      -0.016556       0.005140      -0.149095       0.070227      -0.089118       0.025430       0.063689             14.883055      26.003415      -1.406217       0.207672      10.720420      -0.647008       7.925328          -0.000003
           68              O       0.287947      13.525155      13.960645      -0.591348      39.506533 0.52120644E+03  0.12428506E+05                                 9.271231                            7.005133       0.271152       2.146497                    0.997354      27.287285      71.357707       0.727516       0.353065      -1.144137       0.024561      -0.089458       0.014164       0.093843      -0.010886      -0.037173      -0.087966       0.037572      -0.046366      -0.109942       0.028419       0.081523             11.714175      13.974977      -4.941575      -4.978951       9.857952       4.389955      11.309596          -0.000003
           69              O       0.637665       8.557887       9.069093      -0.616422      39.930681 0.55719959E+03  0.13482850E+05                                 9.281155                            7.250674       0.349572       2.161328                    0.998021      27.786164      72.708931       0.715415       0.353816      -1.145871       0.044990       0.030494       0.045185       0.070680       0.006855       0.036372      -0.054423      -0.007550      -0.123337      -0.084175       0.024779       0.059396             11.337666      12.415807       5.729103       3.036444      12.025186       4.425984       9.572006          -0.000004
           70              O       2.525679      13.525155      13.950535      -0.600766      38.624318 0.52419159E+03  0.12518017E+05                                 9.123382                            7.048384       0.188423       2.121347                    0.996731      27.381298      71.664808       0.721673       0.355402      -1.142208      -0.028669      -0.048444      -0.034482       0.066013       0.018038       0.029371      -0.081978       0.052078      -0.025025      -0.105497       0.035678       0.069819             11.216025      14.084821       4.705027       4.217670       9.715807       4.057637       9.847448          -0.000004
           71              O       2.648635       9.361418       8.498577      -0.555871      35.949888 0.51574457E+03  0.12228861E+05                                 8.662206                            6.980268       0.366112       2.185749                    0.996599      26.786613      69.163538       0.729145       0.354275      -1.146622      -0.036372       0.058473      -0.038854       0.079067      -0.032298      -0.035002      -0.053035       0.099544       0.118185      -0.105041       0.031379       0.073663             10.407241      11.680918      -2.428714      -4.793752       7.745357       3.329982      11.795446          -0.000003
           72              O       1.561916       6.698432       7.390743      -1.055613      53.651937 0.84581347E+03  0.22844375E+05                                11.521111                            8.951000      -0.433808       1.855956                    0.995020      33.378216      93.969505       0.638413       0.355222      -1.138380      -0.007967      -0.034381       0.034515       0.049364       0.007325       0.016556      -0.005140      -0.149095       0.070227      -0.089118       0.025430       0.063689             14.883055      26.003415      -1.406216      -0.207671      10.720421       0.647008       7.925328          -0.000003
           73              O       2.685194       8.903133       6.416145      -0.591348      39.506527 0.52120609E+03  0.12428496E+05                                 9.271230                            7.005131       0.271152       2.146497                    0.997354      27.287285      71.357707       0.727516       0.353065      -1.144137      -0.024561       0.089458       0.014164       0.093843      -0.010886       0.037173       0.087966       0.037572      -0.046366      -0.109942       0.028419       0.081523             11.714175      13.974976      -4.941577       4.978954       9.857952      -4.389958      11.309597          -0.000004
           74              O       2.335476      13.870401       1.524593      -0.616422      39.930676 0.55719956E+03  0.13482849E+05                                 9.281154                            7.250673       0.349572       2.161328                    0.998021      27.786163      72.708926       0.715415       0.353816      -1.145871      -0.044990      -0.030494       0.045185       0.070680       0.006855      -0.036372       0.054423      -0.007550      -0.123337      -0.084175       0.024779       0.059396             11.337665      12.415807       5.729103      -3.036442      12.025184      -4.425981       9.572002          -0.000004
           75              O       0.447463       8.903133       6.406035      -0.600766      38.624311 0.52419152E+03  0.12518015E+05                                 9.123380                            7.048383       0.188423       2.121347                    0.996731      27.381297      71.664802       0.721673       0.355402      -1.142208       0.028669       0.048444      -0.034482       0.066013       0.018038      -0.029371       0.081978       0.052078      -0.025025      -0.105497       0.035678       0.069819             11.216023      14.084819       4.705025      -4.217668       9.715804      -4.057635       9.847446          -0.000004
           76              O       0.324507      13.066870       0.954077      -0.555871      35.949876 0.51574419E+03  0.12228850E+05                                 8.662204                            6.980265       0.366112       2.185749                    0.996599      26.786612      69.163535       0.729145       0.354275      -1.146622       0.036372      -0.058473      -0.038854       0.079067      -0.032298       0.035002       0.053035       0.099544       0.118185      -0.105041       0.031379       0.073663             10.407238      11.680913      -2.428712       4.793753       7.745355      -3.329982      11.795447          -0.000002

******************************************************
Auxiliary information for the entire system
The total spin magnetic moment of the unit cell is   -0.000241
The total net atomic charge of the unit cell is   0.000002
Accuracy of reproducing the electrostatic potential in the unit cell:
  The inner radius (bohr) =    5.0000
  The outer radius (bohr) =   12.0000
  Valid grid points have density less than (e/(bohr^3)) =    0.0001
  The number of valid grid points were=        83540
  The rms potential error without charges in kcal/mol is=      2.90093
  The rms potential error with partial charges in kcal/mol is=      1.01639
  The RRMSE value at monopole order=      0.35037
  The rms potential error with partial charges and cloud penetration in kcal/mol is=      1.03678
  The RRMSE value at monopole order with cloud penetration is=      0.35740
  The rms potential error with partial charges and atomic dipoles in kcal/mol is=      0.35008
  The RRMSE value at dipole order=      0.12068
  The rms potential error with partial charges, atomic dipoles and cloud penetration in kcal/mol is=      0.34723
  The RRMSE value at dipole order with cloud penetration=      0.11970

******************************************************
The electron densities and ab initio electrostatic potential were computed in VASP using the PBE functional and
projector augmented wave method. See the main text of the journal article for a description of computational details.
The atomic charges, dipoles, and quadrupoles were computed with the DDEC6 method as described in
(a) T. A. Manz and N. Gabaldon Limas, RSC Adv. 6 (2016) 47771-47801 DOI: 10.1039/c6ra04656h
(b) N. Gabaldon Limas and T. A. Manz, RSC Adv. 8 (2018) 2678-2707 DOI: 10.1039/c7ra11829e.
For each atom in the material, the electron cloud parameters were fit to the spherically averaged atom-in-material
electron density using radial positions for which this density was between 10^-4 and 10^-2 electrons per cubic bohr.
The polarizabilities, dispersion coefficients, and quantum Drude oscillator (QDO) parameters were fit using the MCLF method.
The magnetic structure of the system was optimized in VASP from the default ferromagnetic initial guess using spin polarization.
The atomic spin moments (ASMs) were computed on this optimized magnetic structure using the DDEC6 partition as inputs
to the method of T. A. Manz and D. S. Sholl, J. Chem. Theory Comput. 7 (2011) 4146-4164 DOI: 10.1021/ct200539n.
The RMSE and RRMSE were computed using a uniform grid with Ewald summation.
