# Supplementary material for: A collection of forcefield precursors for metal–organic frameworks
Source: RSC Adv. 2019 Nov 13;9(63):36492–507. doi: 10.1039/c9ra07327b (PMC9075174; doi:10.1039/c9ra07327b)
Supplement: RA-009-C9RA07327B-s4238 [file RA-009-C9RA07327B-s4238.xyz]

  116
jmolscript: load "" {1 1 1} spacegroup "x,y,z" unitcell [{     18.731800     0.000000     0.000000 }, {      9.365900    16.222215     0.000000 }, {      9.365900     5.407405    15.294451 }]
Ni    16.734241     1.153291     0.815500     0.118905
Ni     9.365900    13.915632     0.815500     0.118906
Ni     9.365900     5.407405    12.847951     0.115147
Ni     1.997559     1.153291     0.815500     0.118906
Ni    28.097700     7.713988    14.478951     0.118893
Ni    20.729359    20.476329    14.478951     0.118896
Ni    28.097700    16.222215     2.446500     0.115137
Ni    35.466041    20.476329    14.478951     0.118894
H     13.206668     1.636064     1.156872     0.124420
H      9.365900    11.396214     3.354379     0.124525
H      9.365900     6.961277     9.626327     0.124522
H      5.525132     1.636064     1.156872     0.124420
H     14.552361     2.413000     3.354379     0.124525
H      4.179439     3.966872     1.156872     0.124420
H      8.020207    10.619278     1.156872     0.124420
H     10.711593     4.630469     9.626327     0.124522
H     14.552361     3.966872     1.156872     0.124420
H      8.020207     4.630469     9.626327     0.124522
H      4.179439     2.413000     3.354379     0.124525
H     10.711593    10.619278     1.156872     0.124420
H     29.443393    11.010342    14.137579     0.124420
H     22.911239    19.216620    11.940072     0.124525
H     26.752007    16.999151     5.668124     0.124522
H     33.284161    17.662748    14.137579     0.124420
H     28.097700    10.233406    11.940072     0.124525
H     31.938468    19.993556    14.137579     0.124420
H     24.256932    19.993556    14.137579     0.124420
H     28.097700    14.668343     5.668124     0.124522
H     26.752007    11.010342    14.137579     0.124420
H     29.443393    16.999151     5.668124     0.124522
H     33.284161    19.216620    11.940072     0.124525
H     22.911239    17.662748    14.137579     0.124420
C     10.060850     0.000000     0.000000    -0.054891
C     11.311010     0.000000     0.000000    -0.052872
C     12.700910     0.000000     0.000000     0.063254
C      9.365900    11.216039     7.079801    -0.054784
C      9.365900    11.937820     6.059050    -0.053777
C      9.365900    12.740279     4.924201     0.064134
C      9.365900    10.413581     8.214650    -0.054781
C      9.365900     9.691800     9.235401    -0.053778
C      9.365900     8.889341    10.370250     0.064134
C      8.670950     0.000000     0.000000    -0.054888
C      7.420790     0.000000     0.000000    -0.052873
C      6.030890     0.000000     0.000000     0.063255
C     14.396325     2.503088     7.079801    -0.054785
C     15.021405     2.142198     6.059050    -0.053777
C     15.716355     1.740968     4.924201     0.064132
C      4.335475     7.509263     0.000000    -0.054891
C      3.710395     6.426593     0.000000    -0.052873
C      3.015445     5.222904     0.000000     0.063256
C      5.030425     8.712952     0.000000    -0.054888
C      5.655505     9.795622     0.000000    -0.052873
C      6.350455    10.999311     0.000000     0.063256
C     13.701375     2.904317     8.214650    -0.054781
C     13.076295     3.265207     9.235401    -0.053778
C     12.381345     3.666437    10.370250     0.064133
C     14.396325     7.509263     0.000000    -0.054892
C     15.021405     6.426593     0.000000    -0.052873
C     15.716355     5.222904     0.000000     0.063255
C      5.030425     2.904317     8.214650    -0.054784
C      5.655505     3.265207     9.235401    -0.053776
C      6.350455     3.666437    10.370250     0.064133
C      4.335475     2.503088     7.079801    -0.054781
C      3.710395     2.142198     6.059050    -0.053777
C      3.015445     1.740968     4.924201     0.064133
C     13.701375     8.712952     0.000000    -0.054888
C     13.076295     9.795622     0.000000    -0.052874
C     12.381345    10.999311     0.000000     0.063255
C     13.500383     0.898278     0.635179    -0.067349
C      9.365900    12.303577     3.636256    -0.067500
C      9.365900     7.529487    10.387838    -0.067400
C      5.231417     0.898278     0.635179    -0.067349
C     15.338160     1.959319     3.636256    -0.067499
C      3.393640     4.081401     0.635179    -0.067349
C      7.528123    11.242536     0.635179    -0.067348
C     11.203677     4.346364    10.387838    -0.067399
C     15.338160     4.081401     0.635179    -0.067349
C      7.528123     4.346364    10.387838    -0.067399
C      3.393640     1.959319     3.636256    -0.067499
C     11.203677    11.242536     0.635179    -0.067349
C     29.935477    10.387084    14.659272    -0.067352
C     22.125440    19.670301    11.658195    -0.067503
C     26.259923    17.283256     4.906613    -0.067403
C     34.069960    17.548219    14.659272    -0.067353
C     28.097700     9.326043    11.658195    -0.067503
C     32.232183    20.731342    14.659272    -0.067353
C     23.963217    20.731342    14.659272    -0.067353
C     28.097700    14.100133     4.906613    -0.067403
C     26.259923    10.387084    14.659272    -0.067352
C     29.935477    17.283256     4.906613    -0.067402
C     34.069960    19.670301    11.658195    -0.067503
C     22.125440    17.548219    14.659272    -0.067353
N     14.793626     0.555232     0.392609    -0.074426
N      9.365900    13.393277     2.822897    -0.074250
N      9.365900     7.125878    11.686337    -0.073583
N      3.938174     0.555232     0.392609    -0.074426
N     16.281868     1.414469     2.822897    -0.074250
N      2.449932     3.132942     0.392609    -0.074428
N      7.877658    12.534040     0.392609    -0.074427
N     10.854142     4.548168    11.686337    -0.073583
N     16.281868     3.132942     0.392609    -0.074426
N      7.877658     4.548168    11.686337    -0.073584
N      2.449932     1.414469     2.822897    -0.074251
N     10.854142    12.534040     0.392609    -0.074427
N     29.585942     9.095580    14.901842    -0.074398
N     21.181732    20.215151    12.471554    -0.074222
N     26.609458    17.081452     3.608114    -0.073555
N     35.013668    18.496678    14.901842    -0.074398
N     28.097700     8.236343    12.471554    -0.074221
N     33.525426    21.074388    14.901842    -0.074398
N     22.669974    21.074388    14.901842    -0.074398
N     28.097700    14.503742     3.608114    -0.073555
N     26.609458     9.095580    14.901842    -0.074398
N     29.585942    17.081452     3.608114    -0.073555
N     35.013668    20.215151    12.471554    -0.074222
N     21.181732    18.496678    14.901842    -0.074399

The following XYZ coordinates are in angstroms. Other properties are in atomic units.
The sperically averaged electron density of each atom fit to a function of the form exp(a - br)
eigen_1, eigen_2 and eigen_3 are the three eigenvalues of traceless quadrupole moment tensor
  atom number  atomic symbol              X              Y              Z     net charge C6 coefficient C8 coefficient C10 coefficient fluctuating dipole atomic polarizability isotropic forcefield polarizability              a              b squared Pearson coefficient          <r^3>          <r^4>         wp_QDO          m_QDO          q_QDO       dipole_x       dipole_y       dipole_z         dipole            Qxy            Qxz            Qyz     Q(x^2-y^2)  Q(3z^2 - R^2)        eigen_1        eigen_2        eigen_3 static polarizability      alpha(xx)      alpha(xy)      alpha(xz)      alpha(yy)      alpha(yz)      alpha(zz) atomic spin moment
            1             Ni      16.734241       1.153291       0.815500       0.118905     245.652730 0.56537004E+04  0.23678180E+06                                29.984754                           23.444013       0.441020       1.804707                    0.999889      71.978124     224.140712       0.401170       0.364554      -1.172804      -0.014587       0.008423       0.005044       0.017583       0.153799       0.108307      -0.062544      -0.177628       0.268365      -0.266298       0.132873       0.133425             45.051027      43.435478       1.863152       1.320772      45.587472      -0.762643      46.130130           1.447761
            2             Ni       9.365900      13.915632       0.815500       0.118906     245.652329 0.56536902E+04  0.23678127E+06                                29.984723                           23.443992       0.441023       1.804709                    0.999889      71.978020     224.140343       0.401170       0.364554      -1.172804       0.000000      -0.016843       0.005044       0.017582      -0.000016      -0.000012       0.125070       0.355204       0.268361      -0.266299       0.132875       0.133424             45.050977      46.662982      -0.000255      -0.000092      42.359882       1.525158      46.130067           1.447766
            3             Ni       9.365900       5.407405      12.847951       0.115147     246.409366 0.56755272E+04  0.23792320E+06                                30.040839                           23.486646       0.448288       1.805619                    0.999883      72.150402     224.778989       0.400875       0.364474      -1.172877       0.000001       0.000000      -0.019620       0.019620      -0.000016      -0.000011      -0.000005      -0.000016      -0.801036      -0.267012       0.133488       0.133524             45.137642      46.753400      -0.000173      -0.000212      46.753588      -0.000118      41.905936           1.448597
            4             Ni       1.997559       1.153291       0.815500       0.118906     245.649234 0.56536300E+04  0.23677778E+06                                29.984262                           23.443716       0.441008       1.804704                    0.999889      71.977756     224.138040       0.401177       0.364550      -1.172809       0.014584       0.008421       0.005043       0.017580      -0.153828      -0.108328      -0.062543      -0.177624       0.268359      -0.266329       0.132898       0.133431             45.050076      43.434784      -1.863340      -1.320903      45.586402      -0.762612      46.129042           1.447777
            5             Ni      28.097700       7.713988      14.478951       0.118893     245.654854 0.56537844E+04  0.23678619E+06                                29.984932                           23.444201       0.441023       1.804706                    0.999889      71.978510     224.142285       0.401168       0.364555      -1.172803      -0.000002       0.016842      -0.005043       0.017581      -0.000014      -0.000010       0.125071       0.355206       0.268369      -0.266301       0.132874       0.133427             45.051235      46.663311      -0.000254      -0.000092      42.360018       1.525224      46.130376           1.447750
            6             Ni      20.729359      20.476329      14.478951       0.118896     245.654303 0.56537656E+04  0.23678524E+06                                29.984914                           23.444182       0.441014       1.804704                    0.999889      71.978378     224.141900       0.401167       0.364555      -1.172803       0.014583      -0.008421      -0.005042       0.017578       0.153803       0.108310      -0.062545      -0.177629       0.268374      -0.266304       0.132875       0.133429             45.051219      43.435592       1.863240       1.320835      45.587692      -0.762678      46.130374           1.447772
            7             Ni      28.097700      16.222215       2.446500       0.115137     246.411810 0.56756192E+04  0.23792798E+06                                30.041020                           23.486833       0.448293       1.805618                    0.999883      72.150866     224.780745       0.400873       0.364474      -1.172877      -0.000002      -0.000001       0.019621       0.019621      -0.000014      -0.000010      -0.000005      -0.000017      -0.801052      -0.267017       0.133492       0.133525             45.137858      46.753690      -0.000170      -0.000206      46.753878      -0.000121      41.906005           1.448607
            8             Ni      35.466041      20.476329      14.478951       0.118894     245.651818 0.56537260E+04  0.23678277E+06                                29.984456                           23.443914       0.441012       1.804703                    0.999889      71.978254     224.139927       0.401175       0.364550      -1.172809      -0.014584      -0.008420      -0.005041       0.017579      -0.153828      -0.108328      -0.062544      -0.177627       0.268371      -0.266332       0.132898       0.133434             45.050311      43.434940      -1.863422      -1.320963      45.586667      -0.762646      46.129327           1.447759
            9              H      13.206668       1.636064       1.156872       0.124420       1.321587 0.96532867E+01  0.98285371E+02                                 1.933467                            1.781153      -0.855269       2.479798                    0.999083       3.366030       9.272204       0.488128       1.232420      -0.723209      -0.019350       0.032443       0.022924       0.044187      -0.005479      -0.003883       0.018926       0.010472      -0.037290      -0.025804       0.006032       0.019772              2.010040       1.766603      -0.051663      -0.036535       2.323602       0.542597       1.939914           0.000036
           10              H       9.365900      11.396214       3.354379       0.124525       1.320832 0.96467172E+01  0.98202880E+02                                 1.932848                            1.780644      -0.854692       2.480147                    0.999088       3.365028       9.269050       0.488153       1.232554      -0.723181      -0.000000      -0.043596      -0.007112       0.044172       0.000001      -0.000001      -0.000883      -0.045524       0.018292      -0.025811       0.006040       0.019770              2.009367       1.555829      -0.000001      -0.000000       2.452427       0.422080       2.019844           0.000029
           11              H       9.365900       6.961277       9.626327       0.124522       1.320248 0.96410556E+01  0.98127749E+02                                 1.932043                            1.779936      -0.854141       2.480404                    0.999093       3.364099       9.264711       0.488341       1.232297      -0.723241      -0.000000      -0.021226      -0.038715       0.044152      -0.000001       0.000001       0.003591      -0.032778       0.056158      -0.025749       0.006014       0.019734              2.008508       1.555234      -0.000001      -0.000000       2.332081       0.464044       2.138209           0.000048
           12              H       5.525132       1.636064       1.156872       0.124420       1.321784 0.96551167E+01  0.98310107E+02                                 1.933809                            1.781443      -0.855264       2.479800                    0.999083       3.366139       9.273237       0.488031       1.232587      -0.723174       0.019349       0.032443       0.022923       0.044186       0.005475       0.003880       0.018927       0.010470      -0.037289      -0.025804       0.006036       0.019768              2.010410       1.766911       0.051666       0.036537       2.324059       0.542753       1.940260           0.000037
           13              H      14.552361       2.413000       3.354379       0.124525       1.320835 0.96467454E+01  0.98203274E+02                                 1.932854                            1.780649      -0.854692       2.480147                    0.999088       3.365032       9.269077       0.488151       1.232557      -0.723180      -0.037755       0.021798      -0.007112       0.044172      -0.019712      -0.000765       0.000440       0.022763       0.018291      -0.025811       0.006040       0.019770              2.009374       2.228285      -0.388241       0.365534       1.779984      -0.211042       2.019852           0.000028
           14              H       4.179439       3.966872       1.156872       0.124420       1.321785 0.96551262E+01  0.98310200E+02                                 1.933808                            1.781442      -0.855260       2.479801                    0.999083       3.366141       9.273234       0.488033       1.232584      -0.723174       0.037771       0.000536       0.022923       0.044186       0.007270       0.018331      -0.006103       0.004250      -0.037287      -0.025803       0.006035       0.019768              2.010409       2.229514      -0.215420       0.488306       1.861452      -0.239734       1.940259           0.000037
           15              H       8.020207      10.619278       1.156872       0.124420       1.321585 0.96532589E+01  0.98284982E+02                                 1.933460                            1.781148      -0.855269       2.479798                    0.999083       3.366027       9.272180       0.488130       1.232416      -0.723210       0.018422      -0.032979       0.022924       0.044187       0.001795       0.014449      -0.012825      -0.014726      -0.037290      -0.025804       0.006032       0.019772              2.010033       2.139603      -0.267018       0.451633       1.950588      -0.302938       1.939907           0.000037
           16              H      10.711593       4.630469       9.626327       0.124522       1.320247 0.96410448E+01  0.98127638E+02                                 1.932045                            1.779937      -0.854145       2.480404                    0.999093       3.364097       9.264714       0.488340       1.232300      -0.723241      -0.018383       0.010613      -0.038714       0.044152      -0.014194       0.003109      -0.001794       0.016388       0.056161      -0.025750       0.006015       0.019734              2.008510       2.137870      -0.336386       0.401873       1.749447      -0.232022       2.138211           0.000048
           17              H      14.552361       3.966872       1.156872       0.124420       1.321600 0.96534290E+01  0.98287462E+02                                 1.933502                            1.781185      -0.855263       2.479800                    0.999083       3.366059       9.272400       0.488115       1.232446      -0.723203      -0.037772       0.000536       0.022923       0.044187      -0.007274      -0.018331      -0.006102       0.004255      -0.037289      -0.025804       0.006032       0.019771              2.010077       2.229130       0.215361      -0.488179       1.861153      -0.239667       1.939948           0.000037
           18              H       8.020207       4.630469       9.626327       0.124522       1.320236 0.96409129E+01  0.98125647E+02                                 1.932007                            1.779904      -0.854147       2.480402                    0.999093       3.364071       9.264515       0.488355       1.232271      -0.723247       0.018383       0.010613      -0.038714       0.044152       0.014193      -0.003109      -0.001795       0.016388       0.056161      -0.025748       0.006014       0.019735              2.008470       2.137824       0.336374      -0.401869       1.749413      -0.232019       2.138173           0.000048
           19              H       4.179439       2.413000       3.354379       0.124525       1.321021 0.96484501E+01  0.98226107E+02                                 1.933161                            1.780907      -0.854690       2.480148                    0.999088       3.365115       9.269916       0.488068       1.232696      -0.723151       0.037754       0.021797      -0.007112       0.044171       0.019711       0.000762       0.000440       0.022760       0.018299      -0.025810       0.006043       0.019767              2.009707       2.228671       0.388341      -0.365632       1.780252      -0.211098       2.020196           0.000029
           20              H      10.711593      10.619278       1.156872       0.124420       1.321595 0.96533892E+01  0.98286947E+02                                 1.933497                            1.781181      -0.855267       2.479799                    0.999083       3.366053       9.272376       0.488115       1.232445      -0.723203      -0.018422      -0.032979       0.022923       0.044187      -0.001796      -0.014450      -0.012824      -0.014726      -0.037292      -0.025805       0.006033       0.019772              2.010072       2.139649       0.267018      -0.451645       1.950623      -0.302941       1.939943           0.000037
           21              H      29.443393      11.010342      14.137579       0.124420       1.321586 0.96532724E+01  0.98285172E+02                                 1.933463                            1.781151      -0.855272       2.479797                    0.999083       3.366030       9.272196       0.488129       1.232418      -0.723209      -0.018422       0.032979      -0.022924       0.044187       0.001795       0.014449      -0.012825      -0.014726      -0.037290      -0.025804       0.006032       0.019772              2.010036       2.139607      -0.267018       0.451634       1.950590      -0.302938       1.939910           0.000037
           22              H      22.911239      19.216620      11.940072       0.124525       1.320835 0.96467484E+01  0.98203329E+02                                 1.932855                            1.780650      -0.854695       2.480146                    0.999088       3.365034       9.269089       0.488150       1.232559      -0.723180       0.037755      -0.021798       0.007111       0.044172      -0.019712      -0.000765       0.000440       0.022763       0.018291      -0.025811       0.006040       0.019771              2.009375       2.228286      -0.388240       0.365534       1.779985      -0.211042       2.019855           0.000029
           23              H      26.752007      16.999151       5.668124       0.124522       1.320246 0.96410403E+01  0.98127594E+02                                 1.932045                            1.779938      -0.854146       2.480403                    0.999093       3.364097       9.264718       0.488339       1.232302      -0.723241       0.018383      -0.010613       0.038715       0.044152      -0.014194       0.003109      -0.001794       0.016388       0.056160      -0.025749       0.006015       0.019734              2.008510       2.137872      -0.336386       0.401873       1.749448      -0.232022       2.138211           0.000047
           24              H      33.284161      17.662748      14.137579       0.124420       1.321787 0.96551444E+01  0.98310448E+02                                 1.933811                            1.781445      -0.855264       2.479800                    0.999083       3.366144       9.273250       0.488032       1.232586      -0.723174      -0.037772      -0.000536      -0.022923       0.044187       0.007270       0.018331      -0.006103       0.004250      -0.037287      -0.025803       0.006035       0.019768              2.010412       2.229518      -0.215421       0.488307       1.861457      -0.239735       1.940262           0.000037
           25              H      28.097700      10.233406      11.940072       0.124525       1.320834 0.96467415E+01  0.98203214E+02                                 1.932852                            1.780648      -0.854695       2.480146                    0.999088       3.365032       9.269073       0.488151       1.232556      -0.723181       0.000000       0.043596       0.007111       0.044172       0.000001      -0.000001      -0.000883      -0.045524       0.018291      -0.025811       0.006040       0.019770              2.009372       1.555832      -0.000001      -0.000000       2.452433       0.422082       2.019851           0.000029
           26              H      31.938468      19.993556      14.137579       0.124420       1.321781 0.96550949E+01  0.98309821E+02                                 1.933806                            1.781441      -0.855267       2.479799                    0.999083       3.366137       9.273226       0.488032       1.232586      -0.723174      -0.019349      -0.032443      -0.022923       0.044186       0.005475       0.003880       0.018927       0.010470      -0.037289      -0.025804       0.006036       0.019768              2.010407       1.766908       0.051665       0.036537       2.324055       0.542751       1.940257           0.000037
           27              H      24.256932      19.993556      14.137579       0.124420       1.321586 0.96532800E+01  0.98285287E+02                                 1.933465                            1.781152      -0.855272       2.479797                    0.999083       3.366032       9.272209       0.488128       1.232420      -0.723209       0.019350      -0.032444      -0.022924       0.044187      -0.005479      -0.003883       0.018926       0.010472      -0.037290      -0.025804       0.006032       0.019772              2.010038       1.766602      -0.051662      -0.036535       2.323600       0.542596       1.939912           0.000038
           28              H      28.097700      14.668343       5.668124       0.124522       1.320252 0.96410901E+01  0.98128219E+02                                 1.932049                            1.779941      -0.854144       2.480403                    0.999093       3.364104       9.264740       0.488339       1.232300      -0.723241       0.000000       0.021226       0.038715       0.044152      -0.000001       0.000001       0.003591      -0.032778       0.056158      -0.025748       0.006014       0.019734              2.008515       1.555238      -0.000001      -0.000000       2.332091       0.464045       2.138216           0.000047
           29              H      26.752007      11.010342      14.137579       0.124420       1.321595 0.96533896E+01  0.98286957E+02                                 1.933497                            1.781181      -0.855269       2.479798                    0.999083       3.366055       9.272383       0.488115       1.232445      -0.723203       0.018422       0.032979      -0.022923       0.044187      -0.001795      -0.014450      -0.012824      -0.014727      -0.037292      -0.025805       0.006033       0.019772              2.010072       2.139650       0.267018      -0.451645       1.950623      -0.302941       1.939943           0.000038
           30              H      29.443393      16.999151       5.668124       0.124522       1.320238 0.96409373E+01  0.98125996E+02                                 1.932013                            1.779909      -0.854149       2.480402                    0.999093       3.364074       9.264540       0.488353       1.232274      -0.723247      -0.018383      -0.010613       0.038715       0.044152       0.014193      -0.003109      -0.001795       0.016388       0.056161      -0.025748       0.006013       0.019735              2.008477       2.137832       0.336376      -0.401870       1.749419      -0.232020       2.138179           0.000047
           31              H      33.284161      19.216620      11.940072       0.124525       1.321021 0.96484541E+01  0.98226169E+02                                 1.933162                            1.780908      -0.854693       2.480147                    0.999088       3.365116       9.269923       0.488068       1.232697      -0.723151      -0.037754      -0.021798       0.007112       0.044171       0.019711       0.000762       0.000440       0.022760       0.018299      -0.025810       0.006043       0.019767              2.009708       2.228672       0.388341      -0.365632       1.780254      -0.211098       2.020199           0.000029
           32              H      22.911239      17.662748      14.137579       0.124420       1.321602 0.96534473E+01  0.98287712E+02                                 1.933505                            1.781188      -0.855267       2.479798                    0.999083       3.366063       9.272420       0.488114       1.232447      -0.723203       0.037772      -0.000536      -0.022923       0.044187      -0.007274      -0.018331      -0.006102       0.004255      -0.037289      -0.025804       0.006032       0.019771              2.010081       2.229133       0.215362      -0.488180       1.861157      -0.239668       1.939952           0.000038
           33              C      10.060850       0.000000       0.000000      -0.054891     136.598083 0.53792031E+03  0.13300705E+05                                21.274541                            7.825528       0.061236       1.961066                    0.999683      31.222062      91.213800       0.580241       0.426914      -1.060562      -0.135328      -0.000000      -0.000000       0.135328      -0.000002      -0.000002      -0.004236      -0.113371       0.120476      -0.076765       0.033790       0.042976             44.593200     108.469511      -0.000060      -0.000043      12.662974       0.022412      12.647114           0.020866
           34              C      11.311010       0.000000       0.000000      -0.052872     113.370817 0.50195160E+03  0.12144882E+05                                19.039501                            7.474301       0.334176       2.057196                    0.999884      29.890500      85.148407       0.606546       0.417360      -1.071284       0.110001       0.000000       0.000000       0.110001      -0.000002      -0.000002       0.019376      -0.158151       0.131389      -0.100974       0.029989       0.070985             39.480274      95.566968      -0.000108      -0.000077      11.494545       0.162955      11.379309           0.022857
           35              C      12.700910       0.000000       0.000000       0.063254      53.478659 0.37405233E+03  0.84606919E+04                                12.310801                            6.462463      -0.212078       1.943326                    0.999171      26.522454      74.535639       0.646752       0.418692      -1.063859      -0.031358       0.000000       0.000000       0.031358      -0.000003      -0.000002       0.013356       0.041989      -0.060005      -0.029593      -0.001403       0.030995             22.490046      48.477204      -0.000081      -0.000057      10.324378       2.341661       8.668554           0.015140
           36              C       9.365900      11.216039       7.079801      -0.054784     136.627945 0.53798855E+03  0.13302990E+05                                21.277722                            7.826245       0.060978       1.960954                    0.999682      31.224707      91.227512       0.580183       0.426938      -1.060533      -0.000000      -0.078132       0.110467       0.135305      -0.000010      -0.000007       0.052163       0.045929      -0.119590      -0.076767       0.033871       0.042896             44.599713      12.632928      -0.000000      -0.000001      44.614384     -45.162570      76.551828           0.020889
           37              C       9.365900      11.937820       6.059050      -0.053777     113.474407 0.50240996E+03  0.12158824E+05                                19.049929                            7.477642       0.333999       2.056985                    0.999884      29.905189      85.202022       0.606416       0.417352      -1.071282      -0.000000       0.063519      -0.089835       0.110023      -0.000006      -0.000004       0.081068       0.015585      -0.130328      -0.100750       0.029514       0.071236             39.503727      11.270114      -0.000001      -0.000002      39.617474     -39.601721      67.623594           0.022101
           38              C       9.365900      12.740279       4.924201       0.064134      53.441211 0.37375773E+03  0.84523741E+04                                12.305945                            6.460284      -0.211772       1.943582                    0.999172      26.509861      74.493274       0.646805       0.418740      -1.063828      -0.000000      -0.018052       0.025629       0.031348      -0.000002      -0.000001      -0.015086      -0.038720       0.059865      -0.029337      -0.001316       0.030654             22.480363       7.010196      -0.000003      -0.000003      24.134145     -17.196983      36.296747           0.015742
           39              C       9.365900      10.413581       8.214650      -0.054781     136.627428 0.53798661E+03  0.13302929E+05                                21.277665                            7.826226       0.060983       1.960956                    0.999682      31.224658      91.227294       0.580184       0.426938      -1.060533      -0.000000       0.078132      -0.110467       0.135305      -0.000010      -0.000007       0.052163       0.045929      -0.119589      -0.076766       0.033870       0.042896             44.599585      12.632895      -0.000001      -0.000000      44.614265     -45.162440      76.551595           0.020889
           40              C       9.365900       9.691800       9.235401      -0.053778     113.474661 0.50241092E+03  0.12158854E+05                                19.049959                            7.477650       0.333997       2.056984                    0.999884      29.905215      85.202128       0.606415       0.417352      -1.071282      -0.000000      -0.063519       0.089836       0.110023      -0.000006      -0.000004       0.081068       0.015585      -0.130326      -0.100750       0.029513       0.071236             39.503795      11.270130      -0.000002      -0.000000      39.617568     -39.601802      67.623686           0.022102
           41              C       9.365900       8.889341      10.370250       0.064134      53.441213 0.37375774E+03  0.84523748E+04                                12.305945                            6.460284      -0.211773       1.943582                    0.999172      26.509864      74.493292       0.646805       0.418740      -1.063827      -0.000000       0.018052      -0.025628       0.031348      -0.000002      -0.000001      -0.015086      -0.038720       0.059864      -0.029337      -0.001317       0.030654             22.480362       7.010197      -0.000004      -0.000002      24.134204     -17.197002      36.296685           0.015742
           42              C       8.670950       0.000000       0.000000      -0.054888     136.597467 0.53791796E+03  0.13300631E+05                                21.274474                            7.825507       0.061241       1.961069                    0.999683      31.222002      91.213538       0.580243       0.426914      -1.060562       0.135328       0.000000       0.000000       0.135328      -0.000002      -0.000001      -0.004236      -0.113371       0.120476      -0.076765       0.033789       0.042976             44.593048     108.469135      -0.000070      -0.000049      12.662935       0.022412      12.647075           0.020866
           43              C       7.420790       0.000000       0.000000      -0.052873     113.371186 0.50195294E+03  0.12144924E+05                                19.039545                            7.474314       0.334172       2.057195                    0.999884      29.890534      85.148559       0.606546       0.417360      -1.071284      -0.110001      -0.000000      -0.000000       0.110001      -0.000002      -0.000001       0.019376      -0.158151       0.131389      -0.100974       0.029988       0.070985             39.480375      95.567222      -0.000135      -0.000096      11.494570       0.162956      11.379334           0.022858
           44              C       6.030890       0.000000       0.000000       0.063255      53.478685 0.37405243E+03  0.84606956E+04                                12.310808                            6.462465      -0.212080       1.943326                    0.999171      26.522461      74.535692       0.646751       0.418693      -1.063859       0.031358      -0.000000      -0.000000       0.031358      -0.000003      -0.000002       0.013356       0.041989      -0.060005      -0.029593      -0.001403       0.030995             22.490057      48.477230      -0.000136      -0.000096      10.324384       2.341662       8.668559           0.015141
           45              C      14.396325       2.503088       7.079801      -0.054785     136.628346 0.53798965E+03  0.13303026E+05                                21.277771                            7.826258       0.060976       1.960953                    0.999682      31.224731      91.227664       0.580182       0.426939      -1.060532      -0.067664       0.039066       0.110467       0.135305       0.019883       0.045171      -0.026088      -0.022982      -0.119589      -0.076767       0.033871       0.042896             44.599831      36.619112     -13.848409     -39.112042      20.628338      22.581341      76.552043           0.020888
           46              C      15.021405       2.142198       6.059050      -0.053777     113.474444 0.50240984E+03  0.12158821E+05                                19.049936                            7.477642       0.334000       2.056985                    0.999884      29.905189      85.202039       0.606415       0.417352      -1.071282       0.055009      -0.031760      -0.089836       0.110023       0.006746       0.070205      -0.040537      -0.007802      -0.130327      -0.100750       0.029514       0.071236             39.503752      32.530645     -12.274771     -34.296118      18.356962      19.800872      67.623649           0.022100
           47              C      15.716355       1.740968       4.924201       0.064132      53.441232 0.37375790E+03  0.84523779E+04                                12.305941                            6.460281      -0.211768       1.943584                    0.999172      26.509870      74.493265       0.646806       0.418739      -1.063828      -0.015634       0.009026       0.025628       0.031348      -0.016767      -0.013065       0.007542       0.019357       0.059865      -0.029338      -0.001317       0.030654             22.480365      19.853151      -7.414888     -14.893029      11.291186       8.598493      36.296758           0.015741
           48              C       4.335475       7.509263       0.000000      -0.054891     136.598106 0.53792048E+03  0.13300710E+05                                21.274540                            7.825529       0.061236       1.961066                    0.999683      31.222073      91.213831       0.580242       0.426914      -1.060562       0.067664       0.117197       0.000000       0.135328      -0.049092      -0.003669       0.002116       0.056682       0.120476      -0.076765       0.033790       0.042975             44.593197      36.614542      41.485408       0.019383      84.517936      -0.011253      12.647114           0.020866
           49              C       3.710395       6.426593       0.000000      -0.052873     113.370925 0.50195209E+03  0.12144897E+05                                19.039511                            7.474304       0.334176       2.057196                    0.999884      29.890518      85.148474       0.606546       0.417360      -1.071284      -0.055001      -0.095264      -0.000000       0.110001      -0.068483       0.016779      -0.009689       0.079072       0.131388      -0.100974       0.029988       0.070986             39.480296      32.512548      36.404378       0.141074      74.549025      -0.081563      11.379315           0.022858
           50              C       3.015445       5.222904       0.000000       0.063256      53.478680 0.37405231E+03  0.84606922E+04                                12.310810                            6.462466      -0.212081       1.943326                    0.999171      26.522448      74.535649       0.646751       0.418693      -1.063859       0.015679       0.027156       0.000000       0.031357       0.018180       0.011566      -0.006680      -0.021000      -0.060006      -0.029593      -0.001402       0.030995             22.490065      19.862478      16.520606       2.027888      38.939156      -1.170916       8.668559           0.015140
           51              C       5.030425       8.712952       0.000000      -0.054888     136.597483 0.53791812E+03  0.13300636E+05                                21.274472                            7.825507       0.061242       1.961069                    0.999683      31.222013      91.213562       0.580243       0.426914      -1.060562      -0.067664      -0.117197       0.000000       0.135328      -0.049092      -0.003669       0.002116       0.056682       0.120476      -0.076765       0.033790       0.042975             44.593045      36.614426      41.485266       0.019386      84.517635      -0.011247      12.647075           0.020866
           52              C       5.655505       9.795622       0.000000      -0.052873     113.371113 0.50195281E+03  0.12144919E+05                                19.039532                            7.474310       0.334174       2.057195                    0.999884      29.890538      85.148547       0.606546       0.417360      -1.071284       0.055001       0.095264       0.000000       0.110001      -0.068483       0.016779      -0.009690       0.079071       0.131388      -0.100974       0.029988       0.070986             39.480347      32.512612      36.404442       0.141082      74.549103      -0.081549      11.379327           0.022857
           53              C       6.350455      10.999311       0.000000       0.063256      53.478687 0.37405237E+03  0.84606939E+04                                12.310811                            6.462467      -0.212082       1.943325                    0.999171      26.522451      74.535666       0.646751       0.418693      -1.063859      -0.015679      -0.027156      -0.000000       0.031357       0.018180       0.011566      -0.006680      -0.020999      -0.060005      -0.029593      -0.001402       0.030995             22.490067      19.862528      16.520634       2.027908      38.939112      -1.170884       8.668560           0.015140
           54              C      13.701375       2.904317       8.214650      -0.054781     136.627704 0.53798722E+03  0.13302950E+05                                21.277701                            7.826235       0.060982       1.960956                    0.999682      31.224670      91.227392       0.580183       0.426938      -1.060533       0.067664      -0.039066      -0.110467       0.135305       0.019883       0.045171      -0.026088      -0.022982      -0.119589      -0.076766       0.033870       0.042896             44.599672      36.618990     -13.848363     -39.111901      20.628270      22.581260      76.551756           0.020890
           55              C      13.076295       3.265207       9.235401      -0.053778     113.474802 0.50241115E+03  0.12158862E+05                                19.049978                            7.477654       0.333996       2.056984                    0.999884      29.905224      85.202185       0.606415       0.417352      -1.071282      -0.055009       0.031760       0.089836       0.110023       0.006746       0.070205      -0.040537      -0.007802      -0.130326      -0.100750       0.029513       0.071237             39.503848      32.530743     -12.274815     -34.296215      18.357011      19.800928      67.623791           0.022102
           56              C      12.381345       3.666437      10.370250       0.064133      53.441271 0.37375806E+03  0.84523835E+04                                12.305951                            6.460285      -0.211770       1.943583                    0.999172      26.509880      74.493335       0.646805       0.418740      -1.063828       0.015634      -0.009026      -0.025628       0.031348      -0.016767      -0.013066       0.007542       0.019357       0.059864      -0.029338      -0.001317       0.030654             22.480383      19.853212      -7.414920     -14.893060      11.291209       8.598511      36.296728           0.015743
           57              C      14.396325       7.509263       0.000000      -0.054892     136.607931 0.53794294E+03  0.13301477E+05                                21.275841                            7.825858       0.061239       1.961067                    0.999683      31.222511      91.217470       0.580208       0.426932      -1.060545      -0.067664       0.117197      -0.000000       0.135327       0.049079       0.003662       0.002114       0.056672       0.120491      -0.076754       0.033786       0.042967             44.596360      36.617166     -41.488536      -0.019408      84.524021      -0.011214      12.647893           0.020866
           58              C      15.021405       6.426593       0.000000      -0.052873     113.376580 0.50196481E+03  0.12145321E+05                                19.040313                            7.474486       0.334175       2.057196                    0.999884      29.890766      85.150470       0.606526       0.417369      -1.071274       0.055001      -0.095264      -0.000000       0.110001       0.068474      -0.016785      -0.009691       0.079067       0.131392      -0.100966       0.029980       0.070986             39.482442      32.514392     -36.406561      -0.141123      74.553106      -0.081492      11.379827           0.022857
           59              C      15.716355       5.222904       0.000000       0.063255      53.479354 0.37405272E+03  0.84607097E+04                                12.310953                            6.462473      -0.212084       1.943324                    0.999171      26.522513      74.536044       0.646750       0.418693      -1.063858      -0.015679       0.027156       0.000000       0.031357      -0.018186      -0.011569      -0.006680      -0.020999      -0.060009      -0.029598      -0.001403       0.031000             22.490630      19.862998     -16.521313      -2.027884      38.940240      -1.170825       8.668652           0.015140
           60              C       5.030425       2.904317       8.214650      -0.054784     136.618590 0.53796737E+03  0.13302265E+05                                21.276481                            7.825931       0.060972       1.960952                    0.999682      31.224294      91.224047       0.580215       0.426921      -1.060549      -0.067664      -0.039066      -0.110467       0.135305      -0.019894      -0.045181      -0.026086      -0.022971      -0.119603      -0.076778       0.033873       0.042905             44.596694      36.616517      13.847355      39.109128      20.626960      22.579659      76.546606           0.020889
           61              C       5.655505       3.265207       9.235401      -0.053776     113.468745 0.50239691E+03  0.12158392E+05                                19.049131                            7.477459       0.334001       2.056986                    0.999884      29.904934      85.200020       0.606435       0.417342      -1.071292       0.055009       0.031760       0.089836       0.110023      -0.006755      -0.070210      -0.040536      -0.007799      -0.130335      -0.100758       0.029522       0.071236             39.501600      32.528817      12.274008      34.294080      18.356013      19.799696      67.619971           0.022101
           62              C       6.350455       3.666437      10.370250       0.064133      53.440574 0.37375758E+03  0.84523627E+04                                12.305801                            6.460275      -0.211766       1.943584                    0.999172      26.509808      74.492885       0.646807       0.418739      -1.063829      -0.015634      -0.009026      -0.025628       0.031348       0.016762       0.013062       0.007541       0.019356       0.059865      -0.029333      -0.001316       0.030649             22.479808      19.852685       7.414686      14.892388      11.290944       8.598125      36.295796           0.015742
           63              C       4.335475       2.503088       7.079801      -0.054781     136.617926 0.53796485E+03  0.13302186E+05                                21.276410                            7.825909       0.060978       1.960954                    0.999682      31.224228      91.223764       0.580216       0.426920      -1.060549       0.067664       0.039066       0.110467       0.135306      -0.019894      -0.045181      -0.026085      -0.022971      -0.119602      -0.076778       0.033873       0.042905             44.596533      36.616378      13.847299      39.108978      20.626886      22.579573      76.546336           0.020888
           64              C       3.710395       2.142198       6.059050      -0.053777     113.469066 0.50239811E+03  0.12158429E+05                                19.049171                            7.477471       0.333998       2.056984                    0.999884      29.904963      85.200154       0.606435       0.417343      -1.071291      -0.055010      -0.031760      -0.089835       0.110023      -0.006754      -0.070210      -0.040536      -0.007799      -0.130335      -0.100758       0.029522       0.071236             39.501690      32.528869      12.274026      34.294154      18.356046      19.799739      67.620157           0.022101
           65              C       3.015445       1.740968       4.924201       0.064133      53.440560 0.37375748E+03  0.84523602E+04                                12.305800                            6.460274      -0.211765       1.943585                    0.999172      26.509805      74.492883       0.646807       0.418739      -1.063829       0.015634       0.009026       0.025629       0.031348       0.016762       0.013062       0.007541       0.019355       0.059865      -0.029333      -0.001316       0.030649             22.479803      19.852635       7.414658      14.892362      11.290927       8.598111      36.295847           0.015742
           66              C      13.701375       8.712952       0.000000      -0.054888     136.607249 0.53794036E+03  0.13301396E+05                                21.275767                            7.825834       0.061245       1.961070                    0.999683      31.222446      91.217178       0.580209       0.426932      -1.060545       0.067664      -0.117197       0.000000       0.135327       0.049079       0.003662       0.002114       0.056672       0.120491      -0.076753       0.033786       0.042967             44.596192      36.617036     -41.488379      -0.019411      84.523690      -0.011209      12.647849           0.020867
           67              C      13.076295       9.795622       0.000000      -0.052874     113.376862 0.50196583E+03  0.12145352E+05                                19.040346                            7.474495       0.334171       2.057195                    0.999884      29.890793      85.150579       0.606526       0.417370      -1.071274      -0.055000       0.095264      -0.000000       0.110001       0.068475      -0.016785      -0.009691       0.079067       0.131392      -0.100966       0.029980       0.070986             39.482520      32.514475     -36.406649      -0.141131      74.553238      -0.081478      11.379846           0.022857
           68              C      12.381345      10.999311       0.000000       0.063255      53.479384 0.37405284E+03  0.84607141E+04                                12.310961                            6.462476      -0.212086       1.943324                    0.999171      26.522520      74.536098       0.646749       0.418694      -1.063857       0.015679      -0.027156      -0.000001       0.031357      -0.018186      -0.011569      -0.006679      -0.020998      -0.060009      -0.029598      -0.001403       0.031000             22.490645      19.863057     -16.521351      -2.027904      38.940222      -1.170794       8.668657           0.015141
           69              C      13.500383       0.898278       0.635179      -0.067349      33.262721 0.38360607E+03  0.87634969E+04                                 9.062814                            6.538249       0.288661       2.078713                    0.999451      28.331651      80.973514       0.641572       0.417896      -1.060500       0.036811      -0.004074      -0.002805       0.037142      -0.011513      -0.008147       0.011349       0.017651      -0.033978      -0.019305      -0.005257       0.024562             12.265094      18.489302       2.086186       1.475166      10.477682       3.746732       7.828297           0.011190
           70              C       9.365900      12.303577       3.636256      -0.067500      33.261792 0.38358643E+03  0.87629647E+04                                 9.063202                            6.538494       0.287579       2.078487                    0.999444      28.329054      80.966567       0.641497       0.417949      -1.060463       0.000001       0.025199      -0.027190       0.037072      -0.000005      -0.000003      -0.009359      -0.040526      -0.005934      -0.019274      -0.005279       0.024553             12.266311       5.179340      -0.000006      -0.000009      12.505509      -1.678236      19.114084           0.010670
           71              C       9.365900       7.529487      10.387838      -0.067400      33.248072 0.38341771E+03  0.87579350E+04                                 9.060219                            6.536721       0.289429       2.079171                    0.999446      28.321291      80.932551       0.641649       0.417906      -1.060515       0.000001      -0.017136       0.032724       0.036939      -0.000005      -0.000003       0.000040      -0.013645       0.073167      -0.019017      -0.005372       0.024389             12.261540       5.177709      -0.000010      -0.000002      17.317660      -3.379715      14.289252           0.010869
           72              C       5.231417       0.898278       0.635179      -0.067349      33.262567 0.38360155E+03  0.87633929E+04                                 9.062808                            6.538195       0.288639       2.078706                    0.999451      28.331761      80.974577       0.641575       0.417894      -1.060498      -0.036811      -0.004074      -0.002805       0.037142       0.011503       0.008140       0.011353       0.017651      -0.033984      -0.019310      -0.005243       0.024553             12.265072      18.489081      -2.086087      -1.475096      10.477802       3.746848       7.828335           0.011190
           73              C      15.338160       1.959319       3.636256      -0.067499      33.261770 0.38358606E+03  0.87629546E+04                                 9.063197                            6.538490       0.287569       2.078484                    0.999444      28.329053      80.966570       0.641498       0.417949      -1.060463       0.021823      -0.012599      -0.027190       0.037071      -0.017550      -0.008107       0.004677       0.020255      -0.005934      -0.019274      -0.005280       0.024553             12.266307      10.673962      -3.172328      -1.453396       7.010884       0.839109      19.114073           0.010669
           74              C       3.393640       4.081401       0.635179      -0.067349      33.262490 0.38360060E+03  0.87633638E+04                                 9.062788                            6.538183       0.288691       2.078721                    0.999451      28.331725      80.974389       0.641577       0.417894      -1.060498      -0.021933      -0.029847      -0.002802       0.037145       0.013392       0.013902       0.001369       0.011091      -0.033986      -0.019312      -0.005236       0.024548             12.265042      10.673989       2.425930       2.507311      18.292818      -3.150888       7.828317           0.011190
           75              C       7.528123      11.242536       0.635179      -0.067348      33.262710 0.38360584E+03  0.87634901E+04                                 9.062813                            6.538248       0.288670       2.078716                    0.999451      28.331639      80.973467       0.641572       0.417897      -1.060500       0.014877       0.033917      -0.002805       0.037143       0.001886       0.005756      -0.012730      -0.028766      -0.033979      -0.019306      -0.005257       0.024563             12.265093      14.287273       4.512231       3.982343      14.679711      -0.595834       7.828293           0.011190
           76              C      11.203677       4.346364      10.387838      -0.067399      33.248123 0.38341831E+03  0.87579538E+04                                 9.060235                            6.536731       0.289376       2.079156                    0.999446      28.321315      80.932697       0.641648       0.417907      -1.060515      -0.014836       0.008566       0.032724       0.036937      -0.005907       0.000033      -0.000023       0.006810       0.073183      -0.019015      -0.005379       0.024394             12.261566      14.282689      -5.256768      -2.926928       8.212720       1.689859      14.289290           0.010869
           77              C      15.338160       4.081401       0.635179      -0.067349      33.262857 0.38360626E+03  0.87635138E+04                                 9.062890                            6.538278       0.288714       2.078728                    0.999451      28.331676      80.973985       0.641566       0.417900      -1.060496       0.021933      -0.029846      -0.002802       0.037145      -0.013402      -0.013907       0.001370       0.011092      -0.033983      -0.019318      -0.005241       0.024559             12.265312      10.674000      -2.426235      -2.507150      18.293583      -3.150943       7.828352           0.011190
           78              C       7.528123       4.346364      10.387838      -0.067399      33.247907 0.38341709E+03  0.87579060E+04                                 9.060138                            6.536690       0.289375       2.079156                    0.999446      28.321251      80.932026       0.641655       0.417903      -1.060519       0.014836       0.008566       0.032724       0.036937       0.005896      -0.000040      -0.000023       0.006809       0.073179      -0.019005      -0.005388       0.024393             12.261317      14.282427       5.256642       2.926674       8.212579       1.689715      14.288945           0.010869
           79              C       3.393640       1.959319       3.636256      -0.067499      33.261402 0.38358034E+03  0.87628033E+04                                 9.063096                            6.538394       0.287545       2.078476                    0.999444      28.329100      80.966973       0.641508       0.417943      -1.060465      -0.021823      -0.012599      -0.027190       0.037071       0.017542       0.008099       0.004676       0.020256      -0.005930      -0.019268      -0.005275       0.024543             12.266038      10.673953       3.172379       1.453055       7.010804       0.838922      19.113357           0.010669
           80              C      11.203677      11.242536       0.635179      -0.067349      33.262917 0.38360694E+03  0.87635344E+04                                 9.062907                            6.538288       0.288672       2.078717                    0.999451      28.331699      80.974113       0.641565       0.417901      -1.060495      -0.014877       0.033918      -0.002805       0.037143      -0.001896      -0.005764      -0.012731      -0.028767      -0.033981      -0.019316      -0.005247       0.024564             12.265338      14.287530      -4.512511      -3.982375      14.680120      -0.595786       7.828364           0.011190
           81              C      29.935477      10.387084      14.659272      -0.067352      33.262964 0.38360934E+03  0.87635905E+04                                 9.062863                            6.538283       0.288663       2.078712                    0.999451      28.331751      80.973891       0.641570       0.417897      -1.060499      -0.014877      -0.033916       0.002805       0.037142       0.001886       0.005756      -0.012731      -0.028768      -0.033980      -0.019307      -0.005257       0.024564             12.265164      14.287339       4.512243       3.982364      14.679814      -0.595853       7.828339           0.011191
           82              C      22.125440      19.670301      11.658195      -0.067503      33.262051 0.38358989E+03  0.87630647E+04                                 9.063255                            6.538529       0.287558       2.078479                    0.999444      28.329176      80.967055       0.641495       0.417950      -1.060462      -0.021823       0.012599       0.027189       0.037070      -0.017551      -0.008107       0.004677       0.020256      -0.005936      -0.019275      -0.005280       0.024555             12.266390      10.674050      -3.172362      -1.453410       7.010934       0.839117      19.114186           0.010670
           83              C      26.259923      17.283256       4.906613      -0.067403      33.248329 0.38342122E+03  0.87580365E+04                                 9.060274                            6.536759       0.289372       2.079153                    0.999446      28.321403      80.933009       0.641646       0.417907      -1.060515       0.014835      -0.008566      -0.032723       0.036936      -0.005907       0.000034      -0.000023       0.006810       0.073186      -0.019016      -0.005380       0.024395             12.261621      14.282737      -5.256784      -2.926928       8.212749       1.689859      14.289376           0.010867
           84              C      34.069960      17.548219      14.659272      -0.067353      33.262733 0.38360393E+03  0.87634593E+04                                 9.062836                            6.538215       0.288684       2.078717                    0.999451      28.331832      80.974791       0.641574       0.417894      -1.060498       0.021932       0.029846       0.002803       0.037144       0.013392       0.013903       0.001369       0.011093      -0.033987      -0.019313      -0.005237       0.024550             12.265109      10.674070       2.425951       2.507338      18.292898      -3.150896       7.828360           0.011191
           85              C      28.097700       9.326043      11.658195      -0.067503      33.262041 0.38358984E+03  0.87630623E+04                                 9.063251                            6.538527       0.287571       2.078483                    0.999444      28.329164      80.966987       0.641495       0.417950      -1.060462      -0.000001      -0.025199       0.027189       0.037071      -0.000005      -0.000003      -0.009359      -0.040528      -0.005936      -0.019275      -0.005280       0.024555             12.266381       5.179365      -0.000006      -0.000008      12.505609      -1.678248      19.114169           0.010670
           86              C      32.232183      20.731342      14.659272      -0.067353      33.262786 0.38360469E+03  0.87634816E+04                                 9.062849                            6.538225       0.288633       2.078702                    0.999451      28.331856      80.974906       0.641573       0.417895      -1.060498       0.036810       0.004074       0.002805       0.037141       0.011504       0.008140       0.011353       0.017651      -0.033984      -0.019310      -0.005244       0.024554             12.265130      18.489165      -2.086077      -1.475089      10.477854       3.746870       7.828371           0.011191
           87              C      23.963217      20.731342      14.659272      -0.067353      33.262993 0.38360977E+03  0.87636033E+04                                 9.062870                            6.538287       0.288651       2.078708                    0.999451      28.331767      80.973968       0.641569       0.417897      -1.060499      -0.036810       0.004074       0.002805       0.037141      -0.011514      -0.008147       0.011350       0.017651      -0.033979      -0.019306      -0.005258       0.024564             12.265175      18.489426       2.086183       1.475164      10.477752       3.746761       7.828347           0.011191
           88              C      28.097700      14.100133       4.906613      -0.067403      33.248289 0.38342071E+03  0.87580208E+04                                 9.060261                            6.536750       0.289424       2.079168                    0.999446      28.321387      80.932911       0.641647       0.417907      -1.060515      -0.000001       0.017136      -0.032723       0.036938      -0.000005      -0.000003       0.000040      -0.013645       0.073171      -0.019018      -0.005373       0.024391             12.261599       5.177730      -0.000010      -0.000003      17.317721      -3.379711      14.289345           0.010866
           89              C      26.259923      10.387084      14.659272      -0.067352      33.263145 0.38361015E+03  0.87636258E+04                                 9.062951                            6.538319       0.288666       2.078713                    0.999451      28.331799      80.974473       0.641563       0.417901      -1.060495       0.014876      -0.033917       0.002805       0.037142      -0.001895      -0.005764      -0.012732      -0.028769      -0.033982      -0.019317      -0.005248       0.024565             12.265400      14.287586      -4.512521      -3.982392      14.680210      -0.595804       7.828403           0.011191
           90              C      29.935477      17.283256       4.906613      -0.067402      33.248133 0.38342019E+03  0.87579948E+04                                 9.060183                            6.536720       0.289369       2.079153                    0.999446      28.321348      80.932400       0.641653       0.417904      -1.060519      -0.014835      -0.008565      -0.032723       0.036936       0.005896      -0.000040      -0.000023       0.006809       0.073183      -0.019005      -0.005389       0.024394             12.261381      14.282485       5.256663       2.926674       8.212614       1.689715      14.289044           0.010866
           91              C      34.069960      19.670301      11.658195      -0.067503      33.261646 0.38358375E+03  0.87629007E+04                                 9.063144                            6.538428       0.287537       2.078472                    0.999444      28.329208      80.967380       0.641506       0.417944      -1.060465       0.021822       0.012599       0.027189       0.037070       0.017543       0.008100       0.004676       0.020257      -0.005932      -0.019268      -0.005276       0.024544             12.266106      10.674033       3.172411       1.453067       7.010847       0.838929      19.113440           0.010670
           92              C      22.125440      17.548219      14.659272      -0.067353      33.263122 0.38360987E+03  0.87636174E+04                                 9.062944                            6.538314       0.288705       2.078724                    0.999451      28.331793      80.974440       0.641563       0.417901      -1.060496      -0.021933       0.029846       0.002802       0.037144      -0.013402      -0.013908       0.001370       0.011094      -0.033985      -0.019319      -0.005241       0.024560             12.265388      10.674084      -2.426257      -2.507178      18.293681      -3.150955       7.828400           0.011191
           93              N      14.793626       0.555232       0.392609      -0.074426      36.677144 0.46098194E+03  0.10813935E+05                                 9.304889                            6.936086       0.109148       2.071441                    0.999456      26.508070      72.049083       0.667160       0.391360      -1.099196      -0.082382      -0.063054      -0.044849       0.113022      -0.025018      -0.017801       0.038689      -0.060318       0.005562      -0.040771      -0.025496       0.066267             13.058604      20.111752       2.162678       1.529344      10.777333       3.522388       8.286727           0.057591
           94              N       9.365900      13.393277       2.822897      -0.074250      36.687199 0.46113760E+03  0.10818390E+05                                 9.305805                            6.936682       0.108167       2.070911                    0.999458      26.513426      72.063936       0.667221       0.391295      -1.099253       0.000000       0.015431       0.112178       0.113234      -0.000003      -0.000003       0.031434      -0.081724      -0.092633      -0.041030      -0.025423       0.066453             13.060278       5.796609      -0.000010      -0.000010      13.053651      -2.344364      20.330575           0.057900
           95              N       9.365900       7.125878      11.686337      -0.073583      36.668454 0.46087595E+03  0.10810815E+05                                 9.303111                            6.935107       0.108058       2.071005                    0.999459      26.505512      72.039753       0.667234       0.391339      -1.099212       0.000000       0.110454      -0.022504       0.112723      -0.000003      -0.000002       0.051573      -0.023830       0.079839      -0.040829      -0.025222       0.066051             13.055518       5.795255      -0.000013      -0.000007      18.041478      -4.107146      15.329822           0.058629
           96              N       3.938174       0.555232       0.392609      -0.074426      36.677210 0.46098304E+03  0.10813969E+05                                 9.304910                            6.936104       0.109142       2.071439                    0.999456      26.508085      72.049201       0.667158       0.391361      -1.099196       0.082382      -0.063055      -0.044850       0.113023       0.025011       0.017796       0.038690      -0.060319       0.005561      -0.040766      -0.025497       0.066262             13.058632      20.111878      -2.162530      -1.529239      10.777307       3.522375       8.286711           0.057590
           97              N      16.281868       1.414469       2.822897      -0.074250      36.687257 0.46113836E+03  0.10818412E+05                                 9.305812                            6.936685       0.108159       2.070909                    0.999458      26.513460      72.064038       0.667221       0.391295      -1.099253       0.013361      -0.007715       0.112175       0.113232      -0.035388       0.027217      -0.015719       0.040852      -0.092636      -0.041029      -0.025420       0.066449             13.060290      11.239391      -3.142400      -2.030288       7.610883       1.172176      20.330597           0.057901
           98              N       2.449932       3.132942       0.392609      -0.074428      36.677390 0.46098585E+03  0.10814050E+05                                 9.304930                            6.936118       0.109180       2.071448                    0.999456      26.508173      72.049452       0.667158       0.391360      -1.099196      -0.013415       0.102871      -0.044850       0.113022      -0.013610       0.042399      -0.003931       0.073473       0.005569      -0.040763      -0.025491       0.066254             13.058663      11.238162       2.960726       2.285848      19.651100      -3.085561       8.286729           0.057590
           99              N       7.877658      12.534040       0.392609      -0.074427      36.677243 0.46098338E+03  0.10813976E+05                                 9.304900                            6.936093       0.109166       2.071446                    0.999456      26.508122      72.049237       0.667160       0.391359      -1.099197      -0.095794      -0.039820      -0.044847       0.113019      -0.038624       0.024599      -0.034758      -0.013180       0.005560      -0.040768      -0.025492       0.066260             13.058623      14.983893       5.123273       3.815153      15.905239      -0.436744       8.286735           0.057590
          100              N      10.854142       4.548168      11.686337      -0.073583      36.668438 0.46087554E+03  0.10810804E+05                                 9.303110                            6.935105       0.108032       2.070998                    0.999459      26.505512      72.039767       0.667234       0.391340      -1.099212       0.095650      -0.055224      -0.022508       0.112718      -0.010318       0.044660      -0.025786       0.011906       0.079849      -0.040828      -0.025220       0.066048             13.055520      14.979906      -5.302774      -3.556895       8.856818       2.053566      15.329834           0.058629
          101              N      16.281868       3.132942       0.392609      -0.074426      36.677324 0.46098387E+03  0.10813989E+05                                 9.304913                            6.936090       0.109192       2.071453                    0.999456      26.508134      72.049235       0.667161       0.391359      -1.099198       0.013415       0.102871      -0.044849       0.113022       0.013602      -0.042403      -0.003930       0.073474       0.005569      -0.040760      -0.025496       0.066256             13.058739      11.238071      -2.960779      -2.285772      19.651406      -3.085639       8.286739           0.057591
          102              N       7.877658       4.548168      11.686337      -0.073584      36.668429 0.46087630E+03  0.10810827E+05                                 9.303105                            6.935115       0.108025       2.070995                    0.999459      26.505532      72.039852       0.667233       0.391340      -1.099212      -0.095650      -0.055224      -0.022508       0.112718       0.010311      -0.044665      -0.025787       0.011906       0.079850      -0.040836      -0.025214       0.066051             13.055414      14.979858       5.302742       3.556703       8.856778       2.053463      15.329604           0.058629
          103              N       2.449932       1.414469       2.822897      -0.074251      36.687316 0.46114024E+03  0.10818470E+05                                 9.305829                            6.936713       0.108148       2.070905                    0.999458      26.513495      72.064246       0.667218       0.391296      -1.099252      -0.013361      -0.007715       0.112175       0.113232       0.035382      -0.027223      -0.015719       0.040852      -0.092635      -0.041032      -0.025415       0.066447             13.060215      11.239483       3.142454       2.030213       7.610889       1.172144      20.330275           0.057900
          104              N      10.854142      12.534040       0.392609      -0.074427      36.677247 0.46098254E+03  0.10813951E+05                                 9.304904                            6.936083       0.109172       2.071448                    0.999456      26.508100      72.049143       0.667161       0.391359      -1.099197       0.095794      -0.039820      -0.044847       0.113019       0.038617      -0.024604      -0.034758      -0.013180       0.005559      -0.040760      -0.025498       0.066257             13.058727      14.983940      -5.123463      -3.815120      15.905510      -0.436723       8.286731           0.057590
          105              N      29.585942       9.095580      14.901842      -0.074398      36.676059 0.46096754E+03  0.10813494E+05                                 9.304640                            6.935929       0.109217       2.071468                    0.999456      26.507684      72.047299       0.667176       0.391354      -1.099202       0.095794       0.039819       0.044848       0.113020      -0.038623       0.024600      -0.034759      -0.013181       0.005555      -0.040766      -0.025494       0.066260             13.058193      14.983349       5.123013       3.815003      15.904725      -0.436773       8.286505           0.057590
          106              N      21.181732      20.215151      12.471554      -0.074222      36.686119 0.46112308E+03  0.10817948E+05                                 9.305564                            6.936529       0.108211       2.070931                    0.999458      26.513036      72.062180       0.667236       0.391290      -1.099258      -0.013362       0.007715      -0.112176       0.113233      -0.035389       0.027216      -0.015718       0.040853      -0.092633      -0.041027      -0.025422       0.066449             13.059883      11.239106      -3.142317      -2.030200       7.610694       1.172125      20.329850           0.057901
          107              N      26.609458      17.081452       3.608114      -0.073555      36.667290 0.46086021E+03  0.10810337E+05                                 9.302858                            6.934947       0.108077       2.071018                    0.999459      26.505087      72.037889       0.667249       0.391335      -1.099217      -0.095651       0.055225       0.022507       0.112718      -0.010319       0.044660      -0.025786       0.011908       0.079854      -0.040826      -0.025223       0.066049             13.055103      14.979380      -5.302553      -3.556706       8.856547       2.053457      15.329383           0.058628
          108              N      35.013668      18.496678      14.901842      -0.074398      36.676213 0.46097008E+03  0.10813571E+05                                 9.304673                            6.935956       0.109229       2.071470                    0.999456      26.507736      72.047530       0.667173       0.391355      -1.099201       0.013416      -0.102872       0.044850       0.113023      -0.013608       0.042400      -0.003931       0.073472       0.005565      -0.040761      -0.025494       0.066255             13.058240      11.237869       2.960612       2.285799      19.650349      -3.085417       8.286501           0.057590
          109              N      28.097700       8.236343      12.471554      -0.074221      36.686032 0.46112198E+03  0.10817915E+05                                 9.305549                            6.936521       0.108217       2.070933                    0.999458      26.512994      72.062026       0.667236       0.391290      -1.099258      -0.000000      -0.015432      -0.112178       0.113235      -0.000003      -0.000003       0.031433      -0.081727      -0.092629      -0.041028      -0.025425       0.066453             13.059856       5.796463      -0.000011      -0.000009      13.053310      -2.344261      20.329795           0.057901
          110              N      33.525426      21.074388      14.901842      -0.074398      36.676041 0.46096744E+03  0.10813494E+05                                 9.304652                            6.935942       0.109191       2.071460                    0.999456      26.507654      72.047285       0.667173       0.391356      -1.099201      -0.082381       0.063056       0.044850       0.113023       0.025011       0.017796       0.038692      -0.060316       0.005556      -0.040763      -0.025500       0.066263             13.058206      20.111137      -2.162391      -1.529141      10.776998       3.522261       8.286483           0.057591
          111              N      22.669974      21.074388      14.901842      -0.074398      36.675997 0.46096654E+03  0.10813467E+05                                 9.304638                            6.935928       0.109200       2.071463                    0.999456      26.507643      72.047205       0.667175       0.391355      -1.099202       0.082382       0.063055       0.044850       0.113024      -0.025018      -0.017802       0.038690      -0.060316       0.005558      -0.040769      -0.025498       0.066267             13.058191      20.111035       2.162545       1.529250      10.777033       3.522278       8.286505           0.057590
          112              N      28.097700      14.503742       3.608114      -0.073555      36.667304 0.46086053E+03  0.10810346E+05                                 9.302861                            6.934950       0.108104       2.071025                    0.999459      26.505083      72.037880       0.667248       0.391335      -1.099217      -0.000000      -0.110454       0.022503       0.112723      -0.000003      -0.000002       0.051572      -0.023833       0.079843      -0.040827      -0.025224       0.066051             13.055107       5.795112      -0.000012      -0.000007      18.040828      -4.106930      15.329380           0.058628
          113              N      26.609458       9.095580      14.901842      -0.074398      36.676083 0.46096702E+03  0.10813478E+05                                 9.304647                            6.935921       0.109221       2.071470                    0.999456      26.507671      72.047234       0.667177       0.391354      -1.099203      -0.095795       0.039819       0.044848       0.113020       0.038616      -0.024605      -0.034758      -0.013181       0.005554      -0.040758      -0.025500       0.066258             13.058302      14.983402      -5.123207      -3.814971      15.905000      -0.436752       8.286503           0.057590
          114              N      29.585942      17.081452       3.608114      -0.073555      36.667272 0.46086078E+03  0.10810355E+05                                 9.302853                            6.934956       0.108072       2.071016                    0.999459      26.505100      72.037964       0.667247       0.391335      -1.099217       0.095650       0.055225       0.022507       0.112718       0.010312      -0.044664      -0.025787       0.011908       0.079855      -0.040834      -0.025217       0.066051             13.055000      14.979332       5.302521       3.556516       8.856507       2.053355      15.329159           0.058628
          115              N      35.013668      20.215151      12.471554      -0.074222      36.686154 0.46112469E+03  0.10817997E+05                                 9.305574                            6.936552       0.108196       2.070926                    0.999458      26.513065      72.062347       0.667233       0.391291      -1.099257       0.013362       0.007716      -0.112176       0.113232       0.035383      -0.027222      -0.015719       0.040853      -0.092630      -0.041030      -0.025418       0.066447             13.059795      11.239191       3.142370       2.030123       7.610695       1.172091      20.329498           0.057901
          116              N      21.181732      18.496678      14.901842      -0.074399      36.676189 0.46096863E+03  0.10813526E+05                                 9.304665                            6.935934       0.109243       2.071475                    0.999457      26.507711      72.047382       0.667176       0.391354      -1.099203      -0.013416      -0.102872       0.044850       0.113023       0.013601      -0.042404      -0.003931       0.073473       0.005566      -0.040758      -0.025498       0.066257             13.058332      11.237788      -2.960669      -2.285725      19.650688      -3.085502       8.286521           0.057590

******************************************************
Auxiliary information for the entire system
The total spin magnetic moment of the unit cell is   13.944037
The total net atomic charge of the unit cell is   -0.000001
Accuracy of reproducing the electrostatic potential in the unit cell:
  The inner radius (bohr) =    5.0000
  The outer radius (bohr) =   12.0000
  Valid grid points have density less than (e/(bohr^3)) =    0.0001
  The number of valid grid points were=      1009582
  The rms potential error without charges in kcal/mol is=      2.79284
  The rms potential error with partial charges in kcal/mol is=      0.81858
  The RRMSE value at monopole order=      0.29310
  The rms potential error with partial charges and cloud penetration in kcal/mol is=      0.82525
  The RRMSE value at monopole order with cloud penetration is=      0.29549
  The rms potential error with partial charges and atomic dipoles in kcal/mol is=      0.38408
  The RRMSE value at dipole order=      0.13752
  The rms potential error with partial charges, atomic dipoles and cloud penetration in kcal/mol is=      0.38210
  The RRMSE value at dipole order with cloud penetration=      0.13681

******************************************************
The electron densities and ab initio electrostatic potential were computed in VASP using the PBE functional and
projector augmented wave method. See the main text of the journal article for a description of computational details.
The atomic charges, dipoles, and quadrupoles were computed with the DDEC6 method as described in
(a) T. A. Manz and N. Gabaldon Limas, RSC Adv. 6 (2016) 47771-47801 DOI: 10.1039/c6ra04656h
(b) N. Gabaldon Limas and T. A. Manz, RSC Adv. 8 (2018) 2678-2707 DOI: 10.1039/c7ra11829e.
For each atom in the material, the electron cloud parameters were fit to the spherically averaged atom-in-material
electron density using radial positions for which this density was between 10^-4 and 10^-2 electrons per cubic bohr.
The polarizabilities, dispersion coefficients, and quantum Drude oscillator (QDO) parameters were fit using the MCLF method.
The magnetic structure of the system was optimized in VASP from the default ferromagnetic initial guess using spin polarization.
The atomic spin moments (ASMs) were computed on this optimized magnetic structure using the DDEC6 partition as inputs
to the method of T. A. Manz and D. S. Sholl, J. Chem. Theory Comput. 7 (2011) 4146-4164 DOI: 10.1021/ct200539n.
The RMSE and RRMSE were computed using a uniform grid with Ewald summation.
