# Supplementary material for: A collection of forcefield precursors for metal–organic frameworks
Source: RSC Adv. 2019 Nov 13;9(63):36492–507. doi: 10.1039/c9ra07327b (PMC9075174; doi:10.1039/c9ra07327b)
Supplement: RA-009-C9RA07327B-s4239 [file RA-009-C9RA07327B-s4239.xyz]

  424
jmolscript: load "" {1 1 1} spacegroup "x,y,z" unitcell [{     21.800400     0.000000     0.000000 }, {    -10.223580    19.254502     0.000000 }, {    -10.223580    -6.960949    17.952188 }]
Zn    -9.221245    12.627246     5.484752     0.957913
Zn    10.735199    -0.430320    12.326331     0.957898
Zn    -4.970033     7.983257    13.897148     0.957910
Zn     6.162559     4.406924     4.196144     0.957915
Zn     5.930167     3.517192    16.955483     0.957910
Zn   -14.961221    15.019764    10.113904     0.957915
Zn    -0.165001     5.094324     8.543087     0.957899
Zn    11.902535     0.955825     0.291903     0.957913
H     -5.702078    16.449349     3.962048     0.106714
H      4.876580    -0.648782     3.053667     0.117503
H     -6.554740    10.114527     9.250762     0.107898
H     -8.127494    10.724524    12.871719     0.131412
H     -9.469339    12.792318     9.798304     0.110056
H     -0.608277    13.559553    11.742526     0.106728
H     -1.098307    11.484320    12.769391     0.117416
H      8.885355     1.591395     7.843311     0.107899
H      5.657115     3.867923     8.437528     0.131414
H      7.105285     1.736203    11.417592     0.110005
H      6.978911    14.592249     1.064565     0.106730
H      8.716922    14.960228     2.628200     0.117428
H     -8.439737     4.046512    13.632892     0.107903
H     -7.163350     1.069195    11.295517     0.131405
H     -4.707816     4.012646    12.205693     0.110057
H      2.037924     6.201406     1.183049     0.106721
H     -9.788715    -1.208660    17.453117     0.117434
H      8.815603     8.834672     5.177411     0.107892
H     12.340209     8.925464     3.299612     0.131419
H      9.778349     6.045939     2.482788     0.110012
H     -3.921289    15.378713     0.525999     0.106730
H     -2.183278    16.703556     1.434380     0.117429
H      2.460463     4.694034    13.189473     0.107903
H      3.736850     3.591121     9.568516     0.131405
H      6.192384     3.375610    12.641931     0.110057
H      2.714544    11.561719    10.697709     0.106721
H      1.111485    10.155738     9.670844     0.117434
H     -2.084597    -4.920575    14.596924     0.107892
H     -8.783571    12.550314    14.002707     0.131419
H    -11.345431    12.829751    11.022643     0.110012
H     -1.284897     6.453291     3.423482     0.106728
H     -1.774927     8.160947     1.859847     0.117416
H     -2.014845     0.183625     8.807343     0.107899
H     -5.243085    -0.085367    11.144718     0.131414
H     -3.794915     3.463801    10.234542     0.110005
H      5.198122    17.408834     3.304998     0.106714
H      5.553200    15.782316     4.987118     0.117503
H      4.345460    -1.585429    17.262824     0.107898
H     12.996286     8.531038     1.188435     0.131412
H     11.654441     4.917944     2.005259     0.110056
H     -6.595671    12.946912     2.244023     0.143672
H      8.233168     1.351851     2.244023     0.124061
H     13.060701    -3.726747    11.220117     0.143683
H     -1.768138     7.868314    11.220117     0.124052
H     -5.919051    10.112275    17.370537     0.143672
H      8.909788    14.304158     6.559729     0.124061
H      2.160501     5.254666     5.069698     0.143683
H    -12.668338     1.062783    15.880506     0.124052
H     -9.955024    15.171102     7.626089     0.317808
H     -9.012920    15.401620     6.539982     0.298972
H    -10.935563    16.581218     6.075020     0.169572
H      0.464370    -1.660864     6.299423     0.156950
H     -0.565356    -1.933074     7.448363     0.164315
H     -7.883289    15.500976     8.518313     0.138039
H      1.380702    -2.602469     8.976094     0.163878
H      2.394297    -2.357260     7.807407     0.154553
H     -4.872873    12.485058     8.688859     0.334579
H     -3.694776    13.347008     8.710402     0.310740
H     -4.937706    13.792811    10.629491     0.184609
H     -6.171370    14.130861     9.722905     0.174780
H     -4.917258    15.072939     9.726495     0.136736
H     -4.622340    13.466958     6.568706     0.187041
H     -4.730899    14.874429     7.249094     0.140542
H     -5.977298    13.925092     7.209599     0.183632
H      7.582791    -0.637664    13.596987     0.317805
H      8.288728    -1.859042    13.236148     0.298963
H      8.125761    -1.784697    15.532233     0.169578
H      7.297010    -3.006108    15.002644     0.156948
H      6.568280    -1.676652    15.397592     0.164320
H      6.533415    -1.582216    11.807154     0.138052
H      5.566881    -1.575219    13.040469     0.163907
H      6.328100    -2.887509    12.650907     0.154555
H      7.906869    -1.202035     7.787659     0.334606
H      7.329919    -2.425415     7.238322     0.310740
H      5.575295    -1.068983     7.951024     0.184633
H      6.207813    -1.045603     9.385404     0.174771
H      5.595742    -2.373699     8.818115     0.136735
H      9.083548    -3.042025     8.654750     0.187076
H      7.736269    -3.574195     9.252558     0.140557
H      8.381522    -2.263428     9.819847     0.183630
H     -2.379101     5.789741    13.631096     0.317809
H     -2.617334     6.462499    14.900316     0.298972
H     -0.673853     7.309934    14.000911     0.169588
H     -0.331327     6.553447    15.331169     0.156948
H     -0.088824     5.857152    13.948850     0.164321
H     -3.059301     4.240415    15.158828     0.138053
H     -1.592648     3.924842    14.706432     0.163887
H     -1.851434     4.649278    16.070799     0.154545
H     -7.134786     3.631488    16.257501     0.334596
H     -6.925979     3.089095    17.596735     0.310713
H     -5.949316     1.621078    16.074389     0.184639
H     -5.072218     2.802955    15.534028     0.174784
H     -4.828289     2.239443    16.977384     0.136728
H     -6.385081     5.361794    17.659567     0.187055
H      5.132524    11.484407    -0.012567     0.140567
H     -5.345012     5.119213    16.512423     0.183645
H      7.457813     4.263927     1.050203     0.317798
H      6.048006     4.582029     1.227930     0.298973
H      6.190134     2.480651     0.296211     0.169586
H     -4.723573    -3.514820    17.223329     0.156956
H     -3.207620    -3.875770    17.061759     0.164320
H      7.115656     6.427930     0.420081     0.138059
H     -2.648454    -1.375498    17.133568     0.163889
H     -4.164483    -1.032854    17.327452     0.154557
H      6.807269     9.672595     3.170356     0.334595
H      5.997316    10.576418     2.358918     0.310750
H      8.018207    10.242201     1.249472     0.184631
H      7.742255     8.698894     1.262039     0.174783
H      6.856285     9.648422     0.382382     0.136743
H      4.630353     8.800379     3.021353     0.187080
H      4.792165     8.763414     1.463103     0.140574
H      5.647268     7.806229     2.362508     0.183649
H    -13.279301     4.062143    14.814146     0.317809
H    -13.517534     5.002299    15.900253     0.298972
H    -11.574053     3.857360    16.365215     0.169588
H    -11.231527     5.371130    16.140812     0.156948
H    -10.989024     4.334034    14.991872     0.164321
H    -13.959501     6.046660    13.921922     0.138053
H    -12.492848     5.738951    13.464141     0.163887
H    -12.751634     6.749135    14.632828     0.154545
H      3.765414     7.291165    13.751376     0.334596
H      3.974221     8.735904    13.729833     0.310713
H      4.950884     7.847247    11.810744     0.184611
H      5.827982     6.916159    12.717330     0.174784
H      6.071911     8.465613    12.713740     0.136728
H      4.515119     7.972853    15.871529     0.187055
H    -15.991256     8.537043    15.191141     0.140567
H      5.555188     6.990996    15.230636     0.183645
H      8.134433    12.138301     8.843248     0.317798
H      6.724626    12.189006     9.204087     0.298973
H      6.866754    12.080003     6.908002     0.169586
H      6.176627    10.775223     7.437591     0.156957
H      7.692580    10.755073     7.042643     0.164321
H      7.792276    10.768462    10.633081     0.138059
H      8.251746     9.918118     9.399766     0.163889
H      6.735717     9.975014     9.789328     0.154557
H    -14.316511    12.159695    14.652576     0.334595
H    -15.126464    11.076386    15.201913     0.310750
H    -13.105573    10.162808    14.489211     0.184631
H    -13.381525    10.732466    13.054831     0.174783
H    -14.267495     9.569029    13.622120     0.136742
H    -16.493427    12.336096    13.785485     0.187081
H      5.468785    10.896605    13.187677     0.140574
H    -15.476512    12.081222    12.620388     0.183649
H     -3.317409     6.353997     8.809139     0.317805
H     -2.611472     6.459120     7.539919     0.298962
H     -2.774439     8.573028     8.439324     0.169579
H     -3.603190     8.520826     7.109066     0.156948
H     -4.331920     8.408432     8.491385     0.164320
H     -4.366785     5.026700     7.281407     0.138053
H     -5.333319     6.174068     7.733803     0.163907
H     -4.572100     6.285277     6.369436     0.154555
H     -2.993331     1.141627     6.182734     0.334607
H     -3.570280     1.071726     4.843500     0.310740
H     -5.324905     1.245841     6.365846     0.184633
H     -4.692387     2.574751     6.906207     0.174771
H     -5.304458     2.525969     5.462851     0.136735
H     -1.816652     2.615269     4.780668     0.187076
H     -3.163931     3.365035     4.500614     0.140557
H     -2.518678     3.420082     5.927812     0.183630
H     11.168756     2.032665     3.437844     0.317808
H     12.110860     0.936681     3.260117     0.298972
H     10.188217     0.076716     4.191836     0.169572
H     11.364570    -0.080073     5.216906     0.156951
H     10.334844     1.089567     5.378476     0.164315
H     13.240491     2.745285     4.067966     0.138039
H     12.280902     2.755969     5.306667     0.163878
H     13.294497     1.577679     5.112783     0.154553
H     16.250907     3.994620     1.317691     0.334579
H     17.429004     3.703090     2.129129     0.310740
H     16.186074     5.331210     3.238575     0.184609
H     14.952410     4.363730     3.226008     0.174780
H     16.206522     4.026495     4.105665     0.136736
H     16.501440     1.662887     1.466694     0.187041
H     16.392881     1.788423     3.024944     0.140542
H     15.146482     2.094806     2.125539     0.183632
C     -7.298323    14.373379     4.355201     0.573178
C     -6.315083    14.699755     3.240370    -0.012034
C     -5.590299    15.847368     3.260117    -0.195285
C      5.754428    -0.649661     2.743094    -0.197324
C      6.467215     0.502544     2.780794    -0.011590
C      5.864748     1.769188     3.342697     0.586237
C     -7.960200    11.544159     9.283076    -0.044214
C     -7.130989    10.581576     9.809076    -0.178792
C     -7.148154    10.300882    11.153694     0.007521
C     -8.090031    10.940574    11.966929    -0.156771
C     -8.940772    11.853185    11.480424     0.077781
C     -8.883013    12.159280    10.144781    -0.197236
C     -8.018676    11.833634     7.796635     0.551560
C     -6.231124     9.277633    11.712007     0.575105
C     10.561328    -3.228044    11.920253     0.573110
C      1.010728    14.704305    11.580956    -0.011935
C      0.302302    13.546857    11.546847    -0.195323
C     -0.896545    10.836099    12.132089    -0.197161
C     -1.621600     9.691271    12.105160    -0.011614
C     -2.761231     9.472037    13.072783     0.586244
C      8.139773     1.455044     9.699567    -0.044228
C      8.197969     1.884087     8.394443    -0.178817
C      7.250028     2.745036     7.897168     0.007615
C      6.278051     3.256021     8.764258    -0.156809
C      6.216848     2.891702    10.051430     0.077778
C      7.140553     1.995516    10.525368    -0.197170
C      9.204249     0.560727    10.302761     0.551567
C      7.310372     3.180654     6.480740     0.575113
C     -4.329616     8.126384    16.652450     0.573070
C      5.721102    15.757485     0.055652    -0.011913
C      6.394798    15.313080     1.147145    -0.195356
C      8.304462    14.969647     3.462977    -0.197173
C      8.987840    14.511556     4.540108    -0.011627
C     10.389107    13.965273     4.394696     0.586247
C     -6.517951     4.222771    13.088940    -0.044241
C     -7.756982     3.630770    13.160749    -0.178791
C     -7.996823     2.430153    12.537808     0.007473
C     -6.990115     1.864206    11.747912    -0.156731
C     -5.785123     2.434730    11.622247     0.077777
C     -5.541885     3.609709    12.286477    -0.197230
C     -6.234885     5.578283    13.704700     0.551632
C     -9.330618     1.790269    12.643726     0.575052
C      3.773091     5.315387     2.976473     0.573207
C      2.289733     5.641012     3.075210    -0.011958
C      1.599679     6.095253     1.998079    -0.195326
C    -10.455865    -0.568979    17.566216    -0.197175
C    -11.126975    -0.118264    16.478313    -0.011640
C    -10.786144    -0.619392    15.094200     0.586232
C      9.044858     7.365132     3.832792    -0.044253
C      9.396482     8.490673     4.540108    -0.178783
C     10.601429     9.111034     4.315706     0.007505
C     11.508576     8.526305     3.425277    -0.156774
C     11.215527     7.407489     2.750275     0.077788
C      9.990825     6.822600     2.947749    -0.197191
C      7.755792     6.614463     4.100280     0.551616
C     10.957850    10.338551     5.067903     0.575153
C     -5.006236    12.995340     0.132846     0.573070
C     -5.179098    14.016780     1.247677    -0.011913
C     -4.505402    15.195110     1.227930    -0.195356
C     -2.595738    17.478466     1.744953    -0.197173
C      8.311220    -0.606148     1.707253    -0.011627
C     -0.511093    18.710270     1.145350     0.586247
C      4.382249     4.123152    13.157159    -0.044241
C      3.143218     4.404126    12.631159    -0.178791
C      2.903377     4.257370    11.286541     0.007473
C      3.910085     3.725503    10.473306    -0.156731
C      5.115077     3.402080    10.959811     0.077777
C      5.358315     3.596602    12.295454    -0.197230
C      4.665315     4.207215    14.643600     0.551632
C      1.569582     4.587457    10.728228     0.575052
C      4.449711    13.554157    10.519982     0.573207
C      2.966353    13.528495    10.859279    -0.011958
C      2.276299    12.359999    10.893388    -0.195326
C      0.444335    10.029928    10.308146    -0.197175
C     -0.226775     8.852664    10.335075    -0.011640
C      0.114056     7.743337     9.367452     0.586232
C    -12.078922    13.611527    12.740668    -0.044253
C     -1.503718    -5.390408    14.045792    -0.178782
C    -10.522351    13.430594    14.543067     0.007505
C     -9.615204    12.811785    13.675977    -0.156775
C     -9.908253    12.586915    12.388805     0.077787
C    -11.132955    12.982484    11.914867    -0.197191
C    -13.367988    14.132307    12.137474     0.551616
C      0.057650    -5.566363    15.959495     0.575153
C     -0.338872     5.727154     5.787785     0.573109
C      0.334108     5.888795     4.432395    -0.011935
C     -0.374318     6.275438     3.340902    -0.195323
C     -1.573165     7.801097     1.025070    -0.197161
C    -12.521800     1.228923    17.900127    -0.011614
C     -3.437851     9.171306     0.093351     0.586244
C     -2.760427     1.963624     9.351295    -0.044228
C     -2.702231     0.591665     9.279486    -0.178817
C     -3.650172    -0.183230     9.902427     0.007615
C     -4.622149     0.440481    10.692323    -0.156809
C     -4.683352     1.772302    10.817988     0.077778
C     -3.759647     2.538176    10.153758    -0.197170
C     -1.695951     2.849335     8.735535     0.551567
C     -3.589828    -1.661340     9.796509     0.575113
C      3.601877    18.525907     1.511574     0.573178
C      4.585117    17.368487     1.412837    -0.012034
C      5.309901    16.972010     2.489968    -0.195285
C      6.431048    15.493067     4.874019    -0.197324
C      7.143835    15.111668     5.961922    -0.011590
C      6.541368    15.177644     7.346035     0.586237
C     13.163580     4.888803     0.655255    -0.044214
C      3.769211    -1.233728    17.900127    -0.178792
C     13.975626     7.082371     0.172341     0.007521
C     13.033749     7.609337     1.062770    -0.156772
C     12.183008     6.825809     1.737772     0.077781
C     12.240767     5.469844     1.540298    -0.197235
C     13.105104     3.398248     0.387767     0.551559
C      4.669076     1.011901    17.372332     0.575104
C     -4.678550    16.135458     2.244023     0.077616
C     -3.919111    17.398553     2.244023     0.049621
C     -6.116391    13.744048     2.244023    -0.114935
C      7.753887     0.554715     2.244023    -0.164911
C      0.920000    12.339209    11.220117     0.077623
C      0.160561    11.076114    11.220117     0.049560
C      2.357841    14.730618    11.220117    -0.115005
C     -1.288857     8.665450    11.220117    -0.164882
C      6.221650    15.920491     2.391231     0.077616
C      6.981089    15.463853     3.568895     0.049621
C      4.783809    16.785041     0.161570    -0.114935
C      8.430507    14.592342     5.816509    -0.164911
C      0.243380     6.407399     2.096816     0.077623
C     -0.516059     6.864038     0.919152     0.049560
C      1.681221     5.542850     4.326477    -0.115005
C    -12.189057     0.774599    16.623726    -0.164882
C     -0.084850    -2.326826     6.715914    -0.284248
C      1.818570    -3.002042     8.223897    -0.294944
C     -5.214227    14.160943     9.789328    -0.287741
C     -5.020501    13.960626     7.286793    -0.291596
C      7.363676    -2.050018    15.009824    -0.284253
C      6.384468    -1.930471    12.690402    -0.294989
C      6.076735    -1.572345     8.593712    -0.287727
C      8.238522    -2.788245     9.028155    -0.291632
C     -0.661946     6.453398    14.437150    -0.284254
C     -2.150915     4.554101    15.164213    -0.294952
C     -5.494512     2.430304    16.311358    -0.287743
C     -5.762330     4.735706    17.287957    -0.291616
C     -3.910401    -3.704898    17.693676    -0.284281
C     -3.345643    -1.249933    17.778052    -0.294969
C      7.338484     9.568204     1.209977    -0.287734
C      5.250789     8.679019     2.301471    -0.291675
C    -11.562146     4.573750    15.724321    -0.284254
C    -13.051115     5.938277    14.216338    -0.294952
C      5.405688     7.775634    12.650907    -0.287713
C      5.137870     7.852723    15.153442    -0.291616
C      6.989799    11.282475     7.430411    -0.284281
C      7.554557    10.473616     9.749833    -0.294969
C    -13.785296    10.369650    13.846523    -0.287734
C    -15.872991    11.708779    13.412080    -0.291675
C     -3.536524     8.181873     8.003085    -0.284253
C     -4.515732     5.976109     7.276022    -0.294988
C     -4.823465     2.027037     6.128877    -0.287727
C     -2.661678     2.871671     5.152278    -0.291632
C     10.815350     0.549009     4.746559    -0.284248
C     12.718770     2.199103     4.662183    -0.294944
C     15.909553     4.414785     3.278070    -0.287741
C     16.103279     2.153933     2.186576    -0.291595
O     -7.755293    13.172224     4.344429    -0.547305
O     -7.620512    15.267023     5.154073    -0.628303
O      4.877899     1.686169     4.093099    -0.594244
O      6.437123     2.838045     3.059053    -0.608307
O     -8.840896    12.710744     7.401687    -0.605136
O     -7.303327    11.164986     7.028282    -0.581714
O     -6.283907     9.097002    12.952504    -0.542804
O     -5.388205     8.718411    10.954425    -0.625625
O     11.275932    -2.181788    11.704827    -0.547243
O      9.419500    -3.241470    12.406757    -0.628310
O     -3.271115    10.454944    13.636482    -0.594236
O     -3.165939     8.302373    13.209220    -0.608319
O      9.085900     0.249120    11.523509    -0.605128
O     10.169657     0.218844     9.595444    -0.581730
O      6.393959     3.943999     6.091177    -0.542824
O      8.197283     2.699841     5.719567    -0.625651
O     -5.176196     8.485984    15.754840    -0.547250
O     -3.389225     7.332903    16.489085    -0.628302
O     10.778592    13.594798     3.274479    -0.594246
O    -10.735687    13.865760     5.435923    -0.608311
O     -5.074622     6.060354    13.553902    -0.605182
O     -7.160932     6.179626    14.279170    -0.581727
O     -9.465380     0.681141    12.072846    -0.542813
O    -10.219844     2.322282    13.367199    -0.625587
O      4.362037     5.110686     4.100280    -0.547312
O      4.296716     5.228650     1.854461    -0.628336
O     -9.678897    -1.148805    14.900316    -0.594251
O     10.170983    -0.419071    14.200181    -0.608304
O      7.536098     5.566888     3.425277    -0.605171
O      7.001082     7.023650     5.001480    -0.581731
O     12.061807    10.864964     4.787849    -0.542844
O     10.117246    10.846572     5.863185    -0.625650
O     -5.852816    12.028438     0.143618    -0.547250
O    -14.289425     6.168937    17.286162    -0.628302
O     -0.121608    17.799757     0.394948    -0.594246
O     10.388093     0.462546     1.428994    -0.608311
O      5.825578     3.892337    15.038548    -0.605182
O      3.739268     4.525431    15.411953    -0.581727
O      1.434820     4.456166     9.487731    -0.542813
O      0.680356     5.069662    11.485810    -0.625587
O      5.038657    14.675957    10.735408    -0.547312
O      4.973336    12.539392    10.033478    -0.628336
O      1.221303     7.753962     8.803753    -0.594252
O     -0.729217     6.837366     9.231015    -0.608304
O    -13.587682    13.881682    10.916726    -0.605172
O     -3.899118    -4.429880    12.844791    -0.581731
O      1.161607    -6.017786    16.349058    -0.542844
O     -0.782954    -5.008533    16.720668    -0.625650
O      0.375732     5.148052     6.685395    -0.547243
O     -1.480700     6.185606     5.951150    -0.628309
O     -3.947735     9.341534     1.213568    -0.594236
O    -14.066139     2.760426    17.004312    -0.608319
O     -1.814300     4.100170     8.886333    -0.605128
O     -0.730543     2.313458     8.161065    -0.581730
O     -4.506241    -2.300521    10.367389    -0.542824
O     -2.702917    -2.197205     9.073036    -0.625651
O      3.144907    18.950109     0.387767    -0.547305
O     13.503268    -0.306829     2.633586    -0.628303
O      5.554519    15.907304     7.539919    -0.594244
O      7.113743    14.526768     8.240054    -0.608307
O     12.282884     2.712917     1.062770    -0.605135
O      3.596873    -4.037354    17.438755    -0.581714
O      4.616293     2.233797    17.652386    -0.542804
O      5.511995     0.507731    16.577050    -0.625625
N     -9.431077    15.791965     7.236527    -0.142180
N     -4.593540    13.339498     8.640388    -0.149806
N      7.520951    -1.536361    13.580830    -0.142165
N      7.447601    -1.948291     7.994109    -0.149881
N     -2.076462     5.880399    14.474849    -0.142190
N     -6.511127     3.442626    16.878647    -0.149844
N      6.693069     4.451103     0.612170    -0.142165
N      6.363545     9.753274     2.391231    -0.149869
N    -12.976662     4.816052    15.203708    -0.142190
N      4.389073     7.938576    13.799847    -0.149845
N      7.369689    11.662227     8.859405    -0.142165
N    -14.760235    11.404101    14.446126    -0.149869
N     -3.379249     6.663832     7.965386    -0.142165
N     -3.452599     1.603902     5.561588    -0.149881
N     11.692703     1.444995     3.875877    -0.142180
N     16.530240     3.640527     2.096816    -0.149806

The following XYZ coordinates are in angstroms. Other properties are in atomic units.
The sperically averaged electron density of each atom fit to a function of the form exp(a - br)
eigen_1, eigen_2 and eigen_3 are the three eigenvalues of traceless quadrupole moment tensor
  atom number  atomic symbol              X              Y              Z     net charge C6 coefficient C8 coefficient C10 coefficient fluctuating dipole atomic polarizability isotropic forcefield polarizability              a              b squared Pearson coefficient          <r^3>          <r^4>         wp_QDO          m_QDO          q_QDO       dipole_x       dipole_y       dipole_z         dipole            Qxy            Qxz            Qyz     Q(x^2-y^2)  Q(3z^2 - R^2)        eigen_1        eigen_2        eigen_3 static polarizability      alpha(xx)      alpha(xy)      alpha(xz)      alpha(yy)      alpha(yz)      alpha(zz) atomic spin moment
            1             Zn      -9.221245      12.627246       5.484752       0.957913      96.004173 0.18258585E+04  0.57978431E+05                                17.627151                           14.294165      -0.128462       1.844839                    0.997875      45.338524     125.269827       0.459648       0.419645      -1.125759      -0.008098      -0.035594      -0.016670       0.040130      -0.044814      -0.030259       0.012013       0.014022       0.125825      -0.067452       0.001721       0.065731             22.115945      24.613496       4.060655       4.212688      21.531427      -2.656260      20.202912          -0.000001
            2             Zn      10.735199      -0.430320      12.326331       0.957898      96.004454 0.18258744E+04  0.57979076E+05                                17.627222                           14.294260      -0.128418       1.844856                    0.997875      45.338774     125.270762       0.459644       0.419647      -1.125757       0.034267       0.019850      -0.006338       0.040105      -0.054011      -0.026834      -0.002170       0.055117       0.019104      -0.067415       0.001720       0.065695             22.115970      18.890163       3.230242       5.212578      24.598983       0.492667      22.858763          -0.000001
            3             Zn      -4.970033       7.983257      13.897148       0.957910      96.016881 0.18261366E+04  0.57990193E+05                                17.629147                           14.295531      -0.128530       1.844816                    0.997875      45.340182     125.282648       0.459607       0.419661      -1.125734      -0.027624       0.024129      -0.016198       0.040096      -0.011755      -0.037535       0.048486      -0.002145      -0.082063      -0.067765       0.002005       0.065760             22.118811      18.847279       3.668715       2.493241      22.801887      -4.221482      24.707266          -0.000001
            4             Zn       6.162559       4.406924       4.196144       0.957915      96.014108 0.18260660E+04  0.57987260E+05                                17.628678                           14.295137      -0.128471       1.844838                    0.997874      45.339667     125.279574       0.459620       0.419654      -1.125741       0.001463      -0.008394       0.039186       0.040102       0.009457      -0.053092       0.031869       0.042271      -0.032192      -0.067750       0.002026       0.065724             22.118221      20.669108       0.364064       4.618566      26.116298      -3.559960      19.569258          -0.000001
            5             Zn       5.930167       3.517192      16.955483       0.957910      96.016873 0.18261366E+04  0.57990192E+05                                17.629146                           14.295531      -0.128530       1.844816                    0.997875      45.340183     125.282652       0.459607       0.419661      -1.125734      -0.027624      -0.023826       0.016641       0.040096      -0.030746      -0.024529       0.021620       0.067143       0.125799      -0.067765       0.002005       0.065760             22.118809      18.847285       0.998285       4.321933      27.304113      -2.475757      20.205029          -0.000001
            6             Zn     -14.961221      15.019764      10.113904       0.957915      96.014129 0.18260665E+04  0.57987281E+05                                17.628680                           14.295139      -0.128469       1.844838                    0.997874      45.339670     125.279584       0.459620       0.419654      -1.125741       0.001463       0.039570       0.006340       0.040102      -0.052920      -0.010377       0.025237       0.059374       0.019116      -0.067750       0.002025       0.065725             22.118224      20.669111       4.174569       2.009161      22.824877      -4.836207      22.860685          -0.000001
            7             Zn      -0.165001       5.094324       8.543087       0.957899      96.004332 0.18258715E+04  0.57978960E+05                                17.627208                           14.294248      -0.128419       1.844856                    0.997875      45.338745     125.270653       0.459645       0.419647      -1.125757       0.034267      -0.013085       0.016214       0.040104      -0.005493      -0.060059       0.010904       0.021393      -0.082060      -0.067414       0.001720       0.065695             22.115952      18.890156       3.692208       4.896220      22.754054      -0.222688      24.703645          -0.000001
            8             Zn      11.902535       0.955825       0.291903       0.957913      96.004299 0.18258612E+04  0.57978543E+05                                17.627168                           14.294177      -0.128465       1.844838                    0.997875      45.338564     125.269987       0.459647       0.419645      -1.125758      -0.008098      -0.002674      -0.039213       0.040129      -0.012011      -0.052722       0.032441      -0.038663      -0.032236      -0.067452       0.001722       0.065730             22.115967      24.613516       2.459755       5.308993      22.167268      -2.409718      19.567115          -0.000001
            9              H      -5.702078      16.449349       3.962048       0.106714       1.310219 0.10141390E+02  0.10538070E+03                                 1.942894                            1.833368      -1.486051       2.162576                    0.993096       3.849943      10.999132       0.474252       1.242891      -0.715897      -0.007377       0.025807       0.019533       0.033196       0.004179       0.001411       0.009309      -0.015274      -0.004062      -0.008438      -0.006384       0.014822              1.990062       1.645989       0.168554      -0.208598       2.127373       0.342445       2.196824          -0.000001
           10              H       4.876580      -0.648782       3.053667       0.117503       1.382079 0.10992675E+02  0.11644993E+03                                 2.027597                            1.923485      -1.357658       2.236129                    0.993856       3.754872      10.800569       0.458105       1.262134      -0.713776      -0.036442       0.000916       0.009633       0.037705       0.006119      -0.001733      -0.002986       0.017731      -0.041113      -0.014425      -0.003406       0.017831              2.057325       2.430662       0.187377      -0.342835       2.056241       0.003651       1.685072          -0.000001
           11              H      -6.554740      10.114527       9.250762       0.107898       1.345747 0.10460059E+02  0.10970015E+03                                 1.976313                            1.858674      -1.636175       2.085200                    0.992558       4.009825      11.565346       0.471552       1.238522      -0.715456       0.010721      -0.025819      -0.020907       0.034909      -0.002283      -0.005077       0.008353       0.002966       0.000558      -0.009409      -0.001343       0.010752              2.028530       2.064199      -0.488322      -0.308812       1.983174       0.178555       2.038217          -0.000000
           12              H      -8.127494      10.724524      12.871719       0.131412       1.094265 0.79884896E+01  0.77759123E+02                                 1.700408                            1.611988      -1.148206       2.346718                    0.996932       3.343016       9.073820       0.515857       1.219804      -0.723361      -0.001264      -0.008682       0.037696       0.038704       0.001491      -0.004803      -0.002311       0.001469       0.044960      -0.009176      -0.007094       0.016270              1.736718       1.513273      -0.199229      -0.065691       1.549748      -0.167465       2.147132          -0.000000
           13              H      -9.469339      12.792318       9.798304       0.110056       1.094802 0.80489154E+01  0.79032493E+02                                 1.731296                            1.638993      -1.264093       2.268315                    0.996132       3.621625      10.095459       0.498414       1.251549      -0.713842      -0.028671       0.020334      -0.013216       0.037552      -0.014611       0.001732      -0.000406      -0.002289      -0.013244      -0.012572      -0.004393       0.016965              1.782264       1.820373      -0.373899       0.071055       1.733760      -0.254000       1.792659          -0.000000
           14              H      -0.608277      13.559553      11.742526       0.106728       1.310732 0.10146204E+02  0.10544252E+03                                 1.943389                            1.833799      -1.486009       2.162595                    0.993100       3.850031      10.999757       0.474201       1.242886      -0.715903      -0.030183      -0.003226       0.013436       0.033196       0.007986      -0.002535      -0.001028       0.013453      -0.024280      -0.008428      -0.006386       0.014814              1.990587       2.481879       0.015676      -0.166926       2.009856       0.010719       1.480025          -0.000001
           15              H      -1.098307      11.484320      12.769391       0.117416       1.383224 0.11003692E+02  0.11659437E+03                                 2.028685                            1.924433      -1.357793       2.236017                    0.993853       3.755553      10.803372       0.458003       1.262114      -0.713788      -0.006180       0.024742       0.027810       0.037733       0.006035       0.000432       0.010616      -0.020630       0.012444      -0.014419      -0.003406       0.017825              2.058457       1.788318       0.084087      -0.223771       2.414520       0.362598       1.972533          -0.000001
           16              H       8.885355       1.591395       7.843311       0.107899       1.345722 0.10459899E+02  0.10969872E+03                                 1.976338                            1.858698      -1.636110       2.085231                    0.992556       4.009886      11.565762       0.471531       1.238572      -0.715444       0.031121       0.000668      -0.015818       0.034916      -0.001418      -0.006072       0.005384       0.011237      -0.006505      -0.009409      -0.001343       0.010752              2.028556       2.120932      -0.281518      -0.454708       1.714016       0.054760       2.250719          -0.000000
           17              H       5.657115       3.867923       8.437528       0.131414       1.094246 0.79883384E+01  0.77757317E+02                                 1.700392                            1.611976      -1.148140       2.346753                    0.996931       3.342997       9.073762       0.515857       1.219809      -0.723360      -0.026080       0.025113      -0.013694       0.038709      -0.011562       0.003258      -0.001887       0.001750      -0.024677      -0.009176      -0.007083       0.016259              1.736701       1.778502      -0.389244       0.044442       1.682346      -0.206856       1.749255          -0.000000
           18              H       7.105285       1.736203      11.417592       0.110005       1.094838 0.80491036E+01  0.79033423E+02                                 1.731207                            1.638913      -1.264107       2.268290                    0.996132       3.621564      10.094655       0.498480       1.251398      -0.713876       0.001207      -0.003803       0.037373       0.037585      -0.001515      -0.006925      -0.004486       0.007733       0.042020      -0.012571      -0.004389       0.016960              1.782170       1.519137      -0.191719      -0.030984       1.623502      -0.193596       2.203871          -0.000000
           19              H       6.978911      14.592249       1.064565       0.106730       1.310408 0.10142872E+02  0.10539567E+03                                 1.942717                            1.833213      -1.486187       2.162512                    0.993099       3.849907      10.997552       0.474404       1.242499      -0.715983       0.026251      -0.020235      -0.001846       0.033196      -0.010161       0.005366      -0.004521      -0.001035      -0.012239      -0.008435      -0.006359       0.014794              1.989866       1.881693      -0.479357       0.129156       2.140780       0.120373       1.947123          -0.000001
           20              H       8.716922      14.960228       2.628200       0.117428       1.378925 0.10961811E+02  0.11604318E+03                                 2.024218                            1.920488      -1.357662       2.236068                    0.993855       3.754859      10.797370       0.458560       1.261747      -0.713820       0.017886       0.002512      -0.033118       0.037723       0.003142      -0.002993      -0.008120       0.008548       0.044555      -0.014438      -0.003370       0.017807              2.053814       1.980042      -0.134371      -0.105834       1.586818      -0.053301       2.594583          -0.000001
           21              H      -8.439737       4.046512      13.632892       0.107903       1.345549 0.10458572E+02  0.10968443E+03                                 1.976388                            1.858749      -1.636133       2.085234                    0.992555       4.010193      11.567698       0.471447       1.238797      -0.715391      -0.027832       0.020453       0.005094       0.034912      -0.008173      -0.005852       0.000906       0.001396      -0.001788      -0.009366      -0.001386       0.010752              2.028609       2.405617      -0.171028      -0.395683       1.859082       0.273206       1.821129          -0.000000
           22              H      -7.163350       1.069195      11.295517       0.131405       1.094562 0.79911298E+01  0.77790991E+02                                 1.700717                            1.612259      -1.148019       2.346808                    0.996934       3.343124       9.074375       0.515813       1.219812      -0.723362      -0.007067      -0.033272      -0.018460       0.038701      -0.000269       0.000149       0.010977      -0.017776       0.001384      -0.009157      -0.007120       0.016277              1.737043       1.707069       0.144104      -0.047651       1.952129       0.367546       1.551930          -0.000000
           23              H      -4.707816       4.012646      12.205693       0.110057       1.094883 0.80493582E+01  0.79035171E+02                                 1.731103                            1.638816      -1.264067       2.268315                    0.996130       3.621510      10.093882       0.498559       1.251210      -0.713916       0.031389       0.018027      -0.009962       0.037543       0.003722      -0.006300       0.001107       0.019309      -0.031934      -0.012580      -0.004400       0.016980              1.782059       2.062297       0.328874      -0.135554       1.715130       0.143076       1.568751          -0.000000
           24              H       2.037924       6.201406       1.183049       0.106721       1.310619 0.10144930E+02  0.10542311E+03                                 1.943003                            1.833462      -1.486122       2.162540                    0.993096       3.850032      10.998462       0.474344       1.242585      -0.715966       0.011305      -0.002340      -0.031124       0.033196       0.000149      -0.001107      -0.005547       0.000700       0.039965      -0.008434      -0.006361       0.014795              1.990170       2.100232      -0.014298      -0.205808       1.502856      -0.201821       2.367421          -0.000001
           25              H      -9.788715      -1.208660      17.453117       0.117434       1.379661 0.10969215E+02  0.11614374E+03                                 2.025214                            1.921363      -1.357927       2.235971                    0.993850       3.755241      10.800280       0.458365       1.262044      -0.713762       0.024746      -0.028140      -0.004312       0.037720      -0.012846       0.007808      -0.001564      -0.008138      -0.016706      -0.014427      -0.003376       0.017803              2.054852       2.203168      -0.505817       0.131623       1.953672       0.012584       2.007717          -0.000001
           26              H       8.815603       8.834672       5.177411       0.107892       1.345561 0.10458553E+02  0.10968265E+03                                 1.976276                            1.858651      -1.636337       2.085133                    0.992556       4.010116      11.566867       0.471503       1.238670      -0.715420      -0.014000       0.004700       0.031633       0.034911      -0.005108      -0.007819       0.000368       0.002562       0.012846      -0.009373      -0.001385       0.010758              2.028492       2.036659      -0.125962      -0.398699       1.938127       0.430150       2.110692          -0.000000
           27              H      12.340209       8.925464       3.299612       0.131419       1.094563 0.79911544E+01  0.77791452E+02                                 1.700738                            1.612278      -1.148154       2.346755                    0.996930       3.343090       9.074357       0.515801       1.219836      -0.723357       0.034403       0.016846      -0.005546       0.038705       0.005596      -0.005555      -0.002535       0.019692      -0.020224      -0.009150      -0.007123       0.016273              1.737067       2.026406       0.283099      -0.166904       1.669590       0.148659       1.515204          -0.000000
           28              H       9.778349       6.045939       2.482788       0.110012       1.094856 0.80492247E+01  0.79034730E+02                                 1.731199                            1.638902      -1.263892       2.268404                    0.996133       3.621633      10.094780       0.498493       1.251362      -0.713883      -0.003936      -0.034592      -0.014184       0.037593       0.002138      -0.003501       0.012863      -0.013694       0.006237      -0.012565      -0.004394       0.016959              1.782160       1.759355       0.169071      -0.003268       2.016980       0.363862       1.570145          -0.000000
           29              H      -3.921289      15.378713       0.525999       0.106730       1.310408 0.10142869E+02  0.10539564E+03                                 1.942716                            1.833212      -1.486187       2.162512                    0.993099       3.849906      10.997548       0.474404       1.242499      -0.715983       0.026251       0.005594      -0.019533       0.033196       0.008676      -0.007534      -0.005576       0.001687      -0.004073      -0.008435      -0.006359       0.014794              1.989865       1.881693       0.293719      -0.400241       1.891285       0.023631       2.196618          -0.000001
           30              H      -2.183278      16.703556       1.434380       0.117429       1.378920 0.10961767E+02  0.11604262E+03                                 2.024215                            1.920485      -1.357662       2.236069                    0.993855       3.754857      10.797365       0.458560       1.261748      -0.713819       0.017886      -0.031786      -0.009631       0.037723      -0.003926       0.001848       0.002953      -0.020008      -0.041110      -0.014438      -0.003370       0.017808              2.053810       1.980038      -0.050097      -0.163543       2.498796       0.300319       1.682597          -0.000001
           31              H       2.460463       4.694034      13.189473       0.107903       1.345549 0.10458576E+02  0.10968447E+03                                 1.976387                            1.858749      -1.636133       2.085234                    0.992555       4.010193      11.567695       0.471448       1.238797      -0.715392      -0.027832      -0.002645       0.020911       0.034912      -0.002502      -0.009736       0.000603       0.002177       0.000554      -0.009366      -0.001386       0.010752              2.028609       2.405616      -0.307089      -0.302509       1.641910       0.188997       2.038301          -0.000000
           32              H       3.736850       3.591121       9.568516       0.131405       1.094562 0.79911286E+01  0.77790978E+02                                 1.700717                            1.612259      -1.148019       2.346808                    0.996934       3.343124       9.074375       0.515813       1.219812      -0.723362      -0.007067      -0.005182      -0.037695       0.038701       0.000236      -0.000197       0.005345      -0.003251       0.044959      -0.009157      -0.007120       0.016277              1.737043       1.707069      -0.096525       0.117131       1.356458       0.136575       2.147601          -0.000000
           33              H       6.192384       3.375610      12.641931       0.110057       1.094882 0.80493539E+01  0.79035124E+02                                 1.731102                            1.638816      -1.264067       2.268315                    0.996130       3.621510      10.093884       0.498559       1.251211      -0.713915       0.031389      -0.015805       0.013206       0.037543      -0.007220       0.001192      -0.001310       0.025542      -0.013234      -0.012580      -0.004400       0.016980              1.782059       2.062297      -0.245282       0.257622       1.491430       0.056336       1.792450          -0.000000
           34              H       2.714544      11.561719      10.697709       0.106721       1.310618 0.10144924E+02  0.10542304E+03                                 1.943003                            1.833462      -1.486122       2.162540                    0.993096       3.850032      10.998464       0.474344       1.242586      -0.715966       0.011305      -0.028173      -0.013433       0.033196      -0.001086      -0.000261       0.002756      -0.020714      -0.024279      -0.008434      -0.006361       0.014795              1.990170       2.100233      -0.186718      -0.087736       2.390479       0.142354       1.479797          -0.000001
           35              H       1.111485      10.155738       9.670844       0.117434       1.379661 0.10969215E+02  0.11614374E+03                                 2.025214                            1.921363      -1.357927       2.235971                    0.993850       3.755242      10.800284       0.458365       1.262044      -0.713762       0.024747       0.006153      -0.027795       0.037720       0.011924      -0.009154      -0.005342       0.001607       0.012526      -0.014427      -0.003376       0.017803              2.054853       2.203169       0.305585      -0.424020       1.992170       0.027512       1.969219          -0.000001
           36              H      -2.084597      -4.920575      14.596924       0.107892       1.345561 0.10458549E+02  0.10968260E+03                                 1.976276                            1.858651      -1.636336       2.085133                    0.992556       4.010114      11.566860       0.471503       1.238670      -0.715420      -0.014000       0.027795       0.015818       0.034911      -0.005443      -0.007589       0.002869      -0.003887      -0.006501      -0.009373      -0.001385       0.010758              2.028492       2.036659      -0.326194      -0.261582       1.798155       0.375876       2.250663          -0.000000
           37              H      -8.783571      12.550314      14.002707       0.131419       1.094559 0.79911152E+01  0.77790963E+02                                 1.700732                            1.612273      -1.148155       2.346754                    0.996930       3.343087       9.074338       0.515802       1.219834      -0.723358       0.034403      -0.011261       0.013701       0.038705      -0.007203       0.003209      -0.001962       0.018214      -0.024658      -0.009150      -0.007123       0.016273              1.737060       2.026395      -0.257959       0.203608       1.435161       0.057762       1.749623          -0.000000
           38              H     -11.345431      12.829751      11.022643       0.110012       1.094856 0.80492262E+01  0.79034747E+02                                 1.731198                            1.638902      -1.263892       2.268404                    0.996133       3.621633      10.094779       0.498493       1.251362      -0.713883      -0.003936      -0.000719      -0.037380       0.037593      -0.004037       0.000728       0.008244      -0.001781       0.041974      -0.012565      -0.004394       0.016959              1.782160       1.759355      -0.064170       0.156454       1.383251       0.118135       2.203874          -0.000000
           39              H      -1.284897       6.453291       3.423482       0.106728       1.310732 0.10146205E+02  0.10544252E+03                                 1.943389                            1.833799      -1.486010       2.162595                    0.993100       3.850031      10.999754       0.474202       1.242885      -0.715903      -0.030183       0.013694       0.001849       0.033195      -0.005250       0.006530      -0.002584       0.017466      -0.012240      -0.008428      -0.006386       0.014814              1.990586       2.481879      -0.161302      -0.045732       1.542047      -0.170674       1.947833          -0.000001
           40              H      -1.774927       8.160947       1.859847       0.117416       1.383226 0.11003706E+02  0.11659455E+03                                 2.028686                            1.924434      -1.357809       2.236010                    0.993852       3.755555      10.803379       0.458003       1.262114      -0.713788      -0.006180       0.016984       0.033122       0.037733      -0.001779       0.005783       0.006462      -0.009915       0.044590      -0.014419      -0.003407       0.017826              2.058458       1.788319      -0.239036      -0.002499       1.785859       0.118834       2.601197          -0.000001
           41              H      -2.014845       0.183625       8.807343       0.107899       1.345722 0.10459901E+02  0.10969874E+03                                 1.976338                            1.858698      -1.636110       2.085231                    0.992556       4.009886      11.565763       0.471531       1.238572      -0.715444       0.031121      -0.014989      -0.005096       0.034916      -0.005148      -0.003517       0.004774       0.012810      -0.001787      -0.009409      -0.001343       0.010752              2.028555       2.120932      -0.322177      -0.426865       2.143656       0.221353       1.821079          -0.000000
           42              H      -5.243085      -0.085367      11.144718       0.131414       1.094246 0.79883414E+01  0.77757353E+02                                 1.700392                            1.611976      -1.148140       2.346753                    0.996931       3.342997       9.073762       0.515857       1.219809      -0.723360      -0.026080      -0.021847       0.018464       0.038709       0.007218      -0.009602      -0.005257       0.010443       0.001403      -0.009176      -0.007083       0.016259              1.736701       1.778502       0.182157      -0.346850       1.879961      -0.130231       1.551641          -0.000000
           43              H      -3.794915       3.463801      10.234542       0.110005       1.094839 0.80491122E+01  0.79033527E+02                                 1.731208                            1.638913      -1.264108       2.268290                    0.996132       3.621565      10.094658       0.498480       1.251398      -0.713876       0.001207       0.036220       0.009966       0.037585      -0.005909      -0.003917       0.005072      -0.016916      -0.031928      -0.012571      -0.004389       0.016960              1.782171       1.519138       0.040423      -0.189953       2.258530       0.052634       1.568845          -0.000000
           44              H       5.198122      17.408834       3.304998       0.106714       1.310218 0.10141382E+02  0.10538059E+03                                 1.942893                            1.833367      -1.486050       2.162576                    0.993096       3.849942      10.999128       0.474252       1.242891      -0.715897      -0.007377       0.008882       0.031124       0.033196      -0.000196       0.004407       0.003617      -0.000594       0.039979      -0.008438      -0.006384       0.014822              1.990062       1.645989      -0.255425       0.081740       1.956890       0.276340       2.367306          -0.000001
           45              H       5.553200      15.782316       4.987118       0.117503       1.382079 0.10992671E+02  0.11644988E+03                                 2.027597                            1.923485      -1.357658       2.236129                    0.993856       3.754871      10.800567       0.458105       1.262135      -0.713776      -0.036442       0.008650       0.004337       0.037705      -0.003828       0.005079      -0.006147       0.025881      -0.016664      -0.014425      -0.003406       0.017831              2.057325       2.430662      -0.387387       0.050760       1.731122      -0.122414       2.010191          -0.000001
           46              H       4.345460      -1.585429      17.262824       0.107898       1.345747 0.10460056E+02  0.10970011E+03                                 1.976313                            1.858674      -1.636174       2.085200                    0.992558       4.009825      11.565346       0.471552       1.238522      -0.715456       0.010721      -0.010159      -0.031631       0.034909      -0.003908      -0.003964       0.006763       0.007065       0.012856      -0.009409      -0.001343       0.010752              2.028530       2.064199      -0.111385      -0.566936       1.910651       0.150434       2.110740          -0.000000
           47              H      12.996286       8.531038       1.188435       0.131412       1.094268 0.79885209E+01  0.77759507E+02                                 1.700411                            1.611991      -1.148206       2.346717                    0.996932       3.343018       9.073831       0.515856       1.219804      -0.723361      -0.001264       0.038285       0.005533       0.038704      -0.005017      -0.000347       0.006118      -0.020269      -0.020254      -0.009176      -0.007094       0.016270              1.736722       1.513276       0.010779      -0.209503       2.181956       0.077670       1.514933          -0.000000
           48              H      11.654441       4.917944       2.005259       0.110056       1.094802 0.80489162E+01  0.79032501E+02                                 1.731296                            1.638993      -1.264094       2.268315                    0.996132       3.621626      10.095461       0.498414       1.251549      -0.713842      -0.028671      -0.019673       0.014181       0.037552       0.006898      -0.012997      -0.002917       0.004189       0.006189      -0.012572      -0.004393       0.016965              1.782264       1.820373       0.201423      -0.322922       1.956192      -0.167751       1.570226          -0.000000
           49              H      -6.595671      12.946912       2.244023       0.143672       1.043594 0.74566477E+01  0.71714143E+02                                 1.681420                            1.583139      -1.168361       2.344904                    0.997084       3.319613       9.109437       0.505265       1.260451      -0.713742      -0.023696      -0.039412       0.000003       0.045987       0.009396       0.001405      -0.000821      -0.009951      -0.043831      -0.014840      -0.003097       0.017938              1.738573       1.611431       0.378804      -0.154257       2.013710       0.092753       1.590579          -0.000000
           50              H       8.233168       1.351851       2.244023       0.124061       1.091946 0.80844299E+01  0.80149375E+02                                 1.792510                            1.693283      -1.285848       2.268421                    0.996583       3.676559      10.589018       0.464531       1.329967      -0.697107       0.019695       0.032749       0.000007       0.038215       0.013108      -0.002425       0.001488      -0.013882      -0.008083      -0.014189      -0.001990       0.016179              1.861933       1.876949       0.310083      -0.057883       2.206213       0.034796       1.502636          -0.000000
           51              H      13.060701      -3.726747      11.220117       0.143683       1.043558 0.74563402E+01  0.71710451E+02                                 1.681383                            1.583107      -1.168347       2.344918                    0.997084       3.319553       9.109228       0.505269       1.260452      -0.713742       0.023695       0.039409      -0.000000       0.045984       0.014381      -0.001384       0.000854      -0.015242      -0.009961      -0.014845      -0.003091       0.017936              1.738532       1.822072       0.252129      -0.083394       2.089806       0.050139       1.303718          -0.000000
           52              H      -1.768138       7.868314      11.220117       0.124052       1.091975 0.80846499E+01  0.80151881E+02                                 1.792520                            1.693289      -1.285878       2.268398                    0.996582       3.676588      10.589028       0.464538       1.329940      -0.697113      -0.019696      -0.032749      -0.000006       0.038216       0.008049       0.000406      -0.000213      -0.008504      -0.042465      -0.014172      -0.002008       0.016180              1.861946       1.775945       0.370804      -0.091846       2.169740       0.055237       1.640152          -0.000000
           53              H      -5.919051      10.112275      17.370537       0.143672       1.043594 0.74566487E+01  0.71714155E+02                                 1.681420                            1.583140      -1.168361       2.344904                    0.997084       3.319612       9.109435       0.505264       1.260451      -0.713742      -0.023696       0.014251      -0.036745       0.045987      -0.002087       0.009269      -0.009670       0.012872       0.024639      -0.014840      -0.003097       0.017938              1.738573       1.611431      -0.280769       0.297416       1.583353      -0.074118       2.020937          -0.000000
           54              H       8.909788      14.304158       6.559729       0.124061       1.091946 0.80844305E+01  0.80149382E+02                                 1.792510                            1.693283      -1.285848       2.268421                    0.996583       3.676559      10.589018       0.464531       1.329967      -0.697107       0.019695      -0.011833       0.030536       0.038215      -0.007000       0.011344      -0.002603      -0.003332       0.023568      -0.014189      -0.001990       0.016179              1.861933       1.876949      -0.166070       0.268184       1.571136      -0.211456       2.137713          -0.000000
           55              H       2.160501       5.254666       5.069698       0.143683       1.043558 0.74563406E+01  0.71710453E+02                                 1.681382                            1.583107      -1.168347       2.344918                    0.997084       3.319553       9.109227       0.505270       1.260452      -0.713742       0.023695      -0.014248       0.036743       0.045984      -0.006489       0.012908      -0.003617      -0.003712       0.024630      -0.014845      -0.003091       0.017936              1.738532       1.822072      -0.168904       0.204927       1.372658      -0.227935       2.020866          -0.000000
           56              H     -12.668338       1.062783      15.880506       0.124052       1.091975 0.80846492E+01  0.80151872E+02                                 1.792520                            1.693289      -1.285878       2.268398                    0.996582       3.676588      10.589028       0.464538       1.329940      -0.697113      -0.019696       0.011834      -0.030537       0.038216      -0.002531       0.007651      -0.008748       0.013506       0.023566      -0.014172      -0.002008       0.016180              1.861945       1.775945      -0.219688       0.312520       1.672132      -0.137711       2.137759          -0.000000
           57              H      -9.955024      15.171102       7.626089       0.317808       0.538892 0.34508054E+01  0.27881662E+02                                 1.186557                            1.163327      -1.054858       2.529142                    0.999552       2.360362       6.304627       0.515458       1.470668      -0.674220      -0.027733      -0.023362       0.021508       0.042160       0.009270      -0.008777      -0.007932       0.007567       0.000139      -0.010722      -0.007048       0.017770              1.200720       1.234734       0.165790      -0.084034       1.251144      -0.128578       1.116280          -0.000000
           58              H      -9.012920      15.401620       6.539982       0.298972       0.578716 0.36678242E+01  0.30634584E+02                                 1.300947                            1.236152      -1.370343       2.318582                    0.996115       3.004154       8.650267       0.469392       1.562308      -0.652312       0.006598      -0.004100      -0.016298       0.018055       0.001744       0.005481      -0.002080      -0.007045       0.006070      -0.008247       0.002754       0.005494              1.346149       1.327927      -0.154632      -0.257000       1.210069       0.239756       1.500450           0.000000
           59              H     -10.935563      16.581218       6.075020       0.169572       0.950542 0.67779616E+01  0.63391169E+02                                 1.569856                            1.499147      -0.864774       2.496543                    0.999544       3.066084       8.187276       0.526691       1.243428      -0.719098      -0.017286      -0.006895      -0.015429       0.024174      -0.002749       0.008575      -0.000794      -0.001619       0.002294      -0.009096      -0.000007       0.009103              1.599003       1.734607       0.201716       0.423611       1.439371       0.247236       1.623031          -0.000000
           60              H       0.464370      -1.660864       6.299423       0.156950       0.937222 0.66992791E+01  0.61316781E+02                                 1.449578                            1.409048      -0.698331       2.563996                    0.999988       2.852198       7.088474       0.602144       1.111360      -0.753512       0.009282       0.015753      -0.012159       0.021958      -0.001002      -0.001707      -0.010916      -0.000665      -0.024892      -0.014767       0.004027       0.010740              1.452564       1.477327       0.236587      -0.159390       1.583411      -0.212042       1.296954          -0.000001
           61              H      -0.565356      -1.933074       7.448363       0.164315       0.909734 0.63245927E+01  0.58323610E+02                                 1.535545                            1.453537      -0.881208       2.481193                    0.999570       3.138827       8.410717       0.530205       1.252711      -0.715454      -0.015703       0.007514       0.015080       0.023031      -0.008075       0.000354      -0.003201      -0.009817       0.008883      -0.011048       0.001689       0.009359              1.580430       1.591360      -0.304803      -0.360930       1.476087       0.320412       1.673841          -0.000000
           62              H      -7.883289      15.500976       8.518313       0.138039       0.990743 0.70447429E+01  0.66563355E+02                                 1.601653                            1.515462      -0.870387       2.466806                    0.999050       3.303649       8.883466       0.530249       1.222521      -0.721739       0.003759      -0.015071       0.004889       0.016284      -0.002069       0.008669       0.001094      -0.003528      -0.003750      -0.010259       0.002686       0.007573              1.640733       1.714422      -0.447279       0.237989       1.823704      -0.244082       1.384073          -0.000000
           63              H       1.380702      -2.602469       8.976094       0.163878       0.885078 0.61636947E+01  0.55029695E+02                                 1.372718                            1.333083      -0.723715       2.561688                    0.999965       2.745494       6.650960       0.634520       1.081197      -0.761774      -0.015324       0.011211       0.019861       0.027477       0.001291      -0.000915       0.008125       0.011256       0.009902      -0.011840       0.004124       0.007717              1.378641       1.325327      -0.159094      -0.209488       1.265558       0.240252       1.545039          -0.000001
           64              H       2.394297      -2.357260       7.807407       0.154553       0.960143 0.69506657E+01  0.64517145E+02                                 1.497578                            1.454098      -0.750363       2.538204                    0.999948       2.956557       7.517280       0.578449       1.140755      -0.745003       0.007761       0.016635      -0.012786       0.022370       0.010874       0.003859      -0.003553      -0.002046       0.012643      -0.014499       0.005684       0.008815              1.505516       1.620991       0.320304      -0.131979       1.567523      -0.173124       1.328032          -0.000001
           65              H      -4.872873      12.485058       8.688859       0.334579       0.530422 0.33080292E+01  0.26236157E+02                                 1.137549                            1.109481      -1.094847       2.519919                    0.999596       2.228119       5.744071       0.553444       1.395409      -0.688627      -0.010346      -0.034289       0.000590       0.035821      -0.004703      -0.000229       0.000229      -0.016579      -0.009448      -0.007961      -0.003149       0.011111              1.146708       1.033284       0.181045      -0.008786       1.460709      -0.051588       0.946131          -0.000000
           66              H      -3.694776      13.347008       8.710402       0.310740       0.568020 0.35586779E+01  0.28193606E+02                                 1.109203                            1.086602      -0.884107       2.608987                    0.999845       2.127577       5.146333       0.621385       1.244181      -0.722500       0.040680      -0.003471       0.002762       0.040921      -0.004780      -0.000113       0.000413       0.024489      -0.015558      -0.010579      -0.005160       0.015739              1.111123       1.432952       0.026350       0.072447       0.973132       0.000424       0.927284          -0.000001
           67              H      -4.937706      13.792811      10.629491       0.184609       0.839621 0.57931632E+01  0.51339367E+02                                 1.373938                            1.331992      -0.724182       2.582849                    0.999975       2.684579       6.652656       0.601801       1.148467      -0.744325       0.000366      -0.011523       0.030642       0.032739      -0.010393      -0.001870      -0.001015      -0.004993       0.032610      -0.016286       0.005231       0.011054              1.379731       1.205731      -0.048528       0.193858       1.265180      -0.242414       1.668281          -0.000001
           68              H      -6.171370      14.130861       9.722905       0.174780       0.923027 0.66383397E+01  0.61818308E+02                                 1.539822                            1.483740      -0.927507       2.470555                    0.999354       3.077975       8.225295       0.528885       1.243619      -0.718429      -0.023975      -0.000035       0.008816       0.025545      -0.005509      -0.004717       0.012022       0.012532       0.014456      -0.016023       0.000186       0.015837              1.560889       2.137638       0.120048       0.078830       1.275975      -0.016924       1.269055          -0.000000
           69              H      -4.917258      15.072939       9.726495       0.136736       0.932060 0.64457214E+01  0.59152471E+02                                 1.496069                            1.416383      -0.751581       2.518771                    0.999811       3.145800       8.149287       0.571852       1.167135      -0.735249      -0.003331       0.017185       0.011199       0.020781      -0.001995      -0.009822       0.009226      -0.016573      -0.000508      -0.015397      -0.001045       0.016442              1.532786       1.344713       0.382811      -0.005858       2.031045      -0.058941       1.222601           0.000000
           70              H      -4.622340      13.466958       6.568706       0.187041       0.861372 0.60682991E+01  0.54298241E+02                                 1.390165                            1.358462      -0.725744       2.582780                    0.999973       2.681731       6.634944       0.600245       1.140405      -0.747105       0.001404      -0.014896      -0.029996       0.033520      -0.010674      -0.001378       0.003259      -0.007116       0.028495      -0.016025       0.004249       0.011776              1.386344       1.245243      -0.127916      -0.189698       1.315739       0.252486       1.598050          -0.000001
           71              H      -4.730899      14.874429       7.249094       0.140542       0.937389 0.67638517E+01  0.63119543E+02                                 1.536936                            1.481744      -0.663530       2.567167                    0.999998       3.163649       8.392036       0.539204       1.217261      -0.724154      -0.002513       0.016821      -0.016230       0.023509       0.005969       0.004568      -0.009267      -0.018010       0.005358      -0.015098       0.000141       0.014957              1.553196       1.354594       0.347015       0.035896       2.000607       0.002351       1.304388          -0.000000
           72              H      -5.977298      13.925092       7.209599       0.183632       0.812276 0.58416490E+01  0.54143186E+02                                 1.563155                            1.509231      -1.232472       2.337544                    0.995655       3.421863       9.971771       0.451950       1.462201      -0.671386      -0.025660      -0.005055      -0.014045       0.029686       0.002557       0.001991      -0.004833       0.018308       0.013554      -0.013213       0.005186       0.008027              1.582276       2.138918       0.100350       0.147353       1.260173      -0.014053       1.347736           0.000000
           73              H       7.582791      -0.637664      13.596987       0.317805       0.538883 0.34507083E+01  0.27880566E+02                                 1.186525                            1.163295      -1.054828       2.529159                    0.999552       2.360309       6.304365       0.515478       1.470628      -0.674227      -0.002816       0.041733       0.005313       0.042164      -0.003888       0.001179       0.004256      -0.025327      -0.023316      -0.010725      -0.007048       0.017773              1.200686       1.043191       0.043410       0.014204       1.467497       0.020892       1.091371          -0.000000
           74              H       8.288728      -1.859042      13.236148       0.298963       0.578757 0.36680934E+01  0.30636921E+02                                 1.300921                            1.236128      -1.370297       2.318577                    0.996114       3.004111       8.649718       0.469444       1.562132      -0.652340       0.015324      -0.009076      -0.002951       0.018053       0.002404       0.004618      -0.005006       0.001155      -0.001969      -0.008243       0.002754       0.005488              1.346120       1.592997      -0.217682      -0.233802       1.190028       0.141221       1.255336           0.000000
           75              H       8.125761      -1.784697      15.532233       0.169578       0.950612 0.67786386E+01  0.63399805E+02                                 1.570020                            1.499291      -0.864692       2.496584                    0.999544       3.066180       8.187985       0.526623       1.243543      -0.719074       0.017668       0.006667       0.015089       0.024172       0.002327       0.004963      -0.004020       0.006920       0.017185      -0.009095      -0.000008       0.009103              1.599176       1.852331       0.257169       0.376889       1.330417       0.164739       1.614779          -0.000000
           76              H       7.297010      -3.006108      15.002644       0.156948       0.937431 0.67012377E+01  0.61339936E+02                                 1.449908                            1.409352      -0.698399       2.563988                    0.999988       2.852275       7.089249       0.602009       1.111514      -0.753477       0.000550      -0.021655       0.003534       0.021948       0.001196      -0.001833      -0.003068      -0.023067       0.018244      -0.014773       0.004027       0.010746              1.452898       1.192314       0.072733      -0.025668       1.884100       0.002022       1.282280          -0.000001
           77              H       6.568280      -1.676652      15.397592       0.164320       0.909715 0.63244106E+01  0.58321430E+02                                 1.535520                            1.453513      -0.881092       2.481249                    0.999571       3.138759       8.410461       0.530212       1.252705      -0.715456      -0.015681       0.011353       0.012473       0.023029      -0.003741      -0.003056      -0.008089       0.003504       0.013094      -0.011040       0.001682       0.009357              1.580405       1.849970      -0.257626      -0.412727       1.325838       0.173603       1.565406          -0.000000
           78              H       6.533415      -1.582216      11.807154       0.138052       0.990687 0.70442052E+01  0.66556592E+02                                 1.601553                            1.515374      -0.870351       2.466833                    0.999052       3.303476       8.882709       0.530284       1.222472      -0.721751       0.004242       0.010251      -0.011911       0.016277       0.004671       0.003846      -0.003391       0.008371       0.015194      -0.010256       0.002681       0.007575              1.640628       1.291402       0.053336      -0.072943       1.374536      -0.273386       2.255947          -0.000000
           79              H       5.566881      -1.575219      13.040469       0.163907       0.885020 0.61631503E+01  0.55023431E+02                                 1.372644                            1.333014      -0.723739       2.561698                    0.999965       2.745321       6.650382       0.634546       1.081180      -0.761780      -0.021718       0.011065       0.012658       0.027465      -0.001697       0.000869       0.007829       0.012411      -0.007594      -0.011835       0.004130       0.007705              1.378566       1.645808      -0.196129      -0.208264       1.194162       0.102817       1.295730          -0.000001
           80              H       6.328100      -2.887509      12.650907       0.154555       0.960153 0.69507844E+01  0.64518664E+02                                 1.497601                            1.454121      -0.750363       2.538193                    0.999947       2.956590       7.517442       0.578437       1.140771      -0.744999       0.000679      -0.021701       0.005387       0.022370       0.002400       0.009396      -0.001287      -0.007472      -0.024608      -0.014500       0.005689       0.008811              1.505538       1.253479       0.111399       0.038788       1.951622       0.101638       1.311513          -0.000001
           81              H       7.906869      -1.202035       7.787659       0.334606       0.530381 0.33077193E+01  0.26233144E+02                                 1.137506                            1.109441      -1.094979       2.519885                    0.999596       2.228007       5.743764       0.553444       1.395439      -0.688622       0.019493       0.028786      -0.008623       0.035819       0.002994      -0.006070      -0.006998       0.002965       0.003888      -0.007955      -0.003148       0.011103              1.146664       1.073933       0.242350      -0.053836       1.372211      -0.099803       0.993848          -0.000000
           82              H       7.329919      -2.425415       7.238322       0.310740       0.568017 0.35586748E+01  0.28193733E+02                                 1.109226                            1.086624      -0.884148       2.608971                    0.999844       2.127597       5.146489       0.621356       1.244231      -0.722488      -0.002844      -0.019280      -0.035986       0.040924      -0.002619       0.000013       0.009697      -0.001951       0.033074      -0.010576      -0.005158       0.015733              1.111145       0.953478       0.075783       0.074746       1.087050       0.208770       1.292908          -0.000001
           83              H       5.575295      -1.068983       7.951024       0.184633       0.839682 0.57938142E+01  0.51347641E+02                                 1.374141                            1.332178      -0.724191       2.582861                    0.999975       2.684651       6.653446       0.601671       1.148658      -0.744279      -0.018753       0.022569      -0.014485       0.032723      -0.010622      -0.002655      -0.006934       0.011720       0.007891      -0.016288       0.005226       0.011062              1.379937       1.329779      -0.164094       0.263702       1.359522      -0.248380       1.450511          -0.000001
           84              H       6.207813      -1.045603       9.385404       0.174771       0.923080 0.66387441E+01  0.61822438E+02                                 1.539812                            1.483728      -0.927482       2.470552                    0.999354       3.078041       8.225245       0.528922       1.243523      -0.718449      -0.005749       0.017906       0.017301       0.025554      -0.005903      -0.004972       0.008838       0.021554      -0.000323      -0.016022       0.000181       0.015841              1.560880       1.275341       0.105789       0.153608       1.604819       0.405836       1.802479          -0.000000
           85              H       5.595742      -2.373699       8.818115       0.136735       0.932066 0.64457021E+01  0.59151784E+02                                 1.496024                            1.416339      -0.751451       2.518818                    0.999812       3.145761       8.148942       0.571891       1.167066      -0.735266      -0.018701      -0.003943       0.008154       0.020778       0.000374      -0.012806      -0.000630       0.010994      -0.026700      -0.015387      -0.001058       0.016444              1.532741       1.451569       0.424866      -0.042725       1.941766      -0.130150       1.204889           0.000000
           86              H       9.083548      -3.042025       8.654750       0.187076       0.861283 0.60675066E+01  0.54289365E+02                                 1.390081                            1.358384      -0.725812       2.582780                    0.999972       2.681494       6.634244       0.600255       1.140423      -0.747102       0.032995      -0.005806      -0.000233       0.033503      -0.008172      -0.004318      -0.005857       0.018321       0.005961      -0.016020       0.004252       0.011768              1.386259       1.712950      -0.178817      -0.190072       1.207785       0.050468       1.238043          -0.000001
           87              H       7.736269      -3.574195       9.252558       0.140557       0.937371 0.67637288E+01  0.63118318E+02                                 1.536942                            1.481751      -0.663472       2.567197                    0.999998       3.163607       8.392010       0.539189       1.217294      -0.724147       0.004033      -0.017732       0.014894       0.023506       0.003615       0.005731      -0.011026      -0.012769      -0.014471      -0.015092       0.000138       0.014954              1.553202       1.556138       0.402033      -0.016966       1.861599      -0.120554       1.241870          -0.000000
           88              H       8.381522      -2.263428       9.819847       0.183630       0.812295 0.58418592E+01  0.54145915E+02                                 1.563208                            1.509280      -1.232617       2.337474                    0.995653       3.422020       9.972477       0.451931       1.462243      -0.671377       0.016014       0.010856       0.022516       0.029686      -0.005358       0.008274       0.004426      -0.006918       0.007127      -0.013213       0.005188       0.008025              1.582330       1.332025       0.091272       0.214419       1.562858       0.379600       1.852107           0.000000
           89              H      -2.379101       5.789741      13.631096       0.317809       0.538905 0.34508769E+01  0.27882117E+02                                 1.186520                            1.163293      -1.054855       2.529149                    0.999552       2.360365       6.304424       0.515501       1.470551      -0.674240      -0.007626      -0.007230      -0.040825       0.042156       0.001956       0.002976       0.005216      -0.003379       0.048724      -0.010719      -0.007066       0.017785              1.200680       1.110168       0.033113       0.119727       1.059469       0.011937       1.432402          -0.000000
           90              H      -2.617334       6.462499      14.900316       0.298972       0.578748 0.36680620E+01  0.30636698E+02                                 1.300924                            1.236136      -1.370411       2.318545                    0.996114       3.004124       8.649857       0.469433       1.562166      -0.652335      -0.006715       0.013784       0.009532       0.018054       0.002707       0.005238      -0.001627      -0.004609      -0.011042      -0.008246       0.002748       0.005497              1.346121       1.364081      -0.260837      -0.246391       1.380512       0.194664       1.293768           0.000000
           91              H      -0.673853       7.309934      14.000911       0.169588       0.951065 0.67825144E+01  0.63444944E+02                                 1.570568                            1.499762      -0.864846       2.496518                    0.999544       3.066209       8.188562       0.526519       1.243614      -0.719065       0.002013       0.021074      -0.011668       0.024172       0.004730       0.000913      -0.003988      -0.002706      -0.022381      -0.009092      -0.000003       0.009095              1.599755       1.337713      -0.015052      -0.015777       1.982380      -0.434445       1.479172          -0.000000
           92              H      -0.331327       6.553447      15.331169       0.156948       0.938636 0.67120166E+01  0.61462534E+02                                 1.451212                            1.410551      -0.698354       2.563979                    0.999988       2.852790       7.091624       0.601718       1.111619      -0.753469       0.009560       0.005694       0.018909       0.021940       0.008352       0.002929       0.001052       0.016474       0.018332      -0.014787       0.004032       0.010755              1.454218       1.365587       0.041192       0.205617       1.188394       0.042771       1.808673          -0.000001
           93              H      -0.088824       5.857152      13.948850       0.164321       0.909732 0.63244823E+01  0.58322781E+02                                 1.535606                            1.453570      -0.881083       2.481261                    0.999571       3.138838       8.410969       0.530169       1.252790      -0.715437       0.014004      -0.010322      -0.015095       0.023033       0.002967       0.000670       0.005575       0.007647      -0.024902      -0.011063       0.001680       0.009383              1.580502       1.753974      -0.342753      -0.367263       1.513237       0.246014       1.474296          -0.000000
           94              H      -3.059301       4.240415      15.158828       0.138053       0.990680 0.70443409E+01  0.66560204E+02                                 1.601769                            1.515567      -0.870342       2.466832                    0.999051       3.303586       8.884036       0.530140       1.222761      -0.721687      -0.015072      -0.003198      -0.005263       0.016282       0.002796       0.001418      -0.005735      -0.000775      -0.022402      -0.010248       0.002691       0.007557              1.640855       2.170353       0.379313      -0.073152       1.446614      -0.065288       1.305600          -0.000000
           95              H      -1.592648       3.924842      14.706432       0.163887       0.884926 0.61624337E+01  0.55016114E+02                                 1.372587                            1.332964      -0.723701       2.561695                    0.999965       2.745509       6.651050       0.634530       1.081225      -0.761763       0.017088      -0.015524      -0.014886       0.027470      -0.005658      -0.006404      -0.001969      -0.011070       0.001943      -0.011812       0.004117       0.007696              1.378507       1.410382      -0.248239      -0.218358       1.448458       0.176305       1.276680          -0.000001
           96              H      -1.851434       4.649278      16.070799       0.154545       0.959707 0.69465277E+01  0.64467637E+02                                 1.496929                            1.453502      -0.750335       2.538202                    0.999948       2.956203       7.515162       0.578678       1.140499      -0.745062       0.011052       0.006627       0.018294       0.022377       0.002108       0.008272      -0.001974      -0.016173       0.014613      -0.014492       0.005688       0.008805              1.504850       1.313434       0.027997       0.179409       1.265653      -0.038115       1.935462          -0.000001
           97              H      -7.134786       3.631488      16.257501       0.334596       0.530384 0.33078040E+01  0.26234385E+02                                 1.137587                            1.109518      -1.094963       2.519890                    0.999596       2.228103       5.744361       0.553369       1.395598      -0.688592      -0.025434       0.008570      -0.023719       0.035818      -0.001809       0.003840       0.001375       0.013851      -0.019209      -0.007977      -0.003145       0.011123              1.146747       1.216751      -0.062020       0.274616       0.967899      -0.088020       1.255589          -0.000000
           98              H      -6.925979       3.089095      17.596735       0.310713       0.568281 0.35608301E+01  0.28215188E+02                                 1.109632                            1.087011      -0.883979       2.609027                    0.999844       2.127748       5.147319       0.621193       1.244366      -0.722466      -0.022162      -0.014970       0.031001       0.040943       0.004256      -0.012084      -0.003661       0.003437       0.012087      -0.010559      -0.005163       0.015722              1.111554       1.052822       0.094910      -0.151753       1.026672      -0.191246       1.255168          -0.000001
           99              H      -5.949316       1.621078      16.074389       0.184639       0.839108 0.57888363E+01  0.51292423E+02                                 1.373425                            1.331522      -0.724196       2.582851                    0.999975       2.684457       6.652212       0.601877       1.148515      -0.744303      -0.010337      -0.026743      -0.015811       0.032743       0.001382      -0.003483       0.010476      -0.001404      -0.031709      -0.016312       0.005239       0.011073              1.379209       1.291833       0.285124       0.107818       1.642380       0.122481       1.203413          -0.000001
          100              H      -5.072218       2.802955      15.534028       0.174784       0.922960 0.66379259E+01  0.61814951E+02                                 1.539911                            1.483827      -0.927569       2.470518                    0.999352       3.078016       8.226072       0.528785       1.243843      -0.718379       0.011217      -0.000558      -0.022945       0.025546      -0.008965      -0.012340       0.001735      -0.006052      -0.010118      -0.015990       0.000147       0.015842              1.560981       1.366092       0.153100      -0.251293       1.412455      -0.307979       1.904397          -0.000000
          101              H      -4.828289       2.239443      16.977384       0.136728       0.931955 0.64451781E+01  0.59149804E+02                                 1.496365                            1.416650      -0.751469       2.518816                    0.999811       3.146011       8.151598       0.571566       1.167674      -0.735120       0.016751      -0.012286       0.000732       0.020786      -0.013960       0.000755       0.005256       0.010294      -0.007504      -0.015398      -0.001045       0.016442              1.533098       1.563285      -0.134373       0.482927       1.277863      -0.174761       1.758145           0.000000
          102              H      -6.385081       5.361794      17.659567       0.187055       0.862597 0.60796047E+01  0.54426901E+02                                 1.391888                            1.360078      -0.725840       2.582751                    0.999972       2.682434       6.639229       0.599631       1.140995      -0.746978      -0.013811       0.030018       0.005492       0.033496      -0.002162      -0.004082       0.008236      -0.000338      -0.037547      -0.016030       0.004279       0.011751              1.388069       1.407939      -0.276058      -0.152651       1.508995       0.186072       1.247273          -0.000001
          103              H       5.132524      11.484407      -0.012567       0.140567       0.937386 0.67638714E+01  0.63120522E+02                                 1.537029                            1.481823      -0.663466       2.567202                    0.999998       3.163598       8.392279       0.539141       1.217387      -0.724127       0.016032       0.013080       0.011145       0.023502       0.005734       0.013823       0.001198      -0.001965      -0.001256      -0.015099       0.000100       0.014999              1.553294       1.571222      -0.153315       0.436106       1.389297      -0.185987       1.699363          -0.000000
          104              H      -5.345012       5.119213      16.512423       0.183645       0.812223 0.58410984E+01  0.54136695E+02                                 1.563090                            1.509162      -1.232288       2.337641                    0.995658       3.421619       9.970865       0.451960       1.462206      -0.671386       0.007565       0.022148      -0.018256       0.029682       0.007096      -0.003823       0.000267      -0.013663       0.015811      -0.013199       0.005225       0.007974              1.582213       1.370276       0.187248      -0.257531       1.519917      -0.320787       1.856445           0.000000
          105              H       7.457813       4.263927       1.050203       0.317798       0.538878 0.34506792E+01  0.27880335E+02                                 1.186528                            1.163298      -1.054805       2.529172                    0.999552       2.360346       6.304511       0.515471       1.470648      -0.674223       0.038180      -0.011138       0.014005       0.042166      -0.005985       0.006605      -0.002675       0.019772      -0.025946      -0.010718      -0.007062       0.017780              1.200688       1.338230      -0.083308       0.182278       1.117025      -0.043826       1.146809          -0.000000
          106              H       6.048006       4.582029       1.227930       0.298973       0.578698 0.36676870E+01  0.30633027E+02                                 1.300900                            1.236114      -1.370453       2.318538                    0.996113       3.004060       8.649823       0.469410       1.562270      -0.652319      -0.015205      -0.000606       0.009711       0.018051       0.005842       0.003205      -0.002363      -0.002887       0.003157      -0.008247       0.002752       0.005495              1.346095       1.458945      -0.114099      -0.354023       1.169738       0.080457       1.409602           0.000000
          107              H       6.190134       2.480651       0.296211       0.169586       0.951021 0.67821331E+01  0.63440536E+02                                 1.570520                            1.499721      -0.864832       2.496535                    0.999543       3.066196       8.188494       0.526526       1.243615      -0.719065      -0.002399      -0.020840       0.012009       0.024172       0.006057       0.000689      -0.000222      -0.013490      -0.000177      -0.009094      -0.000001       0.009095              1.599705       1.232455       0.055192      -0.055945       1.935872      -0.416397       1.630786          -0.000000
          108              H      -4.723573      -3.514820      17.223329       0.156956       0.938757 0.67132120E+01  0.61476866E+02                                 1.451420                            1.410746      -0.698308       2.563998                    0.999988       2.852874       7.092273       0.601625       1.111729      -0.753442      -0.019381       0.000211      -0.010284       0.021942      -0.001972       0.010207       0.007193       0.000306      -0.013636      -0.014789       0.004034       0.010755              1.454427       1.673597      -0.131429       0.300677       1.284865      -0.025263       1.404818          -0.000001
          109              H      -3.207620      -3.875770      17.061759       0.164320       0.909731 0.63244768E+01  0.58322525E+02                                 1.535582                            1.453551      -0.881201       2.481203                    0.999570       3.138824       8.410826       0.530184       1.252759      -0.715444       0.017388      -0.008543      -0.012454       0.023031       0.006621      -0.001229       0.007738       0.001123       0.003632      -0.011064       0.001682       0.009383              1.580475       1.654684      -0.192801      -0.462443       1.368799       0.223995       1.717941          -0.000000
          110              H       7.115656       6.427930       0.420081       0.138059       0.990618 0.70437656E+01  0.66553274E+02                                 1.601685                            1.515493      -0.870273       2.466870                    0.999052       3.303491       8.883622       0.530160       1.222740      -0.721691       0.007071       0.008007       0.012279       0.016276       0.004793       0.000958      -0.000841      -0.014802       0.007946      -0.010246       0.002693       0.007552              1.640768       1.312156       0.169975       0.134868       2.008416       0.446387       1.601731          -0.000000
          111              H      -2.648454      -1.375498      17.133568       0.163889       0.884950 0.61626306E+01  0.55018135E+02                                 1.372596                            1.332974      -0.723761       2.561673                    0.999965       2.745496       6.650965       0.634538       1.081206      -0.761768       0.019955      -0.006740      -0.017632       0.027468      -0.003859      -0.008019      -0.005241      -0.002036      -0.001250      -0.011813       0.004121       0.007692              1.378516       1.455880      -0.068376      -0.344957       1.215744       0.070494       1.463923          -0.000001
          112              H      -4.164483      -1.032854      17.327452       0.154557       0.959735 0.69467849E+01  0.64470507E+02                                 1.496951                            1.453525      -0.750334       2.538207                    0.999947       2.956170       7.515063       0.578677       1.140493      -0.745064      -0.019491      -0.001553      -0.010876       0.022374       0.003574       0.006154      -0.009769       0.005651      -0.008323      -0.014487       0.005687       0.008800              1.504872       1.704991      -0.193679       0.301700       1.390702      -0.123695       1.418924          -0.000001
          113              H       6.807269       9.672595       3.170356       0.334595       0.530391 0.33078489E+01  0.26234729E+02                                 1.137576                            1.109509      -1.094976       2.519881                    0.999596       2.228099       5.744277       0.553385       1.395557      -0.688600       0.016282      -0.003066       0.031761       0.035823       0.002958       0.001634       0.005945       0.000421       0.024941      -0.007979      -0.003145       0.011124              1.146736       1.105929      -0.035098       0.264530       0.975577      -0.047094       1.358701          -0.000000
          114              H       5.997316      10.576418       2.358918       0.310750       0.568222 0.35603358E+01  0.28210118E+02                                 1.109524                            1.086910      -0.883954       2.609048                    0.999844       2.127596       5.146742       0.621248       1.244306      -0.722479      -0.015700       0.037729       0.002239       0.040926      -0.007734      -0.003696       0.003138      -0.014368      -0.026346      -0.010561      -0.005166       0.015727              1.111444       0.995144      -0.174650       0.037194       1.371508      -0.037755       0.967681          -0.000001
          115              H       8.018207      10.242201       1.249472       0.184631       0.839128 0.57890398E+01  0.51295009E+02                                 1.373495                            1.331585      -0.724149       2.582880                    0.999975       2.684468       6.652431       0.601831       1.148584      -0.744287       0.028734       0.015670      -0.000342       0.032731       0.008474      -0.008306       0.007346       0.006623      -0.005479      -0.016317       0.005238       0.011080              1.379280       1.488177       0.348332       0.049764       1.495546      -0.001687       1.154118          -0.000001
          116              H       7.742255       8.698894       1.262039       0.174783       0.922939 0.66377363E+01  0.61812810E+02                                 1.539895                            1.483811      -0.927448       2.470581                    0.999354       3.078006       8.226049       0.528785       1.243851      -0.718377       0.018514      -0.017322      -0.003152       0.025549      -0.005019      -0.015058      -0.000236      -0.000950       0.003576      -0.015990       0.000150       0.015839              1.560965       1.444853      -0.337839       0.078964       1.974312      -0.117085       1.263731          -0.000000
          117              H       6.856285       9.648422       0.382382       0.136743       0.931903 0.64447511E+01  0.59145185E+02                                 1.496344                            1.416630      -0.751391       2.518852                    0.999812       3.145933       8.151474       0.571551       1.167718      -0.735109       0.005289      -0.000962      -0.020077       0.020784      -0.003502      -0.006013       0.002950       0.015632       0.040422      -0.015402      -0.001043       0.016445              1.533076       1.482305      -0.070979       0.445615       1.230886      -0.165241       1.886037           0.000000
          118              H       4.630353       8.800379       3.021353       0.187080       0.862804 0.60814639E+01  0.54447790E+02                                 1.392161                            1.360332      -0.725861       2.582743                    0.999972       2.682419       6.639484       0.599544       1.141071      -0.746965      -0.020594      -0.009343       0.024714       0.033499       0.007349      -0.010183       0.006423       0.003706       0.007181      -0.016031       0.004280       0.011750              1.388344       1.469318      -0.012822      -0.337633       1.170575       0.033871       1.525139          -0.000001
          119              H       4.792165       8.763414       1.463103       0.140574       0.937326 0.67633494E+01  0.63114960E+02                                 1.537031                            1.481821      -0.663483       2.567224                    0.999998       3.163494       8.392186       0.539106       1.217478      -0.724107      -0.017555      -0.012163      -0.009810       0.023503       0.008958       0.011328      -0.002134       0.007074       0.003118      -0.015097       0.000099       0.014998              1.553299       1.461374      -0.035288       0.363561       1.287068      -0.188026       1.911455          -0.000000
          120              H       5.647268       7.806229       2.362508       0.183649       0.812262 0.58414699E+01  0.54141252E+02                                 1.563166                            1.509229      -1.232451       2.337569                    0.995655       3.421779       9.971586       0.451939       1.462243      -0.671379       0.002076      -0.027940       0.009798       0.029681       0.000046      -0.000111      -0.003531      -0.002139      -0.037775      -0.013199       0.005225       0.007973              1.582291       1.436476      -0.271971       0.051930       2.048282      -0.138599       1.262116           0.000000
          121              H     -13.279301       4.062143      14.814146       0.317809       0.538905 0.34508760E+01  0.27882108E+02                                 1.186520                            1.163293      -1.054855       2.529149                    0.999552       2.360365       6.304424       0.515501       1.470552      -0.674240      -0.007626      -0.035450      -0.021501       0.042156       0.002068       0.002899       0.011495      -0.019572       0.000144      -0.010719      -0.007066       0.017785              1.200680       1.110168       0.099658       0.074158       1.375613       0.134521       1.116258          -0.000000
          122              H     -13.517534       5.002299      15.900253       0.298972       0.578749 0.36680650E+01  0.30636728E+02                                 1.300925                            1.236137      -1.370412       2.318545                    0.996114       3.004125       8.649860       0.469433       1.562166      -0.652335      -0.006715       0.003904       0.016297       0.018054       0.003905       0.004418      -0.003840       0.001097       0.006075      -0.008246       0.002748       0.005497              1.346121       1.364082      -0.135427      -0.332271       1.173875       0.114540       1.500407           0.000000
          123              H     -11.574053       3.857360      16.365215       0.169588       0.951065 0.67825166E+01  0.63444970E+02                                 1.570568                            1.499763      -0.864902       2.496492                    0.999543       3.066208       8.188560       0.526519       1.243614      -0.719065       0.002013      -0.018498       0.015430       0.024172      -0.000859       0.004740      -0.007174       0.005509       0.002267      -0.009092      -0.000003       0.009095              1.599756       1.337714      -0.009268      -0.019738       1.837818      -0.490499       1.623735          -0.000000
          124              H     -11.231527       5.371130      16.140812       0.156948       0.938636 0.67120133E+01  0.61462498E+02                                 1.451212                            1.410551      -0.698354       2.563979                    0.999988       2.852789       7.091622       0.601717       1.111619      -0.753468       0.009560       0.015571       0.012145       0.021940      -0.000289       0.008846       0.006643       0.002055      -0.024927      -0.014787       0.004032       0.010755              1.454218       1.365587       0.176818       0.112741       1.698769       0.240669       1.298297          -0.000001
          125              H     -10.989024       4.334034      14.991872       0.164321       0.909732 0.63244804E+01  0.58322758E+02                                 1.535606                            1.453570      -0.881083       2.481261                    0.999571       3.138838       8.410968       0.530169       1.252790      -0.715438       0.014004      -0.010342      -0.015081       0.023033      -0.000448       0.003009       0.001210       0.018905       0.008873      -0.011063       0.001680       0.009383              1.580502       1.753974      -0.218510      -0.452344       1.313537       0.168581       1.673995          -0.000000
          126              H     -13.959501       6.046660      13.921922       0.138053       0.990681 0.70443537E+01  0.66560355E+02                                 1.601770                            1.515569      -0.870345       2.466831                    0.999051       3.303589       8.884046       0.530140       1.222760      -0.721687      -0.015072      -0.003751      -0.004884       0.016282       0.000312       0.003119      -0.008142       0.005432      -0.003779      -0.010248       0.002691       0.007557              1.640857       2.170355      -0.205334       0.327212       1.368044      -0.095754       1.384171          -0.000000
          127              H     -12.492848       5.738951      13.464141       0.163887       0.884927 0.61624371E+01  0.55016153E+02                                 1.372587                            1.332965      -0.723701       2.561695                    0.999965       2.745509       6.651051       0.634530       1.081226      -0.761763       0.017088      -0.008267      -0.019856       0.027470      -0.003926      -0.007590      -0.002993      -0.008431       0.009861      -0.011812       0.004117       0.007696              1.378507       1.410383      -0.113845      -0.310390       1.180277       0.072318       1.544863          -0.000001
          128              H     -12.751634       6.749135      14.632828       0.154545       0.959706 0.69465218E+01  0.64467570E+02                                 1.496928                            1.453502      -0.750335       2.538202                    0.999948       2.956203       7.515162       0.578678       1.140499      -0.745062       0.011052       0.014661       0.012793       0.022377       0.006951       0.004956      -0.001721      -0.016826       0.012654      -0.014492       0.005688       0.008805              1.504849       1.313434       0.157153       0.090964       1.873613       0.197621       1.327501          -0.000001
          129              H       3.765414       7.291165      13.751376       0.334596       0.530384 0.33078071E+01  0.26234418E+02                                 1.137587                            1.109519      -1.094966       2.519888                    0.999596       2.228105       5.744368       0.553369       1.395598      -0.688592      -0.025434      -0.025213      -0.000585       0.035817       0.004234      -0.000298       0.000113       0.017108      -0.009441      -0.007977      -0.003145       0.011123              1.146747       1.216752       0.278463       0.041455       1.277327       0.031961       0.946162          -0.000000
          130              H       3.974221       8.735904      13.729833       0.310713       0.568281 0.35608282E+01  0.28215170E+02                                 1.109632                            1.087011      -0.883979       2.609027                    0.999844       2.127748       5.147319       0.621193       1.244366      -0.722466      -0.022162       0.034316      -0.002750       0.040943      -0.012805      -0.000401      -0.000087      -0.005778      -0.015560      -0.010559      -0.005163       0.015722              1.111554       1.052822      -0.175801       0.033628       1.354231      -0.064236       0.927609          -0.000001
          131              H       4.950884       7.847247      11.810744       0.184611       0.839124 0.57889719E+01  0.51293919E+02                                 1.373447                            1.331542      -0.724195       2.582849                    0.999975       2.684482       6.652291       0.601869       1.148523      -0.744302      -0.010348      -0.005073      -0.030649       0.032744      -0.003747       0.000031       0.002157       0.020046       0.032659      -0.016310       0.005236       0.011074              1.379231       1.291853      -0.002554       0.304826       1.178232      -0.057501       1.667608          -0.000001
          132              H       5.827982       6.916159      12.717330       0.174784       0.922965 0.66379715E+01  0.61815474E+02                                 1.539917                            1.483831      -0.927566       2.470518                    0.999352       3.078023       8.226094       0.528785       1.243841      -0.718380       0.011217      -0.021191      -0.008815       0.025546      -0.008264      -0.012820      -0.001444       0.002146       0.014475      -0.015990       0.000148       0.015842              1.560987       1.366096      -0.289648       0.051897       2.047732      -0.061656       1.269133          -0.000000
          133              H       6.071911       8.465613      12.713740       0.136728       0.931960 0.64452219E+01  0.59150293E+02                                 1.496369                            1.416653      -0.751467       2.518816                    0.999811       3.146018       8.151617       0.571566       1.167671      -0.735121       0.016751       0.005124      -0.011190       0.020786       0.005751      -0.012743       0.004352       0.012625      -0.000512      -0.015398      -0.001045       0.016442              1.533103       1.563291       0.498846       0.049306       1.813193       0.032812       1.222825           0.000000
          134              H       4.515119       7.972853      15.871529       0.187055       0.862597 0.60796018E+01  0.54426873E+02                                 1.391888                            1.360078      -0.725839       2.582751                    0.999972       2.682433       6.639228       0.599631       1.140996      -0.746978      -0.013811      -0.005732       0.029973       0.033496      -0.003025      -0.003491      -0.000302       0.021681       0.028509      -0.016030       0.004279       0.011751              1.388069       1.407939      -0.042524      -0.312573       1.156041       0.049214       1.600228          -0.000001
          135              H     -15.991256       8.537043      15.191141       0.140567       0.937386 0.67638735E+01  0.63120549E+02                                 1.537029                            1.481824      -0.663466       2.567202                    0.999998       3.163599       8.392283       0.539141       1.217387      -0.724127       0.016032       0.005663       0.016225       0.023502       0.010815       0.010344       0.000342       0.000243       0.005366      -0.015099       0.000100       0.014999              1.553294       1.571222       0.462036       0.014717       1.784220      -0.032857       1.304441          -0.000000
          136              H       5.555188       6.990996      15.230636       0.183645       0.812224 0.58411029E+01  0.54136750E+02                                 1.563091                            1.509163      -1.232289       2.337640                    0.995658       3.421620       9.970871       0.451960       1.462206      -0.671386       0.007565      -0.025028       0.014050       0.029682      -0.006130       0.005234       0.000559      -0.014416       0.013550      -0.013199       0.005225       0.007974              1.582214       1.370277      -0.307807       0.081479       2.028719      -0.123500       1.347646           0.000000
          137              H       8.134433      12.138301       8.843248       0.317798       0.538878 0.34506793E+01  0.27880334E+02                                 1.186528                            1.163298      -1.054805       2.529172                    0.999552       2.360346       6.304510       0.515471       1.470648      -0.674224       0.038180       0.017085      -0.005321       0.042166       0.008322      -0.003192      -0.003016       0.020652      -0.023306      -0.010718      -0.007062       0.017780              1.200688       1.338230       0.200067      -0.011775       1.172461      -0.022331       1.091373          -0.000000
          138              H       6.724626      12.189006       9.204087       0.298973       0.578698 0.36676875E+01  0.30633031E+02                                 1.300900                            1.236114      -1.370453       2.318538                    0.996113       3.004060       8.649822       0.469410       1.562269      -0.652319      -0.015205       0.009273       0.002946       0.018051       0.000876       0.006605      -0.001700      -0.004597      -0.001974      -0.008247       0.002752       0.005495              1.346095       1.458945      -0.288829      -0.234369       1.324012       0.140277       1.255328           0.000000
          139              H       6.866754      12.080003       6.908002       0.169586       0.951020 0.67821312E+01  0.63440514E+02                                 1.570520                            1.499721      -0.864832       2.496535                    0.999543       3.066196       8.188494       0.526526       1.243615      -0.719065      -0.002399       0.018731      -0.015089       0.024172      -0.001547       0.005896      -0.002467      -0.007700       0.017195      -0.009094      -0.000001       0.009095              1.599705       1.232455      -0.072115       0.031234       1.951371      -0.410387       1.615287          -0.000000
          140              H       6.176627      10.775223       7.437591       0.156957       0.938757 0.67132110E+01  0.61476853E+02                                 1.451419                            1.410746      -0.698308       2.563998                    0.999988       2.852874       7.092272       0.601626       1.111728      -0.753442      -0.019381      -0.009664      -0.003521       0.021942       0.010229       0.001852       0.003066       0.010949       0.018293      -0.014789       0.004034       0.010755              1.454426       1.673596       0.327854      -0.013838       1.406171       0.021774       1.283512          -0.000001
          141              H       7.692580      10.755073       7.042643       0.164321       0.909731 0.63244784E+01  0.58322545E+02                                 1.535582                            1.453551      -0.881201       2.481203                    0.999570       3.138824       8.410827       0.530184       1.252759      -0.715444       0.017388      -0.008523      -0.012467       0.023031      -0.003540       0.005728       0.006517       0.004272       0.013082      -0.011064       0.001682       0.009383              1.580475       1.654684      -0.361462      -0.346944       1.521304       0.283129       1.565437          -0.000000
          142              H       7.792276      10.768462      10.633081       0.138059       0.990618 0.70437738E+01  0.66553366E+02                                 1.601686                            1.515494      -0.870274       2.466870                    0.999052       3.303492       8.883624       0.530161       1.222740      -0.721691       0.007071       0.008554       0.011905       0.016276      -0.000839       0.004815      -0.001777      -0.012389       0.015186      -0.010246       0.002693       0.007552              1.640768       1.312156       0.064296       0.207236       1.353957       0.192621       2.256191          -0.000000
          143              H       8.251746       9.918118       9.399766       0.163889       0.884950 0.61626287E+01  0.55018117E+02                                 1.372596                            1.332974      -0.723761       2.561673                    0.999965       2.745496       6.650966       0.634538       1.081206      -0.761768       0.019955      -0.014003      -0.012659       0.027468      -0.006082      -0.006497      -0.004425      -0.004141      -0.007565      -0.011813       0.004121       0.007692              1.378516       1.455880      -0.296905      -0.188461       1.383964       0.135721       1.295704          -0.000001
          144              H       6.735717       9.975014       9.789328       0.154557       0.959735 0.69467891E+01  0.64470555E+02                                 1.496952                            1.453526      -0.750335       2.538207                    0.999947       2.956171       7.515066       0.578677       1.140493      -0.745064      -0.019491      -0.009579      -0.005380       0.022374       0.004445       0.005557      -0.007666       0.000227      -0.024596      -0.014487       0.005687       0.008800              1.504873       1.704992       0.351313      -0.071509       1.498624      -0.081849       1.311003          -0.000001
          145              H     -14.316511      12.159695      14.652576       0.334595       0.530391 0.33078467E+01  0.26234714E+02                                 1.137577                            1.109510      -1.094976       2.519881                    0.999596       2.228099       5.744281       0.553384       1.395559      -0.688599       0.016282       0.030722       0.008624       0.035823       0.000454       0.003349       0.008666      -0.006595       0.003895      -0.007979      -0.003145       0.011124              1.146736       1.105930       0.259327       0.062910       1.340376       0.094357       0.993903          -0.000000
          146              H     -15.126464      11.076386      15.201913       0.310750       0.568223 0.35603372E+01  0.28210132E+02                                 1.109524                            1.086910      -0.883954       2.609048                    0.999844       2.127596       5.146742       0.621248       1.244306      -0.722479      -0.015700      -0.011553       0.035986       0.040926      -0.000650      -0.008547      -0.004544       0.005444       0.033090      -0.010561      -0.005166       0.015727              1.111445       0.995144       0.097818      -0.149390       1.045914      -0.164005       1.293276          -0.000001
          147              H     -13.105573      10.162808      14.489211       0.184631       0.839128 0.57890325E+01  0.51294927E+02                                 1.373494                            1.331584      -0.724149       2.582880                    0.999975       2.684467       6.652427       0.601832       1.148583      -0.744287       0.028734      -0.005984       0.014486       0.032731      -0.010808       0.004898       0.005618       0.011078       0.007886      -0.016317       0.005237       0.011080              1.379279       1.488176      -0.079532       0.342763       1.199878      -0.116331       1.449784          -0.000001
          148              H     -13.381525      10.732466      13.054831       0.174783       0.922939 0.66377353E+01  0.61812802E+02                                 1.539896                            1.483812      -0.927447       2.470581                    0.999354       3.078005       8.226048       0.528785       1.243852      -0.718377       0.018514       0.003324      -0.017290       0.025549      -0.012225      -0.010124       0.000268      -0.002251      -0.000326      -0.015990       0.000150       0.015839              1.560966       1.444853       0.195759      -0.286441       1.435535      -0.325995       1.802508          -0.000000
          149              H     -14.267495       9.569029      13.622120       0.136742       0.931905 0.64447656E+01  0.59145351E+02                                 1.496346                            1.416632      -0.751393       2.518851                    0.999812       3.145935       8.151481       0.571550       1.167719      -0.735109       0.005289      -0.018371      -0.008155       0.020784      -0.004340      -0.005439       0.011626      -0.006743      -0.026703      -0.015402      -0.001043       0.016445              1.533078       1.482307       0.441136       0.094922       1.911808       0.098786       1.205119           0.000000
          150              H     -16.493427      12.336096      13.785485       0.187081       0.862804 0.60814612E+01  0.54447761E+02                                 1.392161                            1.360331      -0.725861       2.582743                    0.999972       2.682419       6.639484       0.599544       1.141071      -0.746965      -0.020594       0.026420       0.000223       0.033499      -0.012151       0.003171       0.006579       0.003304       0.005975      -0.016031       0.004280       0.011750              1.388344       1.469318      -0.310161      -0.134017       1.455964       0.144530       1.239750          -0.000001
          151              H       5.468785      10.896605      13.187677       0.140574       0.937327 0.67633614E+01  0.63115104E+02                                 1.537033                            1.481823      -0.663483       2.567224                    0.999998       3.163497       8.392198       0.539106       1.217478      -0.724107      -0.017555      -0.004749      -0.014887       0.023503       0.007323       0.012448       0.000142       0.001206      -0.014486      -0.015097       0.000099       0.014998              1.553301       1.461376       0.351729       0.098534       1.956607       0.071587       1.241920          -0.000000
          152              H     -15.476512      12.081222      12.620388       0.183649       0.812262 0.58414726E+01  0.54141281E+02                                 1.563166                            1.509230      -1.232451       2.337569                    0.995655       3.421778       9.971582       0.451940       1.462243      -0.671379       0.002076       0.019236      -0.022509       0.029681      -0.000120       0.000003      -0.009335       0.012829       0.007130      -0.013199       0.005225       0.007973              1.582291       1.436475       0.146741      -0.234801       1.458303      -0.367364       1.852096           0.000000
          153              H      -3.317409       6.353997       8.809139       0.317805       0.538884 0.34507094E+01  0.27880575E+02                                 1.186525                            1.163295      -1.054829       2.529159                    0.999552       2.360309       6.304364       0.515478       1.470627      -0.674227      -0.002816      -0.010134       0.040831       0.042164       0.002505      -0.003199      -0.005055      -0.001315       0.048718      -0.010725      -0.007048       0.017773              1.200686       1.043191      -0.002450       0.045609       1.126446      -0.111350       1.432421          -0.000000
          154              H      -2.611472       6.459120       7.539919       0.298962       0.578790 0.36683225E+01  0.30638998E+02                                 1.300909                            1.236118      -1.370423       2.318515                    0.996112       3.004107       8.649439       0.469478       1.562009      -0.652360       0.015324       0.000530      -0.009529       0.018053       0.003437       0.003911      -0.003835      -0.001865      -0.011030      -0.008243       0.002755       0.005488              1.346108       1.592980      -0.139289      -0.287479       1.151588       0.126317       1.293755           0.000000
          155              H      -2.774439       8.573028       8.439324       0.169579       0.950612 0.67786447E+01  0.63399873E+02                                 1.570021                            1.499291      -0.864692       2.496584                    0.999544       3.066181       8.187987       0.526623       1.243542      -0.719074       0.017668       0.011658       0.011671       0.024172       0.003786       0.003964       0.001093      -0.006268      -0.022377      -0.009095      -0.000008       0.009103              1.599176       1.852332       0.258425       0.376030       1.466556       0.217527       1.478641          -0.000000
          156              H      -3.603190       8.520826       7.109066       0.156948       0.937431 0.67012401E+01  0.61339959E+02                                 1.449908                            1.409351      -0.698399       2.563988                    0.999988       2.852276       7.089250       0.602009       1.111513      -0.753477       0.000550       0.011124      -0.018913       0.021948      -0.002142       0.000452      -0.003079      -0.023039       0.018328      -0.014773       0.004028       0.010746              1.452898       1.192314      -0.050227       0.058534       1.359574      -0.201361       1.806806          -0.000001
          157              H      -4.331920       8.408432       8.491385       0.164320       0.909715 0.63244050E+01  0.58321365E+02                                 1.535519                            1.453512      -0.881092       2.481249                    0.999571       3.138758       8.410457       0.530212       1.252705      -0.715456      -0.015681       0.007524       0.015095       0.023030      -0.001497      -0.004593      -0.003178      -0.009164      -0.024908      -0.011039       0.001682       0.009357              1.580404       1.849969      -0.291672      -0.389411       1.417060       0.208974       1.474182          -0.000000
          158              H      -4.366785       5.026700       7.281407       0.138053       0.990685 0.70441921E+01  0.66556443E+02                                 1.601552                            1.515373      -0.870344       2.466837                    0.999052       3.303474       8.882704       0.530284       1.222472      -0.721751       0.004243      -0.014811       0.005251       0.016277       0.001897       0.005746       0.001467      -0.004158      -0.022393      -0.010256       0.002681       0.007575              1.640627       1.291401      -0.087291       0.023358       2.325047       0.095175       1.305434          -0.000000
          159              H      -5.333319       6.174068       7.733803       0.163907       0.885021 0.61631557E+01  0.55023492E+02                                 1.372645                            1.333015      -0.723739       2.561698                    0.999965       2.745322       6.650385       0.634546       1.081180      -0.761780      -0.021718       0.007802       0.014892       0.027465       0.001423      -0.001268       0.006595       0.015596       0.001959      -0.011835       0.004130       0.007705              1.378567       1.645808      -0.123273      -0.258156       1.213142       0.110177       1.276751          -0.000001
          160              H      -4.572100       6.285277       6.369436       0.154555       0.960154 0.69507940E+01  0.64518777E+02                                 1.497603                            1.454122      -0.750364       2.538193                    0.999947       2.956590       7.517444       0.578437       1.140771      -0.744999       0.000679       0.012868      -0.018285       0.022370       0.007893       0.005634      -0.006357       0.005604       0.014620      -0.014500       0.005689       0.008811              1.505539       1.253480      -0.004108       0.117887       1.326658      -0.140692       1.936480          -0.000001
          161              H      -2.993331       1.141627       6.182734       0.334607       0.530382 0.33077208E+01  0.26233158E+02                                 1.137506                            1.109441      -1.094979       2.519885                    0.999596       2.228007       5.743764       0.553444       1.395438      -0.688622       0.019493      -0.018447       0.023722       0.035819      -0.006742       0.000597      -0.004014      -0.004732      -0.019200      -0.007955      -0.003148       0.011103              1.146664       1.073933      -0.137810       0.206495       1.110581      -0.201250       1.255478          -0.000000
          162              H      -3.570280       1.071726       4.843500       0.310740       0.568017 0.35586750E+01  0.28193735E+02                                 1.109226                            1.086624      -0.884148       2.608971                    0.999844       2.127597       5.146489       0.621356       1.244231      -0.722488      -0.002844      -0.026582      -0.030985       0.040924       0.000959      -0.002437       0.012407      -0.008941       0.012101      -0.010576      -0.005158       0.015733              1.111145       0.953478       0.042293       0.097679       1.125261       0.223587       1.254696          -0.000001
          163              H      -5.324905       1.245841       6.365846       0.184633       0.839682 0.57938151E+01  0.51347651E+02                                 1.374141                            1.332178      -0.724190       2.582861                    0.999975       2.684651       6.653446       0.601671       1.148658      -0.744279      -0.018753      -0.021665       0.015805       0.032723       0.001364      -0.010863      -0.001817      -0.001479      -0.031705      -0.016288       0.005226       0.011062              1.379937       1.329779       0.305189      -0.057660       1.606063      -0.152784       1.203970          -0.000001
          164              H      -4.692387       2.574751       6.906207       0.174771       0.923080 0.66387421E+01  0.61822416E+02                                 1.539812                            1.483728      -0.927483       2.470552                    0.999354       3.078041       8.225245       0.528922       1.243523      -0.718449      -0.005749       0.009657       0.022950       0.025554      -0.002501      -0.007301       0.010106       0.018284      -0.010134      -0.016022       0.000181       0.015841              1.560880       1.275341       0.104973       0.154167       1.503054       0.366376       1.904244          -0.000000
          165              H      -5.304458       2.525969       5.462851       0.136735       0.932066 0.64457023E+01  0.59151787E+02                                 1.496024                            1.416339      -0.751451       2.518818                    0.999812       3.145762       8.148945       0.571891       1.167066      -0.735266      -0.018701       0.009027      -0.000728       0.020778      -0.012074      -0.004281      -0.003112       0.017396      -0.007494      -0.015387      -0.001058       0.016444              1.532742       1.451570      -0.193434       0.380683       1.388937      -0.344509       1.757718           0.000000
          166              H      -1.816652       2.615269       4.780668       0.187076       0.861284 0.60675077E+01  0.54289377E+02                                 1.390081                            1.358384      -0.725812       2.582780                    0.999972       2.681494       6.634244       0.600255       1.140423      -0.747102       0.032995       0.001881      -0.005498       0.033503      -0.001072      -0.009180      -0.000234       0.003818      -0.037547      -0.016020       0.004252       0.011768              1.386259       1.712950      -0.112570      -0.235438       1.200066       0.047475       1.245762          -0.000001
          167              H      -3.163931       3.365035       4.500614       0.140557       0.937371 0.67637287E+01  0.63118317E+02                                 1.536942                            1.481751      -0.663472       2.567197                    0.999998       3.163607       8.392010       0.539189       1.217294      -0.724147       0.004033       0.020297      -0.011148       0.023506       0.004036       0.005442      -0.012735      -0.008363      -0.001251      -0.015092       0.000138       0.014954              1.553202       1.556138      -0.161163       0.368708       1.404138      -0.297935       1.699331          -0.000000
          168              H      -2.518678       3.420082       5.927812       0.183630       0.812295 0.58418574E+01  0.54145892E+02                                 1.563207                            1.509279      -1.232616       2.337474                    0.995653       3.422020       9.972475       0.451931       1.462242      -0.671377       0.016014       0.017068       0.018262       0.029686       0.009652      -0.002004       0.003305      -0.004025       0.015806      -0.013213       0.005188       0.008025              1.582330       1.332025       0.166919       0.162616       1.558398       0.377871       1.856566           0.000000
          169              H      11.168756       2.032665       3.437844       0.317808       0.538892 0.34508038E+01  0.27881646E+02                                 1.186557                            1.163327      -1.054858       2.529142                    0.999552       2.360362       6.304627       0.515458       1.470668      -0.674220      -0.027733       0.028499      -0.014006       0.042160      -0.011535       0.005470      -0.004560      -0.001130      -0.025950      -0.010722      -0.007048       0.017770              1.200719       1.234734      -0.138287       0.124196       1.220587      -0.140427       1.146837          -0.000000
          170              H      12.110860       0.936681       3.260117       0.298972       0.578716 0.36678223E+01  0.30634566E+02                                 1.300947                            1.236152      -1.370343       2.318582                    0.996115       3.004154       8.650268       0.469392       1.562309      -0.652312       0.006598      -0.013713      -0.009715       0.018055       0.004480       0.003608      -0.001701      -0.008024       0.003134      -0.008247       0.002754       0.005494              1.346149       1.327927      -0.183714      -0.237085       1.300868       0.274964       1.409651           0.000000
          171              H      10.188217       0.076716       4.191836       0.169572       0.950542 0.67779628E+01  0.63391181E+02                                 1.569856                            1.499147      -0.864774       2.496543                    0.999544       3.066084       8.187275       0.526691       1.243427      -0.719098      -0.017286      -0.011892      -0.012006       0.024174       0.008988       0.000537      -0.000473      -0.002448      -0.000192      -0.009096      -0.000007       0.009103              1.599003       1.734607       0.322034       0.341218       1.432354       0.244515       1.630047          -0.000000
          172              H      11.364570      -0.080073       5.216906       0.156951       0.937222 0.66992764E+01  0.61316747E+02                                 1.449577                            1.409047      -0.698331       2.563996                    0.999988       2.852198       7.088472       0.602144       1.111359      -0.753512       0.009282      -0.017032       0.010292       0.021958      -0.001229      -0.001551      -0.012370       0.003084      -0.013643      -0.014767       0.004027       0.010740              1.452563       1.477326      -0.234141       0.162961       1.477339      -0.253171       1.403023          -0.000001
          173              H      10.334844       1.089567       5.378476       0.164315       0.909733 0.63245916E+01  0.58323595E+02                                 1.535544                            1.453537      -0.881208       2.481193                    0.999570       3.138827       8.410716       0.530205       1.252711      -0.715454      -0.015703       0.011343       0.012458       0.023031       0.003249      -0.007401      -0.002522      -0.011569       0.003628      -0.011048       0.001689       0.009359              1.580429       1.591360      -0.226324      -0.414672       1.431992       0.303314       1.717937          -0.000000
          174              H      13.240491       2.745285       4.067966       0.138039       0.990743 0.70447429E+01  0.66563355E+02                                 1.601653                            1.515462      -0.870387       2.466805                    0.999050       3.303649       8.883466       0.530249       1.222521      -0.721739       0.003759       0.010007      -0.012284       0.016284       0.008830       0.001205      -0.000418       0.000373       0.007953      -0.010259       0.002686       0.007573              1.640733       1.714422       0.383594      -0.330987       1.606078      -0.328466       1.601698          -0.000000
          175              H      12.280902       2.755969       5.306667       0.163878       0.885079 0.61636989E+01  0.55029745E+02                                 1.372719                            1.333084      -0.723715       2.561688                    0.999965       2.745494       6.650962       0.634520       1.081197      -0.761774      -0.015324       0.014465       0.017633       0.027477      -0.001320       0.000872       0.009567       0.007537      -0.001254      -0.011840       0.004124       0.007717              1.378642       1.325327      -0.137803      -0.224068       1.346548       0.271656       1.464051          -0.000001
          176              H      13.294497       1.577679       5.112783       0.154553       0.960143 0.69506645E+01  0.64517126E+02                                 1.497578                            1.454098      -0.750363       2.538204                    0.999948       2.956557       7.517278       0.578449       1.140754      -0.745003       0.007761      -0.017935       0.010887       0.022370      -0.000333       0.011534      -0.000838      -0.009047      -0.008360      -0.014499       0.005684       0.008815              1.505515       1.620990      -0.238850       0.250925       1.476043      -0.208595       1.419511          -0.000001
          177              H      16.250907       3.994620       1.317691       0.334579       0.530422 0.33080300E+01  0.26236163E+02                                 1.137549                            1.109481      -1.094847       2.519919                    0.999596       2.228119       5.744070       0.553444       1.395409      -0.688628      -0.010346       0.012946      -0.031757       0.035821       0.001486      -0.004468      -0.004217      -0.005111       0.024953      -0.007961      -0.003149       0.011111              1.146708       1.033283      -0.073644       0.165624       1.048164      -0.211552       1.358676          -0.000000
          178              H      17.429004       3.703090       2.129129       0.310740       0.568020 0.35586759E+01  0.28193584E+02                                 1.109202                            1.086601      -0.884107       2.608987                    0.999845       2.127577       5.146331       0.621385       1.244180      -0.722500       0.040680       0.003830      -0.002238       0.040921       0.001623      -0.004498       0.001810       0.020885      -0.026369      -0.010579      -0.005160       0.015739              1.111122       1.432951       0.058020       0.050759       0.932989      -0.015141       0.967425          -0.000001
          179              H      16.186074       5.331210       3.238575       0.184609       0.839621 0.57931624E+01  0.51339359E+02                                 1.373938                            1.331992      -0.724182       2.582848                    0.999975       2.684579       6.652656       0.601801       1.148467      -0.744325       0.000366       0.032735       0.000334       0.032739       0.002013      -0.010366       0.003905      -0.017681      -0.005454      -0.016286       0.005231       0.011054              1.379731       1.205731       0.198290       0.024839       1.779017      -0.043174       1.154443          -0.000001
          180              H      14.952410       4.363730       3.226008       0.174780       0.923027 0.66383375E+01  0.61818282E+02                                 1.539822                            1.483740      -0.927502       2.470558                    0.999354       3.077974       8.225292       0.528885       1.243619      -0.718429      -0.023975       0.008232       0.003155       0.025545      -0.002406      -0.006841       0.013428       0.008906       0.003578      -0.016023       0.000186       0.015837              1.560889       2.137638       0.030098       0.140428       1.281368      -0.014832       1.263661          -0.000000
          181              H      16.206522       4.026495       4.105665       0.136736       0.932060 0.64457149E+01  0.59152394E+02                                 1.496068                            1.416382      -0.751581       2.518771                    0.999811       3.145800       8.149285       0.571852       1.167134      -0.735249      -0.003331       0.004229       0.020072       0.020781      -0.008436      -0.005411       0.003936      -0.002929       0.040424      -0.015397      -0.001045       0.016442              1.532785       1.344712      -0.143857       0.354801       1.367997      -0.316036       1.885646           0.000000
          182              H      16.501440       1.662887       1.466694       0.187041       0.861372 0.60682983E+01  0.54298234E+02                                 1.390165                            1.358462      -0.725744       2.582780                    0.999973       2.681731       6.634945       0.600244       1.140405      -0.747105       0.001404      -0.022582      -0.024732       0.033520       0.002574      -0.010450       0.006010      -0.014211       0.007207      -0.016025       0.004249       0.011776              1.386344       1.245243      -0.130623      -0.187845       1.390942       0.281646       1.522848          -0.000001
          183              H      16.392881       1.788423       3.024944       0.140542       0.937389 0.67638544E+01  0.63119571E+02                                 1.536936                            1.481744      -0.663529       2.567168                    0.999998       3.163649       8.392035       0.539204       1.217260      -0.724154      -0.002513      -0.021213       0.009816       0.023509       0.002101       0.007217      -0.008977      -0.018758       0.003114      -0.015098       0.000141       0.014957              1.553196       1.354594      -0.091985       0.336521       1.393798      -0.232939       1.911197          -0.000000
          184              H      15.146482       2.094806       2.125539       0.183632       0.812277 0.58416542E+01  0.54143241E+02                                 1.563154                            1.509230      -1.232472       2.337544                    0.995654       3.421864       9.971771       0.451951       1.462199      -0.671386      -0.025660      -0.011267      -0.009791       0.029686       0.000932       0.003104       0.001800       0.001201      -0.037766      -0.013213       0.005186       0.008027              1.582276       2.138918       0.101108       0.146833       1.345765       0.019136       1.262144           0.000000
          185              C      -7.298323      14.373379       4.355201       0.573178      26.329417 0.27322000E+03  0.57775831E+04                                 8.208033                            5.857966      -0.047614       2.027061                    0.999618      23.054914      64.980912       0.614978       0.470991      -1.021503      -0.062264      -0.012818       0.020309       0.066735      -0.032668       0.081004      -0.017404       0.049470      -0.024250      -0.073744      -0.030314       0.104058             10.496455      10.628899       3.019101      -5.759575       9.443883      -0.724233      11.416583          -0.000000
          186              C      -6.315083      14.699755       3.240370      -0.012034      42.791537 0.43027719E+03  0.10022716E+05                                10.609795                            6.855988      -0.009593       1.997108                    0.999237      27.280567      76.386028       0.641868       0.409660      -1.075703       0.011094       0.020584      -0.046021       0.051621      -0.010580       0.001489       0.005197      -0.007036      -0.063186      -0.022155       0.000210       0.021945             14.747478      14.483319       5.614332      -8.009991      13.643620      -0.469074      16.115494          -0.000001
          187              C      -5.590299      15.847368       3.260117      -0.195285      41.563078 0.47801359E+03  0.11599761E+05                                10.649367                            7.417213      -0.199830       1.884685                    0.999483      31.834751      95.430193       0.584823       0.431591      -1.046361      -0.024839       0.001048      -0.027992       0.037438      -0.035626       0.012327       0.019986      -0.023299      -0.048218      -0.045791      -0.001136       0.046926             13.932701      13.713558       7.951734      -5.346731      16.163998      -1.776407      11.920546          -0.000001
          188              C       5.754428      -0.649661       2.743094      -0.197324      41.387900 0.48936211E+03  0.11965100E+05                                10.658375                            7.525180      -0.262343       1.862346                    0.999394      32.318486      97.781660       0.577278       0.433945      -1.043185       0.014596       0.009187      -0.004085       0.017724       0.001938      -0.004480      -0.017281       0.075426       0.003618      -0.044807       0.006909       0.037898             13.725348      10.772606       4.117037      -1.303825      23.579343       2.882698       6.824096          -0.000001
          189              C       6.467215       0.502544       2.780794      -0.011590      41.713845 0.44337956E+03  0.10439513E+05                                10.490731                            7.014625      -0.131226       1.955421                    0.999357      27.769674      79.008330       0.625082       0.416164      -1.068001       0.020888      -0.043580      -0.001662       0.048356       0.010307       0.001968      -0.001148       0.018917       0.024096      -0.018135       0.007453       0.010682             13.862826      11.829148       0.624702      -2.827122      22.026952       4.063983       7.732377          -0.000000
          190              C       5.864748       1.769188       3.342697       0.586237      24.144750 0.25768543E+03  0.53978958E+04                                 7.835741                            5.760118      -0.211592       1.982707                    0.999200      22.976208      65.557471       0.605574       0.482841      -1.009916       0.001148       0.066094       0.022624       0.069868      -0.003640       0.082687      -0.008252       0.066943       0.094730      -0.059234      -0.048838       0.108072              9.547682       7.137001      -0.618839      -2.366517      14.781532       1.982064       6.724512          -0.000000
          191              C      -7.960200      11.544159       9.283076      -0.044214      43.044741 0.47012839E+03  0.11207668E+05                                10.625277                            7.173368       0.057632       2.001694                    0.999293      28.382962      80.668053       0.625959       0.410451      -1.074084      -0.043510      -0.057247       0.036977       0.080855      -0.011696       0.005674       0.016224      -0.009926       0.001420      -0.022411       0.002242       0.020169             13.962307      10.316731      -4.264220       0.766166      10.104097      -4.115640      21.466092          -0.000000
          192              C      -7.130989      10.581576       9.809076      -0.178792      39.010540 0.47984089E+03  0.11676743E+05                                10.220910                            7.460786      -0.248092       1.863356                    0.999312      32.167458      97.146404       0.578600       0.435014      -1.042371      -0.061046      -0.035481       0.003554       0.070697       0.026166       0.008791       0.045034       0.014595      -0.061613      -0.056547       0.000680       0.055868             12.474322      10.402294      -5.242529       2.113179      11.288408      -4.522412      15.732263          -0.000001
          193              C      -7.148154      10.300882      11.153694       0.007521      41.568589 0.42464464E+03  0.98655339E+04                                10.429905                            6.837103      -0.081404       1.978608                    0.999304      27.016792      75.712171       0.638648       0.412810      -1.072932      -0.040192       0.022524      -0.012111       0.047639       0.014715       0.008859       0.023242       0.011628       0.034482      -0.028506      -0.004685       0.033191             14.173141      14.402974      -8.616853       2.017157      13.893592      -4.205407      14.222858          -0.000000
          194              C      -8.090031      10.940574      11.966929      -0.156771      36.921765 0.43326596E+03  0.10223748E+05                                 9.780189                            7.043076      -0.107821       1.935733                    0.999476      29.956259      87.569920       0.604574       0.429340      -1.051311       0.014654      -0.012256      -0.013880       0.023614       0.045768       0.014792       0.014739      -0.017464       0.071903      -0.058629       0.007871       0.050758             12.107462      13.984802      -7.661215      -1.526038      11.763452      -0.212921      10.574132          -0.000001
          195              C      -8.940772      11.853185      11.480424       0.077781      39.643213 0.39085783E+03  0.89007600E+04                                10.113798                            6.570005      -0.116796       1.972042                    0.999253      26.245751      72.992227       0.649462       0.414137      -1.071294      -0.006005      -0.006369      -0.002500       0.009104      -0.010742       0.008430       0.020810       0.024369       0.037528      -0.033460       0.009973       0.023487             13.640536      14.343858      -6.880526      -4.980103      10.647743       1.646733      15.930006          -0.000000
          196              C      -8.883013      12.159280      10.144781      -0.197236      39.416544 0.49033006E+03  0.11933234E+05                                10.174914                            7.469018      -0.125241       1.906038                    0.999537      31.628053      93.882249       0.589884       0.426648      -1.053012      -0.014519      -0.047848      -0.011090       0.051217      -0.018924       0.038733       0.012613      -0.010416      -0.095539      -0.060002       0.019753       0.040250             12.338363      10.320801      -3.338105      -3.723921       8.096332      -0.336990      18.597955          -0.000001
          197              C      -8.018676      11.833634       7.796635       0.551560      25.351957 0.27535867E+03  0.58434997E+04                                 7.992973                            5.879441      -0.049309       2.020239                    0.999633      23.481892      66.648836       0.613094       0.470765      -1.019994      -0.059055      -0.014793      -0.062246       0.087068       0.068741      -0.000932      -0.001617      -0.009631      -0.174575      -0.058222      -0.039804       0.098026              9.831832       7.171111      -2.450111       1.515306       7.279132      -2.517731      15.045252           0.000000
          198              C      -6.231124       9.277633      11.712007       0.575105      26.018619 0.26399412E+03  0.55410648E+04                                 8.151875                            5.769108      -0.159405       1.996100                    0.999397      22.895437      64.531271       0.617238       0.472775      -1.019376       0.030501      -0.037951       0.037696       0.061576       0.076332       0.019619       0.019262       0.000122      -0.130517      -0.054588      -0.048647       0.103236             10.415913      10.334439      -5.621123       1.916620      10.151752      -3.266296      10.761548           0.000000
          199              C      10.561328      -3.228044      11.920253       0.573110      26.331432 0.27324702E+03  0.57782944E+04                                 8.208403                            5.858236      -0.047658       2.027026                    0.999618      23.055942      64.984493       0.614968       0.470988      -1.021505      -0.005647       0.053607       0.039295       0.066706       0.015353       0.051944      -0.015252       0.037963       0.246687      -0.073751      -0.030345       0.104096             10.496910       9.736518      -2.368531      -2.002906      16.245928       2.218696       5.508285          -0.000000
          200              C       1.010728      14.704305      11.580956      -0.011935      42.788025 0.43023692E+03  0.10021582E+05                                10.609467                            6.855834      -0.009780       1.997059                    0.999237      27.279325      76.382765       0.641850       0.409679      -1.075686       0.025689      -0.042626       0.013772       0.051638       0.012292      -0.013301       0.000610       0.003489       0.043304      -0.022170       0.000174       0.021996             14.746892      14.461304      -2.560222      -2.410076      23.480546       3.352755       6.298826          -0.000001
          201              C       0.302302      13.546857      11.546847      -0.195323      41.560126 0.47797767E+03  0.11598622E+05                                10.648497                            7.416657      -0.199726       1.884717                    0.999482      31.834472      95.426926       0.584881       0.431559      -1.046385       0.023999      -0.000517       0.028716       0.037427       0.011635      -0.021249      -0.009893       0.055643       0.091269      -0.045818      -0.001143       0.046961             13.931350      11.636579       1.709545      -0.915828      24.417398       2.135668       5.740073          -0.000001
          202              C      -0.896545      10.836099      12.132089      -0.197161      41.376824 0.48920915E+03  0.11960446E+05                                10.656256                            7.523776      -0.262261       1.862411                    0.999394      32.315383      97.769074       0.577358       0.433919      -1.043199      -0.002692      -0.016272      -0.006322       0.017663      -0.019301       0.014866       0.023882      -0.038185       0.051056      -0.044777       0.006835       0.037941             13.722159      14.995907       8.057255      -4.321594      17.305591      -0.994629       8.864980          -0.000001
          203              C      -1.621600       9.691271      12.105160      -0.011614      41.716970 0.44341581E+03  0.10440626E+05                                10.491429                            7.015043      -0.131264       1.955398                    0.999357      27.770795      79.013647       0.625043       0.416180      -1.067986       0.024665       0.016221      -0.038322       0.048374      -0.003853       0.011979       0.007602      -0.004102      -0.018486      -0.018117       0.007433       0.010684             13.863728      15.824102       5.547199      -6.499164      14.665492      -0.158185      11.101589          -0.000000
          204              C      -2.761231       9.472037      13.072783       0.586244      24.144263 0.25768071E+03  0.53977849E+04                                 7.835694                            5.760108      -0.211726       1.982675                    0.999200      22.976178      65.557815       0.605566       0.482848      -1.009909      -0.055963      -0.033149       0.025511       0.069868       0.001739       0.079851      -0.005284       0.057960       0.135878      -0.059224      -0.048842       0.108066              9.547576      10.843846       2.294337      -4.640870       9.938208      -1.165098       7.860675          -0.000000
          205              C       8.139773       1.455044       9.699567      -0.044228      43.041999 0.47010482E+03  0.11206876E+05                                10.624529                            7.172974       0.057854       2.001762                    0.999291      28.382173      80.662878       0.626010       0.410426      -1.074109       0.004529       0.080676      -0.002743       0.080850       0.003961      -0.006695      -0.001591       0.038581       0.016127      -0.022412       0.002254       0.020158             13.961180      13.766195      -6.914150       2.320912      12.043091      -4.544440      16.074256          -0.000000
          206              C       8.197969       1.884087       8.394443      -0.178817      39.011694 0.47986049E+03  0.11677333E+05                                10.221098                            7.460935      -0.248095       1.863350                    0.999314      32.167775      97.147637       0.578595       0.435014      -1.042372       0.020882       0.059634       0.031746       0.070711       0.035232       0.001504       0.034033       0.044577      -0.055738      -0.056545       0.000713       0.055831             12.474537       9.947570      -4.007643       1.301802       9.968020      -4.878800      17.508020          -0.000001
          207              C       7.250028       2.745036       7.897168       0.007615      41.566095 0.42461267E+03  0.98646497E+04                                10.429737                            6.837011      -0.081572       1.978569                    0.999305      27.015534      75.709211       0.638626       0.412830      -1.072914      -0.000211       0.001768       0.047584       0.047618       0.006238       0.012538       0.013858       0.039011      -0.048672      -0.028495      -0.004649       0.033144             14.172869       9.815912      -3.450105      -1.175307       9.338722      -4.400779      23.363974          -0.000000
          208              C       6.278051       3.256021       8.764258      -0.156809      36.923473 0.43328977E+03  0.10224451E+05                                 9.780433                            7.043234      -0.107912       1.935700                    0.999476      29.957293      87.573578       0.604571       0.429336      -1.051313       0.017432      -0.007032      -0.014285       0.023609       0.015040       0.031730       0.002878       0.019400      -0.142764      -0.058596       0.007881       0.050715             12.107778      10.075678      -2.906194      -4.487806       7.458938      -0.543508      18.788718          -0.000001
          209              C       6.216848       2.891702      10.051430       0.077778      39.643582 0.39086357E+03  0.89009492E+04                                10.113987                            6.570151      -0.117107       1.971961                    0.999251      26.245899      72.993572       0.649439       0.414149      -1.071283       0.006021       0.006364       0.002467       0.009101      -0.006463       0.004273       0.011020       0.051421       0.022094      -0.033425       0.009986       0.023439             13.640747      14.782876      -6.217739      -5.467194       9.692205       1.125920      16.447159          -0.000000
          210              C       7.140553       1.995516      10.525368      -0.197170      39.414433 0.49030453E+03  0.11932437E+05                                10.174557                            7.468844      -0.125341       1.906018                    0.999537      31.627068      93.878092       0.589890       0.426650      -1.053012       0.037004       0.034298      -0.008625       0.051186       0.034564       0.002907      -0.006947       0.038576       0.119110      -0.059992       0.019681       0.040311             12.337813      14.298404      -7.106151      -1.443047      11.189247      -0.499693      11.525789          -0.000001
          211              C       9.204249       0.560727      10.302761       0.551567      25.351868 0.27535958E+03  0.58435242E+04                                 7.992991                            5.879482      -0.049475       2.020187                    0.999634      23.481808      66.648642       0.613087       0.470771      -1.019991       0.063288       0.012265       0.058547       0.087084       0.061038       0.008086       0.025918      -0.086477      -0.107277      -0.058183      -0.039847       0.098029              9.831824      10.190244      -4.060118       2.390314       8.123783      -3.223965      11.181445           0.000000
          212              C       7.310372       3.180654       6.480740       0.575113      26.019406 0.26400373E+03  0.55413248E+04                                 8.152069                            5.769234      -0.159424       1.996080                    0.999396      22.895842      64.533043       0.617227       0.472778      -1.019372      -0.011531       0.026538      -0.054406       0.061621       0.067555       0.026994       0.032571      -0.036346      -0.125474      -0.054578      -0.048615       0.103193             10.416167       7.334978      -2.295127      -0.134947       7.236748      -3.369693      16.676774           0.000000
          213              C      -4.329616       8.126384      16.652450       0.573070      26.332351 0.27325582E+03  0.57785442E+04                                 8.208630                            5.858344      -0.047824       2.026967                    0.999619      23.056693      64.987599       0.614958       0.470990      -1.021501       0.017884       0.003092      -0.064218       0.066734       0.063840      -0.016792      -0.046291      -0.017001      -0.155457      -0.073716      -0.030306       0.104022             10.497289       7.203982      -2.356081       0.373869       7.948742       3.518742      16.339142          -0.000000
          214              C       5.721102      15.757485       0.055652      -0.011913      42.786355 0.43021604E+03  0.10020943E+05                                10.609054                            6.855567      -0.009722       1.997090                    0.999237      27.278956      76.380367       0.641878       0.409667      -1.075697       0.012917       0.035901       0.034737       0.051598      -0.002560      -0.004139      -0.009611       0.037335      -0.016383      -0.022075       0.000019       0.022056             14.746449       9.176581      -4.126789       1.399261      11.567481       4.432426      23.495284          -0.000001
          215              C       6.394798      15.313080       1.147145      -0.195356      41.562986 0.47801401E+03  0.11599579E+05                                10.648627                            7.416732      -0.199878       1.884659                    0.999482      31.835019      95.424964       0.584910       0.431535      -1.046412       0.012565       0.033836      -0.009891       0.037424      -0.007138      -0.013680      -0.010590       0.048538      -0.120313      -0.045533      -0.001534       0.047068             13.931694       9.036853      -2.851756       4.758967       9.340436       1.097265      23.417792          -0.000001
          216              C       8.304462      14.969647       3.462977      -0.197173      41.391856 0.48943677E+03  0.11966975E+05                                10.658694                            7.525663      -0.262493       1.862340                    0.999395      32.314190      97.757999       0.577290       0.433935      -1.043226       0.001275      -0.002390       0.017489       0.017697       0.023300      -0.023194       0.002207      -0.018405       0.082533      -0.044761       0.007038       0.037723             13.725835      17.354467      -5.696198       5.956012       8.289791      -3.578164      15.533247          -0.000001
          217              C       8.987840      14.511556       4.540108      -0.011627      41.714393 0.44339461E+03  0.10439896E+05                                10.490479                            7.014533      -0.131347       1.955378                    0.999356      27.770322      79.008814       0.625118       0.416139      -1.068023      -0.048314       0.002263      -0.001282       0.048384       0.002641      -0.001125      -0.001300      -0.026550       0.026365      -0.017966       0.007571       0.010395             13.862396      19.267988      -6.236625       2.486630       8.230071      -1.874022      14.089130          -0.000000
          218              C      10.389107      13.965273       4.394696       0.586247      24.146340 0.25769594E+03  0.53982554E+04                                 7.836660                            5.760622      -0.211724       1.982671                    0.999200      22.976783      65.563302       0.605477       0.482906      -1.009866       0.057837      -0.032664       0.021681       0.069873       0.053789      -0.011021      -0.040225      -0.105309      -0.127652      -0.059200      -0.048725       0.107924              9.548944      13.615069      -3.686909       1.594636       6.149407       0.324536       8.882354          -0.000000
          219              C      -6.517951       4.222771      13.088940      -0.044241      43.043352 0.47012088E+03  0.11207260E+05                                10.624278                            7.172783       0.057563       2.001654                    0.999292      28.382806      80.662455       0.626064       0.410390      -1.074141      -0.030159      -0.010920      -0.074264       0.080895      -0.009950      -0.006372      -0.004655       0.005328      -0.058454      -0.022245       0.002069       0.020176             13.960833      13.681832       4.618680      -0.865320      18.694406       5.889373       9.506262          -0.000000
          220              C      -7.756982       3.630770      13.160749      -0.178791      39.018104 0.47994627E+03  0.11679961E+05                                10.222455                            7.461833      -0.248295       1.863293                    0.999314      32.168253      97.151848       0.578532       0.435040      -1.042354      -0.002711       0.022189      -0.067077       0.070703      -0.036193      -0.004594      -0.039986      -0.021174       0.027703      -0.056058       0.000659       0.055399             12.476290      15.438642       5.578082      -0.593615      14.324678       3.383140       7.665550          -0.000001
          221              C      -7.996823       2.430153      12.537808       0.007473      41.561804 0.42459449E+03  0.98637503E+04                                10.427278                            6.835676      -0.081681       1.978526                    0.999302      27.015877      75.699030       0.638879       0.412686      -1.073048       0.038724       0.020338      -0.018840       0.047624      -0.016427      -0.002642      -0.013080      -0.044833      -0.008002      -0.028315      -0.004670       0.032985             14.168994      21.136657       6.163594      -3.011393      13.166995       2.523399       8.203331          -0.000000
          222              C      -6.990115       1.864206      11.747912      -0.156731      36.920180 0.43324592E+03  0.10223163E+05                                 9.779890                            7.042910      -0.107935       1.935704                    0.999477      29.956198      87.569429       0.604581       0.429340      -1.051310      -0.017732       0.010357       0.011726       0.023647      -0.017394       0.028601      -0.013480      -0.081617       0.023829      -0.058536       0.008171       0.050365             12.106905      18.597086       1.391800      -5.049368       9.150730       2.223663       8.572899          -0.000001
          223              C      -5.785123       2.434730      11.622247       0.077777      39.642365 0.39085141E+03  0.89005796E+04                                10.113697                            6.570002      -0.116779       1.972048                    0.999253      26.245462      72.991352       0.649455       0.414143      -1.071290      -0.002789       0.005321      -0.006826       0.009093      -0.007528      -0.020179      -0.005536      -0.025406      -0.051504      -0.033309       0.009959       0.023350             13.640274      17.159865      -1.586945      -6.390669      12.427147       5.408161      11.333808          -0.000000
          224              C      -5.541885       3.609709      12.286477      -0.197230      39.412352 0.49026732E+03  0.11931208E+05                                10.173929                            7.468367      -0.125234       1.906052                    0.999537      31.626023      93.871229       0.589936       0.426628      -1.053035      -0.035458       0.023067      -0.028874       0.051216       0.008990      -0.003094      -0.039128       0.035995      -0.100615      -0.059778       0.019456       0.040323             12.337107      11.349583      -0.341965      -3.125922      14.765820       6.432218      10.895917          -0.000001
          225              C      -6.234885       5.578283      13.704700       0.551632      25.350775 0.27534276E+03  0.58431066E+04                                 7.992909                            5.879409      -0.048981       2.020344                    0.999635      23.481205      66.647650       0.613071       0.470788      -1.019977       0.014675       0.079419      -0.032615       0.087101      -0.014339       0.040102      -0.046328       0.015820       0.197715      -0.058179      -0.039770       0.097949              9.831741       9.284890       3.215829      -0.177158      13.860352       3.213553       6.349982           0.000000
          226              C      -9.330618       1.790269      12.643726       0.575052      26.023358 0.26405079E+03  0.55425504E+04                                 8.152856                            5.769790      -0.159551       1.996010                    0.999396      22.897749      64.539457       0.617192       0.472785      -1.019370      -0.047811      -0.038493      -0.005173       0.061599      -0.022658       0.037065      -0.062661      -0.032333       0.151316      -0.054511      -0.048602       0.103113             10.417137      14.850187       4.694058      -1.638639      10.201807       1.608241       6.199416           0.000000
          227              C       3.773091       5.315387       2.976473       0.573207      26.328868 0.27321669E+03  0.57775216E+04                                 8.208036                            5.858010      -0.047680       2.027046                    0.999618      23.054848      64.981737       0.614961       0.471004      -1.021491       0.050048      -0.043919       0.004613       0.066746       0.037906       0.007142       0.005255      -0.159467      -0.092304      -0.073692      -0.030310       0.104003             10.496402      16.775498      -3.197725       0.228826       5.500256      -0.708279       9.213452          -0.000000
          228              C       2.289733       5.641012       3.075210      -0.011958      42.786937 0.43023093E+03  0.10021363E+05                                10.609091                            6.855649      -0.009695       1.997081                    0.999237      27.279599      76.382122       0.641880       0.409663      -1.075702      -0.049707      -0.013834      -0.002508       0.051657      -0.008217       0.002719       0.012123      -0.023452       0.039090      -0.022080       0.000037       0.022043             14.746372      23.617521      -4.646791       0.666909       6.972503      -2.293976      13.649091          -0.000001
          229              C       1.599679       6.095253       1.998079      -0.195326      41.561145 0.47799601E+03  0.11599020E+05                                10.648173                            7.416482      -0.199891       1.884657                    0.999483      31.834647      95.423001       0.584933       0.431522      -1.046421      -0.011741      -0.034351       0.009126       0.037432       0.005002      -0.015633       0.024492      -0.051803       0.085395      -0.045545      -0.001561       0.047106             13.930883      20.190283      -4.419151       4.991140       7.192969      -3.554386      14.409397          -0.000001
          230              C     -10.455865      -0.568979      17.566216      -0.197175      41.388846 0.48938861E+03  0.11965538E+05                                10.657906                            7.525042      -0.262539       1.862321                    0.999393      32.314231      97.758004       0.577341       0.433906      -1.043241      -0.013139       0.009503      -0.007087       0.017696      -0.014803      -0.000182       0.000016      -0.007918      -0.134246      -0.044749       0.007051       0.037698             13.724660      10.123273      -3.047052       4.686106       7.717585      -1.323933      23.333122          -0.000001
          231              C     -11.126975      -0.118264      16.478313      -0.011640      41.715299 0.44339812E+03  0.10440004E+05                                10.490663                            7.014584      -0.131483       1.955332                    0.999357      27.770410      79.009251       0.625112       0.416142      -1.068021       0.002776       0.025123       0.041220       0.048353      -0.000760      -0.000676      -0.011876       0.003700      -0.034283      -0.017942       0.007558       0.010384             13.862673      10.323426      -3.660407       1.396788       8.365615       1.240959      22.898978          -0.000000
          232              C     -10.786144      -0.619392      15.094200       0.586232      24.146955 0.25770426E+03  0.53984647E+04                                 7.836719                            5.760674      -0.211674       1.982682                    0.999201      22.977028      65.563880       0.605482       0.482899      -1.009871      -0.003028      -0.000317      -0.069826       0.069892       0.047694      -0.006151      -0.033116      -0.124632      -0.132743      -0.059222      -0.048687       0.107909              9.549008       8.237876      -1.399154       0.433343       5.342235       1.852662      15.066912          -0.000000
          233              C       9.044858       7.365132       3.832792      -0.044253      43.044256 0.47012886E+03  0.11207565E+05                                10.624658                            7.172998       0.057632       2.001685                    0.999292      28.383170      80.665487       0.626031       0.410408      -1.074123       0.069150      -0.012578       0.039986       0.080862       0.003472      -0.013333       0.003105      -0.018122       0.045415      -0.022274       0.002117       0.020157             13.961383      18.149980       6.415269      -2.432191      14.920071       2.896178       8.814097          -0.000000
          234              C       9.396482       8.490673       4.540108      -0.178783      39.018513 0.47995015E+03  0.11680134E+05                                10.222791                            7.462064      -0.248411       1.863260                    0.999313      32.168440      97.154236       0.578497       0.435064      -1.042335       0.042861      -0.046386       0.031798       0.070709      -0.027660      -0.009179      -0.035810      -0.033908       0.090853      -0.056077       0.000679       0.055398             12.476722      13.285724       5.396406      -0.306733      15.322395       4.507277       8.822046          -0.000001
          235              C      10.601429       9.111034       4.315706       0.007505      41.561947 0.42459514E+03  0.98637776E+04                                10.427337                            6.835693      -0.081631       1.978536                    0.999303      27.015849      75.699209       0.638876       0.412688      -1.073046       0.001649      -0.044629      -0.016620       0.047652      -0.001284      -0.014009      -0.026484      -0.008658       0.021245      -0.028316      -0.004665       0.032981             14.169111      12.299112       3.878640      -0.780646      19.109413       7.853606      11.098808          -0.000000
          236              C      11.508576       8.526305       3.425277      -0.156774      36.921362 0.43325925E+03  0.10223576E+05                                 9.780108                            7.043023      -0.107933       1.935694                    0.999476      29.957012      87.572808       0.604574       0.429340      -1.051308      -0.014388       0.008931       0.016456       0.023613       0.011483       0.004979      -0.051512       0.022375       0.030672      -0.058509       0.008131       0.050378             12.107226      10.442119      -0.534319      -3.115803      14.415310       7.057379      11.464251          -0.000001
          237              C      11.215527       7.407489       2.750275       0.077788      39.644347 0.39086573E+03  0.89010572E+04                                10.114320                            6.570328      -0.116828       1.972039                    0.999253      26.245974      72.995269       0.649403       0.414169      -1.071265       0.002766      -0.005333       0.006813       0.009083       0.001857      -0.025970      -0.005802      -0.025724      -0.001224      -0.033316       0.009977       0.023339             13.641226      15.963648      -1.296354      -6.500118      12.511166       5.850869      12.448865          -0.000000
          238              C       9.990825       6.822600       2.947749      -0.197191      39.413430 0.49028580E+03  0.11931785E+05                                10.174045                            7.468438      -0.125335       1.906015                    0.999537      31.626802      93.874445       0.589941       0.426620      -1.053038       0.012955      -0.009551       0.048602       0.051197       0.005928       0.006066       0.007600      -0.095412       0.068152      -0.059813       0.019444       0.040369             12.337249      17.759137       1.684960      -4.997039      10.011714       2.394301       9.240895          -0.000001
          239              C       7.755792       6.614463       4.100280       0.551616      25.351371 0.27534912E+03  0.58432867E+04                                 7.993120                            5.879536      -0.049236       2.020268                    0.999635      23.481482      66.649113       0.613054       0.470797      -1.019970      -0.018840      -0.076904       0.036321       0.087112      -0.043032       0.058480      -0.041014       0.004042       0.062306      -0.058209      -0.039745       0.097954              9.832046      11.941851       4.831843      -1.483941      10.957390       1.178242       6.596897           0.000000
          240              C      10.957850      10.338551       5.067903       0.575153      26.020306 0.26401430E+03  0.55416002E+04                                 8.152365                            5.769476      -0.159606       1.996025                    0.999395      22.895850      64.533313       0.617194       0.472799      -1.019362       0.028863       0.049866       0.021758       0.061588      -0.034057       0.043587      -0.065301      -0.023456       0.078467      -0.054482      -0.048577       0.103059             10.416473       9.159914       3.195370      -0.183682      14.059449       5.052214       8.030055           0.000000
          241              C      -5.006236      12.995340       0.132846       0.573070      26.332331 0.27325575E+03  0.57785425E+04                                 8.208626                            5.858344      -0.047825       2.026967                    0.999619      23.056693      64.987599       0.614958       0.470990      -1.021501       0.017884      -0.060993      -0.020333       0.066734      -0.038736       0.053451      -0.063256       0.026751      -0.024199      -0.073716      -0.030306       0.104022             10.497280       7.203982       1.200360      -2.061563      12.870376       5.427097      11.417481          -0.000000
          242              C      -5.179098      14.016780       1.247677      -0.011913      42.786329 0.43021586E+03  0.10020938E+05                                10.609050                            6.855566      -0.009722       1.997090                    0.999237      27.278957      76.380371       0.641878       0.409667      -1.075697       0.012917       0.019408       0.046031       0.051598      -0.002933      -0.003883      -0.003567       0.021749      -0.063141      -0.022075       0.000019       0.022056             14.746438       9.176583       2.796559      -3.341799      18.948235       7.294293      16.114497          -0.000001
          243              C      -4.505402      15.195110       1.227930      -0.195356      41.563000 0.47801402E+03  0.11599579E+05                                10.648629                            7.416731      -0.199878       1.884659                    0.999482      31.835016      95.424949       0.584910       0.431535      -1.046412       0.012565      -0.021455       0.027971       0.037424      -0.010174      -0.011600      -0.019919       0.072596      -0.048141      -0.045533      -0.001534       0.047068             13.931698       9.036857       5.468070      -0.938392      20.838199       5.555507      11.920038          -0.000001
          244              C      -2.595738      17.478466       1.744953      -0.197173      41.391900 0.48943727E+03  0.11966990E+05                                10.658700                            7.525666      -0.262503       1.862337                    0.999395      32.314206      97.758047       0.577290       0.433934      -1.043227       0.001275       0.017170       0.004095       0.017698      -0.030048       0.013339       0.012438      -0.044790       0.003378      -0.044760       0.007038       0.037722             13.725845      17.354488       7.612485      -3.157692      16.998733      -0.201286       6.824316          -0.000001
          245              C       8.311220      -0.606148       1.707253      -0.011627      41.714394 0.44339448E+03  0.10439893E+05                                10.490479                            7.014532      -0.131347       1.955378                    0.999356      27.770321      79.008810       0.625118       0.416139      -1.068023      -0.048314      -0.002013       0.001646       0.048384      -0.002004       0.002055      -0.000991      -0.027346       0.023976      -0.017966       0.007571       0.010395             13.862398      19.267997       4.573121      -4.915830      14.586707       0.590761       7.732489          -0.000000
          246              C      -0.511093      18.710270       1.145350       0.586247      24.146337 0.25769578E+03  0.53982513E+04                                 7.836659                            5.760620      -0.211725       1.982671                    0.999200      22.976782      65.563298       0.605477       0.482906      -1.009866       0.057837       0.032024      -0.022617       0.069873      -0.029722       0.046167      -0.068972      -0.031170       0.094766      -0.059200      -0.048725       0.107924              9.548945      13.615076       2.819681      -2.861044       8.306374       1.160898       6.725383          -0.000000
          247              C       4.382249       4.123152      13.157159      -0.044241      43.043365 0.47012100E+03  0.11207264E+05                                10.624280                            7.172784       0.057562       2.001654                    0.999292      28.382813      80.662488       0.626064       0.410390      -1.074141      -0.030159      -0.065294      -0.037029       0.080895      -0.002344      -0.011581      -0.012392       0.025281       0.001405      -0.022245       0.002069       0.020176             13.960836      13.681835      -2.476552       3.993455       6.736871       1.252846      21.463802          -0.000000
          248              C       3.143218       4.404126      12.631159      -0.178791      39.018120 0.47994628E+03  0.11679961E+05                                10.222458                            7.461833      -0.248296       1.863293                    0.999314      32.168253      97.151846       0.578532       0.435040      -1.042354      -0.002711      -0.070561      -0.003562       0.070703       0.008801      -0.035405      -0.028433      -0.050968      -0.061679      -0.056058       0.000659       0.055399             12.476293      15.438642      -2.570069       4.986197       6.255174       0.254195      15.735064          -0.000001
          249              C       2.903377       4.257370      11.286541       0.007473      41.561802 0.42459454E+03  0.98637518E+04                                10.427277                            6.835676      -0.081682       1.978526                    0.999302      27.015878      75.699033       0.638879       0.412686      -1.073048       0.038724      -0.024918       0.012151       0.047624       0.003476      -0.016271      -0.018566      -0.030687       0.034438      -0.028315      -0.004670       0.032984             14.168991      21.136640      -5.035989       4.658022       7.150947       0.190680      14.219387          -0.000000
          250              C       3.910085       3.725503      10.473306      -0.156731      36.920174 0.43324611E+03  0.10223168E+05                                 9.779890                            7.042913      -0.107935       1.935704                    0.999477      29.956198      87.569433       0.604580       0.429340      -1.051310      -0.017732       0.007189       0.013895       0.023647       0.032954      -0.005878      -0.019696      -0.065588       0.071919      -0.058536       0.008171       0.050365             12.106902      18.597076      -5.211009      -0.527805       7.149357       1.447635      10.574274          -0.000001
          251              C       5.115077       3.402080      10.959811       0.077777      39.642363 0.39085164E+03  0.89005856E+04                                10.113694                            6.570002      -0.116780       1.972048                    0.999253      26.245461      72.991335       0.649455       0.414143      -1.071290      -0.002789      -0.008288       0.002493       0.009093      -0.016093      -0.014314      -0.017051       0.004291       0.037587      -0.033309       0.009959       0.023350             13.640268      17.159860      -5.384705      -3.789986       7.830838       3.625945      15.930106          -0.000000
          252              C       5.358315       3.596602      12.295454      -0.197230      39.412358 0.49026767E+03  0.11931218E+05                                10.173931                            7.468370      -0.125235       1.906052                    0.999537      31.626027      93.871252       0.589936       0.426628      -1.053035      -0.035458      -0.035260       0.011069       0.051216      -0.006135       0.007264      -0.039791       0.037704      -0.095488      -0.059778       0.019456       0.040323             12.337108      11.349589      -2.790870      -1.448939       7.065486       3.446418      18.596247          -0.000001
          253              C       4.665315       4.207215      14.643600       0.551632      25.350761 0.27534258E+03  0.58431020E+04                                 7.992906                            5.879407      -0.048981       2.020343                    0.999635      23.481205      66.647654       0.613071       0.470788      -1.019977       0.014675      -0.059121       0.062256       0.087101       0.042573       0.001129       0.001770      -0.108225      -0.174419      -0.058179      -0.039770       0.097949              9.831737       9.284890      -1.327775       2.934271       5.165190      -0.157990      15.045130           0.000000
          254              C       1.569582       4.587457      10.728228       0.575052      26.023373 0.26405102E+03  0.55425563E+04                                 8.152859                            5.769793      -0.159551       1.996010                    0.999396      22.897748      64.539456       0.617192       0.472785      -1.019370      -0.047811       0.009093      -0.037760       0.061599       0.042749      -0.007726      -0.026228      -0.126291      -0.130559      -0.054511      -0.048603       0.103113             10.417142      14.850189      -3.224819       3.784166       5.638345      -0.161242      10.762890           0.000000
          255              C       4.449711      13.554157      10.519982       0.573207      26.328862 0.27321658E+03  0.57775189E+04                                 8.208036                            5.858009      -0.047680       2.027046                    0.999618      23.054847      64.981737       0.614961       0.471004      -1.021491       0.050048       0.020179      -0.039281       0.066746      -0.007045       0.037924      -0.038551      -0.046492       0.246620      -0.073692      -0.030310       0.104002             10.496402      16.775497       1.369401      -2.898716       9.205621       0.728473       5.508087          -0.000000
          256              C       2.966353      13.528495      10.859279      -0.011958      42.786944 0.43023095E+03  0.10021364E+05                                10.609092                            6.855650      -0.009695       1.997081                    0.999237      27.279601      76.382131       0.641880       0.409663      -1.075702      -0.049707       0.002662      -0.013805       0.051657       0.005506      -0.006679       0.011590      -0.022077       0.043215      -0.022080       0.000037       0.022043             14.746374      23.617520       2.301722      -4.091392      14.322942       0.556148       6.298661          -0.000001
          257              C       2.276299      12.359999      10.893388      -0.195326      41.561126 0.47799570E+03  0.11599011E+05                                10.648169                            7.416480      -0.199891       1.884657                    0.999483      31.834645      95.422990       0.584933       0.431522      -1.046421      -0.011741       0.020928      -0.028728       0.037432      -0.016384      -0.000988       0.023752      -0.049893       0.091127      -0.045545      -0.001562       0.047106             13.930880      20.190277       6.251184      -2.315837      15.862375      -0.192828       5.739987          -0.000001
          258              C       0.444335      10.029928      10.308146      -0.197175      41.388810 0.48938798E+03  0.11965520E+05                                10.657900                            7.525037      -0.262539       1.862321                    0.999393      32.314228      97.757994       0.577341       0.433906      -1.043241      -0.013139      -0.010043       0.006299       0.017696       0.005182      -0.013868      -0.023948       0.053884       0.051159      -0.044749       0.007051       0.037698             13.724652      10.123272       5.470735      -1.146823      22.184693       4.285674       8.865993          -0.000001
          259              C      -0.226775       8.852664      10.335075      -0.011640      41.715280 0.44339804E+03  0.10440001E+05                                10.490660                            7.014583      -0.131482       1.955332                    0.999357      27.770409      79.009247       0.625112       0.416142      -1.068021       0.002776       0.029350       0.038326       0.048353      -0.000356      -0.000953      -0.013926       0.008987      -0.018424      -0.017942       0.007558       0.010384             13.862669      10.323432       2.625648      -2.907857      20.162891       5.815332      11.101683          -0.000000
          260              C       0.114056       7.743337       9.367452       0.586232      24.146957 0.25770439E+03  0.53984682E+04                                 7.836720                            5.760676      -0.211674       1.982682                    0.999201      22.977028      65.563881       0.605482       0.482899      -1.009871      -0.003028      -0.064988      -0.025539       0.069892      -0.022978       0.042245      -0.067837      -0.035089       0.135887      -0.059222      -0.048687       0.107909              9.549008       8.237876       0.909862      -1.147855      12.546949       4.646284       7.862198          -0.000000
          261              C     -12.078922      13.611527      12.740668      -0.044253      43.044227 0.47012883E+03  0.11207564E+05                                10.624651                            7.172997       0.057633       2.001685                    0.999292      28.383163      80.665452       0.626031       0.410408      -1.074124       0.069150       0.041828       0.002729       0.080862      -0.013687      -0.001583       0.006893      -0.027892       0.016107      -0.022274       0.002117       0.020157             13.961370      18.149960      -4.586943       5.102067       7.659699       0.080976      16.074451          -0.000000
          262              C      -1.503718      -5.390408      14.045792      -0.178782      39.018481 0.47994983E+03  0.11680124E+05                                10.222783                            7.462061      -0.248411       1.863260                    0.999313      32.168431      97.154188       0.578498       0.435064      -1.042335       0.042861       0.046417      -0.031752       0.070709       0.001441      -0.029108      -0.016852      -0.082800      -0.055825      -0.056077       0.000679       0.055398             12.476709      13.285718      -2.236915       4.920504       6.633088       1.138005      17.511320          -0.000001
          263              C     -10.522351      13.430594      14.543067       0.007505      41.561899 0.42459454E+03  0.98637599E+04                                10.427324                            6.835684      -0.081630       1.978536                    0.999303      27.015844      75.699174       0.638877       0.412687      -1.073047       0.001649       0.000639      -0.047619       0.047652      -0.012597      -0.006262      -0.017440      -0.031983      -0.048730      -0.028316      -0.004665       0.032981             14.169092      12.299097      -2.130065       3.334059       6.851336       3.100546      23.356844          -0.000000
          264              C      -9.615204      12.811785      13.675977      -0.156775      36.921754 0.43326399E+03  0.10223726E+05                                 9.780223                            7.043096      -0.107931       1.935695                    0.999476      29.957142      87.573630       0.604566       0.429344      -1.051304      -0.014387       0.012115       0.014276       0.023613       0.000492       0.012506      -0.029107      -0.035409      -0.142678      -0.058509       0.008131       0.050378             12.107383      10.442233      -2.711926      -1.624657       7.092363       4.217950      18.787553          -0.000001
          265              C      -9.908253      12.586915      12.388805       0.077787      39.644318 0.39086564E+03  0.89010540E+04                                10.114312                            6.570323      -0.116827       1.972039                    0.999253      26.245969      72.995236       0.649404       0.414169      -1.071265       0.002766       0.008280      -0.002509       0.009083      -0.024884      -0.007657      -0.008827      -0.017923       0.022180      -0.033316       0.009976       0.023339             13.641213      15.963619      -5.591796      -3.558612       8.512684       4.300463      16.447336          -0.000000
          266              C     -11.132955      12.982484      11.914867      -0.197191      39.413397 0.49028573E+03  0.11931783E+05                                10.174038                            7.468436      -0.125334       1.906015                    0.999537      31.626794      93.874404       0.589941       0.426620      -1.053038       0.012955       0.048767       0.008666       0.051197       0.003513       0.007720       0.001019      -0.078440       0.119068      -0.059813       0.019444       0.040369             12.337235      17.759110      -5.268194      -0.235541       7.727532       1.508612      11.525063          -0.000001
          267              C     -13.367988      14.132307      12.137474       0.551616      25.351364 0.27534906E+03  0.58432849E+04                                 7.993117                            5.879534      -0.049233       2.020268                    0.999635      23.481484      66.649113       0.613055       0.470797      -1.019970      -0.018840       0.061667      -0.058571       0.087111       0.070082      -0.018979      -0.019111      -0.052446      -0.107157      -0.058209      -0.039745       0.097954              9.832041      11.941837      -3.130387       3.968553       6.372500      -0.599542      11.181784           0.000000
          268              C       0.057650      -5.566363      15.959495       0.575153      26.020300 0.26401415E+03  0.55415959E+04                                 8.152364                            5.769474      -0.159606       1.996025                    0.999395      22.895836      64.533252       0.617194       0.472799      -1.019362       0.028863       0.002258       0.054359       0.061588       0.052951      -0.015995      -0.038961      -0.091390      -0.125331      -0.054483      -0.048576       0.103059             10.416474       9.159906      -1.326458       2.912835       5.412182       1.699245      16.677334           0.000000
          269              C      -0.338872       5.727154       5.787785       0.573109      26.331463 0.27324731E+03  0.57783019E+04                                 8.208407                            5.858238      -0.047658       2.027026                    0.999618      23.055945      64.984497       0.614968       0.470988      -1.021505      -0.005647       0.017257       0.064187       0.066706       0.042881       0.033093       0.036709      -0.096042      -0.155329      -0.073751      -0.030345       0.104096             10.496918       9.736522      -1.011155      -2.932436       5.415972      -1.980617      16.338259           0.000000
          270              C       0.334108       5.888795       4.432395      -0.011935      42.788028 0.43023682E+03  0.10021579E+05                                10.609467                            6.855834      -0.009780       1.997059                    0.999237      27.279324      76.382764       0.641850       0.409679      -1.075686       0.025689       0.028250      -0.034764       0.051638      -0.016845       0.006652       0.008337      -0.016439      -0.016480      -0.022170       0.000174       0.021996             14.746891      14.461305      -1.321485      -3.258354       6.284228      -3.315109      23.495141          -0.000001
          271              C      -0.374318       6.275438       3.340902      -0.195323      41.560114 0.47797739E+03  0.11598614E+05                                10.648495                            7.416655      -0.199727       1.884717                    0.999482      31.834473      95.426932       0.584881       0.431559      -1.046385       0.023999       0.026960       0.009900       0.037427      -0.024018       0.003166       0.017453      -0.014882      -0.120305      -0.045818      -0.001143       0.046961             13.931347      11.636579      -1.471923       1.262819       6.741436      -4.718173      23.416026          -0.000001
          272              C      -1.573165       7.801097       1.025070      -0.197161      41.376822 0.48920903E+03  0.11960442E+05                                10.656256                            7.523775      -0.262261       1.862411                    0.999394      32.315382      97.769070       0.577358       0.433919      -1.043199      -0.002692      -0.000012      -0.017457       0.017663       0.020838      -0.012621       0.019808      -0.027680       0.082571      -0.044777       0.006836       0.037941             13.722159      14.995906      -6.942180       5.949929      10.638679      -3.579719      15.531891          -0.000001
          273              C     -12.521800       1.228923      17.900127      -0.011614      41.716979 0.44341587E+03  0.10440628E+05                                10.491430                            7.015043      -0.131266       1.955397                    0.999357      27.770795      79.013646       0.625043       0.416180      -1.067986       0.024665      -0.041594       0.001270       0.048374       0.012561       0.000739       0.001808       0.010840       0.026342      -0.018117       0.007432       0.010684             13.863731      15.824106      -8.065026       2.822409      11.674031      -1.318126      14.093055          -0.000000
          274              C      -3.437851       9.171306       0.093351       0.586244      24.144279 0.25768092E+03  0.53977905E+04                                 7.835698                            5.760111      -0.211728       1.982674                    0.999200      22.976182      65.557831       0.605566       0.482848      -1.009909      -0.055963       0.035770      -0.021685       0.069868       0.073822       0.030489       0.028766      -0.029854      -0.127563      -0.059224      -0.048842       0.108066              9.547581      10.843851      -5.156434       0.461376       8.917649      -1.560821       8.881242          -0.000000
          275              C      -2.760427       1.963624       9.351295      -0.044228      43.042001 0.47010482E+03  0.11206876E+05                                10.624529                            7.172974       0.057854       2.001762                    0.999291      28.382173      80.662877       0.626010       0.410426      -1.074109       0.004529      -0.031724       0.074228       0.080850      -0.007675       0.001273       0.008045       0.013729      -0.058428      -0.022412       0.002254       0.020158             13.961181      13.766209       4.663561      -5.607445      18.610965      -1.997747       9.506370          -0.000000
          276              C      -2.702231       0.591665       9.279486      -0.178817      39.011717 0.47986114E+03  0.11677352E+05                                10.221102                            7.460941      -0.248095       1.863350                    0.999314      32.167776      97.147642       0.578595       0.435014      -1.042372       0.020882       0.008040       0.067077       0.070711      -0.011335       0.033392       0.023256       0.072371       0.027645      -0.056545       0.000713       0.055831             12.474542       9.947571       2.662612      -3.265947      19.811563      -1.061978       7.664492          -0.000001
          277              C      -3.650172      -0.183230       9.902427       0.007615      41.566121 0.42461268E+03  0.98646501E+04                                10.429741                            6.837011      -0.081572       1.978569                    0.999305      27.015534      75.709213       0.638626       0.412830      -1.072914      -0.000211       0.043727       0.018851       0.047618       0.009435       0.010349       0.008608       0.052552      -0.008047      -0.028494      -0.004650       0.033144             14.172880       9.815906       0.151472      -3.641646      24.497674       1.477087       8.205058          -0.000000
          278              C      -4.622149       0.440481      10.692323      -0.156809      36.923497 0.43328981E+03  0.10224452E+05                                 9.780437                            7.043234      -0.107912       1.935700                    0.999476      29.957293      87.573579       0.604571       0.429336      -1.051313       0.017432      -0.010777      -0.011720       0.023609       0.024146       0.025494      -0.018665       0.074961       0.023917      -0.058596       0.007880       0.050715             12.107787      10.075678      -3.133612      -4.332073      17.674355       3.417507       8.573328          -0.000001
          279              C      -4.683352       1.772302      10.817988       0.077778      39.643583 0.39086333E+03  0.89009425E+04                                10.113986                            6.570148      -0.117107       1.971961                    0.999251      26.245899      72.993570       0.649439       0.414149      -1.071283       0.006021      -0.000001       0.006825       0.009101       0.006320      -0.004481       0.020529       0.026897      -0.051478      -0.033425       0.009986       0.023439             13.640749      14.782874      -2.849552      -7.773707      14.805273       3.108506      11.334100          -0.000000
          280              C      -3.759647       2.538176      10.153758      -0.197170      39.414447 0.49030436E+03  0.11932431E+05                                10.174559                            7.468842      -0.125341       1.906018                    0.999537      31.627068      93.878092       0.589890       0.426650      -1.053012       0.037004      -0.020441       0.028860       0.051186      -0.009786       0.033277       0.021445      -0.034646      -0.100556      -0.059992       0.019681       0.040312             12.337818      14.298414       1.223602      -7.147213      11.818671      -0.255643      10.896371          -0.000001
          281              C      -1.695951       2.849335       8.735535       0.551567      25.351880 0.27535973E+03  0.58435281E+04                                 7.992993                            5.879484      -0.049475       2.020187                    0.999634      23.481808      66.648639       0.613087       0.470770      -1.019991       0.063288       0.050153       0.032601       0.087084      -0.014528       0.059833      -0.013512       0.015210       0.197784      -0.058183      -0.039846       0.098029              9.831827      10.190255       3.696471      -2.921355      12.955217      -1.350581       6.350010           0.000000
          282              C      -3.589828      -1.661340       9.796509       0.575113      26.019413 0.26400366E+03  0.55413230E+04                                 8.152070                            5.769233      -0.159424       1.996080                    0.999396      22.895844      64.533051       0.617227       0.472778      -1.019372      -0.011531      -0.060320       0.005074       0.061621       0.000745       0.072745      -0.003216       0.055947       0.151402      -0.054578      -0.048615       0.103193             10.416170       7.334978       0.703914      -2.188679      17.714632       0.693100       6.198900           0.000000
          283              C       3.601877      18.525907       1.511574       0.573178      26.329418 0.27322004E+03  0.57775841E+04                                 8.208032                            5.857966      -0.047614       2.027061                    0.999618      23.054913      64.980907       0.614979       0.470991      -1.021503      -0.062264       0.023569      -0.004609       0.066735       0.087336      -0.001173      -0.008604       0.026775      -0.092334      -0.073744      -0.030314       0.104058             10.496454      10.628897      -6.461490       0.732674      11.646989       0.130026       9.213477          -0.000000
          284              C       4.585117      17.368487       1.412837      -0.012034      42.791513 0.43027671E+03  0.10022702E+05                                10.609791                            6.855984      -0.009593       1.997108                    0.999237      27.280567      76.386028       0.641869       0.409660      -1.075703       0.011094      -0.050350       0.002555       0.051621       0.005213      -0.009326      -0.007996       0.026990       0.038889      -0.022155       0.000210       0.021945             14.747471      14.483307      -9.497923       2.338789      16.108635       0.486749      13.650470          -0.000001
          285              C       5.309901      16.972010       2.489968      -0.195285      41.563091 0.47801358E+03  0.11599761E+05                                10.649368                            7.417212      -0.199830       1.884685                    0.999483      31.834749      95.430182       0.584824       0.431591      -1.046361      -0.024839      -0.026477      -0.009142       0.037438       0.024373      -0.028760       0.002709       0.021259       0.085457      -0.045791      -0.001136       0.046926             13.932703      13.713560      -7.859830       5.480938      13.672708      -2.742401      14.411842          -0.000001
          286              C       6.431048      15.493067       4.874019      -0.197324      41.387898 0.48936212E+03  0.11965100E+05                                10.658374                            7.525180      -0.262343       1.862346                    0.999394      32.318486      97.781657       0.577278       0.433945      -1.043185       0.014596      -0.007130       0.007089       0.017724      -0.004878       0.000187       0.000558       0.029420      -0.134402      -0.044807       0.006909       0.037898             13.725347      10.772604      -2.704043       3.367209       7.070643      -3.518540      23.332793          -0.000001
          287              C       7.143835      15.111668       5.961922      -0.011590      41.713844 0.44337955E+03  0.10439513E+05                                10.490731                            7.014625      -0.131226       1.955421                    0.999357      27.769674      79.008331       0.625082       0.416164      -1.068001       0.020888       0.014206      -0.041233       0.048356      -0.001891       0.010321       0.006401      -0.000553      -0.034314      -0.018135       0.007454       0.010682             13.862825      11.829148      -2.861747      -0.439624       6.860962      -1.816622      22.898365          -0.000000
          288              C       6.541368      15.177644       7.346035       0.586237      24.144748 0.25768540E+03  0.53978951E+04                                 7.835740                            5.760118      -0.211592       1.982707                    0.999200      22.976208      65.557470       0.605574       0.482841      -1.009916       0.001148      -0.002801       0.069803       0.069868       0.078410       0.026500       0.021153      -0.008891      -0.132772      -0.059234      -0.048838       0.108072              9.547681       7.137001      -1.982728      -1.432535       6.441363      -1.251832      15.064678          -0.000000
          289              C      13.163580       4.888803       0.655255      -0.044214      43.044723 0.47012834E+03  0.11207667E+05                                10.625274                            7.173368       0.057632       2.001694                    0.999293      28.382961      80.668047       0.625960       0.410451      -1.074084      -0.043510       0.055172      -0.040007       0.080855       0.009519      -0.008854       0.010550       0.004709       0.045322      -0.022411       0.002242       0.020169             13.962300      10.316732       2.255958      -3.698818      22.755591       0.789976       8.814576          -0.000000
          290              C       3.769211      -1.233728      17.900127      -0.178792      39.010520 0.47984072E+03  0.11676738E+05                                10.220906                            7.460784      -0.248092       1.863356                    0.999312      32.167459      97.146403       0.578600       0.435014      -1.042371      -0.061046       0.016141      -0.031797       0.070697      -0.001263       0.027575       0.025338       0.065390       0.090774      -0.056547       0.000680       0.055868             12.474315      10.402294       3.865544      -4.123981      18.200181      -1.842370       8.820471          -0.000001
          291              C      13.975626       7.082371       0.172341       0.007521      41.568595 0.42464477E+03  0.98655376E+04                                10.429906                            6.837105      -0.081404       1.978608                    0.999304      27.016790      75.712166       0.638647       0.412810      -1.072932      -0.040192      -0.019435       0.016622       0.047639       0.002940       0.016922       0.024938       0.007255       0.021364      -0.028506      -0.004685       0.033191             14.173145      14.402979       4.995917      -7.304792      17.014862      -2.995139      11.101594          -0.000000
          292              C      13.033749       7.609337       1.062770      -0.156772      36.921798 0.43326612E+03  0.10223753E+05                                 9.780195                            7.043078      -0.107821       1.935733                    0.999476      29.956265      87.569957       0.604573       0.429340      -1.051310       0.014654      -0.008510      -0.016445       0.023614      -0.002755       0.048020       0.020061      -0.031190       0.030725      -0.058629       0.007871       0.050758             12.107473      13.984818       1.346892      -7.694743      10.873120      -0.558154      11.464481          -0.000001
          293              C      12.183008       6.825809       1.737772       0.077781      39.643208 0.39085763E+03  0.89007545E+04                                10.113796                            6.570003      -0.116793       1.972043                    0.999253      26.245754      72.992244       0.649462       0.414137      -1.071294      -0.006005      -0.000028      -0.006842       0.009104       0.011743      -0.006968       0.025802       0.011494      -0.001096      -0.033460       0.009973       0.023487             13.640533      14.343868      -2.155788      -8.215577      14.129471       2.996768      12.448261          -0.000000
          294              C      12.240767       5.469844       1.540298      -0.197235      39.416527 0.49032992E+03  0.11933230E+05                                10.174911                            7.469017      -0.125240       1.906039                    0.999537      31.628052      93.882246       0.589884       0.426648      -1.053012      -0.014519       0.006958      -0.048621       0.051217       0.042955      -0.003641      -0.008541       0.044141       0.068129      -0.060002       0.019752       0.040250             12.338358      10.320800      -2.265239      -4.458609      17.452570       3.290884       9.241703          -0.000001
          295              C      13.105104       3.398248       0.387767       0.551559      25.351969 0.27535896E+03  0.58435070E+04                                 7.992976                            5.879444      -0.049309       2.020239                    0.999633      23.481892      66.648833       0.613094       0.470765      -1.019994      -0.059055      -0.052687      -0.036296       0.087068      -0.025720       0.063755      -0.032239       0.069344       0.062351      -0.058222      -0.039804       0.098026              9.831835       7.171112       2.298587      -1.736574      15.727542       0.758135       6.596851           0.000000
          296              C       4.669076       1.011901      17.372332       0.575104      26.018635 0.26399430E+03  0.55410697E+04                                 8.151879                            5.769110      -0.159407       1.996099                    0.999397      22.895441      64.531287       0.617238       0.472775      -1.019376       0.030501       0.048867      -0.021756       0.061576      -0.009304       0.078262      -0.007749       0.069783       0.078468      -0.054588      -0.048647       0.103236             10.415919      10.334442       3.819156      -4.548028      12.883805      -2.206953       8.029511           0.000000
          297              C      -4.678550      16.135458       2.244023       0.077616      45.768156 0.41818914E+03  0.97027972E+04                                11.228096                            6.834832      -0.188684       1.943156                    0.999217      26.904679      75.970139       0.630185       0.418904      -1.066323      -0.003931      -0.006556      -0.000018       0.007644      -0.006317      -0.015332       0.009293       0.006792      -0.118091      -0.043906       0.012510       0.031396             16.861028      13.968805      10.494609      -2.931014      25.114901       1.762897      11.499379          -0.000001
          298              C      -3.919111      17.398553       2.244023       0.049621      46.688950 0.44471322E+03  0.10459242E+05                                11.324277                            7.005882      -0.136002       1.950416                    0.999226      27.456273      77.598638       0.629229       0.413882      -1.071467       0.001708       0.002888       0.000018       0.003355       0.013662      -0.021667       0.013140      -0.014406      -0.042468      -0.036765       0.014243       0.022522             16.897972      16.365382       9.998199      -2.182647      26.984235       1.312795       7.344297          -0.000001
          299              C      -6.116391      13.744048       2.244023      -0.114935      37.720903 0.45128975E+03  0.10761438E+05                                 9.996941                            7.245057      -0.214838       1.903066                    0.999259      29.919646      88.011880       0.588887       0.436174      -1.046845       0.004143       0.006872       0.000048       0.008025      -0.008815       0.032773      -0.019458       0.009668      -0.127377      -0.058618       0.011176       0.047442             12.317627       9.854655       1.504078      -5.627822      11.452223       3.383971      15.646004          -0.000001
          300              C       7.753887       0.554715       2.244023      -0.164911      37.540870 0.49648221E+03  0.12154202E+05                                 9.960523                            7.598190      -0.177149       1.898641                    0.999466      31.482175      94.573582       0.573767       0.436062      -1.044394      -0.009298      -0.015470       0.000009       0.018049       0.027246       0.012222      -0.007134      -0.028554       0.077056      -0.046381       0.017913       0.028468             11.592561      13.851619      -0.595812      -3.920261      13.217878       2.356809       7.708185          -0.000000
          301              C       0.920000      12.339209      11.220117       0.077623      45.767273 0.41819494E+03  0.97029351E+04                                11.227810                            6.834832      -0.188785       1.943124                    0.999217      26.904625      75.969220       0.630193       0.418898      -1.066330       0.003932       0.006550       0.000016       0.007640       0.016480      -0.028077       0.016963      -0.017416       0.036741      -0.043921       0.012515       0.031405             16.860202      17.910413       8.124322      -1.605751      26.537123       0.965210       6.133070          -0.000001
          302              C       0.160561      11.076114      11.220117       0.049560      46.690182 0.44473860E+03  0.10459970E+05                                11.324361                            7.006064      -0.136027       1.950401                    0.999226      27.456988      77.600681       0.629225       0.413880      -1.071471      -0.001732      -0.002870      -0.000015       0.003352       0.010080      -0.019655       0.011922      -0.010582      -0.066910      -0.036768       0.014232       0.022536             16.897700      15.320603      10.626330      -2.534985      26.604542       1.523845       8.767956          -0.000001
          303              C       2.357841      14.730618      11.220117      -0.115005      37.721910 0.45130651E+03  0.10761914E+05                                 9.997044                            7.245140      -0.215153       1.902972                    0.999259      29.920063      88.012801       0.588891       0.436167      -1.046851      -0.004105      -0.006869       0.000009       0.008002       0.030205       0.010928      -0.006371      -0.031802       0.137859      -0.058641       0.011158       0.047483             12.317724      16.963166      -2.769423      -3.237238      14.021357       1.946271       5.968649          -0.000001
          304              C      -1.288857       8.665450      11.220117      -0.164882      37.540289 0.49646462E+03  0.12153689E+05                                 9.960522                            7.598114      -0.177060       1.898669                    0.999465      31.481777      94.572705       0.573762       0.436068      -1.044388       0.009303       0.015461      -0.000009       0.018044       0.002317       0.026136      -0.015497      -0.002088      -0.092274      -0.046354       0.017910       0.028444             11.592597      11.230595       0.979347      -4.801537      12.271104       2.887241      11.276091          -0.000000
          305              C       6.221650      15.920491       2.391231       0.077616      45.768126 0.41818900E+03  0.97027932E+04                                11.228091                            6.834830      -0.188685       1.943156                    0.999217      26.904680      75.970142       0.630185       0.418904      -1.066323      -0.003931       0.002353      -0.006119       0.007644      -0.012011      -0.011433      -0.011894       0.061433       0.045832      -0.043906       0.012510       0.031396             16.861017      13.968795      -6.526810       8.725144      12.090468      -3.287306      24.523787          -0.000001
          306              C       6.981089      15.463853       3.568895       0.049621      46.688956 0.44471351E+03  0.10459251E+05                                11.324278                            7.005885      -0.136002       1.950416                    0.999226      27.456275      77.598645       0.629229       0.413882      -1.071467       0.001708      -0.001027       0.002699       0.003355      -0.025140       0.004905       0.000120       0.019172       0.058267      -0.036765       0.014243       0.022522             16.897972      16.365377      -5.649598       8.532869       9.026208      -5.650417      25.302330          -0.000001
          307              C       4.783809      16.785041       0.161570      -0.114935      37.720916 0.45128969E+03  0.10761436E+05                                 9.996943                            7.245056      -0.214838       1.903066                    0.999259      29.919647      88.011885       0.588887       0.436174      -1.046845       0.004143      -0.002439       0.006425       0.008025       0.033743       0.003630      -0.034210       0.047713      -0.013244      -0.058618       0.011176       0.047442             12.317632       9.854651      -5.790931      -0.632247      12.816606       3.913019      14.281638          -0.000001
          308              C       8.430507      14.592342       5.816509      -0.164911      37.540873 0.49648227E+03  0.12154203E+05                                 9.960523                            7.598190      -0.177149       1.898641                    0.999466      31.482174      94.573572       0.573767       0.436062      -1.044394      -0.009298       0.005601      -0.014420       0.018049       0.001545       0.029822       0.002905      -0.054445      -0.000618      -0.046381       0.017913       0.028468             11.592560      13.851620      -3.439707      -1.972777       6.839473      -0.116413      14.086588          -0.000000
          309              C       0.243380       6.407399       2.096816       0.077623      45.767250 0.41819489E+03  0.97029336E+04                                11.227806                            6.834831      -0.188785       1.943124                    0.999217      26.904625      75.969221       0.630193       0.418898      -1.066330       0.003932      -0.002353       0.006113       0.007640      -0.032136       0.005214       0.015786      -0.014380       0.045849      -0.043921       0.012515       0.031405             16.860193      17.910404      -4.434269       6.994283       8.149168      -6.164701      24.521009          -0.000001
          310              C      -0.516059       6.864038       0.919152       0.049560      46.690173 0.44473870E+03  0.10459972E+05                                11.324360                            7.006065      -0.136028       1.950401                    0.999226      27.456989      77.600686       0.629225       0.413880      -1.071471      -0.001732       0.001023      -0.002681       0.003352      -0.021970       0.002293      -0.004254       0.031138       0.058247      -0.036768       0.014232       0.022536             16.897697      15.320602      -6.205192       8.991136      10.071895      -4.886676      25.300595          -0.000001
          311              C       1.681221       5.542850       4.326477      -0.115005      37.721910 0.45130651E+03  0.10761914E+05                                 9.997044                            7.245140      -0.215153       1.902972                    0.999259      29.920060      88.012790       0.588891       0.436167      -1.046851      -0.004105       0.002492      -0.006401       0.008002      -0.000731       0.032113       0.013169      -0.082195      -0.013319      -0.058641       0.011157       0.047484             12.317723      16.963167      -2.017071      -3.752442       5.709067      -1.276812      14.280935          -0.000001
          312              C     -12.189057       0.774599      16.623726      -0.164882      37.540291 0.49646470E+03  0.12153691E+05                                 9.960522                            7.598114      -0.177060       1.898669                    0.999465      31.481775      94.572694       0.573762       0.436068      -1.044388       0.009303      -0.005598       0.014412       0.018044       0.023531       0.011609      -0.027349       0.028479      -0.000573      -0.046354       0.017910       0.028444             11.592596      11.230594      -4.830834      -0.822766       9.459730       1.797136      14.087464          -0.000000
          313              C      -0.084850      -2.326826       6.715914      -0.284248      21.651595 0.33470387E+03  0.73551393E+04                                 6.631899                            5.966496       0.517658       2.190265                    0.996369      27.443290      75.746367       0.698822       0.398850      -1.078030       0.063988      -0.099505       0.037578       0.124128      -0.088037       0.035058      -0.070641      -0.036899      -0.135664      -0.088687      -0.055380       0.144067              6.980401       7.716959      -1.341467       0.369335       7.249124       0.202374       5.975119          -0.000001
          314              C       1.818570      -3.002042       8.223897      -0.294944      21.405711 0.33087945E+03  0.72358946E+04                                 6.494335                            5.871998       0.591598       2.201714                    0.998758      27.621542      75.563224       0.716721       0.390781      -1.085700      -0.099054      -0.034439      -0.083401       0.133991       0.043347       0.075725       0.027401       0.047542       0.075457      -0.068568      -0.042381       0.110949              6.760990       7.550886      -0.072658       1.246784       6.140445       0.283663       6.591637          -0.000001
          315              C      -5.214227      14.160943       9.789328      -0.287741      20.837020 0.34157449E+03  0.75173934E+04                                 6.385140                            6.008156       0.643863       2.225932                    0.997951      27.327372      74.605628       0.702257       0.396304      -1.083629       0.031321      -0.069265      -0.069954       0.103307      -0.063868      -0.088739       0.110237      -0.057996       0.201971      -0.109260      -0.084629       0.193889              6.429996       6.396349       0.706962       0.107903       6.415969       0.161362       6.477670          -0.000000
          316              C      -5.020501      13.960626       7.286793      -0.291596      21.497855 0.35604916E+03  0.79344372E+04                                 6.562300                            6.145997       0.450494       2.162130                    0.996459      27.767806      76.811571       0.690866       0.397838      -1.080297       0.016595      -0.058050       0.077696       0.098397      -0.024026       0.064333      -0.093832      -0.054563       0.358562      -0.105650      -0.076044       0.181694              6.654140       6.339146       0.467174       0.675564       6.036944      -0.415678       7.586331          -0.000001
          317              C       7.363676      -2.050018      15.009824      -0.284253      21.650814 0.33468737E+03  0.73546966E+04                                 6.631672                            5.966261       0.517664       2.190261                    0.996368      27.443216      75.746094       0.698850       0.398838      -1.078037       0.021189       0.048269      -0.112398       0.124146      -0.001246      -0.017586      -0.067678      -0.055087       0.349832      -0.088745      -0.055335       0.144079              6.980147       6.518630       0.268038      -0.642332       5.746928       0.030131       8.674883          -0.000001
          318              C       6.384468      -1.930471      12.690402      -0.294989      21.405542 0.33087744E+03  0.72358073E+04                                 6.494181                            5.871890       0.591732       2.201752                    0.998760      27.621499      75.561779       0.716748       0.390769      -1.085713       0.094263       0.037330       0.087631       0.134009       0.032285       0.081034       0.017833       0.075746      -0.023110      -0.068599      -0.042357       0.110957              6.760814       6.837545       0.455158       0.939063       5.763433       0.381630       7.681463          -0.000001
          319              C       6.076735      -1.572345       8.593712      -0.287727      20.836211 0.34155326E+03  0.75167874E+04                                 6.384845                            6.007844       0.644107       2.225997                    0.997950      27.326886      74.602903       0.702299       0.396287      -1.083644       0.094753      -0.006534      -0.040713       0.103336      -0.063585      -0.103701       0.015820       0.208397      -0.171325      -0.109262      -0.084642       0.193904              6.429710       6.667805       0.317497       0.354183       6.785673       0.211671       5.835651          -0.000000
          320              C       8.238522      -2.788245       9.028155      -0.291632      21.498384 0.35606206E+03  0.79348003E+04                                 6.562406                            6.146100       0.450464       2.162106                    0.996458      27.768485      76.813938       0.690862       0.397837      -1.080297      -0.032307       0.067526      -0.063910       0.098428      -0.069473       0.089844      -0.108925      -0.006889       0.050561      -0.105679      -0.076048       0.181727              6.654250       6.804623      -0.270601       1.145840       6.756014      -0.296242       6.402111          -0.000001
          321              C      -0.661946       6.453398      14.437150      -0.284254      21.645155 0.33455846E+03  0.73512101E+04                                 6.630238                            5.964738       0.517881       2.190340                    0.996374      27.442612      75.742891       0.699000       0.398788      -1.078063      -0.117910      -0.038632      -0.004385       0.124155       0.085920      -0.003117       0.007034       0.154996      -0.171366      -0.089003      -0.055266       0.144269              6.978665       8.460145       0.336262      -0.882308       6.326539      -0.488877       6.149311          -0.000001
          322              C      -2.150915       4.554101      15.164213      -0.294952      21.406896 0.33090994E+03  0.72366719E+04                                 6.494504                            5.872237       0.591621       2.201721                    0.998759      27.621166      75.560863       0.716718       0.390777      -1.085712       0.016043       0.115241      -0.066450       0.133991       0.008984       0.008533      -0.062566      -0.141882      -0.055727      -0.068587      -0.042069       0.110657              6.761143       6.511225       0.537607      -0.462012       7.501006      -1.110211       6.271196          -0.000001
          323              C      -5.494512       2.430304      16.311358      -0.287743      20.840164 0.34165514E+03  0.75196665E+04                                 6.386110                            6.009109       0.644090       2.225995                    0.997951      27.328218      74.612172       0.702153       0.396336      -1.083599      -0.075855       0.066986       0.020814       0.103316      -0.125269      -0.061049       0.077333       0.008852      -0.187679      -0.109627      -0.084259       0.193885              6.430966       5.826897      -0.232321       0.343604       6.660212      -0.297911       6.805789          -0.000000
          324              C      -5.762330       4.735706      17.287957      -0.291616      21.496468 0.35601135E+03  0.79335180E+04                                 6.562158                            6.145680       0.450498       2.162131                    0.996460      27.768673      76.817842       0.690871       0.397839      -1.080278      -0.059058      -0.067957      -0.039838       0.098453       0.102261       0.049569       0.063080      -0.124407      -0.226656      -0.105767      -0.076166       0.181933              6.654030       5.716402       0.587559       0.374166       7.736264       0.015879       6.509424          -0.000001
          325              C      -3.910401      -3.704898      17.693676      -0.284281      21.645677 0.33457043E+03  0.73515849E+04                                 6.630531                            5.965011       0.517634       2.190260                    0.996370      27.443344      75.747041       0.698950       0.398810      -1.078041       0.032729       0.089813       0.079172       0.124120       0.040137       0.039362       0.099663      -0.101213      -0.053473      -0.088958      -0.055307       0.144265              6.978968       5.694198      -0.244508      -0.275994       8.025222       1.116898       7.217484          -0.000001
          326              C      -3.345643      -1.249933      17.778052      -0.294969      21.407063 0.33091402E+03  0.72367748E+04                                 6.494513                            5.872271       0.591613       2.201718                    0.998759      27.621469      75.561463       0.716717       0.390776      -1.085713      -0.011239      -0.118129       0.062249       0.133999       0.025666      -0.004205      -0.078862      -0.097715      -0.029382      -0.068565      -0.042064       0.110629              6.761140       5.622553       0.165171      -0.139971       8.270125      -0.507662       6.390743          -0.000001
          327              C       7.338484       9.568204       1.209977      -0.287734      20.839967 0.34164959E+03  0.75195000E+04                                 6.386002                            6.008990       0.643961       2.225959                    0.997950      27.327977      74.610850       0.702174       0.396327      -1.083608      -0.050181       0.008820       0.089892       0.103327      -0.014154      -0.136182       0.031649       0.125203       0.237246      -0.109640      -0.084252       0.193892              6.430865       6.497896      -0.101864       0.203731       6.260719      -0.682549       6.533979          -0.000000
          328              C       5.250789       8.679019       2.301471      -0.291675      21.496909 0.35601794E+03  0.79336845E+04                                 6.562057                            6.145539       0.450615       2.162149                    0.996457      27.769693      76.820218       0.690914       0.397813      -1.080297       0.074800       0.058479       0.025991       0.098440       0.142134       0.016584       0.007985       0.026556      -0.227738      -0.105760      -0.076156       0.181916              6.653938       6.990646       0.806777       0.127769       7.011600      -0.701328       5.959568          -0.000001
          329              C     -11.562146       4.573750      15.724321      -0.284254      21.645158 0.33455851E+03  0.73512114E+04                                 6.630239                            5.964738       0.517881       2.190340                    0.996374      27.442613      75.742894       0.699000       0.398788      -1.078063      -0.117910       0.009878      -0.037605       0.124155      -0.033968       0.078982       0.002436       0.166853      -0.135795      -0.089003      -0.055265       0.144269              6.978666       8.460150      -0.944200      -0.005458       6.502042      -0.420824       5.973807          -0.000001
          330              C     -13.051115       5.938277      14.216338      -0.294952      21.406888 0.33090972E+03  0.72366664E+04                                 6.494503                            5.872235       0.591620       2.201721                    0.998759      27.621169      75.560879       0.716718       0.390777      -1.085712       0.016043      -0.103618       0.083423       0.133991       0.004708       0.011461      -0.079515      -0.098170       0.075410      -0.068587      -0.042069       0.110657              6.761142       6.511225      -0.625117       0.334217       7.180370      -1.234539       6.591830          -0.000001
          331              C       5.405688       7.775634      12.650907      -0.287713      20.839851 0.34164786E+03  0.75194693E+04                                 6.386058                            6.009052       0.644105       2.226002                    0.997951      27.327921      74.611279       0.702155       0.396337      -1.083598      -0.075867      -0.004808       0.069937       0.103296      -0.011633      -0.138847       0.026975       0.138717       0.202038      -0.109638      -0.084244       0.193881              6.430916       5.826851       0.404346      -0.092369       6.987541      -0.170965       6.478358          -0.000000
          332              C       5.137870       7.852723      15.153442      -0.291616      21.496486 0.35601177E+03  0.79335300E+04                                 6.562162                            6.145684       0.450497       2.162130                    0.996460      27.768683      76.817885       0.690871       0.397839      -1.080278      -0.059058      -0.012575      -0.077763       0.098453       0.009247       0.113265      -0.012576       0.070707       0.358685      -0.105767      -0.076166       0.181933              6.654035       5.716405       0.136443       0.683089       6.659072      -0.401805       7.586627          -0.000001
          333              C       6.989799      11.282475       7.430411      -0.284281      21.645678 0.33457043E+03  0.73515851E+04                                 6.630532                            5.965012       0.517634       2.190260                    0.996370      27.443345      75.747048       0.698950       0.398810      -1.078041       0.032729       0.041347       0.112360       0.124120       0.022189       0.051653       0.047541       0.033208       0.349790      -0.088958      -0.055307       0.144265              6.978969       5.694197      -0.168931      -0.327748       6.570107       0.552677       8.672602          -0.000001
          334              C       7.554557      10.473616       9.749833      -0.294969      21.407069 0.33091416E+03  0.72367786E+04                                 6.494515                            5.872273       0.591612       2.201718                    0.998759      27.621472      75.561477       0.716717       0.390776      -1.085713      -0.011239       0.100745      -0.087635       0.133999      -0.013199       0.022410      -0.079668      -0.095637      -0.023148      -0.068565      -0.042064       0.110629              6.761142       5.622555      -0.190218       0.103395       6.978618      -1.008446       7.682252          -0.000001
          335              C     -13.785296      10.369650      13.846523      -0.287734      20.839985 0.34165008E+03  0.75195133E+04                                 6.386006                            6.008995       0.643961       2.225959                    0.997950      27.327977      74.610853       0.702174       0.396327      -1.083608      -0.050181       0.080623       0.040721       0.103327      -0.121854      -0.062429       0.084461      -0.011000      -0.171362      -0.109640      -0.084252       0.193892              6.430868       6.497898       0.226776      -0.021320       6.958405      -0.412023       5.836303          -0.000000
          336              C     -15.872991      11.708779      13.412080      -0.291675      21.496920 0.35601814E+03  0.79336902E+04                                 6.562059                            6.145541       0.450615       2.162149                    0.996457      27.769695      76.820230       0.690913       0.397813      -1.080297       0.074800       0.003092       0.063920       0.098440      -0.035923       0.138516      -0.028008       0.119383       0.050743      -0.105760      -0.076156       0.181916              6.653941       6.990650      -0.172541       0.798404       6.569865      -0.872612       6.401309          -0.000001
          337              C      -3.536524       8.181873       8.003085      -0.284253      21.650812 0.33468747E+03  0.73546992E+04                                 6.631673                            5.966263       0.517663       2.190261                    0.996368      27.443217      75.746104       0.698850       0.398838      -1.078037       0.021189      -0.122247       0.004370       0.124146      -0.015946      -0.007520      -0.000312      -0.228822      -0.171374      -0.088745      -0.055335       0.144080              6.980147       6.518631      -0.695784       0.017692       8.271882       1.009181       6.149927          -0.000001
          338              C      -4.515732       5.976109       7.276022      -0.294988      21.405531 0.33087730E+03  0.72358035E+04                                 6.494180                            5.871889       0.591734       2.201753                    0.998760      27.621491      75.561754       0.716748       0.390769      -1.085714       0.094264       0.068208       0.066486       0.134009       0.063881       0.059397       0.022043       0.064890      -0.055679      -0.068599      -0.042358       0.110956              6.760812       6.837538       0.710993       0.763864       7.173507       0.928387       6.271391          -0.000001
          339              C      -4.823465       2.027037       6.128877      -0.287727      20.836203 0.34155305E+03  0.75167817E+04                                 6.384843                            6.007842       0.644106       2.225997                    0.997950      27.326886      74.602900       0.702299       0.396287      -1.083644       0.094753      -0.035597      -0.020810       0.103336      -0.073700      -0.096774       0.017933       0.202948      -0.187670      -0.109262      -0.084642       0.193904              6.429708       6.667803       0.215445       0.424070       5.817118      -0.163883       6.804204          -0.000000
          340              C      -2.661678       2.871671       5.152278      -0.291632      21.498374 0.35606184E+03  0.79347944E+04                                 6.562404                            6.146098       0.450464       2.162106                    0.996458      27.768485      76.813937       0.690862       0.397837      -1.080297      -0.032307      -0.084000       0.039853       0.098428       0.108883      -0.032293      -0.073092      -0.099303      -0.226679      -0.105679      -0.076048       0.181727              6.654248       6.804621       1.166168       0.161950       6.648075      -0.338093       6.510047          -0.000001
          341              C      10.815350       0.549009       4.746559      -0.284248      21.651597 0.33470394E+03  0.73551413E+04                                 6.631900                            5.966497       0.517658       2.190265                    0.996369      27.443290      75.746367       0.698822       0.398850      -1.078030       0.063988       0.071010      -0.079189       0.124128       0.064514      -0.069408      -0.081259      -0.009517      -0.053518      -0.088687      -0.055380       0.144067              6.980402       7.716960       0.829325      -1.117213       6.005202      -0.279956       7.219044          -0.000001
          342              C      12.718770       2.199103       4.662183      -0.294944      21.405714 0.33087953E+03  0.72358968E+04                                 6.494336                            5.871999       0.591598       2.201714                    0.998758      27.621541      75.563223       0.716721       0.390781      -1.085700      -0.099054      -0.065310      -0.062261       0.133991       0.054933       0.067791       0.040968       0.012553      -0.029512      -0.068568      -0.042381       0.110949              6.760991       7.550885       1.188724       0.382997       6.341442       0.361599       6.390645          -0.000001
          343              C      15.909553       4.414785       3.278070      -0.287741      20.837017 0.34157439E+03  0.75173907E+04                                 6.385140                            6.008156       0.643866       2.225933                    0.997951      27.327378      74.605652       0.702257       0.396304      -1.083629       0.031321      -0.040181      -0.089870       0.103307      -0.059647      -0.091630       0.105686      -0.046260       0.237181      -0.109260      -0.084629       0.193889              6.429997       6.396350      -0.154978       0.698159       6.360823       0.139979       6.532817          -0.000000
          344              C      16.103279       2.153933       2.186576      -0.291595      21.497859 0.35604922E+03  0.79344389E+04                                 6.562301                            6.145998       0.450492       2.162130                    0.996459      27.767805      76.811571       0.690866       0.397838      -1.080297       0.016595       0.093427      -0.026035       0.098396       0.068668       0.000857      -0.018070      -0.249953      -0.227607      -0.105650      -0.076045       0.181695              6.654142       6.339147       0.460979       0.679806       7.664058       0.215235       5.959220          -0.000001
          345              O      -7.755293      13.172224       4.344429      -0.547305      36.898643 0.51566579E+03  0.12268578E+05                                 8.843841                            6.980353       0.236495       2.127537                    0.996936      27.416375      71.709627       0.726545       0.354338      -1.142642      -0.006737       0.009649      -0.029953       0.032182       0.034891       0.024295      -0.017316      -0.068167      -0.116281      -0.063751      -0.004837       0.068588             10.862678      11.817906       5.950305      -3.691664      12.464046      -2.655005       8.306083          -0.000000
          346              O      -7.620512      15.267023       5.154073      -0.628303      34.609257 0.52990433E+03  0.12672049E+05                                 8.348124                            7.053378       0.792656       2.279549                    0.998739      28.503956      74.333977       0.727493       0.352069      -1.146413      -0.027270      -0.027755      -0.062181       0.073352      -0.067611       0.008604       0.039434       0.045834       0.076164      -0.095594       0.028951       0.066643              9.311346       8.515903      -1.066150      -3.872550       8.013723       2.962714      11.404411          -0.000001
          347              O       4.877899       1.686169       4.093099      -0.594244      29.742817 0.48193607E+03  0.11290318E+05                                 7.477735                            6.713060       0.571573       2.196191                    0.999046      28.627029      74.656082       0.745601       0.350657      -1.143953       0.019018       0.033495      -0.010962       0.040047      -0.009954       0.008770       0.006113       0.161189       0.168341      -0.109530       0.046240       0.063291              7.820836       8.914452      -0.199658      -3.026955       6.919903       0.447612       7.628153          -0.000003
          348              O       6.437123       2.838045       3.059053      -0.608307      42.951406 0.62100231E+03  0.15509226E+05                                 9.849041                            7.743153       0.046259       2.054098                    0.994454      28.705553      77.441785       0.677385       0.362054      -1.134178      -0.021954      -0.043378       0.043724       0.065387       0.028729       0.028370      -0.018198      -0.040922      -0.043676      -0.055537       0.012744       0.042793             12.023652       6.842529       1.876534      -0.606668      21.092290       0.698017       8.136138           0.000000
          349              O      -8.840896      12.710744       7.401687      -0.605136      42.423986 0.60585126E+03  0.15024035E+05                                 9.736584                            7.610281       0.238345       2.109315                    0.996070      28.767131      77.104386       0.688999       0.358481      -1.138027      -0.000591      -0.069141      -0.001771       0.069166      -0.022452       0.031479      -0.038131      -0.016713      -0.094120      -0.056875      -0.008045       0.064920             12.004299      10.148174      -3.720970       5.261288      10.377925      -4.555442      15.486797          -0.000000
          350              O      -7.303327      11.164986       7.028282      -0.581714      28.557964 0.46361142E+03  0.10736880E+05                                 7.233605                            6.548999       0.740292       2.255589                    0.999519      28.140434      72.537499       0.762351       0.346918      -1.149095      -0.066720      -0.020993      -0.014802       0.071493       0.040449      -0.057317       0.049536      -0.010315      -0.066418      -0.101772       0.049798       0.051974              7.574794       7.036862      -1.570739      -1.206380       6.669922       1.321877       9.017597          -0.000002
          351              O      -6.283907       9.097002      12.952504      -0.542804      36.400809 0.49871390E+03  0.11770284E+05                                 8.771441                            6.873779       0.393459       2.186876                    0.996804      27.088001      70.640300       0.730465       0.355280      -1.141518       0.016759       0.003940      -0.029057       0.033774       0.033984       0.022099      -0.014188      -0.015036       0.146170      -0.065160       0.010284       0.054876             10.681254       8.206322      -3.026799       3.498969       9.028056      -5.116454      14.809384          -0.000001
          352              O      -5.388205       8.718411      10.954425      -0.625625      33.380818 0.52990726E+03  0.12655465E+05                                 8.052591                            6.997300       0.873328       2.289068                    0.999522      28.824975      74.799381       0.740177       0.346491      -1.152516      -0.004689       0.015674       0.054043       0.056465       0.012658      -0.038248       0.059393       0.071963      -0.140596      -0.100703       0.028288       0.072415              8.890882      10.387794      -3.768780      -2.143474       8.124185       1.245992       8.160668          -0.000001
          353              O      11.275932      -2.181788      11.704827      -0.547243      36.896647 0.51563272E+03  0.12267585E+05                                 8.843524                            6.980132       0.236616       2.127597                    0.996936      27.415347      71.706171       0.726556       0.354338      -1.142642       0.019601      -0.017414       0.018658       0.032180       0.053712       0.011835      -0.023287      -0.053482      -0.037310      -0.063765      -0.004846       0.068611             10.862214       7.214919       1.504396      -0.300167      19.473097       1.638976       5.898627          -0.000000
          354              O       9.419500      -3.241470      12.406757      -0.628310      34.607928 0.52988536E+03  0.12671544E+05                                 8.347991                            7.053313       0.792760       2.279576                    0.998739      28.504564      74.336593       0.727483       0.352075      -1.146403       0.068532       0.002930       0.025935       0.073334      -0.033349      -0.017000       0.009735       0.125735       0.145256      -0.095576       0.028935       0.066641              9.311153      12.595914      -2.641548      -3.101028       8.433106       1.728245       6.904438          -0.000001
          355              O      -3.271115      10.454944      13.636482      -0.594236      29.744285 0.48196526E+03  0.11291153E+05                                 7.477977                            6.713274       0.571459       2.196158                    0.999045      28.626918      74.655857       0.745589       0.350658      -1.143954      -0.011047      -0.038309       0.003955       0.040066      -0.059682       0.046067       0.050044       0.042878       0.071275      -0.109537       0.046244       0.063294              7.821099       7.500498      -1.484703      -2.040517       8.976623       1.729252       6.986178          -0.000003
          356              O      -3.165939       8.302373      13.209220      -0.608319      42.950892 0.62099544E+03  0.15508986E+05                                 9.848887                            7.743043       0.046274       2.054102                    0.994456      28.705563      77.441212       0.677400       0.362048      -1.134185      -0.010191       0.062691      -0.015510       0.065380       0.033605       0.025047      -0.020511      -0.034956      -0.026169      -0.055555       0.012775       0.042780             12.023416      12.968642       5.379317      -3.467162      14.665171      -3.891612       8.436435           0.000000
          357              O       9.085900       0.249120      11.523509      -0.605128      42.421574 0.60581590E+03  0.15022911E+05                                 9.736120                            7.609990       0.238425       2.109350                    0.996072      28.766706      77.102137       0.689023       0.358475      -1.138034       0.040484       0.045161      -0.033257       0.069170       0.017493       0.008238      -0.030336      -0.043187       0.154821      -0.056890      -0.008033       0.064922             12.003617       9.887359      -2.352727       4.343674       8.826515      -5.067348      17.296976          -0.000000
          358              O      10.169657       0.218844       9.595444      -0.581730      28.558721 0.46362855E+03  0.10737361E+05                                 7.233681                            6.549084       0.740291       2.255576                    0.999518      28.140829      72.538481       0.762354       0.346914      -1.149100       0.028153       0.044169       0.048630       0.071473       0.018084      -0.044062       0.046844      -0.000153      -0.199328      -0.101802       0.049801       0.052000              7.574858       9.257932      -1.681008      -1.298207       5.999721       0.301498       7.466920          -0.000002
          359              O       6.393959       3.943999       6.091177      -0.542824      36.400425 0.49870847E+03  0.11770113E+05                                 8.771353                            6.873717       0.393488       2.186894                    0.996804      27.087893      70.639667       0.730473       0.355278      -1.141522       0.020650      -0.026430      -0.003817       0.033758      -0.009221       0.047864      -0.018570       0.002253      -0.107208      -0.065156       0.010309       0.054847             10.681124       8.339156      -3.311543       3.683941       9.322333      -5.047698      14.381884          -0.000000
          360              O       8.197283       2.699841       5.719567      -0.625651      33.381735 0.52992569E+03  0.12656008E+05                                 8.052728                            6.997415       0.873398       2.289087                    0.999522      28.825187      74.800090       0.740172       0.346491      -1.152517      -0.053031       0.019042      -0.003368       0.056446       0.020190      -0.040178       0.076563       0.022677      -0.031313      -0.100700       0.028245       0.072455              8.891038       8.832122      -1.887986      -3.314229       6.425069       1.119825      11.415924          -0.000001
          361              O      -5.176196       8.485984      15.754840      -0.547250      36.900358 0.51568549E+03  0.12269269E+05                                 8.844440                            6.980736       0.236449       2.127548                    0.996936      27.416184      71.711787       0.726480       0.354363      -1.142611       0.011730       0.028419       0.009505       0.032180       0.007682       0.054342      -0.032532       0.030834       0.033884      -0.063742      -0.004958       0.068700             10.863547       7.393110      -0.729553       3.579214       6.390851       0.434858      18.806681          -0.000000
          362              O      -3.389225       7.332903      16.489085      -0.628302      34.605504 0.52984301E+03  0.12670421E+05                                 8.347892                            7.053241       0.792705       2.279565                    0.998738      28.505087      74.340381       0.727446       0.352096      -1.146373      -0.011740       0.071372      -0.012100       0.073336      -0.008071      -0.064005       0.008347      -0.001504      -0.188412      -0.095437       0.028767       0.066670              9.311008       9.007274      -3.841791      -2.353163       9.527572       2.808265       9.398179          -0.000001
          363              O      10.778592      13.594798       3.274479      -0.594246      29.735734 0.48179853E+03  0.11286814E+05                                 7.477589                            6.712814       0.571517       2.196173                    0.999044      28.629265      74.672295       0.745461       0.350732      -1.143839       0.020666      -0.001520       0.034290       0.040065       0.025030      -0.067772       0.008341      -0.121745       0.023456      -0.109358       0.046245       0.063112              7.820757       7.523749      -1.352878      -1.530973       6.056372       1.589737       9.882149          -0.000003
          364              O     -10.735687      13.865760       5.435923      -0.608311      42.947051 0.62093247E+03  0.15506949E+05                                 9.848041                            7.742430       0.045975       2.054004                    0.994450      28.705202      77.437926       0.677458       0.362027      -1.134206      -0.028000      -0.026407      -0.052843       0.065374       0.015566       0.041605      -0.023435      -0.005711       0.012012      -0.055547       0.012655       0.042892             12.022300      16.401952      -3.353143       6.156521       8.438217      -0.990066      11.226731           0.000000
          365              O      -5.074622       6.060354      13.553902      -0.605182      42.427471 0.60590931E+03  0.15025897E+05                                 9.737224                            7.610741       0.238197       2.109254                    0.996068      28.768192      77.109345       0.688963       0.358490      -1.138015      -0.060744       0.013553      -0.030082       0.069126       0.047319       0.012394      -0.015062       0.060897      -0.052028      -0.056902      -0.008208       0.065110             12.005141      13.410472       6.771381       0.491796      16.086779       0.967002       6.518173          -0.000000
          366              O      -7.160932       6.179626      14.279170      -0.581727      28.557426 0.46360688E+03  0.10736846E+05                                 7.233658                            6.549081       0.740137       2.255533                    0.999518      28.141624      72.542956       0.762320       0.346930      -1.149075       0.012738       0.038639      -0.058781       0.071487      -0.075505      -0.000294      -0.001127       0.012951       0.155448      -0.101697       0.049732       0.051965              7.574829       8.051936      -1.242936      -1.588593       8.277804       1.462398       6.394747          -0.000002
          367              O      -9.465380       0.681141      12.072846      -0.542813      36.390797 0.49856676E+03  0.11765847E+05                                 8.769294                            6.872363       0.393147       2.186783                    0.996800      27.087496      70.634200       0.730611       0.355239      -1.141561      -0.004379       0.021058       0.026012       0.033753       0.012325       0.031968       0.007270      -0.098920      -0.007973      -0.065133       0.010282       0.054851             10.678200      11.350973       6.230636       0.962958      14.104248       2.498736       6.579379          -0.000001
          368              O     -10.219844       2.322282      13.367199      -0.625587      33.368608 0.52967289E+03  0.12648643E+05                                 8.050691                            6.995750       0.873391       2.289079                    0.999522      28.825098      74.799449       0.740249       0.346491      -1.152500       0.016102      -0.051564      -0.016543       0.056495      -0.057314      -0.046516      -0.029406       0.030876       0.134618      -0.100475       0.028092       0.072384              8.888647      11.741010      -0.861090      -3.602572       7.094608       1.435746       7.830325          -0.000001
          369              O       4.362037       5.110686       4.100280      -0.547312      36.904261 0.51575171E+03  0.12271274E+05                                 8.845197                            6.981293       0.236271       2.127474                    0.996934      27.417248      71.716512       0.726432       0.354374      -1.142599      -0.024556      -0.020692       0.001850       0.032165       0.005578       0.058259      -0.015682      -0.016471       0.089232      -0.063740      -0.004945       0.068686             10.864520      15.534577      -3.622161       4.946618       6.926698      -2.144946      10.132285          -0.000000
          370              O       4.296716       5.228650       1.854461      -0.628336      34.604803 0.52983545E+03  0.12670228E+05                                 8.347829                            7.053229       0.792576       2.279526                    0.998738      28.505429      74.341872       0.727439       0.352100      -1.146367      -0.029536      -0.046560       0.048319       0.073314       0.010219      -0.071840       0.029842      -0.064278      -0.003184      -0.095436       0.028777       0.066659              9.310894      11.536290      -1.620732      -4.064567       5.942555       0.552093      10.453839          -0.000001
          371              O      -9.678897      -1.148805      14.900316      -0.594251      29.733246 0.48175271E+03  0.11285551E+05                                 7.477281                            6.712571       0.571591       2.196193                    0.999045      28.629544      74.674085       0.745457       0.350740      -1.143825      -0.028647       0.006329      -0.027263       0.040050      -0.002421      -0.055792      -0.022537      -0.031525      -0.248904      -0.109341       0.046236       0.063105              7.820426       9.881255      -2.236589      -1.103432       6.266532       0.863946       7.313492          -0.000003
          372              O      10.170983      -0.419071      14.200181      -0.608304      42.946776 0.62092615E+03  0.15506766E+05                                 9.848045                            7.742429       0.046063       2.054043                    0.994455      28.704982      77.437497       0.677453       0.362031      -1.134202       0.060157       0.007084       0.024637       0.065392       0.015924       0.042011      -0.019428      -0.016995       0.029836      -0.055540       0.012645       0.042896             12.022306       9.834909       0.345225       4.118756       6.364843       0.454494      19.867166           0.000000
          373              O       7.536098       5.566888       3.425277      -0.605171      42.426814 0.60589614E+03  0.15025503E+05                                 9.737171                            7.610691       0.238190       2.109266                    0.996067      28.767931      77.108725       0.688960       0.358493      -1.138012       0.020892       0.010407       0.065056       0.069116       0.018679       0.037035       0.030651      -0.064897      -0.026735      -0.056905      -0.008206       0.065110             12.005097      11.010058       6.708483       0.715845      17.030134       2.154663       7.975099          -0.000000
          374              O       7.001082       7.023650       5.001480      -0.581731      28.554080 0.46353786E+03  0.10734816E+05                                 7.232924                            6.548438       0.740141       2.255534                    0.999518      28.141032      72.539269       0.762387       0.346914      -1.149092       0.025809      -0.061829       0.024907       0.071479      -0.061407      -0.012799      -0.025936       0.081396       0.133972      -0.101706       0.049764       0.051942              7.574045       8.107956       0.012247      -2.452230       6.747059       0.849594       7.867119          -0.000002
          375              O      12.061807      10.864964       4.787849      -0.542844      36.390753 0.49856721E+03  0.11765819E+05                                 8.769156                            6.872252       0.393450       2.186859                    0.996804      27.087767      70.633984       0.730638       0.355227      -1.141575      -0.033014       0.001427       0.006838       0.033745       0.038539       0.008470      -0.040256       0.032234      -0.053466      -0.065102       0.010262       0.054840             10.678060      11.846034       6.288601       0.885926      13.855223       2.232739       6.332923          -0.000000
          376              O      10.117246      10.846572       5.863185      -0.625650      33.370972 0.52972031E+03  0.12650084E+05                                 8.051172                            6.996139       0.873209       2.289021                    0.999522      28.825845      74.802780       0.740215       0.346499      -1.152492       0.041676       0.016832      -0.034150       0.056449      -0.081200      -0.029362      -0.013120      -0.012464       0.068945      -0.100481       0.028098       0.072383              8.889228       8.516883      -1.628276      -2.834366       9.183411       3.349808       8.967389          -0.000001
          377              O      -5.852816      12.028438       0.143618      -0.547250      36.900352 0.51568558E+03  0.12269272E+05                                 8.844439                            6.980737       0.236448       2.127548                    0.996936      27.416185      71.711792       0.726480       0.354363      -1.142611       0.011730      -0.001412       0.029933       0.032180       0.047889       0.026808      -0.013121      -0.019227      -0.116299      -0.063743      -0.004958       0.068701             10.863545       7.393111       3.600878       0.613757      16.890782       4.506195       8.306741          -0.000000
          378              O     -14.289425       6.168937      17.286162      -0.628302      34.605496 0.52984276E+03  0.12670414E+05                                 8.347890                            7.053239       0.792706       2.279565                    0.998738      28.505088      74.340381       0.727446       0.352096      -1.146373      -0.011740      -0.037084       0.062170       0.073336      -0.056758      -0.030664      -0.025843       0.086670       0.076109      -0.095437       0.028767       0.066670              9.311005       9.007273      -0.805105      -4.432666       7.521919       2.030574      11.403825          -0.000001
          379              O      -0.121608      17.799757       0.394948      -0.594246      29.735707 0.48179791E+03  0.11286796E+05                                 7.477583                            6.712809       0.571517       2.196173                    0.999044      28.629259      74.672262       0.745462       0.350732      -1.143839       0.020666       0.032521       0.010980       0.040065      -0.072237      -0.001164      -0.010404      -0.073401       0.168488      -0.109358       0.046246       0.063112              7.820751       7.523744      -0.938326      -1.814855       8.310409       2.463740       7.628101          -0.000003
          380              O      10.388093       0.462546       1.428994      -0.608311      42.947048 0.62093219E+03  0.15506941E+05                                 9.848040                            7.742428       0.045975       2.054004                    0.994450      28.705200      77.437918       0.677458       0.362027      -1.134206      -0.028000      -0.039722      -0.043725       0.065374       0.033164       0.029554      -0.016247      -0.024248      -0.043600      -0.055547       0.012654       0.042892             12.022301      16.401958       6.952357      -0.900628      11.529720       0.208655       8.135225           0.000000
          381              O       5.825578       3.892337      15.038548      -0.605182      42.427475 0.60590928E+03  0.15025896E+05                                 9.737225                            7.610741       0.238197       2.109254                    0.996068      28.768192      77.109346       0.688963       0.358490      -1.138015      -0.060744      -0.032947       0.001761       0.069126      -0.005552       0.048599      -0.009630       0.046888      -0.094056      -0.056902      -0.008208       0.065110             12.005142      13.410474      -1.989481       6.491182       7.116886      -2.511072      15.488065          -0.000000
          382              O       3.739268       4.525431      15.411953      -0.581727      28.557422 0.46360671E+03  0.10736841E+05                                 7.233658                            6.549080       0.740137       2.255533                    0.999518      28.141624      72.542957       0.762320       0.346930      -1.149075       0.012738      -0.068774       0.014775       0.071487       0.027023      -0.070504       0.027549      -0.061004      -0.066417      -0.101697       0.049732       0.051966              7.574828       8.051937      -1.031798      -1.733180       5.654998       0.445409       9.017549          -0.000002
          383              O       1.434820       4.456166       9.487731      -0.542813      36.390808 0.49856690E+03  0.11765851E+05                                 8.769295                            6.872364       0.393147       2.186783                    0.996800      27.087496      70.634199       0.730611       0.355239      -1.141561      -0.004379       0.016639       0.029038       0.033753       0.025350       0.023049      -0.012646      -0.047558       0.146112      -0.065133       0.010282       0.054851             10.678202      11.350974      -1.354695       6.157349       5.878370      -0.690847      14.805262          -0.000000
          384              O       0.680356       5.069662      11.485810      -0.625587      33.368606 0.52967306E+03  0.12648648E+05                                 8.050690                            6.995751       0.873391       2.289079                    0.999522      28.825099      74.799451       0.740249       0.346491      -1.152500       0.016102       0.003218      -0.054056       0.056495      -0.022649      -0.070254       0.006172      -0.060880      -0.140650      -0.100475       0.028092       0.072384              8.888646      11.741005      -3.047600      -2.105261       6.766272       1.308434       8.158661          -0.000001
          385              O       5.038657      14.675957      10.735408      -0.547312      36.904254 0.51575148E+03  0.12271267E+05                                 8.845196                            6.981292       0.236271       2.127474                    0.996934      27.417246      71.716506       0.726432       0.354374      -1.142599      -0.024556       0.009206      -0.018624       0.032165       0.052302       0.026262       0.000680      -0.058669      -0.037360      -0.063740      -0.004946       0.068686             10.864519      15.534575       5.921542      -1.588853      11.159316      -0.503753       5.899665          -0.000000
          386              O       4.973336      12.539392      10.033478      -0.628336      34.604802 0.52983543E+03  0.12670228E+05                                 8.347829                            7.053229       0.792576       2.279526                    0.998738      28.505429      74.341871       0.727439       0.352100      -1.146367      -0.029536       0.061883      -0.025942       0.073314      -0.070676      -0.016444       0.010672      -0.014838       0.145136      -0.095436       0.028777       0.066659              9.310894      11.536288      -3.203720      -2.980546       9.492029       1.928400       6.904364          -0.000001
          387              O       1.221303       7.753962       8.803753      -0.594252      29.733247 0.48175279E+03  0.11285553E+05                                 7.477281                            6.712571       0.571591       2.196193                    0.999045      28.629545      74.674088       0.745457       0.350740      -1.143825      -0.028647      -0.027707      -0.003956       0.040050      -0.051143      -0.022428      -0.063908       0.075170       0.071181      -0.109341       0.046236       0.063105              7.820426       9.881254      -0.220219      -2.484228       6.594234       0.991011       6.985791          -0.000003
          388              O      -0.729217       6.837366       9.231015      -0.608304      42.946767 0.62092601E+03  0.15506762E+05                                 9.848045                            7.742428       0.046063       2.054043                    0.994455      28.704978      77.437487       0.677453       0.362031      -1.134202       0.060157       0.020410       0.015512       0.065392       0.033412       0.030035      -0.012186      -0.035674      -0.026201      -0.055540       0.012645       0.042896             12.022305       9.834909       3.715369       1.810900      17.796030       4.886928       8.435976           0.000000
          389              O     -13.587682      13.881682      10.916726      -0.605172      42.426796 0.60589554E+03  0.15025485E+05                                 9.737167                            7.610686       0.238193       2.109267                    0.996067      28.767937      77.108738       0.688960       0.358493      -1.138012       0.020892       0.056893       0.033222       0.069116       0.027777       0.030804       0.007195      -0.004405       0.154739      -0.056905      -0.008206       0.065110             12.005090      11.010051      -1.757842       6.513533       7.706030      -1.460749      17.299190          -0.000000
          390              O      -3.899118      -4.429880      12.844791      -0.581731      28.554060 0.46353762E+03  0.10734809E+05                                 7.232921                            6.548436       0.740142       2.255534                    0.999518      28.141018      72.539221       0.762387       0.346914      -1.149092       0.025809       0.045575      -0.048644       0.071480       0.010267      -0.061882       0.017140      -0.029699      -0.199303      -0.101705       0.049763       0.051942              7.574040       8.107947      -2.290791      -0.875121       7.147977       1.005052       7.466197          -0.000002
          391              O       1.161607      -6.017786      16.349058      -0.542844      36.390720 0.49856669E+03  0.11765803E+05                                 8.769148                            6.872246       0.393451       2.186860                    0.996804      27.087750      70.633903       0.730638       0.355227      -1.141575      -0.033014       0.005859       0.003802       0.033744      -0.006036       0.038995      -0.033311       0.014324      -0.107196      -0.065102       0.010262       0.054840             10.678051      11.846016      -1.447467       6.183538       5.810892      -0.886442      14.377244          -0.000001
          392              O      -0.782954      -5.008533      16.720668      -0.625650      33.370972 0.52972027E+03  0.12650082E+05                                 8.051172                            6.996139       0.873209       2.289021                    0.999522      28.825845      74.802780       0.740215       0.346499      -1.152492       0.041676      -0.037926       0.003347       0.056449       0.001980      -0.086323      -0.000171      -0.045858      -0.031238      -0.100481       0.028098       0.072383              8.889230       8.516884      -2.053999      -2.542835       6.737377       2.401361      11.413429          -0.000001
          393              O       0.375732       5.148052       6.685395      -0.547243      36.896659 0.51563311E+03  0.12267597E+05                                 8.843526                            6.980135       0.236616       2.127597                    0.996936      27.415348      71.706172       0.726556       0.354338      -1.142642       0.019601       0.023691      -0.009491       0.032180      -0.008384       0.054358      -0.032502      -0.029718       0.033982      -0.063765      -0.004845       0.068611             10.862219       7.214917      -0.823737       1.294123       6.567898      -3.365010      18.803840          -0.000000
          394              O      -1.480700       6.185606       5.951150      -0.628309      34.607909 0.52988457E+03  0.12671521E+05                                 8.347983                            7.053308       0.792759       2.279577                    0.998739      28.504548      74.336542       0.727483       0.352075      -1.146403       0.068532       0.023121       0.012108       0.073333      -0.003794      -0.037240       0.052862       0.014511      -0.188417      -0.095577       0.028936       0.066641              9.311143      12.595899      -1.936299      -3.583969       5.939147       0.761214       9.398383          -0.000001
          395              O      -3.947735       9.341534       1.213568      -0.594236      29.744289 0.48196540E+03  0.11291157E+05                                 7.477979                            6.713275       0.571459       2.196158                    0.999045      28.626917      74.655855       0.745588       0.350658      -1.143954      -0.011047       0.017537      -0.034288       0.040066       0.064528      -0.038991       0.056202       0.026999       0.023635      -0.109538       0.046244       0.063294              7.821101       7.500499      -1.365748      -2.121976       6.080567       0.606308       9.882236          -0.000003
          396              O     -14.066139       2.760426      17.004312      -0.608319      42.950878 0.62099528E+03  0.15508980E+05                                 9.848884                            7.743041       0.046273       2.054102                    0.994456      28.705558      77.441189       0.677400       0.362048      -1.134185      -0.010191      -0.037126       0.052844       0.065381       0.011204       0.040387      -0.025451      -0.022215       0.012054      -0.055555       0.012775       0.042780             12.023412      12.968641      -5.177398       3.762017      11.874016      -4.973874      11.227580           0.000000
          397              O      -1.814300       4.100170       8.886333      -0.605128      42.421604 0.60581667E+03  0.15022934E+05                                 9.736125                            7.609995       0.238424       2.109350                    0.996072      28.766706      77.102142       0.689023       0.358475      -1.138034       0.040484      -0.047334       0.030083       0.069170       0.001357       0.019288      -0.003593      -0.112160      -0.052097      -0.056890      -0.008032       0.064922             12.003625       9.887370       4.900453      -0.623257      19.606014      -0.887608       6.517489          -0.000000
          398              O      -0.730543       2.313458       8.161065      -0.581730      28.558712 0.46362827E+03  0.10737353E+05                                 7.233679                            6.549082       0.740291       2.255576                    0.999518      28.140828      72.538477       0.762354       0.346914      -1.149100       0.028153       0.029372       0.058763       0.071473      -0.047620       0.000931       0.000980       0.118131       0.155524      -0.101801       0.049801       0.052000              7.574857       9.257934      -0.602675      -2.036642       7.071903       0.717235       6.394733          -0.000002
          399              O      -4.506241      -2.300521      10.367389      -0.542824      36.400435 0.49870873E+03  0.11770120E+05                                 8.771355                            6.873719       0.393486       2.186893                    0.996804      27.087893      70.639669       0.730473       0.355278      -1.141522       0.020650       0.005997      -0.026023       0.033758       0.047960       0.008707      -0.031405       0.035353      -0.007908      -0.065156       0.010308       0.054847             10.681128       8.339156       4.631970      -1.755732      17.123478      -2.022815       6.580750          -0.000000
          400              O      -2.702917      -2.197205       9.073036      -0.625651      33.381737 0.52992552E+03  0.12656003E+05                                 8.052728                            6.997414       0.873398       2.289087                    0.999522      28.825187      74.800090       0.740172       0.346491      -1.152517      -0.053031      -0.010024       0.016537       0.056446      -0.044760       0.004299       0.055094       0.078044       0.134789      -0.100700       0.028245       0.072455              8.891040       8.832123      -2.407519      -2.958459      10.008710       2.509379       7.832287          -0.000001
          401              O       3.144907      18.950109       0.387767      -0.547305      36.898610 0.51566538E+03  0.12268565E+05                                 8.843835                            6.980349       0.236496       2.127538                    0.996936      27.416365      71.709589       0.726545       0.354338      -1.142642      -0.006737      -0.031416      -0.001833       0.032182       0.010038       0.041315      -0.043875       0.000330       0.089210      -0.063751      -0.004837       0.068588             10.862669      11.817894      -5.593138       4.213217      10.639365      -3.362517      10.130748          -0.000000
          402              O      13.503268      -0.306829       2.633586      -0.628303      34.609418 0.52990734E+03  0.12672142E+05                                 8.348158                            7.053405       0.792657       2.279549                    0.998739      28.503990      74.334169       0.727490       0.352070      -1.146413      -0.027270      -0.047941      -0.048358       0.073352       0.032465      -0.059927       0.049687       0.019391      -0.003164      -0.095594       0.028951       0.066643              9.311387       8.515942      -3.225203      -2.394067       8.964003       3.331185      10.454216          -0.000001
          403              O       5.554519      15.907304       7.539919      -0.594244      29.742807 0.48193583E+03  0.11290311E+05                                 7.477733                            6.713058       0.571573       2.196191                    0.999046      28.627028      74.656074       0.745601       0.350657      -1.143953       0.019018      -0.022330       0.027266       0.040047       0.011775      -0.006110       0.060052       0.022079      -0.248988      -0.109531       0.046240       0.063291              7.820834       8.914451      -2.750039      -1.280469       7.233828       0.569337       7.314224          -0.000003
          404              O       7.113743      14.526768       8.240054      -0.608307      42.951402 0.62100237E+03  0.15509228E+05                                 9.849041                            7.743153       0.046259       2.054098                    0.994454      28.705552      77.441779       0.677385       0.362054      -1.134178      -0.021954       0.056449      -0.024637       0.065387       0.016065       0.037042      -0.027699      -0.016420       0.029830      -0.055537       0.012744       0.042793             12.023650       6.842529      -1.244045       1.530285       9.358933      -3.851586      19.869489           0.000000
          405              O      12.282884       2.712917       1.062770      -0.605135      42.423980 0.60585141E+03  0.15024040E+05                                 9.736583                            7.610282       0.238345       2.109315                    0.996070      28.767129      77.104379       0.688999       0.358481      -1.138027      -0.000591       0.023345      -0.065105       0.069166       0.037467      -0.009553      -0.046843       0.005754      -0.026718      -0.056875      -0.008045       0.064920             12.004296      10.148170       6.250644      -1.567216      17.890081      -1.642604       7.974637          -0.000000
          406              O       3.596873      -4.037354      17.438755      -0.581714      28.557952 0.46361126E+03  0.10736875E+05                                 7.233602                            6.548998       0.740292       2.255589                    0.999519      28.140432      72.537486       0.762351       0.346918      -1.149095      -0.066720      -0.006211      -0.024924       0.071493      -0.068063       0.016992       0.023655       0.056431       0.133820      -0.101772       0.049798       0.051974              7.574790       7.036859      -0.556925      -1.900631       7.819622       1.767673       7.867889          -0.000002
          407              O       4.616293       2.233797      17.652386      -0.542804      36.400815 0.49871392E+03  0.11770285E+05                                 8.771442                            6.873779       0.393459       2.186876                    0.996804      27.088003      70.640311       0.730465       0.355280      -1.141518       0.016759      -0.028517      -0.006831       0.033774       0.008319       0.039674       0.011622      -0.081598      -0.053518      -0.065161       0.010284       0.054877             10.681256       8.206325       4.356570      -1.557118      17.502989      -1.830310       6.334456          -0.000001
          408              O       5.511995       0.507731      16.577050      -0.625625      33.380824 0.52990752E+03  0.12655473E+05                                 8.052592                            6.997302       0.873326       2.289067                    0.999522      28.824975      74.799383       0.740177       0.346491      -1.152516      -0.004689       0.044721       0.034151       0.056465      -0.040237      -0.002026       0.032301       0.141834       0.069016      -0.100703       0.028288       0.072416              8.890884      10.387793      -0.635995      -4.288786       7.315927       0.932591       8.968931          -0.000001
          409              N      -9.431077      15.791965       7.236527      -0.142180      22.446308 0.34590974E+03  0.76637116E+04                                 7.036375                            6.260999      -0.669782       1.880751                    0.993377      24.748451      68.572654       0.650540       0.424967      -1.061142       0.007919       0.150741       0.050625       0.159212      -0.001732       0.058150      -0.025547       0.036895      -0.007995      -0.059356      -0.012040       0.071396              7.599036       8.508230      -1.026868       1.442092       7.230534       0.409249       7.058343           0.000000
          410              N      -4.593540      13.339498       8.640388      -0.149806      17.588036 0.27956151E+03  0.57589335E+04                                 5.498826                            5.277652       0.286926       2.229228                    0.997346      22.186184      55.609155       0.795804       0.373624      -1.117491      -0.089950       0.105305      -0.015278       0.139332      -0.056964      -0.006216       0.009896       0.008211       0.212698      -0.092617       0.019199       0.073418              5.507015       5.184250      -0.026181       0.312084       5.450540      -0.220760       5.886255          -0.000000
          411              N       7.520951      -1.536361      13.580830      -0.142165      22.445201 0.34588780E+03  0.76630528E+04                                 7.035970                            6.260676      -0.669519       1.880834                    0.993381      24.747440      68.567581       0.650581       0.424951      -1.061160      -0.127171      -0.079036       0.054087       0.159200       0.013206       0.051295      -0.010846      -0.006244       0.131905      -0.059354      -0.012044       0.071398              7.598565       7.573928       0.480029       0.480473       5.755748       0.157126       9.466019           0.000000
          412              N       7.447601      -1.948291       7.994109      -0.149881      17.589019 0.27958140E+03  0.57594067E+04                                 5.498821                            5.277655       0.287206       2.229309                    0.997345      22.187063      55.610440       0.795851       0.373598      -1.117518      -0.041200      -0.026451       0.130415       0.139302      -0.065289      -0.005892      -0.020586       0.095244       0.046258      -0.092615       0.019212       0.073402              5.507009       5.570050      -0.119558       0.347012       5.423333      -0.363375       5.527644          -0.000000
          413              N      -2.076462       5.880399      14.474849      -0.142190      22.446342 0.34591447E+03  0.76638236E+04                                 7.036373                            6.261061      -0.669671       1.880800                    0.993376      24.748436      68.572089       0.650535       0.424970      -1.061143       0.129416      -0.075303       0.054133       0.159215       0.052437       0.003031      -0.033183      -0.032752      -0.053960      -0.059378      -0.011862       0.071239              7.599004       8.362463       0.693017      -0.915702       8.087918      -1.189585       6.346630           0.000000
          414              N      -6.511127       3.442626      16.878647      -0.149844      17.588901 0.27958084E+03  0.57595054E+04                                 5.499203                            5.277964       0.287186       2.229304                    0.997342      22.187400      55.615385       0.795741       0.373643      -1.117463       0.135146       0.025075      -0.022501       0.139283       0.001975      -0.037080       0.051721      -0.040912      -0.179949      -0.092657       0.019277       0.073380              5.507411       5.413846       0.283710       0.212454       5.916003       0.096992       5.192385          -0.000000
          415              N       6.693069       4.451103       0.612170      -0.142165      22.445924 0.34590395E+03  0.76633821E+04                                 7.035577                            6.260370      -0.669567       1.880788                    0.993387      24.747455      68.564045       0.650677       0.424889      -1.061215      -0.010149       0.003570      -0.158848       0.159212       0.027879       0.021642      -0.010319      -0.094442      -0.097294      -0.059385      -0.011850       0.071236              7.598119       5.757691       0.255994      -0.419983       9.553605       0.270926       7.483061           0.000000
          416              N       6.363545       9.753274       2.391231      -0.149869      17.588726 0.27957636E+03  0.57593635E+04                                 5.499054                            5.277837       0.287228       2.229314                    0.997344      22.187424      55.614368       0.795773       0.373631      -1.117477      -0.004025      -0.103976      -0.092632       0.139313       0.041953      -0.065212       0.028164       0.021107      -0.055389      -0.092674       0.019292       0.073383              5.507257       5.554989       0.497176       0.055615       5.608033      -0.070719       5.358751          -0.000000
          417              N     -12.976662       4.816052      15.203708      -0.142190      22.446332 0.34591418E+03  0.76638156E+04                                 7.036370                            6.261058      -0.669673       1.880799                    0.993376      24.748430      68.572064       0.650536       0.424970      -1.061143       0.129416       0.077695      -0.050639       0.159215      -0.016132       0.049985      -0.039123      -0.017433      -0.008001      -0.059377      -0.011862       0.071239              7.599001       8.362461      -1.104309       0.315095       7.376162      -1.465568       7.058381           0.000000
          418              N       4.389073       7.938576      13.799847      -0.149845      17.588918 0.27958126E+03  0.57595166E+04                                 5.499207                            5.277969       0.287178       2.229301                    0.997342      22.187419      55.615454       0.795740       0.373643      -1.117463       0.135146      -0.030044       0.015244       0.139282      -0.035286      -0.011564       0.000978       0.089953       0.212644      -0.092657       0.019277       0.073380              5.507416       5.413850       0.095516       0.341330       5.221577      -0.172272       5.886821          -0.000000
          419              N       7.369689      11.662227       8.859405      -0.142165      22.445919 0.34590381E+03  0.76633782E+04                                 7.035576                            6.260369      -0.669567       1.880788                    0.993387      24.747454      68.564042       0.650677       0.424889      -1.061215      -0.010149      -0.149395      -0.054099       0.159212       0.010100       0.033818      -0.039936      -0.018060       0.131851      -0.059385      -0.011850       0.071236              7.598118       5.757691      -0.484125       0.086846       7.571035      -0.497815       9.465629           0.000000
          420              N     -14.760235      11.404101      14.446126      -0.149869      17.588728 0.27957634E+03  0.57593631E+04                                 5.499054                            5.277836       0.287228       2.229314                    0.997344      22.187424      55.614369       0.795773       0.373631      -1.117477      -0.004025      -0.048777      -0.130432       0.139313      -0.075968       0.015540       0.015024       0.054994       0.046272      -0.092674       0.019291       0.073383              5.507258       5.554990      -0.127884       0.483658       5.439007      -0.136259       5.527776          -0.000000
          421              N      -3.379249       6.663832       7.965386      -0.142165      22.445133 0.34588610E+03  0.76630063E+04                                 7.035971                            6.260679      -0.669517       1.880835                    0.993381      24.747427      68.567519       0.650577       0.424953      -1.061158      -0.127172       0.079003      -0.054137       0.159200       0.043051       0.030858       0.013167      -0.068176      -0.053886      -0.059355      -0.012044       0.071399              7.598565       7.573922       0.274438       0.621268       8.875168       1.366678       6.346606           0.000000
          422              N      -3.452599       1.603902       5.561588      -0.149881      17.589024 0.27958153E+03  0.57594102E+04                                 5.498823                            5.277657       0.287206       2.229309                    0.997345      22.187063      55.610442       0.795850       0.373598      -1.117518      -0.041200       0.131157       0.022486       0.139302       0.018110      -0.063003       0.008643       0.019862      -0.179887      -0.092615       0.019212       0.073402              5.507010       5.570050       0.366765       0.013980       5.758976      -0.233229       5.192004          -0.000000
          423              N      11.692703       1.444995       3.875877      -0.142180      22.446305 0.34590972E+03  0.76637113E+04                                 7.036375                            6.260999      -0.669782       1.880751                    0.993377      24.748454      68.572669       0.650540       0.424968      -1.061142       0.007919      -0.007296       0.158847       0.159212       0.054843       0.019407      -0.013998       0.007112      -0.097346      -0.059356      -0.012040       0.071395              7.599036       8.508229       1.715785      -0.436067       6.804958       0.244233       7.483920           0.000000
          424              N      16.530240       3.640527       2.096816      -0.149806      17.588041 0.27956162E+03  0.57589363E+04                                 5.498827                            5.277653       0.286926       2.229228                    0.997346      22.186185      55.609161       0.795804       0.373625      -1.117491      -0.089950      -0.052314       0.092659       0.139332       0.014798      -0.055359       0.044541      -0.081136      -0.055343      -0.092617       0.019199       0.073418              5.507017       5.184251       0.300440       0.088415       5.978135      -0.016187       5.358665          -0.000000

******************************************************
Auxiliary information for the entire system
The total spin magnetic moment of the unit cell is   -0.000239
The total net atomic charge of the unit cell is   0.000002
Accuracy of reproducing the electrostatic potential in the unit cell:
  The inner radius (bohr) =    5.0000
  The outer radius (bohr) =   12.0000
  Valid grid points have density less than (e/(bohr^3)) =    0.0001
  The number of valid grid points were=       479880
  The rms potential error without charges in kcal/mol is=     14.48766
  The rms potential error with partial charges in kcal/mol is=      3.14818
  The RRMSE value at monopole order=      0.21730
  The rms potential error with partial charges and cloud penetration in kcal/mol is=      3.13559
  The RRMSE value at monopole order with cloud penetration is=      0.21643
  The rms potential error with partial charges and atomic dipoles in kcal/mol is=      0.42528
  The RRMSE value at dipole order=      0.02935
  The rms potential error with partial charges, atomic dipoles and cloud penetration in kcal/mol is=      0.41833
  The RRMSE value at dipole order with cloud penetration=      0.02887

******************************************************
The electron densities and ab initio electrostatic potential were computed in VASP using the PBE functional and
projector augmented wave method. See the main text of the journal article for a description of computational details.
The atomic charges, dipoles, and quadrupoles were computed with the DDEC6 method as described in
(a) T. A. Manz and N. Gabaldon Limas, RSC Adv. 6 (2016) 47771-47801 DOI: 10.1039/c6ra04656h
(b) N. Gabaldon Limas and T. A. Manz, RSC Adv. 8 (2018) 2678-2707 DOI: 10.1039/c7ra11829e.
For each atom in the material, the electron cloud parameters were fit to the spherically averaged atom-in-material
electron density using radial positions for which this density was between 10^-4 and 10^-2 electrons per cubic bohr.
The polarizabilities, dispersion coefficients, and quantum Drude oscillator (QDO) parameters were fit using the MCLF method.
The magnetic structure of the system was optimized in VASP from the default ferromagnetic initial guess using spin polarization.
The atomic spin moments (ASMs) were computed on this optimized magnetic structure using the DDEC6 partition as inputs
to the method of T. A. Manz and D. S. Sholl, J. Chem. Theory Comput. 7 (2011) 4146-4164 DOI: 10.1021/ct200539n.
The RMSE and RRMSE were computed using a uniform grid with Ewald summation.
