# Supplementary material for: A collection of forcefield precursors for metal–organic frameworks
Source: RSC Adv. 2019 Nov 13;9(63):36492–507. doi: 10.1039/c9ra07327b (PMC9075174; doi:10.1039/c9ra07327b)
Supplement: RA-009-C9RA07327B-s4240 [file RA-009-C9RA07327B-s4240.xyz]

   80
jmolscript: load "" {1 1 1} spacegroup "x,y,z" unitcell [{      4.709600     0.000000     0.000000 }, {     -1.322020    11.015654     0.000000 }, {      0.000000     0.000000    20.041700 }]
Cu     0.186243    10.377848    16.825007     0.725189
Cu     2.540327     6.145633     6.804157     0.750242
Cu     3.201337     0.637806     3.216693     0.748732
Cu     0.847253     4.870021    13.237543     0.749076
H      0.043371    10.055530    11.881521     0.123740
H      2.058018     0.048910    13.887094     0.110702
H      1.837606     9.108844    19.119982     0.115587
H      0.886575     1.263275    18.866054     0.095398
H      2.683199     6.467951     1.860671     0.123373
H      1.990572     5.458917     3.866244     0.110446
H      0.888964     7.414637     9.099132     0.114794
H      3.162015     4.244552     8.845204     0.094536
H      3.344209     0.960124     8.160179     0.123473
H      1.329562    10.966744     6.154606     0.110370
H      1.549974     1.906810     0.921718     0.115671
H      2.501005     9.752379     1.175646     0.095173
H      0.704381     4.547703    18.181029     0.123540
H      1.397008     5.556737    16.175456     0.110074
H      2.498616     3.601017    10.942568     0.114760
H      0.225565     6.771102    11.196496     0.094449
C     -0.767603     8.515101    15.031275     0.039744
C      3.577294     7.865177    13.848815     0.087090
C     -0.158497     9.561588    12.606229     0.053461
C      0.235042    10.167449    13.808731     0.084278
C     -0.959208     7.953302    16.474277     0.541822
C      2.779309     6.587361    13.788690     0.588491
C      1.440948     9.969167    19.420407     0.087917
C      1.543012     0.760080    19.400366     0.051479
C      3.494173     8.008380     5.010425     0.041882
C     -0.850724     8.658304     3.827965     0.087177
C      2.885067     6.961893     2.585379     0.052590
C      2.491528     6.356032     3.787881     0.085554
C     -1.023822     8.570179     6.453427     0.542083
C     -0.052739     9.936120     3.767840     0.588701
C      1.285622     6.554314     9.399557     0.088756
C      2.505578     4.747747     9.379516     0.052438
C      4.155183     2.500553     5.010425     0.041717
C     -0.189714     3.150477     6.192885     0.087080
C      3.546077     1.454066     7.435471     0.052798
C      3.152538     0.848205     6.232969     0.085420
C     -0.362812     3.062352     3.567423     0.542344
C      0.608271     4.428293     6.253010     0.588792
C      1.946632     1.046487     0.621293     0.088930
C      1.844568    10.255574     0.641334     0.052396
C     -0.106593     3.007274    15.031275     0.041774
C      4.238304     2.357350    16.213735     0.087226
C      0.502513     4.053761    17.456321     0.052598
C      0.896052     4.659622    16.253819     0.084382
C     -0.298198     2.445475    13.588273     0.541961
C      3.440319     1.079534    16.273860     0.586501
C      2.101958     4.461340    10.642143     0.088610
C      0.882002     6.267907    10.662184     0.052155
N     -0.045880     9.682760    15.071358    -0.204103
N     -0.778674     8.371897    12.646313    -0.233596
N      0.649320    10.718231    18.839198    -0.138361
N      2.772450     6.840721     5.050508    -0.210109
N      3.505244     8.151584     2.625463    -0.234169
N      2.077250     5.805250     8.818348    -0.144774
N      3.433460     1.332894     4.970342    -0.210169
N      4.166254     2.643757     7.395387    -0.233711
N      2.738260     0.297423     1.202502    -0.143735
N      0.615130     4.174933    14.991192    -0.209985
N     -0.117664     2.864070    17.416237    -0.233409
N      1.310330     5.210404    11.223352    -0.144973
O     -0.487093     8.493069    17.496404    -0.515811
O      3.274312     6.818690    16.574486    -0.509277
O      1.529943     6.598377    13.808731    -0.513228
O      3.423122     5.617984    13.387856    -0.593236
O      3.213663     8.030412     7.475554    -0.521422
O     -0.547742     9.704791     6.553636    -0.515514
O      1.196627     9.925104     3.787881    -0.513464
O     -0.696552    10.905497     3.367006    -0.594374
O      3.874673     2.522585     2.545296    -0.522238
O      0.113268     4.196964     3.467214    -0.516063
O      1.857637     4.417277     6.232969    -0.513416
O     -0.035542     5.397670     6.653844    -0.594456
O      0.173917     2.985242    12.566146    -0.521113
O      3.935322     1.310863    13.488064    -0.515677
O      2.190953     1.090550    16.253819    -0.506818
O      4.084132     0.110157    16.674694    -0.590268

The following XYZ coordinates are in angstroms. Other properties are in atomic units.
The sperically averaged electron density of each atom fit to a function of the form exp(a - br)
eigen_1, eigen_2 and eigen_3 are the three eigenvalues of traceless quadrupole moment tensor
  atom number  atomic symbol              X              Y              Z     net charge C6 coefficient C8 coefficient C10 coefficient fluctuating dipole atomic polarizability isotropic forcefield polarizability              a              b squared Pearson coefficient          <r^3>          <r^4>         wp_QDO          m_QDO          q_QDO       dipole_x       dipole_y       dipole_z         dipole            Qxy            Qxz            Qyz     Q(x^2-y^2)  Q(3z^2 - R^2)        eigen_1        eigen_2        eigen_3 static polarizability      alpha(xx)      alpha(xy)      alpha(xz)      alpha(yy)      alpha(yz)      alpha(zz) atomic spin moment
            1             Cu       0.186243      10.377848      16.825007       0.725189      65.592800 0.11900246E+04  0.33616330E+05                                14.033370                           11.902085       1.149727       2.268035                    0.994900      43.053413     108.604909       0.485725       0.446397      -1.119599      -0.063182       0.041060       0.001755       0.075372       0.039215      -0.007569      -0.033906      -0.047464      -0.166762      -0.065651      -0.016092       0.081742             16.161861      15.109298       4.638967       2.968403      15.214183       3.827698      18.162101           0.023277
            2             Cu       2.540327       6.145633       6.804157       0.750242      64.020602 0.11545656E+04  0.32342320E+05                                13.774972                           11.693517       1.221368       2.295026                    0.995014      42.584439     106.685222       0.492324       0.444123      -1.121953       0.062272      -0.040886       0.002012       0.074522       0.040539       0.007938       0.033446      -0.051594      -0.164131      -0.064468      -0.018935       0.083404             15.853690      14.800678       4.536159      -2.896762      14.931445      -3.740941      17.828946           0.700899
            3             Cu       3.201337       0.637806       3.216693       0.748732      64.118284 0.11567365E+04  0.32420142E+05                                13.791246                           11.706522       1.216619       2.293267                    0.995005      42.612366     106.802476       0.491896       0.444276      -1.121794       0.062332      -0.040769      -0.001817       0.074503       0.040479      -0.007802      -0.033616      -0.051415      -0.163988      -0.064545      -0.018784       0.083329             15.873283      14.820573       4.543573       2.900959      14.951288       3.746390      17.847988           0.689741
            4             Cu       0.847253       4.870021      13.237543       0.749076      64.092279 0.11561303E+04  0.32398221E+05                                13.786580                           11.702602       1.218490       2.293911                    0.995004      42.606174     106.771460       0.492042       0.444211      -1.121859      -0.062247       0.040853      -0.002136       0.074486       0.040367       0.008071       0.033309      -0.051397      -0.164692      -0.064539      -0.018728       0.083268             15.867704      14.812485       4.541244      -2.901073      14.944827      -3.746968      17.845801           0.693030
            5              H       0.043371      10.055530      11.881521       0.123740       0.968538 0.66722606E+01  0.61812318E+02                                 1.550203                            1.464443      -0.776624       2.533751                    0.999761       3.017154       7.873731       0.548531       1.205322      -0.728767       0.009934       0.034969      -0.032751       0.048930       0.011993      -0.001076      -0.007200      -0.020627       0.018485      -0.019072       0.001863       0.017209              1.559599       1.275097       0.083506      -0.117914       1.539937      -0.314282       1.863763          -0.000043
            6              H       2.058018       0.048910      13.887094       0.110702       1.276556 0.95913479E+01  0.99891025E+02                                 2.027721                            1.865752      -1.450980       2.167039                    0.992330       4.201853      12.671412       0.432116       1.361003      -0.688583       0.023661       0.046867       0.012308       0.053925       0.003948       0.003161      -0.001932      -0.017508       0.011537      -0.012288       0.004194       0.008094              2.123016       2.026851       0.683177       0.076538       2.727100       0.111663       1.615098           0.000114
            7              H       1.837606       9.108844      19.119982       0.115587       1.313469 0.10015466E+02  0.10411740E+03                                 2.001536                            1.867908      -1.052963       2.381585                    0.995561       3.670882      10.612457       0.451006       1.306385      -0.704525       0.025135      -0.047915      -0.002541       0.054167      -0.014930       0.006077       0.001650      -0.020703      -0.020699      -0.018106      -0.003578       0.021684              2.030332       1.801167      -0.427855      -0.184773       2.365053       0.440881       1.924775           0.000552
            8              H       0.886575       1.263275      18.866054       0.095398       1.346588 0.98592069E+01  0.10284358E+03                                 2.046335                            1.851194      -1.499865       2.126081                    0.995573       4.234229      12.559797       0.450482       1.303447      -0.699762      -0.024519       0.010418      -0.025058       0.036573       0.002939       0.000819       0.009646      -0.001166       0.018487      -0.009475      -0.003252       0.012728              2.150107       2.207478      -0.527184       0.595169       1.951524      -0.523999       2.291317           0.000539
            9              H       2.683199       6.467951       1.860671       0.123373       0.970252 0.66876653E+01  0.61993817E+02                                 1.552234                            1.466289      -0.776204       2.533550                    0.999762       3.021028       7.887580       0.548070       1.205580      -0.728692      -0.009928      -0.034951      -0.032628       0.048834       0.012014       0.001083       0.007181      -0.020680       0.018529      -0.019109       0.001891       0.017218              1.561650       1.276619       0.083669       0.118108       1.541979       0.314813       1.866352           0.000346
           10              H       1.990572       5.458917       3.866244       0.110446       1.277070 0.95947477E+01  0.99933504E+02                                 2.028131                            1.865962      -1.450448       2.167174                    0.992322       4.202713      12.673715       0.432141       1.360828      -0.688618      -0.023703      -0.046947       0.012337       0.054019       0.003959      -0.003184       0.001911      -0.017550       0.011251      -0.012277       0.004142       0.008134              2.123551       2.027323       0.683694      -0.076602       2.728054      -0.111762       1.615276           0.000584
           11              H       0.888964       7.414637       9.099132       0.114794       1.315719 0.10035243E+02  0.10436757E+03                                 2.003145                            1.869210      -1.051746       2.381623                    0.995552       3.674849      10.623909       0.451075       1.305629      -0.704673      -0.025198       0.047992      -0.002362       0.054256      -0.014963      -0.006039      -0.001635      -0.020650      -0.021032      -0.018063      -0.003689       0.021752              2.032016       1.802519      -0.428494       0.185040       2.367315      -0.441541       1.926215           0.002100
           12              H       3.162015       4.244552       8.845204       0.094536       1.349269 0.98817803E+01  0.10313031E+03                                 2.048347                            1.852781      -1.498887       2.126072                    0.995576       4.238469      12.572436       0.450516       1.302700      -0.699914       0.024549      -0.010482      -0.024982       0.036560       0.002989      -0.000815      -0.009625      -0.001114       0.018479      -0.009501      -0.003205       0.012706              2.152300       2.209868      -0.528126      -0.596175       1.953433       0.524920       2.293600           0.001656
           13              H       3.344209       0.960124       8.160179       0.123473       0.969536 0.66810818E+01  0.61914647E+02                                 1.551204                            1.465358      -0.776210       2.533658                    0.999762       3.019362       7.880872       0.548388       1.205235      -0.728778      -0.009936      -0.034934       0.032668       0.048850       0.012005      -0.001086      -0.007177      -0.020666       0.018521      -0.019096       0.001887       0.017208              1.560605       1.275848       0.083578      -0.118008       1.540938      -0.314533       1.865029           0.000358
           14              H       1.329562      10.966744       6.154606       0.110370       1.277233 0.95962167E+01  0.99949976E+02                                 2.028095                            1.865950      -1.450058       2.167311                    0.992327       4.202533      12.672148       0.432208       1.360602      -0.688665      -0.023707      -0.046926      -0.012326       0.054000       0.003966       0.003182      -0.001908      -0.017545       0.011336      -0.012288       0.004166       0.008122              2.123488       2.027258       0.683627       0.076580       2.727965       0.111722       1.615242           0.000589
           15              H       1.549974       1.906810       0.921718       0.115671       1.312592 0.10006830E+02  0.10400965E+03                                 2.001023                            1.867388      -1.053360       2.381579                    0.995545       3.670150      10.610913       0.450947       1.306784      -0.704440      -0.025154       0.048115       0.002560       0.054354      -0.014944       0.006042       0.001656      -0.020736      -0.020991      -0.018083      -0.003668       0.021751              2.029833       1.800722      -0.427745      -0.184700       2.364567       0.440766       1.924210           0.001516
           16              H       2.501005       9.752379       1.175646       0.095173       1.348374 0.98749143E+01  0.10305060E+03                                 2.048194                            1.852698      -1.501061       2.125363                    0.995561       4.237854      12.574050       0.450279       1.303489      -0.699741       0.024564      -0.010447       0.025095       0.036637       0.003026       0.000804       0.009623      -0.001115       0.018457      -0.009523      -0.003182       0.012705              2.152128       2.209643      -0.528011       0.596025       1.953325      -0.524809       2.293417           0.001122
           17              H       0.704381       4.547703      18.181029       0.123540       0.968688 0.66735853E+01  0.61825553E+02                                 1.550087                            1.464369      -0.776005       2.533836                    0.999762       3.017849       7.874730       0.548687       1.204961      -0.728846       0.009962       0.034903       0.032730       0.048875       0.012016       0.001089       0.007161      -0.020622       0.018477      -0.019082       0.001890       0.017191              1.559474       1.275053       0.083483       0.117870       1.539783       0.314161       1.863585           0.000353
           18              H       1.397008       5.556737      16.175456       0.110074       1.279275 0.96151781E+01  0.10019134E+03                                 2.029682                            1.867348      -1.450289       2.166884                    0.992333       4.205558      12.681744       0.432224       1.359954      -0.688785       0.023698       0.046836      -0.012362       0.053926       0.004013      -0.003194       0.001888      -0.017573       0.011442      -0.012338       0.004216       0.008122              2.125191       2.028847       0.684335      -0.076663       2.730258      -0.111822       1.616467           0.000433
           19              H       2.498616       3.601017      10.942568       0.114760       1.315395 0.10032059E+02  0.10432352E+03                                 2.002621                            1.868764      -1.050878       2.381984                    0.995567       3.674219      10.620644       0.451195       1.305419      -0.704719       0.025190      -0.048002       0.002303       0.054259      -0.014981      -0.006039      -0.001623      -0.020650      -0.021057      -0.018068      -0.003703       0.021771              2.031462       1.802065      -0.428324       0.184964       2.366626      -0.441350       1.925696           0.002081
           20              H       0.225565       6.771102      11.196496       0.094449       1.348906 0.98785415E+01  0.10308678E+03                                 2.047937                            1.852451      -1.497805       2.126573                    0.995581       4.237664      12.568946       0.450572       1.302663      -0.699928      -0.024585       0.010480       0.024936       0.036552       0.002938      -0.000829      -0.009631      -0.001094       0.018437      -0.009477      -0.003220       0.012697              2.151843       2.209385      -0.527940      -0.595983       1.953029       0.524739       2.293116           0.001626
           21              C      -0.767603       8.515101      15.031275       0.039744      33.685398 0.46699145E+03  0.11179429E+05                                 9.244080                            7.386547       0.001422       2.009515                    0.999076      27.792730      80.681497       0.583969       0.438132      -1.050542       0.035016       0.041564      -0.040322       0.067672      -0.045887      -0.010833      -0.018686       0.020341      -0.205290      -0.075740      -0.005548       0.081288             10.347111       6.980014       3.501734       0.771875      12.041001       2.141269      12.020317           0.000775
           22              C       3.577294       7.865177      13.848815       0.087090      34.325363 0.44378767E+03  0.10528456E+05                                 9.504962                            7.276495      -0.460319       1.869116                    0.997574      27.487439      80.404883       0.577054       0.447405      -1.041184       0.040851       0.015200      -0.036152       0.056629      -0.071101      -0.000298       0.001784       0.044070      -0.178668      -0.059672      -0.044553       0.104225             11.019702       9.000765       5.226971       0.811789      13.793002       2.479580      10.265338           0.005742
           23              C      -0.158497       9.561588      12.606229       0.053461      24.894207 0.33435687E+03  0.73756884E+04                                 7.482771                            6.201384       0.208255       2.090018                    0.999419      25.996489      72.856546       0.643748       0.431319      -1.052832      -0.030361      -0.033645      -0.015895       0.048026      -0.037742      -0.014441      -0.019469       0.029884      -0.016026      -0.050822       0.007535       0.043288              7.910776       5.360645       2.298976       0.194370       9.778516       0.290324       8.593167           0.000451
           24              C       0.235042      10.167449      13.808731       0.084278      26.991889 0.39231185E+03  0.90025471E+04                                 8.001066                            6.738884       0.197639       2.090241                    0.998738      26.385152      75.298532       0.614888       0.434086      -1.051667      -0.028677      -0.037609       0.046238       0.066142      -0.030950      -0.009950      -0.022469       0.034511      -0.077320      -0.048671       0.000230       0.048441              8.551607       6.216436       2.852876       0.580212      10.033710       1.316693       9.404676           0.001296
           25              C      -0.959208       7.953302      16.474277       0.541822      23.036241 0.27295035E+03  0.57956199E+04                                 7.485532                            5.924163      -0.143350       2.001611                    0.998827      23.434462      67.133810       0.598258       0.482172      -1.011120       0.003246      -0.019989       0.068032       0.070982      -0.071891      -0.026360       0.008467       0.111588      -0.144654      -0.067913      -0.051673       0.119586              8.201606       5.504886       2.563386       0.493587      10.201768       1.099888       8.898163          -0.000124
           26              C       2.779309       6.587361      13.788690       0.588491      23.262536 0.24822375E+03  0.51918418E+04                                 7.739175                            5.738110      -0.353342       1.935917                    0.998998      23.467168      68.643432       0.588711       0.497423      -0.994602      -0.028896      -0.047349       0.003314       0.055569      -0.009680       0.008808      -0.043309       0.009798       0.284736      -0.066290      -0.041228       0.107518              9.124808      12.693850       2.034443      -0.142777       9.932049       1.394463       4.748525          -0.002227
           27              C       1.440948       9.969167      19.420407       0.087917      23.988780 0.29750290E+03  0.63894462E+04                                 7.319350                            5.815615       0.326080       2.149256                    0.999720      24.880282      69.352117       0.668964       0.426316      -1.053334      -0.033693       0.031444      -0.026664       0.053244       0.040187      -0.041737      -0.014871       0.024512      -0.132460      -0.062293      -0.016604       0.078897              8.057364       6.522242      -2.198176       2.004839       7.026844       0.580387      10.623007           0.002959
           28              C       1.543012       0.760080      19.400366       0.051479      25.455220 0.32488211E+03  0.71342543E+04                                 7.683402                            6.102549       0.284292       2.126597                    0.999127      25.634003      72.301483       0.648866       0.429861      -1.050933       0.029864      -0.033200      -0.016956       0.047766       0.027175      -0.036499      -0.025784       0.021469      -0.103191      -0.054244      -0.012009       0.066253              8.571356       6.823267      -2.086316       2.390323       6.720672       0.371129      12.170129           0.003916
           29              C       3.494173       8.008380       5.010425       0.041882      33.639183 0.46625455E+03  0.11158339E+05                                 9.238248                            7.382700      -0.001204       2.008854                    0.999088      27.775496      80.641592       0.583836       0.438368      -1.050311      -0.035341      -0.041496      -0.041156       0.068298      -0.046318       0.010967       0.018890       0.021509      -0.208352      -0.076813      -0.005530       0.082343             10.339000       6.974480       3.496550      -0.767253      12.028951      -2.132186      12.013569          -0.000491
           30              C      -0.850724       8.658304       3.827965       0.087177      34.314109 0.44362016E+03  0.10523963E+05                                 9.504682                            7.276393      -0.463965       1.868134                    0.997547      27.483563      80.403411       0.576880       0.447561      -1.041046      -0.041119      -0.015422      -0.035767       0.056638      -0.071555       0.000430      -0.001523       0.044603      -0.179105      -0.059775      -0.045035       0.104810             11.019092       9.000481       5.226973      -0.810904      13.792607      -2.477897      10.264190           0.008345
           31              C       2.885067       6.961893       2.585379       0.052590      24.922638 0.33482239E+03  0.73890410E+04                                 7.489735                            6.206657       0.205048       2.088724                    0.999414      26.018939      72.951257       0.643280       0.431452      -1.052677       0.030541       0.033697      -0.015705       0.048113      -0.037771       0.014611       0.019701       0.029718      -0.015600      -0.051083       0.007870       0.043213              7.918291       5.365290       2.301495      -0.194177       9.788185      -0.290011       8.601396           0.004147
           32              C       2.491528       6.356032       3.787881       0.085554      26.958234 0.39168172E+03  0.89849291E+04                                 7.995380                            6.734007       0.196211       2.090025                    0.998743      26.369469      75.252949       0.615006       0.434155      -1.051572       0.028862       0.038064       0.046602       0.066735      -0.031132       0.009907       0.022673       0.034587      -0.078859      -0.049066       0.000178       0.048887              8.545631       6.213414       2.852194      -0.579742      10.028552      -1.315527       9.394928           0.000672
           33              C      -1.023822       8.570179       6.453427       0.542083      23.032398 0.27287343E+03  0.57938638E+04                                 7.483785                            5.922551      -0.141214       2.002051                    0.998830      23.446099      67.177247       0.598427       0.482045      -1.011136      -0.003604       0.020582       0.068978       0.072073      -0.072364       0.026453      -0.007981       0.112403      -0.141486      -0.069153      -0.050513       0.119666              8.199191       5.502698       2.560276      -0.492265      10.195902      -1.097354       8.898973          -0.002168
           34              C      -0.052739       9.936120       3.767840       0.588701      23.267954 0.24828815E+03  0.51935472E+04                                 7.739969                            5.738578      -0.354659       1.935274                    0.999000      23.473104      68.664085       0.588727       0.497375      -0.994622       0.028919       0.047663       0.003776       0.055878      -0.009774      -0.008784       0.043419       0.009866       0.283629      -0.066265      -0.040981       0.107245              9.125832      12.696028       2.034737       0.142852       9.932553      -1.394202       4.748916          -0.000299
           35              C       1.285622       6.554314       9.399557       0.088756      23.975214 0.29728961E+03  0.63840831E+04                                 7.317014                            5.813930       0.324229       2.148606                    0.999723      24.878827      69.356679       0.668954       0.426374      -1.053238       0.034126      -0.031763      -0.026633       0.053691       0.040381       0.042064       0.015134       0.024693      -0.135257      -0.063207      -0.016456       0.079663              8.054250       6.519484      -2.197559      -2.001617       7.027234      -0.582296      10.616033           0.003013
           36              C       2.505578       4.747747       9.379516       0.052438      25.432176 0.32451677E+03  0.71246918E+04                                 7.679561                            6.099754       0.283425       2.126410                    0.999125      25.627791      72.291547       0.648871       0.429951      -1.050809      -0.030032       0.033569      -0.017073       0.048169       0.027298       0.036733       0.026212       0.021547      -0.105597      -0.055157      -0.011730       0.066887              8.566399       6.821453      -2.086417      -2.389334       6.717692      -0.368146      12.160052           0.003420
           37              C       4.155183       2.500553       5.010425       0.041717      33.642416 0.46629468E+03  0.11159428E+05                                 9.238409                            7.382676      -0.000620       2.009014                    0.999089      27.776711      80.642950       0.583883       0.438327      -1.050346      -0.035348      -0.041513       0.041136       0.068301      -0.046245      -0.010968      -0.018869       0.021472      -0.208166      -0.076743      -0.005494       0.082237             10.339352       6.974701       3.496927       0.767498      12.029698       2.132429      12.013657          -0.000445
           38              C      -0.189714       3.150477       6.192885       0.087080      34.315635 0.44365336E+03  0.10524771E+05                                 9.504525                            7.276390      -0.463412       1.868303                    0.997549      27.482968      80.397351       0.576923       0.447527      -1.041083      -0.041095      -0.015370       0.035786       0.056619      -0.071525      -0.000423       0.001593       0.044643      -0.178986      -0.059745      -0.045023       0.104768             11.018747       8.999980       5.226395       0.811114      13.791600       2.478311      10.264662           0.008463
           39              C       3.546077       1.454066       7.435471       0.052798      24.909712 0.33461709E+03  0.73830759E+04                                 7.486422                            6.204257       0.206333       2.089273                    0.999415      26.008427      72.904950       0.643508       0.431383      -1.052763       0.030476       0.033751       0.015806       0.048143      -0.037827      -0.014577      -0.019606       0.029783      -0.015619      -0.051050       0.007769       0.043281              7.914583       5.362921       2.300032       0.194168       9.783013       0.290045       8.597813           0.004142
           40              C       3.152538       0.848205       6.232969       0.085420      26.959960 0.39171976E+03  0.89858826E+04                                 7.995222                            6.734022       0.197083       2.090253                    0.998748      26.370444      75.252318       0.615058       0.434115      -1.051612       0.028785       0.038043      -0.046568       0.066667      -0.031093      -0.009925      -0.022685       0.034542      -0.078664      -0.049044       0.000234       0.048810              8.545256       6.213101       2.851772       0.579480      10.027870       1.315069       9.394796           0.000712
           41              C      -0.362812       3.062352       3.567423       0.542344      23.028853 0.27281521E+03  0.57924728E+04                                 7.483613                            5.922282      -0.142165       2.001750                    0.998829      23.446219      67.182531       0.598370       0.482104      -1.011078      -0.003654       0.020565      -0.068972       0.072066      -0.072339      -0.026416       0.008062       0.112415      -0.141896      -0.069039      -0.050676       0.119714              8.199205       5.502832       2.560623       0.492362      10.196488       1.097377       8.898295          -0.002129
           42              C       0.608271       4.428293       6.253010       0.588792      23.264620 0.24825971E+03  0.51928261E+04                                 7.739361                            5.738362      -0.354829       1.935248                    0.999000      23.471775      68.660339       0.588718       0.497395      -0.994608       0.028956       0.047583      -0.003587       0.055816      -0.009822       0.008789      -0.043351       0.009931       0.283883      -0.066321      -0.040965       0.107286              9.124843      12.694493       2.034016      -0.142805       9.931192       1.394255       4.748846          -0.000347
           43              C       1.946632       1.046487       0.621293       0.088930      23.978870 0.29737212E+03  0.63863389E+04                                 7.318460                            5.815259       0.323568       2.148429                    0.999721      24.879094      69.361502       0.668783       0.426451      -1.053184       0.033915      -0.031633       0.026612       0.053471       0.040413      -0.041772      -0.014950       0.024739      -0.134116      -0.062714      -0.016640       0.079354              8.055919       6.521334      -2.197640       2.003265       7.027465       0.581161      10.618958          -0.000718
           44              C       1.844568      10.255574       0.641334       0.052396      25.444679 0.32474548E+03  0.71311664E+04                                 7.682869                            6.102512       0.281709       2.125747                    0.999118      25.636737      72.330692       0.648609       0.430037      -1.050728      -0.030147       0.033321       0.016963       0.048030       0.027393      -0.036550      -0.025935       0.021290      -0.104253      -0.054578      -0.012003       0.066581              8.569995       6.823996      -2.087242       2.389564       6.720500       0.368762      12.165489          -0.001371
           45              C      -0.106593       3.007274      15.031275       0.041774      33.658269 0.46655888E+03  0.11167867E+05                                 9.242501                            7.385678      -0.002979       2.008133                    0.999085      27.787724      80.695186       0.583629       0.438435      -1.050231       0.035397       0.041417       0.041094       0.068243      -0.046407       0.011008       0.018913       0.021387      -0.208471      -0.076879      -0.005557       0.082437             10.344040       6.977967       3.499629      -0.768543      12.036018      -2.134232      12.018135          -0.001766
           46              C       4.238304       2.357350      16.213735       0.087226      34.334225 0.44394308E+03  0.10533439E+05                                 9.507238                            7.278330      -0.462661       1.868243                    0.997571      27.495142      80.441696       0.576894       0.447474      -1.041107       0.041010       0.015096       0.035927       0.056572      -0.071016       0.000372      -0.001732       0.043959      -0.178372      -0.059560      -0.044519       0.104079             11.022217       9.002386       5.229165      -0.812469      13.797663      -2.480286      10.266601           0.002633
           47              C       0.502513       4.053761      17.456321       0.052598      24.916778 0.33473812E+03  0.73863445E+04                                 7.487259                            6.204965       0.207368       2.089458                    0.999419      26.014284      72.922077       0.643542       0.431325      -1.052808      -0.030416      -0.033845       0.015915       0.048207      -0.037759       0.014658       0.019652       0.029637      -0.014790      -0.051097       0.008043       0.043055              7.915537       5.363869       2.300902      -0.194641       9.784007      -0.290831       8.598734           0.003664
           48              C       0.896052       4.659622      16.253819       0.084382      26.999019 0.39241899E+03  0.90062867E+04                                 8.002853                            6.740033       0.195918       2.089352                    0.998758      26.400461      75.365790       0.614759       0.434116      -1.051571      -0.028627      -0.038138      -0.046662       0.066718      -0.030616       0.009786       0.022712       0.034203      -0.077846      -0.048690       0.000505       0.048185              8.553586       6.219225       2.855702      -0.580271      10.038602      -1.316683       9.402931          -0.001104
           49              C      -0.298198       2.445475      13.588273       0.541961      23.034033 0.27290495E+03  0.57946821E+04                                 7.483929                            5.922771      -0.141037       2.002095                    0.998828      23.447477      67.181366       0.598437       0.482025      -1.011150       0.003567      -0.020611      -0.068948       0.072051      -0.072382       0.026495      -0.007887       0.112350      -0.141266      -0.069232      -0.050397       0.119629              8.199099       5.502696       2.560250      -0.492521      10.195492      -1.097545       8.899108          -0.002184
           50              C       3.440319       1.079534      16.273860       0.586501      23.319137 0.24889693E+03  0.52088044E+04                                 7.748113                            5.743376      -0.351275       1.936062                    0.999008      23.488606      68.697424       0.588900       0.496988      -0.994943      -0.028553      -0.047709      -0.003691       0.055723      -0.008916      -0.008826       0.043311       0.009879       0.283003      -0.065684      -0.041294       0.106978              9.136830      12.713971       2.040180       0.142474       9.944241      -1.396927       4.752280           0.001435
           51              C       2.101958       4.461340      10.642143       0.088610      23.974509 0.29728369E+03  0.63838043E+04                                 7.316337                            5.813491       0.325548       2.149023                    0.999724      24.878280      69.350070       0.669057       0.426319      -1.053293      -0.034267       0.031682       0.026514       0.053674       0.040295       0.042026       0.015175       0.024616      -0.135255      -0.063179      -0.016394       0.079573              8.053448       6.518942      -2.197230      -2.001682       7.026224      -0.582033      10.615177           0.003039
           52              C       0.882002       6.267907      10.662184       0.052155      25.435742 0.32457622E+03  0.71261350E+04                                 7.679290                            6.099565       0.285463       2.126966                    0.999131      25.630296      72.293060       0.649018       0.429845      -1.050902       0.029879      -0.033673       0.016988       0.048117       0.027141       0.036687       0.026212       0.021531      -0.105595      -0.055154      -0.011579       0.066733              8.566097       6.820893      -2.086058      -2.389036       6.717452      -0.368646      12.159945           0.003453
           53              N      -0.045880       9.682760      15.071358      -0.204103      35.978017 0.55346926E+03  0.13617461E+05                                 9.162025                            7.658132      -0.036992       2.003294                    0.999443      28.454184      79.712357       0.626499       0.397359      -1.092882      -0.046619      -0.033231      -0.102598       0.117491      -0.014812      -0.035426      -0.027682      -0.017747      -0.127948      -0.069820       0.029665       0.040155             10.092370       7.331211       3.443459      -0.109452      11.849819       1.111991      11.096078           0.001792
           54              N      -0.778674       8.371897      12.646313      -0.233596      32.588452 0.50751117E+03  0.12152397E+05                                 8.394868                            7.245685       0.369760       2.127448                    0.999592      28.038057      76.116487       0.659394       0.387922      -1.105496       0.080082       0.106672       0.197048       0.237949      -0.032355      -0.093668      -0.128806      -0.009459      -0.357352      -0.220537       0.085811       0.134727              8.807147       6.849200       2.674688      -1.081606      11.109193      -0.411725       8.463048           0.002186
           55              N       0.649320      10.718231      18.839198      -0.138361      30.257229 0.42807574E+03  0.99209359E+04                                 8.305219                            6.844538      -0.029501       2.035098                    0.999394      26.491879      73.078088       0.643984       0.410392      -1.079311       0.042904       0.028047       0.125143       0.135234       0.015414      -0.045103      -0.037698      -0.008206      -0.229006      -0.099159       0.023014       0.076145              9.134809       7.550394      -2.527528       1.897689       8.111401       0.626229      11.742632          -0.000065
           56              N       2.772450       6.840721       5.050508      -0.210109      36.171773 0.55730937E+03  0.13736920E+05                                 9.198715                            7.688294      -0.041308       2.000647                    0.999446      28.550985      80.080249       0.624767       0.397736      -1.092523       0.045976       0.034503      -0.104349       0.119135      -0.015422       0.035177       0.028425      -0.016259      -0.131494      -0.070830       0.030170       0.040661             10.133314       7.360298       3.459248       0.110762      11.900258      -1.118778      11.139387           0.049413
           57              N       3.505244       8.151584       2.625463      -0.234169      32.625008 0.50820582E+03  0.12173495E+05                                 8.401191                            7.250585       0.369296       2.126944                    0.999594      28.057794      76.190213       0.659163       0.387916      -1.105473      -0.080204      -0.107013       0.197738       0.238715      -0.032576       0.093720       0.129168      -0.009154      -0.358735      -0.221156       0.086252       0.134904              8.814136       6.854407       2.677638       1.082599      11.119319       0.412253       8.468684          -0.001241
           58              N       2.077250       5.805250       8.818348      -0.144774      30.434268 0.43127383E+03  0.10014946E+05                                 8.340346                            6.872779      -0.035028       2.031764                    0.999401      26.598249      73.475081       0.642196       0.410717      -1.078960      -0.043121      -0.028180       0.128117       0.138085       0.015903       0.045826       0.038348      -0.008055      -0.234606      -0.101249       0.023460       0.077789              9.174554       7.580482      -2.536902      -1.905921       8.142980      -0.629616      11.800201           0.046864
           59              N       3.433460       1.332894       4.970342      -0.210169      36.170668 0.55727776E+03  0.13735980E+05                                 9.198432                            7.687983      -0.041304       2.000666                    0.999444      28.550868      80.080100       0.624790       0.397726      -1.092527       0.045990       0.034551       0.104348       0.119153      -0.015394      -0.035202      -0.028410      -0.016304      -0.131377      -0.070811       0.030173       0.040638             10.133011       7.360105       3.459248      -0.110780      11.900203       1.118548      11.138724           0.048611
           60              N       4.166254       2.643757       7.395387      -0.233711      32.596834 0.50766872E+03  0.12157091E+05                                 8.395866                            7.246397       0.370109       2.127422                    0.999594      28.043438      76.133524       0.659419       0.387878      -1.105530      -0.080263      -0.106923      -0.197552       0.238540      -0.032565      -0.093703      -0.129132      -0.009112      -0.358358      -0.221048       0.086199       0.134848              8.808263       6.849994       2.675163      -1.081965      11.110810      -0.412145       8.463986          -0.000958
           61              N       2.738260       0.297423       1.202502      -0.143735      30.409895 0.43085332E+03  0.10002726E+05                                 8.335960                            6.869422      -0.035166       2.031930                    0.999400      26.584752      73.428412       0.642355       0.410717      -1.078962      -0.043006      -0.028042      -0.127227       0.137196       0.015897      -0.045794      -0.038278      -0.008109      -0.233620      -0.100940       0.023306       0.077635              9.169294       7.576890      -2.535749       1.904607       8.139256       0.629177      11.791735           0.045924
           62              N       0.615130       4.174933      14.991192      -0.209985      36.180088 0.55743260E+03  0.13741107E+05                                 9.200364                            7.689229      -0.042176       2.000264                    0.999445      28.557667      80.109767       0.624701       0.397745      -1.092486      -0.045664      -0.034502       0.104286       0.118958      -0.015320       0.035032       0.028374      -0.016342      -0.131222      -0.070624       0.030025       0.040599             10.135288       7.361864       3.460927       0.110251      11.902960      -1.119480      11.141039           0.048092
           63              N      -0.117664       2.864070      17.416237      -0.233409      32.597034 0.50768737E+03  0.12157935E+05                                 8.396682                            7.247226       0.367792       2.126705                    0.999592      28.043144      76.139823       0.659271       0.387952      -1.105450       0.080256       0.106600      -0.197064       0.237989      -0.032366       0.093461       0.128835      -0.009614      -0.357295      -0.220428       0.085695       0.134732              8.809146       6.850661       2.676224       1.081571      11.112244       0.411800       8.464533          -0.003798
           64              N       1.310330       5.210404      11.223352      -0.144973      30.436994 0.43131005E+03  0.10015903E+05                                 8.340425                            6.872742      -0.034143       2.032012                    0.999402      26.599887      73.477767       0.642250       0.410678      -1.078996       0.043017       0.028097      -0.128231       0.138141       0.015921       0.045817       0.038326      -0.008083      -0.234333      -0.101160       0.023398       0.077762              9.174736       7.580317      -2.536604      -1.906168       8.142719      -0.629988      11.801171           0.046373
           65              O      -0.487093       8.493069      17.496404      -0.515811      35.215039 0.53722378E+03  0.12943674E+05                                 8.546066                            7.218781       0.290723       2.131859                    0.998350      27.869442      73.926045       0.698876       0.363751      -1.132488      -0.020874      -0.050638      -0.014224       0.056588      -0.004834       0.025875       0.038745      -0.014111      -0.050095      -0.053499       0.009247       0.044252              9.297238       6.715024       2.152194       1.911216      10.099633       3.876198      11.077059           0.002618
           66              O       3.274312       6.818690      16.574486      -0.509277      31.812255 0.48122979E+03  0.11233783E+05                                 7.910607                            6.762672       0.763447       2.302979                    0.998065      26.782597      69.000036       0.736236       0.356382      -1.142968       0.023594       0.033530       0.009401       0.042064       0.003385      -0.004891       0.039802       0.028315      -0.282988      -0.105937       0.044215       0.061722              8.596499       7.079366       3.287439       0.069065      13.251821       0.433951       5.458310           0.001062
           67              O       1.529943       6.598377      13.808731      -0.513228      41.670216 0.62483073E+03  0.15649971E+05                                 9.720480                            7.874726      -0.102481       2.021514                    0.994105      27.915525      75.752962       0.657075       0.372169      -1.124871       0.012336      -0.021792      -0.001018       0.025062       0.020516       0.004558      -0.015832       0.073257       0.012980      -0.049213       0.009388       0.039825             11.232603      18.926680       1.816217      -0.091202       8.612755       0.691024       6.158373           0.058731
           68              O       3.423122       5.617984      13.387856      -0.593236      43.260172 0.71664005E+03  0.18580812E+05                                 9.933356                            8.462324      -0.061145       2.003771                    0.994578      29.701033      82.082190       0.630424       0.374722      -1.122619       0.006205       0.019855       0.007108       0.021982      -0.067035      -0.006484      -0.019581      -0.016266       0.190276      -0.101182       0.032588       0.068594             10.977414      13.983025      -4.171185      -1.132075      12.061833       1.730314       6.887384          -0.000515
           69              O       3.213663       8.030412       7.475554      -0.521422      35.422619 0.54104367E+03  0.13059362E+05                                 8.580901                            7.245827       0.289173       2.130033                    0.998367      27.956079      74.233156       0.697335       0.363894      -1.132330       0.021705       0.053714      -0.012783       0.059327      -0.005473      -0.025677      -0.038103      -0.013708      -0.047174      -0.052761       0.009475       0.043286              9.336436       6.740001       2.161496      -1.920635      10.142397      -3.897185      11.126910           0.082007
           70              O      -0.547742       9.704791       6.553636      -0.515514      31.969783 0.48419215E+03  0.11320230E+05                                 7.933998                            6.781633       0.765622       2.302281                    0.998070      26.864387      69.262466       0.735506       0.356190      -1.143127      -0.023921      -0.033347       0.010781       0.042432       0.002690       0.006575      -0.040066       0.029591      -0.295242      -0.109850       0.045525       0.064325              8.622297       7.099024       3.298320      -0.070052      13.293597      -0.437121       5.474270           0.036329
           71              O       1.196627       9.925104       3.787881      -0.513464      41.681079 0.62497246E+03  0.15654441E+05                                 9.722113                            7.875546      -0.102640       2.021423                    0.994102      27.918459      75.763660       0.657049       0.372162      -1.124874      -0.012361       0.021869      -0.000400       0.025124       0.020378      -0.004490       0.015403       0.073406       0.012879      -0.048957       0.009116       0.039841             11.235043      18.932487       1.816074       0.091020       8.613571      -0.691235       6.159072           0.059720
           72              O      -0.696552      10.905497       3.367006      -0.594374      43.307667 0.71758137E+03  0.18611417E+05                                 9.940123                            8.467498      -0.060763       2.003576                    0.994581      29.721007      82.152410       0.630271       0.374688      -1.122639      -0.006380      -0.019901       0.007971       0.022367      -0.067207       0.006393       0.019516      -0.015913       0.190597      -0.101361       0.032691       0.068670             10.985633      13.995527      -4.174795       1.132731      12.070063      -1.731447       6.891308           0.001336
           73              O       3.874673       2.522585       2.545296      -0.522238      35.451344 0.54157957E+03  0.13075589E+05                                 8.585202                            7.249128       0.289691       2.129969                    0.998369      27.969363      74.278821       0.697215       0.363865      -1.132348       0.021643       0.053655       0.013136       0.059328      -0.005563       0.025720       0.038231      -0.013473      -0.047548      -0.052974       0.009658       0.043316              9.341465       6.743348       2.163436       1.921802      10.149103       3.899574      11.131943           0.080234
           74              O       0.113268       4.196964       3.467214      -0.516063      31.999151 0.48473036E+03  0.11336105E+05                                 7.939176                            6.785629       0.764668       2.301755                    0.998072      26.876087      69.305567       0.735243       0.356214      -1.143094      -0.023936      -0.033385      -0.010601       0.042425       0.002660      -0.006545       0.040094       0.029680      -0.296067      -0.110110       0.045607       0.064502              8.628377       7.103755       3.301391       0.070285      13.303883       0.437757       5.477492           0.035444
           75              O       1.857637       4.417277       6.232969      -0.513416      41.679528 0.62496836E+03  0.15654338E+05                                 9.722170                            7.875798      -0.103034       2.021318                    0.994102      27.917628      75.761810       0.657003       0.372188      -1.124852      -0.012424       0.021692       0.000638       0.025006       0.020398       0.004491      -0.015348       0.073267       0.012902      -0.048885       0.009098       0.039787             11.234853      18.932047       1.815576      -0.091087       8.613060       0.691353       6.159452           0.060909
           76              O      -0.035542       5.397670       6.653844      -0.594456      43.311748 0.71770174E+03  0.18615407E+05                                 9.940992                            8.468456      -0.061280       2.003391                    0.994580      29.723065      82.161283       0.630205       0.374710      -1.122617      -0.006362      -0.020031      -0.007585       0.022344      -0.067232      -0.006382      -0.019512      -0.015873       0.190952      -0.101438       0.032666       0.068771             10.986357      13.995673      -4.174963      -1.132746      12.070903       1.731764       6.892496           0.001357
           77              O       0.173917       2.985242      12.566146      -0.521113      35.398980 0.54059748E+03  0.13045749E+05                                 8.576765                            7.242550       0.289832       2.130413                    0.998366      27.946676      74.197288       0.697543       0.363865      -1.132366      -0.021692      -0.053726       0.012576       0.059289      -0.005358      -0.025635      -0.038019      -0.013639      -0.046859      -0.052586       0.009355       0.043230              9.331714       6.736902       2.160292      -1.919869      10.136557      -3.895125      11.121684           0.081064
           78              O       3.935322       1.310863      13.488064      -0.515677      31.974993 0.48432495E+03  0.11324144E+05                                 7.934733                            6.782542       0.765671       2.302196                    0.998076      26.868379      69.275888       0.735458       0.356188      -1.143126       0.023959       0.033418      -0.010995       0.042564       0.002669       0.006660      -0.039921       0.029705      -0.295381      -0.109827       0.045419       0.064408              8.622665       7.099417       3.298135      -0.069954      13.293868      -0.437175       5.474710           0.035887
           79              O       2.190953       1.090550      16.253819      -0.506818      41.458418 0.62084774E+03  0.15525406E+05                                 9.687351                            7.848732      -0.039563       2.043051                    0.994188      27.835065      75.474931       0.658268       0.372088      -1.124930       0.012392      -0.023490       0.000856       0.026572       0.020560      -0.004655       0.014708       0.070994       0.008919      -0.047239       0.007691       0.039548             11.193662      18.860172       1.811253       0.089367       8.582782      -0.688260       6.138034           0.002995
           80              O       4.084132       0.110157      16.674694      -0.590268      43.124948 0.71372084E+03  0.18485923E+05                                 9.912387                            8.444237      -0.062338       2.004341                    0.994526      29.644100      81.877611       0.631204       0.374648      -1.122695       0.006613       0.019385      -0.007736       0.021895      -0.067559       0.006552       0.019090      -0.015604       0.187963      -0.101232       0.033565       0.067666             10.954958      13.963044      -4.161343       1.132147      12.030183      -1.728238       6.871647           0.001618

******************************************************
Auxiliary information for the entire system
The total spin magnetic moment of the unit cell is   2.991762
The total net atomic charge of the unit cell is   0.000003
Accuracy of reproducing the electrostatic potential in the unit cell:
  The inner radius (bohr) =    5.0000
  The outer radius (bohr) =   12.0000
  Valid grid points have density less than (e/(bohr^3)) =    0.0001
  The number of valid grid points were=         1308
  The rms potential error without charges in kcal/mol is=      3.18038
  The rms potential error with partial charges in kcal/mol is=      1.09836
  The RRMSE value at monopole order=      0.34535
  The rms potential error with partial charges and cloud penetration in kcal/mol is=      1.11420
  The RRMSE value at monopole order with cloud penetration is=      0.35033
  The rms potential error with partial charges and atomic dipoles in kcal/mol is=      0.28885
  The RRMSE value at dipole order=      0.09082
  The rms potential error with partial charges, atomic dipoles and cloud penetration in kcal/mol is=      0.30643
  The RRMSE value at dipole order with cloud penetration=      0.09635

******************************************************
The electron densities and ab initio electrostatic potential were computed in VASP using the PBE functional and
projector augmented wave method. See the main text of the journal article for a description of computational details.
The atomic charges, dipoles, and quadrupoles were computed with the DDEC6 method as described in
(a) T. A. Manz and N. Gabaldon Limas, RSC Adv. 6 (2016) 47771-47801 DOI: 10.1039/c6ra04656h
(b) N. Gabaldon Limas and T. A. Manz, RSC Adv. 8 (2018) 2678-2707 DOI: 10.1039/c7ra11829e.
For each atom in the material, the electron cloud parameters were fit to the spherically averaged atom-in-material
electron density using radial positions for which this density was between 10^-4 and 10^-2 electrons per cubic bohr.
The polarizabilities, dispersion coefficients, and quantum Drude oscillator (QDO) parameters were fit using the MCLF method.
The magnetic structure of the system was optimized in VASP from the default ferromagnetic initial guess using spin polarization.
The atomic spin moments (ASMs) were computed on this optimized magnetic structure using the DDEC6 partition as inputs
to the method of T. A. Manz and D. S. Sholl, J. Chem. Theory Comput. 7 (2011) 4146-4164 DOI: 10.1021/ct200539n.
The RMSE and RRMSE were computed using a uniform grid with Ewald summation.
