# Supplementary material for: A collection of forcefield precursors for metal–organic frameworks
Source: RSC Adv. 2019 Nov 13;9(63):36492–507. doi: 10.1039/c9ra07327b (PMC9075174; doi:10.1039/c9ra07327b)
Supplement: RA-009-C9RA07327B-s4241 [file RA-009-C9RA07327B-s4241.xyz]

  189
jmolscript: load "" {1 1 1} spacegroup "x,y,z" unitcell [{     10.962000     0.000000     0.000000 }, {     -3.654079    14.597088     0.000000 }, {      3.654002     7.298579    12.641450 }]
Fe     5.480962    10.947833     6.320725     0.660219
Fe    -1.827039     7.298544     0.000000     0.661711
Fe     1.827001     3.649290     6.320725     0.660715
H      3.248015     8.887456     6.779610     0.266323
H      3.766489    12.206825     3.715322     0.166220
H      2.194537    12.322871     3.435946     0.160582
H      3.100000    11.359461     2.533347     0.166949
H      1.426139     7.346003     6.736629     0.162729
H      0.986559     6.995669     5.237353     0.163567
H     11.067212     8.002870     6.114669     0.165109
H     -1.431693    12.176169     3.022571     0.160955
H      0.138065    12.355714     3.280456     0.165630
H     -0.799179    11.768914     4.435885     0.173658
H      0.603977     6.452648     1.849444     0.167810
H      1.095079     6.678177     3.355041     0.155998
H      1.955589     7.260597     2.136405     0.163929
H      9.050178    10.207748     1.706596     0.262001
H      7.713908    13.008211     5.861840     0.266323
H      7.195434     9.688842     8.926128     0.166220
H      8.767386     9.572796     9.205504     0.160581
H      7.861923    10.536206    10.108103     0.166949
H      9.535784    14.549664     5.904821     0.162729
H      9.975364    14.899998     7.404097     0.163568
H     -0.105289    13.892797     6.526781     0.165109
H     12.393616     9.719498     9.618879     0.160956
H     10.823858     9.539953     9.360994     0.165630
H     11.761102    10.126753     8.205565     0.173658
H     10.357946    15.443019    10.792006     0.167810
H      9.866844    15.217490     9.286409     0.155998
H      9.006334    14.635070    10.505045     0.163929
H      1.911745    11.687919    10.934854     0.262001
H      6.901998     8.726144     1.554898     0.265963
H      7.420520     4.412700     0.212376     0.165890
H      5.848571     4.112730     0.251565     0.159959
H      6.754038     3.812764     1.537200     0.165955
H      5.080115     9.459651     2.911326     0.161917
H      4.640548     8.336408     3.964359     0.163438
H      3.759197     8.592583     2.653440     0.165999
H      2.222344     3.828088     0.585299     0.161449
H      3.792101     3.961651     0.300867     0.165932
H      2.854843     5.255682     0.231339     0.173029
H      4.257996     5.673905     6.128575     0.168400
H      4.749084     6.865025     5.180466     0.155667
H      5.609608     5.518444     5.285390     0.162998
H      1.742217     3.672636     2.947986     0.261216
H      4.059925    13.169523    11.086552     0.265963
H      3.541403    17.482967    12.429074     0.165890
H      5.113352    17.782937    12.389885     0.159959
H      4.207885    18.082903    11.104250     0.165955
H      5.881808    12.436016     9.730124     0.161917
H      6.321375    13.559259     8.677091     0.163438
H      7.202726    13.303084     9.988010     0.165999
H      8.739579    18.067579    12.056151     0.161449
H      7.169822    17.934016    12.340583     0.165932
H      8.107080    16.639985    12.410111     0.173029
H      6.703927    16.221762     6.512875     0.168400
H      6.212839    15.030642     7.460984     0.155667
H      5.352315    16.377223     7.356060     0.162998
H      9.219706    18.223031     9.693464     0.261216
H     10.556032     4.282068     4.306942     0.267023
H     11.074543     5.276142     8.713751     0.166284
H      9.502592     5.460066     8.953939     0.160248
H     10.408045     6.723442     8.570903     0.166216
H      8.734138     5.090013     2.993495     0.162816
H      8.294556     6.563590     3.439739     0.164076
H      7.413219     5.300213     3.873340     0.165621
H      5.876361     5.891410     9.033580     0.161616
H      7.446121     5.578302     9.060127     0.166861
H      6.508870     4.871070     7.974227     0.173076
H      7.911969     9.769114     4.663431     0.167439
H      8.403072     8.352465     4.105943     0.155547
H      9.263589     9.116626     5.219655     0.164016
H      5.396210     8.015283     7.986868     0.260955
H      0.405891    17.613599     8.334508     0.267023
H     -0.112620    16.619525     3.927699     0.166284
H      1.459331    16.435601     3.687511     0.160248
H      0.553878    15.172225     4.070547     0.166216
H      2.227785    16.805654     9.647955     0.162816
H      2.667367    15.332077     9.201711     0.164076
H      3.548704    16.595454     8.768110     0.165621
H      5.085562    16.004257     3.607870     0.161616
H      3.515802    16.317365     3.581323     0.166861
H      4.453053    17.024597     4.667223     0.173076
H      3.049954    12.126553     7.978019     0.167439
H      2.558851    13.543202     8.535507     0.155547
H      1.698334    12.779041     7.421795     0.164015
H      5.565713    13.880384     4.654582     0.260955
C      4.431911    10.453001     9.345571     0.270646
C      2.713052    10.589397     4.385193     0.229881
C      1.647551     9.649417     4.313516    -0.155687
C      1.816373     8.838625     5.417999     0.235281
C      2.965169    11.717457     3.434050    -0.509810
C      1.016155     7.700710     5.917463    -0.517644
C     -0.403448    10.413571     2.961386     0.236891
C      0.585330     9.512347     3.292845    -0.164515
C      0.274013     8.350125     2.523233     0.232679
C     -0.644618    11.798471     3.468182    -0.514761
C      1.049033     7.076237     2.460279    -0.518858
C      6.530012    11.442666     3.295879     0.270646
C      8.248871    11.306270     8.256257     0.229881
C      9.314372    12.246250     8.327934    -0.155687
C      9.145550    13.057042     7.223451     0.235280
C      7.996754    10.178210     9.207400    -0.509810
C      9.945768    14.194957     6.723987    -0.517644
C     11.365371    11.482096     9.680064     0.236891
C     10.376593    12.383320     9.348605    -0.164515
C     10.687910    13.545542    10.118217     0.232679
C     11.606541    10.097196     9.173268    -0.514761
C      9.912890    14.819430    10.181171    -0.518858
C      0.777880    17.464134    11.557572     0.269620
C      6.367068     5.801543     1.278177     0.230078
C      5.301562     6.209461     2.128062    -0.155605
C      5.470370     7.571370     2.277989     0.234876
C      6.619200     4.413797     0.776817    -0.507757
C      4.670141     8.572878     3.013722    -0.517772
C      3.250580     4.656404     2.142347     0.235729
C      4.239351     5.394070     2.757100    -0.164110
C      3.928035     5.308680     4.148418     0.232526
C      3.009413     4.402849     0.689591    -0.514453
C      4.703049     5.891107     5.283115    -0.517758
C     10.184043     4.431533     1.083878     0.269620
C      4.594855    16.094124    11.363273     0.230078
C      5.660361    15.686206    10.513388    -0.155605
C      5.491553    14.324297    10.363461     0.234876
C      4.342723    17.481870    11.864633    -0.507758
C      6.291782    13.322789     9.627728    -0.517772
C      7.711343    17.239263    10.499103     0.235729
C      6.722572    16.501597     9.884350    -0.164110
C      7.033888    16.586987     8.493032     0.232526
C      7.952510    17.492818    11.951859    -0.514453
C      6.258874    16.004560     7.358335    -0.517758
C      8.085865    15.874199     4.379757     0.270835
C     10.021088     5.504727     6.978080     0.230321
C      8.955576     6.036789     6.199873    -0.156660
C      9.124390     5.485672     4.945462     0.236086
C     10.273217     5.764413     8.430583    -0.509011
C      8.324159     5.622079     3.710266    -0.518595
C      6.904586     6.825692     7.537717     0.237136
C      7.893355     6.989250     6.591505    -0.163748
C      7.582025     8.236861     5.969798     0.230718
C      6.663431     5.694348     8.483677    -0.515963
C      8.357031     8.928322     4.898056    -0.517226
C      2.876058     6.021468     8.261693     0.270836
C      0.940835    16.390940     5.663370     0.230321
C      2.006347    15.858878     6.441577    -0.156660
C      1.837533    16.409995     7.695988     0.236087
C      0.688706    16.131254     4.210867    -0.509011
C      2.637764    16.273588     8.931184    -0.518595
C      4.057337    15.069975     5.103733     0.237136
C      3.068568    14.906417     6.049945    -0.163748
C      3.379898    13.658806     6.671652     0.230718
C      4.298492    16.201319     4.157773    -0.515962
C      2.604892    12.967345     7.743394    -0.517226
S      4.118074    10.374838    10.944083    -0.336989
S      6.843849    11.520829     1.697367    -0.336989
S      0.464028    18.887567    10.826011    -0.336355
S     10.497895     3.008100     1.815439    -0.336355
S      7.772027    14.528929     3.512806    -0.336562
S      3.189896     7.366738     9.128644    -0.336562
N      4.681840    10.511897     8.208726    -0.479633
N      3.497936    10.339133     5.454027    -0.225086
N      2.926824     9.266248     6.052726    -0.185945
N     -0.822190     8.533827     1.775744    -0.237066
N     -1.210251     9.816474     2.067256    -0.191102
N      6.280083    11.383770     4.432724    -0.479633
N      7.463987    11.556534     7.187423    -0.225086
N      8.035099    12.629419     6.588724    -0.185945
N     11.784113    13.361840    10.865706    -0.237066
N     12.172174    12.079193    10.574194    -0.191102
N     11.989821    16.450149    12.074987    -0.479405
N      7.151940     6.852314     0.960497    -0.226029
N      6.580816     7.907247     1.590294    -0.185000
N      2.831840     4.569485     4.363070    -0.236505
N      2.443783     4.180615     3.106510    -0.190527
N     -1.027898     5.445518     0.566463    -0.479405
N      3.809983    15.043353    11.680953    -0.226029
N      4.381107    13.988420    11.051156    -0.185000
N      8.130083    17.326182     8.278380    -0.236505
N      8.518140    17.715052     9.534940    -0.190526
N      8.335796    16.829289     4.999188    -0.480525
N     10.805969     4.704221     6.226925    -0.224547
N     10.234845     4.722172     4.998429    -0.187657
N      6.485824     8.792355     6.502635    -0.234577
N      6.097777     7.898578     7.467684    -0.192246
N      2.626127     5.066378     7.642262    -0.480526
N      0.155954    17.191446     6.414525    -0.224548
N      0.727078    17.173495     7.643021    -0.187657
N      4.476099    13.103312     6.138815    -0.234577
N      4.864146    13.997089     5.173766    -0.192246

The following XYZ coordinates are in angstroms. Other properties are in atomic units.
The sperically averaged electron density of each atom fit to a function of the form exp(a - br)
eigen_1, eigen_2 and eigen_3 are the three eigenvalues of traceless quadrupole moment tensor
  atom number  atomic symbol              X              Y              Z     net charge C6 coefficient C8 coefficient C10 coefficient fluctuating dipole atomic polarizability isotropic forcefield polarizability              a              b squared Pearson coefficient          <r^3>          <r^4>         wp_QDO          m_QDO          q_QDO       dipole_x       dipole_y       dipole_z         dipole            Qxy            Qxz            Qyz     Q(x^2-y^2)  Q(3z^2 - R^2)        eigen_1        eigen_2        eigen_3 static polarizability      alpha(xx)      alpha(xy)      alpha(xz)      alpha(yy)      alpha(yz)      alpha(zz) atomic spin moment
            1             Fe       5.480962      10.947833       6.320725       0.660219     142.415934 0.28338311E+04  0.10070631E+06                                22.739282                           18.004379       0.947021       2.010704                    0.998104      61.019506     179.915147       0.401800       0.428957      -1.116621       0.000000      -0.000000      -0.000000       0.000000      -0.080315      -0.162580       0.074885       0.055347       0.537636      -0.180624      -0.106855       0.287480             27.268496      31.549179      -0.429438       2.367935      25.109802       3.365093      25.146508           3.826970
            2             Fe      -1.827039       7.298544       0.000000       0.661711     142.213526 0.28286209E+04  0.10048144E+06                                22.725182                           17.993301       0.943011       2.009836                    0.998137      60.980924     179.803974       0.401714       0.429218      -1.116378      -0.000000      -0.000000      -0.000000       0.000000      -0.100936       0.151373      -0.165763      -0.098257       0.069408      -0.179850      -0.107901       0.287750             27.251381      31.525480       2.263507      -0.803770      22.211669      -1.695327      28.016994           3.827464
            3             Fe       1.827001       3.649290       6.320725       0.660715     142.420675 0.28339473E+04  0.10070364E+06                                22.733114                           18.000254       0.951076       2.012011                    0.998130      60.988221     179.771148       0.402028       0.428743      -1.116847       0.000000      -0.000000      -0.000000       0.000000       0.182245       0.012592       0.088070      -0.230569      -0.325716      -0.179262      -0.108254       0.287516             27.259426      31.531681      -1.824590      -1.552780      28.042815      -1.664791      22.203782           3.827194
            4              H       3.248015       8.887456       6.779610       0.266323       0.642312 0.42104345E+01  0.36482561E+02                                 1.397788                            1.331770      -1.432703       2.260610                    0.997652       3.263008       9.640260       0.447491       1.579658      -0.649054       0.013525      -0.014828       0.024700       0.031826       0.006891       0.007453      -0.004088       0.002344      -0.021980      -0.013747       0.002441       0.011306              1.416559       1.367878      -0.097080       0.252551       1.313958      -0.162533       1.567843          -0.000281
            5              H       3.766489      12.206825       3.715322       0.166220       1.061182 0.78748063E+01  0.78329420E+02                                 1.830175                            1.719538      -1.460557       2.199647                    0.994086       3.796864      11.312501       0.437327       1.408040      -0.680486       0.015778       0.006220       0.008364       0.018910       0.003521       0.001507      -0.006129      -0.000991      -0.006038      -0.007973       0.001188       0.006785              1.886434       2.151263       0.503909       0.293206       1.943754       0.307120       1.564285          -0.000280
            6              H       2.194537      12.322871       3.435946       0.160582       0.968539 0.71055549E+01  0.67385020E+02                                 1.594117                            1.536426      -0.870883       2.471168                    0.999517       3.248780       8.795676       0.518423       1.245824      -0.717246      -0.009676       0.007890       0.003066       0.012856      -0.002082      -0.002801      -0.004623      -0.000346      -0.001466      -0.006515       0.001871       0.004645              1.600760       1.890846      -0.369573      -0.002324       1.657579       0.063028       1.253855           0.000042
            7              H       3.100000      11.359461       2.533347       0.166949       0.976745 0.72293069E+01  0.69354426E+02                                 1.652558                            1.589652      -0.874174       2.479283                    0.999155       3.312705       9.236050       0.487068       1.310807      -0.703089       0.004881      -0.007737      -0.011030       0.014330      -0.002217      -0.001771       0.001850      -0.013224       0.011555      -0.009066       0.002372       0.006694              1.674121       1.367776      -0.068420      -0.116385       1.516559       0.371394       2.138029           0.000047
            8              H       1.426139       7.346003       6.736629       0.162729       0.904834 0.68919713E+01  0.66993328E+02                                 1.705740                            1.657204      -1.561339       2.150462                    0.992212       3.953624      12.043564       0.421675       1.494306      -0.663569       0.008500      -0.008311       0.011793       0.016745       0.000369      -0.004208      -0.006823       0.002510      -0.003794      -0.008572       0.000812       0.007760              1.710028       1.598161      -0.106526       0.249766       1.627878      -0.335246       1.904046          -0.000132
            9              H       0.986559       6.995669       5.237353       0.163567       0.866595 0.66278680E+01  0.63819753E+02                                 1.660515                            1.627849      -1.565154       2.152272                    0.990783       3.910932      11.869416       0.424267       1.499291      -0.662810       0.001392      -0.010092      -0.010633       0.014726       0.002097       0.001991       0.003176       0.001157       0.001587      -0.003464      -0.001430       0.004893              1.664608       1.398530       0.078194      -0.013098       1.793079       0.365016       1.802214          -0.000007
           10              H      11.067212       8.002870       6.114669       0.165109       0.907064 0.68196988E+01  0.65281274E+02                                 1.640808                            1.596488      -1.111405       2.364601                    0.997173       3.550778      10.297211       0.456547       1.401515      -0.682915      -0.014238       0.007559       0.004345       0.016695      -0.006998      -0.005811       0.001755       0.007623      -0.004378      -0.007749      -0.003670       0.011418              1.660071       2.210234      -0.161451      -0.176907       1.425855       0.026692       1.344125           0.000051
           11              H      -1.431693      12.176169       3.022571       0.160955       1.225644 0.97141604E+01  0.10121381E+03                                 1.961154                            1.869913      -1.588417       2.125401                    0.994837       3.944208      11.790670       0.435515       1.349798      -0.691907      -0.011795       0.002250      -0.009845       0.015528      -0.000716      -0.003621      -0.001428       0.003745       0.008773      -0.004317      -0.001247       0.005565              1.977939       2.304053      -0.400000       0.294219       1.924395      -0.054035       1.705371           0.000081
           12              H       0.138065      12.355714       3.280456       0.165630       0.979144 0.71993031E+01  0.68604228E+02                                 1.621085                            1.559556      -0.863858       2.480256                    0.999594       3.225554       8.798237       0.507344       1.266902      -0.713140       0.010636       0.006099      -0.006965       0.014101       0.003082      -0.003282      -0.002291      -0.000126       0.007827      -0.004506      -0.001672       0.006178              1.626271       1.934886       0.362146      -0.084951       1.657180       0.002868       1.286748           0.000023
           13              H      -0.799179      11.768914       4.435885       0.173658       0.853925 0.63360706E+01  0.59259669E+02                                 1.553862                            1.523479      -0.842992       2.503641                    0.998821       3.301998       9.317041       0.476741       1.373676      -0.689673      -0.004915      -0.002821       0.016185       0.017148       0.002189      -0.002905      -0.000551      -0.003463       0.020687      -0.006671      -0.001002       0.007673              1.556893       1.316561      -0.016079      -0.181418       1.360567       0.151155       1.993551           0.000004
           14              H       0.603977       6.452648       1.849444       0.167810       0.853876 0.62974798E+01  0.59833585E+02                                 1.644942                            1.587093      -1.388816       2.236495                    0.993284       3.796189      11.422855       0.429793       1.499923      -0.663124      -0.010845      -0.008966      -0.012285       0.018679      -0.001224      -0.003701       0.003759      -0.002526      -0.002082      -0.005097      -0.000886       0.005983              1.664477       1.593173       0.233340       0.279532       1.645984       0.351288       1.754274          -0.000154
           15              H       1.095079       6.678177       3.355041       0.155998       0.868221 0.65391463E+01  0.62575102E+02                                 1.646598                            1.604353      -1.378045       2.233839                    0.993015       3.840117      11.510673       0.433626       1.476081      -0.667299      -0.002026      -0.004262       0.012945       0.013779       0.000059       0.000690      -0.002073       0.000966       0.007842      -0.002666      -0.000859       0.003525              1.657204       1.380021      -0.061371       0.027498       1.465214      -0.261555       2.126376          -0.000118
           16              H       1.955589       7.260597       2.136405       0.163929       0.900882 0.68012320E+01  0.64900488E+02                                 1.620010                            1.584590      -1.031111       2.402783                    0.997770       3.481836      10.000740       0.463627       1.384450      -0.686697       0.011544       0.005494      -0.008821       0.015532       0.004274      -0.006911      -0.001980       0.006099       0.001700      -0.006326      -0.003871       0.010197              1.633227       2.150439       0.059570      -0.225921       1.338057      -0.016922       1.411184          -0.000076
           17              H       9.050178      10.207748       1.706596       0.262001       0.702619 0.45911485E+01  0.40503802E+02                                 1.463697                            1.374336      -1.392715       2.271271                    0.998107       3.279338       9.660408       0.450024       1.542751      -0.655285      -0.019803       0.015401      -0.016496       0.030025       0.002223       0.009984       0.003924      -0.019032      -0.005805      -0.015769       0.002699       0.013071              1.504730       1.784792      -0.202862       0.272254       1.280389      -0.056509       1.449010           0.000032
           18              H       7.713908      13.008211       5.861840       0.266323       0.642312 0.42104353E+01  0.36482568E+02                                 1.397788                            1.331770      -1.432703       2.260610                    0.997652       3.263008       9.640259       0.447491       1.579658      -0.649054      -0.013525       0.014828      -0.024700       0.031826       0.006891       0.007453      -0.004088       0.002344      -0.021980      -0.013747       0.002441       0.011306              1.416559       1.367878      -0.097080       0.252551       1.313958      -0.162533       1.567843          -0.000281
           19              H       7.195434       9.688842       8.926128       0.166220       1.061183 0.78748113E+01  0.78329478E+02                                 1.830175                            1.719538      -1.460557       2.199647                    0.994086       3.796865      11.312502       0.437327       1.408039      -0.680487      -0.015778      -0.006220      -0.008364       0.018910       0.003521       0.001507      -0.006129      -0.000990      -0.006038      -0.007973       0.001188       0.006785              1.886434       2.151263       0.503909       0.293206       1.943754       0.307120       1.564285          -0.000281
           20              H       8.767386       9.572796       9.205504       0.160581       0.968539 0.71055580E+01  0.67385052E+02                                 1.594118                            1.536426      -0.870883       2.471168                    0.999517       3.248781       8.795677       0.518423       1.245824      -0.717246       0.009676      -0.007890      -0.003066       0.012856      -0.002082      -0.002801      -0.004623      -0.000346      -0.001466      -0.006515       0.001871       0.004645              1.600760       1.890846      -0.369573      -0.002324       1.657579       0.063028       1.253856           0.000042
           21              H       7.861923      10.536206      10.108103       0.166949       0.976745 0.72293070E+01  0.69354426E+02                                 1.652558                            1.589652      -0.874174       2.479283                    0.999155       3.312705       9.236050       0.487068       1.310807      -0.703089      -0.004881       0.007737       0.011030       0.014330      -0.002217      -0.001771       0.001850      -0.013224       0.011555      -0.009066       0.002372       0.006694              1.674121       1.367776      -0.068420      -0.116385       1.516559       0.371394       2.138029           0.000046
           22              H       9.535784      14.549664       5.904821       0.162729       0.904835 0.68919730E+01  0.66993345E+02                                 1.705740                            1.657204      -1.561339       2.150462                    0.992212       3.953624      12.043561       0.421676       1.494305      -0.663569      -0.008500       0.008311      -0.011793       0.016745       0.000369      -0.004208      -0.006823       0.002510      -0.003794      -0.008572       0.000812       0.007760              1.710028       1.598161      -0.106526       0.249765       1.627877      -0.335246       1.904045          -0.000132
           23              H       9.975364      14.899998       7.404097       0.163568       0.866595 0.66278696E+01  0.63819771E+02                                 1.660515                            1.627849      -1.565154       2.152272                    0.990783       3.910932      11.869416       0.424267       1.499290      -0.662810      -0.001392       0.010092       0.010633       0.014726       0.002097       0.001991       0.003176       0.001157       0.001587      -0.003464      -0.001430       0.004893              1.664608       1.398530       0.078194      -0.013098       1.793079       0.365016       1.802214          -0.000007
           24              H      -0.105289      13.892797       6.526781       0.165109       0.907064 0.68196947E+01  0.65281223E+02                                 1.640807                            1.596488      -1.111404       2.364601                    0.997173       3.550777      10.297206       0.456547       1.401514      -0.682915       0.014238      -0.007559      -0.004345       0.016695      -0.006998      -0.005811       0.001755       0.007623      -0.004378      -0.007749      -0.003670       0.011418              1.660070       2.210233      -0.161451      -0.176907       1.425854       0.026692       1.344125           0.000051
           25              H      12.393616       9.719498       9.618879       0.160956       1.225644 0.97141620E+01  0.10121383E+03                                 1.961154                            1.869912      -1.588417       2.125401                    0.994837       3.944208      11.790669       0.435515       1.349797      -0.691907       0.011795      -0.002250       0.009845       0.015528      -0.000716      -0.003621      -0.001428       0.003745       0.008773      -0.004318      -0.001247       0.005565              1.977939       2.304053      -0.400000       0.294219       1.924394      -0.054035       1.705370           0.000081
           26              H      10.823858       9.539953       9.360994       0.165630       0.979144 0.71993038E+01  0.68604241E+02                                 1.621085                            1.559557      -0.863857       2.480257                    0.999594       3.225554       8.798239       0.507344       1.266903      -0.713140      -0.010636      -0.006099       0.006965       0.014101       0.003082      -0.003282      -0.002291      -0.000126       0.007827      -0.004506      -0.001672       0.006178              1.626271       1.934886       0.362146      -0.084951       1.657180       0.002868       1.286748           0.000023
           27              H      11.761102      10.126753       8.205565       0.173658       0.853924 0.63360651E+01  0.59259610E+02                                 1.553862                            1.523479      -0.842993       2.503641                    0.998821       3.301997       9.317040       0.476741       1.373677      -0.689672       0.004915       0.002821      -0.016185       0.017148       0.002189      -0.002905      -0.000551      -0.003463       0.020687      -0.006671      -0.001002       0.007673              1.556893       1.316561      -0.016079      -0.181418       1.360567       0.151155       1.993551           0.000004
           28              H      10.357946      15.443019      10.792006       0.167810       0.853876 0.62974798E+01  0.59833585E+02                                 1.644942                            1.587093      -1.388816       2.236495                    0.993284       3.796189      11.422855       0.429793       1.499923      -0.663124       0.010845       0.008966       0.012285       0.018679      -0.001224      -0.003701       0.003759      -0.002526      -0.002082      -0.005097      -0.000886       0.005983              1.664477       1.593173       0.233340       0.279532       1.645984       0.351288       1.754274          -0.000154
           29              H       9.866844      15.217490       9.286409       0.155998       0.868221 0.65391463E+01  0.62575101E+02                                 1.646598                            1.604353      -1.378045       2.233839                    0.993015       3.840117      11.510673       0.433626       1.476081      -0.667299       0.002026       0.004262      -0.012945       0.013779       0.000059       0.000690      -0.002073       0.000966       0.007842      -0.002666      -0.000859       0.003525              1.657204       1.380021      -0.061371       0.027498       1.465214      -0.261555       2.126376          -0.000118
           30              H       9.006334      14.635070      10.505045       0.163929       0.900881 0.68012282E+01  0.64900445E+02                                 1.620010                            1.584590      -1.031110       2.402784                    0.997770       3.481835      10.000738       0.463626       1.384451      -0.686697      -0.011544      -0.005494       0.008821       0.015532       0.004274      -0.006911      -0.001979       0.006099       0.001700      -0.006326      -0.003871       0.010197              1.633227       2.150439       0.059570      -0.225921       1.338057      -0.016922       1.411184          -0.000076
           31              H       1.911745      11.687919      10.934854       0.262001       0.702620 0.45911521E+01  0.40503841E+02                                 1.463697                            1.374336      -1.392715       2.271271                    0.998107       3.279339       9.660411       0.450024       1.542750      -0.655285       0.019803      -0.015401       0.016496       0.030025       0.002223       0.009984       0.003924      -0.019032      -0.005805      -0.015769       0.002699       0.013071              1.504731       1.784792      -0.202862       0.272254       1.280389      -0.056509       1.449010           0.000032
           32              H       6.901998       8.726144       1.554898       0.265963       0.644544 0.42308804E+01  0.36724346E+02                                 1.403824                            1.337124      -1.449633       2.252811                    0.997536       3.278947       9.713328       0.445286       1.584689      -0.648181       0.013321       0.028748       0.000542       0.031688       0.003130      -0.009630       0.006279       0.006290      -0.009894      -0.013684       0.002418       0.011266              1.422792       1.373702       0.269356      -0.042582       1.653254      -0.028867       1.241422          -0.000282
           33              H       7.420520       4.412700       0.212376       0.165890       1.063136 0.78918447E+01  0.78541046E+02                                 1.832332                            1.721302      -1.458923       2.200093                    0.994196       3.800495      11.326227       0.437140       1.407885      -0.680508       0.015529       0.004254      -0.009539       0.018714      -0.000575      -0.003991       0.004625      -0.003435      -0.015025      -0.008295       0.001351       0.006943              1.888779       2.154387       0.002058      -0.584484       1.394416       0.010710       2.117533          -0.000282
           34              H       5.848571       4.112730       0.251565       0.159959       0.972020 0.71375159E+01  0.67764751E+02                                 1.597874                            1.539798      -0.878068       2.467835                    0.999521       3.255291       8.818565       0.517890       1.245696      -0.717258      -0.009590      -0.001451      -0.008616       0.012974      -0.001207       0.003269       0.002662      -0.003572      -0.011446      -0.006495       0.001945       0.004550              1.604591       1.895851       0.183530       0.322656       1.302840       0.143942       1.615081           0.000043
           35              H       6.754038       3.812764       1.537200       0.165955       0.980178 0.72594122E+01  0.69703222E+02                                 1.655050                            1.591813      -0.869222       2.480542                    0.999142       3.318297       9.250243       0.487350       1.308923      -0.703467       0.004691      -0.006180       0.012467       0.014685      -0.000415       0.002858      -0.000570      -0.010660       0.018138      -0.008908       0.002222       0.006686              1.676749       1.369445      -0.066846       0.117820       1.663577      -0.456157       1.997225           0.000047
           36              H       5.080115       9.459651       2.911326       0.161917       0.909169 0.69352065E+01  0.67526100E+02                                 1.711481                            1.662571      -1.563896       2.148389                    0.991998       3.968152      12.102014       0.420883       1.494625      -0.663465       0.008405       0.014568       0.001280       0.016868      -0.003715       0.001845       0.003675      -0.002766      -0.020398      -0.008653       0.000990       0.007664              1.715817       1.603127       0.270678      -0.032877       2.133442       0.048388       1.410882          -0.000132
           37              H       4.640548       8.336408       3.964359       0.163438       0.867362 0.66350004E+01  0.63903349E+02                                 1.661200                            1.628468      -1.561966       2.153338                    0.990734       3.912506      11.874206       0.424301       1.498818      -0.662886       0.001450      -0.004191       0.014102       0.014782       0.000651      -0.002810      -0.002103       0.002728       0.006646      -0.003345      -0.001472       0.004817              1.665313       1.399023      -0.050389      -0.061510       1.484601      -0.186852       2.112314          -0.000007
           38              H       3.759197       8.592583       2.653440       0.165999       0.902467 0.67754041E+01  0.64750756E+02                                 1.635535                            1.591582      -1.108154       2.367018                    0.997171       3.538900      10.253849       0.457133       1.402020      -0.682863      -0.013830      -0.000035      -0.008430       0.016197      -0.001462       0.008969      -0.001465       0.008039      -0.003479      -0.007726      -0.003696       0.011422              1.654640       2.201946      -0.071721       0.227278       1.337584       0.021936       1.424391           0.000051
           39              H       2.222344       3.828088       0.585299       0.161449       1.224214 0.96999208E+01  0.10103170E+03                                 1.959915                            1.868765      -1.584451       2.127357                    0.994915       3.941674      11.782389       0.435556       1.350120      -0.691843      -0.011664      -0.009274       0.003144       0.015229      -0.002627       0.002586      -0.001788      -0.002190      -0.009089      -0.004434      -0.000965       0.005399              1.976679       2.302389       0.454601       0.199087       1.806087       0.121708       1.821562           0.000081
           40              H       3.792101       3.961651       0.300867       0.165932       0.977395 0.71821968E+01  0.68396273E+02                                 1.618778                            1.557398      -0.858478       2.482727                    0.999606       3.221977       8.783810       0.507876       1.266407      -0.713254       0.010341      -0.008846      -0.001745       0.013720      -0.004510      -0.001024      -0.000492      -0.004811      -0.007118      -0.004521      -0.001778       0.006299              1.623956       1.932126      -0.254296      -0.270519       1.375174       0.158625       1.564568           0.000023
           41              H       2.854843       5.255682       0.231339       0.173029       0.855943 0.63562212E+01  0.59504384E+02                                 1.557218                            1.526614      -0.849562       2.500607                    0.998766       3.308533       9.344533       0.475845       1.374961      -0.689407      -0.004982       0.015482      -0.005392       0.017135      -0.003670      -0.000450      -0.003588      -0.010818       0.000219      -0.006929      -0.000985       0.007914              1.560309       1.319112      -0.149595       0.105121       1.708176      -0.351012       1.653639           0.000004
           42              H       4.257996       5.673905       6.128575       0.168400       0.854133 0.62995964E+01  0.59864345E+02                                 1.645810                            1.587737      -1.391111       2.235557                    0.993364       3.797701      11.431928       0.429511       1.500638      -0.662982      -0.010665      -0.006082       0.013423       0.018191      -0.002564       0.002711      -0.000868       0.002081       0.013500      -0.005093      -0.000843       0.005936              1.665442       1.594049       0.125696      -0.342552       1.423570      -0.222966       1.978707          -0.000153
           43              H       4.749084       6.865025       5.180466       0.155667       0.871382 0.65693525E+01  0.62940133E+02                                 1.650680                            1.608046      -1.378733       2.233081                    0.992778       3.849712      11.548507       0.433107       1.476066      -0.667263      -0.002025       0.013464      -0.002628       0.013867       0.000564      -0.000452      -0.000999      -0.004246      -0.007100      -0.002614      -0.000952       0.003566              1.661406       1.382899       0.054738       0.039561       2.194346      -0.156187       1.406973          -0.000118
           44              H       5.609608       5.518444       5.285390       0.162998       0.903651 0.68269265E+01  0.65203744E+02                                 1.622944                            1.587229      -1.030441       2.402330                    0.997739       3.487546      10.019910       0.463419       1.383838      -0.686809       0.011576      -0.010535      -0.000408       0.015657      -0.008358      -0.000222      -0.000624       0.001533      -0.012488      -0.006473      -0.004006       0.010479              1.636281       2.155337      -0.226402       0.061602       1.409881      -0.023264       1.343624          -0.000076
           45              H       1.742217       3.672636       2.947986       0.261216       0.703482 0.45976057E+01  0.40571803E+02                                 1.464478                            1.374989      -1.389572       2.272657                    0.998163       3.280866       9.663718       0.450107       1.542048      -0.655412      -0.020086      -0.021765      -0.005157       0.030063       0.007539      -0.006895       0.003546      -0.006399       0.032087      -0.015784       0.002779       0.013004              1.505572       1.785919       0.337634       0.039627       1.456620      -0.044797       1.274178           0.000032
           46              H       4.059925      13.169523      11.086552       0.265963       0.644544 0.42308803E+01  0.36724344E+02                                 1.403823                            1.337124      -1.449634       2.252811                    0.997536       3.278947       9.713327       0.445286       1.584689      -0.648181      -0.013321      -0.028748      -0.000542       0.031688       0.003130      -0.009630       0.006279       0.006290      -0.009894      -0.013684       0.002418       0.011266              1.422792       1.373702       0.269356      -0.042582       1.653253      -0.028867       1.241422          -0.000282
           47              H       3.541403      17.482967      12.429074       0.165890       1.063135 0.78918417E+01  0.78541013E+02                                 1.832332                            1.721303      -1.458923       2.200093                    0.994196       3.800495      11.326229       0.437140       1.407885      -0.680507      -0.015529      -0.004254       0.009539       0.018714      -0.000575      -0.003991       0.004625      -0.003435      -0.015025      -0.008295       0.001351       0.006943              1.888779       2.154387       0.002059      -0.584484       1.394416       0.010710       2.117533          -0.000282
           48              H       5.113352      17.782937      12.389885       0.159959       0.972021 0.71375245E+01  0.67764858E+02                                 1.597875                            1.539800      -0.878070       2.467834                    0.999521       3.255293       8.818574       0.517889       1.245696      -0.717258       0.009590       0.001451       0.008616       0.012974      -0.001207       0.003269       0.002662      -0.003572      -0.011446      -0.006495       0.001945       0.004550              1.604592       1.895853       0.183530       0.322657       1.302841       0.143943       1.615082           0.000042
           49              H       4.207885      18.082903      11.104250       0.165955       0.980178 0.72594148E+01  0.69703260E+02                                 1.655051                            1.591814      -0.869224       2.480542                    0.999142       3.318298       9.250250       0.487349       1.308924      -0.703467      -0.004691       0.006180      -0.012468       0.014685      -0.000415       0.002858      -0.000570      -0.010660       0.018138      -0.008908       0.002222       0.006686              1.676750       1.369446      -0.066847       0.117820       1.663578      -0.456157       1.997226           0.000047
           50              H       5.881808      12.436016       9.730124       0.161917       0.909169 0.69352087E+01  0.67526125E+02                                 1.711481                            1.662571      -1.563896       2.148389                    0.991998       3.968152      12.102013       0.420883       1.494625      -0.663465      -0.008405      -0.014568      -0.001280       0.016868      -0.003715       0.001845       0.003675      -0.002766      -0.020398      -0.008653       0.000990       0.007664              1.715817       1.603127       0.270678      -0.032877       2.133442       0.048388       1.410882          -0.000132
           51              H       6.321375      13.559259       8.677091       0.163438       0.867362 0.66350034E+01  0.63903380E+02                                 1.661200                            1.628468      -1.561965       2.153338                    0.990734       3.912506      11.874203       0.424302       1.498817      -0.662886      -0.001450       0.004191      -0.014101       0.014782       0.000651      -0.002810      -0.002103       0.002728       0.006646      -0.003345      -0.001472       0.004817              1.665312       1.399023      -0.050389      -0.061510       1.484601      -0.186852       2.112314          -0.000007
           52              H       7.202726      13.303084       9.988010       0.165999       0.902467 0.67754014E+01  0.64750720E+02                                 1.635535                            1.591582      -1.108154       2.367018                    0.997171       3.538899      10.253844       0.457133       1.402020      -0.682864       0.013830       0.000035       0.008430       0.016197      -0.001462       0.008969      -0.001465       0.008039      -0.003479      -0.007726      -0.003696       0.011422              1.654640       2.201945      -0.071721       0.227278       1.337583       0.021936       1.424391           0.000051
           53              H       8.739579      18.067579      12.056151       0.161449       1.224214 0.96999206E+01  0.10103169E+03                                 1.959915                            1.868764      -1.584451       2.127357                    0.994915       3.941674      11.782387       0.435557       1.350119      -0.691843       0.011664       0.009274      -0.003144       0.015229      -0.002627       0.002586      -0.001788      -0.002190      -0.009089      -0.004434      -0.000965       0.005399              1.976679       2.302388       0.454601       0.199087       1.806087       0.121708       1.821561           0.000081
           54              H       7.169822      17.934016      12.340583       0.165932       0.977395 0.71821973E+01  0.68396285E+02                                 1.618779                            1.557399      -0.858479       2.482727                    0.999606       3.221977       8.783813       0.507875       1.266408      -0.713254      -0.010341       0.008846       0.001745       0.013720      -0.004510      -0.001024      -0.000492      -0.004811      -0.007118      -0.004521      -0.001778       0.006299              1.623956       1.932127      -0.254296      -0.270520       1.375174       0.158625       1.564568           0.000023
           55              H       8.107080      16.639985      12.410111       0.173029       0.855943 0.63562219E+01  0.59504390E+02                                 1.557218                            1.526613      -0.849561       2.500607                    0.998766       3.308533       9.344532       0.475845       1.374961      -0.689407       0.004982      -0.015482       0.005392       0.017135      -0.003670      -0.000450      -0.003588      -0.010818       0.000219      -0.006929      -0.000985       0.007914              1.560309       1.319111      -0.149595       0.105121       1.708176      -0.351012       1.653638           0.000004
           56              H       6.703927      16.221762       6.512875       0.168400       0.854133 0.62995964E+01  0.59864345E+02                                 1.645810                            1.587737      -1.391111       2.235557                    0.993364       3.797701      11.431928       0.429511       1.500638      -0.662982       0.010665       0.006082      -0.013423       0.018191      -0.002564       0.002711      -0.000868       0.002081       0.013500      -0.005093      -0.000843       0.005936              1.665442       1.594049       0.125696      -0.342552       1.423570      -0.222966       1.978707          -0.000153
           57              H       6.212839      15.030642       7.460984       0.155667       0.871382 0.65693516E+01  0.62940123E+02                                 1.650680                            1.608046      -1.378733       2.233081                    0.992778       3.849712      11.548508       0.433107       1.476067      -0.667263       0.002025      -0.013464       0.002628       0.013867       0.000564      -0.000452      -0.000999      -0.004246      -0.007100      -0.002614      -0.000952       0.003566              1.661406       1.382899       0.054738       0.039561       2.194346      -0.156187       1.406973          -0.000119
           58              H       5.352315      16.377223       7.356060       0.162998       0.903651 0.68269272E+01  0.65203751E+02                                 1.622944                            1.587229      -1.030441       2.402330                    0.997739       3.487546      10.019909       0.463419       1.383837      -0.686809      -0.011576       0.010535       0.000408       0.015657      -0.008358      -0.000222      -0.000624       0.001533      -0.012488      -0.006473      -0.004006       0.010479              1.636281       2.155337      -0.226402       0.061602       1.409881      -0.023264       1.343624          -0.000076
           59              H       9.219706      18.223031       9.693464       0.261216       0.703482 0.45976065E+01  0.40571810E+02                                 1.464478                            1.374989      -1.389572       2.272657                    0.998163       3.280866       9.663717       0.450107       1.542047      -0.655412       0.020086       0.021765       0.005157       0.030063       0.007539      -0.006895       0.003546      -0.006399       0.032087      -0.015784       0.002779       0.013004              1.505572       1.785919       0.337634       0.039627       1.456620      -0.044797       1.274178           0.000032
           60              H      10.556032       4.282068       4.306942       0.267023       0.641444 0.42058552E+01  0.36451625E+02                                 1.399383                            1.333279      -1.444244       2.256102                    0.997589       3.267906       9.672049       0.445887       1.584961      -0.648178       0.013438      -0.013925      -0.024984       0.031601      -0.009678       0.002239      -0.002301       0.013364       0.010778      -0.013616       0.002420       0.011196              1.418199       1.369551      -0.170461      -0.210564       1.365153       0.191347       1.519893          -0.000280
           61              H      11.074543       5.276142       8.713751       0.166284       1.061048 0.78748437E+01  0.78350563E+02                                 1.832150                            1.721212      -1.470334       2.195622                    0.994159       3.798946      11.329969       0.436363       1.410776      -0.679977       0.015703      -0.010222       0.001237       0.018778      -0.003052       0.002318       0.001620       0.007055       0.017716      -0.008014       0.001224       0.006790              1.888566       2.153859      -0.506934       0.290366       1.927369      -0.318448       1.584470          -0.000283
           62              H       9.502592       5.460066       8.953939       0.160248       0.969643 0.71157643E+01  0.67506287E+02                                 1.595371                            1.537555      -0.873043       2.470293                    0.999518       3.250779       8.802776       0.518218       1.245866      -0.717238      -0.009847      -0.006638       0.005192       0.012961       0.003392      -0.000522       0.001895       0.004309       0.012667      -0.006472       0.001835       0.004638              1.602037       1.892474       0.187111      -0.319354       1.410403      -0.206626       1.503234           0.000043
           63              H      10.408045       6.723442       8.570903       0.166216       0.978718 0.72473806E+01  0.69569681E+02                                 1.654612                            1.591479      -0.869667       2.480606                    0.999156       3.316699       9.249296       0.486872       1.310545      -0.703140       0.004713       0.013821      -0.001257       0.014656       0.002791      -0.001030      -0.001263      -0.014066       0.008406      -0.009019       0.002320       0.006699              1.676267       1.369184       0.135278      -0.001021       2.307870       0.083582       1.351748           0.000047
           64              H       8.734138       5.090013       2.993495       0.162816       0.905597 0.69002431E+01  0.67097961E+02                                 1.706976                            1.658414      -1.560086       2.150945                    0.992046       3.956853      12.057989       0.421413       1.494697      -0.663485       0.008279      -0.006019      -0.012718       0.016325       0.003408       0.002196       0.003197       0.009076       0.015583      -0.008690       0.001052       0.007638              1.711266       1.599262      -0.163084      -0.217132       1.545654       0.287347       1.988883          -0.000133
           65              H       8.294556       6.563590       3.439739       0.164076       0.865735 0.66187121E+01  0.63700986E+02                                 1.658524                            1.626020      -1.557044       2.155848                    0.990763       3.905688      11.845440       0.424838       1.497993      -0.663043       0.001504       0.014169      -0.003540       0.014682      -0.002783       0.000794      -0.000861      -0.002521      -0.009889      -0.003478      -0.001389       0.004867              1.662581       1.397112      -0.027806       0.074131       2.113007      -0.178052       1.477623          -0.000007
           66              H       7.413219       5.300213       3.873340       0.165621       0.904136 0.67927741E+01  0.64967467E+02                                 1.638343                            1.594244      -1.110304       2.365865                    0.997178       3.545238      10.280951       0.456419       1.403116      -0.682634      -0.014103      -0.007517       0.004306       0.016552       0.008353      -0.003289      -0.000262       0.004763      -0.012629      -0.007628      -0.003667       0.011296              1.657518       2.206226       0.233160      -0.051320       1.385792      -0.048592       1.380536           0.000051
           67              H       5.876361       5.891410       9.033580       0.161616       1.223760 0.96967288E+01  0.10099770E+03                                 1.960062                            1.868968      -1.593231       2.123793                    0.994757       3.941456      11.784575       0.435321       1.350858      -0.691697      -0.011679       0.007388       0.006704       0.015360       0.003579       0.001279       0.003465       0.000290      -0.000906      -0.004386      -0.001287       0.005673              1.976834       2.302495      -0.054593      -0.493026       1.712514      -0.067862       1.915493           0.000081
           68              H       7.446121       5.578302       9.060127       0.166861       0.976342 0.71739771E+01  0.68308179E+02                                 1.618572                            1.557290      -0.861388       2.481593                    0.999591       3.220180       8.782369       0.507438       1.267682      -0.712973       0.010110       0.002975       0.008362       0.013453       0.001433       0.004323       0.002801      -0.000937       0.005093      -0.004456      -0.001781       0.006237              1.623724       1.931570      -0.107239       0.355117       1.379924      -0.161426       1.559679           0.000023
           69              H       6.508870       4.871070       7.974227       0.173076       0.854284 0.63370469E+01  0.59249408E+02                                 1.551934                            1.521693      -0.839643       2.504764                    0.998929       3.299419       9.297126       0.478091       1.370245      -0.690356      -0.004887      -0.012606      -0.010809       0.017310       0.001422       0.003388       0.004050      -0.010042       0.002715      -0.006946      -0.000947       0.007893              1.554931       1.315165       0.164753       0.076608       1.963332       0.198000       1.386296           0.000004
           70              H       7.911969       9.769114       4.663431       0.167439       0.855673 0.63130747E+01  0.60009935E+02                                 1.646117                            1.588130      -1.384565       2.237792                    0.993431       3.798714      11.427589       0.430092       1.498174      -0.663416      -0.010758       0.015068      -0.001565       0.018581       0.003760       0.000854      -0.002851      -0.004066      -0.006641      -0.005095      -0.000818       0.005913              1.665701       1.594314      -0.359248       0.062416       2.033088      -0.128948       1.369702          -0.000157
           71              H       8.403072       8.352465       4.105943       0.155547       0.869176 0.65474158E+01  0.62667137E+02                                 1.647061                            1.604777      -1.371936       2.236574                    0.992896       3.840740      11.509588       0.433856       1.474995      -0.667495      -0.001943      -0.009099      -0.010499       0.014029      -0.000547      -0.000364       0.002860      -0.001004       0.002966      -0.002428      -0.001061       0.003489              1.657676       1.380346       0.006846      -0.066933       1.735007       0.417293       1.857675          -0.000117
           72              H       9.263589       9.116626       5.219655       0.164016       0.900944 0.68019694E+01  0.64913811E+02                                 1.620565                            1.585065      -1.038673       2.399390                    0.997683       3.482345      10.004965       0.463354       1.385131      -0.686565       0.011482       0.004745       0.009170       0.015441       0.003964       0.007192       0.002704       0.004916      -0.001945      -0.006369      -0.003936       0.010304              1.633816       2.151450       0.165918       0.164727       1.378597       0.040131       1.371401          -0.000075
           73              H       5.396210       8.015283       7.986868       0.260955       0.702418 0.45885048E+01  0.40459999E+02                                 1.461436                            1.372462      -1.374942       2.278813                    0.998198       3.275285       9.634626       0.451223       1.539432      -0.655875      -0.020491       0.006517       0.021766       0.030596      -0.009757      -0.002995      -0.007265      -0.013186       0.011959      -0.015725       0.002679       0.013046              1.502307       1.781365      -0.133905      -0.310767       1.356107       0.100978       1.369450           0.000031
           74              H       0.405891      17.613599       8.334508       0.267023       0.641444 0.42058552E+01  0.36451625E+02                                 1.399383                            1.333279      -1.444244       2.256102                    0.997589       3.267906       9.672049       0.445887       1.584961      -0.648178      -0.013437       0.013925       0.024984       0.031601      -0.009678       0.002239      -0.002301       0.013364       0.010778      -0.013616       0.002420       0.011196              1.418199       1.369551      -0.170461      -0.210564       1.365153       0.191347       1.519893          -0.000280
           75              H      -0.112620      16.619525       3.927699       0.166284       1.061048 0.78748445E+01  0.78350571E+02                                 1.832150                            1.721212      -1.470333       2.195622                    0.994159       3.798946      11.329968       0.436363       1.410776      -0.679977      -0.015703       0.010222      -0.001237       0.018778      -0.003052       0.002318       0.001620       0.007055       0.017716      -0.008014       0.001224       0.006790              1.888566       2.153859      -0.506934       0.290366       1.927369      -0.318448       1.584470          -0.000283
           76              H       1.459331      16.435601       3.687511       0.160248       0.969643 0.71157661E+01  0.67506304E+02                                 1.595371                            1.537555      -0.873043       2.470293                    0.999518       3.250779       8.802774       0.518218       1.245865      -0.717238       0.009847       0.006638      -0.005192       0.012961       0.003392      -0.000522       0.001895       0.004309       0.012667      -0.006472       0.001835       0.004638              1.602037       1.892473       0.187111      -0.319353       1.410403      -0.206626       1.503234           0.000043
           77              H       0.553878      15.172225       4.070547       0.166216       0.978718 0.72473781E+01  0.69569650E+02                                 1.654611                            1.591479      -0.869667       2.480606                    0.999156       3.316698       9.249292       0.486872       1.310545      -0.703140      -0.004713      -0.013821       0.001257       0.014656       0.002791      -0.001030      -0.001263      -0.014066       0.008406      -0.009019       0.002320       0.006699              1.676267       1.369183       0.135278      -0.001021       2.307869       0.083582       1.351748           0.000047
           78              H       2.227785      16.805654       9.647955       0.162816       0.905597 0.69002514E+01  0.67098059E+02                                 1.706977                            1.658415      -1.560087       2.150945                    0.992046       3.956855      12.057995       0.421413       1.494696      -0.663485      -0.008279       0.006019       0.012718       0.016325       0.003408       0.002196       0.003197       0.009076       0.015583      -0.008690       0.001052       0.007638              1.711267       1.599262      -0.163084      -0.217132       1.545655       0.287347       1.988883          -0.000133
           79              H       2.667367      15.332077       9.201711       0.164076       0.865737 0.66187227E+01  0.63701111E+02                                 1.658525                            1.626021      -1.557045       2.155847                    0.990763       3.905691      11.845450       0.424838       1.497992      -0.663043      -0.001504      -0.014169       0.003540       0.014682      -0.002783       0.000794      -0.000861      -0.002521      -0.009889      -0.003478      -0.001388       0.004867              1.662582       1.397112      -0.027806       0.074131       2.113008      -0.178052       1.477624          -0.000007
           80              H       3.548704      16.595454       8.768110       0.165621       0.904136 0.67927721E+01  0.64967446E+02                                 1.638343                            1.594244      -1.110304       2.365865                    0.997178       3.545238      10.280952       0.456419       1.403116      -0.682634       0.014104       0.007517      -0.004306       0.016552       0.008353      -0.003289      -0.000262       0.004763      -0.012629      -0.007628      -0.003667       0.011296              1.657518       2.206226       0.233160      -0.051320       1.385792      -0.048592       1.380536           0.000052
           81              H       5.085562      16.004257       3.607870       0.161616       1.223760 0.96967260E+01  0.10099766E+03                                 1.960062                            1.868968      -1.593230       2.123793                    0.994757       3.941455      11.784571       0.435321       1.350858      -0.691697       0.011679      -0.007388      -0.006704       0.015360       0.003579       0.001279       0.003465       0.000290      -0.000905      -0.004386      -0.001287       0.005673              1.976834       2.302494      -0.054593      -0.493026       1.712514      -0.067861       1.915493           0.000081
           82              H       3.515802      16.317365       3.581323       0.166861       0.976341 0.71739747E+01  0.68308147E+02                                 1.618571                            1.557290      -0.861388       2.481593                    0.999591       3.220179       8.782364       0.507438       1.267682      -0.712973      -0.010110      -0.002975      -0.008362       0.013453       0.001433       0.004323       0.002801      -0.000937       0.005093      -0.004456      -0.001781       0.006237              1.623724       1.931569      -0.107239       0.355117       1.379924      -0.161426       1.559678           0.000023
           83              H       4.453053      17.024597       4.667223       0.173076       0.854283 0.63370421E+01  0.59249355E+02                                 1.551933                            1.521692      -0.839643       2.504764                    0.998929       3.299418       9.297124       0.478091       1.370245      -0.690356       0.004887       0.012606       0.010809       0.017310       0.001422       0.003388       0.004050      -0.010042       0.002715      -0.006946      -0.000947       0.007893              1.554931       1.315165       0.164753       0.076608       1.963331       0.197999       1.386296           0.000004
           84              H       3.049954      12.126553       7.978019       0.167439       0.855674 0.63130782E+01  0.60009978E+02                                 1.646118                            1.588130      -1.384565       2.237791                    0.993431       3.798715      11.427593       0.430092       1.498174      -0.663416       0.010758      -0.015068       0.001565       0.018581       0.003760       0.000854      -0.002851      -0.004066      -0.006641      -0.005095      -0.000818       0.005913              1.665702       1.594314      -0.359248       0.062416       2.033089      -0.128948       1.369703          -0.000157
           85              H       2.558851      13.543202       8.535507       0.155547       0.869176 0.65474192E+01  0.62667177E+02                                 1.647062                            1.604777      -1.371936       2.236574                    0.992896       3.840741      11.509591       0.433856       1.474995      -0.667495       0.001943       0.009099       0.010499       0.014029      -0.000547      -0.000364       0.002860      -0.001004       0.002966      -0.002428      -0.001061       0.003489              1.657676       1.380347       0.006846      -0.066933       1.735007       0.417293       1.857676          -0.000117
           86              H       1.698334      12.779041       7.421795       0.164015       0.900945 0.68019723E+01  0.64913842E+02                                 1.620566                            1.585066      -1.038673       2.399390                    0.997683       3.482346      10.004967       0.463354       1.385131      -0.686565      -0.011482      -0.004744      -0.009170       0.015441       0.003964       0.007192       0.002704       0.004916      -0.001945      -0.006369      -0.003936       0.010304              1.633816       2.151450       0.165918       0.164727       1.378597       0.040131       1.371401          -0.000075
           87              H       5.565713      13.880384       4.654582       0.260955       0.702419 0.45885097E+01  0.40460048E+02                                 1.461436                            1.372462      -1.374942       2.278813                    0.998198       3.275286       9.634626       0.451223       1.539431      -0.655876       0.020491      -0.006517      -0.021766       0.030596      -0.009757      -0.002995      -0.007265      -0.013186       0.011959      -0.015725       0.002679       0.013046              1.502308       1.781365      -0.133905      -0.310767       1.356107       0.100978       1.369451           0.000031
           88              C       4.431911      10.453001       9.345571       0.270646      33.225307 0.40163177E+03  0.93159953E+04                                 9.193547                            7.070816       0.230187       2.069871                    0.999692      26.999553      78.711045       0.565669       0.466812      -1.027705      -0.003242      -0.015466      -0.000617       0.015814      -0.001209       0.037719      -0.005044      -0.009706      -0.394575      -0.138761       0.066868       0.071893             10.202967       7.195964      -0.182933      -2.735573       6.838589       1.409071      16.574349           0.005819
           89              C       2.713052      10.589397       4.385193       0.229881      28.435153 0.38566419E+03  0.88277210E+04                                 8.369678                            6.775457      -0.082107       1.995420                    0.999686      25.778526      73.896335       0.599470       0.446374      -1.042525       0.038678       0.058221      -0.025453       0.074388       0.002676      -0.006308      -0.028064      -0.029580       0.023030      -0.021808      -0.016313       0.038121              9.117960       9.224787       3.070411       1.552091      10.077446      -1.937075       8.051646           0.002296
           90              C       1.647551       9.649417       4.313516      -0.155687      42.644613 0.51318724E+03  0.12512706E+05                                10.450533                            7.502817       0.110387       2.016936                    0.998932      29.557094      85.123389       0.610698       0.411343      -1.072854      -0.074593      -0.005214      -0.088006       0.115483       0.013270       0.042910      -0.009297      -0.004578      -0.030173      -0.051267       0.011015       0.040252             12.500619      16.276153       3.345020       7.228259       8.588941       0.013716      12.636763           0.001512
           91              C       1.816373       8.838625       5.417999       0.235281      28.223430 0.35706603E+03  0.79961890E+04                                 8.267899                            6.452737       0.293723       2.122585                    0.999382      24.935143      70.097402       0.625462       0.437291      -1.050650      -0.006305      -0.057396       0.045565       0.073554       0.041198       0.013509      -0.000019       0.002026      -0.054485      -0.037119      -0.014529       0.051648              9.256242      10.042327       4.247406       0.797375      10.022580      -2.212400       7.703819           0.002333
           92              C       2.965169      11.717457       3.434050      -0.509810      27.688666 0.46552448E+03  0.11159653E+05                                 7.754990                            6.982055      -0.010881       1.956445                    0.996633      32.743876      95.794147       0.650643       0.392695      -1.077363      -0.003922      -0.038891       0.041074       0.056700       0.005059      -0.002160      -0.038135      -0.036463       0.010434      -0.029001      -0.020072       0.049073              7.901044       7.424511       0.739371       0.006302       9.054063       0.035457       7.224557          -0.000227
           93              C       1.016155       7.700710       5.917463      -0.517644      30.255551 0.50905301E+03  0.12483646E+05                                 8.239634                            7.297777      -0.187480       1.902105                    0.995994      33.161865      98.247697       0.636617       0.392328      -1.077205       0.033279       0.036106      -0.022172       0.053876       0.005423      -0.006725      -0.017680       0.010310      -0.016952      -0.021811       0.001909       0.019903              8.703229       9.179356       2.378382      -0.913577       9.889346      -1.250068       7.040985           0.000144
           94              C      -0.403448      10.413571       2.961386       0.236891      29.340195 0.36173224E+03  0.81281843E+04                                 8.496169                            6.504824       0.175676       2.084278                    0.999670      25.043840      70.555333       0.621419       0.438647      -1.049687      -0.046219       0.059771      -0.001430       0.075571       0.006360       0.018356       0.029971      -0.050731      -0.024528      -0.037262      -0.011830       0.049092              9.683504       8.609771      -1.883578       1.817918      12.588382       3.552806       7.852361           0.000138
           95              C       0.585330       9.512347       3.292845      -0.164515      43.586553 0.52175005E+03  0.12771584E+05                                10.588763                            7.560067       0.134803       2.022781                    0.999037      29.736241      85.749850       0.609121       0.410790      -1.073437       0.086589      -0.001503       0.078200       0.116684       0.005198       0.046528       0.009508      -0.010049      -0.046956      -0.054108       0.009864       0.044244             12.698526      16.068548      -0.047000       7.833784       9.477890       2.489050      12.549139           0.001032
           96              C       0.274013       8.350125       2.523233       0.232679      28.692149 0.37598546E+03  0.85496364E+04                                 8.403478                            6.666892       0.051012       2.038886                    0.999757      25.590146      73.058266       0.607607       0.443310      -1.044570       0.018218      -0.067337      -0.019723       0.072492      -0.028649      -0.000876      -0.006716      -0.034405      -0.022412      -0.030417      -0.007386       0.037803              9.337420       9.405028      -2.630906       2.352653      10.957795       1.932222       7.649438          -0.001287
           97              C      -0.644618      11.798471       3.468182      -0.514761      29.301948 0.46802579E+03  0.11228283E+05                                 8.046318                            6.975608       0.066456       1.981765                    0.996810      32.677662      95.460278       0.654843       0.389875      -1.079918       0.009198      -0.052857      -0.022317       0.058108       0.003870      -0.006497       0.008078      -0.024648       0.027637      -0.019678       0.002942       0.016736              8.567978       7.576763      -1.060340      -0.438711      10.998756       2.343389       7.128414           0.000296
           98              C       1.049033       7.076237       2.460279      -0.518858      29.522289 0.51461959E+03  0.12648019E+05                                 8.113884                            7.352851      -0.146039       1.913768                    0.996372      33.192210      98.281082       0.632577       0.393964      -1.076638      -0.037172       0.048917      -0.003394       0.061532      -0.007863      -0.005655       0.003785      -0.006075      -0.012070      -0.008787      -0.004067       0.012854              8.371929       8.757907      -1.919612       0.269128       8.832607       0.270584       7.525273          -0.000183
           99              C       6.530012      11.442666       3.295879       0.270646      33.225308 0.40163179E+03  0.93159960E+04                                 9.193548                            7.070816       0.230187       2.069871                    0.999692      26.999554      78.711050       0.565669       0.466812      -1.027705       0.003242       0.015466       0.000617       0.015814      -0.001209       0.037719      -0.005044      -0.009706      -0.394575      -0.138761       0.066868       0.071893             10.202968       7.195964      -0.182932      -2.735572       6.838589       1.409070      16.574350           0.005819
          100              C       8.248871      11.306270       8.256257       0.229881      28.435150 0.38566415E+03  0.88277199E+04                                 8.369677                            6.775456      -0.082107       1.995420                    0.999686      25.778524      73.896326       0.599470       0.446374      -1.042525      -0.038678      -0.058221       0.025453       0.074388       0.002676      -0.006308      -0.028064      -0.029580       0.023030      -0.021808      -0.016313       0.038121              9.117959       9.224787       3.070411       1.552091      10.077445      -1.937075       8.051646           0.002296
          101              C       9.314372      12.246250       8.327934      -0.155687      42.644614 0.51318724E+03  0.12512706E+05                                10.450533                            7.502817       0.110387       2.016936                    0.998932      29.557094      85.123389       0.610698       0.411343      -1.072854       0.074593       0.005214       0.088006       0.115483       0.013270       0.042910      -0.009297      -0.004578      -0.030173      -0.051267       0.011015       0.040252             12.500620      16.276154       3.345021       7.228259       8.588941       0.013717      12.636764           0.001512
          102              C       9.145550      13.057042       7.223451       0.235280      28.223429 0.35706602E+03  0.79961888E+04                                 8.267899                            6.452736       0.293723       2.122585                    0.999382      24.935143      70.097397       0.625462       0.437291      -1.050650       0.006305       0.057395      -0.045565       0.073554       0.041198       0.013509      -0.000018       0.002026      -0.054485      -0.037119      -0.014529       0.051648              9.256241      10.042326       4.247405       0.797375      10.022579      -2.212400       7.703819           0.002333
          103              C       7.996754      10.178210       9.207400      -0.509810      27.688664 0.46552441E+03  0.11159651E+05                                 7.754990                            6.982055      -0.010881       1.956445                    0.996633      32.743875      95.794140       0.650643       0.392695      -1.077363       0.003922       0.038891      -0.041074       0.056700       0.005059      -0.002160      -0.038135      -0.036463       0.010434      -0.029001      -0.020072       0.049073              7.901043       7.424511       0.739371       0.006302       9.054062       0.035457       7.224556          -0.000227
          104              C       9.945768      14.194957       6.723987      -0.517644      30.255548 0.50905295E+03  0.12483644E+05                                 8.239633                            7.297776      -0.187480       1.902106                    0.995994      33.161862      98.247681       0.636617       0.392328      -1.077205      -0.033279      -0.036105       0.022172       0.053876       0.005423      -0.006725      -0.017680       0.010310      -0.016952      -0.021811       0.001908       0.019903              8.703228       9.179355       2.378382      -0.913576       9.889345      -1.250068       7.040984           0.000144
          105              C      11.365371      11.482096       9.680064       0.236891      29.340189 0.36173214E+03  0.81281816E+04                                 8.496168                            6.504823       0.175677       2.084278                    0.999670      25.043836      70.555320       0.621419       0.438647      -1.049687       0.046219      -0.059772       0.001430       0.075571       0.006360       0.018356       0.029971      -0.050731      -0.024528      -0.037262      -0.011830       0.049092              9.683504       8.609770      -1.883577       1.817918      12.588381       3.552805       7.852360           0.000138
          106              C      10.376593      12.383320       9.348605      -0.164515      43.586548 0.52174996E+03  0.12771581E+05                                10.588762                            7.560067       0.134804       2.022782                    0.999037      29.736238      85.749838       0.609121       0.410790      -1.073437      -0.086589       0.001503      -0.078200       0.116684       0.005198       0.046528       0.009508      -0.010049      -0.046955      -0.054108       0.009864       0.044244             12.698525      16.068547      -0.047000       7.833783       9.477889       2.489051      12.549138           0.001032
          107              C      10.687910      13.545542      10.118217       0.232679      28.692148 0.37598544E+03  0.85496359E+04                                 8.403479                            6.666892       0.051012       2.038886                    0.999757      25.590146      73.058269       0.607607       0.443310      -1.044570      -0.018218       0.067336       0.019723       0.072492      -0.028649      -0.000876      -0.006716      -0.034405      -0.022412      -0.030417      -0.007386       0.037803              9.337421       9.405029      -2.630906       2.352654      10.957795       1.932222       7.649438          -0.001286
          108              C      11.606541      10.097196       9.173268      -0.514761      29.301948 0.46802582E+03  0.11228284E+05                                 8.046318                            6.975608       0.066456       1.981765                    0.996810      32.677662      95.460279       0.654843       0.389875      -1.079918      -0.009198       0.052857       0.022317       0.058108       0.003870      -0.006497       0.008079      -0.024647       0.027637      -0.019677       0.002942       0.016736              8.567978       7.576763      -1.060339      -0.438711      10.998756       2.343390       7.128413           0.000296
          109              C       9.912890      14.819430      10.181171      -0.518858      29.522289 0.51461959E+03  0.12648019E+05                                 8.113883                            7.352851      -0.146039       1.913768                    0.996372      33.192209      98.281075       0.632577       0.393964      -1.076638       0.037172      -0.048917       0.003394       0.061532      -0.007863      -0.005655       0.003785      -0.006074      -0.012070      -0.008787      -0.004067       0.012854              8.371929       8.757907      -1.919612       0.269128       8.832607       0.270584       7.525272          -0.000183
          110              C       0.777880      17.464134      11.557572       0.269620      33.248826 0.40195820E+03  0.93251163E+04                                 9.195686                            7.072138       0.226001       2.068412                    0.999677      27.012213      78.744999       0.565823       0.466608      -1.027856      -0.003074       0.007342       0.013921       0.016036       0.032859      -0.018379       0.090574       0.138475       0.049481      -0.139591       0.067596       0.071995             10.205618       7.197549      -2.278463       1.527086      12.924085      -4.922465      10.495221           0.005826
          111              C       6.367068       5.801543       1.278177       0.230078      28.434276 0.38564587E+03  0.88273308E+04                                 8.370379                            6.775849      -0.076493       1.997023                    0.999676      25.777785      73.897993       0.599370       0.446447      -1.042467       0.038782      -0.051289      -0.038112       0.074748      -0.007017       0.000939       0.014923      -0.050069      -0.042417      -0.021497      -0.015764       0.037261              9.118895       9.224821      -0.191176      -3.435209      10.237707       1.846467       7.894157           0.002304
          112              C       5.301562       6.209461       2.128062      -0.155605      42.688170 0.51377904E+03  0.12531383E+05                                10.459209                            7.508302       0.111816       2.017021                    0.998944      29.576046      85.206556       0.610302       0.411470      -1.072717      -0.074866      -0.073052       0.048801       0.115425       0.030951      -0.032636       0.012796       0.001040      -0.016979      -0.051632       0.011267       0.040366             12.511571      16.291504       4.592517      -6.516794      11.622914      -1.761135       9.620295           0.001515
          113              C       5.470370       7.571370       2.277989       0.234876      28.219208 0.35702353E+03  0.79946895E+04                                 8.265921                            6.451535       0.294281       2.122762                    0.999382      24.932774      70.079465       0.625663       0.437180      -1.050758      -0.005953       0.068365       0.027253       0.073837      -0.009361      -0.042586       0.012121       0.023465       0.004790      -0.036930      -0.015664       0.052594              9.253663      10.037248      -1.430364      -4.074910      10.198543       2.109406       7.525197           0.002343
          114              C       6.619200       4.413797       0.776817      -0.507757      27.636595 0.46424177E+03  0.11121744E+05                                 7.746111                            6.972607      -0.012712       1.956445                    0.996665      32.706837      95.669473       0.651028       0.392715      -1.077299      -0.003715       0.054371       0.013818       0.056223      -0.004613      -0.003377       0.024426      -0.057303      -0.058078      -0.028584      -0.019152       0.047736              7.892679       7.418041      -0.362825      -0.641358       7.641108       0.771831       8.618889          -0.000228
          115              C       4.670141       8.572878       3.013722      -0.517772      30.260615 0.50921123E+03  0.12488880E+05                                 8.241308                            7.299668      -0.189923       1.901341                    0.996052      33.169184      98.284568       0.636416       0.392410      -1.077116       0.034290      -0.036584      -0.020188       0.054054      -0.008104      -0.001425       0.010220      -0.002747      -0.054369      -0.021450       0.002047       0.019402              8.704501       9.175908      -1.978434      -1.604319       8.841025       1.858701       8.096570           0.000145
          116              C       3.250580       4.656404       2.142347       0.235729      29.379474 0.36231147E+03  0.81446641E+04                                 8.503968                            6.510316       0.175076       2.083680                    0.999683      25.065949      70.638514       0.621100       0.438686      -1.049638      -0.046483      -0.031171      -0.051041       0.075746       0.012209      -0.015260       0.000942       0.004738       0.139333      -0.037042      -0.012738       0.049780              9.692676       8.619168       2.519254       0.723527       5.964698       0.273460      14.494163           0.000135
          117              C       4.239351       5.394070       2.757100      -0.164110      43.549404 0.52122402E+03  0.12755213E+05                                10.581996                            7.555533       0.136937       2.023601                    0.998984      29.722317      85.691879       0.609405       0.410712      -1.073512       0.086235       0.068135      -0.038107       0.116323       0.038435      -0.026999       0.007645       0.020963       0.038048      -0.054118       0.009779       0.044339             12.690139      16.059017       6.803062      -3.872029       9.619559      -2.571546      12.391840           0.001031
          118              C       3.928035       5.308680       4.148418       0.232526      28.707038 0.37621940E+03  0.85561908E+04                                 8.406515                            6.669156       0.053181       2.039457                    0.999767      25.595246      73.075435       0.607484       0.443335      -1.044567       0.018209       0.016716       0.067217       0.071618       0.013537       0.025429       0.015728      -0.018392       0.023865      -0.030375      -0.007557       0.037932              9.341032       9.409242       3.354838       1.103038       6.805635       0.467050      11.808220          -0.001290
          119              C       3.009413       4.402849       0.689591      -0.514453      29.274892 0.46746408E+03  0.11211312E+05                                 8.040874                            6.970884       0.070301       1.982965                    0.996822      32.656689      95.380560       0.655148       0.389815      -1.079972       0.009548       0.007936       0.056719       0.058061      -0.007832       0.000035      -0.005500      -0.020099       0.046673      -0.020608       0.002847       0.017761              8.562034       7.571216       0.149698       1.137587       6.064316       0.501505      12.050569           0.000297
          120              C       4.703049       5.891107       5.283115      -0.517758      29.464395 0.51317642E+03  0.12603528E+05                                 8.101249                            7.340075      -0.141513       1.915425                    0.996317      33.153215      98.126188       0.633454       0.393700      -1.076832      -0.035885      -0.027712      -0.041497       0.061463      -0.001229       0.010360       0.002042       0.006604       0.015496      -0.009186      -0.004387       0.013572              8.359325       8.744727       1.188607       1.522296       7.609301       0.427809       8.723945          -0.000182
          121              C      10.184043       4.431533       1.083878       0.269620      33.248837 0.40195833E+03  0.93251203E+04                                 9.195687                            7.072139       0.226001       2.068412                    0.999677      27.012218      78.745016       0.565823       0.466608      -1.027856       0.003074      -0.007342      -0.013921       0.016036       0.032859      -0.018380       0.090574       0.138475       0.049481      -0.139591       0.067596       0.071995             10.205620       7.197550      -2.278464       1.527086      12.924088      -4.922467      10.495223           0.005826
          122              C       4.594855      16.094124      11.363273       0.230078      28.434276 0.38564587E+03  0.88273307E+04                                 8.370379                            6.775849      -0.076493       1.997023                    0.999676      25.777785      73.897992       0.599371       0.446447      -1.042467      -0.038782       0.051289       0.038113       0.074747      -0.007017       0.000939       0.014923      -0.050069      -0.042417      -0.021497      -0.015764       0.037261              9.118895       9.224821      -0.191175      -3.435208      10.237708       1.846467       7.894157           0.002304
          123              C       5.660361      15.686206      10.513388      -0.155605      42.688162 0.51377893E+03  0.12531379E+05                                10.459208                            7.508302       0.111817       2.017022                    0.998944      29.576042      85.206543       0.610302       0.411470      -1.072717       0.074866       0.073052      -0.048801       0.115425       0.030951      -0.032636       0.012796       0.001040      -0.016978      -0.051632       0.011266       0.040366             12.511570      16.291503       4.592517      -6.516793      11.622913      -1.761135       9.620294           0.001516
          124              C       5.491553      14.324297      10.363461       0.234876      28.219202 0.35702345E+03  0.79946871E+04                                 8.265920                            6.451535       0.294281       2.122762                    0.999382      24.932770      70.079449       0.625663       0.437180      -1.050758       0.005953      -0.068365      -0.027253       0.073837      -0.009361      -0.042586       0.012121       0.023465       0.004791      -0.036930      -0.015664       0.052594              9.253661      10.037246      -1.430363      -4.074909      10.198541       2.109405       7.525196           0.002343
          125              C       4.342723      17.481870      11.864633      -0.507758      27.636602 0.46424194E+03  0.11121750E+05                                 7.746113                            6.972608      -0.012713       1.956444                    0.996665      32.706845      95.669509       0.651028       0.392715      -1.077299       0.003715      -0.054372      -0.013818       0.056223      -0.004613      -0.003377       0.024426      -0.057303      -0.058077      -0.028584      -0.019152       0.047736              7.892681       7.418043      -0.362824      -0.641357       7.641109       0.771831       8.618891          -0.000228
          126              C       6.291782      13.322789       9.627728      -0.517772      30.260607 0.50921104E+03  0.12488874E+05                                 8.241307                            7.299667      -0.189923       1.901341                    0.996052      33.169177      98.284538       0.636416       0.392410      -1.077116      -0.034290       0.036584       0.020188       0.054054      -0.008104      -0.001425       0.010220      -0.002747      -0.054369      -0.021450       0.002047       0.019402              8.704500       9.175906      -1.978433      -1.604319       8.841024       1.858700       8.096569           0.000145
          127              C       7.711343      17.239263      10.499103       0.235729      29.379473 0.36231146E+03  0.81446638E+04                                 8.503968                            6.510316       0.175076       2.083680                    0.999683      25.065948      70.638509       0.621100       0.438686      -1.049638       0.046483       0.031171       0.051041       0.075746       0.012209      -0.015260       0.000942       0.004738       0.139333      -0.037042      -0.012738       0.049780              9.692676       8.619168       2.519253       0.723526       5.964698       0.273459      14.494162           0.000135
          128              C       6.722572      16.501597       9.884350      -0.164110      43.549405 0.52122403E+03  0.12755214E+05                                10.581996                            7.555533       0.136937       2.023601                    0.998984      29.722317      85.691879       0.609405       0.410712      -1.073512      -0.086235      -0.068135       0.038107       0.116323       0.038435      -0.026999       0.007645       0.020963       0.038048      -0.054118       0.009779       0.044339             12.690139      16.059017       6.803062      -3.872029       9.619559      -2.571547      12.391840           0.001031
          129              C       7.033888      16.586987       8.493032       0.232526      28.707032 0.37621931E+03  0.85561884E+04                                 8.406514                            6.669155       0.053181       2.039457                    0.999767      25.595243      73.075424       0.607484       0.443335      -1.044567      -0.018209      -0.016716      -0.067217       0.071618       0.013537       0.025429       0.015728      -0.018392       0.023865      -0.030375      -0.007557       0.037932              9.341031       9.409241       3.354838       1.103038       6.805635       0.467050      11.808218          -0.001290
          130              C       7.952510      17.492818      11.951859      -0.514453      29.274891 0.46746405E+03  0.11211311E+05                                 8.040873                            6.970883       0.070301       1.982965                    0.996822      32.656688      95.380556       0.655148       0.389815      -1.079972      -0.009548      -0.007936      -0.056719       0.058062      -0.007832       0.000035      -0.005500      -0.020099       0.046672      -0.020608       0.002847       0.017761              8.562033       7.571216       0.149698       1.137587       6.064316       0.501505      12.050568           0.000297
          131              C       6.258874      16.004560       7.358335      -0.517758      29.464391 0.51317632E+03  0.12603525E+05                                 8.101248                            7.340074      -0.141512       1.915425                    0.996317      33.153211      98.126170       0.633454       0.393700      -1.076832       0.035885       0.027712       0.041497       0.061463      -0.001229       0.010359       0.002042       0.006604       0.015496      -0.009186      -0.004386       0.013572              8.359323       8.744726       1.188606       1.522296       7.609301       0.427809       8.723944          -0.000182
          132              C       8.085865      15.874199       4.379757       0.270835      33.232507 0.40171879E+03  0.93187341E+04                                 9.195412                            7.071893       0.225770       2.068482                    0.999700      27.004622      78.734821       0.565576       0.466853      -1.027659      -0.002921       0.008954      -0.012675       0.015791      -0.032593      -0.019558      -0.084730       0.145895       0.072956      -0.138491       0.067266       0.071225             10.205374       7.197464       2.461589       1.209453      15.364663       3.513236       8.053995           0.005822
          133              C      10.021088       5.504727       6.978080       0.230321      28.434381 0.38566519E+03  0.88278113E+04                                 8.370279                            6.776014      -0.076213       1.997253                    0.999688      25.776958      73.893805       0.599369       0.446446      -1.042476       0.038898      -0.006690       0.063111       0.074437       0.003977       0.005492       0.012548      -0.004019       0.104228      -0.021926      -0.016463       0.038389              9.118368       9.223281      -2.878300       1.883686       6.880069       0.091845      11.251753           0.002306
          134              C       8.955576       6.036789       6.199873      -0.156660      42.698970 0.51399895E+03  0.12537568E+05                                10.458620                            7.508346       0.108671       2.016128                    0.998922      29.583125      85.218223       0.610517       0.411299      -1.072873      -0.074682       0.078701       0.040216       0.115709      -0.043924      -0.011048      -0.003650       0.015925       0.033834      -0.051837       0.011489       0.040348             12.510033      16.288437      -7.938285      -0.718900      11.644851       1.748105       9.596811           0.001517
          135              C       9.124390       5.485672       4.945462       0.236086      28.196508 0.35664231E+03  0.79847112E+04                                 8.264281                            6.449924       0.294185       2.122770                    0.999379      24.922997      70.065463       0.625421       0.437429      -1.050517      -0.006115      -0.010334      -0.071564       0.072564      -0.032306       0.028349      -0.011184       0.021821       0.004618      -0.036990      -0.014170       0.051160              9.252088      10.036769      -2.812673       3.276928       6.365086       0.102875      11.354410           0.002347
          136              C      10.273217       5.764413       8.430583      -0.509011      27.676341 0.46521824E+03  0.11150821E+05                                 7.752895                            6.979288      -0.009062       1.957079                    0.996667      32.736088      95.774607       0.650818       0.392642      -1.077366      -0.003895      -0.015299      -0.053343       0.055631      -0.000428       0.005033       0.013474       0.005531       0.137657      -0.028382      -0.020301       0.048683              7.899376       7.423143      -0.375241       0.637410       7.712073      -0.810081       8.562911          -0.000229
          137              C       8.324159       5.622079       3.710266      -0.518595      30.287763 0.50979860E+03  0.12506902E+05                                 8.247511                            7.305036      -0.191173       1.900835                    0.996048      33.183423      98.341291       0.636030       0.392534      -1.077029       0.033995       0.000567       0.042828       0.054683       0.002653       0.008138       0.007708       0.029079       0.039638      -0.022823       0.002229       0.020594              8.711759       9.187474      -0.399832       2.521449       6.674493      -0.608819      10.273311           0.000145
          138              C       6.904586       6.825692       7.537717       0.237136      29.344976 0.36178178E+03  0.81300125E+04                                 8.498247                            6.506121       0.177728       2.084677                    0.999659      25.048250      70.583245       0.621202       0.438762      -1.049562      -0.046677      -0.028099       0.052711       0.075808      -0.019183      -0.003642      -0.031467      -0.048310      -0.021316      -0.037358      -0.012078       0.049436              9.685906       8.612709      -0.631918      -2.541964      12.114535      -3.827962       8.330474           0.000156
          139              C       7.893355       6.989250       6.591505      -0.163748      43.536689 0.52103948E+03  0.12749650E+05                                10.580678                            7.554778       0.138687       2.024242                    0.998990      29.715212      85.669661       0.609361       0.410775      -1.073464       0.085973      -0.066950      -0.040529       0.116260      -0.042030      -0.019144      -0.017078       0.005107      -0.007521      -0.053640       0.010148       0.043491             12.688015      16.055889      -6.752994      -3.955437      13.922949       0.085261       8.085207           0.001033
          140              C       7.582025       8.236861       5.969798       0.230718      28.734724 0.37666817E+03  0.85682848E+04                                 8.408056                            6.670333       0.056164       2.040224                    0.999742      25.611328      73.110853       0.607860       0.442963      -1.044867       0.017924       0.049966      -0.047983       0.071556       0.015167      -0.023451      -0.008431      -0.006252       0.057964      -0.029710      -0.007027       0.036737              9.342511       9.410432      -0.721414      -3.457560      10.154634      -2.400817       8.462467          -0.001271
          141              C       6.663431       5.694348       8.483677      -0.515963      29.320496 0.46841824E+03  0.11239797E+05                                 8.050305                            6.979234       0.065747       1.981509                    0.996814      32.686005      95.486443       0.654589       0.389954      -1.079888       0.008532       0.044933      -0.036138       0.058290       0.004269       0.006581      -0.002865      -0.035926       0.001038      -0.020872       0.002326       0.018545              8.572536       7.579390       0.911400      -0.700753      10.131969      -2.851616       8.006250           0.000297
          142              C       8.357031       8.928322       4.898056      -0.517226      29.496775 0.51398200E+03  0.12629171E+05                                 8.111375                            7.350105      -0.148193       1.913309                    0.996295      33.177001      98.242414       0.632425       0.394158      -1.076442      -0.038098      -0.022010       0.044156       0.062335       0.008701      -0.004234      -0.005786      -0.002949      -0.001850      -0.008566      -0.004351       0.012917              8.369495       8.755098       0.725792      -1.795289       8.084521      -0.701140       8.268867          -0.000184
          143              C       2.876058       6.021468       8.261693       0.270836      33.232511 0.40171883E+03  0.93187353E+04                                 9.195412                            7.071894       0.225770       2.068482                    0.999700      27.004624      78.734831       0.565576       0.466853      -1.027659       0.002921      -0.008954       0.012675       0.015791      -0.032593      -0.019558      -0.084730       0.145895       0.072956      -0.138491       0.067266       0.071225             10.205375       7.197465       2.461589       1.209453      15.364664       3.513237       8.053996           0.005822
          144              C       0.940835      16.390940       5.663370       0.230321      28.434381 0.38566518E+03  0.88278109E+04                                 8.370279                            6.776014      -0.076213       1.997253                    0.999688      25.776958      73.893806       0.599369       0.446446      -1.042476      -0.038899       0.006690      -0.063111       0.074437       0.003977       0.005492       0.012548      -0.004019       0.104228      -0.021926      -0.016463       0.038389              9.118368       9.223281      -2.878300       1.883686       6.880069       0.091845      11.251753           0.002306
          145              C       2.006347      15.858878       6.441577      -0.156660      42.698976 0.51399903E+03  0.12537571E+05                                10.458621                            7.508346       0.108671       2.016128                    0.998922      29.583128      85.218232       0.610517       0.411299      -1.072873       0.074682      -0.078700      -0.040216       0.115709      -0.043924      -0.011048      -0.003650       0.015925       0.033834      -0.051837       0.011489       0.040348             12.510034      16.288438      -7.938285      -0.718900      11.644852       1.748105       9.596812           0.001517
          146              C       1.837533      16.409995       7.695988       0.236087      28.196513 0.35664239E+03  0.79847133E+04                                 8.264282                            6.449924       0.294184       2.122770                    0.999379      24.923000      70.065473       0.625421       0.437429      -1.050517       0.006115       0.010334       0.071564       0.072564      -0.032306       0.028349      -0.011184       0.021821       0.004618      -0.036991      -0.014170       0.051160              9.252089      10.036770      -2.812673       3.276929       6.365086       0.102874      11.354411           0.002346
          147              C       0.688706      16.131254       4.210867      -0.509011      27.676338 0.46521816E+03  0.11150818E+05                                 7.752894                            6.979287      -0.009061       1.957080                    0.996667      32.736085      95.774591       0.650818       0.392642      -1.077366       0.003895       0.015299       0.053343       0.055631      -0.000428       0.005032       0.013474       0.005531       0.137657      -0.028382      -0.020301       0.048683              7.899375       7.423142      -0.375241       0.637410       7.712072      -0.810081       8.562910          -0.000229
          148              C       2.637764      16.273588       8.931184      -0.518595      30.287765 0.50979865E+03  0.12506903E+05                                 8.247512                            7.305036      -0.191174       1.900835                    0.996048      33.183429      98.341320       0.636030       0.392534      -1.077029      -0.033995      -0.000567      -0.042828       0.054683       0.002653       0.008138       0.007708       0.029079       0.039637      -0.022823       0.002229       0.020594              8.711761       9.187474      -0.399832       2.521449       6.674495      -0.608820      10.273313           0.000145
          149              C       4.057337      15.069975       5.103733       0.237136      29.344978 0.36178181E+03  0.81300134E+04                                 8.498246                            6.506121       0.177728       2.084677                    0.999659      25.048251      70.583245       0.621202       0.438762      -1.049562       0.046677       0.028099      -0.052712       0.075808      -0.019183      -0.003642      -0.031467      -0.048310      -0.021316      -0.037358      -0.012078       0.049436              9.685905       8.612709      -0.631918      -2.541965      12.114534      -3.827962       8.330474           0.000156
          150              C       3.068568      14.906417       6.049945      -0.163748      43.536683 0.52103941E+03  0.12749648E+05                                10.580677                            7.554777       0.138688       2.024243                    0.998990      29.715210      85.669653       0.609361       0.410775      -1.073464      -0.085973       0.066950       0.040529       0.116260      -0.042030      -0.019144      -0.017078       0.005107      -0.007521      -0.053640       0.010148       0.043491             12.688014      16.055888      -6.752993      -3.955437      13.922948       0.085262       8.085206           0.001033
          151              C       3.379898      13.658806       6.671652       0.230718      28.734727 0.37666821E+03  0.85682861E+04                                 8.408056                            6.670333       0.056164       2.040224                    0.999742      25.611330      73.110858       0.607860       0.442963      -1.044867      -0.017924      -0.049967       0.047983       0.071556       0.015167      -0.023451      -0.008431      -0.006252       0.057964      -0.029710      -0.007027       0.036737              9.342511       9.410432      -0.721413      -3.457561      10.154634      -2.400818       8.462467          -0.001271
          152              C       4.298492      16.201319       4.157773      -0.515962      29.320490 0.46841813E+03  0.11239793E+05                                 8.050303                            6.979232       0.065748       1.981509                    0.996814      32.685999      95.486416       0.654589       0.389954      -1.079888      -0.008532      -0.044933       0.036138       0.058290       0.004269       0.006581      -0.002865      -0.035926       0.001038      -0.020872       0.002326       0.018545              8.572534       7.579389       0.911400      -0.700753      10.131966      -2.851615       8.006248           0.000297
          153              C       2.604892      12.967345       7.743394      -0.517226      29.496780 0.51398210E+03  0.12629175E+05                                 8.111377                            7.350105      -0.148194       1.913309                    0.996295      33.177007      98.242439       0.632425       0.394158      -1.076442       0.038098       0.022010      -0.044156       0.062335       0.008701      -0.004234      -0.005786      -0.002949      -0.001850      -0.008566      -0.004351       0.012917              8.369496       8.755099       0.725792      -1.795289       8.084523      -0.701140       8.268868          -0.000184
          154              S       4.118074      10.374838      10.944083      -0.336989     179.464882 0.42728339E+04  0.16786549E+06                                21.816153                           18.014323       1.464904       2.073402                    0.999126      77.506401     238.438779       0.547406       0.284807      -1.239921      -0.029837      -0.073675       0.187332       0.203498       0.013986      -0.109868       0.031946      -0.002345       1.143117      -0.223659      -0.179141       0.402800             24.333370      16.772753      -0.589736      -3.651811      17.493659       4.397108      38.733696           0.013853
          155              S       6.843849      11.520829       1.697367      -0.336989     179.464936 0.42728355E+04  0.16786557E+06                                21.816158                           18.014327       1.464903       2.073401                    0.999126      77.506410     238.438824       0.547406       0.284807      -1.239921       0.029837       0.073674      -0.187332       0.203498       0.013986      -0.109868       0.031946      -0.002345       1.143117      -0.223659      -0.179141       0.402801             24.333375      16.772757      -0.589736      -3.651812      17.493663       4.397108      38.733705           0.013853
          156              S       0.464028      18.887567      10.826011      -0.336355     179.376768 0.42697701E+04  0.16771411E+06                                21.808751                           18.007488       1.466839       2.073999                    0.999133      77.486358     238.350720       0.547530       0.284795      -1.239941      -0.029851       0.198492      -0.029577       0.202891      -0.101580       0.043206      -0.263331      -0.402626      -0.055702      -0.223359      -0.179691       0.403050             24.325851      16.766410      -2.866616       2.336120      29.608412     -11.394607      26.602731           0.013847
          157              S      10.497895       3.008100       1.815439      -0.336355     179.376790 0.42697705E+04  0.16771413E+06                                21.808753                           18.007489       1.466838       2.073999                    0.999133      77.486362     238.350738       0.547530       0.284795      -1.239941       0.029851      -0.198492       0.029577       0.202891      -0.101580       0.043206      -0.263331      -0.402626      -0.055702      -0.223359      -0.179691       0.403050             24.325853      16.766411      -2.866616       2.336120      29.608417     -11.394609      26.602733           0.013847
          158              S       7.772027      14.528929       3.512806      -0.336562     179.379847 0.42698908E+04  0.16771931E+06                                21.808742                           18.007324       1.466589       2.073982                    0.999118      77.486648     238.348587       0.547554       0.284782      -1.239961      -0.030082      -0.124946      -0.157000       0.202893       0.088335       0.066276       0.231217      -0.459090      -0.222788      -0.223433      -0.179903       0.403336             24.326184      16.766756       3.456304       1.314319      37.223294       7.001491      18.988502           0.013866
          159              S       3.189896       7.366738       9.128644      -0.336562     179.379859 0.42698911E+04  0.16771933E+06                                21.808742                           18.007324       1.466589       2.073982                    0.999118      77.486653     238.348602       0.547554       0.284782      -1.239961       0.030082       0.124946       0.156999       0.202892       0.088335       0.066277       0.231217      -0.459090      -0.222787      -0.223434      -0.179903       0.403337             24.326184      16.766756       3.456305       1.314320      37.223294       7.001492      18.988503           0.013866
          160              N       4.681840      10.511897       8.208726      -0.479633      49.992273 0.72461973E+03  0.19013903E+05                                11.178271                            8.841802      -0.159333       1.941013                    0.993825      32.016294      91.727077       0.576955       0.404578      -1.091224       0.008139       0.003728      -0.019580       0.021530      -0.012994       0.034604       0.003940      -0.004774      -0.281076      -0.102184       0.039264       0.062921             12.397805       9.653563      -0.702939      -2.926139       9.038505       1.967478      18.501345           0.023253
          161              N       3.497936      10.339133       5.454027      -0.225086      36.492363 0.55075947E+03  0.13487808E+05                                 9.156425                            7.565092       0.159383       2.066613                    0.998727      28.351638      78.357013       0.641843       0.389671      -1.102009      -0.118061      -0.100932       0.000337       0.155325       0.016400      -0.038822      -0.087720      -0.100405       0.081633      -0.082101      -0.045500       0.127602             10.374095      11.997348       3.261798       3.436975       9.770845       0.100188       9.354091           0.020351
          162              N       2.926824       9.266248       6.052726      -0.185945      28.822119 0.40174966E+03  0.92441500E+04                                 8.056897                            6.600499      -0.358373       1.920361                    0.998409      27.477677      77.698223       0.654584       0.406658      -1.072429       0.022721       0.078764      -0.055460       0.098974       0.047767       0.015312      -0.036855      -0.039862      -0.063826      -0.067231      -0.001330       0.068561              8.836187      10.013633       2.350223       2.769013       8.167701      -0.903511       8.327227          -0.002181
          163              N      -0.822190       8.533827       1.775744      -0.237066      36.978897 0.56542640E+03  0.13925724E+05                                 9.234851                            7.671591       0.208151       2.081441                    0.998240      28.509631      78.785189       0.637145       0.390325      -1.102539       0.041394       0.140668       0.071414       0.163098      -0.105672      -0.005587      -0.007336      -0.102436      -0.181572      -0.089723      -0.058021       0.147743             10.445123      10.801717      -0.492459       3.715703       9.266603       2.361135      11.267050           0.020149
          164              N      -1.210251       9.816474       2.067256      -0.191102      29.634018 0.40903516E+03  0.94645478E+04                                 8.252354                            6.682976      -0.460679       1.883624                    0.998271      27.817384      79.162158       0.646482       0.409459      -1.069416       0.047169      -0.084848      -0.007527       0.097369      -0.023920       0.029324       0.038290      -0.088134      -0.076062      -0.072652      -0.000598       0.073250              9.159167      10.036155      -0.908661       3.223529       8.304779       2.026070       9.136566          -0.000172
          165              N       6.280083      11.383770       4.432724      -0.479633      49.992267 0.72461962E+03  0.19013900E+05                                11.178271                            8.841802      -0.159333       1.941013                    0.993825      32.016292      91.727074       0.576955       0.404578      -1.091224      -0.008139      -0.003729       0.019580       0.021530      -0.012993       0.034604       0.003940      -0.004774      -0.281076      -0.102185       0.039264       0.062921             12.397804       9.653561      -0.702938      -2.926137       9.038505       1.967475      18.501345           0.023253
          166              N       7.463987      11.556534       7.187423      -0.225086      36.492356 0.55075929E+03  0.13487802E+05                                 9.156424                            7.565091       0.159383       2.066613                    0.998727      28.351634      78.357001       0.641843       0.389671      -1.102008       0.118061       0.100932      -0.000337       0.155325       0.016400      -0.038822      -0.087720      -0.100405       0.081633      -0.082101      -0.045500       0.127602             10.374094      11.997347       3.261800       3.436975       9.770845       0.100189       9.354090           0.020351
          167              N       8.035099      12.629419       6.588724      -0.185945      28.822124 0.40174974E+03  0.92441524E+04                                 8.056898                            6.600500      -0.358374       1.920360                    0.998409      27.477680      77.698232       0.654584       0.406658      -1.072429      -0.022721      -0.078764       0.055460       0.098974       0.047767       0.015312      -0.036855      -0.039862      -0.063826      -0.067231      -0.001330       0.068561              8.836188      10.013634       2.350223       2.769013       8.167702      -0.903511       8.327227          -0.002181
          168              N      11.784113      13.361840      10.865706      -0.237066      36.978914 0.56542673E+03  0.13925735E+05                                 9.234855                            7.671594       0.208149       2.081440                    0.998240      28.509639      78.785226       0.637145       0.390325      -1.102539      -0.041394      -0.140668      -0.071414       0.163098      -0.105672      -0.005587      -0.007336      -0.102436      -0.181572      -0.089723      -0.058021       0.147743             10.445128      10.801723      -0.492459       3.715706       9.266606       2.361136      11.267054           0.020149
          169              N      12.172174      12.079193      10.574194      -0.191102      29.634014 0.40903509E+03  0.94645459E+04                                 8.252353                            6.682975      -0.460679       1.883624                    0.998271      27.817383      79.162154       0.646482       0.409459      -1.069416      -0.047169       0.084848       0.007526       0.097369      -0.023920       0.029323       0.038290      -0.088134      -0.076062      -0.072652      -0.000598       0.073250              9.159166      10.036155      -0.908661       3.223529       8.304778       2.026070       9.136565          -0.000172
          170              N      11.989821      16.450149      12.074987      -0.479405      50.022101 0.72513328E+03  0.19031568E+05                                11.184466                            8.846349      -0.162111       1.940066                    0.993855      32.028404      91.784771       0.576644       0.404708      -1.091090       0.007878      -0.018526       0.006339       0.021106       0.036406      -0.005628       0.059422       0.105337       0.049976      -0.101468       0.038552       0.062916             12.405026       9.659013      -2.184702       2.073248      14.440755      -5.085006      13.115310           0.023237
          171              N       7.151940       6.852314       0.960497      -0.226029      36.517606 0.55123051E+03  0.13501387E+05                                 9.157978                            7.566356       0.163291       2.067706                    0.998771      28.363456      78.379658       0.642080       0.389468      -1.102221      -0.118349       0.050427       0.087254       0.155443      -0.041654       0.005183       0.047646      -0.169247      -0.122446      -0.082056      -0.044952       0.127008             10.375661      11.997701       1.345662      -4.543613       9.374839       0.131112       9.754442           0.020375
          172              N       6.580816       7.907247       1.590294      -0.185000      28.784404 0.40106525E+03  0.92241370E+04                                 8.046943                            6.591649      -0.356618       1.921203                    0.998377      27.456984      77.612637       0.655528       0.406260      -1.072730       0.022660      -0.087178      -0.040911       0.098930      -0.010573      -0.048884       0.041025      -0.031925      -0.045361      -0.067351      -0.001088       0.068440              8.824896       9.997309       1.224831      -3.412882       9.064424       0.381298       7.412954          -0.002174
          173              N       2.831840       4.569485       4.363070      -0.236505      36.946678 0.56482161E+03  0.13906291E+05                                 9.227645                            7.666124       0.209747       2.082068                    0.998293      28.493005      78.711308       0.637580       0.390186      -1.102702       0.041273      -0.008830      -0.157852       0.163397       0.047974       0.094245       0.065097      -0.002352       0.121451      -0.089677      -0.058217       0.147894             10.436433      10.793065       3.460767      -1.429215       8.715067      -2.043783      11.801166           0.020165
          174              N       2.443783       4.180615       3.106510      -0.190527      29.613371 0.40864245E+03  0.94533300E+04                                 8.249385                            6.680405      -0.464068       1.882949                    0.998351      27.804728      79.121033       0.646504       0.409537      -1.069349       0.046488       0.034844       0.076917       0.096393       0.038117       0.005670       0.017033       0.005995       0.208036      -0.073444       0.000046       0.073399              9.155919      10.033405       3.245685      -0.824272       7.172150      -1.372407      10.262204          -0.000173
          175              N      -1.027898       5.445518       0.566463      -0.479405      50.022097 0.72513313E+03  0.19031563E+05                                11.184467                            8.846348      -0.162111       1.940065                    0.993855      32.028402      91.784769       0.576644       0.404708      -1.091090      -0.007878       0.018526      -0.006339       0.021106       0.036406      -0.005628       0.059422       0.105337       0.049976      -0.101468       0.038553       0.062915             12.405026       9.659011      -2.184701       2.073248      14.440757      -5.085008      13.115311           0.023237
          176              N       3.809983      15.043353      11.680953      -0.226029      36.517612 0.55123056E+03  0.13501389E+05                                 9.157979                            7.566356       0.163291       2.067706                    0.998771      28.363459      78.379667       0.642080       0.389468      -1.102221       0.118349      -0.050427      -0.087254       0.155444      -0.041654       0.005183       0.047646      -0.169247      -0.122446      -0.082056      -0.044952       0.127009             10.375662      11.997703       1.345663      -4.543614       9.374840       0.131112       9.754443           0.020375
          177              N       4.381107      13.988420      11.051156      -0.185000      28.784404 0.40106525E+03  0.92241372E+04                                 8.046943                            6.591649      -0.356619       1.921203                    0.998377      27.456984      77.612637       0.655528       0.406260      -1.072730      -0.022660       0.087178       0.040911       0.098930      -0.010573      -0.048884       0.041025      -0.031925      -0.045361      -0.067351      -0.001088       0.068440              8.824896       9.997309       1.224830      -3.412882       9.064424       0.381298       7.412955          -0.002174
          178              N       8.130083      17.326182       8.278380      -0.236505      36.946692 0.56482191E+03  0.13906301E+05                                 9.227648                            7.666127       0.209746       2.082067                    0.998293      28.493012      78.711338       0.637579       0.390186      -1.102702      -0.041273       0.008830       0.157852       0.163397       0.047974       0.094245       0.065097      -0.002352       0.121452      -0.089676      -0.058217       0.147894             10.436437      10.793069       3.460769      -1.429216       8.715071      -2.043785      11.801170           0.020165
          179              N       8.518140      17.715052       9.534940      -0.190526      29.613360 0.40864228E+03  0.94533246E+04                                 8.249382                            6.680403      -0.464067       1.882949                    0.998351      27.804721      79.121001       0.646504       0.409537      -1.069349      -0.046488      -0.034844      -0.076917       0.096393       0.038117       0.005670       0.017033       0.005995       0.208036      -0.073444       0.000046       0.073399              9.155916      10.033401       3.245684      -0.824272       7.172147      -1.372407      10.262199          -0.000173
          180              N       8.335796      16.829289       4.999188      -0.480525      50.053775 0.72568562E+03  0.19049735E+05                                11.189036                            8.849575      -0.164070       1.939339                    0.993872      32.040498      91.828993       0.576551       0.404695      -1.091096       0.008331       0.015732       0.013233       0.022181      -0.023249      -0.028475      -0.063470       0.098905       0.031690      -0.101757       0.038914       0.062844             12.410344       9.663236       2.889201       0.855710      17.857773       3.118034       9.710025           0.023252
          181              N      10.805969       4.704221       6.226925      -0.224547      36.418607 0.54941453E+03  0.13445064E+05                                 9.140072                            7.552828       0.161133       2.067746                    0.998764      28.316307      78.200722       0.642825       0.389359      -1.102359      -0.117895       0.049747      -0.087847       0.155213       0.025512       0.033377       0.039821      -0.017745       0.331594      -0.082396      -0.045407       0.127803             10.353881      11.970295      -4.594782       1.104076       9.525349      -0.228827       9.565999           0.020348
          182              N      10.234845       4.722172       4.998429      -0.187657      28.891135 0.40297450E+03  0.92801924E+04                                 8.071516                            6.611462      -0.358093       1.919740                    0.998369      27.522534      77.879964       0.653850       0.406770      -1.072262       0.022007       0.009072       0.096622       0.099511      -0.036500       0.033505      -0.004042       0.031030       0.149024      -0.066671      -0.001720       0.068390              8.852940      10.033138      -3.581515       0.652747       7.518873       0.521549       9.006809          -0.002173
          183              N       6.485824       8.792355       6.502635      -0.234577      36.883610 0.56365841E+03  0.13870507E+05                                 9.217378                            7.658324       0.213856       2.083776                    0.998300      28.465210      78.614364       0.637892       0.390196      -1.102695       0.041801      -0.133330       0.086918       0.164557       0.057621      -0.088849      -0.058916       0.009462       0.157495      -0.089669      -0.058820       0.148490             10.423816      10.779974      -2.962185      -2.279830      12.782438      -0.314859       7.709034           0.020140
          184              N       6.097777       7.898578       7.467684      -0.192246      29.690583 0.41000032E+03  0.94935586E+04                                 8.267432                            6.695173      -0.470306       1.880164                    0.998288      27.853631      79.322866       0.645194       0.409988      -1.068949       0.045571       0.049320      -0.068032       0.095591      -0.013974      -0.035455      -0.054302      -0.058960       0.011177      -0.072673       0.000011       0.072662              9.176227      10.052663      -2.341536      -2.402158      10.706255      -0.655091       6.769763          -0.000175
          185              N       2.626127       5.066378       7.642262      -0.480526      50.053800 0.72568603E+03  0.19049749E+05                                11.189039                            8.849577      -0.164069       1.939339                    0.993872      32.040510      91.829035       0.576551       0.404695      -1.091096      -0.008331      -0.015732      -0.013233       0.022181      -0.023249      -0.028476      -0.063470       0.098905       0.031690      -0.101757       0.038914       0.062843             12.410348       9.663238       2.889203       0.855711      17.857776       3.118036       9.710028           0.023252
          186              N       0.155954      17.191446       6.414525      -0.224548      36.418620 0.54941476E+03  0.13445072E+05                                 9.140075                            7.552830       0.161132       2.067746                    0.998764      28.316313      78.200748       0.642825       0.389359      -1.102359       0.117895      -0.049747       0.087847       0.155213       0.025512       0.033377       0.039821      -0.017745       0.331594      -0.082396      -0.045407       0.127803             10.353884      11.970297      -4.594784       1.104077       9.525353      -0.228828       9.566002           0.020347
          187              N       0.727078      17.173495       7.643021      -0.187657      28.891134 0.40297448E+03  0.92801919E+04                                 8.071516                            6.611462      -0.358093       1.919740                    0.998369      27.522534      77.879964       0.653850       0.406770      -1.072262      -0.022007      -0.009072      -0.096622       0.099511      -0.036500       0.033505      -0.004042       0.031030       0.149024      -0.066671      -0.001720       0.068390              8.852940      10.033138      -3.581515       0.652746       7.518874       0.521549       9.006809          -0.002173
          188              N       4.476099      13.103312       6.138815      -0.234577      36.883613 0.56365852E+03  0.13870510E+05                                 9.217379                            7.658325       0.213856       2.083776                    0.998300      28.465212      78.614372       0.637892       0.390196      -1.102695      -0.041801       0.133330      -0.086918       0.164557       0.057621      -0.088849      -0.058916       0.009462       0.157495      -0.089669      -0.058820       0.148490             10.423816      10.779976      -2.962184      -2.279831      12.782437      -0.314859       7.709035           0.020140
          189              N       4.864146      13.997089       5.173766      -0.192246      29.690585 0.41000035E+03  0.94935596E+04                                 8.267432                            6.695174      -0.470306       1.880164                    0.998288      27.853634      79.322876       0.645194       0.409988      -1.068949      -0.045571      -0.049320       0.068032       0.095591      -0.013974      -0.035455      -0.054302      -0.058960       0.011178      -0.072673       0.000011       0.072662              9.176228      10.052664      -2.341536      -2.402158      10.706255      -0.655090       6.769764          -0.000174

******************************************************
Auxiliary information for the entire system
The total spin magnetic moment of the unit cell is   12.000001
The total net atomic charge of the unit cell is   0.000005
Accuracy of reproducing the electrostatic potential in the unit cell:
  The inner radius (bohr) =    5.0000
  The outer radius (bohr) =   12.0000
  Valid grid points have density less than (e/(bohr^3)) =    0.0001
  The number of valid grid points were=        21140
  The rms potential error without charges in kcal/mol is=      9.15003
  The rms potential error with partial charges in kcal/mol is=      2.06153
  The RRMSE value at monopole order=      0.22530
  The rms potential error with partial charges and cloud penetration in kcal/mol is=      2.04425
  The RRMSE value at monopole order with cloud penetration is=      0.22341
  The rms potential error with partial charges and atomic dipoles in kcal/mol is=      0.71149
  The RRMSE value at dipole order=      0.07776
  The rms potential error with partial charges, atomic dipoles and cloud penetration in kcal/mol is=      0.72493
  The RRMSE value at dipole order with cloud penetration=      0.07923

******************************************************
The electron densities and ab initio electrostatic potential were computed in VASP using the PBE functional and
projector augmented wave method. See the main text of the journal article for a description of computational details.
The atomic charges, dipoles, and quadrupoles were computed with the DDEC6 method as described in
(a) T. A. Manz and N. Gabaldon Limas, RSC Adv. 6 (2016) 47771-47801 DOI: 10.1039/c6ra04656h
(b) N. Gabaldon Limas and T. A. Manz, RSC Adv. 8 (2018) 2678-2707 DOI: 10.1039/c7ra11829e.
For each atom in the material, the electron cloud parameters were fit to the spherically averaged atom-in-material
electron density using radial positions for which this density was between 10^-4 and 10^-2 electrons per cubic bohr.
The polarizabilities, dispersion coefficients, and quantum Drude oscillator (QDO) parameters were fit using the MCLF method.
The magnetic structure of the system was optimized in VASP from the default ferromagnetic initial guess using spin polarization.
The atomic spin moments (ASMs) were computed on this optimized magnetic structure using the DDEC6 partition as inputs
to the method of T. A. Manz and D. S. Sholl, J. Chem. Theory Comput. 7 (2011) 4146-4164 DOI: 10.1021/ct200539n.
The RMSE and RRMSE were computed using a uniform grid with Ewald summation.
