# Supplementary material for: A collection of forcefield precursors for metal–organic frameworks
Source: RSC Adv. 2019 Nov 13;9(63):36492–507. doi: 10.1039/c9ra07327b (PMC9075174; doi:10.1039/c9ra07327b)
Supplement: RA-009-C9RA07327B-s4242 [file RA-009-C9RA07327B-s4242.xyz]

  189
jmolscript: load "" {1 1 1} spacegroup "x,y,z" unitcell [{     10.946300     0.000000     0.000000 }, {     -3.648692    14.597198     0.000000 }, {      3.648743     7.298568    12.641547 }]
Fe     5.473176    10.947883     6.320774     0.550213
Fe    -1.824346     7.298599     0.000000     0.674442
Fe     1.824372     3.649284     6.320774     0.676914
H      3.224793     8.894056     6.780926     0.268203
H      3.769950    12.206898     3.725464     0.167061
H      2.201347    12.331704     3.433444     0.159953
H      3.107700    11.366102     2.537158     0.166171
H      1.415362     7.352592     6.730360     0.162768
H      0.973137     7.000073     5.234865     0.163857
H     11.040450     8.009468     6.110924     0.167746
H     -1.451432    12.169677     2.996047     0.160980
H      0.114984    12.364549     3.257727     0.165021
H     -0.823123    11.779928     4.416957     0.173326
H      0.595503     6.459256     1.853251     0.167292
H      1.083702     6.682589     3.360123     0.155372
H      1.950657     7.258451     2.145271     0.163565
H      9.038404    10.196869     1.692703     0.260169
H      7.721558    13.001710     5.860621     0.268202
H      7.176401     9.688868     8.916083     0.167062
H      8.745004     9.564062     9.208103     0.159952
H      7.838651    10.529664    10.104389     0.166172
H      9.530989    14.543174     5.911187     0.162768
H      9.973214    14.895693     7.406682     0.163857
H     -0.094099    13.886298     6.530623     0.167741
H     12.397783     9.726089     9.645500     0.160979
H     10.831367     9.531217     9.383820     0.165020
H     11.769474    10.115838     8.224590     0.173322
H     10.350848    15.436510    10.788296     0.167292
H      9.862649    15.213177     9.281424     0.155371
H      8.995694    14.637315    10.496276     0.163565
H      1.907947    11.698897    10.948844     0.260169
H      6.873584     8.724012     1.548590     0.266122
H      7.418694     4.421491     0.207321     0.164917
H      5.850087     4.106191     0.245246     0.159794
H      6.756433     3.812784     1.529627     0.164515
H      5.064158     9.450949     2.908820     0.165769
H      4.621916     8.332071     3.961861     0.164288
H      3.742936     8.586065     2.649668     0.167289
H      2.197304     3.808407     0.604266     0.160938
H      3.763721     3.937593     0.304661     0.166492
H      2.825631     5.233825     0.231340     0.174023
H      4.244245     5.673916     6.121037     0.167456
H      4.732461     6.867239     5.174185     0.156034
H      5.599400     5.527216     5.282902     0.163356
H      1.740831     3.666079     2.964443     0.260190
H      4.072767    13.171754    11.092957     0.266122
H      3.527657    17.474275    12.434226     0.164917
H      5.096264    17.789575    12.396301     0.159793
H      4.189918    18.082982    11.111920     0.164514
H      5.882193    12.444817     9.732727     0.165768
H      6.324435    13.563695     8.679686     0.164288
H      7.203415    13.309701     9.991879     0.167283
H      8.749047    18.087359    12.037281     0.160938
H      7.182630    17.958173    12.336886     0.166490
H      8.120720    16.661941    12.410207     0.174012
H      6.702106    16.221850     6.520510     0.167456
H      6.213890    15.028527     7.467362     0.156034
H      5.346951    16.368550     7.358645     0.163356
H      9.205520    18.229687     9.677104     0.260190
H     10.522314     4.277698     4.312032     0.265568
H     11.067424     5.267378     8.708762     0.165386
H      9.498819     5.457870     8.962857     0.161197
H     10.405181     6.716880     8.574761     0.166680
H      8.712901     5.092225     3.002367     0.162788
H      8.270676     6.563622     3.444822     0.165780
H      7.391680     5.300233     3.880955     0.167849
H      5.846041     5.917682     9.041234     0.160634
H      7.412454     5.593624     9.079159     0.164785
H      6.474358     4.882013     7.993250     0.172726
H      7.893039     9.762595     4.667259     0.169561
H      8.381240     8.345938     4.107239     0.155460
H      9.248185     9.110098     5.213374     0.161318
H      5.389596     8.032818     7.984401     0.261435
H      0.424037    17.618068     8.329515     0.265568
H     -0.121073    16.628388     3.932785     0.165385
H      1.447532    16.437896     3.678690     0.161196
H      0.541170    15.178886     4.066786     0.166679
H      2.233450    16.803541     9.639180     0.162788
H      2.675675    15.332144     9.196725     0.165779
H      3.554671    16.595533     8.760592     0.167845
H      5.100310    15.978084     3.600313     0.160633
H      3.533897    16.302142     3.562388     0.164784
H      4.471993    17.013753     4.648297     0.172719
H      3.053312    12.133171     7.974288     0.169560
H      2.565111    13.549828     8.534308     0.155461
H      1.698166    12.785668     7.428173     0.161317
H      5.556755    13.862948     4.657146     0.261435
C      4.432165    10.477773     9.333381     0.265109
C      2.702674    10.592519     4.383962     0.229265
C      1.636500     9.661510     4.307607    -0.156674
C      1.805064     8.841947     5.410835     0.234999
C      2.967585    11.721031     3.438880    -0.511278
C      1.003787     7.704679     5.914474    -0.521556
C     -0.411542    10.420859     2.957996     0.235656
C      0.577997     9.511964     3.289078    -0.161729
C      0.275877     8.356306     2.525023     0.230097
C     -0.664397    11.801169     3.449246    -0.513688
C      1.042112     7.079562     2.465734    -0.518861
C      6.514186    11.417993     3.308166     0.265108
C      8.243677    11.303247     8.257585     0.229266
C      9.309851    12.234256     8.333940    -0.156674
C      9.141287    13.053819     7.230712     0.234999
C      7.978766    10.174735     9.202667    -0.511279
C      9.942564    14.191087     6.727073    -0.521556
C     11.357893    11.474907     9.683551     0.235654
C     10.368354    12.383802     9.352469    -0.161729
C     10.670474    13.539460    10.116524     0.230097
C     11.610748    10.094597     9.192301    -0.513688
C      9.904239    14.816204    10.175813    -0.518860
C      0.783424    17.441215    11.542364     0.274335
C      6.351432     5.798953     1.276164     0.232083
C      5.285260     6.198330     2.120620    -0.158730
C      5.453839     7.563533     2.278765     0.236329
C      6.616327     4.416234     0.771387    -0.507751
C      4.652572     8.568329     3.011849    -0.521812
C      3.237199     4.649859     2.137812     0.234813
C      4.226746     5.391030     2.759397    -0.160439
C      3.924621     5.307166     4.142256     0.230406
C      2.984345     4.385143     0.696802    -0.514130
C      4.690859     5.894190     5.277593    -0.519402
C     10.162927     4.454551     1.099183     0.274335
C      4.594919    16.096813    11.365383     0.232083
C      5.661091    15.697436    10.520927    -0.158729
C      5.492512    14.332233    10.362782     0.236330
C      4.330024    17.479532    11.870160    -0.507750
C      6.293779    13.327437     9.629698    -0.521810
C      7.709152    17.245907    10.503735     0.234812
C      6.719605    16.504736     9.882150    -0.160440
C      7.021730    16.588600     8.499291     0.230407
C      7.962006    17.510623    11.944745    -0.514126
C      6.255492    16.001576     7.363954    -0.519403
C      8.080983    15.872544     4.407349     0.269281
C     10.000169     5.504294     6.981421     0.234737
C      8.934006     6.035926     6.213320    -0.158979
C      9.102582     5.490286     4.951947     0.237926
C     10.265064     5.758501     8.431280    -0.511585
C      8.301320     5.622759     3.715224    -0.523393
C      6.885951     6.825047     7.545739     0.235098
C      7.875502     6.992772     6.593072    -0.162517
C      7.573393     8.232294     5.974269     0.229217
C      6.633081     5.709454     8.495499    -0.513061
C      8.339643     8.922014     4.898220    -0.516458
C      2.865368     6.023222     8.234198     0.269281
C      0.946182    16.391472     5.660126     0.234735
C      2.012345    15.859840     6.428227    -0.158981
C      1.843769    16.405480     7.689600     0.237926
C      0.681287    16.137265     4.210267    -0.511584
C      2.645031    16.273007     8.926323    -0.523392
C      4.060400    15.070719     5.095808     0.235097
C      3.070849    14.902994     6.048475    -0.162512
C      3.372958    13.663472     6.667278     0.229213
C      4.313270    16.186312     4.146048    -0.513061
C      2.606708    12.973752     7.743327    -0.516455
S      4.125551    10.406389    10.935570    -0.363954
S      6.820800    11.489377     1.705977    -0.363955
S      0.476829    18.864443    10.803087    -0.323924
S     10.469522     3.031323     1.838460    -0.323923
S      7.774375    14.520700     3.544437    -0.327893
S      3.171976     7.375066     9.097110    -0.327893
N      4.677697    10.518502     8.193366    -0.471025
N      3.482045    10.346189     5.448507    -0.197493
N      2.908669     9.269352     6.051256    -0.190937
N     -0.828381     8.534539     1.779424    -0.238047
N     -1.209526     9.809312     2.060572    -0.187455
N      6.268654    11.377264     4.448181    -0.471024
N      7.464306    11.549577     7.193040    -0.197492
N      8.037682    12.626414     6.590291    -0.190937
N     11.774732    13.361227    10.862123    -0.238048
N     12.155877    12.086454    10.580975    -0.187454
N     11.975241    16.433569    12.077102    -0.474494
N      7.130815     6.844040     0.957218    -0.227582
N      6.557450     7.904452     1.588410    -0.185894
N      2.820353     4.572343     4.360702    -0.234913
N      2.439207     4.178440     3.116141    -0.189696
N     -1.028890     5.462197     0.564445    -0.474495
N      3.815536    15.051726    11.684329    -0.227582
N      4.388901    13.991314    11.053137    -0.185894
N      8.125998    17.323423     8.280845    -0.234915
N      8.507144    17.717326     9.525406    -0.189695
N      8.326511    16.839461     5.012626    -0.480496
N     10.779545     4.705537     6.235822    -0.225582
N     10.206184     4.721962     5.001881    -0.188500
N      6.469131     8.788884     6.501421    -0.212061
N      6.087972     7.908014     7.464834    -0.191958
N      2.619840     5.056305     7.628921    -0.480497
N      0.166806    17.190229     6.405725    -0.225582
N      0.740167    17.173804     7.639666    -0.188502
N      4.477220    13.106882     6.140126    -0.212062
N      4.858379    13.987752     5.176713    -0.191959

The following XYZ coordinates are in angstroms. Other properties are in atomic units.
The sperically averaged electron density of each atom fit to a function of the form exp(a - br)
eigen_1, eigen_2 and eigen_3 are the three eigenvalues of traceless quadrupole moment tensor
  atom number  atomic symbol              X              Y              Z     net charge C6 coefficient C8 coefficient C10 coefficient fluctuating dipole atomic polarizability isotropic forcefield polarizability              a              b squared Pearson coefficient          <r^3>          <r^4>         wp_QDO          m_QDO          q_QDO       dipole_x       dipole_y       dipole_z         dipole            Qxy            Qxz            Qyz     Q(x^2-y^2)  Q(3z^2 - R^2)        eigen_1        eigen_2        eigen_3 static polarizability      alpha(xx)      alpha(xy)      alpha(xz)      alpha(yy)      alpha(yz)      alpha(zz) atomic spin moment
            1             Fe       5.473176      10.947883       6.320774       0.550213     145.191917 0.29097831E+04  0.10423052E+06                                23.064291                           18.277719       0.838786       1.969526                    0.998240      63.098596     187.602527       0.397152       0.430541      -1.114103      -0.000000       0.000001      -0.000002       0.000002       0.009097      -0.039061       0.061025      -0.205612      -0.133507      -0.113192      -0.031596       0.144788             27.594003      31.673312      -0.593785       2.193593      25.374247       3.382429      25.734448           2.735148
            2             Fe      -1.824346       7.298599       0.000000       0.674442     140.260171 0.27797180E+04  0.98366958E+05                                22.579534                           17.884522       0.933838       2.009162                    0.998067      60.579582     178.588898       0.401118       0.431504      -1.114304      -0.000000       0.000001       0.000001       0.000002      -0.101501       0.103579      -0.160444      -0.192235      -0.078432      -0.164521      -0.108067       0.272587             27.048003      31.118084       2.201157      -0.618501      22.233154      -1.779003      27.792773           3.853812
            3             Fe       1.824372       3.649284       6.320774       0.676914     138.998736 0.27488541E+04  0.97077727E+05                                22.539109                           17.855621       0.915817       2.005314                    0.998165      60.158313     177.609781       0.398757       0.434940      -1.111248       0.000001      -0.000001       0.000001       0.000001       0.145607       0.023294       0.068532      -0.206935      -0.241792      -0.140832      -0.094335       0.235167             26.994748      31.035531      -1.610500      -1.585889      27.906253      -1.503331      22.042461           3.828248
            4              H       3.224793       8.894056       6.780926       0.268203       0.634016 0.41447331E+01  0.35790648E+02                                 1.389120                            1.324123      -1.426870       2.265259                    0.997754       3.245408       9.587888       0.447138       1.586323      -0.648040       0.013206      -0.013874       0.024464       0.031071       0.007708       0.007279      -0.003623       0.003591      -0.021795      -0.013573       0.001296       0.012277              1.407378       1.356013      -0.092674       0.247849       1.304892      -0.159695       1.561229           0.000081
            5              H       3.769950      12.206898       3.725464       0.167061       1.056465 0.78338038E+01  0.77850458E+02                                 1.827396                            1.717007      -1.467427       2.197141                    0.993998       3.799112      11.328529       0.436732       1.411247      -0.679833       0.015968       0.005736       0.007844       0.018693       0.003841       0.001947      -0.006225      -0.000300      -0.007852      -0.008665       0.001853       0.006812              1.884173       2.147757       0.500988       0.297986       1.939221       0.309744       1.565541          -0.000222
            6              H       2.201347      12.331704       3.433444       0.159953       0.970205 0.71295304E+01  0.67659249E+02                                 1.595160                            1.538563      -0.861909       2.475076                    0.999541       3.248794       8.794471       0.518369       1.245090      -0.717459      -0.009489       0.007912       0.002928       0.012698      -0.002065      -0.002725      -0.004786      -0.000474      -0.002386      -0.006634       0.001862       0.004772              1.601103       1.880142      -0.370958       0.002254       1.666836       0.060825       1.256330           0.000033
            7              H       3.107700      11.366102       2.537158       0.166171       0.981155 0.72761814E+01  0.69921137E+02                                 1.657658                            1.594858      -0.874559       2.477955                    0.999088       3.323352       9.275293       0.486216       1.310906      -0.703034       0.005135      -0.007631      -0.011164       0.014465      -0.002037      -0.001564       0.001825      -0.013333       0.010952      -0.008929       0.002327       0.006602              1.678925       1.372928      -0.070058      -0.120454       1.519989       0.370628       2.143860          -0.000153
            8              H       1.415362       7.352592       6.730360       0.162768       0.902011 0.68651787E+01  0.66699142E+02                                 1.704960                            1.656159      -1.573385       2.145217                    0.991982       3.960301      12.079300       0.420779       1.498248      -0.662822       0.008119      -0.007988       0.011205       0.015978       0.000175      -0.004196      -0.006754       0.002497      -0.004643      -0.008659       0.001108       0.007551              1.709259       1.599122      -0.106172       0.251780       1.626226      -0.333350       1.902429          -0.000157
            9              H       0.973137       7.000073       5.234865       0.163857       0.863477 0.65952573E+01  0.63417352E+02                                 1.655740                            1.623244      -1.555100       2.157004                    0.990848       3.899457      11.820182       0.425170       1.498192      -0.663037       0.001481      -0.009728      -0.010764       0.014583       0.001923       0.001992       0.003104       0.001380       0.002043      -0.003434      -0.001329       0.004763              1.659748       1.394485       0.078333      -0.012341       1.785536       0.363507       1.799224          -0.000054
           10              H      11.040450       8.009468       6.110924       0.167746       0.898131 0.67339451E+01  0.64264483E+02                                 1.631473                            1.587706      -1.106560       2.368907                    0.997097       3.527656      10.218589       0.457196       1.403789      -0.682557      -0.013705       0.007230       0.004205       0.016056      -0.007125      -0.005497       0.001890       0.007486      -0.004734      -0.007627      -0.003723       0.011350              1.650405       2.196781      -0.163534      -0.173232       1.418101       0.026552       1.336334          -0.000016
           11              H      -1.451432      12.169677       2.996047       0.160980       1.225719 0.97128874E+01  0.10117973E+03                                 1.960236                            1.868994      -1.578235       2.130189                    0.994496       3.939338      11.768252       0.435976       1.348648      -0.692174      -0.012150       0.002562      -0.010132       0.016026      -0.001579      -0.003977      -0.001482       0.003234       0.006889      -0.004892      -0.000576       0.005467              1.977152       2.303286      -0.392239       0.298869       1.917405      -0.052603       1.710765          -0.000055
           12              H       0.114984      12.364549       3.257727       0.165021       0.991090 0.73170513E+01  0.70001855E+02                                 1.634006                            1.572186      -0.870021       2.476513                    0.999608       3.236693       8.842831       0.505393       1.266786      -0.713236       0.010277       0.005520      -0.007281       0.013751       0.003362      -0.003567      -0.002578       0.000147       0.007662      -0.004734      -0.001965       0.006699              1.638869       1.937418       0.369379      -0.085873       1.681045       0.001386       1.298144          -0.000008
           13              H      -0.823123      11.779928       4.416957       0.173326       0.857300 0.63592146E+01  0.59566773E+02                                 1.561811                            1.529231      -0.862335       2.495171                    0.998622       3.315483       9.380932       0.474167       1.379031      -0.688581      -0.005082      -0.003246       0.016352       0.017429       0.002123      -0.002877      -0.000395      -0.003522       0.021280      -0.006747      -0.001058       0.007805              1.566459       1.322694      -0.019015      -0.187100       1.368717       0.161261       2.007967          -0.000487
           14              H       0.595503       6.459256       1.853251       0.167292       0.857077 0.63193616E+01  0.60099818E+02                                 1.649347                            1.589970      -1.394320       2.233079                    0.993337       3.807493      11.466323       0.429309       1.500153      -0.663029      -0.010549      -0.008406      -0.012364       0.018298      -0.001113      -0.003750       0.003755      -0.002421      -0.001907      -0.005146      -0.000789       0.005935              1.669834       1.599288       0.235470       0.284020       1.649395       0.354108       1.760820          -0.000363
           15              H       1.083702       6.682589       3.360123       0.155372       0.867301 0.65280388E+01  0.62426431E+02                                 1.643931                            1.601779      -1.366723       2.238919                    0.993059       3.834217      11.479574       0.434577       1.473851      -0.667721      -0.002043      -0.004180       0.012986       0.013795      -0.000050       0.000647      -0.001812       0.001108       0.007938      -0.002530      -0.000848       0.003377              1.654504       1.377039      -0.059455       0.023878       1.462196      -0.260135       2.124278          -0.000110
           16              H       1.950657       7.258451       2.145271       0.163565       0.902954 0.68130204E+01  0.65032959E+02                                 1.621420                            1.584955      -1.031003       2.402047                    0.997683       3.486081      10.010362       0.464074       1.382691      -0.687002       0.011772       0.005578      -0.008838       0.015742       0.004245      -0.006761      -0.002076       0.006005       0.002212      -0.006197      -0.003877       0.010074              1.635430       2.160066       0.056073      -0.223706       1.337642      -0.015082       1.408582          -0.000453
           17              H       9.038404      10.196869       1.692703       0.260169       0.704464 0.46074360E+01  0.40674869E+02                                 1.464943                            1.375690      -1.390627       2.271239                    0.998141       3.284980       9.673583       0.450429       1.540328      -0.655682      -0.019901       0.015374      -0.016498       0.030076       0.002597       0.009746       0.003445      -0.019430      -0.004901      -0.015668       0.002748       0.012920              1.506001       1.782425      -0.201051       0.275016       1.279568      -0.056375       1.456010          -0.000417
           18              H       7.721558      13.001710       5.860621       0.268202       0.634015 0.41447259E+01  0.35790572E+02                                 1.389119                            1.324123      -1.426871       2.265259                    0.997754       3.245406       9.587882       0.447138       1.586324      -0.648039      -0.013206       0.013874      -0.024464       0.031071       0.007708       0.007279      -0.003623       0.003591      -0.021795      -0.013573       0.001296       0.012277              1.407377       1.356013      -0.092674       0.247849       1.304891      -0.159695       1.561228           0.000081
           19              H       7.176401       9.688868       8.916083       0.167062       1.056465 0.78338035E+01  0.77850447E+02                                 1.827395                            1.717007      -1.467426       2.197141                    0.993998       3.799111      11.328522       0.436732       1.411245      -0.679833      -0.015968      -0.005736      -0.007844       0.018693       0.003841       0.001947      -0.006225      -0.000300      -0.007852      -0.008665       0.001853       0.006812              1.884172       2.147756       0.500988       0.297986       1.939220       0.309744       1.565540          -0.000222
           20              H       8.745004       9.564062       9.208103       0.159952       0.970206 0.71295336E+01  0.67659289E+02                                 1.595161                            1.538563      -0.861910       2.475075                    0.999541       3.248795       8.794475       0.518369       1.245091      -0.717459       0.009489      -0.007912      -0.002928       0.012698      -0.002065      -0.002725      -0.004786      -0.000474      -0.002386      -0.006634       0.001862       0.004772              1.601104       1.880143      -0.370959       0.002254       1.666836       0.060825       1.256331           0.000032
           21              H       7.838651      10.529664      10.104389       0.166172       0.981154 0.72761713E+01  0.69921017E+02                                 1.657656                            1.594857      -0.874559       2.477956                    0.999088       3.323350       9.275286       0.486216       1.310906      -0.703034      -0.005135       0.007631       0.011164       0.014465      -0.002037      -0.001564       0.001825      -0.013333       0.010952      -0.008929       0.002327       0.006603              1.678924       1.372927      -0.070058      -0.120454       1.519988       0.370628       2.143857          -0.000152
           22              H       9.530989      14.543174       5.911187       0.162768       0.902010 0.68651698E+01  0.66699027E+02                                 1.704958                            1.656158      -1.573381       2.145218                    0.991982       3.960297      12.079282       0.420779       1.498247      -0.662822      -0.008119       0.007989      -0.011205       0.015978       0.000175      -0.004196      -0.006754       0.002497      -0.004643      -0.008659       0.001108       0.007551              1.709258       1.599121      -0.106172       0.251780       1.626225      -0.333350       1.902428          -0.000158
           23              H       9.973214      14.895693       7.406682       0.163857       0.863477 0.65952511E+01  0.63417275E+02                                 1.655739                            1.623244      -1.555098       2.157006                    0.990848       3.899454      11.820169       0.425170       1.498191      -0.663037      -0.001481       0.009728       0.010764       0.014583       0.001923       0.001992       0.003104       0.001380       0.002043      -0.003434      -0.001329       0.004763              1.659747       1.394484       0.078333      -0.012342       1.785535       0.363507       1.799223          -0.000054
           24              H      -0.094099      13.886298       6.530623       0.167741       0.898136 0.67339899E+01  0.64265030E+02                                 1.631480                            1.587713      -1.106569       2.368902                    0.997097       3.527670      10.218645       0.457195       1.403792      -0.682556       0.013705      -0.007230      -0.004205       0.016056      -0.007125      -0.005497       0.001890       0.007486      -0.004734      -0.007627      -0.003723       0.011350              1.650413       2.196793      -0.163535      -0.173233       1.418107       0.026552       1.336339          -0.000016
           25              H      12.397783       9.726089       9.645500       0.160979       1.225723 0.97129265E+01  0.10118024E+03                                 1.960240                            1.868997      -1.578236       2.130188                    0.994496       3.939345      11.768277       0.435975       1.348648      -0.692175       0.012150      -0.002562       0.010132       0.016026      -0.001579      -0.003977      -0.001482       0.003234       0.006889      -0.004891      -0.000576       0.005467              1.977156       2.303291      -0.392240       0.298870       1.917409      -0.052603       1.710768          -0.000055
           26              H      10.831367       9.531217       9.383820       0.165020       0.991092 0.73170704E+01  0.70002080E+02                                 1.634008                            1.572188      -0.870022       2.476512                    0.999608       3.236697       8.842843       0.505393       1.266785      -0.713236      -0.010277      -0.005520       0.007281       0.013751       0.003362      -0.003567      -0.002578       0.000147       0.007662      -0.004734      -0.001965       0.006699              1.638871       1.937421       0.369380      -0.085874       1.681047       0.001386       1.298145          -0.000008
           27              H      11.769474      10.115838       8.224590       0.173322       0.857303 0.63592435E+01  0.59567119E+02                                 1.561816                            1.529236      -0.862340       2.495168                    0.998622       3.315492       9.380967       0.474166       1.379033      -0.688581       0.005082       0.003246      -0.016352       0.017429       0.002123      -0.002877      -0.000395      -0.003522       0.021280      -0.006747      -0.001058       0.007805              1.566464       1.322698      -0.019015      -0.187101       1.368721       0.161262       2.007975          -0.000487
           28              H      10.350848      15.436510      10.788296       0.167292       0.857076 0.63193568E+01  0.60099761E+02                                 1.649347                            1.589969      -1.394319       2.233079                    0.993337       3.807491      11.466315       0.429310       1.500153      -0.663029       0.010549       0.008406       0.012364       0.018298      -0.001113      -0.003750       0.003755      -0.002421      -0.001907      -0.005146      -0.000789       0.005935              1.669833       1.599287       0.235470       0.284020       1.649394       0.354108       1.760819          -0.000363
           29              H       9.862649      15.213177       9.281424       0.155371       0.867301 0.65280389E+01  0.62426436E+02                                 1.643931                            1.601779      -1.366724       2.238918                    0.993059       3.834218      11.479580       0.434577       1.473852      -0.667720       0.002043       0.004180      -0.012986       0.013795      -0.000050       0.000647      -0.001812       0.001108       0.007938      -0.002530      -0.000848       0.003377              1.654505       1.377039      -0.059455       0.023878       1.462197      -0.260135       2.124279          -0.000110
           30              H       8.995694      14.637315      10.496276       0.163565       0.902953 0.68130073E+01  0.65032799E+02                                 1.621418                            1.584953      -1.031000       2.402048                    0.997683       3.486077      10.010346       0.464074       1.382691      -0.687002      -0.011772      -0.005578       0.008838       0.015742       0.004245      -0.006761      -0.002076       0.006005       0.002212      -0.006197      -0.003877       0.010075              1.635428       2.160064       0.056073      -0.223706       1.337641      -0.015082       1.408580          -0.000454
           31              H       1.907947      11.698897      10.948844       0.260169       0.704464 0.46074368E+01  0.40674876E+02                                 1.464943                            1.375690      -1.390627       2.271239                    0.998141       3.284980       9.673582       0.450429       1.540327      -0.655682       0.019901      -0.015374       0.016498       0.030076       0.002597       0.009746       0.003445      -0.019430      -0.004901      -0.015668       0.002748       0.012920              1.506001       1.782425      -0.201050       0.275016       1.279568      -0.056375       1.456010          -0.000417
           32              H       6.873584       8.724012       1.548590       0.266122       0.638757 0.41827900E+01  0.36196204E+02                                 1.394653                            1.329063      -1.426746       2.263460                    0.997845       3.261922       9.641970       0.446943       1.583640      -0.648416       0.013202       0.028399       0.000401       0.031321       0.002784      -0.009880       0.005895       0.006805      -0.009340      -0.013367       0.001689       0.011678              1.413083       1.361503       0.262784      -0.043915       1.642676      -0.031256       1.235071          -0.000507
           33              H       7.418694       4.421491       0.207321       0.164917       1.068834 0.79455331E+01  0.79226752E+02                                 1.839699                            1.727569      -1.473973       2.192363                    0.994039       3.822015      11.409369       0.436092       1.408572      -0.680277       0.015314       0.003957      -0.009516       0.018459      -0.000561      -0.004195       0.004742      -0.003880      -0.014417      -0.008376       0.001211       0.007166              1.897314       2.163907       0.007694      -0.590089       1.398222       0.007001       2.129814          -0.000375
           34              H       5.850087       4.106191       0.245246       0.159794       0.971683 0.71435514E+01  0.67841584E+02                                 1.598706                            1.541610      -0.872137       2.471035                    0.999509       3.250776       8.809806       0.516962       1.247573      -0.716933      -0.009657      -0.001542      -0.008661       0.013063      -0.001276       0.003280       0.002848      -0.003505      -0.011467      -0.006609       0.001977       0.004632              1.604750       1.885661       0.188564       0.321942       1.308553       0.148037       1.620036          -0.000194
           35              H       6.756433       3.812784       1.529627       0.164515       0.985908 0.73162226E+01  0.70379529E+02                                 1.660754                            1.597370      -0.876466       2.476251                    0.999091       3.329489       9.287404       0.486846       1.307842      -0.703674       0.004674      -0.006178       0.012488       0.014695      -0.000503       0.002602      -0.000447      -0.011193       0.018767      -0.009179       0.002420       0.006759              1.682261       1.374589      -0.069376       0.121169       1.670080      -0.457806       2.002114          -0.000008
           36              H       5.064158       9.450949       2.908820       0.165769       0.888644 0.67381406E+01  0.65184803E+02                                 1.691765                            1.643911      -1.570967       2.149734                    0.992023       3.927840      11.969555       0.420971       1.504001      -0.661934       0.008333       0.014391       0.001846       0.016732      -0.003644       0.002105       0.004090      -0.002478      -0.019481      -0.008812       0.001345       0.007467              1.695876       1.587658       0.268149      -0.033534       2.103127       0.046164       1.396844          -0.000593
           37              H       4.621916       8.332071       3.961861       0.164288       0.862473 0.65853237E+01  0.63300128E+02                                 1.654798                            1.622291      -1.555848       2.156860                    0.990902       3.896154      11.809456       0.425174       1.498690      -0.662960       0.001745      -0.003749       0.013860       0.014464       0.000885      -0.002578      -0.002102       0.002763       0.006098      -0.003244      -0.001372       0.004616              1.658841       1.393862      -0.050005      -0.061278       1.479987      -0.187266       2.102673          -0.000035
           38              H       3.742936       8.586065       2.649668       0.167289       0.902542 0.67773112E+01  0.64792244E+02                                 1.637401                            1.593186      -1.108982       2.366994                    0.997110       3.540971      10.271375       0.456177       1.404451      -0.682371      -0.013459       0.000172      -0.008190       0.015756      -0.001262       0.009050      -0.001547       0.007928      -0.003103      -0.007796      -0.003640       0.011436              1.656609       2.206494      -0.069507       0.229315       1.338042       0.022158       1.425290          -0.000462
           39              H       2.197304       3.808407       0.604266       0.160938       1.231049 0.97698797E+01  0.10196561E+03                                 1.969174                            1.877007      -1.597094       2.122159                    0.994651       3.952548      11.835238       0.433978       1.352303      -0.691413      -0.012019      -0.010323       0.002641       0.016062      -0.002647       0.003040      -0.001966      -0.002382      -0.009590      -0.004954      -0.000807       0.005762              1.986365       2.314483       0.458125       0.192149       1.816074       0.116896       1.828538          -0.000146
           40              H       3.763721       3.937593       0.304661       0.166492       0.984629 0.72580280E+01  0.69310899E+02                                 1.628655                            1.567266      -0.852888       2.485913                    0.999599       3.225723       8.810726       0.505388       1.269106      -0.712764       0.010289      -0.009113      -0.001604       0.013838      -0.004821      -0.000972      -0.000372      -0.004996      -0.007448      -0.004669      -0.002006       0.006675              1.633478       1.931236      -0.257720      -0.275392       1.388451       0.164018       1.580749          -0.000097
           41              H       2.825631       5.233825       0.231340       0.174023       0.857913 0.63664834E+01  0.59661623E+02                                 1.563375                            1.530731      -0.865680       2.493845                    0.998595       3.319041       9.398111       0.473567       1.380160      -0.688328      -0.004897       0.015695      -0.005656       0.017387      -0.003726      -0.000411      -0.003593      -0.010462       0.000269      -0.006830      -0.000985       0.007814              1.568024       1.323965      -0.152513       0.110087       1.710331      -0.357996       1.669777          -0.000548
           42              H       4.244245       5.673916       6.121037       0.167456       0.857400 0.63213950E+01  0.60115645E+02                                 1.648770                            1.589416      -1.390559       2.234487                    0.993336       3.806211      11.456929       0.429772       1.498627      -0.663290      -0.010833      -0.006174       0.013708       0.018530      -0.002664       0.002756      -0.001059       0.002567       0.013309      -0.005215      -0.000832       0.006047              1.669289       1.598840       0.128120      -0.345719       1.425887      -0.225265       1.983139          -0.000039
           43              H       4.732461       6.867239       5.174185       0.156034       0.868274 0.65402051E+01  0.62589899E+02                                 1.646806                            1.604565      -1.375701       2.234742                    0.992935       3.841496      11.516517       0.433550       1.476231      -0.667259      -0.002069       0.013163      -0.002959       0.013650       0.000446      -0.000418      -0.001081      -0.003819      -0.006946      -0.002584      -0.000758       0.003342              1.657362       1.379408       0.050373       0.039682       2.187800      -0.157019       1.404877          -0.000027
           44              H       5.599400       5.527216       5.282902       0.163356       0.903169 0.68167832E+01  0.65089811E+02                                 1.622918                            1.586410      -1.038508       2.398891                    0.997706       3.489141      10.026773       0.463330       1.384466      -0.686656       0.011771      -0.010307      -0.000412       0.015651      -0.008001      -0.000477      -0.000785       0.001526      -0.012015      -0.006377      -0.003664       0.010041              1.636941       2.162016      -0.222057       0.063482       1.405199      -0.023303       1.343609          -0.000179
           45              H       1.740831       3.666079       2.964443       0.260190       0.701242 0.45814246E+01  0.40383939E+02                                 1.460493                            1.371931      -1.377534       2.278347                    0.998181       3.272470       9.626250       0.451027       1.540619      -0.655717      -0.020237      -0.022268      -0.004818       0.030473       0.007655      -0.006834       0.004077      -0.007311       0.031803      -0.016150       0.003180       0.012970              1.501264       1.776083       0.336750       0.036271       1.456257      -0.048084       1.271453           0.000148
           46              H       4.072767      13.171754      11.092957       0.266122       0.638757 0.41827945E+01  0.36196253E+02                                 1.394654                            1.329064      -1.426748       2.263460                    0.997845       3.261924       9.641978       0.446943       1.583641      -0.648416      -0.013202      -0.028399      -0.000401       0.031321       0.002784      -0.009880       0.005895       0.006805      -0.009340      -0.013367       0.001689       0.011678              1.413084       1.361504       0.262784      -0.043916       1.642677      -0.031256       1.235072          -0.000507
           47              H       3.527657      17.474275      12.434226       0.164917       1.068833 0.79455229E+01  0.79226631E+02                                 1.839699                            1.727568      -1.473972       2.192364                    0.994039       3.822013      11.409364       0.436092       1.408573      -0.680276      -0.015314      -0.003957       0.009516       0.018459      -0.000561      -0.004195       0.004742      -0.003880      -0.014418      -0.008376       0.001211       0.007166              1.897314       2.163906       0.007694      -0.590089       1.398221       0.007001       2.129813          -0.000375
           48              H       5.096264      17.789575      12.396301       0.159793       0.971684 0.71435641E+01  0.67841736E+02                                 1.598707                            1.541611      -0.872139       2.471034                    0.999509       3.250779       8.809817       0.516961       1.247573      -0.716933       0.009657       0.001542       0.008661       0.013063      -0.001276       0.003280       0.002848      -0.003505      -0.011467      -0.006609       0.001977       0.004632              1.604752       1.885664       0.188564       0.321943       1.308554       0.148037       1.620038          -0.000193
           49              H       4.189918      18.082982      11.111920       0.164514       0.985909 0.73162332E+01  0.70379660E+02                                 1.660756                            1.597371      -0.876468       2.476250                    0.999091       3.329491       9.287413       0.486845       1.307842      -0.703674      -0.004674       0.006178      -0.012488       0.014695      -0.000503       0.002602      -0.000447      -0.011193       0.018767      -0.009179       0.002420       0.006759              1.682263       1.374590      -0.069377       0.121169       1.670081      -0.457807       2.002116          -0.000008
           50              H       5.882193      12.444817       9.732727       0.165768       0.888646 0.67381581E+01  0.65185009E+02                                 1.691767                            1.643913      -1.570965       2.149734                    0.992023       3.927844      11.969567       0.420971       1.504000      -0.661935      -0.008333      -0.014391      -0.001846       0.016732      -0.003644       0.002105       0.004090      -0.002478      -0.019482      -0.008812       0.001345       0.007467              1.695878       1.587659       0.268150      -0.033534       2.103130       0.046164       1.396845          -0.000593
           51              H       6.324435      13.563695       8.679686       0.164288       0.862474 0.65853309E+01  0.63300212E+02                                 1.654799                            1.622292      -1.555847       2.156860                    0.990902       3.896155      11.809458       0.425174       1.498689      -0.662960      -0.001745       0.003749      -0.013860       0.014464       0.000885      -0.002578      -0.002102       0.002763       0.006098      -0.003244      -0.001372       0.004616              1.658841       1.393862      -0.050005      -0.061278       1.479987      -0.187267       2.102674          -0.000035
           52              H       7.203415      13.309701       9.991879       0.167283       0.902548 0.67773677E+01  0.64792935E+02                                 1.637410                            1.593195      -1.108994       2.366987                    0.997109       3.540989      10.271448       0.456175       1.404455      -0.682370       0.013460      -0.000171       0.008190       0.015756      -0.001262       0.009050      -0.001547       0.007928      -0.003103      -0.007796      -0.003640       0.011436              1.656619       2.206510      -0.069508       0.229317       1.338049       0.022158       1.425298          -0.000462
           53              H       8.749047      18.087359      12.037281       0.160938       1.231054 0.97699256E+01  0.10196619E+03                                 1.969177                            1.877010      -1.597092       2.122159                    0.994651       3.952555      11.835256       0.433978       1.352300      -0.691414       0.012019       0.010323      -0.002641       0.016062      -0.002647       0.003040      -0.001965      -0.002382      -0.009590      -0.004954      -0.000807       0.005762              1.986368       2.314487       0.458127       0.192149       1.816077       0.116896       1.828540          -0.000146
           54              H       7.182630      17.958173      12.336886       0.166490       0.984634 0.72580659E+01  0.69311344E+02                                 1.628659                            1.567270      -0.852889       2.485911                    0.999599       3.225730       8.810747       0.505388       1.269106      -0.712764      -0.010290       0.009113       0.001604       0.013838      -0.004821      -0.000972      -0.000372      -0.004996      -0.007448      -0.004669      -0.002006       0.006675              1.633483       1.931242      -0.257722      -0.275393       1.388454       0.164019       1.580752          -0.000097
           55              H       8.120720      16.661941      12.410207       0.174012       0.857922 0.63665633E+01  0.59662574E+02                                 1.563389                            1.530743      -0.865693       2.493837                    0.998595       3.319066       9.398205       0.473564       1.380165      -0.688327       0.004897      -0.015695       0.005656       0.017388      -0.003726      -0.000411      -0.003594      -0.010463       0.000269      -0.006830      -0.000985       0.007814              1.568038       1.323974      -0.152516       0.110089       1.710346      -0.358001       1.669793          -0.000548
           56              H       6.702106      16.221850       6.520510       0.167456       0.857400 0.63213879E+01  0.60115559E+02                                 1.648769                            1.589415      -1.390559       2.234487                    0.993336       3.806209      11.456921       0.429772       1.498627      -0.663290       0.010833       0.006174      -0.013708       0.018531      -0.002664       0.002756      -0.001059       0.002567       0.013309      -0.005215      -0.000832       0.006046              1.669288       1.598839       0.128120      -0.345718       1.425886      -0.225264       1.983138          -0.000039
           57              H       6.213890      15.028527       7.467362       0.156034       0.868274 0.65401981E+01  0.62589815E+02                                 1.646806                            1.604564      -1.375700       2.234743                    0.992935       3.841494      11.516510       0.433550       1.476232      -0.667259       0.002069      -0.013163       0.002959       0.013650       0.000446      -0.000418      -0.001081      -0.003819      -0.006946      -0.002584      -0.000758       0.003342              1.657361       1.379407       0.050373       0.039682       2.187799      -0.157019       1.404876          -0.000027
           58              H       5.346951      16.368550       7.358645       0.163356       0.903168 0.68167795E+01  0.65089766E+02                                 1.622918                            1.586409      -1.038507       2.398892                    0.997706       3.489140      10.026769       0.463330       1.384466      -0.686656      -0.011771       0.010307       0.000412       0.015651      -0.008001      -0.000477      -0.000785       0.001526      -0.012015      -0.006377      -0.003664       0.010041              1.636941       2.162015      -0.222057       0.063482       1.405199      -0.023303       1.343608          -0.000179
           59              H       9.205520      18.229687       9.677104       0.260190       0.701243 0.45814330E+01  0.40384032E+02                                 1.460494                            1.371932      -1.377535       2.278346                    0.998181       3.272473       9.626262       0.451027       1.540619      -0.655717       0.020237       0.022268       0.004817       0.030473       0.007655      -0.006834       0.004077      -0.007311       0.031803      -0.016150       0.003179       0.012970              1.501266       1.776085       0.336751       0.036271       1.456259      -0.048084       1.271454           0.000147
           60              H      10.522314       4.277698       4.312032       0.265568       0.640804 0.41992789E+01  0.36366240E+02                                 1.396189                            1.330533      -1.423312       2.264129                    0.997845       3.264885       9.647068       0.447378       1.580913      -0.648845       0.013346      -0.014151      -0.024612       0.031370      -0.009845       0.002551      -0.002231       0.012838       0.008782      -0.013252       0.001693       0.011558              1.414598       1.362960      -0.169716      -0.205836       1.365494       0.192300       1.515339          -0.000235
           61              H      11.067424       5.267378       8.708762       0.165386       1.063753 0.78992159E+01  0.78635165E+02                                 1.832592                            1.721594      -1.468524       2.194917                    0.993996       3.811061      11.360352       0.437285       1.407048      -0.680588       0.015850      -0.010266       0.001232       0.018925      -0.003125       0.002567       0.001483       0.007169       0.018271      -0.008177       0.001077       0.007100              1.889635       2.154344      -0.510910       0.286383       1.932742      -0.318227       1.581820          -0.000140
           62              H       9.498819       5.457870       8.962857       0.161197       0.967662 0.71085239E+01  0.67438179E+02                                 1.595575                            1.538921      -0.872545       2.471756                    0.999533       3.243906       8.791755       0.516767       1.249351      -0.716548      -0.009226      -0.006255       0.005404       0.012387       0.003451      -0.000483       0.001879       0.004623       0.012904      -0.006630       0.001928       0.004702              1.601521       1.880925       0.183635      -0.322855       1.411641      -0.208188       1.511996           0.000100
           63              H      10.405181       6.716880       8.574761       0.166680       0.978751 0.72521477E+01  0.69627242E+02                                 1.654635                            1.591975      -0.877344       2.477219                    0.999061       3.317094       9.251336       0.486806       1.310501      -0.703142       0.004607       0.013568      -0.001106       0.014371       0.002534      -0.000974      -0.001336      -0.014312       0.009169      -0.009164       0.002488       0.006676              1.675881       1.370380       0.138855      -0.000511       2.304688       0.084616       1.352575           0.000118
           64              H       8.712901       5.092225       3.002367       0.162788       0.904561 0.68910140E+01  0.67012109E+02                                 1.707717                            1.658860      -1.575813       2.143587                    0.992142       3.967615      12.106655       0.420599       1.497502      -0.662914       0.007808      -0.005476      -0.012562       0.015772       0.003616       0.002364       0.002809       0.009379       0.014608      -0.008639       0.001103       0.007536              1.711966       1.601650      -0.165203      -0.218027       1.546788       0.286677       1.987458          -0.000188
           65              H       8.270676       6.563622       3.444822       0.165780       0.860931 0.65737490E+01  0.63187720E+02                                 1.655463                            1.622987      -1.568317       2.152320                    0.990699       3.899148      11.834711       0.424071       1.502617      -0.662247       0.001067       0.013922      -0.003186       0.014322      -0.002555       0.000786      -0.000955      -0.002612      -0.010065      -0.003553      -0.001180       0.004732              1.659498       1.394350      -0.028606       0.074097       2.110186      -0.175837       1.473958          -0.000188
           66              H       7.391680       5.300233       3.880955       0.167849       0.897622 0.67293709E+01  0.64211638E+02                                 1.631050                            1.587304      -1.103739       2.370310                    0.997118       3.527393      10.217988       0.457183       1.404032      -0.682509      -0.013771      -0.007114       0.004239       0.016069       0.008429      -0.003337      -0.000343       0.004676      -0.012405      -0.007667      -0.003683       0.011350              1.650033       2.196414       0.231557      -0.054943       1.379287      -0.048645       1.374398           0.000015
           67              H       5.846041       5.917682       9.041234       0.160634       1.227514 0.97297391E+01  0.10139507E+03                                 1.962068                            1.870572      -1.575983       2.131000                    0.994831       3.939477      11.769406       0.435824       1.348587      -0.692211      -0.011846       0.007737       0.007106       0.015833       0.004041       0.000685       0.003277      -0.000186       0.000408      -0.004895      -0.000649       0.005544              1.979075       2.305538      -0.062925      -0.490257       1.718184      -0.062900       1.913503           0.000216
           68              H       7.412454       5.593624       9.079159       0.164785       0.986550 0.72724224E+01  0.69450356E+02                                 1.627487                            1.566193      -0.853677       2.484080                    0.999626       3.227353       8.801880       0.507070       1.264861      -0.713694       0.010449       0.003296       0.009207       0.014311       0.001576       0.004564       0.002988      -0.000697       0.005127      -0.004619      -0.001998       0.006617              1.632267       1.929393      -0.109287       0.360759       1.389608      -0.165042       1.577800           0.000137
           69              H       6.474358       4.882013       7.993250       0.172726       0.860178 0.63882097E+01  0.59919043E+02                                 1.566409                            1.533566      -0.864911       2.493668                    0.998603       3.325413       9.421828       0.473002       1.380566      -0.688245      -0.005002      -0.012448      -0.010933       0.017306       0.001378       0.003337       0.004101      -0.009883       0.001993      -0.006790      -0.001079       0.007869              1.571066       1.326230       0.172355       0.077317       1.994366       0.197034       1.392601          -0.000269
           70              H       7.893039       9.762595       4.667259       0.169561       0.853350 0.62827329E+01  0.59659770E+02                                 1.644135                            1.585038      -1.389710       2.236416                    0.993238       3.792729      11.410018       0.430141       1.499554      -0.663150      -0.011788       0.015768      -0.001378       0.019735       0.003362       0.001013      -0.002837      -0.003869      -0.008240      -0.005126      -0.000610       0.005736              1.664531       1.594390      -0.362274       0.061768       2.032685      -0.128241       1.366519          -0.000588
           71              H       8.381240       8.345938       4.107239       0.155460       0.866761 0.65235489E+01  0.62379047E+02                                 1.643949                            1.601807      -1.366930       2.239167                    0.992878       3.834030      11.482382       0.434294       1.474918      -0.667533      -0.002075      -0.008612      -0.010294       0.013581      -0.000457      -0.000247       0.002803      -0.000755       0.003118      -0.002442      -0.000925       0.003367              1.654495       1.376897       0.009296      -0.063121       1.733496       0.416787       1.853092          -0.000216
           72              H       9.248185       9.110098       5.213374       0.161318       0.908269 0.68613544E+01  0.65583944E+02                                 1.624904                            1.588233      -1.023537       2.403668                    0.997733       3.494343      10.027840       0.464803       1.378637      -0.687782       0.012026       0.004895       0.009188       0.015906       0.003920       0.007081       0.002561       0.005250      -0.002212      -0.006247      -0.003954       0.010202              1.638931       2.165082       0.166565       0.160981       1.380582       0.038488       1.371129          -0.000272
           73              H       5.389596       8.032818       7.984401       0.261435       0.696640 0.45425390E+01  0.39943641E+02                                 1.452614                            1.364940      -1.361853       2.286392                    0.998256       3.255134       9.553975       0.452895       1.538012      -0.656197      -0.020344       0.007465       0.022125       0.030970      -0.009858      -0.003241      -0.007395      -0.013264       0.013843      -0.016211       0.003082       0.013129              1.492984       1.765397      -0.135827      -0.307268       1.352106       0.103316       1.361447           0.000189
           74              H       0.424037      17.618068       8.329515       0.265568       0.640804 0.41992764E+01  0.36366213E+02                                 1.396188                            1.330533      -1.423310       2.264130                    0.997845       3.264884       9.647065       0.447378       1.580914      -0.648845      -0.013346       0.014151       0.024612       0.031370      -0.009845       0.002551      -0.002231       0.012838       0.008782      -0.013252       0.001693       0.011558              1.414597       1.362960      -0.169716      -0.205836       1.365493       0.192300       1.515338          -0.000235
           75              H      -0.121073      16.628388       3.932785       0.165385       1.063754 0.78992232E+01  0.78635259E+02                                 1.832593                            1.721596      -1.468525       2.194916                    0.993996       3.811063      11.360361       0.437284       1.407049      -0.680588      -0.015850       0.010266      -0.001232       0.018925      -0.003125       0.002567       0.001483       0.007169       0.018271      -0.008177       0.001077       0.007100              1.889637       2.154346      -0.510911       0.286384       1.932744      -0.318227       1.581821          -0.000139
           76              H       1.447532      16.437896       3.678690       0.161196       0.967665 0.71085426E+01  0.67438397E+02                                 1.595577                            1.538923      -0.872547       2.471754                    0.999533       3.243910       8.791767       0.516767       1.249351      -0.716549       0.009226       0.006255      -0.005404       0.012387       0.003451      -0.000483       0.001879       0.004623       0.012904      -0.006630       0.001928       0.004702              1.601523       1.880928       0.183636      -0.322856       1.411642      -0.208189       1.511998           0.000100
           77              H       0.541170      15.178886       4.066786       0.166679       0.978752 0.72521612E+01  0.69627408E+02                                 1.654637                            1.591977      -0.877346       2.477218                    0.999061       3.317097       9.251348       0.486806       1.310501      -0.703142      -0.004607      -0.013568       0.001106       0.014371       0.002534      -0.000974      -0.001336      -0.014312       0.009169      -0.009164       0.002488       0.006676              1.675883       1.370382       0.138855      -0.000511       2.304692       0.084616       1.352576           0.000118
           78              H       2.233450      16.803541       9.639180       0.162788       0.904561 0.68910175E+01  0.67012148E+02                                 1.707717                            1.658860      -1.575811       2.143588                    0.992142       3.967615      12.106653       0.420599       1.497501      -0.662914      -0.007809       0.005476       0.012562       0.015772       0.003616       0.002364       0.002809       0.009379       0.014608      -0.008639       0.001103       0.007536              1.711966       1.601650      -0.165203      -0.218028       1.546788       0.286678       1.987459          -0.000188
           79              H       2.675675      15.332144       9.196725       0.165779       0.860931 0.65737518E+01  0.63187749E+02                                 1.655463                            1.622987      -1.568315       2.152321                    0.990699       3.899148      11.834708       0.424071       1.502617      -0.662247      -0.001067      -0.013922       0.003186       0.014322      -0.002555       0.000786      -0.000955      -0.002612      -0.010065      -0.003553      -0.001180       0.004732              1.659498       1.394350      -0.028606       0.074097       2.110186      -0.175837       1.473958          -0.000187
           80              H       3.554671      16.595533       8.760592       0.167845       0.897627 0.67294196E+01  0.64212221E+02                                 1.631057                            1.587310      -1.103747       2.370306                    0.997118       3.527407      10.218039       0.457182       1.404032      -0.682509       0.013771       0.007114      -0.004239       0.016069       0.008429      -0.003337      -0.000343       0.004676      -0.012405      -0.007667      -0.003683       0.011350              1.650040       2.196425       0.231559      -0.054943       1.379292      -0.048645       1.374403           0.000015
           81              H       5.100310      15.978084       3.600313       0.160633       1.227517 0.97297731E+01  0.10139551E+03                                 1.962072                            1.870575      -1.575981       2.131000                    0.994831       3.939484      11.769432       0.435824       1.348587      -0.692211       0.011846      -0.007737      -0.007106       0.015833       0.004041       0.000685       0.003277      -0.000186       0.000408      -0.004895      -0.000649       0.005544              1.979079       2.305543      -0.062926      -0.490259       1.718187      -0.062900       1.913507           0.000216
           82              H       3.533897      16.302142       3.562388       0.164784       0.986552 0.72724446E+01  0.69450614E+02                                 1.627489                            1.566195      -0.853676       2.484080                    0.999626       3.227358       8.801894       0.507070       1.264860      -0.713694      -0.010449      -0.003296      -0.009207       0.014311       0.001576       0.004564       0.002988      -0.000697       0.005127      -0.004619      -0.001998       0.006617              1.632269       1.929396      -0.109287       0.360760       1.389609      -0.165042       1.577802           0.000137
           83              H       4.471993      17.013753       4.648297       0.172719       0.860184 0.63882622E+01  0.59919672E+02                                 1.566418                            1.533575      -0.864920       2.493662                    0.998603       3.325430       9.421894       0.473000       1.380570      -0.688244       0.005002       0.012448       0.010933       0.017306       0.001378       0.003337       0.004101      -0.009883       0.001993      -0.006790      -0.001079       0.007869              1.571075       1.326237       0.172357       0.077317       1.994379       0.197036       1.392608          -0.000268
           84              H       3.053312      12.133171       7.974288       0.169560       0.853351 0.62827464E+01  0.59659928E+02                                 1.644137                            1.585040      -1.389711       2.236415                    0.993238       3.792733      11.410032       0.430141       1.499554      -0.663150       0.011788      -0.015768       0.001378       0.019735       0.003362       0.001013      -0.002837      -0.003869      -0.008240      -0.005126      -0.000610       0.005736              1.664533       1.594392      -0.362274       0.061768       2.032687      -0.128242       1.366520          -0.000588
           85              H       2.565111      13.549828       8.534308       0.155461       0.866761 0.65235447E+01  0.62378997E+02                                 1.643949                            1.601807      -1.366928       2.239168                    0.992878       3.834028      11.482375       0.434294       1.474918      -0.667533       0.002075       0.008612       0.010294       0.013581      -0.000457      -0.000247       0.002803      -0.000755       0.003119      -0.002442      -0.000925       0.003367              1.654495       1.376897       0.009296      -0.063121       1.733496       0.416787       1.853091          -0.000216
           86              H       1.698166      12.785668       7.428173       0.161317       0.908269 0.68613500E+01  0.65583891E+02                                 1.624904                            1.588233      -1.023537       2.403669                    0.997733       3.494342      10.027836       0.464803       1.378637      -0.687782      -0.012026      -0.004895      -0.009188       0.015906       0.003920       0.007081       0.002561       0.005250      -0.002212      -0.006248      -0.003954       0.010202              1.638931       2.165082       0.166565       0.160981       1.380582       0.038488       1.371128          -0.000272
           87              H       5.556755      13.862948       4.657146       0.261435       0.696640 0.45425333E+01  0.39943574E+02                                 1.452613                            1.364939      -1.361850       2.286394                    0.998256       3.255131       9.553961       0.452895       1.538011      -0.656197       0.020344      -0.007465      -0.022125       0.030970      -0.009858      -0.003241      -0.007395      -0.013264       0.013843      -0.016211       0.003082       0.013129              1.492982       1.765395      -0.135827      -0.307267       1.352105       0.103315       1.361446           0.000189
           88              C       4.432165      10.477773       9.333381       0.265109      33.431780 0.40417368E+03  0.93931670E+04                                 9.252589                            7.109651       0.210129       2.064824                    0.999475      27.067708      79.080159       0.561956       0.468986      -1.026139      -0.001701      -0.010710       0.003295       0.011334       0.001055       0.035054      -0.007668      -0.014309      -0.393248      -0.137644       0.064652       0.072992             10.279923       7.235098      -0.220476      -2.713182       6.881479       1.557417      16.723192          -0.008858
           89              C       2.702674      10.592519       4.383962       0.229265      28.333939 0.38180843E+03  0.87183303E+04                                 8.345026                            6.738360      -0.073215       1.998466                    0.999660      25.736015      73.707092       0.601484       0.445958      -1.042673       0.038163       0.058848      -0.027919       0.075492       0.002625      -0.006407      -0.027378      -0.028136       0.022635      -0.021346      -0.015716       0.037062              9.103673       9.247747       3.141057       1.538174      10.063245      -1.895947       8.000027           0.000620
           90              C       1.636500       9.661510       4.307607      -0.156674      42.717568 0.51215366E+03  0.12480440E+05                                10.455823                            7.492675       0.122407       2.020718                    0.998980      29.549203      85.059382       0.611465       0.411060      -1.073106      -0.073980      -0.003364      -0.088425       0.115340       0.012711       0.042911      -0.010907      -0.005512      -0.028967      -0.051738       0.012020       0.039717             12.516113      16.325172       3.429576       7.246135       8.610011       0.089951      12.613156           0.000645
           91              C       1.805064       8.841947       5.410835       0.234999      28.191277 0.35817017E+03  0.80274381E+04                                 8.264002                            6.464596       0.285877       2.119585                    0.999425      24.964999      70.219273       0.624588       0.437547      -1.050454      -0.006988      -0.058520       0.045433       0.074415       0.040927       0.013850      -0.000890       0.003167      -0.054506      -0.037575      -0.013753       0.051327              9.239100       9.996257       4.225481       0.802542      10.007919      -2.206723       7.713123           0.001139
           92              C       2.967585      11.721031       3.438880      -0.511278      27.773902 0.46737939E+03  0.11217200E+05                                 7.778802                            7.002331      -0.017714       1.953946                    0.996605      32.794859      96.053434       0.648700       0.393411      -1.076686      -0.003407      -0.040540       0.040782       0.057604       0.005096      -0.002156      -0.037942      -0.034784       0.004631      -0.029819      -0.018371       0.048191              7.927967       7.435766       0.767592      -0.000545       9.113231       0.026059       7.234904          -0.000297
           93              C       1.003787       7.704679       5.914474      -0.521556      30.236605 0.50996413E+03  0.12512763E+05                                 8.239556                            7.307167      -0.192897       1.899940                    0.995990      33.218151      98.471468       0.635774       0.392636      -1.076892       0.034643       0.036077      -0.022097       0.054681       0.005527      -0.006718      -0.018044       0.008150      -0.015868      -0.021572       0.001306       0.020265              8.696031       9.181502       2.360701      -0.897152       9.864687      -1.241572       7.041904          -0.000242
           94              C      -0.411542      10.420859       2.957996       0.235656      29.523956 0.36320122E+03  0.81691871E+04                                 8.537144                            6.521719       0.179813       2.085893                    0.999708      25.046274      70.588885       0.620107       0.439145      -1.049425      -0.046943       0.060715      -0.000622       0.076749       0.005950       0.019991       0.029950      -0.047675      -0.027187      -0.038530      -0.009863       0.048393              9.740804       8.584552      -1.984657       1.738551      12.800872       3.589465       7.836987          -0.000645
           95              C       0.577997       9.511964       3.289078      -0.161729      43.376703 0.51688510E+03  0.12623587E+05                                10.550094                            7.521597       0.144687       2.026770                    0.999091      29.649629      85.417518       0.611026       0.410447      -1.073603       0.084358      -0.001092       0.077413       0.114500       0.004036       0.045850       0.007566      -0.006325      -0.047886      -0.052767       0.009394       0.043373             12.656448      15.951753      -0.007140       7.782983       9.502296       2.539334      12.515296           0.000668
           96              C       0.275877       8.356306       2.525023       0.230097      28.747424 0.37539677E+03  0.85345865E+04                                 8.415378                            6.662381       0.042621       2.036162                    0.999766      25.613019      73.163470       0.607595       0.443404      -1.044309       0.017240      -0.067972      -0.018551       0.072536      -0.029645      -0.000124      -0.006812      -0.031624      -0.028140      -0.029570      -0.009411       0.038981              9.359191       9.393635      -2.627869       2.351382      11.028835       1.958848       7.655102          -0.002251
           97              C      -0.664397      11.801169       3.449246      -0.513688      29.386660 0.46691130E+03  0.11199289E+05                                 8.067870                            6.971136       0.048932       1.976247                    0.996925      32.697640      95.632186       0.654253       0.390305      -1.079195       0.007398      -0.053434      -0.021647       0.058125       0.003591      -0.006394       0.006455      -0.023483       0.028218      -0.018927       0.003899       0.015029              8.607616       7.575440      -1.100880      -0.460268      11.098267       2.362595       7.149140          -0.000221
           98              C       1.042112       7.079562       2.465734      -0.518861      29.503867 0.51328467E+03  0.12609069E+05                                 8.113669                            7.345386      -0.148767       1.912829                    0.996332      33.195367      98.318637       0.632527       0.394187      -1.076310      -0.037392       0.049860      -0.002475       0.062373      -0.007910      -0.005316       0.004022      -0.005357      -0.012551      -0.008280      -0.004571       0.012851              8.376128       8.754909      -1.916776       0.275782       8.852075       0.280982       7.521400          -0.000773
           99              C       6.514186      11.417993       3.308166       0.265108      33.431777 0.40417368E+03  0.93931672E+04                                 9.252589                            7.109652       0.210128       2.064823                    0.999475      27.067707      79.080164       0.561956       0.468986      -1.026139       0.001702       0.010710      -0.003296       0.011334       0.001055       0.035054      -0.007668      -0.014309      -0.393249      -0.137645       0.064652       0.072992             10.279924       7.235098      -0.220476      -2.713181       6.881479       1.557418      16.723194          -0.008857
          100              C       8.243677      11.303247       8.257585       0.229266      28.333936 0.38180841E+03  0.87183292E+04                                 8.345024                            6.738359      -0.073213       1.998467                    0.999660      25.736012      73.707072       0.601484       0.445958      -1.042674      -0.038163      -0.058848       0.027919       0.075492       0.002625      -0.006407      -0.027378      -0.028137       0.022635      -0.021346      -0.015716       0.037062              9.103671       9.247745       3.141055       1.538174      10.063242      -1.895946       8.000025           0.000620
          101              C       9.309851      12.234256       8.333940      -0.156674      42.717560 0.51215362E+03  0.12480438E+05                                10.455820                            7.492674       0.122408       2.020719                    0.998980      29.549200      85.059362       0.611465       0.411059      -1.073106       0.073980       0.003364       0.088425       0.115340       0.012711       0.042911      -0.010907      -0.005512      -0.028967      -0.051738       0.012020       0.039717             12.516109      16.325168       3.429575       7.246132       8.610008       0.089951      12.613151           0.000645
          102              C       9.141287      13.053819       7.230712       0.234999      28.191265 0.35817000E+03  0.80274333E+04                                 8.264000                            6.464595       0.285877       2.119585                    0.999425      24.964991      70.219244       0.624588       0.437547      -1.050454       0.006988       0.058519      -0.045433       0.074415       0.040927       0.013850      -0.000889       0.003167      -0.054505      -0.037574      -0.013753       0.051327              9.239097       9.996257       4.225481       0.802541      10.007915      -2.206722       7.713120           0.001138
          103              C       7.978766      10.174735       9.202667      -0.511279      27.773915 0.46737970E+03  0.11217209E+05                                 7.778804                            7.002334      -0.017714       1.953946                    0.996605      32.794870      96.053473       0.648700       0.393412      -1.076686       0.003407       0.040540      -0.040782       0.057604       0.005096      -0.002156      -0.037942      -0.034784       0.004631      -0.029820      -0.018371       0.048190              7.927969       7.435768       0.767591      -0.000545       9.113235       0.026058       7.234905          -0.000296
          104              C       9.942564      14.191087       6.727073      -0.521556      30.236578 0.50996348E+03  0.12512743E+05                                 8.239550                            7.307161      -0.192895       1.899940                    0.995990      33.218134      98.471401       0.635775       0.392635      -1.076892      -0.034643      -0.036077       0.022096       0.054680       0.005527      -0.006718      -0.018045       0.008150      -0.015869      -0.021572       0.001306       0.020266              8.696025       9.181500       2.360696      -0.897152       9.864676      -1.241570       7.041897          -0.000242
          105              C      11.357893      11.474907       9.683551       0.235654      29.523969 0.36320139E+03  0.81691920E+04                                 8.537148                            6.521721       0.179814       2.085893                    0.999708      25.046280      70.588911       0.620107       0.439145      -1.049425       0.046943      -0.060715       0.000622       0.076749       0.005950       0.019991       0.029950      -0.047675      -0.027186      -0.038530      -0.009863       0.048393              9.740808       8.584555      -1.984658       1.738551      12.800880       3.589468       7.836990          -0.000646
          106              C      10.368354      12.383802       9.352469      -0.161729      43.376672 0.51688469E+03  0.12623574E+05                                10.550088                            7.521594       0.144688       2.026771                    0.999091      29.649615      85.417459       0.611027       0.410447      -1.073603      -0.084358       0.001092      -0.077414       0.114500       0.004036       0.045850       0.007566      -0.006325      -0.047886      -0.052767       0.009394       0.043373             12.656441      15.951744      -0.007140       7.782977       9.502290       2.539332      12.515288           0.000667
          107              C      10.670474      13.539460      10.116524       0.230097      28.747415 0.37539665E+03  0.85345831E+04                                 8.415377                            6.662380       0.042620       2.036162                    0.999766      25.613014      73.163454       0.607595       0.443404      -1.044309      -0.017239       0.067972       0.018551       0.072536      -0.029644      -0.000124      -0.006812      -0.031624      -0.028140      -0.029570      -0.009411       0.038981              9.359190       9.393635      -2.627868       2.351382      11.028834       1.958847       7.655101          -0.002253
          108              C      11.610748      10.094597       9.192301      -0.513688      29.386621 0.46691044E+03  0.11199264E+05                                 8.067861                            6.971128       0.048930       1.976247                    0.996925      32.697623      95.632121       0.654254       0.390305      -1.079195      -0.007398       0.053434       0.021646       0.058125       0.003591      -0.006394       0.006455      -0.023483       0.028217      -0.018927       0.003899       0.015029              8.607606       7.575433      -1.100878      -0.460267      11.098249       2.362590       7.149135          -0.000220
          109              C       9.904239      14.816204      10.175813      -0.518860      29.503835 0.51328391E+03  0.12609045E+05                                 8.113661                            7.345379      -0.148766       1.912830                    0.996332      33.195334      98.318496       0.632528       0.394187      -1.076311       0.037392      -0.049860       0.002475       0.062372      -0.007910      -0.005316       0.004022      -0.005357      -0.012552      -0.008280      -0.004571       0.012851              8.376120       8.754900      -1.916774       0.275782       8.852066       0.280981       7.521394          -0.000773
          110              C       0.783424      17.441215      11.542364       0.274335      33.264855 0.40184298E+03  0.93194175E+04                                 9.198530                            7.070413       0.233564       2.071935                    0.999675      26.936050      78.445376       0.566121       0.466514      -1.028168      -0.004488       0.005881       0.015169       0.016876       0.032114      -0.019985       0.090333       0.138240       0.041961      -0.139116       0.069222       0.069895             10.221596       7.194713      -2.226122       1.536274      12.843859      -5.008832      10.626215           0.007940
          111              C       6.351432       5.798953       1.276164       0.232083      28.253499 0.38043974E+03  0.86823549E+04                                 8.339441                            6.733164      -0.080929       1.996524                    0.999671      25.718188      73.721229       0.600580       0.446873      -1.041771       0.038467      -0.051101      -0.036959       0.073872      -0.006887       0.002277       0.015092      -0.051180      -0.037906      -0.022957      -0.014206       0.037163              9.099623       9.248556      -0.235417      -3.489597      10.149000       1.837022       7.901312           0.000774
          112              C       5.285260       6.198330       2.120620      -0.158730      42.803819 0.51288249E+03  0.12503625E+05                                10.473587                            7.499490       0.113553       2.017937                    0.998993      29.571328      85.163341       0.610958       0.411222      -1.072915      -0.074027      -0.074412       0.047134       0.115060       0.031663      -0.033172       0.012487      -0.002649      -0.017104      -0.052607       0.011834       0.040773             12.548337      16.385757       4.581481      -6.623499      11.545569      -1.792571       9.713685           0.000876
          113              C       5.453839       7.563533       2.278765       0.236329      28.157108 0.35749872E+03  0.80093052E+04                                 8.261508                            6.460798       0.283161       2.119219                    0.999429      24.939580      70.153540       0.624391       0.437854      -1.050181      -0.006549       0.066700       0.027512       0.072448      -0.009349      -0.041636       0.011876       0.020557       0.006723      -0.036340      -0.014708       0.051048              9.240401      10.013865      -1.420566      -4.071237      10.181662       2.093713       7.525677           0.000787
          114              C       6.616327       4.416234       0.771387      -0.507751      27.650642 0.46436344E+03  0.11125747E+05                                 7.748346                            6.971947      -0.010949       1.956960                    0.996761      32.710166      95.693968       0.651259       0.392538      -1.077386      -0.005431       0.054645       0.013169       0.056472      -0.004352      -0.004281       0.023829      -0.058067      -0.055657      -0.028035      -0.019400       0.047435              7.897521       7.410542      -0.377060      -0.662296       7.649660       0.790787       8.632361          -0.000600
          115              C       4.652572       8.568329       3.011849      -0.521812      30.230460 0.50978942E+03  0.12506067E+05                                 8.236552                            7.304156      -0.193074       1.900456                    0.995970      33.188491      98.339713       0.636203       0.392447      -1.077137       0.036790      -0.036275      -0.019794       0.055328      -0.008732      -0.000874       0.012492      -0.003942      -0.053461      -0.022677       0.001882       0.020795              8.694357       9.192660      -1.963405      -1.596965       8.809045       1.840873       8.081367          -0.001493
          116              C       3.237199       4.649859       2.137812       0.234813      29.531690 0.36330572E+03  0.81708752E+04                                 8.532682                            6.518221       0.185315       2.087155                    0.999667      25.050346      70.562232       0.621001       0.438548      -1.049943      -0.046505      -0.030871      -0.051929       0.076239       0.013768      -0.016154       0.000704       0.003131       0.133890      -0.037807      -0.010682       0.048489              9.735764       8.584984       2.497892       0.853749       5.966795       0.354296      14.655511           0.000370
          117              C       4.226746       5.391030       2.759397      -0.160439      43.338041 0.51611335E+03  0.12599629E+05                                10.545252                            7.516182       0.144922       2.027077                    0.999052      29.623150      85.315046       0.611241       0.410469      -1.073623       0.084522       0.067356      -0.038276       0.114656       0.037550      -0.026742       0.007629       0.019414       0.032158      -0.052502       0.009034       0.043468             12.655741      15.957699       6.744139      -3.889253       9.558083      -2.575954      12.451442           0.000985
          118              C       3.924621       5.307166       4.142256       0.230406      28.729898 0.37511740E+03  0.85258555E+04                                 8.410024                            6.658178       0.045678       2.037240                    0.999753      25.595098      73.079891       0.608080       0.443175      -1.044541       0.017458       0.017943       0.067446       0.071942       0.014608       0.025397       0.015327      -0.016778       0.019787      -0.029903      -0.007976       0.037879              9.353798       9.389201       3.347302       1.097796       6.796003       0.479427      11.876190          -0.000894
          119              C       2.984345       4.385143       0.696802      -0.514130      29.416344 0.46752810E+03  0.11218053E+05                                 8.072074                            6.974326       0.047570       1.975642                    0.996872      32.719855      95.721540       0.654287       0.390147      -1.079278       0.007980       0.007762       0.056522       0.057608      -0.006693       0.000256      -0.005284      -0.020668       0.042111      -0.019379       0.002930       0.016449              8.611810       7.582932       0.156050       1.190837       6.094641       0.528207      12.157858          -0.000404
          120              C       4.690859       5.894190       5.277593      -0.519402      29.549937 0.51441684E+03  0.12645489E+05                                 8.126038                            7.356686      -0.157065       1.909747                    0.996303      33.241496      98.530665       0.631546       0.394530      -1.075936      -0.036831      -0.026921      -0.041381       0.061592      -0.001473       0.009665       0.002261       0.005580       0.019945      -0.009266      -0.004155       0.013422              8.388711       8.768200       1.197451       1.524454       7.619315       0.434451       8.778619          -0.000078
          121              C      10.162927       4.454551       1.099183       0.274335      33.264855 0.40184297E+03  0.93194167E+04                                 9.198528                            7.070412       0.233567       2.071936                    0.999675      26.936050      78.445365       0.566121       0.466514      -1.028168       0.004488      -0.005881      -0.015168       0.016876       0.032113      -0.019986       0.090334       0.138239       0.041961      -0.139116       0.069221       0.069895             10.221594       7.194711      -2.226121       1.536274      12.843858      -5.008831      10.626214           0.007940
          122              C       4.594919      16.096813      11.365383       0.232083      28.253504 0.38043984E+03  0.86823575E+04                                 8.339441                            6.733164      -0.080928       1.996524                    0.999671      25.718191      73.721231       0.600580       0.446872      -1.041771      -0.038467       0.051102       0.036959       0.073872      -0.006887       0.002277       0.015092      -0.051180      -0.037906      -0.022957      -0.014206       0.037163              9.099622       9.248555      -0.235416      -3.489596      10.149000       1.837022       7.901312           0.000773
          123              C       5.661091      15.697436      10.520927      -0.158729      42.803804 0.51288230E+03  0.12503618E+05                                10.473583                            7.499488       0.113554       2.017937                    0.998993      29.571322      85.163313       0.610958       0.411222      -1.072916       0.074027       0.074412      -0.047135       0.115060       0.031663      -0.033171       0.012487      -0.002648      -0.017105      -0.052607       0.011834       0.040773             12.548332      16.385752       4.581480      -6.623497      11.545564      -1.792571       9.713682           0.000876
          124              C       5.492512      14.332233      10.362782       0.236330      28.157116 0.35749885E+03  0.80093084E+04                                 8.261508                            6.460798       0.283162       2.119220                    0.999429      24.939583      70.153541       0.624391       0.437854      -1.050181       0.006549      -0.066699      -0.027512       0.072447      -0.009349      -0.041636       0.011876       0.020557       0.006722      -0.036340      -0.014708       0.051048              9.240402      10.013868      -1.420567      -4.071238      10.181661       2.093713       7.525676           0.000788
          125              C       4.330024      17.479532      11.870160      -0.507750      27.650628 0.46436311E+03  0.11125737E+05                                 7.748343                            6.971943      -0.010950       1.956960                    0.996761      32.710156      95.693929       0.651259       0.392538      -1.077386       0.005431      -0.054645      -0.013169       0.056472      -0.004351      -0.004281       0.023829      -0.058068      -0.055657      -0.028035      -0.019400       0.047435              7.897517       7.410539      -0.377059      -0.662294       7.649656       0.790785       8.632358          -0.000599
          126              C       6.293779      13.327437       9.629698      -0.521810      30.230397 0.50978793E+03  0.12506021E+05                                 8.236536                            7.304141      -0.193075       1.900457                    0.995970      33.188454      98.339561       0.636204       0.392446      -1.077137      -0.036790       0.036275       0.019794       0.055328      -0.008732      -0.000874       0.012492      -0.003942      -0.053462      -0.022677       0.001882       0.020795              8.694341       9.192649      -1.963398      -1.596957       8.809025       1.840865       8.081350          -0.001493
          127              C       7.709152      17.245907      10.503735       0.234812      29.531715 0.36330611E+03  0.81708858E+04                                 8.532685                            6.518223       0.185318       2.087156                    0.999667      25.050358      70.562259       0.621002       0.438548      -1.049943       0.046505       0.030870       0.051929       0.076238       0.013768      -0.016154       0.000704       0.003131       0.133890      -0.037807      -0.010682       0.048489              9.735767       8.584986       2.497892       0.853748       5.966796       0.354294      14.655519           0.000371
          128              C       6.719605      16.504736       9.882150      -0.160440      43.338072 0.51611378E+03  0.12599642E+05                                10.545256                            7.516185       0.144923       2.027077                    0.999052      29.623165      85.315098       0.611241       0.410469      -1.073623      -0.084522      -0.067357       0.038275       0.114655       0.037550      -0.026742       0.007629       0.019414       0.032157      -0.052502       0.009034       0.043468             12.655747      15.957708       6.744142      -3.889256       9.558086      -2.575956      12.451447           0.000986
          129              C       7.021730      16.588600       8.499291       0.230407      28.729892 0.37511728E+03  0.85258518E+04                                 8.410021                            6.658175       0.045679       2.037241                    0.999753      25.595094      73.079867       0.608080       0.443174      -1.044541      -0.017457      -0.017944      -0.067446       0.071942       0.014608       0.025397       0.015327      -0.016778       0.019788      -0.029903      -0.007976       0.037879              9.353795       9.389200       3.347302       1.097795       6.796001       0.479426      11.876185          -0.000894
          130              C       7.962006      17.510623      11.944745      -0.514126      29.416220 0.46752543E+03  0.11217972E+05                                 8.072046                            6.974300       0.047569       1.975643                    0.996872      32.719784      95.721261       0.654289       0.390146      -1.079279      -0.007980      -0.007763      -0.056522       0.057608      -0.006693       0.000256      -0.005284      -0.020669       0.042111      -0.019379       0.002930       0.016449              8.611779       7.582909       0.156047       1.190828       6.094628       0.528198      12.157801          -0.000404
          131              C       6.255492      16.001576       7.363954      -0.519403      29.549947 0.51441709E+03  0.12645497E+05                                 8.126040                            7.356689      -0.157065       1.909747                    0.996303      33.241501      98.530684       0.631546       0.394531      -1.075936       0.036831       0.026921       0.041380       0.061592      -0.001473       0.009665       0.002261       0.005581       0.019945      -0.009266      -0.004156       0.013422              8.388714       8.768204       1.197452       1.524455       7.619316       0.434452       8.778622          -0.000079
          132              C       8.080983      15.872544       4.407349       0.269281      33.403755 0.40373760E+03  0.93746003E+04                                 9.221959                            7.085644       0.233596       2.070437                    0.999688      27.019945      78.743145       0.565668       0.466327      -1.028246      -0.002612       0.008768      -0.010478       0.013910      -0.031758      -0.018851      -0.084919       0.147372       0.073655      -0.138821       0.067563       0.071258             10.249433       7.210871       2.450584       1.162856      15.564734       3.478830       7.972695           0.006078
          133              C      10.000169       5.504294       6.981421       0.234737      28.205774 0.37968392E+03  0.86609265E+04                                 8.331929                            6.727684      -0.085371       1.995315                    0.999679      25.687095      73.617886       0.600653       0.447034      -1.041662       0.037500      -0.006277       0.063096       0.073666       0.005397       0.004933       0.011233      -0.003419       0.100818      -0.022625      -0.014097       0.036722              9.090428       9.235325      -2.898130       1.947091       6.863892       0.054219      11.172066           0.002398
          134              C       8.934006       6.035926       6.213320      -0.158979      42.826202 0.51339132E+03  0.12520142E+05                                10.479151                            7.505268       0.112569       2.017444                    0.998982      29.587130      85.245304       0.610422       0.411448      -1.072682      -0.074172       0.079177       0.039985       0.115625      -0.043831      -0.011209      -0.002151       0.016020       0.037065      -0.051958       0.011649       0.040309             12.549668      16.382099      -8.020812      -0.655328      11.720083       1.689765       9.546823           0.001512
          135              C       9.102582       5.490286       4.951947       0.237926      28.124276 0.35697104E+03  0.79953818E+04                                 8.259750                            6.459174       0.280034       2.118479                    0.999428      24.922130      70.119633       0.623947       0.438281      -1.049814      -0.007216      -0.009805      -0.072228       0.073247      -0.031384       0.028000      -0.011687       0.021648       0.003910      -0.035724      -0.014799       0.050524              9.238225      10.002610      -2.811640       3.265066       6.372609       0.102151      11.339455           0.002280
          136              C      10.265064       5.758501       8.431280      -0.511585      27.740978 0.46659755E+03  0.11192346E+05                                 7.766882                            6.991263      -0.013905       1.955422                    0.996703      32.769579      95.913995       0.650021       0.392826      -1.077222      -0.004015      -0.015378      -0.054088       0.056375      -0.001402       0.006260       0.012166       0.006468       0.137447      -0.028807      -0.019531       0.048338              7.915573       7.423545      -0.384287       0.661746       7.714120      -0.823367       8.609054           0.000025
          137              C       8.301320       5.622759       3.715224      -0.523393      30.270575 0.51069719E+03  0.12535342E+05                                 8.245510                            7.311561      -0.197244       1.898515                    0.996008      33.241832      98.562090       0.635690       0.392544      -1.076947       0.035171       0.000581       0.042539       0.055199       0.003550       0.009090       0.006952       0.029128       0.038141      -0.022405       0.001183       0.021223              8.704052       9.192531      -0.405914       2.500643       6.674623      -0.605668      10.245003          -0.000108
          138              C       6.885951       6.825047       7.545739       0.235098      29.547011 0.36370533E+03  0.81818529E+04                                 8.533851                            6.521478       0.190297       2.088308                    0.999697      25.062655      70.598220       0.620913       0.438504      -1.050002      -0.045702      -0.030282       0.053203       0.076395      -0.021218      -0.004342      -0.030125      -0.046057      -0.018622      -0.038257      -0.009822       0.048078              9.734302       8.588441      -0.507004      -2.593080      12.166886      -3.934942       8.447578           0.001731
          139              C       7.875502       6.992772       6.593072      -0.162517      43.365804 0.51690538E+03  0.12623626E+05                                10.546985                            7.521247       0.144461       2.026639                    0.999035      29.650432      85.405473       0.611129       0.410393      -1.073688       0.086347      -0.067041      -0.039315       0.116172      -0.041664      -0.019218      -0.014509       0.005950      -0.006289      -0.052027       0.008757       0.043270             12.650443      15.950080      -6.725795      -3.898500      13.945467       0.033407       8.055781           0.000943
          140              C       7.573393       8.232294       5.974269       0.229217      28.761917 0.37580864E+03  0.85425087E+04                                 8.406781                            6.658159       0.058180       2.040732                    0.999701      25.588312      72.981075       0.609136       0.442357      -1.045389       0.017466       0.050012      -0.049374       0.072417       0.013877      -0.025964      -0.008823      -0.005775       0.055887      -0.029919      -0.008316       0.038235              9.348051       9.382857      -0.722012      -3.444911      10.184592      -2.437573       8.476703           0.001632
          141              C       6.633081       5.709454       8.495499      -0.513061      29.357689 0.46638367E+03  0.11183011E+05                                 8.060613                            6.965898       0.051662       1.977277                    0.996887      32.679995      95.552229       0.654709       0.390160      -1.079340       0.010020       0.045539      -0.034995       0.058300       0.003664       0.006548      -0.000789      -0.031463       0.005410      -0.019132       0.003881       0.015251              8.598128       7.570913       0.951677      -0.726621      10.167261      -2.880113       8.056210           0.000482
          142              C       8.339643       8.922014       4.898220      -0.516458      29.431473 0.51170784E+03  0.12561186E+05                                 8.104418                            7.338064      -0.157875       1.911000                    0.996238      33.139526      98.130746       0.632303       0.394614      -1.075975      -0.036828      -0.021122       0.044546       0.061537       0.009935      -0.003464      -0.007101       0.001256      -0.000125      -0.010890      -0.003074       0.013965              8.365765       8.741522       0.718976      -1.787622       8.091781      -0.715419       8.263991          -0.000920
          143              C       2.865368       6.023222       8.234198       0.269281      33.403760 0.40373762E+03  0.93746009E+04                                 9.221959                            7.085643       0.233596       2.070437                    0.999688      27.019947      78.743147       0.565668       0.466327      -1.028246       0.002612      -0.008768       0.010479       0.013911      -0.031758      -0.018851      -0.084919       0.147372       0.073653      -0.138821       0.067563       0.071258             10.249434       7.210870       2.450584       1.162856      15.564736       3.478830       7.972695           0.006078
          144              C       0.946182      16.391472       5.660126       0.234735      28.205777 0.37968398E+03  0.86609284E+04                                 8.331930                            6.727685      -0.085371       1.995315                    0.999679      25.687100      73.617912       0.600653       0.447034      -1.041661      -0.037500       0.006277      -0.063096       0.073666       0.005397       0.004933       0.011233      -0.003419       0.100817      -0.022625      -0.014097       0.036722              9.090429       9.235326      -2.898129       1.947091       6.863892       0.054220      11.172070           0.002398
          145              C       2.012345      15.859840       6.428227      -0.158981      42.826290 0.51339264E+03  0.12520183E+05                                10.479167                            7.505279       0.112568       2.017443                    0.998982      29.587171      85.245469       0.610421       0.411448      -1.072682       0.074172      -0.079176      -0.039985       0.115625      -0.043831      -0.011209      -0.002151       0.016021       0.037065      -0.051958       0.011649       0.040309             12.549687      16.382126      -8.020826      -0.655329      11.720100       1.689767       9.546836           0.001512
          146              C       1.843769      16.405480       7.689600       0.237926      28.124283 0.35697115E+03  0.79953847E+04                                 8.259750                            6.459174       0.280034       2.118479                    0.999428      24.922136      70.119649       0.623947       0.438281      -1.049814       0.007216       0.009805       0.072228       0.073247      -0.031384       0.028000      -0.011688       0.021648       0.003910      -0.035725      -0.014799       0.050524              9.238225      10.002613      -2.811640       3.265068       6.372608       0.102150      11.339455           0.002279
          147              C       0.681287      16.137265       4.210267      -0.511584      27.740964 0.46659718E+03  0.11192335E+05                                 7.766879                            6.991260      -0.013906       1.955422                    0.996703      32.769572      95.913972       0.650021       0.392826      -1.077222       0.004015       0.015378       0.054088       0.056375      -0.001402       0.006260       0.012166       0.006468       0.137446      -0.028807      -0.019531       0.048338              7.915570       7.423543      -0.384286       0.661745       7.714118      -0.823367       8.609049           0.000024
          148              C       2.645031      16.273007       8.926323      -0.523392      30.270537 0.51069625E+03  0.12535314E+05                                 8.245502                            7.311552      -0.197243       1.898515                    0.996008      33.241810      98.562000       0.635691       0.392543      -1.076947      -0.035171      -0.000581      -0.042539       0.055199       0.003549       0.009090       0.006952       0.029128       0.038141      -0.022405       0.001183       0.021222              8.704043       9.192526      -0.405912       2.500638       6.674615      -0.605667      10.244988          -0.000108
          149              C       4.060400      15.070719       5.095808       0.235097      29.547033 0.36370559E+03  0.81818603E+04                                 8.533856                            6.521481       0.190297       2.088307                    0.999697      25.062662      70.598248       0.620912       0.438504      -1.050002       0.045702       0.030282      -0.053202       0.076395      -0.021218      -0.004342      -0.030125      -0.046057      -0.018622      -0.038257      -0.009822       0.048078              9.734309       8.588445      -0.507002      -2.593081      12.166899      -3.934948       8.447584           0.001731
          150              C       3.070849      14.902994       6.048475      -0.162512      43.365627 0.51690299E+03  0.12623550E+05                                10.546947                            7.521223       0.144471       2.026643                    0.999035      29.650353      85.405113       0.611131       0.410392      -1.073688      -0.086346       0.067041       0.039315       0.116172      -0.041664      -0.019219      -0.014509       0.005950      -0.006290      -0.052028       0.008758       0.043270             12.650396      15.950019      -6.725766      -3.898484      13.945415       0.033404       8.055754           0.000945
          151              C       3.372958      13.663472       6.667278       0.229213      28.761973 0.37580952E+03  0.85425335E+04                                 8.406790                            6.658166       0.058184       2.040732                    0.999701      25.588344      72.981176       0.609136       0.442357      -1.045390      -0.017467      -0.050012       0.049375       0.072417       0.013877      -0.025964      -0.008823      -0.005775       0.055887      -0.029919      -0.008316       0.038236              9.348061       9.382867      -0.722013      -3.444914      10.184604      -2.437576       8.476712           0.001633
          152              C       4.313270      16.186312       4.146048      -0.513061      29.357670 0.46638320E+03  0.11182998E+05                                 8.060609                            6.965894       0.051660       1.977277                    0.996887      32.679998      95.552257       0.654710       0.390159      -1.079340      -0.010020      -0.045539       0.034996       0.058300       0.003663       0.006548      -0.000789      -0.031463       0.005411      -0.019132       0.003881       0.015251              8.598124       7.570911       0.951676      -0.726620      10.167259      -2.880106       8.056204           0.000482
          153              C       2.606708      12.973752       7.743327      -0.516455      29.431424 0.51170665E+03  0.12561149E+05                                 8.104407                            7.338054      -0.157875       1.911001                    0.996238      33.139485      98.130582       0.632304       0.394614      -1.075975       0.036829       0.021122      -0.044546       0.061537       0.009935      -0.003464      -0.007100       0.001256      -0.000126      -0.010890      -0.003074       0.013965              8.365754       8.741511       0.718973      -1.787618       8.091772      -0.715417       8.263979          -0.000919
          154              S       4.125551      10.406389      10.935570      -0.363954     182.286845 0.43709661E+04  0.17270244E+06                                22.021450                           18.207613       1.457707       2.066899                    0.999164      78.320361     241.649176       0.545036       0.284420      -1.240314      -0.025212      -0.069273       0.174774       0.189685       0.015697      -0.111135       0.031838      -0.008654       1.187277      -0.233641      -0.183442       0.417083             24.549170      17.010836      -0.589906      -3.556284      17.606079       4.528820      39.030595          -0.002790
          155              S       6.820800      11.489377       1.705977      -0.363955     182.287101 0.43709746E+04  0.17270286E+06                                22.021470                           18.207631       1.457705       2.066898                    0.999164      78.320420     241.649429       0.545036       0.284420      -1.240314       0.025211       0.069271      -0.174773       0.189683       0.015699      -0.111135       0.031838      -0.008653       1.187280      -0.233643      -0.183441       0.417084             24.549192      17.010851      -0.589907      -3.556287      17.606095       4.528824      39.030628          -0.002795
          156              S       0.476829      18.864443      10.803087      -0.323924     176.843038 0.42054991E+04  0.16455165E+06                                21.612322                           17.875194       1.471735       2.078581                    0.999033      76.971643     236.249960       0.549422       0.284915      -1.239907      -0.031339       0.203855      -0.030118       0.208437      -0.096905       0.035201      -0.263687      -0.390215      -0.058364      -0.222414      -0.174118       0.396532             24.093553      16.703842      -2.741367       2.242038      29.219335     -11.316965      26.357483           0.017246
          157              S      10.469522       3.031323       1.838460      -0.323923     176.842879 0.42054941E+04  0.16455140E+06                                21.612308                           17.875183       1.471735       2.078582                    0.999033      76.971608     236.249806       0.549422       0.284915      -1.239907       0.031341      -0.203854       0.030118       0.208436      -0.096907       0.035201      -0.263687      -0.390211      -0.058368      -0.222414      -0.174117       0.396531             24.093539      16.703831      -2.741365       2.242036      29.219321     -11.316960      26.357464           0.017245
          158              S       7.774375      14.520700       3.544437      -0.327893     177.612092 0.42258957E+04  0.16555761E+06                                21.675155                           17.919232       1.470443       2.077051                    0.999081      77.130246     236.921872       0.548687       0.284939      -1.239823      -0.030236      -0.136209      -0.156385       0.209579       0.084026       0.064604       0.234176      -0.454125      -0.236879      -0.221555      -0.181610       0.403165             24.171907      16.742591       3.332685       1.264529      37.008922       6.959429      18.764209           0.015245
          159              S       3.171976       7.375066       9.097110      -0.327893     177.612218 0.42258991E+04  0.16555778E+06                                21.675164                           17.919239       1.470445       2.077052                    0.999081      77.130276     236.921989       0.548687       0.284939      -1.239823       0.030237       0.136208       0.156385       0.209578       0.084026       0.064604       0.234176      -0.454123      -0.236879      -0.221555      -0.181609       0.403165             24.171919      16.742597       3.332687       1.264529      37.008944       6.959431      18.764216           0.015242
          160              N       4.677697      10.518502       8.193366      -0.471025      50.084526 0.72290068E+03  0.18931681E+05                                11.094975                            8.757359       0.009615       1.988708                    0.994538      32.058367      91.349592       0.587891       0.397831      -1.097318       0.008108       0.005920      -0.015627       0.018574      -0.014235       0.040640       0.011143      -0.012662      -0.307229      -0.114083       0.045945       0.068138             12.323524       9.578056      -0.748344      -2.880059       8.991196       2.097385      18.401321          -0.002866
          161              N       3.482045      10.346189       5.448507      -0.197493      35.388603 0.53125444E+03  0.12889843E+05                                 8.978879                            7.436961       0.120723       2.065903                    0.998209      27.801328      76.411346       0.646608       0.390409      -1.101790      -0.113668      -0.101577       0.002101       0.152455       0.016103      -0.031694      -0.093172      -0.094392       0.065113      -0.076384      -0.052084       0.128468             10.150073      11.694278       3.164438       3.348970       9.560427       0.071020       9.195514           0.010427
          162              N       2.908669       9.269352       6.051256      -0.190937      28.859937 0.40355349E+03  0.92924698E+04                                 8.058257                            6.612182      -0.338430       1.927473                    0.998318      27.465397      77.593984       0.654721       0.406275      -1.073096       0.024059       0.078927      -0.054396       0.098830       0.051863       0.016257      -0.037002      -0.029712      -0.068820      -0.070373       0.000196       0.070176              8.826716       9.955029       2.353971       2.757203       8.163602      -0.900683       8.361517          -0.000386
          163              N      -0.828381       8.534539       1.779424      -0.238047      36.879487 0.56302189E+03  0.13852137E+05                                 9.213655                            7.651171       0.229918       2.087425                    0.998499      28.510016      78.752831       0.638488       0.389908      -1.102802       0.042081       0.142163       0.073099       0.165301      -0.105231      -0.005146      -0.010262      -0.096549      -0.181051      -0.089018      -0.057099       0.146117             10.422169      10.775168      -0.483833       3.697197       9.290767       2.359048      11.200572           0.019485
          164              N      -1.209526       9.809312       2.060572      -0.187455      29.384775 0.40477375E+03  0.93438997E+04                                 8.204900                            6.645991      -0.461013       1.883623                    0.998402      27.774816      79.015477       0.648413       0.409203      -1.069303       0.045530      -0.085596      -0.006201       0.097150      -0.022797       0.028190       0.034293      -0.086136      -0.074918      -0.069046      -0.000654       0.069700              9.104725       9.894210      -0.895441       3.179967       8.315078       2.041974       9.104887          -0.000793
          165              N       6.268654      11.377264       4.448181      -0.471024      50.084426 0.72289891E+03  0.18931623E+05                                11.094962                            8.757350       0.009616       1.988709                    0.994538      32.058324      91.349440       0.587891       0.397831      -1.097318      -0.008109      -0.005921       0.015629       0.018576      -0.014235       0.040639       0.011144      -0.012662      -0.307227      -0.114082       0.045945       0.068137             12.323509       9.578042      -0.748344      -2.880053       8.991185       2.097382      18.401300          -0.002863
          166              N       7.464306      11.549577       7.193040      -0.197492      35.388580 0.53125399E+03  0.12889829E+05                                 8.978871                            7.436954       0.120728       2.065904                    0.998209      27.801317      76.411280       0.646609       0.390409      -1.101791       0.113668       0.101577      -0.002102       0.152455       0.016103      -0.031694      -0.093172      -0.094392       0.065113      -0.076383      -0.052085       0.128468             10.150063      11.694268       3.164435       3.348967       9.560417       0.071020       9.195504           0.010433
          167              N       8.037682      12.626414       6.590291      -0.190937      28.859934 0.40355347E+03  0.92924694E+04                                 8.058258                            6.612183      -0.338432       1.927472                    0.998318      27.465393      77.593981       0.654721       0.406275      -1.073096      -0.024059      -0.078927       0.054396       0.098830       0.051862       0.016257      -0.037002      -0.029712      -0.068821      -0.070372       0.000196       0.070176              8.826718       9.955033       2.353973       2.757203       8.163603      -0.900682       8.361517          -0.000387
          168              N      11.774732      13.361227      10.862123      -0.238048      36.879531 0.56302272E+03  0.13852163E+05                                 9.213661                            7.651176       0.229917       2.087424                    0.998499      28.510039      78.752911       0.638488       0.389908      -1.102802      -0.042081      -0.142163      -0.073100       0.165302      -0.105231      -0.005147      -0.010263      -0.096549      -0.181051      -0.089018      -0.057099       0.146117             10.422177      10.775176      -0.483832       3.697201       9.290774       2.359051      11.200582           0.019485
          169              N      12.155877      12.086454      10.580975      -0.187454      29.384771 0.40477371E+03  0.93438987E+04                                 8.204900                            6.645992      -0.461014       1.883623                    0.998402      27.774817      79.015486       0.648413       0.409203      -1.069303      -0.045530       0.085596       0.006200       0.097150      -0.022797       0.028190       0.034293      -0.086136      -0.074919      -0.069046      -0.000654       0.069700              9.104725       9.894209      -0.895440       3.179966       8.315078       2.041975       9.104887          -0.000794
          170              N      11.975241      16.433569      12.077102      -0.474494      49.808627 0.71853938E+03  0.18820684E+05                                11.166907                            8.815657      -0.208025       1.929051                    0.993780      31.880716      91.352233       0.576542       0.405593      -1.090193       0.005653      -0.017063       0.009362       0.020267       0.034782      -0.006543       0.058829       0.106242       0.047888      -0.100727       0.039552       0.061175             12.408002       9.648978      -2.133154       2.102597      14.320945      -5.151604      13.254083           0.024508
          171              N       7.130815       6.844040       0.957218      -0.227582      36.454302 0.55057816E+03  0.13482399E+05                                 9.152061                            7.565413       0.151550       2.064808                    0.998679      28.349243      78.350267       0.641624       0.389832      -1.101883      -0.118529       0.050429       0.086982       0.155428      -0.041680       0.004444       0.049570      -0.174672      -0.132236      -0.083098      -0.048562       0.131660             10.366172      11.974653       1.355897      -4.546349       9.383632       0.116248       9.740230           0.020836
          172              N       6.557450       7.904452       1.588410      -0.185894      28.825032 0.40277519E+03  0.92747314E+04                                 8.063673                            6.614031      -0.374039       1.915608                    0.998306      27.491945      77.797322       0.653080       0.407287      -1.071890       0.023018      -0.086953      -0.040253       0.098544      -0.010684      -0.050584       0.041646      -0.032296      -0.044733      -0.069067      -0.000922       0.069989              8.835329       9.968964       1.216251      -3.420513       9.101050       0.363606       7.435973          -0.003230
          173              N       2.820353       4.572343       4.360702      -0.234913      36.690451 0.55951586E+03  0.13745520E+05                                 9.190820                            7.633706       0.213380       2.084972                    0.998146      28.408865      78.436302       0.638363       0.390562      -1.102250       0.041137      -0.008995      -0.160559       0.165989       0.049346       0.092647       0.065338      -0.000805       0.107578      -0.087767      -0.058464       0.146231             10.395861      10.749590       3.433970      -1.424219       8.657971      -1.999924      11.780023           0.021156
          174              N       2.439207       4.178440       3.116141      -0.189696      29.448010 0.40594532E+03  0.93770318E+04                                 8.215043                            6.655033      -0.456764       1.884351                    0.998434      27.805084      79.108360       0.648103       0.409133      -1.069427       0.045983       0.035931       0.076533       0.096243       0.037239       0.005545       0.018402       0.000954       0.195191      -0.070417       0.000388       0.070029              9.116710       9.903107       3.203271      -0.818222       7.147752      -1.368884      10.299272          -0.000069
          175              N      -1.028890       5.462197       0.564445      -0.474495      49.808688 0.71854046E+03  0.18820720E+05                                11.166917                            8.815665      -0.208025       1.929051                    0.993780      31.880741      91.352334       0.576542       0.405593      -1.090193      -0.005654       0.017064      -0.009361       0.020267       0.034783      -0.006543       0.058829       0.106242       0.047889      -0.100728       0.039552       0.061176             12.408014       9.648986      -2.133155       2.102599      14.320958      -5.151610      13.254097           0.024509
          176              N       3.815536      15.051726      11.684329      -0.227582      36.454319 0.55057847E+03  0.13482409E+05                                 9.152064                            7.565416       0.151549       2.064807                    0.998679      28.349253      78.350307       0.641623       0.389832      -1.101883       0.118528      -0.050429      -0.086983       0.155428      -0.041681       0.004444       0.049570      -0.174672      -0.132234      -0.083099      -0.048561       0.131660             10.366175      11.974657       1.355898      -4.546351       9.383635       0.116247       9.740234           0.020837
          177              N       4.388901      13.991314      11.053137      -0.185894      28.825057 0.40277561E+03  0.92747441E+04                                 8.063679                            6.614035      -0.374041       1.915607                    0.998306      27.491965      77.797405       0.653080       0.407288      -1.071889      -0.023019       0.086953       0.040252       0.098544      -0.010684      -0.050584       0.041645      -0.032296      -0.044733      -0.069067      -0.000922       0.069988              8.835335       9.968972       1.216252      -3.420517       9.101055       0.363606       7.435978          -0.003230
          178              N       8.125998      17.323423       8.280845      -0.234915      36.690473 0.55951618E+03  0.13745531E+05                                 9.190827                            7.633711       0.213378       2.084971                    0.998146      28.408874      78.436359       0.638362       0.390562      -1.102250      -0.041136       0.008994       0.160559       0.165989       0.049346       0.092647       0.065338      -0.000805       0.107577      -0.087767      -0.058463       0.146230             10.395871      10.749602       3.433975      -1.424223       8.657979      -1.999928      11.780033           0.021154
          179              N       8.507144      17.717326       9.525406      -0.189695      29.447999 0.40594510E+03  0.93770256E+04                                 8.215041                            6.655031      -0.456765       1.884351                    0.998434      27.805080      79.108350       0.648103       0.409133      -1.069427      -0.045983      -0.035931      -0.076533       0.096243       0.037239       0.005544       0.018402       0.000954       0.195191      -0.070417       0.000389       0.070028              9.116708       9.903107       3.203272      -0.818222       7.147751      -1.368884      10.299268          -0.000070
          180              N       8.326511      16.839461       5.012626      -0.480496      50.035380 0.72232351E+03  0.18938288E+05                                11.178545                            8.822000      -0.167082       1.939576                    0.993873      31.978790      91.577297       0.578181       0.404049      -1.091601       0.006016       0.014513       0.009740       0.018485      -0.023583      -0.029039      -0.065160       0.099718       0.027224      -0.103603       0.039856       0.063748             12.422621       9.656458       2.892353       0.796787      18.009491       3.045143       9.601915           0.023910
          181              N      10.779545       4.705537       6.235822      -0.225582      36.281694 0.54751209E+03  0.13388113E+05                                 9.126673                            7.546817       0.144874       2.064844                    0.998472      28.257074      78.030057       0.642119       0.390090      -1.101742      -0.118275       0.050694      -0.088253       0.156037       0.025151       0.032689       0.040885      -0.014636       0.339021      -0.082715      -0.047372       0.130087             10.334120      11.930968      -4.594034       1.095892       9.518950      -0.211560       9.552441           0.020873
          182              N      10.206184       4.721962       5.001881      -0.188500      28.866721 0.40353927E+03  0.92952659E+04                                 8.064835                            6.615384      -0.357916       1.919917                    0.998465      27.517070      77.840680       0.653844       0.406683      -1.072457       0.024024       0.008286       0.096106       0.099409      -0.038128       0.034976      -0.003408       0.033658       0.147584      -0.068749      -0.000872       0.069620              8.835849       9.967458      -3.570162       0.659484       7.537649       0.536140       9.002441          -0.002286
          183              N       6.469131       8.788884       6.501421      -0.212061      35.874546 0.54437750E+03  0.13282178E+05                                 9.068598                            7.541532       0.176399       2.082426                    0.997600      27.982768      76.994370       0.640747       0.391787      -1.101391       0.038911      -0.127271       0.087484       0.159265       0.049966      -0.087780      -0.057793       0.011468       0.140002      -0.081718      -0.060135       0.141854             10.246272      10.598079      -2.892035      -2.230350      12.526636      -0.349477       7.614102           0.016735
          184              N       6.087972       7.908014       7.464834      -0.191958      29.428941 0.40572799E+03  0.93661598E+04                                 8.200317                            6.645885      -0.427753       1.893845                    0.998622      27.746297      78.790061       0.649946       0.408227      -1.070545       0.046018       0.048833      -0.067389       0.095098      -0.014819      -0.034757      -0.052384      -0.058809       0.018790      -0.071483       0.000622       0.070861              9.098217       9.880653      -2.305480      -2.358855      10.674842      -0.677886       6.739155          -0.000094
          185              N       2.619840       5.056305       7.628921      -0.480497      50.035412 0.72232391E+03  0.18938303E+05                                11.178551                            8.822003      -0.167083       1.939575                    0.993873      31.978803      91.577356       0.578180       0.404049      -1.091601      -0.006017      -0.014514      -0.009739       0.018485      -0.023583      -0.029039      -0.065160       0.099717       0.027223      -0.103603       0.039856       0.063747             12.422629       9.656461       2.892356       0.796787      18.009507       3.045146       9.601919           0.023910
          186              N       0.166806      17.190229       6.405725      -0.225582      36.281686 0.54751187E+03  0.13388107E+05                                 9.126673                            7.546816       0.144873       2.064844                    0.998472      28.257070      78.030053       0.642118       0.390090      -1.101741       0.118275      -0.050694       0.088253       0.156037       0.025150       0.032688       0.040885      -0.014635       0.339021      -0.082715      -0.047372       0.130086             10.334120      11.930970      -4.594036       1.095891       9.518950      -0.211559       9.552439           0.020874
          187              N       0.740167      17.173804       7.639666      -0.188502      28.866741 0.40353961E+03  0.92952759E+04                                 8.064839                            6.615388      -0.357914       1.919917                    0.998465      27.517084      77.840737       0.653844       0.406683      -1.072457      -0.024024      -0.008286      -0.096106       0.099409      -0.038128       0.034976      -0.003407       0.033658       0.147584      -0.068749      -0.000871       0.069620              8.835855       9.967465      -3.570165       0.659484       7.537653       0.536140       9.002446          -0.002287
          188              N       4.477220      13.106882       6.140126      -0.212062      35.874586 0.54437828E+03  0.13282204E+05                                 9.068609                            7.541541       0.176395       2.082425                    0.997600      27.982792      76.994487       0.640746       0.391788      -1.101391      -0.038909       0.127271      -0.087484       0.159264       0.049966      -0.087780      -0.057793       0.011469       0.140001      -0.081718      -0.060135       0.141853             10.246284      10.598091      -2.892038      -2.230351      12.526652      -0.349480       7.614110           0.016735
          189              N       4.858379      13.987752       5.176713      -0.191959      29.428950 0.40572819E+03  0.93661665E+04                                 8.200322                            6.645890      -0.427755       1.893844                    0.998622      27.746308      78.790127       0.649946       0.408228      -1.070545      -0.046018      -0.048833       0.067389       0.095098      -0.014819      -0.034757      -0.052383      -0.058810       0.018790      -0.071483       0.000621       0.070861              9.098222       9.880656      -2.305480      -2.358855      10.674852      -0.677888       6.739159          -0.000095

******************************************************
Auxiliary information for the entire system
The total spin magnetic moment of the unit cell is   10.787691
The total net atomic charge of the unit cell is   -0.000006
Accuracy of reproducing the electrostatic potential in the unit cell:
  The inner radius (bohr) =    5.0000
  The outer radius (bohr) =   12.0000
  Valid grid points have density less than (e/(bohr^3)) =    0.0001
  The number of valid grid points were=        21178
  The rms potential error without charges in kcal/mol is=      9.04865
  The rms potential error with partial charges in kcal/mol is=      2.17364
  The RRMSE value at monopole order=      0.24022
  The rms potential error with partial charges and cloud penetration in kcal/mol is=      2.15637
  The RRMSE value at monopole order with cloud penetration is=      0.23831
  The rms potential error with partial charges and atomic dipoles in kcal/mol is=      0.59683
  The RRMSE value at dipole order=      0.06596
  The rms potential error with partial charges, atomic dipoles and cloud penetration in kcal/mol is=      0.60705
  The RRMSE value at dipole order with cloud penetration=      0.06709

******************************************************
The electron densities and ab initio electrostatic potential were computed in VASP using the PBE functional and
projector augmented wave method. See the main text of the journal article for a description of computational details.
The atomic charges, dipoles, and quadrupoles were computed with the DDEC6 method as described in
(a) T. A. Manz and N. Gabaldon Limas, RSC Adv. 6 (2016) 47771-47801 DOI: 10.1039/c6ra04656h
(b) N. Gabaldon Limas and T. A. Manz, RSC Adv. 8 (2018) 2678-2707 DOI: 10.1039/c7ra11829e.
For each atom in the material, the electron cloud parameters were fit to the spherically averaged atom-in-material
electron density using radial positions for which this density was between 10^-4 and 10^-2 electrons per cubic bohr.
The polarizabilities, dispersion coefficients, and quantum Drude oscillator (QDO) parameters were fit using the MCLF method.
The magnetic structure of the system was optimized in VASP from the default ferromagnetic initial guess using spin polarization.
The atomic spin moments (ASMs) were computed on this optimized magnetic structure using the DDEC6 partition as inputs
to the method of T. A. Manz and D. S. Sholl, J. Chem. Theory Comput. 7 (2011) 4146-4164 DOI: 10.1021/ct200539n.
The RMSE and RRMSE were computed using a uniform grid with Ewald summation.
