# Supplementary material for: A collection of forcefield precursors for metal–organic frameworks
Source: RSC Adv. 2019 Nov 13;9(63):36492–507. doi: 10.1039/c9ra07327b (PMC9075174; doi:10.1039/c9ra07327b)
Supplement: RA-009-C9RA07327B-s4243 [file RA-009-C9RA07327B-s4243.xyz]

  189
jmolscript: load "" {1 1 1} spacegroup "x,y,z" unitcell [{     10.986000     0.000000     0.000000 }, {     -3.661947    14.658926     0.000000 }, {      3.661998     7.329433    12.695005 }]
Fe     5.493025    10.994179     6.347503     0.653392
Fe    -1.830974     7.329463     0.000000     0.656165
Fe     1.830999     3.664716     6.347503     0.653883
H      3.245282     8.953656     6.753743     0.272212
H      3.796797    12.216740     3.706941     0.172169
H      2.262054    12.337677     3.416226     0.165635
H      3.151919    11.383383     2.547888     0.170545
H      1.431488     7.425463     6.724544     0.169043
H      0.989852     7.078050     5.259541     0.170413
H     11.125538     8.076321     6.117723     0.172000
H     -1.427044    12.199151     3.077269     0.166668
H      0.106601    12.390449     3.347673     0.172728
H     -0.816227    11.792362     4.464833     0.177325
H      0.638306     6.559132     1.834428     0.171460
H      1.145857     6.757024     3.304510     0.162097
H      1.962121     7.352912     2.107371     0.168112
H      9.096441    10.235591     1.770953     0.263983
H      7.740769    13.034703     5.941262     0.272212
H      7.189254     9.771619     8.988064     0.172169
H      8.723997     9.650682     9.278779     0.165636
H      7.834132    10.604976    10.147117     0.170545
H      9.554563    14.562896     5.970461     0.169043
H      9.996199    14.910309     7.435464     0.170413
H     -0.139487    13.912038     6.577282     0.172001
H     12.413095     9.789208     9.617736     0.166669
H     10.879450     9.597910     9.347332     0.172728
H     11.802278    10.195997     8.230172     0.177324
H     10.347745    15.429227    10.860577     0.171460
H      9.840194    15.231335     9.390495     0.162097
H      9.023930    14.635447    10.587634     0.168112
H      1.889610    11.752768    10.924052     0.263983
H      6.907292     8.701535     1.564025     0.270811
H      7.458777     4.431393     0.261517     0.172696
H      5.924032     4.119157     0.302141     0.166067
H      6.813894     3.844300     1.562755     0.171359
H      5.093503     9.440341     2.902078     0.167643
H      4.651860     8.345317     3.935452     0.170165
H      3.801547     8.589391     2.641831     0.171803
H      2.234931     3.894875     0.591587     0.167533
H      3.768578     4.033403     0.290716     0.171979
H      2.845759     5.299934     0.250092     0.177430
H      4.300293     5.638541     6.097411     0.172511
H      4.807853     6.812724     5.190988     0.161794
H      5.624108     5.478028     5.273505     0.167884
H      1.772415     3.745349     2.945241     0.263940
H      4.078759    13.286824    11.130980     0.270811
H      3.527274    17.556966    12.433488     0.172696
H      5.062019    17.869202    12.392864     0.166067
H      4.172157    18.144059    11.132250     0.171359
H      5.892548    12.548018     9.792927     0.167643
H      6.334191    13.643042     8.759553     0.170165
H      7.184504    13.398968    10.053174     0.171803
H      8.751120    18.093484    12.103418     0.167533
H      7.217473    17.954956    12.404289     0.171979
H      8.140292    16.688425    12.444913     0.177429
H      6.685758    16.349818     6.597594     0.172511
H      6.178198    15.175635     7.504017     0.161794
H      5.361943    16.510331     7.421500     0.167885
H      9.213636    18.243010     9.749764     0.263940
H     10.569270     4.333168     4.377238     0.271512
H     11.120761     5.340226     8.726546     0.172382
H      9.586017     5.531525     8.976638     0.167174
H     10.475889     6.760676     8.584362     0.170246
H      8.755487     5.122554     3.068383     0.168757
H      8.313854     6.564992     3.500013     0.169985
H      7.463533     5.322647     3.935452     0.172064
H      5.896920     5.894333     9.026149     0.166873
H      7.430564     5.564507     9.056617     0.171781
H      6.507740     4.896062     7.980080     0.177806
H      7.962311     9.790685     4.763166     0.171918
H      8.469861     8.418611     4.199508     0.161999
H      9.286121     9.157419     5.314129     0.167400
H      5.434419     8.007419     7.978811     0.262966
H      0.416781    17.655191     8.317767     0.271512
H     -0.134710    16.648133     3.968459     0.172382
H      1.400034    16.456834     3.718367     0.167174
H      0.510162    15.227683     4.110643     0.170247
H      2.230564    16.865805     9.626622     0.168757
H      2.672197    15.423367     9.194992     0.169985
H      3.522518    16.665712     8.759553     0.172064
H      5.089131    16.094026     3.668856     0.166873
H      3.555487    16.423852     3.638388     0.171781
H      4.478311    17.092297     4.714925     0.177805
H      3.023740    12.197674     7.931839     0.171918
H      2.516190    13.569748     8.495497     0.161999
H      1.699930    12.830940     7.380876     0.167400
H      5.551632    13.980940     4.716194     0.262966
C      4.442755    10.505151     9.338953     0.283481
C      2.742134    10.626978     4.375968     0.238075
C      1.661109     9.708083     4.312366    -0.164912
C      1.832485     8.894291     5.414420     0.244752
C      3.012396    11.739593     3.428921    -0.528693
C      1.028304     7.770683     5.923489    -0.540042
C     -0.395465    10.466466     3.001099     0.240183
C      0.603159     9.565381     3.303748    -0.160941
C      0.306534     8.421547     2.536462     0.233246
C     -0.655829    11.831944     3.517786    -0.532580
C      1.081043     7.161613     2.438710    -0.534624
C      6.543296    11.483208     3.356052     0.283481
C      8.243917    11.361381     8.319037     0.238075
C      9.324942    12.280276     8.382639    -0.164912
C      9.153566    13.094068     7.280585     0.244752
C      7.973655    10.248766     9.266084    -0.528694
C      9.957747    14.217676     6.771516    -0.540042
C     11.381516    11.521893     9.693906     0.240182
C     10.382892    12.422978     9.391257    -0.160942
C     10.679517    13.566812    10.158543     0.233246
C     11.641880    10.156415     9.177219    -0.532579
C      9.905008    14.826746    10.256295    -0.534624
C      0.780776    17.494081    11.622785     0.282915
C      6.404124     5.805665     1.303777     0.239090
C      5.323101     6.210029     2.131364    -0.164846
C      5.494487     7.571330     2.285101     0.243210
C      6.674375     4.429193     0.813750    -0.530795
C      4.690314     8.573999     3.003638    -0.537249
C      3.266516     4.695249     2.130222     0.240703
C      4.265145     5.407891     2.759259    -0.163571
C      3.968519     5.315317     4.133494     0.235926
C      3.006150     4.459977     0.689339    -0.532991
C      4.743032     5.860626     5.273505    -0.536113
C     10.205275     4.494278     1.072220     0.282915
C      4.581927    16.182694    11.391228     0.239090
C      5.662950    15.778330    10.563641    -0.164846
C      5.491564    14.417029    10.409904     0.243211
C      4.311676    17.559166    11.881255    -0.530795
C      6.295737    13.414360     9.691367    -0.537249
C      7.719535    17.293110    10.564783     0.240704
C      6.720906    16.580468     9.935746    -0.163572
C      7.017532    16.673042     8.561511     0.235927
C      7.979901    17.528382    12.005666    -0.532990
C      6.243019    16.127733     7.421500    -0.536113
C      8.104786    15.977486     4.428272     0.284106
C     10.066110     5.555716     7.015260     0.236780
C      8.985091     6.070246     6.251274    -0.163718
C      9.156474     5.522739     4.995484     0.245118
C     10.336363     5.819574     8.452334    -0.530064
C      8.352302     5.643678     3.767877    -0.539489
C      6.928512     6.826644     7.563684     0.240901
C      7.927142     7.015087     6.631998    -0.163551
C      7.630526     8.251495     6.025049     0.233627
C      6.668137     5.696439     8.487880    -0.532532
C      8.405044     8.966120     4.982789    -0.535226
C      2.881265     6.010873     8.266733     0.284106
C      0.919941    16.432643     5.679745     0.236780
C      2.000960    15.918113     6.443731    -0.163718
C      1.829577    16.465620     7.699521     0.245117
C      0.649688    16.168785     4.242671    -0.530065
C      2.633749    16.344681     8.927128    -0.539489
C      4.057539    15.161715     5.131321     0.240901
C      3.058909    14.973272     6.063007    -0.163551
C      3.355525    13.736864     6.669956     0.233627
C      4.317914    16.291920     4.207125    -0.532532
C      2.581007    13.022239     7.712216    -0.535227
S      4.141186    10.449296    10.926845    -0.342566
S      6.844865    11.539063     1.768160    -0.342567
S      0.479217    18.897162    10.877207    -0.344359
S     10.506834     3.091197     1.817798    -0.344359
S      7.803218    14.630259     3.585958    -0.344428
S      3.182833     7.358100     9.109047    -0.344429
N      4.695436    10.553748     8.216588    -0.481385
N      3.514447    10.379386     5.438286    -0.223554
N      2.935479     9.319325     6.040410    -0.197692
N     -0.805247     8.596576     1.806499    -0.238628
N     -1.195246     9.859149     2.113211    -0.193616
N      6.290615    11.434611     4.478417    -0.481386
N      7.471604    11.608973     7.256719    -0.223555
N      8.050572    12.669034     6.654595    -0.197692
N     11.791298    13.391783    10.888506    -0.238629
N     12.181297    12.129210    10.581794    -0.193617
N     12.019449    16.497786    12.141884    -0.482663
N      7.176444     6.849454     0.987037    -0.224433
N      6.597484     7.900937     1.604014    -0.193763
N      2.856733     4.595636     4.346897    -0.240152
N      2.466732     4.229972     3.100120    -0.193331
N     -1.033398     5.490573     0.553121    -0.482664
N      3.809607    15.138905    11.707968    -0.224433
N      4.388567    14.087422    11.090991    -0.193763
N      8.129318    17.392723     8.348108    -0.240153
N      8.519319    17.758387     9.594885    -0.193331
N      8.357466    16.925184     5.031538    -0.481817
N     10.838425     4.759519     6.269682    -0.221384
N     10.259465     4.768097     5.050581    -0.198397
N      6.518743     8.796146     6.541609    -0.238471
N      6.128735     7.899238     7.481674    -0.192120
N      2.628585     5.063175     7.663467    -0.481816
N      0.147626    17.228840     6.425323    -0.221385
N      0.726586    17.220262     7.644424    -0.198397
N      4.467308    13.192213     6.153396    -0.238472
N      4.857316    14.089121     5.213331    -0.192120

The following XYZ coordinates are in angstroms. Other properties are in atomic units.
The sperically averaged electron density of each atom fit to a function of the form exp(a - br)
eigen_1, eigen_2 and eigen_3 are the three eigenvalues of traceless quadrupole moment tensor
  atom number  atomic symbol              X              Y              Z     net charge C6 coefficient C8 coefficient C10 coefficient fluctuating dipole atomic polarizability isotropic forcefield polarizability              a              b squared Pearson coefficient          <r^3>          <r^4>         wp_QDO          m_QDO          q_QDO       dipole_x       dipole_y       dipole_z         dipole            Qxy            Qxz            Qyz     Q(x^2-y^2)  Q(3z^2 - R^2)        eigen_1        eigen_2        eigen_3 static polarizability      alpha(xx)      alpha(xy)      alpha(xz)      alpha(yy)      alpha(yz)      alpha(zz) atomic spin moment
            1             Fe       5.493025      10.994179       6.347503       0.653392     149.655259 0.30056113E+04  0.10822907E+06                                23.332435                           18.446035       0.972721       2.013287                    0.998298      61.384649     181.285354       0.400673       0.424526      -1.121229      -0.000001      -0.000001      -0.000000       0.000001      -0.073633      -0.152978       0.053686       0.062205       0.601824      -0.186863      -0.098058       0.284920             27.944404      32.219703      -0.172387       2.487049      25.109848       3.436435      26.503662           3.825514
            2             Fe      -1.830974       7.329463       0.000000       0.656165     149.394927 0.29985788E+04  0.10792745E+06                                23.321216                           18.435309       0.968025       2.012363                    0.998321      61.344744     181.208243       0.400381       0.425027      -1.120744      -0.000000       0.000000       0.000000       0.000001      -0.103800       0.156952      -0.161348      -0.097926       0.057979      -0.184155      -0.104606       0.288761             27.932290      32.200948       2.242766      -1.088102      23.173787      -2.323768      28.422133           3.828505
            3             Fe       1.830999       3.664716       6.347503       0.653883     149.571354 0.30029318E+04  0.10810337E+06                                23.322128                           18.435889       0.974446       2.014154                    0.998315      61.335623     181.088180       0.400865       0.424438      -1.121340      -0.000000       0.000001      -0.000001       0.000002       0.126252       0.001704       0.136088      -0.260830      -0.241984      -0.181399      -0.087263       0.268663             27.933579      32.201756      -2.058805      -1.393821      29.120146      -1.113317      22.478835           3.821984
            4              H       3.245282       8.953656       6.753743       0.272212       0.600035 0.38538051E+01  0.32674713E+02                                 1.341577                            1.279539      -1.393001       2.291364                    0.998273       3.129119       9.156709       0.453456       1.593120      -0.647421       0.012306      -0.013647       0.023668       0.029964       0.006728       0.006762      -0.004156       0.002856      -0.020167      -0.012958       0.002205       0.010753              1.358870       1.311826      -0.086017       0.238313       1.258254      -0.151488       1.506530          -0.000293
            5              H       3.796797      12.216740       3.706941       0.172169       0.995328 0.72476398E+01  0.70687937E+02                                 1.764462                            1.658987      -1.428789       2.225714                    0.994095       3.672043      10.872342       0.440998       1.424036      -0.677826       0.013832       0.005405       0.007516       0.016645       0.003366       0.001715      -0.005628      -0.001575      -0.007455      -0.007678       0.001195       0.006483              1.816977       2.077964       0.474878       0.278111       1.861672       0.287237       1.511295          -0.000254
            6              H       2.262054      12.337677       3.416226       0.165635       0.914115 0.65816663E+01  0.61185274E+02                                 1.531612                            1.477859      -0.795933       2.515097                    0.999773       3.130150       8.369130       0.529461       1.244404      -0.718011      -0.008494       0.007197       0.002769       0.011472      -0.001655      -0.002368      -0.004443      -0.000396      -0.001745      -0.005898       0.001438       0.004461              1.537105       1.794853      -0.356655      -0.001627       1.601793       0.053951       1.214669          -0.000009
            7              H       3.151919      11.383383       2.547888       0.170545       0.935599 0.68075737E+01  0.64348983E+02                                 1.607982                            1.544557      -0.843929       2.498605                    0.999369       3.240483       8.974679       0.493072       1.314155      -0.702482       0.004117      -0.007095      -0.009314       0.012411      -0.002057      -0.001289       0.001714      -0.013393       0.009819      -0.008730       0.002233       0.006497              1.630309       1.331176      -0.069539      -0.121371       1.481584       0.365473       2.078168          -0.000006
            8              H       1.431488       7.425463       6.724544       0.169043       0.847227 0.63161684E+01  0.60114527E+02                                 1.640655                            1.593887      -1.454495       2.209169                    0.992779       3.807747      11.504279       0.426666       1.508317      -0.661550       0.007236      -0.007393       0.009834       0.014273       0.000027      -0.004506      -0.006068       0.001889      -0.007685      -0.008565       0.001468       0.007097              1.643982       1.536972      -0.097039       0.236762       1.563369      -0.315952       1.831604          -0.000146
            9              H       0.989852       7.078050       5.259541       0.170413       0.813117 0.60888469E+01  0.57370977E+02                                 1.592861                            1.562589      -1.419819       2.229200                    0.991983       3.731898      11.185787       0.432278       1.503785      -0.662641       0.000843      -0.009136      -0.009736       0.013378       0.001836       0.002021       0.003060       0.001250       0.003022      -0.003348      -0.001419       0.004767              1.596029       1.348006       0.079791      -0.011474       1.729598       0.345313       1.710484          -0.000054
           10              H      11.125538       8.076321       6.117723       0.172000       0.850502 0.62506870E+01  0.58579357E+02                                 1.578205                            1.534120      -1.047937       2.403584                    0.997462       3.426821       9.851671       0.462879       1.411959      -0.681252      -0.011645       0.006537       0.003693       0.013855      -0.006452      -0.005210       0.001648       0.006575      -0.003364      -0.007104      -0.003185       0.010289              1.597105       2.120868      -0.165660      -0.170581       1.375968       0.028245       1.294478          -0.000028
           11              H      -1.427044      12.199151       3.077269       0.166668       1.140752 0.88424532E+01  0.90066047E+02                                 1.880469                            1.793613      -1.481544       2.185427                    0.994884       3.791518      11.237018       0.440759       1.364320      -0.689484      -0.010390       0.001913      -0.008811       0.013756      -0.000456      -0.003951      -0.000936       0.002112       0.009088      -0.003736      -0.001903       0.005639              1.896488       2.205498      -0.374998       0.285618       1.839273      -0.054997       1.644694           0.000094
           12              H       0.106601      12.390449       3.347673       0.172728       0.916590 0.66013722E+01  0.61599257E+02                                 1.557297                            1.498851      -0.802078       2.518743                    0.999808       3.118284       8.435497       0.514341       1.276185      -0.711356       0.008939       0.004987      -0.005692       0.011712       0.002592      -0.002904      -0.001868       0.000566       0.006724      -0.003806      -0.001506       0.005312              1.562973       1.833433       0.353397      -0.078450       1.613772       0.006804       1.241714          -0.000002
           13              H      -0.816227      11.792362       4.464833       0.177325       0.814846 0.59242964E+01  0.54433698E+02                                 1.501812                            1.470045      -0.801505       2.528621                    0.999402       3.201825       8.926841       0.487326       1.367905      -0.691055      -0.004846      -0.002892       0.014497       0.015557       0.001828      -0.002697      -0.000554      -0.003675       0.018074      -0.006051      -0.000724       0.006775              1.505764       1.273728      -0.012550      -0.180292       1.314330       0.131562       1.929235          -0.000040
           14              H       0.638306       6.559132       1.834428       0.171460       0.814926 0.58975627E+01  0.55086196E+02                                 1.593231                            1.535636      -1.322501       2.273948                    0.993965       3.667944      10.919841       0.437321       1.499461      -0.663609      -0.009848      -0.007742      -0.010870       0.016585      -0.001217      -0.003580       0.003237      -0.002249      -0.001109      -0.004617      -0.000878       0.005495              1.612680       1.544505       0.222008       0.271175       1.590836       0.339294       1.702699          -0.000196
           15              H       1.145857       6.757024       3.304510       0.162097       0.814025 0.60007546E+01  0.56154756E+02                                 1.576176                            1.537285      -1.284139       2.288081                    0.993603       3.659472      10.817149       0.443191       1.476843      -0.667783      -0.001862      -0.004175       0.011563       0.012434       0.000081       0.000496      -0.001797       0.000757       0.007339      -0.002328      -0.000848       0.003176              1.584548       1.329345      -0.068074       0.038018       1.419146      -0.259083       2.005154          -0.000144
           16              H       1.962121       7.352912       2.107371       0.168112       0.851268 0.62867356E+01  0.58792072E+02                                 1.559450                            1.523686      -0.900383       2.471536                    0.998687       3.358154       9.532398       0.472950       1.384832      -0.687008       0.009739       0.005269      -0.008252       0.013810       0.003889      -0.006197      -0.001839       0.004793       0.001823      -0.005724      -0.003331       0.009055              1.572466       2.057569       0.067383      -0.227451       1.289199      -0.019014       1.370629          -0.000103
           17              H       9.096441      10.235591       1.770953       0.263983       0.657441 0.42126049E+01  0.36326428E+02                                 1.396594                            1.314522      -1.296613       2.325013                    0.998736       3.139020       9.103815       0.461762       1.538212      -0.656614      -0.020207       0.014435      -0.015384       0.029212       0.001800       0.009949       0.004560      -0.018822      -0.004732      -0.015708       0.002526       0.013182              1.433437       1.702878      -0.190217       0.250784       1.225606      -0.047361       1.371827           0.000044
           18              H       7.740769      13.034703       5.941262       0.272212       0.600035 0.38538019E+01  0.32674684E+02                                 1.341577                            1.279539      -1.393002       2.291363                    0.998273       3.129119       9.156712       0.453456       1.593122      -0.647420      -0.012306       0.013647      -0.023668       0.029964       0.006728       0.006762      -0.004156       0.002856      -0.020167      -0.012958       0.002205       0.010753              1.358870       1.311826      -0.086017       0.238313       1.258254      -0.151488       1.506530          -0.000293
           19              H       7.189254       9.771619       8.988064       0.172169       0.995327 0.72476313E+01  0.70687837E+02                                 1.764461                            1.658987      -1.428788       2.225714                    0.994095       3.672041      10.872337       0.440998       1.424037      -0.677826      -0.013832      -0.005405      -0.007516       0.016645       0.003366       0.001715      -0.005628      -0.001575      -0.007455      -0.007678       0.001195       0.006483              1.816976       2.077963       0.474878       0.278111       1.861672       0.287237       1.511294          -0.000254
           20              H       8.723997       9.650682       9.278779       0.165636       0.914114 0.65816547E+01  0.61185138E+02                                 1.531610                            1.477857      -0.795930       2.515098                    0.999773       3.130148       8.369122       0.529461       1.244403      -0.718011       0.008494      -0.007197      -0.002769       0.011472      -0.001655      -0.002368      -0.004443      -0.000396      -0.001745      -0.005898       0.001438       0.004461              1.537103       1.794851      -0.356654      -0.001627       1.601791       0.053951       1.214668          -0.000009
           21              H       7.834132      10.604976      10.147117       0.170545       0.935600 0.68075740E+01  0.64348979E+02                                 1.607981                            1.544556      -0.843929       2.498605                    0.999369       3.240483       8.974675       0.493072       1.314154      -0.702483      -0.004117       0.007095       0.009314       0.012411      -0.002057      -0.001289       0.001714      -0.013393       0.009819      -0.008730       0.002233       0.006497              1.630308       1.331175      -0.069539      -0.121371       1.481583       0.365473       2.078167          -0.000006
           22              H       9.554563      14.562896       5.970461       0.169043       0.847227 0.63161663E+01  0.60114504E+02                                 1.640655                            1.593887      -1.454495       2.209169                    0.992779       3.807747      11.504280       0.426666       1.508317      -0.661550      -0.007236       0.007393      -0.009834       0.014273       0.000027      -0.004506      -0.006068       0.001889      -0.007685      -0.008565       0.001468       0.007097              1.643981       1.536972      -0.097039       0.236762       1.563369      -0.315952       1.831604          -0.000146
           23              H       9.996199      14.910309       7.435464       0.170413       0.813118 0.60888536E+01  0.57371054E+02                                 1.592861                            1.562590      -1.419820       2.229200                    0.991983       3.731900      11.185794       0.432278       1.503785      -0.662641      -0.000843       0.009136       0.009737       0.013378       0.001836       0.002021       0.003060       0.001250       0.003022      -0.003348      -0.001419       0.004767              1.596030       1.348007       0.079791      -0.011474       1.729598       0.345313       1.710485          -0.000054
           24              H      -0.139487      13.912038       6.577282       0.172001       0.850502 0.62506846E+01  0.58579328E+02                                 1.578204                            1.534119      -1.047937       2.403584                    0.997462       3.426820       9.851667       0.462879       1.411958      -0.681252       0.011645      -0.006537      -0.003693       0.013855      -0.006452      -0.005210       0.001648       0.006575      -0.003364      -0.007104      -0.003185       0.010289              1.597104       2.120867      -0.165660      -0.170581       1.375968       0.028245       1.294477          -0.000028
           25              H      12.413095       9.789208       9.617736       0.166669       1.140753 0.88424656E+01  0.90066200E+02                                 1.880470                            1.793614      -1.481544       2.185426                    0.994884       3.791520      11.237023       0.440760       1.364318      -0.689484       0.010390      -0.001913       0.008811       0.013756      -0.000456      -0.003951      -0.000936       0.002112       0.009088      -0.003736      -0.001903       0.005639              1.896489       2.205498      -0.374998       0.285618       1.839274      -0.054997       1.644694           0.000094
           26              H      10.879450       9.597910       9.347332       0.172728       0.916591 0.66013730E+01  0.61599260E+02                                 1.557297                            1.498850      -0.802078       2.518743                    0.999808       3.118284       8.435494       0.514341       1.276184      -0.711356      -0.008939      -0.004987       0.005692       0.011712       0.002592      -0.002904      -0.001868       0.000566       0.006723      -0.003806      -0.001506       0.005312              1.562972       1.833432       0.353397      -0.078450       1.613771       0.006804       1.241713          -0.000002
           27              H      11.802278      10.195997       8.230172       0.177324       0.814846 0.59242984E+01  0.54433724E+02                                 1.501813                            1.470046      -0.801506       2.528620                    0.999402       3.201826       8.926846       0.487325       1.367906      -0.691055       0.004846       0.002892      -0.014497       0.015557       0.001828      -0.002697      -0.000554      -0.003675       0.018074      -0.006051      -0.000724       0.006775              1.505765       1.273729      -0.012550      -0.180292       1.314331       0.131562       1.929236          -0.000040
           28              H      10.347745      15.429227      10.860577       0.171460       0.814926 0.58975686E+01  0.55086260E+02                                 1.593231                            1.535636      -1.322501       2.273948                    0.993965       3.667945      10.919841       0.437322       1.499460      -0.663609       0.009848       0.007742       0.010870       0.016585      -0.001217      -0.003580       0.003237      -0.002249      -0.001109      -0.004617      -0.000878       0.005495              1.612680       1.544505       0.222008       0.271175       1.590836       0.339294       1.702699          -0.000197
           29              H       9.840194      15.231335       9.390495       0.162097       0.814025 0.60007578E+01  0.56154793E+02                                 1.576176                            1.537286      -1.284139       2.288081                    0.993603       3.659473      10.817152       0.443191       1.476843      -0.667783       0.001862       0.004175      -0.011563       0.012434       0.000081       0.000496      -0.001797       0.000757       0.007339      -0.002328      -0.000848       0.003176              1.584549       1.329345      -0.068074       0.038018       1.419146      -0.259083       2.005155          -0.000144
           30              H       9.023930      14.635447      10.587634       0.168112       0.851268 0.62867370E+01  0.58792085E+02                                 1.559450                            1.523686      -0.900383       2.471536                    0.998687       3.358154       9.532396       0.472950       1.384831      -0.687008      -0.009739      -0.005269       0.008252       0.013810       0.003889      -0.006197      -0.001839       0.004793       0.001823      -0.005724      -0.003331       0.009055              1.572466       2.057569       0.067384      -0.227451       1.289199      -0.019014       1.370629          -0.000103
           31              H       1.889610      11.752768      10.924052       0.263983       0.657441 0.42126042E+01  0.36326422E+02                                 1.396594                            1.314522      -1.296612       2.325013                    0.998736       3.139020       9.103816       0.461762       1.538212      -0.656614       0.020207      -0.014435       0.015384       0.029212       0.001800       0.009949       0.004560      -0.018822      -0.004732      -0.015708       0.002526       0.013182              1.433437       1.702878      -0.190217       0.250784       1.225607      -0.047361       1.371827           0.000044
           32              H       6.907292       8.701535       1.564025       0.270811       0.600145 0.38501390E+01  0.32600506E+02                                 1.336153                            1.274611      -1.356830       2.307061                    0.998539       3.114496       9.075703       0.457138       1.582379      -0.649220       0.012361       0.027809       0.000276       0.030434       0.002512      -0.009326       0.005638       0.005593      -0.012180      -0.013005       0.002211       0.010794              1.353282       1.306407       0.247786      -0.044286       1.568826      -0.031600       1.184613          -0.000295
           33              H       7.458777       4.431393       0.261517       0.172696       0.994534 0.72415926E+01  0.70620804E+02                                 1.764213                            1.658838      -1.431873       2.224750                    0.994106       3.671004      10.871949       0.440760       1.424967      -0.677652       0.013879       0.003827      -0.008366       0.016651      -0.000122      -0.003818       0.004752      -0.002860      -0.012000      -0.007732       0.001339       0.006392              1.816685       2.077543       0.003330      -0.549946       1.350056       0.008152       2.022457          -0.000300
           34              H       5.924032       4.119157       0.302141       0.166067       0.912121 0.65643498E+01  0.60989641E+02                                 1.530118                            1.476524      -0.794031       2.516800                    0.999791       3.126636       8.359834       0.529323       1.245434      -0.717797      -0.008590      -0.001279      -0.007352       0.011379      -0.001332       0.002525       0.002615      -0.003573      -0.011027      -0.005859       0.001326       0.004533              1.535582       1.792975       0.176589       0.309061       1.263641       0.140376       1.550129          -0.000006
           35              H       6.813894       3.844300       1.562755       0.171359       0.932297 0.67793931E+01  0.64032176E+02                                 1.606159                            1.542971      -0.848665       2.497574                    0.999338       3.235087       8.963520       0.492428       1.316910      -0.701939       0.004125      -0.004465       0.010728       0.012330      -0.000171       0.002418       0.000099      -0.010645       0.018458      -0.008793       0.002248       0.006545              1.628392       1.329945      -0.070170       0.120656       1.610582      -0.440087       1.944649           0.000007
           36              H       5.093503       9.440341       2.902078       0.167643       0.850682 0.63471973E+01  0.60471516E+02                                 1.643602                            1.596554      -1.448078       2.211187                    0.992681       3.814482      11.522797       0.426895       1.505971      -0.661943       0.007586       0.012490       0.001511       0.014692      -0.004056       0.002068       0.004257      -0.001155      -0.017433      -0.008592       0.001272       0.007319              1.646971       1.539300       0.254284      -0.034507       2.042708       0.041792       1.358905          -0.000140
           37              H       4.651860       8.345317       3.935452       0.170165       0.814401 0.61021403E+01  0.57538638E+02                                 1.595638                            1.565163      -1.430689       2.224702                    0.991954       3.738708      11.217366       0.431480       1.505457      -0.662330       0.001008      -0.004022       0.012677       0.013337       0.000718      -0.002668      -0.002439       0.002745       0.006028      -0.003531      -0.001259       0.004790              1.598841       1.349995      -0.049907      -0.063816       1.418563      -0.164947       2.027966          -0.000056
           38              H       3.801547       8.589391       2.641831       0.171803       0.849960 0.62411660E+01  0.58432591E+02                                 1.573700                            1.529883      -1.044064       2.404879                    0.997646       3.417919       9.801915       0.465194       1.406314      -0.682346      -0.011894      -0.000054      -0.007240       0.013924      -0.001384       0.008138      -0.001420       0.006794      -0.002680      -0.007025      -0.003217       0.010242              1.592462       2.113829      -0.064339       0.228094       1.287030       0.021046       1.376526           0.000008
           39              H       2.234931       3.894875       0.591587       0.167533       1.140715 0.88430850E+01  0.90084403E+02                                 1.881178                            1.794244      -1.484235       2.183901                    0.994883       3.792171      11.243900       0.440423       1.365181      -0.689296      -0.010106      -0.008210       0.002892       0.013338      -0.003343       0.002366      -0.001897      -0.002584      -0.006596      -0.003786      -0.001969       0.005756              1.897205       2.206471       0.435141       0.181911       1.741584       0.111748       1.743560           0.000070
           40              H       3.768578       4.033403       0.290716       0.171979       0.919796 0.66303586E+01  0.61933774E+02                                 1.560289                            1.501581      -0.800896       2.518420                    0.999816       3.125195       8.456885       0.514190       1.275240      -0.711531       0.009277      -0.007554      -0.001514       0.012059      -0.003806      -0.000863      -0.000595      -0.004058      -0.006129      -0.003885      -0.001450       0.005335              1.566005       1.837186      -0.245411      -0.267652       1.331187       0.158221       1.529642          -0.000006
           41              H       2.845759       5.299934       0.250092       0.177430       0.814817 0.59263668E+01  0.54476600E+02                                 1.504017                            1.472112      -0.807577       2.526347                    0.999334       3.205276       8.948678       0.485915       1.371274      -0.690387      -0.004609       0.013711      -0.004833       0.015251      -0.003376      -0.000355      -0.003040      -0.009334       0.000176      -0.006085      -0.000801       0.006886              1.508006       1.275404      -0.150274       0.101280       1.664197      -0.332821       1.584417          -0.000012
           42              H       4.300293       5.638541       6.097411       0.172511       0.815059 0.59008443E+01  0.55142959E+02                                 1.595309                            1.537541      -1.337802       2.267522                    0.993972       3.673318      10.950391       0.436274       1.502347      -0.663068      -0.009649      -0.005846       0.011747       0.016287      -0.002723       0.002913      -0.000778       0.002157       0.011716      -0.005012      -0.000698       0.005710              1.614826       1.546393       0.124150      -0.328426       1.382679      -0.218612       1.915406          -0.000284
           43              H       4.807853       6.812724       5.190988       0.161794       0.816320 0.60215285E+01  0.56389895E+02                                 1.577977                            1.538959      -1.280809       2.288701                    0.993645       3.664299      10.830332       0.443438       1.474954      -0.668091      -0.001756       0.012234      -0.002325       0.012576       0.000285      -0.000462      -0.000808      -0.003730      -0.006803      -0.002488      -0.000664       0.003152              1.586396       1.330743       0.067244       0.039995       2.085731      -0.124484       1.342716          -0.000107
           44              H       5.624108       5.478028       5.273505       0.167884       0.850900 0.62814430E+01  0.58714250E+02                                 1.557326                            1.521695      -0.895346       2.473534                    0.998717       3.354370       9.510913       0.474018       1.382378      -0.687499       0.009560      -0.009841      -0.000662       0.013736      -0.007516      -0.000072      -0.000344       0.000875      -0.010355      -0.005841      -0.003417       0.009257              1.570293       2.054278      -0.230252       0.055082       1.365103      -0.025670       1.291497          -0.000084
           45              H       1.772415       3.745349       2.945241       0.263940       0.658203 0.42196322E+01  0.36411619E+02                                 1.399066                            1.316678      -1.304679       2.321456                    0.998727       3.144481       9.130454       0.460707       1.540692      -0.656179      -0.019937      -0.020862      -0.004569       0.029216       0.007634      -0.006460       0.002866      -0.005459       0.033021      -0.015435       0.002440       0.012996              1.436056       1.706324       0.313285       0.039432       1.378710      -0.039768       1.223134           0.000028
           46              H       4.078759      13.286824      11.130980       0.270811       0.600145 0.38501406E+01  0.32600524E+02                                 1.336154                            1.274612      -1.356831       2.307061                    0.998539       3.114497       9.075707       0.457138       1.582379      -0.649220      -0.012361      -0.027809      -0.000276       0.030434       0.002512      -0.009326       0.005638       0.005593      -0.012180      -0.013005       0.002211       0.010794              1.353282       1.306408       0.247786      -0.044286       1.568827      -0.031600       1.184613          -0.000295
           47              H       3.527274      17.556966      12.433488       0.172696       0.994536 0.72416074E+01  0.70620980E+02                                 1.764214                            1.658839      -1.431875       2.224749                    0.994106       3.671007      10.871958       0.440761       1.424966      -0.677653      -0.013879      -0.003827       0.008366       0.016651      -0.000122      -0.003818       0.004752      -0.002860      -0.012000      -0.007732       0.001339       0.006393              1.816687       2.077544       0.003330      -0.549947       1.350057       0.008153       2.022458          -0.000301
           48              H       5.062019      17.869202      12.392864       0.166067       0.912122 0.65643595E+01  0.60989751E+02                                 1.530119                            1.476525      -0.794033       2.516799                    0.999791       3.126637       8.359837       0.529323       1.245434      -0.717797       0.008590       0.001279       0.007353       0.011379      -0.001332       0.002525       0.002615      -0.003573      -0.011027      -0.005859       0.001326       0.004533              1.535583       1.792977       0.176589       0.309061       1.263642       0.140376       1.550130          -0.000006
           49              H       4.172157      18.144059      11.132250       0.171359       0.932297 0.67793924E+01  0.64032172E+02                                 1.606159                            1.542972      -0.848666       2.497574                    0.999338       3.235087       8.963522       0.492427       1.316911      -0.701939      -0.004125       0.004465      -0.010728       0.012330      -0.000171       0.002418       0.000099      -0.010645       0.018458      -0.008793       0.002248       0.006545              1.628393       1.329946      -0.070170       0.120656       1.610582      -0.440088       1.944650           0.000007
           50              H       5.892548      12.548018       9.792927       0.167643       0.850682 0.63471954E+01  0.60471497E+02                                 1.643602                            1.596554      -1.448079       2.211187                    0.992681       3.814482      11.522799       0.426894       1.505972      -0.661943      -0.007586      -0.012490      -0.001511       0.014692      -0.004056       0.002068       0.004257      -0.001155      -0.017433      -0.008592       0.001272       0.007319              1.646971       1.539300       0.254284      -0.034507       2.042708       0.041792       1.358905          -0.000140
           51              H       6.334191      13.643042       8.759553       0.170165       0.814401 0.61021445E+01  0.57538684E+02                                 1.595638                            1.565163      -1.430689       2.224702                    0.991954       3.738709      11.217368       0.431480       1.505456      -0.662330      -0.001008       0.004022      -0.012677       0.013337       0.000718      -0.002668      -0.002439       0.002745       0.006028      -0.003531      -0.001259       0.004790              1.598841       1.349995      -0.049907      -0.063817       1.418563      -0.164947       2.027966          -0.000056
           52              H       7.184504      13.398968      10.053174       0.171803       0.849960 0.62411660E+01  0.58432591E+02                                 1.573700                            1.529883      -1.044064       2.404878                    0.997646       3.417919       9.801915       0.465194       1.406314      -0.682346       0.011894       0.000054       0.007240       0.013924      -0.001384       0.008138      -0.001420       0.006794      -0.002680      -0.007025      -0.003217       0.010242              1.592462       2.113829      -0.064339       0.228094       1.287030       0.021046       1.376525           0.000008
           53              H       8.751120      18.093484      12.103418       0.167533       1.140715 0.88430796E+01  0.90084333E+02                                 1.881178                            1.794243      -1.484234       2.183901                    0.994883       3.792170      11.243896       0.440423       1.365181      -0.689296       0.010106       0.008210      -0.002892       0.013338      -0.003343       0.002366      -0.001897      -0.002584      -0.006596      -0.003786      -0.001969       0.005756              1.897204       2.206470       0.435141       0.181910       1.741583       0.111748       1.743560           0.000070
           54              H       7.217473      17.954956      12.404289       0.171979       0.919796 0.66303629E+01  0.61933820E+02                                 1.560289                            1.501581      -0.800896       2.518420                    0.999816       3.125196       8.456887       0.514190       1.275239      -0.711531      -0.009277       0.007554       0.001514       0.012059      -0.003806      -0.000863      -0.000595      -0.004058      -0.006129      -0.003885      -0.001450       0.005335              1.566005       1.837187      -0.245411      -0.267652       1.331187       0.158221       1.529642          -0.000006
           55              H       8.140292      16.688425      12.444913       0.177429       0.814818 0.59263693E+01  0.54476631E+02                                 1.504017                            1.472112      -0.807578       2.526346                    0.999334       3.205277       8.948682       0.485915       1.371275      -0.690387       0.004609      -0.013711       0.004833       0.015251      -0.003376      -0.000355      -0.003040      -0.009334       0.000176      -0.006085      -0.000801       0.006887              1.508006       1.275404      -0.150274       0.101280       1.664198      -0.332822       1.584417          -0.000012
           56              H       6.685758      16.349818       6.597594       0.172511       0.815059 0.59008446E+01  0.55142967E+02                                 1.595309                            1.537541      -1.337803       2.267521                    0.993972       3.673319      10.950397       0.436274       1.502348      -0.663068       0.009649       0.005846      -0.011747       0.016287      -0.002723       0.002913      -0.000778       0.002157       0.011716      -0.005012      -0.000698       0.005710              1.614827       1.546394       0.124150      -0.328426       1.382680      -0.218612       1.915407          -0.000284
           57              H       6.178198      15.175635       7.504017       0.161794       0.816320 0.60215242E+01  0.56389846E+02                                 1.577977                            1.538958      -1.280809       2.288701                    0.993645       3.664298      10.830329       0.443438       1.474954      -0.668091       0.001756      -0.012234       0.002325       0.012576       0.000285      -0.000462      -0.000808      -0.003730      -0.006803      -0.002488      -0.000664       0.003152              1.586396       1.330742       0.067244       0.039995       2.085730      -0.124484       1.342715          -0.000107
           58              H       5.361943      16.510331       7.421500       0.167885       0.850900 0.62814427E+01  0.58714246E+02                                 1.557325                            1.521694      -0.895346       2.473534                    0.998717       3.354370       9.510913       0.474018       1.382378      -0.687499      -0.009560       0.009841       0.000662       0.013736      -0.007516      -0.000072      -0.000344       0.000875      -0.010355      -0.005841      -0.003417       0.009257              1.570292       2.054277      -0.230252       0.055082       1.365103      -0.025670       1.291497          -0.000085
           59              H       9.213636      18.243010       9.749764       0.263940       0.658203 0.42196315E+01  0.36411613E+02                                 1.399067                            1.316678      -1.304680       2.321456                    0.998727       3.144481       9.130455       0.460707       1.540692      -0.656179       0.019937       0.020862       0.004569       0.029216       0.007634      -0.006460       0.002866      -0.005459       0.033021      -0.015435       0.002440       0.012996              1.436056       1.706324       0.313285       0.039432       1.378710      -0.039768       1.223134           0.000028
           60              H      10.569270       4.333168       4.377238       0.271512       0.598150 0.38357965E+01  0.32456781E+02                                 1.334712                            1.273486      -1.362638       2.305071                    0.998527       3.111205       9.070310       0.456554       1.585491      -0.648741       0.012471      -0.013707      -0.023975       0.030303      -0.009280       0.002577      -0.001366       0.012970       0.009921      -0.012975       0.002172       0.010802              1.351775       1.305229      -0.161768      -0.191733       1.306670       0.181366       1.443427          -0.000273
           61              H      11.120761       5.340226       8.726546       0.172382       0.993723 0.72342256E+01  0.70530178E+02                                 1.763274                            1.658037      -1.425782       2.227318                    0.994211       3.669598      10.865919       0.440855       1.425043      -0.677651       0.014034      -0.008895       0.001249       0.016662      -0.003310       0.001854       0.000915       0.006171       0.017332      -0.007603       0.001265       0.006338              1.815693       2.076009      -0.477552       0.271849       1.846543      -0.295070       1.524526          -0.000218
           62              H       9.586017       5.531525       8.976638       0.167174       0.909167 0.65378752E+01  0.60685962E+02                                 1.527263                            1.473929      -0.797440       2.515583                    0.999764       3.120766       8.341808       0.529550       1.246085      -0.717660      -0.008346      -0.005734       0.004491       0.011077       0.002849      -0.000203       0.001738       0.003983       0.011886      -0.005734       0.001365       0.004369              1.532684       1.789231       0.178870      -0.306468       1.354712      -0.193695       1.454109          -0.000023
           63              H      10.475889       6.760676       8.584362       0.170246       0.935162 0.68049372E+01  0.64324411E+02                                 1.608295                            1.544940      -0.846825       2.497453                    0.999349       3.240599       8.978024       0.492634       1.315316      -0.702255       0.004323       0.012055      -0.001338       0.012876       0.002239      -0.001063      -0.001654      -0.012879       0.009872      -0.008515       0.002234       0.006281              1.630581       1.331543       0.139714       0.000481       2.245585       0.075665       1.314617          -0.000017
           64              H       8.755487       5.122554       3.068383       0.168757       0.848124 0.63255760E+01  0.60234833E+02                                 1.642678                            1.595753      -1.458032       2.207698                    0.992668       3.812608      11.527136       0.426085       1.509603      -0.661317       0.007381      -0.004748      -0.011619       0.014561       0.003922       0.002447       0.001758       0.009612       0.014623      -0.008694       0.001401       0.007294              1.646038       1.538635      -0.156774      -0.202673       1.492767       0.274707       1.906714          -0.000143
           65              H       8.313854       6.564992       3.500013       0.169985       0.815282 0.61074202E+01  0.57570511E+02                                 1.593336                            1.563033      -1.409816       2.232879                    0.992058       3.732846      11.178765       0.433166       1.500064      -0.663274       0.000898       0.013178      -0.003157       0.013581      -0.002605       0.000787      -0.000558      -0.002460      -0.009534      -0.003345      -0.001228       0.004573              1.596510       1.348376      -0.030142       0.074906       2.014970      -0.180849       1.426183          -0.000077
           66              H       7.463533       5.322647       3.935452       0.172064       0.848521 0.62312078E+01  0.58343139E+02                                 1.575068                            1.531218      -1.049637       2.403262                    0.997499       3.420091       9.823340       0.463613       1.411021      -0.681460      -0.011718      -0.006601       0.003917       0.014009       0.007517      -0.002779      -0.000236       0.003453      -0.011624      -0.006724      -0.003317       0.010042              1.593859       2.115813       0.229779      -0.058170       1.336976      -0.049257       1.328788          -0.000005
           67              H       5.896920       5.894333       9.026149       0.166873       1.142452 0.88605209E+01  0.90314568E+02                                 1.883867                            1.796650      -1.489473       2.181789                    0.994840       3.795943      11.261653       0.439854       1.366152      -0.689112      -0.010181       0.006697       0.006060       0.013610       0.003599       0.001792       0.003015      -0.000638      -0.001969      -0.003641      -0.002146       0.005787              1.899950       2.209796      -0.060037      -0.469013       1.648437      -0.056949       1.841618           0.000081
           68              H       7.430564       5.564507       9.056617       0.171781       0.919378 0.66241537E+01  0.61839716E+02                                 1.557478                            1.498991      -0.794933       2.520810                    0.999835       3.122294       8.436933       0.515786       1.272035      -0.712228       0.009148       0.002366       0.007388       0.011995       0.001175       0.003652       0.002574      -0.000426       0.004012      -0.003740      -0.001629       0.005369              1.563153       1.833783      -0.108811       0.345509       1.340668      -0.164513       1.515008          -0.000006
           69              H       6.507740       4.896062       7.980080       0.177806       0.814014 0.59188529E+01  0.54391509E+02                                 1.503214                            1.471335      -0.803864       2.528197                    0.999370       3.203141       8.942062       0.485954       1.371567      -0.690335      -0.004465      -0.011070      -0.009473       0.015239       0.001488       0.003230       0.003414      -0.008205       0.002561      -0.006044      -0.000758       0.006801              1.507187       1.274655       0.162607       0.079380       1.891577       0.200947       1.355329          -0.000023
           70              H       7.962311       9.790685       4.763166       0.171918       0.814124 0.58900342E+01  0.54995798E+02                                 1.591888                            1.534425      -1.318917       2.275381                    0.994049       3.664900      10.907160       0.437612       1.499011      -0.663689      -0.009977       0.013204      -0.001107       0.016587       0.003702       0.000775      -0.002506      -0.003980      -0.005671      -0.004750      -0.000834       0.005585              1.611295       1.543188      -0.345313       0.056536       1.966726      -0.120871       1.323971          -0.000214
           71              H       8.469861       8.418611       4.199508       0.161999       0.815142 0.60128458E+01  0.56307709E+02                                 1.578741                            1.539725      -1.294854       2.283166                    0.993613       3.666290      10.848359       0.442365       1.478554      -0.667454      -0.001810      -0.008155      -0.009129       0.012374      -0.000506      -0.000123       0.002846      -0.000738       0.003097      -0.002525      -0.000864       0.003389              1.587139       1.331422       0.001102      -0.078250       1.636855       0.384090       1.793140          -0.000147
           72              H       9.286121       9.157419       5.314129       0.167400       0.852206 0.62932049E+01  0.58846299E+02                                 1.558229                            1.522554      -0.884581       2.477968                    0.998892       3.356874       9.516943       0.474192       1.381353      -0.687690       0.009813       0.004283       0.008838       0.013883       0.003551       0.006534       0.002299       0.004142      -0.000663      -0.005766      -0.003440       0.009206              1.571221       2.055581       0.163080       0.171914       1.332912       0.044779       1.325168          -0.000116
           73              H       5.434419       8.007419       7.978811       0.262966       0.659046 0.42267729E+01  0.36494251E+02                                 1.401252                            1.318576      -1.312380       2.318123                    0.998679       3.148849       9.150351       0.459894       1.542527      -0.655884      -0.020136       0.006649       0.020589       0.029557      -0.009404      -0.003361      -0.007471      -0.013283       0.009975      -0.015492       0.002459       0.013033              1.438378       1.709405      -0.122831      -0.291783       1.298398       0.087453       1.307331           0.000053
           74              H       0.416781      17.655191       8.317767       0.271512       0.598151 0.38358048E+01  0.32456867E+02                                 1.334713                            1.273487      -1.362638       2.305071                    0.998527       3.111208       9.070320       0.456554       1.585491      -0.648741      -0.012471       0.013708       0.023975       0.030303      -0.009280       0.002577      -0.001366       0.012970       0.009921      -0.012975       0.002172       0.010802              1.351777       1.305230      -0.161768      -0.191734       1.306671       0.181366       1.443428          -0.000273
           75              H      -0.134710      16.648133       3.968459       0.172382       0.993722 0.72342221E+01  0.70530131E+02                                 1.763273                            1.658037      -1.425781       2.227319                    0.994211       3.669597      10.865913       0.440855       1.425042      -0.677652      -0.014034       0.008895      -0.001249       0.016662      -0.003310       0.001854       0.000915       0.006171       0.017332      -0.007603       0.001265       0.006338              1.815692       2.076007      -0.477551       0.271848       1.846542      -0.295070       1.524526          -0.000218
           76              H       1.400034      16.456834       3.718367       0.167174       0.909167 0.65378737E+01  0.60685948E+02                                 1.527263                            1.473929      -0.797441       2.515583                    0.999764       3.120766       8.341809       0.529550       1.246085      -0.717660       0.008346       0.005734      -0.004491       0.011077       0.002849      -0.000203       0.001738       0.003983       0.011886      -0.005734       0.001365       0.004369              1.532684       1.789231       0.178870      -0.306468       1.354712      -0.193695       1.454109          -0.000023
           77              H       0.510162      15.227683       4.110643       0.170247       0.935162 0.68049324E+01  0.64324356E+02                                 1.608294                            1.544939      -0.846824       2.497454                    0.999349       3.240598       8.978021       0.492634       1.315316      -0.702255      -0.004323      -0.012055       0.001338       0.012876       0.002239      -0.001063      -0.001654      -0.012879       0.009872      -0.008515       0.002234       0.006281              1.630581       1.331542       0.139713       0.000481       2.245583       0.075665       1.314617          -0.000017
           78              H       2.230564      16.865805       9.626622       0.168757       0.848125 0.63255864E+01  0.60234955E+02                                 1.642679                            1.595754      -1.458033       2.207697                    0.992668       3.812611      11.527147       0.426084       1.509602      -0.661318      -0.007381       0.004748       0.011619       0.014561       0.003922       0.002447       0.001758       0.009612       0.014623      -0.008695       0.001401       0.007294              1.646040       1.538636      -0.156775      -0.202674       1.492768       0.274707       1.906715          -0.000143
           79              H       2.672197      15.423367       9.194992       0.169985       0.815282 0.61074184E+01  0.57570493E+02                                 1.593336                            1.563033      -1.409816       2.232878                    0.992058       3.732846      11.178767       0.433166       1.500064      -0.663274      -0.000898      -0.013178       0.003157       0.013581      -0.002605       0.000787      -0.000558      -0.002460      -0.009534      -0.003345      -0.001228       0.004573              1.596510       1.348376      -0.030142       0.074906       2.014971      -0.180850       1.426183          -0.000077
           80              H       3.522518      16.665712       8.759553       0.172064       0.848522 0.62312191E+01  0.58343269E+02                                 1.575069                            1.531219      -1.049637       2.403261                    0.997499       3.420094       9.823349       0.463613       1.411020      -0.681460       0.011718       0.006601      -0.003918       0.014009       0.007517      -0.002779      -0.000236       0.003453      -0.011624      -0.006724      -0.003317       0.010042              1.593860       2.115815       0.229780      -0.058170       1.336977      -0.049257       1.328788          -0.000005
           81              H       5.089131      16.094026       3.668856       0.166873       1.142453 0.88605313E+01  0.90314698E+02                                 1.883868                            1.796651      -1.489473       2.181788                    0.994840       3.795945      11.261660       0.439854       1.366152      -0.689112       0.010181      -0.006697      -0.006060       0.013610       0.003599       0.001792       0.003015      -0.000638      -0.001969      -0.003641      -0.002146       0.005787              1.899951       2.209797      -0.060037      -0.469014       1.648438      -0.056949       1.841619           0.000081
           82              H       3.555487      16.423852       3.638388       0.171781       0.919378 0.66241547E+01  0.61839730E+02                                 1.557479                            1.498992      -0.794932       2.520810                    0.999835       3.122294       8.436934       0.515786       1.272036      -0.712228      -0.009148      -0.002366      -0.007389       0.011995       0.001175       0.003652       0.002574      -0.000426       0.004012      -0.003740      -0.001629       0.005369              1.563153       1.833783      -0.108811       0.345509       1.340668      -0.164513       1.515009          -0.000006
           83              H       4.478311      17.092297       4.714925       0.177805       0.814016 0.59188662E+01  0.54391661E+02                                 1.503215                            1.471337      -0.803865       2.528196                    0.999370       3.203145       8.942075       0.485954       1.371567      -0.690335       0.004465       0.011070       0.009473       0.015239       0.001488       0.003230       0.003414      -0.008205       0.002561      -0.006044      -0.000758       0.006801              1.507189       1.274656       0.162608       0.079380       1.891579       0.200947       1.355330          -0.000023
           84              H       3.023740      12.197674       7.931839       0.171918       0.814124 0.58900323E+01  0.54995779E+02                                 1.591888                            1.534425      -1.318917       2.275381                    0.994049       3.664900      10.907162       0.437612       1.499012      -0.663689       0.009977      -0.013204       0.001107       0.016587       0.003702       0.000775      -0.002506      -0.003980      -0.005671      -0.004750      -0.000834       0.005585              1.611295       1.543189      -0.345313       0.056536       1.966726      -0.120871       1.323971          -0.000214
           85              H       2.516190      13.569748       8.495497       0.161999       0.815142 0.60128456E+01  0.56307705E+02                                 1.578741                            1.539724      -1.294854       2.283166                    0.993613       3.666290      10.848358       0.442365       1.478554      -0.667454       0.001810       0.008155       0.009129       0.012374      -0.000506      -0.000123       0.002846      -0.000738       0.003097      -0.002525      -0.000864       0.003389              1.587139       1.331422       0.001102      -0.078250       1.636855       0.384090       1.793139          -0.000147
           86              H       1.699930      12.830940       7.380876       0.167400       0.852205 0.62931996E+01  0.58846238E+02                                 1.558229                            1.522553      -0.884581       2.477968                    0.998892       3.356873       9.516940       0.474192       1.381353      -0.687690      -0.009813      -0.004283      -0.008838       0.013883       0.003551       0.006534       0.002299       0.004142      -0.000663      -0.005766      -0.003440       0.009206              1.571220       2.055580       0.163079       0.171914       1.332912       0.044779       1.325168          -0.000116
           87              H       5.551632      13.980940       4.716194       0.262966       0.659046 0.42267722E+01  0.36494244E+02                                 1.401252                            1.318576      -1.312380       2.318123                    0.998679       3.148849       9.150352       0.459894       1.542527      -0.655884       0.020136      -0.006649      -0.020589       0.029557      -0.009404      -0.003361      -0.007471      -0.013283       0.009976      -0.015492       0.002459       0.013033              1.438378       1.709405      -0.122831      -0.291783       1.298398       0.087453       1.307331           0.000053
           88              C       4.442755      10.505151       9.338953       0.283481      32.298770 0.38378735E+03  0.88088911E+04                                 9.040428                            6.928816       0.238464       2.077953                    0.999803      26.637741      77.460325       0.568875       0.469093      -1.025595      -0.002195      -0.014914      -0.002666       0.015309       0.000061       0.038005      -0.005244      -0.008257      -0.396500      -0.139469       0.068640       0.070829             10.038403       7.116418      -0.219583      -2.718602       6.640625       1.447610      16.358168           0.006553
           89              C       2.742134      10.626978       4.375968       0.238075      27.940006 0.37353040E+03  0.84833937E+04                                 8.274678                            6.667728      -0.052348       2.008171                    0.999738      25.500967      72.856674       0.604229       0.446335      -1.042367       0.038456       0.058425      -0.027537       0.075171       0.003069      -0.006964      -0.028866      -0.032082       0.023646      -0.023006      -0.016748       0.039754              9.029291       9.199321       3.121734       1.435938       9.871678      -1.975525       8.016872           0.001642
           90              C       1.661109       9.708083       4.312366      -0.164912      42.860123 0.51133928E+03  0.12451105E+05                                10.465114                            7.477794       0.146508       2.027821                    0.999098      29.543268      84.908900       0.613392       0.410080      -1.074137      -0.074679      -0.003336      -0.088288       0.115684       0.013151       0.043602      -0.010824      -0.003177      -0.027935      -0.052010       0.010840       0.041171             12.543901      16.499621       3.415243       7.283192       8.517406       0.072922      12.614676           0.001366
           91              C       1.832485       8.894291       5.414420       0.244752      27.693488 0.34719259E+03  0.77186285E+04                                 8.160624                            6.357164       0.326156       2.136227                    0.999333      24.637981      68.947700       0.631173       0.436503      -1.051415      -0.007274      -0.058738       0.047774       0.076062       0.042803       0.014066      -0.001771       0.004574      -0.058761      -0.039413      -0.014368       0.053780              9.146523       9.986409       4.239524       0.726266       9.840470      -2.206418       7.612690           0.001725
           92              C       3.012396      11.739593       3.428921      -0.528693      26.854283 0.44612375E+03  0.10596125E+05                                 7.631532                            6.862756      -0.030359       1.953116                    0.996474      32.607065      95.387120       0.651390       0.395889      -1.073686      -0.004986      -0.038787       0.041806       0.057245       0.004024      -0.000926      -0.038359      -0.038712       0.006972      -0.029298      -0.020327       0.049626              7.776984       7.269067       0.766186      -0.071537       8.898611      -0.039699       7.163273          -0.000270
           93              C       1.028304       7.770683       5.923489      -0.540042      29.425953 0.49020100E+03  0.11917448E+05                                 8.112255                            7.179076      -0.193566       1.902838                    0.995768      33.006912      97.605574       0.639003       0.394270      -1.075064       0.035491       0.035683      -0.022017       0.054933       0.006137      -0.007296      -0.016464       0.009501      -0.018508      -0.020617       0.000601       0.020017              8.576736       9.068211       2.392883      -0.961046       9.735333      -1.278261       6.926663          -0.000026
           94              C      -0.395465      10.466466       3.001099       0.240183      29.114491 0.35462328E+03  0.79246721E+04                                 8.444381                            6.432905       0.226062       2.103073                    0.999631      24.800789      69.554186       0.626345       0.437601      -1.050888      -0.047888       0.062004       0.001641       0.078361       0.005167       0.021434       0.033057      -0.049757      -0.024785      -0.041501      -0.010190       0.051691              9.652926       8.581406      -2.038960       1.629196      12.621907       3.668871       7.755464           0.000040
           95              C       0.603159       9.565381       3.303748      -0.160941      42.784962 0.50381199E+03  0.12224005E+05                                10.443815                            7.419103       0.174899       2.038566                    0.999151      29.407349      84.403021       0.616163       0.409700      -1.074247       0.085699      -0.000913       0.076604       0.114949       0.003818       0.045201       0.008866      -0.000720      -0.046859      -0.051105       0.006564       0.044542             12.537406      15.890085      -0.049813       7.625875       9.400258       2.597136      12.321874           0.000886
           96              C       0.306534       8.421547       2.536462       0.233246      28.411469 0.36698566E+03  0.82918413E+04                                 8.333724                            6.573781       0.081039       2.049709                    0.999662      25.389215      72.175113       0.613891       0.441583      -1.045937       0.020496      -0.068648      -0.020806       0.074603      -0.031490       0.000246      -0.005313      -0.032412      -0.024215      -0.031660      -0.008245       0.039906              9.283934       9.365581      -2.653217       2.167125      10.915455       2.175498       7.570765          -0.001085
           97              C      -0.655829      11.831944       3.517786      -0.532580      28.528895 0.44866547E+03  0.10660995E+05                                 7.932535                            6.850953       0.055899       1.981507                    0.996698      32.487480      94.747966       0.657083       0.392293      -1.077212       0.008046      -0.053691      -0.022312       0.058697       0.003586      -0.005537       0.009921      -0.024467       0.031691      -0.019767       0.000815       0.018952              8.478056       7.415456      -1.111584      -0.486442      10.939692       2.380030       7.079020           0.000228
           98              C       1.081043       7.161613       2.438710      -0.534624      28.632426 0.49186201E+03  0.11965810E+05                                 7.981419                            7.215812      -0.153199       1.914339                    0.996347      32.986536      97.520989       0.634233       0.396971      -1.073422      -0.040536       0.049755      -0.001600       0.064197      -0.007508      -0.006425       0.004222      -0.008723      -0.014620      -0.010155      -0.003580       0.013736              8.242891       8.616400      -1.953618       0.179860       8.745080       0.391899       7.367193          -0.000277
           99              C       6.543296      11.483208       3.356052       0.283481      32.298760 0.38378729E+03  0.88088894E+04                                 9.040426                            6.928815       0.238464       2.077953                    0.999803      26.637740      77.460321       0.568875       0.469093      -1.025595       0.002195       0.014914       0.002666       0.015309       0.000061       0.038005      -0.005244      -0.008257      -0.396499      -0.139469       0.068640       0.070829             10.038401       7.116417      -0.219583      -2.718601       6.640624       1.447610      16.358162           0.006554
          100              C       8.243917      11.361381       8.319037       0.238075      27.940005 0.37353039E+03  0.84833934E+04                                 8.274678                            6.667728      -0.052349       2.008171                    0.999738      25.500968      72.856679       0.604229       0.446335      -1.042367      -0.038456      -0.058425       0.027536       0.075171       0.003069      -0.006964      -0.028866      -0.032082       0.023646      -0.023006      -0.016748       0.039754              9.029290       9.199322       3.121735       1.435938       9.871678      -1.975525       8.016872           0.001642
          101              C       9.324942      12.280276       8.382639      -0.164912      42.860119 0.51133921E+03  0.12451103E+05                                10.465114                            7.477794       0.146508       2.027822                    0.999098      29.543266      84.908893       0.613392       0.410080      -1.074137       0.074679       0.003336       0.088288       0.115684       0.013151       0.043602      -0.010824      -0.003177      -0.027935      -0.052010       0.010840       0.041171             12.543901      16.499623       3.415243       7.283193       8.517406       0.072922      12.614675           0.001365
          102              C       9.153566      13.094068       7.280585       0.244752      27.693487 0.34719256E+03  0.77186276E+04                                 8.160623                            6.357164       0.326156       2.136227                    0.999333      24.637980      68.947695       0.631174       0.436503      -1.051415       0.007274       0.058738      -0.047774       0.076062       0.042803       0.014066      -0.001771       0.004574      -0.058761      -0.039413      -0.014368       0.053780              9.146522       9.986409       4.239524       0.726266       9.840470      -2.206417       7.612689           0.001726
          103              C       7.973655      10.248766       9.266084      -0.528694      26.854284 0.44612380E+03  0.10596126E+05                                 7.631533                            6.862757      -0.030359       1.953116                    0.996474      32.607063      95.387110       0.651390       0.395889      -1.073686       0.004986       0.038787      -0.041805       0.057245       0.004024      -0.000926      -0.038359      -0.038712       0.006972      -0.029298      -0.020327       0.049626              7.776984       7.269067       0.766187      -0.071537       8.898612      -0.039700       7.163274          -0.000270
          104              C       9.957747      14.217676       6.771516      -0.540042      29.425960 0.49020115E+03  0.11917453E+05                                 8.112257                            7.179077      -0.193566       1.902837                    0.995768      33.006918      97.605598       0.639003       0.394270      -1.075064      -0.035491      -0.035683       0.022017       0.054933       0.006137      -0.007296      -0.016464       0.009501      -0.018507      -0.020617       0.000601       0.020017              8.576737       9.068212       2.392884      -0.961046       9.735336      -1.278261       6.926664          -0.000026
          105              C      11.381516      11.521893       9.693906       0.240182      29.114489 0.35462324E+03  0.79246712E+04                                 8.444381                            6.432905       0.226062       2.103073                    0.999631      24.800788      69.554183       0.626345       0.437601      -1.050888       0.047888      -0.062004      -0.001641       0.078361       0.005167       0.021434       0.033057      -0.049757      -0.024785      -0.041501      -0.010190       0.051691              9.652926       8.581407      -2.038960       1.629196      12.621906       3.668871       7.755464           0.000041
          106              C      10.382892      12.422978       9.391257      -0.160942      42.784968 0.50381205E+03  0.12224007E+05                                10.443817                            7.419104       0.174899       2.038566                    0.999151      29.407351      84.403032       0.616163       0.409700      -1.074247      -0.085699       0.000913      -0.076604       0.114949       0.003818       0.045201       0.008865      -0.000720      -0.046859      -0.051105       0.006563       0.044542             12.537408      15.890090      -0.049812       7.625877       9.400259       2.597136      12.321876           0.000886
          107              C      10.679517      13.566812      10.158543       0.233246      28.411459 0.36698553E+03  0.82918379E+04                                 8.333723                            6.573781       0.081038       2.049709                    0.999662      25.389210      72.175102       0.613891       0.441583      -1.045937      -0.020496       0.068648       0.020806       0.074603      -0.031490       0.000246      -0.005313      -0.032412      -0.024215      -0.031661      -0.008245       0.039906              9.283933       9.365580      -2.653216       2.167125      10.915453       2.175497       7.570765          -0.001086
          108              C      11.641880      10.156415       9.177219      -0.532579      28.528886 0.44866529E+03  0.10660990E+05                                 7.932534                            6.850952       0.055899       1.981507                    0.996698      32.487475      94.747949       0.657083       0.392293      -1.077212      -0.008046       0.053691       0.022312       0.058697       0.003586      -0.005537       0.009920      -0.024467       0.031692      -0.019767       0.000815       0.018952              8.478054       7.415454      -1.111584      -0.486442      10.939689       2.380029       7.079020           0.000228
          109              C       9.905008      14.826746      10.256295      -0.534624      28.632412 0.49186162E+03  0.11965797E+05                                 7.981410                            7.215803      -0.153198       1.914340                    0.996347      32.986520      97.520876       0.634234       0.396970      -1.073423       0.040536      -0.049752       0.001599       0.064195      -0.007508      -0.006425       0.004222      -0.008723      -0.014620      -0.010155      -0.003580       0.013736              8.242882       8.616390      -1.953613       0.179860       8.745069       0.391898       7.367186          -0.000277
          110              C       0.780776      17.494081      11.622785       0.282915      32.313947 0.38400911E+03  0.88150418E+04                                 9.041513                            6.929727       0.241015       2.078481                    0.999795      26.649097      77.491916       0.568986       0.468945      -1.025700      -0.001353       0.005483       0.013222       0.014378       0.032439      -0.018522       0.091818       0.138979       0.045405      -0.140584       0.068351       0.072233             10.039396       7.117824      -2.245064       1.549824      12.676011      -4.931593      10.324352           0.005860
          111              C       6.404124       5.805665       1.303777       0.239090      27.918195 0.37314412E+03  0.84725549E+04                                 8.271182                            6.664957      -0.054693       2.007500                    0.999736      25.487232      72.812101       0.604253       0.446426      -1.042299       0.038138      -0.053885      -0.036072       0.075228      -0.008218       0.001678       0.016249      -0.053888      -0.040274      -0.024041      -0.015585       0.039626              9.025871       9.197998      -0.316968      -3.421313      10.184365       1.789176       7.695250           0.001924
          112              C       5.323101       6.210029       2.131364      -0.164846      42.857882 0.51118686E+03  0.12446824E+05                                10.465916                            7.477600       0.150509       2.029128                    0.999026      29.539494      84.904073       0.613269       0.410181      -1.074040      -0.075675      -0.075221       0.047295       0.116712       0.030790      -0.032479       0.011719      -0.000817      -0.019408      -0.050949       0.010477       0.040472             12.545684      16.503669       4.600217      -6.601078      11.526725      -1.810744       9.606657           0.001468
          113              C       5.494487       7.571330       2.285101       0.243210      27.707430 0.34746293E+03  0.77253951E+04                                 8.159969                            6.357287       0.324075       2.135644                    0.999288      24.644220      68.946767       0.631579       0.436181      -1.051711      -0.008072       0.069673       0.027196       0.075227      -0.009792      -0.043558       0.012397       0.020001      -0.002920      -0.039477      -0.013105       0.052582              9.145229       9.981713      -1.490498      -4.032854      10.081250       2.068873       7.372725           0.001992
          114              C       6.674375       4.429193       0.813750      -0.530795      26.895098 0.44711241E+03  0.10624780E+05                                 7.636461                            6.868018      -0.029726       1.952951                    0.996461      32.638806      95.482488       0.651517       0.395619      -1.073940      -0.004740       0.055535       0.012115       0.057038      -0.002660      -0.003004       0.026342      -0.058831      -0.056957      -0.029536      -0.019747       0.049283              7.781680       7.273972      -0.445940      -0.629284       7.636051       0.772997       8.435016          -0.000304
          115              C       4.690314       8.573999       3.003638      -0.537249      29.363760 0.48884960E+03  0.11876898E+05                                 8.103419                            7.171426      -0.196174       1.902628                    0.995738      32.965075      97.463788       0.639015       0.394518      -1.074849       0.036112      -0.036470      -0.020407       0.055232      -0.009359      -0.002285       0.010556      -0.004997      -0.051825      -0.020792      -0.000096       0.020888              8.566687       9.051809      -2.022718      -1.588854       8.728851       1.851153       7.919402           0.000055
          116              C       3.266516       4.695249       2.130222       0.240703      29.089035 0.35421684E+03  0.79134810E+04                                 8.440707                            6.429940       0.227435       2.103757                    0.999628      24.787393      69.511958       0.626371       0.437699      -1.050808      -0.047537      -0.029221      -0.054321       0.077874       0.016370      -0.014494       0.000503       0.005787       0.143932      -0.041702      -0.009294       0.050996              9.649043       8.577694       2.429398       0.949204       5.792312       0.272115      14.577122           0.000343
          117              C       4.265145       5.407891       2.759259      -0.163571      42.925386 0.50569840E+03  0.12281556E+05                                10.464490                            7.431792       0.170779       2.036524                    0.999140      29.470034      84.630557       0.615768       0.409569      -1.074305       0.086026       0.066750      -0.037879       0.115286       0.036781      -0.026208       0.006470       0.023596       0.027748      -0.050814       0.006741       0.044073             12.563919      15.926147       6.644868      -3.780727       9.360529      -2.570338      12.405082           0.000980
          118              C       3.968519       5.315317       4.133494       0.235926      28.367368 0.36626363E+03  0.82722267E+04                                 8.329150                            6.570118       0.077855       2.049018                    0.999664      25.365331      72.114831       0.613612       0.441961      -1.045616       0.020459       0.016348       0.070150       0.074879       0.015884       0.027303       0.015961      -0.014095       0.024875      -0.031002      -0.009656       0.040658              9.278930       9.359808       3.201584       1.212645       6.519867       0.361029      11.957114          -0.000848
          119              C       3.006150       4.459977       0.689339      -0.532991      28.536501 0.44881775E+03  0.10666079E+05                                 7.934243                            6.852034       0.050766       1.979926                    0.996659      32.498880      94.803988       0.657009       0.392284      -1.077162       0.009634       0.007951       0.058346       0.059668      -0.007406       0.000020      -0.005468      -0.019917       0.051498      -0.021071       0.002054       0.019017              8.479937       7.417218       0.133617       1.204999       5.984759       0.481556      12.037836           0.000230
          120              C       4.743032       5.860626       5.273505      -0.536113      28.646743 0.49218183E+03  0.11975631E+05                                 7.984217                            7.218209      -0.152491       1.914290                    0.996265      33.000895      97.574255       0.634116       0.396976      -1.073410      -0.039001      -0.025548      -0.042301       0.062954      -0.002864       0.010231       0.003300       0.004943       0.019116      -0.011250      -0.002464       0.013713              8.245808       8.617159       1.134282       1.601544       7.375935       0.400599       8.744331          -0.000326
          121              C      10.205275       4.494278       1.072220       0.282915      32.313939 0.38400903E+03  0.88150394E+04                                 9.041511                            6.929726       0.241014       2.078481                    0.999795      26.649095      77.491908       0.568986       0.468945      -1.025700       0.001353      -0.005483      -0.013222       0.014377       0.032439      -0.018522       0.091818       0.138979       0.045405      -0.140583       0.068351       0.072233             10.039394       7.117823      -2.245064       1.549824      12.676008      -4.931592      10.324350           0.005859
          122              C       4.581927      16.182694      11.391228       0.239090      27.918200 0.37314420E+03  0.84725572E+04                                 8.271182                            6.664957      -0.054692       2.007500                    0.999736      25.487235      72.812108       0.604253       0.446426      -1.042299      -0.038139       0.053885       0.036072       0.075228      -0.008218       0.001678       0.016249      -0.053888      -0.040274      -0.024041      -0.015585       0.039626              9.025872       9.197998      -0.316969      -3.421313      10.184366       1.789177       7.695251           0.001924
          123              C       5.662950      15.778330      10.563641      -0.164846      42.857871 0.51118671E+03  0.12446819E+05                                10.465913                            7.477598       0.150510       2.029128                    0.999026      29.539489      84.904046       0.613269       0.410181      -1.074040       0.075675       0.075221      -0.047294       0.116712       0.030790      -0.032479       0.011719      -0.000817      -0.019408      -0.050949       0.010477       0.040472             12.545680      16.503664       4.600215      -6.601076      11.526721      -1.810743       9.606654           0.001467
          124              C       5.491564      14.417029      10.409904       0.243211      27.707428 0.34746291E+03  0.77253946E+04                                 8.159969                            6.357287       0.324075       2.135644                    0.999288      24.644218      68.946761       0.631579       0.436181      -1.051711       0.008072      -0.069673      -0.027196       0.075227      -0.009792      -0.043557       0.012397       0.020001      -0.002920      -0.039477      -0.013105       0.052582              9.145229       9.981713      -1.490497      -4.032854      10.081249       2.068872       7.372724           0.001993
          125              C       4.311676      17.559166      11.881255      -0.530795      26.895091 0.44711221E+03  0.10624774E+05                                 7.636460                            6.868017      -0.029728       1.952951                    0.996461      32.638803      95.482480       0.651517       0.395619      -1.073940       0.004740      -0.055535      -0.012115       0.057038      -0.002660      -0.003004       0.026342      -0.058831      -0.056957      -0.029536      -0.019747       0.049283              7.781679       7.273972      -0.445939      -0.629283       7.636049       0.772997       8.435015          -0.000304
          126              C       6.295737      13.414360       9.691367      -0.537249      29.363751 0.48884943E+03  0.11876893E+05                                 8.103418                            7.171424      -0.196174       1.902628                    0.995738      32.965069      97.463765       0.639015       0.394518      -1.074849      -0.036112       0.036470       0.020408       0.055232      -0.009359      -0.002285       0.010556      -0.004997      -0.051825      -0.020792      -0.000096       0.020888              8.566685       9.051807      -2.022717      -1.588853       8.728849       1.851152       7.919400           0.000055
          127              C       7.719535      17.293110      10.564783       0.240704      29.089026 0.35421670E+03  0.79134772E+04                                 8.440705                            6.429939       0.227436       2.103758                    0.999628      24.787387      69.511937       0.626371       0.437699      -1.050808       0.047537       0.029221       0.054321       0.077874       0.016370      -0.014494       0.000503       0.005787       0.143931      -0.041702      -0.009294       0.050996              9.649041       8.577691       2.429397       0.949203       5.792311       0.272114      14.577120           0.000344
          128              C       6.720906      16.580468       9.935746      -0.163572      42.925397 0.50569852E+03  0.12281560E+05                                10.464493                            7.431794       0.170779       2.036524                    0.999140      29.470038      84.630577       0.615768       0.409569      -1.074305      -0.086026      -0.066750       0.037879       0.115286       0.036781      -0.026208       0.006470       0.023596       0.027748      -0.050814       0.006741       0.044072             12.563923      15.926151       6.644870      -3.780729       9.360531      -2.570339      12.405086           0.000980
          129              C       7.017532      16.673042       8.561511       0.235927      28.367362 0.36626352E+03  0.82722238E+04                                 8.329150                            6.570118       0.077854       2.049017                    0.999664      25.365329      72.114829       0.613612       0.441961      -1.045616      -0.020459      -0.016349      -0.070150       0.074879       0.015884       0.027303       0.015961      -0.014095       0.024875      -0.031002      -0.009656       0.040658              9.278929       9.359808       3.201584       1.212644       6.519866       0.361028      11.957112          -0.000848
          130              C       7.979901      17.528382      12.005666      -0.532990      28.536489 0.44881749E+03  0.10666071E+05                                 7.934240                            6.852031       0.050766       1.979926                    0.996659      32.498870      94.803947       0.657009       0.392284      -1.077162      -0.009634      -0.007951      -0.058346       0.059668      -0.007406       0.000020      -0.005468      -0.019917       0.051498      -0.021071       0.002054       0.019017              8.479934       7.417215       0.133617       1.204998       5.984757       0.481556      12.037830           0.000230
          131              C       6.243019      16.127733       7.421500      -0.536113      28.646755 0.49218212E+03  0.11975640E+05                                 7.984220                            7.218212      -0.152492       1.914289                    0.996265      33.000905      97.574300       0.634116       0.396976      -1.073410       0.039001       0.025548       0.042301       0.062954      -0.002864       0.010232       0.003300       0.004943       0.019116      -0.011250      -0.002464       0.013713              8.245811       8.617163       1.134283       1.601546       7.375937       0.400599       8.744334          -0.000326
          132              C       8.104786      15.977486       4.428272       0.284106      32.267548 0.38337985E+03  0.87975322E+04                                 9.035925                            6.926061       0.239856       2.078380                    0.999789      26.626187      77.427422       0.568853       0.469218      -1.025487      -0.002157       0.008225      -0.012111       0.014798      -0.032463      -0.018059      -0.084325       0.150343       0.070043      -0.139282       0.068855       0.070427             10.032984       7.113906       2.462748       1.168001      15.172679       3.480679       7.812367           0.006363
          133              C      10.066110       5.555716       7.015260       0.236780      27.955050 0.37377402E+03  0.84895326E+04                                 8.273971                            6.667370      -0.046604       2.009905                    0.999743      25.506976      72.854640       0.604645       0.445996      -1.042661       0.038697      -0.004747       0.064015       0.074952       0.004767       0.006509       0.012145      -0.003014       0.106790      -0.022891      -0.016343       0.039234              9.028458       9.199433      -2.804402       1.985725       6.769816       0.184969      11.116125           0.001378
          134              C       8.985091       6.070246       6.251274      -0.163718      42.751945 0.50975794E+03  0.12401978E+05                                10.446265                            7.464987       0.151916       2.030279                    0.999074      29.491988      84.702624       0.614121       0.409945      -1.074313      -0.075258       0.078814       0.041619       0.116652      -0.043954      -0.009665      -0.000955       0.015639       0.036109      -0.051427       0.011136       0.040292             12.520794      16.468385      -7.998134      -0.682651      11.631582       1.734829       9.462414           0.001270
          135              C       9.156474       5.522739       4.995484       0.245118      27.673788 0.34688137E+03  0.77097161E+04                                 8.155907                            6.353547       0.326106       2.136465                    0.999307      24.624826      68.894253       0.631489       0.436398      -1.051515      -0.006828      -0.012651      -0.074771       0.076140      -0.034087       0.030922      -0.010397       0.025572       0.008069      -0.040476      -0.013914       0.054390              9.141195       9.978148      -2.745924       3.306390       6.255263       0.138734      11.190174           0.001524
          136              C      10.336363       5.819574       8.452334      -0.530064      26.903890 0.44731370E+03  0.10631043E+05                                 7.639545                            6.871017      -0.028779       1.953116                    0.996464      32.644473      95.514061       0.651150       0.395787      -1.073797      -0.004537      -0.016432      -0.055802       0.058348      -0.002350       0.005154       0.012528       0.004155       0.141786      -0.029167      -0.020497       0.049663              7.784738       7.274569      -0.322534       0.702369       7.570840      -0.731797       8.508806          -0.000256
          137              C       8.352302       5.643678       3.767877      -0.539489      29.428456 0.49025517E+03  0.11919342E+05                                 8.114451                            7.180913      -0.196130       1.902137                    0.995771      33.010004      97.623711       0.638716       0.394429      -1.074934       0.035524       0.001269       0.042016       0.055036       0.002649       0.009415       0.006637       0.027691       0.036846      -0.021321       0.000482       0.020839              8.579161       9.068214      -0.365880       2.553812       6.524173      -0.576355      10.145095           0.000050
          138              C       6.928512       6.826644       7.563684       0.240901      29.092283 0.35431795E+03  0.79161812E+04                                 8.440365                            6.430268       0.228607       2.103961                    0.999618      24.791095      69.520732       0.626451       0.437619      -1.050872      -0.047290      -0.032913       0.052775       0.078133      -0.021073      -0.006885      -0.032996      -0.049838      -0.023423      -0.042048      -0.009322       0.051370              9.648023       8.579004      -0.391736      -2.579637      12.141608      -3.938218       8.223458          -0.000026
          139              C       7.927142       7.015087       6.631998      -0.163551      42.957663 0.50620090E+03  0.12297520E+05                                10.471969                            7.437237       0.164776       2.034533                    0.999184      29.485950      84.705121       0.615290       0.409762      -1.074117       0.086375      -0.065574      -0.039365       0.115370      -0.041551      -0.018338      -0.014043       0.008411      -0.015243      -0.050603       0.005898       0.044705             12.572663      15.938722      -6.600884      -3.868035      13.878233      -0.032559       7.901035           0.000923
          140              C       7.630526       8.251495       6.025049       0.233627      28.403475 0.36684765E+03  0.82881468E+04                                 8.332801                            6.572871       0.083809       2.050797                    0.999710      25.386730      72.171311       0.613873       0.441627      -1.045885       0.021159       0.051960      -0.050216       0.075294       0.016427      -0.027496      -0.010200      -0.003893       0.051572      -0.031208      -0.009394       0.040602              9.282812       9.365569      -0.549777      -3.381946      10.287595      -2.535279       8.195271          -0.001207
          141              C       6.668137       5.696439       8.487880      -0.532532      28.509760 0.44827944E+03  0.10649384E+05                                 7.926887                            6.846104       0.056032       1.981745                    0.996681      32.478199      94.705807       0.657599       0.392075      -1.077376       0.009011       0.046721      -0.035335       0.059267       0.003443       0.006290      -0.004101      -0.033939      -0.000190      -0.019598       0.001544       0.018054              8.471502       7.411318       0.975844      -0.719140      10.095939      -2.856789       7.907249           0.000212
          142              C       8.405044       8.966120       4.982789      -0.535226      28.649420 0.49225579E+03  0.11978540E+05                                 7.987361                            7.221223      -0.157109       1.913008                    0.996269      33.004186      97.606057       0.633623       0.397248      -1.073167      -0.039251      -0.022951       0.043747       0.063097       0.010611      -0.002787      -0.006027      -0.002105      -0.001006      -0.010943      -0.002779       0.013722              8.249019       8.621634       0.822218      -1.784756       8.056640      -0.792865       8.068782          -0.000279
          143              C       2.881265       6.010873       8.266733       0.284106      32.267546 0.38337979E+03  0.87975308E+04                                 9.035926                            6.926061       0.239856       2.078380                    0.999789      26.626184      77.427417       0.568853       0.469218      -1.025487       0.002158      -0.008225       0.012111       0.014798      -0.032462      -0.018059      -0.084325       0.150344       0.070044      -0.139282       0.068855       0.070427             10.032985       7.113906       2.462748       1.168000      15.172683       3.480680       7.812367           0.006364
          144              C       0.919941      16.432643       5.679745       0.236780      27.955051 0.37377401E+03  0.84895324E+04                                 8.273971                            6.667370      -0.046605       2.009905                    0.999743      25.506978      72.854649       0.604645       0.445996      -1.042661      -0.038696       0.004747      -0.064015       0.074952       0.004768       0.006509       0.012145      -0.003014       0.106791      -0.022891      -0.016343       0.039235              9.028459       9.199434      -2.804402       1.985724       6.769816       0.184970      11.116126           0.001378
          145              C       2.000960      15.918113       6.443731      -0.163718      42.751941 0.50975785E+03  0.12401975E+05                                10.446265                            7.464986       0.151916       2.030279                    0.999074      29.491985      84.702613       0.614121       0.409945      -1.074313       0.075258      -0.078814      -0.041620       0.116651      -0.043954      -0.009665      -0.000955       0.015639       0.036109      -0.051427       0.011136       0.040292             12.520794      16.468386      -7.998135      -0.682651      11.631582       1.734829       9.462413           0.001269
          146              C       1.829577      16.465620       7.699521       0.245117      27.673793 0.34688142E+03  0.77097177E+04                                 8.155910                            6.353548       0.326106       2.136465                    0.999307      24.624829      68.894271       0.631489       0.436398      -1.051515       0.006827       0.012651       0.074771       0.076140      -0.034087       0.030922      -0.010397       0.025572       0.008070      -0.040476      -0.013914       0.054390              9.141198       9.978153      -2.745925       3.306392       6.255264       0.138734      11.190177           0.001525
          147              C       0.649688      16.168785       4.242671      -0.530065      26.903909 0.44731413E+03  0.10631056E+05                                 7.639550                            6.871021      -0.028779       1.953116                    0.996464      32.644488      95.514122       0.651150       0.395787      -1.073797       0.004537       0.016432       0.055802       0.058347      -0.002350       0.005154       0.012528       0.004155       0.141786      -0.029167      -0.020497       0.049663              7.784743       7.274572      -0.322534       0.702369       7.570843      -0.731798       8.508812          -0.000255
          148              C       2.633749      16.344681       8.927128      -0.539489      29.428448 0.49025497E+03  0.11919337E+05                                 8.114449                            7.180912      -0.196131       1.902137                    0.995771      33.010002      97.623707       0.638716       0.394429      -1.074933      -0.035525      -0.001269      -0.042016       0.055036       0.002649       0.009414       0.006637       0.027691       0.036845      -0.021321       0.000483       0.020838              8.579159       9.068214      -0.365880       2.553811       6.524172      -0.576354      10.145092           0.000050
          149              C       4.057539      15.161715       5.131321       0.240901      29.092284 0.35431794E+03  0.79161810E+04                                 8.440366                            6.430268       0.228607       2.103961                    0.999618      24.791095      69.520734       0.626451       0.437619      -1.050872       0.047290       0.032913      -0.052775       0.078133      -0.021073      -0.006885      -0.032996      -0.049838      -0.023424      -0.042048      -0.009322       0.051370              9.648024       8.579004      -0.391736      -2.579638      12.141610      -3.938219       8.223459          -0.000027
          150              C       3.058909      14.973272       6.063007      -0.163551      42.957663 0.50620088E+03  0.12297519E+05                                10.471969                            7.437237       0.164777       2.034534                    0.999184      29.485949      84.705115       0.615290       0.409762      -1.074117      -0.086375       0.065574       0.039365       0.115369      -0.041551      -0.018338      -0.014043       0.008411      -0.015243      -0.050603       0.005898       0.044705             12.572664      15.938723      -6.600884      -3.868035      13.878234      -0.032559       7.901035           0.000923
          151              C       3.355525      13.736864       6.669956       0.233627      28.403472 0.36684759E+03  0.82881451E+04                                 8.332800                            6.572870       0.083809       2.050797                    0.999710      25.386730      72.171311       0.613873       0.441627      -1.045885      -0.021159      -0.051960       0.050216       0.075294       0.016427      -0.027496      -0.010200      -0.003893       0.051572      -0.031208      -0.009394       0.040602              9.282811       9.365568      -0.549776      -3.381946      10.287593      -2.535279       8.195271          -0.001207
          152              C       4.317914      16.291920       4.207125      -0.532532      28.509754 0.44827929E+03  0.10649380E+05                                 7.926885                            6.846103       0.056032       1.981745                    0.996681      32.478198      94.705802       0.657599       0.392075      -1.077376      -0.009011      -0.046720       0.035335       0.059267       0.003443       0.006289      -0.004101      -0.033939      -0.000190      -0.019598       0.001544       0.018054              8.471500       7.411317       0.975843      -0.719139      10.095937      -2.856787       7.907247           0.000212
          153              C       2.581007      13.022239       7.712216      -0.535227      28.649440 0.49225632E+03  0.11978558E+05                                 7.987372                            7.221233      -0.157109       1.913008                    0.996269      33.004208      97.606193       0.633622       0.397249      -1.073167       0.039251       0.022951      -0.043750       0.063099       0.010611      -0.002787      -0.006027      -0.002105      -0.001008      -0.010942      -0.002779       0.013722              8.249030       8.621645       0.822220      -1.784761       8.056650      -0.792868       8.068793          -0.000279
          154              S       4.141186      10.449296      10.926845      -0.342566     176.814233 0.41898224E+04  0.16382545E+06                                21.569049                           17.816731       1.510667       2.085547                    0.999205      77.413401     237.714505       0.551352       0.284113      -1.240476      -0.028137      -0.065769       0.187615       0.200790       0.009205      -0.107709       0.041807       0.011200       1.164276      -0.221763      -0.188355       0.410118             24.040260      16.751501      -0.613411      -3.748446      17.205407       4.407690      38.163871           0.015538
          155              S       6.844865      11.539063       1.768160      -0.342567     176.814260 0.41898235E+04  0.16382550E+06                                21.569052                           17.816733       1.510667       2.085547                    0.999205      77.413409     237.714539       0.551352       0.284113      -1.240476       0.028138       0.065768      -0.187615       0.200790       0.009205      -0.107709       0.041807       0.011200       1.164277      -0.221763      -0.188355       0.410119             24.040262      16.751503      -0.613411      -3.748447      17.205410       4.407691      38.163873           0.015537
          156              S       0.479217      18.897162      10.877207      -0.344359     177.063551 0.41972961E+04  0.16419156E+06                                21.587493                           17.831951       1.508500       2.084636                    0.999197      77.477179     237.967452       0.551145       0.284092      -1.240494      -0.027919       0.194546      -0.036845       0.199963      -0.097556       0.046927      -0.274099      -0.396671      -0.045131      -0.221225      -0.188806       0.410030             24.060409      16.766125      -2.941619       2.408078      29.129589     -11.287562      26.285513           0.014979
          157              S      10.506834       3.091197       1.817798      -0.344359     177.063603 0.41972977E+04  0.16419164E+06                                21.587497                           17.831954       1.508499       2.084635                    0.999197      77.477193     237.967505       0.551144       0.284092      -1.240494       0.027917      -0.194545       0.036847       0.199962      -0.097556       0.046928      -0.274099      -0.396671      -0.045131      -0.221225      -0.188806       0.410030             24.060414      16.766128      -2.941619       2.408079      29.129595     -11.287566      26.285519           0.014979
          158              S       7.803218      14.630259       3.585958      -0.344428     177.089749 0.41984225E+04  0.16424705E+06                                21.591205                           17.835191       1.508804       2.084735                    0.999190      77.475411     237.972259       0.551054       0.284119      -1.240461      -0.028390      -0.130257      -0.151181       0.201565       0.086775       0.062997       0.234377      -0.459762      -0.275184      -0.222765      -0.185886       0.408651             24.064803      16.769630       3.556677       1.343151      36.777946       6.874600      18.646832           0.015431
          159              S       3.182833       7.358100       9.109047      -0.344429     177.089772 0.41984232E+04  0.16424709E+06                                21.591207                           17.835193       1.508804       2.084735                    0.999190      77.475414     237.972277       0.551054       0.284119      -1.240461       0.028392       0.130256       0.151181       0.201565       0.086775       0.062997       0.234377      -0.459763      -0.275185      -0.222765      -0.185886       0.408651             24.064806      16.769631       3.556678       1.343151      36.777953       6.874599      18.646833           0.015431
          160              N       4.695436      10.553748       8.216588      -0.481385      49.427176 0.70491317E+03  0.18380861E+05                                11.094774                            8.727555      -0.165121       1.941494                    0.993970      31.852775      91.152080       0.579689       0.405211      -1.090139       0.010532       0.003664      -0.020140       0.023021      -0.011376       0.036506       0.003320      -0.003540      -0.285357      -0.104244       0.041548       0.062697             12.312124       9.618554      -0.663958      -2.951167       8.812399       1.927398      18.505419           0.023531
          161              N       3.514447      10.379386       5.438286      -0.223554      36.007354 0.53885014E+03  0.13122596E+05                                 9.066216                            7.475054       0.180268       2.075706                    0.998792      28.169055      77.603503       0.646789       0.388859      -1.102721      -0.119495      -0.101943       0.001556       0.157079       0.018156      -0.041997      -0.089863      -0.102759       0.089142      -0.085606      -0.046498       0.132103             10.275961      11.913179       3.235255       3.391426       9.587061       0.046981       9.327645           0.020443
          162              N       2.935479       9.319325       6.040410      -0.197692      28.515286 0.39410706E+03  0.90335336E+04                                 8.020160                            6.553105      -0.366762       1.916862                    0.998442      27.514242      77.896466       0.653960       0.408612      -1.070115       0.022400       0.079345      -0.057488       0.100510       0.045396       0.011030      -0.034542      -0.039195      -0.065898      -0.061200      -0.005629       0.066828              8.804287      10.034340       2.419333       2.723158       8.094041      -0.889528       8.284480          -0.002217
          163              N      -0.805247       8.596576       1.806499      -0.238628      36.492396 0.55595037E+03  0.13625152E+05                                 9.131104                            7.590476       0.286242       2.106597                    0.998490      28.370172      78.030134       0.643084       0.388627      -1.104507       0.042417       0.146598       0.075656       0.170335      -0.110322      -0.007192      -0.007307      -0.097237      -0.184630      -0.092981      -0.058373       0.151355             10.312209      10.763497      -0.514228       3.599482       9.176049       2.433710      10.997080           0.019195
          164              N      -1.195246       9.859149       2.113211      -0.193616      28.985148 0.39673669E+03  0.91171711E+04                                 8.147481                            6.597757      -0.469923       1.881834                    0.998377      27.706357      78.773117       0.647779       0.411454      -1.067298       0.047402      -0.083866      -0.010586       0.096915      -0.022018       0.026859       0.034445      -0.080648      -0.064799      -0.066040      -0.000110       0.066150              9.032270       9.911776      -0.906520       3.087503       8.255144       2.122412       8.929891          -0.000195
          165              N       6.290615      11.434611       4.478417      -0.481386      49.427201 0.70491380E+03  0.18380882E+05                                11.094779                            8.727560      -0.165121       1.941494                    0.993970      31.852785      91.152120       0.579689       0.405211      -1.090139      -0.010532      -0.003664       0.020140       0.023021      -0.011376       0.036506       0.003319      -0.003540      -0.285358      -0.104245       0.041548       0.062697             12.312129       9.618560      -0.663958      -2.951167       8.812404       1.927399      18.505424           0.023530
          166              N       7.471604      11.608973       7.256719      -0.223555      36.007393 0.53885088E+03  0.13122619E+05                                 9.066222                            7.475059       0.180268       2.075705                    0.998792      28.169076      77.603579       0.646788       0.388859      -1.102721       0.119495       0.101943      -0.001556       0.157079       0.018156      -0.041997      -0.089863      -0.102760       0.089142      -0.085606      -0.046498       0.132104             10.275969      11.913189       3.235259       3.391428       9.587069       0.046982       9.327650           0.020442
          167              N       8.050572      12.669034       6.654595      -0.197692      28.515289 0.39410712E+03  0.90335356E+04                                 8.020161                            6.553105      -0.366763       1.916862                    0.998442      27.514245      77.896480       0.653960       0.408612      -1.070115      -0.022400      -0.079345       0.057488       0.100510       0.045396       0.011030      -0.034542      -0.039196      -0.065897      -0.061199      -0.005629       0.066828              8.804288      10.034340       2.419333       2.723158       8.094042      -0.889528       8.284481          -0.002218
          168              N      11.791298      13.391783      10.888506      -0.238629      36.492409 0.55595060E+03  0.13625159E+05                                 9.131106                            7.590477       0.286242       2.106597                    0.998490      28.370179      78.030161       0.643084       0.388627      -1.104507      -0.042418      -0.146598      -0.075656       0.170335      -0.110322      -0.007192      -0.007306      -0.097237      -0.184630      -0.092981      -0.058373       0.151355             10.312211      10.763498      -0.514227       3.599483       9.176051       2.433712      10.997085           0.019195
          169              N      12.181297      12.129210      10.581794      -0.193617      28.985159 0.39673688E+03  0.91171766E+04                                 8.147482                            6.597758      -0.469922       1.881834                    0.998377      27.706365      78.773143       0.647779       0.411454      -1.067298      -0.047402       0.083866       0.010586       0.096915      -0.022018       0.026859       0.034445      -0.080647      -0.064798      -0.066040      -0.000110       0.066150              9.032272       9.911778      -0.906520       3.087503       8.255145       2.122413       8.929893          -0.000194
          170              N      12.019449      16.497786      12.141884      -0.482663      49.483501 0.70585951E+03  0.18410037E+05                                11.097440                            8.729090      -0.152976       1.944630                    0.993965      31.878100      91.208587       0.580121       0.404810      -1.090508       0.009990      -0.018295       0.007370       0.022110       0.037913      -0.007968       0.062737       0.108273       0.049502      -0.106123       0.041872       0.064251             12.315311       9.621106      -2.225448       2.052460      14.417559      -5.162940      12.907268           0.023298
          171              N       7.176444       6.849454       0.987037      -0.224433      36.037929 0.53941821E+03  0.13139941E+05                                 9.071527                            7.479114       0.187250       2.077578                    0.998759      28.181608      77.649425       0.646595       0.388871      -1.102708      -0.119601       0.050904       0.086941       0.156379      -0.044654       0.006630       0.047880      -0.174721      -0.129130      -0.086001      -0.045343       0.131344             10.282777      11.923280       1.321952      -4.502164       9.354895       0.086611       9.570157           0.020182
          172              N       6.597484       7.900937       1.604014      -0.193763      28.443772 0.39287165E+03  0.89975890E+04                                 8.008131                            6.545212      -0.359467       1.919484                    0.998506      27.463097      77.702884       0.654038       0.408910      -1.069987       0.022883      -0.089092      -0.039672       0.100175      -0.012515      -0.045859       0.039196      -0.030848      -0.040330      -0.062495      -0.003969       0.066464              8.790106      10.017703       1.144703      -3.450532       8.991137       0.361790       7.361477          -0.002121
          173              N       2.856733       4.595636       4.346897      -0.240152      36.547131 0.55692303E+03  0.13654004E+05                                 9.136220                            7.593979       0.290469       2.107109                    0.998632      28.398341      78.104169       0.643378       0.388307      -1.104812       0.042166      -0.006970      -0.163984       0.169462       0.047580       0.098709       0.064774      -0.000266       0.109646      -0.093430      -0.056523       0.149953             10.318858      10.770713       3.377715      -1.356630       8.439048      -2.007350      11.746812           0.018531
          174              N       2.466732       4.229972       3.100120      -0.193331      28.994193 0.39684006E+03  0.91200590E+04                                 8.147689                            6.596913      -0.461918       1.883817                    0.998404      27.713354      78.792925       0.648077       0.411242      -1.067445       0.047498       0.033160       0.077606       0.096842       0.033663       0.006250       0.014012       0.006060       0.186716      -0.065219      -0.000448       0.065667              9.033212       9.914882       3.129396      -0.759688       6.923751      -1.353483      10.261003          -0.000191
          175              N      -1.033398       5.490573       0.553121      -0.482664      49.483528 0.70586005E+03  0.18410055E+05                                11.097446                            8.729095      -0.152977       1.944629                    0.993965      31.878111      91.208639       0.580121       0.404810      -1.090508      -0.009990       0.018295      -0.007370       0.022109       0.037913      -0.007968       0.062737       0.108274       0.049502      -0.106123       0.041872       0.064252             12.315318       9.621113      -2.225450       2.052462      14.417564      -5.162942      12.907276           0.023297
          176              N       3.809607      15.138905      11.707968      -0.224433      36.037943 0.53941855E+03  0.13139951E+05                                 9.071529                            7.479116       0.187250       2.077578                    0.998759      28.181616      77.649451       0.646595       0.388871      -1.102708       0.119601      -0.050904      -0.086941       0.156379      -0.044654       0.006630       0.047879      -0.174721      -0.129130      -0.086001      -0.045343       0.131345             10.282779      11.923281       1.321952      -4.502164       9.354898       0.086611       9.570159           0.020182
          177              N       4.388567      14.087422      11.090991      -0.193763      28.443758 0.39287142E+03  0.89975825E+04                                 8.008129                            6.545210      -0.359468       1.919484                    0.998506      27.463089      77.702856       0.654038       0.408910      -1.069987      -0.022883       0.089092       0.039672       0.100175      -0.012515      -0.045859       0.039197      -0.030848      -0.040330      -0.062495      -0.003969       0.066464              8.790103      10.017698       1.144703      -3.450530       8.991135       0.361789       7.361474          -0.002120
          178              N       8.129318      17.392723       8.348108      -0.240153      36.547184 0.55692398E+03  0.13654033E+05                                 9.136229                            7.593985       0.290468       2.107108                    0.998632      28.398368      78.104268       0.643378       0.388307      -1.104812      -0.042166       0.006970       0.163984       0.169462       0.047580       0.098710       0.064774      -0.000266       0.109645      -0.093430      -0.056522       0.149953             10.318869      10.770725       3.377720      -1.356635       8.439056      -2.007354      11.746826           0.018531
          179              N       8.519319      17.758387       9.594885      -0.193331      28.994190 0.39684002E+03  0.91200580E+04                                 8.147688                            6.596912      -0.461920       1.883817                    0.998404      27.713354      78.792927       0.648077       0.411242      -1.067445      -0.047498      -0.033159      -0.077606       0.096842       0.033663       0.006250       0.014012       0.006060       0.186716      -0.065219      -0.000448       0.065668              9.033212       9.914882       3.129396      -0.759689       6.923751      -1.353482      10.261003          -0.000190
          180              N       8.357466      16.925184       5.031538      -0.481817      49.506285 0.70630408E+03  0.18426824E+05                                11.107520                            8.736814      -0.162550       1.941730                    0.993892      31.883502      91.273989       0.579297       0.405271      -1.090061       0.008940       0.014889       0.012646       0.021483      -0.025374      -0.026909      -0.064717       0.105736       0.026740      -0.105227       0.042304       0.062923             12.326970       9.630321       2.893346       0.901558      17.773222       3.237283       9.577368           0.023496
          181              N      10.838425       4.759519       6.269682      -0.221384      35.940754 0.53764181E+03  0.13087316E+05                                 9.060589                            7.470950       0.170136       2.073351                    0.998690      28.135194      77.521761       0.646336       0.389305      -1.102279      -0.120086       0.048890      -0.090041       0.157855       0.026698       0.037289       0.042084      -0.016217       0.343096      -0.085251      -0.048472       0.133723             10.269141      11.904546      -4.550748       1.105501       9.427912      -0.135833       9.474965           0.020885
          182              N      10.259465       4.768097       5.050581      -0.198397      28.568265 0.39505836E+03  0.90620080E+04                                 8.037339                            6.568088      -0.381614       1.912005                    0.998302      27.545576      78.047909       0.652071       0.409494      -1.069396       0.023360       0.009130       0.096067       0.099287      -0.033448       0.033358      -0.004795       0.028075       0.143628      -0.062354      -0.004244       0.066598              8.823551      10.059494      -3.576468       0.741911       7.482784       0.522589       8.928374          -0.002161
          183              N       6.518743       8.796146       6.541609      -0.238471      36.461155 0.55533077E+03  0.13604613E+05                                 9.121763                            7.582928       0.291678       2.108235                    0.998596      28.354708      77.943061       0.643900       0.388287      -1.104876       0.043339      -0.138512       0.088459       0.169967       0.061341      -0.091401      -0.056963       0.017146       0.150931      -0.092349      -0.058407       0.150756             10.301291      10.754003      -2.855991      -2.243958      12.632981      -0.428101       7.516890           0.018775
          184              N       6.128735       7.899238       7.481674      -0.192120      28.985458 0.39668916E+03  0.91160765E+04                                 8.147328                            6.596319      -0.464379       1.883254                    0.998411      27.707545      78.784123       0.647984       0.411324      -1.067351       0.046941       0.050524      -0.067524       0.096517      -0.011054      -0.033586      -0.049197      -0.053992       0.007291      -0.066292      -0.000138       0.066429              9.032809       9.916927      -2.222102      -2.332000      10.595370      -0.767277       6.586129          -0.000164
          185              N       2.628585       5.063175       7.663467      -0.481816      49.506252 0.70630342E+03  0.18426802E+05                                11.107513                            8.736809      -0.162550       1.941731                    0.993892      31.883486      91.273918       0.579298       0.405271      -1.090062      -0.008940      -0.014888      -0.012647       0.021483      -0.025375      -0.026909      -0.064717       0.105737       0.026741      -0.105227       0.042304       0.062923             12.326964       9.630315       2.893344       0.901556      17.773217       3.237281       9.577359           0.023496
          186              N       0.147626      17.228840       6.425323      -0.221385      35.940806 0.53764272E+03  0.13087344E+05                                 9.060597                            7.470956       0.170137       2.073350                    0.998690      28.135222      77.521862       0.646336       0.389305      -1.102279       0.120087      -0.048889       0.090042       0.157856       0.026698       0.037288       0.042084      -0.016218       0.343095      -0.085251      -0.048472       0.133723             10.269151      11.904561      -4.550753       1.105501       9.427920      -0.135833       9.474973           0.020885
          187              N       0.726586      17.220262       7.644424      -0.198397      28.568275 0.39505849E+03  0.90620124E+04                                 8.037342                            6.568090      -0.381616       1.912004                    0.998302      27.545588      78.047966       0.652071       0.409495      -1.069396      -0.023360      -0.009130      -0.096067       0.099287      -0.033448       0.033358      -0.004795       0.028075       0.143628      -0.062354      -0.004244       0.066598              8.823555      10.059500      -3.576471       0.741912       7.482787       0.522590       8.928378          -0.002161
          188              N       4.467308      13.192213       6.153396      -0.238472      36.461189 0.55533142E+03  0.13604633E+05                                 9.121770                            7.582933       0.291677       2.108234                    0.998596      28.354726      77.943134       0.643899       0.388288      -1.104876      -0.043339       0.138512      -0.088459       0.169967       0.061342      -0.091401      -0.056963       0.017146       0.150932      -0.092349      -0.058407       0.150756             10.301299      10.754010      -2.855992      -2.243960      12.632991      -0.428102       7.516896           0.018774
          189              N       4.857316      14.089121       5.213331      -0.192120      28.985467 0.39668931E+03  0.91160812E+04                                 8.147330                            6.596321      -0.464380       1.883253                    0.998411      27.707553      78.784163       0.647984       0.411324      -1.067351      -0.046941      -0.050524       0.067524       0.096518      -0.011053      -0.033586      -0.049196      -0.053992       0.007291      -0.066291      -0.000138       0.066429              9.032812       9.916931      -2.222103      -2.332001      10.595374      -0.767277       6.586132          -0.000164

******************************************************
Auxiliary information for the entire system
The total spin magnetic moment of the unit cell is   11.987802
The total net atomic charge of the unit cell is   0.000001
Accuracy of reproducing the electrostatic potential in the unit cell:
  The inner radius (bohr) =    5.0000
  The outer radius (bohr) =   12.0000
  Valid grid points have density less than (e/(bohr^3)) =    0.0001
  The number of valid grid points were=        23844
  The rms potential error without charges in kcal/mol is=      9.33306
  The rms potential error with partial charges in kcal/mol is=      1.89246
  The RRMSE value at monopole order=      0.20277
  The rms potential error with partial charges and cloud penetration in kcal/mol is=      1.87674
  The RRMSE value at monopole order with cloud penetration is=      0.20109
  The rms potential error with partial charges and atomic dipoles in kcal/mol is=      0.72231
  The RRMSE value at dipole order=      0.07739
  The rms potential error with partial charges, atomic dipoles and cloud penetration in kcal/mol is=      0.73473
  The RRMSE value at dipole order with cloud penetration=      0.07872

******************************************************
The electron densities and ab initio electrostatic potential were computed in VASP using the PBE functional and
projector augmented wave method. See the main text of the journal article for a description of computational details.
The atomic charges, dipoles, and quadrupoles were computed with the DDEC6 method as described in
(a) T. A. Manz and N. Gabaldon Limas, RSC Adv. 6 (2016) 47771-47801 DOI: 10.1039/c6ra04656h
(b) N. Gabaldon Limas and T. A. Manz, RSC Adv. 8 (2018) 2678-2707 DOI: 10.1039/c7ra11829e.
For each atom in the material, the electron cloud parameters were fit to the spherically averaged atom-in-material
electron density using radial positions for which this density was between 10^-4 and 10^-2 electrons per cubic bohr.
The polarizabilities, dispersion coefficients, and quantum Drude oscillator (QDO) parameters were fit using the MCLF method.
The magnetic structure of the system was optimized in VASP from the default ferromagnetic initial guess using spin polarization.
The atomic spin moments (ASMs) were computed on this optimized magnetic structure using the DDEC6 partition as inputs
to the method of T. A. Manz and D. S. Sholl, J. Chem. Theory Comput. 7 (2011) 4146-4164 DOI: 10.1021/ct200539n.
The RMSE and RRMSE were computed using a uniform grid with Ewald summation.
