# Supplementary material for: A collection of forcefield precursors for metal–organic frameworks
Source: RSC Adv. 2019 Nov 13;9(63):36492–507. doi: 10.1039/c9ra07327b (PMC9075174; doi:10.1039/c9ra07327b)
Supplement: RA-009-C9RA07327B-s4244 [file RA-009-C9RA07327B-s4244.xyz]

  189
jmolscript: load "" {1 1 1} spacegroup "x,y,z" unitcell [{     11.038500     0.000000     0.000000 }, {     -3.679582    14.722961     0.000000 }, {      3.679479     7.361523    12.750463 }]
Fe     5.519198    11.042242     6.375231     0.656579
Fe    -1.839791     7.361480     0.000000     0.663931
Fe     1.839739     3.680762     6.375231     0.665034
H      3.262941     8.986182     6.779421     0.273182
H      3.807116    12.259086     3.719310     0.173622
H      2.272764    12.382758     3.420949     0.166846
H      3.162471    11.419873     2.561568     0.171333
H      1.433870     7.464564     6.747545     0.168588
H      0.990122     7.115625     5.283792     0.170346
H     11.180861     8.116053     6.141898     0.171122
H     -1.430653    12.241416     3.076687     0.167668
H      0.102594    12.435760     3.341896     0.171940
H     -0.818012    11.846109     4.465212     0.177490
H      0.646822     6.590003     1.846267     0.172328
H      1.152387     6.790977     3.316395     0.161833
H      1.969231     7.387253     2.117852     0.167987
H      9.145343    10.282522     1.777415     0.267129
H      7.775456    13.098302     5.971042     0.273182
H      7.231281     9.825398     9.031153     0.173622
H      8.765633     9.701726     9.329514     0.166846
H      7.875926    10.664611    10.188895     0.171333
H      9.604527    14.619920     6.002918     0.168588
H     10.048275    14.968859     7.466671     0.170346
H     -0.142464    13.968431     6.608565     0.171122
H     12.469050     9.843068     9.673776     0.167668
H     10.935803     9.648724     9.408567     0.171940
H     11.856409    10.238375     8.285251     0.177489
H     10.391575    15.494481    10.904196     0.172327
H      9.886010    15.293507     9.434068     0.161833
H      9.069166    14.697231    10.632611     0.167987
H      1.893054    11.801962    10.973048     0.267129
H      6.942434     8.739555     1.578507     0.273178
H      7.486654     4.452960     0.274135     0.172228
H      5.952305     4.132736     0.316211     0.166343
H      6.842011     3.869936     1.579782     0.171640
H      5.113353     9.472763     2.912206     0.169007
H      4.669613     8.379586     3.946268     0.171378
H      3.821853     8.622511     2.650821     0.171922
H      2.248890     3.905267     0.610747     0.167538
H      3.782136     4.037773     0.309836     0.171009
H      2.861518     5.305420     0.258834     0.177446
H      4.326334     5.665416     6.120222     0.172990
H      4.831889     6.838097     5.211114     0.162826
H      5.648746     5.501988     5.293992     0.167637
H      1.786381     3.759518     2.956832     0.267643
H      4.095963    13.344929    11.171956     0.273178
H      3.551743    17.631524    12.476328     0.172228
H      5.086092    17.951748    12.434252     0.166343
H      4.196386    18.214548    11.170681     0.171640
H      5.925044    12.611721     9.838257     0.169007
H      6.368784    13.704898     8.804195     0.171378
H      7.216544    13.461973    10.099642     0.171922
H      8.789507    18.179217    12.139716     0.167538
H      7.256261    18.046711    12.440627     0.171009
H      8.176879    16.779064    12.491629     0.177445
H      6.712063    16.419068     6.630241     0.172990
H      6.206508    15.246387     7.539349     0.162826
H      5.389651    16.582496     7.456471     0.167637
H      9.252016    18.324966     9.793631     0.267643
H     10.621963     4.358747     4.392535     0.273053
H     11.166162     5.372438     8.757018     0.171928
H      9.631810     5.568990     9.013302     0.167140
H     10.521506     6.794675     8.609113     0.171883
H      8.792877     5.147157     3.090712     0.169050
H      8.349122     6.589273     3.520403     0.170450
H      7.501373     5.345920     3.957744     0.171448
H      5.928392     5.937800     9.063029     0.167684
H      7.461641     5.610951     9.098730     0.171795
H      6.541032     4.932955     8.026416     0.178531
H      8.005809     9.829065     4.783974     0.171349
H      8.511379     8.455411     4.222953     0.162240
H      9.328226     9.195243     5.338619     0.167737
H      5.465865     8.042444     8.016216     0.265427
H      0.416434    17.725737     8.357928     0.273053
H     -0.127765    16.712046     3.993445     0.171928
H      1.406587    16.515494     3.737161     0.167140
H      0.516891    15.289809     4.141350     0.171883
H      2.245520    16.937327     9.659751     0.169050
H      2.689275    15.495211     9.230060     0.170450
H      3.537024    16.738564     8.792719     0.171448
H      5.110005    16.146684     3.687434     0.167684
H      3.576756    16.473533     3.651733     0.171795
H      4.497365    17.151529     4.724047     0.178530
H      3.032588    12.255419     7.966489     0.171349
H      2.527018    13.629073     8.527510     0.162240
H      1.710171    12.889241     7.411844     0.167737
H      5.572532    14.042040     4.734247     0.265427
C      4.468341    10.558382     9.380643     0.276726
C      2.748534    10.677180     4.392662     0.237680
C      1.674493     9.752283     4.328145    -0.160782
C      1.837869     8.935383     5.431697     0.239453
C      3.022281    11.782061     3.438800    -0.530177
C      1.029858     7.809078     5.946816    -0.536529
C     -0.397440    10.501162     3.010384     0.241367
C      0.603758     9.603210     3.323026    -0.164474
C      0.307931     8.456141     2.542697     0.235486
C     -0.659059    11.879233     3.517853    -0.532542
C      1.088360     7.195119     2.448089    -0.532879
C      6.570056    11.526102     3.369820     0.276726
C      8.289863    11.407304     8.357801     0.237679
C      9.363904    12.332201     8.422318    -0.160782
C      9.200528    13.149101     7.318766     0.239453
C      8.016116    10.302423     9.311663    -0.530177
C     10.008539    14.275406     6.803647    -0.536529
C     11.435837    11.583322     9.740079     0.241367
C     10.434639    12.481274     9.427437    -0.164474
C     10.730466    13.628343    10.207766     0.235486
C     11.697456    10.205251     9.232610    -0.532542
C      9.950037    14.889365    10.302374    -0.532879
C      0.788805    17.567697    11.666801     0.278092
C      6.428056     5.827058     1.307432     0.236325
C      5.354009     6.233635     2.140675    -0.160374
C      5.517372     7.597792     2.296358     0.239826
C      6.701818     4.448545     0.827505    -0.527214
C      4.709349     8.607053     3.014209    -0.538018
C      3.282091     4.717980     2.151003     0.240676
C      4.283280     5.437714     2.772333    -0.164982
C      3.987451     5.335468     4.155886     0.236420
C      3.020478     4.468421     0.703826    -0.531362
C      4.767872     5.884049     5.295267    -0.534800
C     10.249592     4.516787     1.083662     0.278092
C      4.610341    16.257426    11.443031     0.236325
C      5.684388    15.850849    10.609788    -0.160374
C      5.521025    14.486692    10.454105     0.239826
C      4.336579    17.635939    11.922958    -0.527214
C      6.329048    13.477431     9.736254    -0.538018
C      7.756306    17.366504    10.599460     0.240676
C      6.755117    16.646770     9.978130    -0.164982
C      7.050946    16.749016     8.594577     0.236420
C      8.017919    17.616063    12.046637    -0.531362
C      6.270525    16.200435     7.455196    -0.534800
C      8.147802    16.042889     4.453482     0.277344
C     10.107566     5.580247     7.050369     0.237640
C      9.033516     6.098566     6.281643    -0.160038
C      9.196887     5.551309     5.022407     0.240457
C     10.381322     5.853878     8.484158    -0.528705
C      8.388866     5.668353     3.789438    -0.537740
C      6.961588     6.865342     7.589076     0.240369
C      7.962777     7.043560     6.655104    -0.166004
C      7.666937     8.292875     6.051880     0.234982
C      6.699983     5.736830     8.528785    -0.534012
C      8.447354     9.005316     5.007107    -0.533129
C      2.890595     6.041595     8.296981     0.277344
C      0.930831    16.504237     5.700094     0.237640
C      2.004881    15.985918     6.468820    -0.160039
C      1.841510    16.533175     7.728056     0.240457
C      0.657075    16.230606     4.266305    -0.528705
C      2.649531    16.416131     8.961025    -0.537740
C      4.076809    15.219142     5.161387     0.240369
C      3.075620    15.040924     6.095359    -0.166004
C      3.371460    13.791609     6.698583     0.234982
C      4.338414    16.347654     4.221678    -0.534011
C      2.591043    13.079168     7.743356    -0.533129
S      4.162246    10.498980    10.973813    -0.337654
S      6.876151    11.585504     1.776650    -0.337654
S      0.482699    18.977123    10.921664    -0.343617
S     10.555698     3.107361     1.828799    -0.343617
S      7.841711    14.692865     3.605448    -0.342877
S      3.196686     7.391619     9.145015    -0.342877
N      4.714497    10.595701     8.244704    -0.479325
N      3.526751    10.426083     5.461533    -0.224831
N      2.951652     9.356315     6.067435    -0.198399
N     -0.811375     8.631047     1.816431    -0.242379
N     -1.202144     9.904217     2.121295    -0.197562
N      6.323900    11.488783     4.505759    -0.479324
N      7.511646    11.658401     7.288930    -0.224830
N      8.086745    12.728169     6.683028    -0.198399
N     11.849772    13.453437    10.934032    -0.242378
N     12.240541    12.180267    10.629168    -0.197562
N     12.073470    16.565286    12.202448    -0.487488
N      7.206264     6.878276     0.990456    -0.221388
N      6.631153     7.937890     1.613954    -0.197659
N      2.868151     4.619049     4.367544    -0.242698
N      2.477389     4.246480     3.112516    -0.197125
N     -1.035073     5.519198     0.548015    -0.487488
N      3.832133    15.206208    11.760007    -0.221388
N      4.407244    14.146594    11.136509    -0.197659
N      8.170246    17.465435     8.382919    -0.242698
N      8.561008    17.838004     9.637947    -0.197125
N      8.393957    17.007981     5.053774    -0.485971
N     10.885784     4.780125     6.298474    -0.223071
N     10.310676     4.790279     5.069074    -0.197521
N      6.547631     8.834387     6.566488    -0.241168
N      6.156875     7.933787     7.516653    -0.195032
N      2.644440     5.076503     7.696689    -0.485971
N      0.152613    17.304359     6.451989    -0.223071
N      0.727721    17.294205     7.681389    -0.197521
N      4.490766    13.250097     6.183975    -0.241168
N      4.881522    14.150697     5.233810    -0.195032

The following XYZ coordinates are in angstroms. Other properties are in atomic units.
The sperically averaged electron density of each atom fit to a function of the form exp(a - br)
eigen_1, eigen_2 and eigen_3 are the three eigenvalues of traceless quadrupole moment tensor
  atom number  atomic symbol              X              Y              Z     net charge C6 coefficient C8 coefficient C10 coefficient fluctuating dipole atomic polarizability isotropic forcefield polarizability              a              b squared Pearson coefficient          <r^3>          <r^4>         wp_QDO          m_QDO          q_QDO       dipole_x       dipole_y       dipole_z         dipole            Qxy            Qxz            Qyz     Q(x^2-y^2)  Q(3z^2 - R^2)        eigen_1        eigen_2        eigen_3 static polarizability      alpha(xx)      alpha(xy)      alpha(xz)      alpha(yy)      alpha(yz)      alpha(zz) atomic spin moment
            1             Fe       5.519198      11.042242       6.375231       0.656579     152.232079 0.30942396E+04  0.11221805E+06                                23.599135                           18.714938       0.958686       2.006918                    0.998455      61.614091     182.533975       0.397872       0.424477      -1.121410       0.000000       0.000000       0.000000       0.000000      -0.062847      -0.137072       0.039009       0.055585       0.661464      -0.185364      -0.096326       0.281690             28.209423      32.486715      -0.218262       2.362762      25.369757       3.405002      26.771797           3.822989
            2             Fe      -1.839791       7.361480       0.000000       0.663931     151.897167 0.30848113E+04  0.11177293E+06                                23.557144                           18.680691       0.961910       2.009192                    0.998492      61.419369     181.778234       0.398483       0.424217      -1.121761       0.000000       0.000000      -0.000000       0.000000      -0.004506       0.025976      -0.169592      -0.239121      -0.023377      -0.139530      -0.101101       0.240631             28.154563      32.396697       2.128222      -0.962473      23.459750      -2.321683      28.607242           3.831826
            3             Fe       1.839739       3.680762       6.375231       0.665034     151.810718 0.30826659E+04  0.11167412E+06                                23.547623                           18.673808       0.959641       2.008815                    0.998460      61.392122     181.671675       0.398574       0.424200      -1.121789       0.000000       0.000000      -0.000000       0.000000       0.032551      -0.006691       0.144786      -0.289709      -0.161241      -0.142587      -0.101821       0.244408             28.142131      32.382834      -1.896689      -1.358931      29.315582      -1.065829      22.727977           3.831720
            4              H       3.262941       8.986182       6.779421       0.273182       0.602316 0.38720736E+01  0.32846272E+02                                 1.341081                            1.279555      -1.387542       2.293523                    0.998373       3.122261       9.118840       0.455363       1.585644      -0.648620       0.012838      -0.014356       0.023950       0.030733       0.007004       0.006865      -0.004414       0.002589      -0.021252      -0.013464       0.002371       0.011093              1.358257       1.311628      -0.087171       0.236412       1.260928      -0.153046       1.502215          -0.000315
            5              H       3.807116      12.259086       3.719310       0.173622       0.994985 0.72454664E+01  0.70647135E+02                                 1.763182                            1.658201      -1.425045       2.228242                    0.994164       3.659290      10.825917       0.441407       1.423112      -0.678074       0.013482       0.005423       0.007431       0.016322       0.003335       0.001973      -0.005419      -0.001633      -0.006596      -0.007558       0.001363       0.006195              1.815287       2.076623       0.474022       0.277103       1.858795       0.283291       1.510444          -0.000212
            6              H       2.272764      12.382758       3.420949       0.166846       0.913253 0.65703364E+01  0.61031778E+02                                 1.529042                            1.475431      -0.788826       2.519319                    0.999821       3.117250       8.321609       0.530708       1.242458      -0.718549      -0.008327       0.007223       0.002559       0.011316      -0.001542      -0.002554      -0.004229      -0.000230      -0.001742      -0.005794       0.001528       0.004267              1.534592       1.787665      -0.356721       0.002617       1.601896       0.049816       1.214216           0.000017
            7              H       3.162471      11.419873       2.561568       0.171333       0.928573 0.67404216E+01  0.63531349E+02                                 1.597539                            1.535140      -0.833229       2.503994                    0.999465       3.223041       8.902030       0.495638       1.311114      -0.703168       0.003983      -0.007376      -0.009714       0.012831      -0.001912      -0.001340       0.001689      -0.013241       0.009338      -0.008551       0.002141       0.006410              1.619566       1.324631      -0.069774      -0.120770       1.476196       0.362824       2.057870           0.000007
            8              H       1.433870       7.464564       6.747545       0.168588       0.850666 0.63418741E+01  0.60396985E+02                                 1.642763                            1.595327      -1.447004       2.212633                    0.992871       3.802222      11.476580       0.427361       1.504919      -0.662181       0.007351      -0.007482       0.009839       0.014381       0.000127      -0.004461      -0.006043       0.002384      -0.007216      -0.008470       0.001338       0.007132              1.646191       1.540896      -0.097083       0.239417       1.561695      -0.314672       1.835983          -0.000099
            9              H       0.990122       7.115625       5.283792       0.170346       0.816359 0.61170204E+01  0.57704688E+02                                 1.597376                            1.566455      -1.428024       2.226135                    0.991957       3.734244      11.200519       0.431626       1.504274      -0.662568       0.001448      -0.008907      -0.009533       0.013126       0.001792       0.001970       0.003179       0.001208       0.003244      -0.003442      -0.001370       0.004812              1.600557       1.351715       0.079868      -0.010958       1.735445       0.347086       1.714512          -0.000008
           10              H      11.180861       8.116053       6.141898       0.171122       0.854492 0.62797515E+01  0.58887364E+02                                 1.579949                            1.535194      -1.044853       2.404984                    0.997568       3.421166       9.820583       0.464099       1.407393      -0.682182      -0.011847       0.006465       0.003781       0.014016      -0.006376      -0.005171       0.001677       0.006137      -0.003446      -0.006956      -0.003180       0.010136              1.598971       2.122018      -0.169058      -0.171329       1.377948       0.028688       1.296946           0.000018
           11              H      -1.430653      12.241416       3.076687       0.167668       1.135672 0.87950054E+01  0.89466929E+02                                 1.876266                            1.790162      -1.479475       2.188248                    0.994673       3.773242      11.177491       0.440656       1.366406      -0.689185      -0.010283       0.001962      -0.008653       0.013582      -0.000224      -0.003941      -0.000758       0.002123       0.008778      -0.003433      -0.002139       0.005572              1.891925       2.201662      -0.367468       0.288834       1.828530      -0.054677       1.645584           0.000120
           12              H       0.102594      12.435760       3.341896       0.171940       0.918967 0.66182883E+01  0.61723240E+02                                 1.552201                            1.494643      -0.783456       2.525429                    0.999870       3.110794       8.380335       0.518851       1.265788      -0.713660       0.008993       0.005249      -0.005940       0.011988       0.002608      -0.002907      -0.001913       0.000582       0.006301      -0.003747      -0.001558       0.005305              1.557478       1.826996       0.350037      -0.081730       1.604194       0.002655       1.241243           0.000037
           13              H      -0.818012      11.846109       4.465212       0.177490       0.816623 0.59303497E+01  0.54459125E+02                                 1.499444                            1.467217      -0.788815       2.534126                    0.999541       3.188217       8.862970       0.489978       1.361255      -0.692457      -0.004900      -0.002878       0.014671       0.015733       0.001892      -0.002735      -0.000454      -0.003518       0.018113      -0.006064      -0.000725       0.006789              1.503644       1.271322      -0.012913      -0.177067       1.312261       0.132818       1.927349           0.000029
           14              H       0.646822       6.590003       1.846267       0.172328       0.818682 0.59350311E+01  0.55545515E+02                                 1.600416                            1.542312      -1.343572       2.265102                    0.993856       3.677953      10.974305       0.435439       1.502978      -0.662964      -0.010306      -0.007882      -0.010913       0.016954      -0.001088      -0.003839       0.003504      -0.002316      -0.001318      -0.005041      -0.000740       0.005781              1.619798       1.550114       0.222938       0.271664       1.600543       0.341260       1.708736          -0.000421
           15              H       1.152387       6.790977       3.316395       0.161833       0.820177 0.60547354E+01  0.56759205E+02                                 1.581077                            1.541707      -1.278500       2.289837                    0.993712       3.660938      10.813715       0.443839       1.472108      -0.668646      -0.001929      -0.004461       0.011757       0.012722      -0.000022       0.000641      -0.001856       0.000718       0.007470      -0.002352      -0.000942       0.003294              1.589656       1.333287      -0.067800       0.038207       1.422814      -0.259455       2.012865          -0.000018
           16              H       1.969231       7.387253       2.117852       0.167987       0.854732 0.63127772E+01  0.59086832E+02                                 1.563026                            1.526371      -0.908913       2.467911                    0.998702       3.355768       9.524587       0.472830       1.383983      -0.687227       0.009795       0.005236      -0.008308       0.013870       0.003892      -0.006298      -0.001813       0.004598       0.001508      -0.005815      -0.003274       0.009089              1.576321       2.063446       0.069668      -0.227284       1.292475      -0.019882       1.373042           0.000001
           17              H       9.145343      10.282522       1.777415       0.267129       0.652342 0.41757864E+01  0.35954502E+02                                 1.393681                            1.312263      -1.319816       2.317561                    0.998682       3.125646       9.078373       0.459998       1.546447      -0.655291      -0.020094       0.014501      -0.015700       0.029335       0.001632       0.010091       0.004219      -0.018879      -0.005678      -0.015862       0.002894       0.012968              1.430270       1.694752      -0.189345       0.250780       1.225812      -0.047876       1.370247           0.000039
           18              H       7.775456      13.098302       5.971042       0.273182       0.602316 0.38720736E+01  0.32846272E+02                                 1.341081                            1.279555      -1.387542       2.293523                    0.998373       3.122261       9.118840       0.455363       1.585644      -0.648620      -0.012838       0.014356      -0.023950       0.030733       0.007004       0.006865      -0.004414       0.002589      -0.021252      -0.013464       0.002371       0.011093              1.358257       1.311628      -0.087171       0.236412       1.260928      -0.153046       1.502215          -0.000315
           19              H       7.231281       9.825398       9.031153       0.173622       0.994985 0.72454664E+01  0.70647135E+02                                 1.763182                            1.658201      -1.425045       2.228242                    0.994164       3.659290      10.825917       0.441407       1.423112      -0.678074      -0.013482      -0.005423      -0.007431       0.016322       0.003335       0.001973      -0.005419      -0.001633      -0.006596      -0.007558       0.001363       0.006195              1.815287       2.076623       0.474022       0.277102       1.858795       0.283291       1.510444          -0.000212
           20              H       8.765633       9.701726       9.329514       0.166846       0.913253 0.65703364E+01  0.61031778E+02                                 1.529042                            1.475431      -0.788826       2.519319                    0.999821       3.117250       8.321609       0.530708       1.242458      -0.718549       0.008327      -0.007223      -0.002559       0.011316      -0.001542      -0.002554      -0.004229      -0.000230      -0.001742      -0.005794       0.001528       0.004267              1.534592       1.787665      -0.356721       0.002617       1.601896       0.049816       1.214216           0.000017
           21              H       7.875926      10.664611      10.188895       0.171333       0.928573 0.67404215E+01  0.63531349E+02                                 1.597539                            1.535140      -0.833229       2.503994                    0.999465       3.223041       8.902030       0.495638       1.311114      -0.703168      -0.003983       0.007376       0.009714       0.012831      -0.001912      -0.001340       0.001689      -0.013241       0.009338      -0.008551       0.002141       0.006410              1.619566       1.324631      -0.069774      -0.120770       1.476196       0.362824       2.057870           0.000007
           22              H       9.604527      14.619920       6.002918       0.168588       0.850666 0.63418732E+01  0.60396975E+02                                 1.642763                            1.595327      -1.447003       2.212633                    0.992871       3.802222      11.476581       0.427361       1.504920      -0.662181      -0.007351       0.007482      -0.009839       0.014381       0.000127      -0.004461      -0.006043       0.002384      -0.007216      -0.008470       0.001338       0.007132              1.646191       1.540896      -0.097083       0.239417       1.561695      -0.314672       1.835983          -0.000099
           23              H      10.048275      14.968859       7.466671       0.170346       0.816359 0.61170204E+01  0.57704688E+02                                 1.597376                            1.566455      -1.428024       2.226135                    0.991957       3.734244      11.200519       0.431626       1.504274      -0.662568      -0.001448       0.008907       0.009533       0.013126       0.001792       0.001970       0.003179       0.001208       0.003244      -0.003442      -0.001370       0.004812              1.600557       1.351715       0.079868      -0.010958       1.735445       0.347086       1.714513          -0.000008
           24              H      -0.142464      13.968431       6.608565       0.171122       0.854493 0.62797564E+01  0.58887419E+02                                 1.579950                            1.535194      -1.044854       2.404984                    0.997568       3.421167       9.820585       0.464100       1.407392      -0.682182       0.011847      -0.006465      -0.003781       0.014016      -0.006376      -0.005171       0.001677       0.006137      -0.003446      -0.006956      -0.003180       0.010136              1.598971       2.122019      -0.169058      -0.171329       1.377948       0.028688       1.296947           0.000018
           25              H      12.469050       9.843068       9.673776       0.167668       1.135673 0.87950107E+01  0.89466993E+02                                 1.876266                            1.790162      -1.479475       2.188248                    0.994673       3.773243      11.177493       0.440656       1.366405      -0.689185       0.010283      -0.001962       0.008653       0.013582      -0.000224      -0.003941      -0.000758       0.002123       0.008778      -0.003433      -0.002139       0.005572              1.891926       2.201662      -0.367468       0.288834       1.828530      -0.054677       1.645585           0.000120
           26              H      10.935803       9.648724       9.408567       0.171940       0.918967 0.66182893E+01  0.61723253E+02                                 1.552202                            1.494644      -0.783456       2.525429                    0.999870       3.110794       8.380336       0.518850       1.265788      -0.713660      -0.008993      -0.005249       0.005940       0.011988       0.002608      -0.002907      -0.001913       0.000582       0.006301      -0.003747      -0.001558       0.005305              1.557478       1.826997       0.350037      -0.081730       1.604194       0.002655       1.241243           0.000037
           27              H      11.856409      10.238375       8.285251       0.177489       0.816623 0.59303523E+01  0.54459156E+02                                 1.499445                            1.467217      -0.788815       2.534126                    0.999540       3.188218       8.862974       0.489977       1.361256      -0.692457       0.004900       0.002878      -0.014671       0.015733       0.001892      -0.002735      -0.000454      -0.003518       0.018113      -0.006064      -0.000725       0.006789              1.503645       1.271322      -0.012913      -0.177067       1.312262       0.132818       1.927350           0.000029
           28              H      10.391575      15.494481      10.904196       0.172327       0.818682 0.59350299E+01  0.55545503E+02                                 1.600417                            1.542312      -1.343572       2.265102                    0.993856       3.677953      10.974306       0.435439       1.502979      -0.662964       0.010306       0.007882       0.010913       0.016954      -0.001088      -0.003839       0.003504      -0.002316      -0.001318      -0.005041      -0.000740       0.005781              1.619798       1.550114       0.222938       0.271664       1.600543       0.341261       1.708736          -0.000421
           29              H       9.886010      15.293507       9.434068       0.161833       0.820176 0.60547345E+01  0.56759196E+02                                 1.581077                            1.541707      -1.278500       2.289837                    0.993712       3.660938      10.813716       0.443839       1.472108      -0.668646       0.001929       0.004461      -0.011757       0.012722      -0.000022       0.000641      -0.001856       0.000718       0.007470      -0.002352      -0.000942       0.003294              1.589656       1.333287      -0.067800       0.038207       1.422814      -0.259456       2.012865          -0.000018
           30              H       9.069166      14.697231      10.632611       0.167987       0.854732 0.63127779E+01  0.59086838E+02                                 1.563026                            1.526371      -0.908913       2.467911                    0.998702       3.355768       9.524586       0.472830       1.383983      -0.687227      -0.009795      -0.005236       0.008308       0.013870       0.003892      -0.006298      -0.001813       0.004598       0.001508      -0.005815      -0.003274       0.009089              1.576321       2.063445       0.069668      -0.227284       1.292475      -0.019882       1.373041           0.000001
           31              H       1.893054      11.801962      10.973048       0.267129       0.652342 0.41757857E+01  0.35954496E+02                                 1.393681                            1.312263      -1.319816       2.317561                    0.998682       3.125646       9.078374       0.459998       1.546447      -0.655291       0.020094      -0.014501       0.015700       0.029335       0.001632       0.010091       0.004219      -0.018879      -0.005678      -0.015862       0.002894       0.012968              1.430271       1.694752      -0.189345       0.250780       1.225812      -0.047876       1.370247           0.000039
           32              H       6.942434       8.739555       1.578507       0.273178       0.599667 0.38488120E+01  0.32586543E+02                                 1.335451                            1.274456      -1.366786       2.303307                    0.998548       3.106532       9.052191       0.457130       1.582539      -0.649202       0.012469       0.028007       0.000340       0.030659       0.002544      -0.009699       0.006031       0.005862      -0.012274      -0.013562       0.002296       0.011266              1.352468       1.306114       0.246683      -0.042338       1.567232      -0.027828       1.184059          -0.000221
           33              H       7.486654       4.452960       0.274135       0.172228       0.996104 0.72524512E+01  0.70713951E+02                                 1.762855                            1.657719      -1.408771       2.234612                    0.994413       3.658533      10.814421       0.442097       1.420916      -0.678511       0.013952       0.003913      -0.009035       0.017076       0.000138      -0.003751       0.004465      -0.003362      -0.012121      -0.007621       0.001458       0.006163              1.815011       2.077030       0.003118      -0.549461       1.351637       0.009101       2.016366          -0.000150
           34              H       5.952305       4.132736       0.316211       0.166343       0.915750 0.65930067E+01  0.61304095E+02                                 1.532882                            1.478804      -0.797798       2.515078                    0.999800       3.121648       8.341536       0.529580       1.243852      -0.718242      -0.008358      -0.001754      -0.007431       0.011321      -0.001326       0.002629       0.002455      -0.003264      -0.010296      -0.005697       0.001488       0.004209              1.538537       1.792998       0.181546       0.309226       1.270668       0.143695       1.551945           0.000000
           35              H       6.842011       3.869936       1.579782       0.171640       0.928769 0.67403656E+01  0.63523135E+02                                 1.596977                            1.534477      -0.832736       2.504063                    0.999489       3.221343       8.893346       0.496123       1.309992      -0.703402       0.004475      -0.004660       0.010908       0.012678      -0.000127       0.002353      -0.000076      -0.010328       0.018942      -0.008691       0.002006       0.006685              1.619056       1.324016      -0.069837       0.121058       1.597553      -0.433470       1.935600          -0.000017
           36              H       5.113353       9.472763       2.912206       0.169007       0.850694 0.63424599E+01  0.60402223E+02                                 1.642508                            1.595160      -1.445717       2.213092                    0.992834       3.801641      11.473718       0.427493       1.504466      -0.662250       0.007039       0.012300       0.001569       0.014258      -0.003984       0.002043       0.004218      -0.000959      -0.017266      -0.008506       0.001313       0.007193              1.645910       1.540622       0.255628      -0.035569       2.039429       0.038579       1.357679          -0.000124
           37              H       4.669613       8.379586       3.946268       0.171378       0.814975 0.61036307E+01  0.57543010E+02                                 1.595123                            1.564379      -1.422177       2.228868                    0.991991       3.728536      11.177532       0.432091       1.503581      -0.662688       0.001155      -0.003579       0.012635       0.013183       0.000744      -0.002658      -0.002506       0.002323       0.005861      -0.003415      -0.001352       0.004767              1.598266       1.350091      -0.049287      -0.063535       1.417402      -0.164101       2.027304          -0.000049
           38              H       3.821853       8.622511       2.650821       0.171922       0.852236 0.62593846E+01  0.58651555E+02                                 1.577561                            1.533041      -1.041530       2.406871                    0.997649       3.416105       9.803854       0.464249       1.408015      -0.682074      -0.011827       0.000038      -0.007377       0.013940      -0.001377       0.007994      -0.001445       0.006485      -0.002453      -0.006910      -0.003110       0.010020              1.596479       2.118010      -0.063535       0.231403       1.290751       0.020675       1.380676           0.000006
           39              H       2.248890       3.905267       0.610747       0.167538       1.139787 0.88342192E+01  0.89972691E+02                                 1.881307                            1.794486      -1.489510       2.183391                    0.994709       3.780311      11.207878       0.439967       1.366921      -0.689068      -0.010270      -0.008599       0.002558       0.013637      -0.003251       0.001969      -0.002119      -0.002540      -0.005385      -0.003187      -0.002324       0.005511              1.897135       2.208781       0.436286       0.174498       1.743196       0.106994       1.739430           0.000123
           40              H       3.782136       4.037773       0.309836       0.171009       0.922437 0.66501341E+01  0.62107653E+02                                 1.557669                            1.499451      -0.800370       2.517997                    0.999828       3.117677       8.410517       0.517281       1.267842      -0.713222       0.009180      -0.007702      -0.001647       0.012095      -0.003665      -0.000742      -0.000481      -0.004093      -0.006486      -0.003643      -0.001635       0.005279              1.563091       1.834599      -0.247530      -0.264046       1.333846       0.156857       1.520829           0.000030
           41              H       2.861518       5.305420       0.258834       0.177446       0.818521 0.59502471E+01  0.54711188E+02                                 1.504369                            1.471717      -0.795003       2.531553                    0.999472       3.197031       8.905634       0.488000       1.365039      -0.691679      -0.004489       0.013849      -0.004639       0.015279      -0.003428      -0.000333      -0.003107      -0.009582      -0.000047      -0.006176      -0.000896       0.007072              1.508668       1.274857      -0.147819       0.100341       1.664820      -0.334848       1.586328           0.000018
           42              H       4.326334       5.665416       6.120222       0.172990       0.816923 0.59193003E+01  0.55363334E+02                                 1.598409                            1.540516      -1.345403       2.264551                    0.993931       3.673335      10.958223       0.435573       1.503465      -0.662889      -0.009726      -0.005469       0.012150       0.016496      -0.002764       0.002792      -0.000952       0.002423       0.011890      -0.005069      -0.000678       0.005747              1.617714       1.548167       0.123534      -0.328153       1.384630      -0.217080       1.920346          -0.000400
           43              H       4.831889       6.838097       5.211114       0.162826       0.818583 0.60423798E+01  0.56634801E+02                                 1.581316                            1.541986      -1.286233       2.287006                    0.993580       3.661644      10.827679       0.442840       1.475652      -0.668004      -0.001842       0.012025      -0.002056       0.012337       0.000398      -0.000328      -0.000834      -0.003882      -0.006712      -0.002410      -0.000826       0.003236              1.589870       1.333551       0.067006       0.039645       2.090228      -0.125662       1.345831          -0.000022
           44              H       5.648746       5.501988       5.293992       0.167637       0.855976 0.63220130E+01  0.59171002E+02                                 1.561770                            1.525229      -0.890257       2.475385                    0.998816       3.354833       9.509194       0.474249       1.379896      -0.688014       0.009844      -0.009904      -0.000542       0.013974      -0.007565      -0.000112      -0.000355       0.001058      -0.010046      -0.005952      -0.003307       0.009259              1.575014       2.061372      -0.231358       0.053272       1.369160      -0.024942       1.294510          -0.000024
           45              H       1.786381       3.759518       2.956832       0.267643       0.651249 0.41666194E+01  0.35850155E+02                                 1.391217                            1.310132      -1.316544       2.319366                    0.998721       3.120701       9.056085       0.460809       1.544819      -0.655568      -0.019659      -0.020929      -0.004768       0.029107       0.007774      -0.006375       0.003153      -0.006000       0.032583      -0.015638       0.002810       0.012828              1.427658       1.691285       0.310807       0.038405       1.373126      -0.038517       1.218564           0.000011
           46              H       4.095963      13.344929      11.171956       0.273178       0.599667 0.38488120E+01  0.32586543E+02                                 1.335451                            1.274456      -1.366785       2.303307                    0.998548       3.106532       9.052191       0.457130       1.582539      -0.649202      -0.012469      -0.028007      -0.000340       0.030659       0.002544      -0.009699       0.006031       0.005862      -0.012274      -0.013562       0.002296       0.011266              1.352468       1.306114       0.246683      -0.042339       1.567232      -0.027828       1.184059          -0.000221
           47              H       3.551743      17.631524      12.476328       0.172228       0.996104 0.72524515E+01  0.70713951E+02                                 1.762855                            1.657719      -1.408771       2.234613                    0.994413       3.658533      10.814419       0.442097       1.420916      -0.678511      -0.013952      -0.003913       0.009035       0.017076       0.000138      -0.003751       0.004465      -0.003362      -0.012121      -0.007621       0.001458       0.006163              1.815010       2.077029       0.003118      -0.549461       1.351637       0.009101       2.016365          -0.000150
           48              H       5.086092      17.951748      12.434252       0.166343       0.915750 0.65930076E+01  0.61304107E+02                                 1.532882                            1.478804      -0.797798       2.515078                    0.999800       3.121648       8.341537       0.529580       1.243852      -0.718242       0.008358       0.001754       0.007431       0.011320      -0.001326       0.002629       0.002455      -0.003264      -0.010296      -0.005697       0.001488       0.004209              1.538537       1.792998       0.181546       0.309226       1.270668       0.143695       1.551945           0.000000
           49              H       4.196386      18.214548      11.170681       0.171640       0.928769 0.67403656E+01  0.63523135E+02                                 1.596977                            1.534477      -0.832736       2.504063                    0.999489       3.221343       8.893346       0.496123       1.309992      -0.703402      -0.004475       0.004660      -0.010908       0.012678      -0.000127       0.002353      -0.000076      -0.010328       0.018942      -0.008691       0.002006       0.006685              1.619056       1.324016      -0.069837       0.121058       1.597553      -0.433470       1.935600          -0.000017
           50              H       5.925044      12.611721       9.838257       0.169007       0.850695 0.63424618E+01  0.60402243E+02                                 1.642508                            1.595160      -1.445716       2.213092                    0.992834       3.801641      11.473716       0.427493       1.504465      -0.662250      -0.007039      -0.012300      -0.001569       0.014258      -0.003984       0.002043       0.004218      -0.000959      -0.017266      -0.008506       0.001313       0.007193              1.645910       1.540622       0.255628      -0.035569       2.039429       0.038579       1.357679          -0.000124
           51              H       6.368784      13.704898       8.804195       0.171378       0.814976 0.61036307E+01  0.57543011E+02                                 1.595123                            1.564379      -1.422177       2.228868                    0.991991       3.728536      11.177532       0.432091       1.503581      -0.662688      -0.001155       0.003579      -0.012635       0.013183       0.000744      -0.002658      -0.002506       0.002323       0.005861      -0.003415      -0.001352       0.004767              1.598266       1.350091      -0.049287      -0.063535       1.417402      -0.164101       2.027304          -0.000049
           52              H       7.216544      13.461973      10.099642       0.171922       0.852236 0.62593824E+01  0.58651535E+02                                 1.577561                            1.533042      -1.041531       2.406870                    0.997649       3.416105       9.803857       0.464248       1.408016      -0.682074       0.011827      -0.000038       0.007377       0.013940      -0.001377       0.007994      -0.001445       0.006485      -0.002453      -0.006910      -0.003110       0.010020              1.596479       2.118010      -0.063535       0.231403       1.290751       0.020675       1.380677           0.000006
           53              H       8.789507      18.179217      12.139716       0.167538       1.139787 0.88342193E+01  0.89972692E+02                                 1.881307                            1.794486      -1.489510       2.183391                    0.994709       3.780311      11.207878       0.439967       1.366921      -0.689068       0.010270       0.008599      -0.002558       0.013637      -0.003251       0.001969      -0.002119      -0.002540      -0.005385      -0.003187      -0.002324       0.005511              1.897135       2.208781       0.436286       0.174498       1.743196       0.106994       1.739430           0.000123
           54              H       7.256261      18.046711      12.440627       0.171009       0.922437 0.66501383E+01  0.62107699E+02                                 1.557669                            1.499451      -0.800370       2.517997                    0.999828       3.117678       8.410519       0.517281       1.267842      -0.713222      -0.009180       0.007702       0.001647       0.012095      -0.003665      -0.000742      -0.000481      -0.004093      -0.006486      -0.003643      -0.001635       0.005279              1.563092       1.834599      -0.247530      -0.264046       1.333846       0.156857       1.520830           0.000030
           55              H       8.176879      16.779064      12.491629       0.177445       0.818522 0.59502525E+01  0.54711250E+02                                 1.504369                            1.471718      -0.795003       2.531552                    0.999472       3.197033       8.905641       0.488000       1.365039      -0.691679       0.004489      -0.013849       0.004639       0.015279      -0.003428      -0.000333      -0.003107      -0.009582      -0.000047      -0.006176      -0.000896       0.007072              1.508669       1.274857      -0.147819       0.100341       1.664821      -0.334848       1.586329           0.000018
           56              H       6.712063      16.419068       6.630241       0.172990       0.816923 0.59192991E+01  0.55363322E+02                                 1.598409                            1.540516      -1.345403       2.264551                    0.993931       3.673335      10.958223       0.435573       1.503465      -0.662889       0.009726       0.005469      -0.012150       0.016496      -0.002764       0.002792      -0.000952       0.002423       0.011890      -0.005069      -0.000678       0.005747              1.617714       1.548167       0.123534      -0.328153       1.384630      -0.217080       1.920346          -0.000400
           57              H       6.206508      15.246387       7.539349       0.162826       0.818583 0.60423798E+01  0.56634801E+02                                 1.581316                            1.541986      -1.286233       2.287006                    0.993580       3.661644      10.827679       0.442840       1.475652      -0.668004       0.001842      -0.012025       0.002056       0.012337       0.000398      -0.000328      -0.000834      -0.003882      -0.006712      -0.002410      -0.000826       0.003236              1.589870       1.333551       0.067006       0.039645       2.090228      -0.125662       1.345831          -0.000022
           58              H       5.389651      16.582496       7.456471       0.167637       0.855976 0.63220130E+01  0.59171002E+02                                 1.561770                            1.525229      -0.890257       2.475385                    0.998816       3.354833       9.509194       0.474249       1.379896      -0.688014      -0.009844       0.009904       0.000542       0.013974      -0.007565      -0.000112      -0.000355       0.001058      -0.010046      -0.005952      -0.003307       0.009259              1.575014       2.061372      -0.231358       0.053272       1.369160      -0.024942       1.294510          -0.000024
           59              H       9.252016      18.324966       9.793631       0.267643       0.651249 0.41666235E+01  0.35850197E+02                                 1.391217                            1.310132      -1.316544       2.319366                    0.998721       3.120702       9.056087       0.460810       1.544818      -0.655568       0.019659       0.020929       0.004768       0.029107       0.007774      -0.006375       0.003153      -0.006000       0.032583      -0.015638       0.002810       0.012828              1.427658       1.691285       0.310807       0.038405       1.373126      -0.038517       1.218564           0.000011
           60              H      10.621963       4.358747       4.392535       0.273053       0.600884 0.38612828E+01  0.32740217E+02                                 1.340608                            1.279099      -1.387912       2.293998                    0.998401       3.120572       9.119460       0.454620       1.588941      -0.648118       0.012686      -0.013628      -0.024328       0.030635      -0.009614       0.002708      -0.001725       0.013463       0.010850      -0.013549       0.002284       0.011266              1.357781       1.311128      -0.161081      -0.193669       1.308911       0.180996       1.453303          -0.000265
           61              H      11.166162       5.372438       8.757018       0.171928       0.995899 0.72513148E+01  0.70696033E+02                                 1.762136                            1.657215      -1.409327       2.234312                    0.994307       3.659134      10.813642       0.442339       1.420275      -0.678627       0.014396      -0.009689       0.000878       0.017375      -0.003236       0.001953       0.000963       0.006176       0.017012      -0.007520       0.001217       0.006302              1.814209       2.075467      -0.476785       0.271720       1.841780      -0.292235       1.525378          -0.000143
           62              H       9.631810       5.568990       9.013302       0.167140       0.912726 0.65650920E+01  0.60970410E+02                                 1.528405                            1.474779      -0.792116       2.517682                    0.999815       3.116086       8.317425       0.530864       1.242351      -0.718570      -0.008354      -0.005685       0.004590       0.011099       0.002876      -0.000209       0.001584       0.003873       0.011854      -0.005676       0.001383       0.004293              1.533981       1.787154       0.176103      -0.310114       1.353676      -0.192690       1.461113          -0.000001
           63              H      10.521506       6.794675       8.609113       0.171883       0.926501 0.67246306E+01  0.63378159E+02                                 1.599020                            1.536486      -0.848845       2.498409                    0.999360       3.221122       8.911481       0.493645       1.316497      -0.702084       0.004016       0.011601      -0.001454       0.012362       0.002188      -0.001026      -0.001735      -0.013364       0.009084      -0.008593       0.002062       0.006531              1.621091       1.325706       0.139729      -0.000034       2.229112       0.070611       1.308455          -0.000019
           64              H       8.792877       5.147157       3.090712       0.169050       0.850641 0.63421754E+01  0.60399938E+02                                 1.642527                            1.595207      -1.445020       2.213223                    0.992756       3.801884      11.475175       0.427446       1.504621      -0.662221       0.007326      -0.004717      -0.011476       0.014410       0.003847       0.002471       0.002072       0.009494       0.013774      -0.008509       0.001214       0.007295              1.645926       1.540690      -0.158542      -0.203469       1.494695       0.275785       1.902393          -0.000105
           65              H       8.349122       6.589273       3.520403       0.170450       0.815958 0.61108554E+01  0.57608897E+02                                 1.594297                            1.563610      -1.410586       2.233335                    0.992088       3.726537      11.159129       0.433044       1.500328      -0.663269       0.001341       0.013096      -0.003307       0.013573      -0.002619       0.000458      -0.000499      -0.002551      -0.010205      -0.003463      -0.001206       0.004669              1.597428       1.349523      -0.030348       0.074389       2.015715      -0.181736       1.427046          -0.000020
           66              H       7.501373       5.345920       3.957744       0.171448       0.851838 0.62552645E+01  0.58598906E+02                                 1.576662                            1.532241      -1.042119       2.406668                    0.997609       3.414813       9.796572       0.464539       1.407472      -0.682191      -0.012057      -0.006821       0.003897       0.014390       0.007588      -0.002738      -0.000177       0.003659      -0.010518      -0.006850      -0.003093       0.009942              1.595539       2.116490       0.231873      -0.060604       1.339631      -0.049225       1.330496           0.000013
           67              H       5.928392       5.937800       9.063029       0.167684       1.137821 0.88160672E+01  0.89747241E+02                                 1.879719                            1.793092      -1.484785       2.185686                    0.994808       3.778277      11.201590       0.439945       1.367607      -0.688938      -0.010290       0.006499       0.006031       0.013583       0.003493       0.001731       0.002747      -0.001259      -0.001574      -0.003416      -0.002113       0.005529              1.895516       2.206762      -0.066890      -0.464297       1.646499      -0.051834       1.833288           0.000141
           68              H       7.461641       5.610951       9.098730       0.171795       0.922142 0.66502728E+01  0.62129654E+02                                 1.559577                            1.501274      -0.807052       2.515755                    0.999804       3.118310       8.422649       0.515864       1.270901      -0.712559       0.008962       0.002469       0.007437       0.011905       0.001258       0.003512       0.002454      -0.000375       0.003923      -0.003536      -0.001678       0.005215              1.564994       1.836713      -0.105095       0.346897       1.339896      -0.159759       1.518373           0.000013
           69              H       6.541032       4.932955       8.026416       0.178531       0.815455 0.59251493E+01  0.54448670E+02                                 1.503792                            1.471219      -0.802942       2.529194                    0.999393       3.194092       8.908630       0.486555       1.369892      -0.690738      -0.004843      -0.010570      -0.009640       0.015103       0.001361       0.002893       0.003455      -0.008646       0.002576      -0.005978      -0.000832       0.006810              1.508075       1.274537       0.160765       0.077830       1.894942       0.201161       1.354744          -0.000001
           70              H       8.005809       9.829065       4.783974       0.171349       0.818118 0.59267466E+01  0.55418171E+02                                 1.596429                            1.538708      -1.324858       2.272761                    0.994101       3.667784      10.919442       0.437263       1.498054      -0.663872      -0.010202       0.013241      -0.001277       0.016765       0.003884       0.000524      -0.002581      -0.003735      -0.005390      -0.004709      -0.001007       0.005716              1.615674       1.546112      -0.345241       0.056885       1.971841      -0.123014       1.329067          -0.000235
           71              H       8.511379       8.455411       4.222953       0.162240       0.820657 0.60638641E+01  0.56902158E+02                                 1.585521                            1.545947      -1.297926       2.281789                    0.993462       3.672348      10.875327       0.441627       1.477987      -0.667557      -0.001851      -0.007952      -0.009386       0.012440      -0.000495      -0.000227       0.002778      -0.000637       0.003182      -0.002464      -0.000867       0.003331              1.594121       1.336818       0.000785      -0.078369       1.644998       0.386575       1.800547          -0.000089
           72              H       9.328226       9.195243       5.338619       0.167737       0.854375 0.63058375E+01  0.58974351E+02                                 1.559136                            1.522760      -0.887527       2.476944                    0.998826       3.349522       9.486575       0.474935       1.378959      -0.688218       0.009973       0.004663       0.008850       0.014125       0.003594       0.006586       0.002217       0.003847      -0.000512      -0.005901      -0.003279       0.009180              1.572318       2.057194       0.161428       0.173444       1.332777       0.044791       1.326982          -0.000057
           73              H       5.465865       8.042444       8.016216       0.265427       0.652307 0.41735651E+01  0.35912933E+02                                 1.391118                            1.310032      -1.311742       2.320660                    0.998773       3.120584       9.046298       0.461609       1.542014      -0.656084      -0.020365       0.006485       0.020799       0.029823      -0.009497      -0.003547      -0.007450      -0.013586       0.011161      -0.015851       0.002792       0.013059              1.427557       1.691178      -0.122126      -0.288364       1.290437       0.086178       1.301056           0.000025
           74              H       0.416434      17.725737       8.357928       0.273053       0.600884 0.38612821E+01  0.32740210E+02                                 1.340608                            1.279099      -1.387912       2.293998                    0.998401       3.120572       9.119461       0.454620       1.588941      -0.648118      -0.012686       0.013628       0.024328       0.030635      -0.009614       0.002708      -0.001725       0.013463       0.010850      -0.013549       0.002284       0.011266              1.357781       1.311128      -0.161081      -0.193669       1.308911       0.180996       1.453303          -0.000265
           75              H      -0.127765      16.712046       3.993445       0.171928       0.995899 0.72513195E+01  0.70696085E+02                                 1.762136                            1.657215      -1.409327       2.234312                    0.994307       3.659135      10.813643       0.442339       1.420274      -0.678627      -0.014396       0.009689      -0.000878       0.017375      -0.003236       0.001953       0.000963       0.006176       0.017012      -0.007520       0.001217       0.006302              1.814209       2.075467      -0.476785       0.271720       1.841780      -0.292235       1.525378          -0.000143
           76              H       1.406587      16.515494       3.737161       0.167140       0.912726 0.65650955E+01  0.60970445E+02                                 1.528405                            1.474778      -0.792117       2.517682                    0.999815       3.116087       8.317425       0.530865       1.242349      -0.718570       0.008354       0.005685      -0.004590       0.011099       0.002876      -0.000209       0.001584       0.003873       0.011854      -0.005676       0.001383       0.004293              1.533981       1.787154       0.176103      -0.310114       1.353676      -0.192690       1.461112          -0.000001
           77              H       0.516891      15.289809       4.141350       0.171883       0.926501 0.67246302E+01  0.63378157E+02                                 1.599021                            1.536486      -0.848845       2.498409                    0.999360       3.221122       8.911482       0.493645       1.316497      -0.702084      -0.004016      -0.011601       0.001454       0.012362       0.002188      -0.001026      -0.001735      -0.013364       0.009084      -0.008593       0.002062       0.006531              1.621091       1.325706       0.139729      -0.000034       2.229113       0.070611       1.308455          -0.000019
           78              H       2.245520      16.937327       9.659751       0.169050       0.850641 0.63421744E+01  0.60399928E+02                                 1.642527                            1.595207      -1.445020       2.213223                    0.992756       3.801884      11.475176       0.427445       1.504621      -0.662221      -0.007326       0.004717       0.011476       0.014410       0.003847       0.002471       0.002072       0.009494       0.013774      -0.008509       0.001214       0.007295              1.645926       1.540690      -0.158542      -0.203469       1.494695       0.275785       1.902393          -0.000105
           79              H       2.689275      15.495211       9.230060       0.170450       0.815959 0.61108563E+01  0.57608907E+02                                 1.594297                            1.563610      -1.410586       2.233335                    0.992088       3.726537      11.159128       0.433044       1.500327      -0.663269      -0.001341      -0.013096       0.003307       0.013573      -0.002619       0.000458      -0.000499      -0.002551      -0.010205      -0.003463      -0.001206       0.004669              1.597428       1.349523      -0.030348       0.074389       2.015715      -0.181736       1.427046          -0.000020
           80              H       3.537024      16.738564       8.792719       0.171448       0.851838 0.62552642E+01  0.58598906E+02                                 1.576663                            1.532242      -1.042120       2.406667                    0.997609       3.414813       9.796574       0.464539       1.407473      -0.682191       0.012057       0.006821      -0.003897       0.014390       0.007588      -0.002738      -0.000177       0.003659      -0.010518      -0.006850      -0.003093       0.009942              1.595540       2.116491       0.231873      -0.060604       1.339632      -0.049225       1.330496           0.000013
           81              H       5.110005      16.146684       3.687434       0.167684       1.137821 0.88160667E+01  0.89747236E+02                                 1.879719                            1.793092      -1.484785       2.185686                    0.994808       3.778277      11.201591       0.439945       1.367608      -0.688938       0.010290      -0.006499      -0.006031       0.013583       0.003493       0.001731       0.002747      -0.001259      -0.001574      -0.003416      -0.002113       0.005529              1.895516       2.206762      -0.066890      -0.464297       1.646499      -0.051834       1.833288           0.000141
           82              H       3.576756      16.473533       3.651733       0.171795       0.922143 0.66502769E+01  0.62129700E+02                                 1.559577                            1.501274      -0.807052       2.515755                    0.999804       3.118311       8.422651       0.515864       1.270900      -0.712559      -0.008962      -0.002469      -0.007437       0.011905       0.001258       0.003512       0.002454      -0.000375       0.003923      -0.003536      -0.001678       0.005215              1.564994       1.836713      -0.105095       0.346898       1.339896      -0.159759       1.518373           0.000013
           83              H       4.497365      17.151529       4.724047       0.178530       0.815456 0.59251519E+01  0.54448700E+02                                 1.503793                            1.471219      -0.802943       2.529193                    0.999393       3.194093       8.908634       0.486554       1.369893      -0.690738       0.004843       0.010570       0.009640       0.015103       0.001361       0.002893       0.003455      -0.008646       0.002576      -0.005978      -0.000832       0.006810              1.508075       1.274538       0.160765       0.077830       1.894943       0.201161       1.354745          -0.000001
           84              H       3.032588      12.255419       7.966489       0.171349       0.818118 0.59267475E+01  0.55418180E+02                                 1.596429                            1.538708      -1.324858       2.272761                    0.994101       3.667784      10.919441       0.437263       1.498054      -0.663872       0.010202      -0.013241       0.001277       0.016765       0.003884       0.000524      -0.002581      -0.003735      -0.005390      -0.004709      -0.001007       0.005716              1.615674       1.546112      -0.345241       0.056885       1.971841      -0.123014       1.329067          -0.000235
           85              H       2.527018      13.629073       8.527510       0.162240       0.820657 0.60638641E+01  0.56902158E+02                                 1.585521                            1.545947      -1.297926       2.281789                    0.993462       3.672348      10.875327       0.441627       1.477987      -0.667557       0.001851       0.007952       0.009386       0.012440      -0.000495      -0.000227       0.002778      -0.000637       0.003182      -0.002464      -0.000867       0.003331              1.594121       1.336818       0.000785      -0.078369       1.644998       0.386575       1.800547          -0.000089
           86              H       1.710171      12.889241       7.411844       0.167737       0.854375 0.63058382E+01  0.58974357E+02                                 1.559136                            1.522760      -0.887527       2.476944                    0.998826       3.349522       9.486574       0.474935       1.378959      -0.688218      -0.009973      -0.004663      -0.008850       0.014125       0.003594       0.006586       0.002217       0.003847      -0.000512      -0.005901      -0.003279       0.009180              1.572318       2.057194       0.161428       0.173444       1.332777       0.044791       1.326982          -0.000057
           87              H       5.572532      14.042040       4.734247       0.265427       0.652306 0.41735613E+01  0.35912895E+02                                 1.391118                            1.310032      -1.311742       2.320660                    0.998773       3.120583       9.046297       0.461609       1.542015      -0.656084       0.020365      -0.006485      -0.020799       0.029823      -0.009497      -0.003547      -0.007450      -0.013586       0.011161      -0.015851       0.002792       0.013059              1.427557       1.691178      -0.122126      -0.288364       1.290437       0.086178       1.301056           0.000025
           88              C       4.468341      10.558382       9.380643       0.276726      33.050040 0.39500685E+03  0.91216252E+04                                 9.149282                            7.005479       0.263075       2.082069                    0.999838      26.819032      77.936006       0.569293       0.465910      -1.028505      -0.002279      -0.014485      -0.001230       0.014714       0.001076       0.037676      -0.006463      -0.006635      -0.399090      -0.140219       0.069969       0.070250             10.174155       7.175551      -0.231755      -2.734217       6.715522       1.509174      16.631392           0.007115
           89              C       2.748534      10.677180       4.392662       0.237680      28.137776 0.37627125E+03  0.85586650E+04                                 8.308482                            6.689319      -0.041165       2.010870                    0.999722      25.536299      72.940497       0.603819       0.445958      -1.042906       0.038695       0.058659      -0.028906       0.075985       0.003917      -0.005877      -0.028554      -0.031703       0.022780      -0.021468      -0.017798       0.039266              9.067576       9.218621       3.154958       1.420603       9.925073      -1.997602       8.059035           0.001428
           90              C       1.674493       9.752283       4.328145      -0.160782      42.752645 0.51127670E+03  0.12446353E+05                                10.446796                            7.475068       0.150368       2.029173                    0.999056      29.506266      84.728206       0.613924       0.409832      -1.074545      -0.074569      -0.002374      -0.088355       0.115641       0.013047       0.043629      -0.010440      -0.001052      -0.021948      -0.050958       0.008880       0.042079             12.516193      16.440905       3.470719       7.182770       8.580225       0.063564      12.527449           0.001288
           91              C       1.837869       8.935383       5.431697       0.239453      28.042849 0.35478222E+03  0.79252255E+04                                 8.218853                            6.419077       0.323971       2.133052                    0.999284      24.780542      69.373065       0.629567       0.435527      -1.052653      -0.007968      -0.058380       0.047052       0.075402       0.044551       0.014684      -0.003177       0.005444      -0.056602      -0.042034      -0.013038       0.055072              9.201288      10.021730       4.225021       0.721388       9.882682      -2.255130       7.699453           0.001529
           92              C       3.022281      11.782061       3.438800      -0.530177      26.887603 0.44628525E+03  0.10599417E+05                                 7.634899                            6.862695      -0.022009       1.955720                    0.996447      32.608716      95.345349       0.651671       0.395738      -1.073940      -0.005493      -0.040193       0.041436       0.057988       0.004440      -0.000851      -0.037698      -0.039116       0.010201      -0.028433      -0.020804       0.049237              7.781360       7.268111       0.768139      -0.071594       8.894008      -0.064641       7.181962          -0.000190
           93              C       1.029858       7.809078       5.946816      -0.536529      29.351083 0.48934668E+03  0.11890819E+05                                 8.098608                            7.172363      -0.188496       1.904634                    0.995776      32.974229      97.466883       0.639399       0.394220      -1.075159       0.035005       0.036691      -0.021308       0.055006       0.006193      -0.007716      -0.017014       0.009487      -0.018786      -0.021225       0.000542       0.020683              8.556030       9.051404       2.353369      -0.952528       9.681161      -1.268663       6.935525           0.000121
           94              C      -0.397440      10.501162       3.010384       0.241367      29.081894 0.35618465E+03  0.79665800E+04                                 8.433560                            6.444143       0.233046       2.104778                    0.999565      24.818408      69.584880       0.626358       0.437206      -1.051353      -0.046897       0.060551       0.000568       0.076590       0.005766       0.020226       0.033657      -0.053840      -0.025081      -0.041164      -0.012303       0.053467              9.626395       8.641608      -2.024379       1.701608      12.506683       3.560514       7.730894           0.001079
           95              C       0.603758       9.603210       3.323026      -0.164474      43.295594 0.51345228E+03  0.12510258E+05                                10.519197                            7.484853       0.186228       2.040127                    0.999133      29.549100      84.836685       0.614387       0.409164      -1.075184       0.087127      -0.000780       0.078191       0.117071       0.003111       0.046076       0.008409      -0.002406      -0.048820      -0.052547       0.008040       0.044508             12.628893      16.052074      -0.043139       7.707256       9.424452       2.584140      12.410154           0.001136
           96              C       0.307931       8.456141       2.542697       0.235486      28.639444 0.37220367E+03  0.84364708E+04                                 8.377103                            6.620281       0.074915       2.046274                    0.999661      25.460294      72.407849       0.611959       0.441574      -1.046315       0.018860      -0.068706      -0.020571       0.074158      -0.030949      -0.001076      -0.005477      -0.032876      -0.030547      -0.030645      -0.009829       0.040474              9.326449       9.442200      -2.690588       2.168459      10.941290       2.165712       7.595856           0.000300
           97              C      -0.659059      11.879233       3.517853      -0.532542      28.437322 0.44906890E+03  0.10670783E+05                                 7.916420                            6.855812       0.063665       1.984244                    0.996638      32.472289      94.640931       0.656730       0.392497      -1.077294       0.008716      -0.053975      -0.021970       0.058923       0.003018      -0.005237       0.010525      -0.027046       0.028207      -0.020102       0.000386       0.019716              8.447121       7.409738      -1.087906      -0.468248      10.874323       2.325415       7.057302           0.000357
           98              C       1.088360       7.195119       2.448089      -0.532879      28.646389 0.49213393E+03  0.11973731E+05                                 7.982376                            7.215478      -0.154432       1.913917                    0.996269      32.992985      97.536092       0.634573       0.396715      -1.073627      -0.039365       0.050012      -0.001684       0.063668      -0.008457      -0.007340       0.003743      -0.008352      -0.018114      -0.011601      -0.003322       0.014924              8.244444       8.632333      -1.944586       0.181805       8.732219       0.385266       7.368781          -0.000346
           99              C       6.570056      11.526102       3.369820       0.276726      33.050044 0.39500688E+03  0.91216261E+04                                 9.149282                            7.005479       0.263075       2.082069                    0.999838      26.819033      77.936006       0.569293       0.465910      -1.028505       0.002279       0.014485       0.001230       0.014714       0.001076       0.037676      -0.006463      -0.006635      -0.399090      -0.140219       0.069969       0.070250             10.174155       7.175551      -0.231755      -2.734218       6.715522       1.509173      16.631392           0.007115
          100              C       8.289863      11.407304       8.357801       0.237679      28.137777 0.37627126E+03  0.85586654E+04                                 8.308483                            6.689319      -0.041165       2.010870                    0.999722      25.536300      72.940501       0.603819       0.445958      -1.042906      -0.038695      -0.058659       0.028906       0.075985       0.003917      -0.005877      -0.028554      -0.031703       0.022780      -0.021468      -0.017798       0.039266              9.067576       9.218621       3.154958       1.420603       9.925074      -1.997602       8.059035           0.001429
          101              C       9.363904      12.332201       8.422318      -0.160782      42.752641 0.51127667E+03  0.12446351E+05                                10.446796                            7.475067       0.150368       2.029173                    0.999056      29.506265      84.728203       0.613924       0.409832      -1.074545       0.074569       0.002374       0.088355       0.115641       0.013047       0.043629      -0.010440      -0.001052      -0.021948      -0.050958       0.008880       0.042079             12.516192      16.440903       3.470718       7.182769       8.580225       0.063564      12.527448           0.001288
          102              C       9.200528      13.149101       7.318766       0.239453      28.042850 0.35478224E+03  0.79252262E+04                                 8.218853                            6.419077       0.323971       2.133052                    0.999284      24.780543      69.373069       0.629567       0.435527      -1.052653       0.007969       0.058379      -0.047052       0.075402       0.044551       0.014684      -0.003177       0.005444      -0.056602      -0.042034      -0.013038       0.055072              9.201289      10.021730       4.225020       0.721388       9.882682      -2.255131       7.699454           0.001529
          103              C       8.016116      10.302423       9.311663      -0.530177      26.887606 0.44628530E+03  0.10599419E+05                                 7.634900                            6.862696      -0.022009       1.955720                    0.996447      32.608718      95.345359       0.651671       0.395738      -1.073940       0.005493       0.040193      -0.041436       0.057988       0.004440      -0.000851      -0.037698      -0.039116       0.010201      -0.028433      -0.020804       0.049237              7.781361       7.268111       0.768140      -0.071594       8.894009      -0.064641       7.181963          -0.000190
          104              C      10.008539      14.275406       6.803647      -0.536529      29.351082 0.48934665E+03  0.11890818E+05                                 8.098608                            7.172363      -0.188496       1.904634                    0.995776      32.974229      97.466883       0.639399       0.394220      -1.075159      -0.035005      -0.036691       0.021308       0.055006       0.006193      -0.007716      -0.017014       0.009487      -0.018786      -0.021225       0.000542       0.020683              8.556030       9.051404       2.353368      -0.952528       9.681160      -1.268663       6.935525           0.000121
          105              C      11.435837      11.583322       9.740079       0.241367      29.081895 0.35618465E+03  0.79665801E+04                                 8.433559                            6.444143       0.233046       2.104778                    0.999565      24.818408      69.584879       0.626358       0.437206      -1.051353       0.046897      -0.060551      -0.000568       0.076590       0.005766       0.020226       0.033657      -0.053840      -0.025081      -0.041164      -0.012303       0.053467              9.626395       8.641608      -2.024379       1.701608      12.506683       3.560514       7.730894           0.001079
          106              C      10.434639      12.481274       9.427437      -0.164474      43.295596 0.51345232E+03  0.12510259E+05                                10.519197                            7.484854       0.186227       2.040127                    0.999133      29.549101      84.836688       0.614387       0.409164      -1.075184      -0.087127       0.000780      -0.078191       0.117071       0.003111       0.046075       0.008409      -0.002406      -0.048819      -0.052547       0.008040       0.044507             12.628893      16.052074      -0.043139       7.707256       9.424452       2.584140      12.410154           0.001136
          107              C      10.730466      13.628343      10.207766       0.235486      28.639443 0.37220365E+03  0.84364702E+04                                 8.377103                            6.620281       0.074915       2.046274                    0.999661      25.460293      72.407847       0.611959       0.441574      -1.046315      -0.018860       0.068706       0.020571       0.074158      -0.030949      -0.001076      -0.005477      -0.032876      -0.030547      -0.030645      -0.009829       0.040474              9.326449       9.442200      -2.690588       2.168460      10.941290       2.165712       7.595856           0.000300
          108              C      11.697456      10.205251       9.232610      -0.532542      28.437319 0.44906882E+03  0.10670781E+05                                 7.916419                            6.855811       0.063665       1.984244                    0.996638      32.472288      94.640929       0.656730       0.392497      -1.077294      -0.008716       0.053975       0.021970       0.058923       0.003018      -0.005237       0.010525      -0.027046       0.028207      -0.020102       0.000386       0.019716              8.447120       7.409738      -1.087905      -0.468248      10.874321       2.325415       7.057302           0.000357
          109              C       9.950037      14.889365      10.302374      -0.532879      28.646386 0.49213388E+03  0.11973730E+05                                 7.982376                            7.215477      -0.154432       1.913917                    0.996269      32.992983      97.536086       0.634573       0.396715      -1.073627       0.039365      -0.050012       0.001684       0.063668      -0.008457      -0.007340       0.003742      -0.008352      -0.018114      -0.011601      -0.003322       0.014924              8.244444       8.632332      -1.944586       0.181805       8.732218       0.385266       7.368781          -0.000346
          110              C       0.788805      17.567697      11.666801       0.278092      33.023654 0.39463473E+03  0.91133510E+04                                 9.154128                            7.008900       0.259108       2.080993                    0.999805      26.825514      78.025144       0.568182       0.466805      -1.027733      -0.002542       0.005077       0.013055       0.014236       0.031759      -0.022290       0.089183       0.142305       0.037917      -0.139671       0.066557       0.073114             10.179796       7.180849      -2.252859       1.569069      12.850632      -5.049733      10.507906           0.005049
          111              C       6.428056       5.827058       1.307432       0.236325      28.161213 0.37675826E+03  0.85711324E+04                                 8.307442                            6.689759      -0.037070       2.011930                    0.999720      25.543840      72.929538       0.604423       0.445440      -1.043377       0.038299      -0.054312      -0.035833       0.075503      -0.007547      -0.000820       0.015761      -0.053325      -0.043781      -0.021232      -0.018342       0.039574              9.066004       9.218414      -0.346409      -3.442553      10.251257       1.805790       7.728342           0.001169
          112              C       5.354009       6.233635       2.140675      -0.160374      42.739943 0.51118710E+03  0.12443952E+05                                10.445981                            7.475477       0.144597       2.027472                    0.999068      29.504004      84.728222       0.613760       0.409948      -1.074441      -0.075841      -0.075583       0.046995       0.116933       0.030882      -0.032584       0.011047      -0.001145      -0.021983      -0.050757       0.009700       0.041057             12.513990      16.436639       4.483513      -6.595033      11.484384      -1.740489       9.620946           0.001230
          113              C       5.517372       7.597792       2.296358       0.239826      28.033906 0.35469840E+03  0.79229560E+04                                 8.217537                            6.418789       0.322173       2.132533                    0.999284      24.775721      69.359857       0.629506       0.435590      -1.052605      -0.007362       0.069935       0.026888       0.075287      -0.009374      -0.045393       0.012736       0.021605      -0.005822      -0.041424      -0.013099       0.054523              9.198841      10.016979      -1.487577      -4.016784      10.197677       2.072487       7.381866           0.001307
          114              C       6.701818       4.448545       0.827505      -0.527214      26.794630 0.44413270E+03  0.10534603E+05                                 7.614015                            6.843093      -0.012940       1.959331                    0.996437      32.530408      95.026679       0.653096       0.395388      -1.074274      -0.005581       0.055469       0.013385       0.057334      -0.003912      -0.004696       0.025196      -0.057428      -0.055300      -0.029031      -0.018942       0.047973              7.760532       7.253176      -0.442485      -0.624694       7.640434       0.769200       8.387986          -0.000151
          115              C       4.709349       8.607053       3.014209      -0.538018      29.385033 0.49015799E+03  0.11915327E+05                                 8.105732                            7.179420      -0.190528       1.903863                    0.995741      32.995789      97.546498       0.638943       0.394343      -1.075088       0.035423      -0.037511      -0.021834       0.056023      -0.010729      -0.002631       0.011680      -0.002411      -0.053148      -0.022029      -0.000446       0.022475              8.563174       9.057282      -2.004594      -1.564233       8.730464       1.826504       7.901774           0.000058
          116              C       3.282091       4.717980       2.151003       0.240676      29.086673 0.35628895E+03  0.79691634E+04                                 8.433044                            6.444173       0.234537       2.105117                    0.999561      24.820916      69.583517       0.626516       0.437082      -1.051472      -0.047838      -0.030044      -0.052670       0.077235       0.015277      -0.014906      -0.000111       0.003329       0.150545      -0.041567      -0.011638       0.053205              9.625556       8.639419       2.484705       0.902499       5.840264       0.288101      14.396986           0.000989
          117              C       4.283280       5.437714       2.772333      -0.164982      43.314799 0.51378450E+03  0.12520596E+05                                10.522332                            7.487516       0.184850       2.039568                    0.999085      29.560627      84.882243       0.614237       0.409191      -1.075148       0.086668       0.067157      -0.038709       0.116275       0.038753      -0.026010       0.007422       0.024133       0.029555      -0.053153       0.008332       0.044821             12.631989      16.055356       6.697769      -3.817466       9.428330      -2.586062      12.412281           0.001146
          118              C       3.987451       5.335468       4.155886       0.236420      28.619520 0.37190257E+03  0.84280273E+04                                 8.373712                            6.617994       0.077240       2.047276                    0.999675      25.449595      72.372905       0.612004       0.441626      -1.046273       0.020387       0.016873       0.069817       0.074664       0.015179       0.027308       0.016304      -0.013780       0.026977      -0.030748      -0.009943       0.040691              9.322301       9.438073       3.221691       1.245133       6.554161       0.365549      11.974670           0.000173
          119              C       3.020478       4.468421       0.703826      -0.531362      28.378893 0.44781278E+03  0.10632948E+05                                 7.898877                            6.839527       0.069849       1.986318                    0.996685      32.442121      94.501874       0.658509       0.391730      -1.077875       0.008936       0.007494       0.057950       0.059112      -0.007748      -0.000166      -0.005222      -0.018147       0.053039      -0.020874       0.001645       0.019229              8.427704       7.398049       0.136746       1.168748       5.989259       0.486851      11.895802           0.000344
          120              C       4.767872       5.884049       5.295267      -0.534800      28.663014 0.49254593E+03  0.11985804E+05                                 7.984780                            7.218249      -0.153013       1.914294                    0.996208      33.001899      97.558606       0.634508       0.396687      -1.073686      -0.038624      -0.027285      -0.041586       0.062973      -0.002672       0.010800       0.003307       0.006642       0.017350      -0.011371      -0.002909       0.014279              8.246646       8.634494       1.130707       1.594987       7.378429       0.398446       8.727015          -0.000316
          121              C      10.249592       4.516787       1.083662       0.278092      33.023657 0.39463474E+03  0.91133513E+04                                 9.154128                            7.008900       0.259108       2.080993                    0.999805      26.825515      78.025147       0.568182       0.466805      -1.027733       0.002542      -0.005077      -0.013055       0.014236       0.031759      -0.022290       0.089183       0.142305       0.037917      -0.139670       0.066557       0.073114             10.179796       7.180849      -2.252859       1.569070      12.850633      -5.049733      10.507906           0.005049
          122              C       4.610341      16.257426      11.443031       0.236325      28.161212 0.37675825E+03  0.85711321E+04                                 8.307442                            6.689759      -0.037070       2.011930                    0.999720      25.543840      72.929539       0.604423       0.445440      -1.043377      -0.038299       0.054312       0.035833       0.075503      -0.007547      -0.000820       0.015761      -0.053325      -0.043782      -0.021232      -0.018342       0.039574              9.066004       9.218414      -0.346409      -3.442553      10.251257       1.805790       7.728342           0.001169
          123              C       5.684388      15.850849      10.609788      -0.160374      42.739948 0.51118716E+03  0.12443954E+05                                10.445982                            7.475477       0.144597       2.027472                    0.999068      29.504006      84.728232       0.613760       0.409948      -1.074441       0.075841       0.075583      -0.046995       0.116933       0.030882      -0.032584       0.011047      -0.001145      -0.021983      -0.050757       0.009700       0.041057             12.513991      16.436640       4.483514      -6.595033      11.484385      -1.740489       9.620947           0.001230
          124              C       5.521025      14.486692      10.454105       0.239826      28.033907 0.35469843E+03  0.79229567E+04                                 8.217537                            6.418789       0.322173       2.132533                    0.999284      24.775722      69.359860       0.629506       0.435590      -1.052605       0.007362      -0.069935      -0.026888       0.075287      -0.009374      -0.045393       0.012736       0.021605      -0.005822      -0.041424      -0.013099       0.054523              9.198841      10.016979      -1.487577      -4.016785      10.197677       2.072487       7.381866           0.001307
          125              C       4.336579      17.635939      11.922958      -0.527214      26.794632 0.44413274E+03  0.10534604E+05                                 7.614016                            6.843094      -0.012940       1.959331                    0.996437      32.530410      95.026687       0.653096       0.395388      -1.074274       0.005581      -0.055469      -0.013385       0.057334      -0.003912      -0.004696       0.025196      -0.057428      -0.055300      -0.029031      -0.018942       0.047973              7.760532       7.253176      -0.442485      -0.624694       7.640435       0.769200       8.387987          -0.000151
          126              C       6.329048      13.477431       9.736254      -0.538018      29.385030 0.49015791E+03  0.11915324E+05                                 8.105731                            7.179419      -0.190528       1.903863                    0.995741      32.995786      97.546485       0.638943       0.394343      -1.075088      -0.035423       0.037511       0.021834       0.056023      -0.010729      -0.002631       0.011680      -0.002411      -0.053148      -0.022029      -0.000446       0.022475              8.563173       9.057281      -2.004594      -1.564233       8.730463       1.826504       7.901773           0.000058
          127              C       7.756306      17.366504      10.599460       0.240676      29.086676 0.35628898E+03  0.79691643E+04                                 8.433044                            6.444173       0.234538       2.105118                    0.999561      24.820917      69.583517       0.626516       0.437082      -1.051472       0.047838       0.030044       0.052670       0.077235       0.015277      -0.014906      -0.000111       0.003329       0.150545      -0.041567      -0.011638       0.053205              9.625556       8.639419       2.484705       0.902499       5.840264       0.288101      14.396985           0.000989
          128              C       6.755117      16.646770       9.978130      -0.164982      43.314796 0.51378447E+03  0.12520595E+05                                10.522331                            7.487516       0.184850       2.039568                    0.999085      29.560626      84.882236       0.614237       0.409191      -1.075148      -0.086668      -0.067157       0.038709       0.116275       0.038753      -0.026010       0.007422       0.024133       0.029555      -0.053153       0.008332       0.044821             12.631988      16.055354       6.697768      -3.817465       9.428329      -2.586062      12.412280           0.001146
          129              C       7.050946      16.749016       8.594577       0.236420      28.619521 0.37190260E+03  0.84280279E+04                                 8.373712                            6.617994       0.077240       2.047276                    0.999675      25.449596      72.372906       0.612004       0.441626      -1.046273      -0.020387      -0.016873      -0.069817       0.074664       0.015179       0.027308       0.016304      -0.013780       0.026977      -0.030748      -0.009943       0.040691              9.322301       9.438072       3.221690       1.245134       6.554161       0.365549      11.974670           0.000173
          130              C       8.017919      17.616063      12.046637      -0.531362      28.378888 0.44781268E+03  0.10632945E+05                                 7.898875                            6.839526       0.069849       1.986318                    0.996686      32.442119      94.501864       0.658509       0.391730      -1.077875      -0.008936      -0.007494      -0.057950       0.059112      -0.007748      -0.000166      -0.005222      -0.018147       0.053039      -0.020874       0.001645       0.019229              8.427702       7.398048       0.136746       1.168748       5.989259       0.486850      11.895799           0.000344
          131              C       6.270525      16.200435       7.455196      -0.534800      28.663016 0.49254596E+03  0.11985805E+05                                 7.984780                            7.218249      -0.153013       1.914294                    0.996208      33.001900      97.558609       0.634508       0.396687      -1.073686       0.038624       0.027285       0.041586       0.062973      -0.002672       0.010800       0.003307       0.006642       0.017350      -0.011371      -0.002909       0.014279              8.246646       8.634494       1.130708       1.594987       7.378429       0.398446       8.727016          -0.000316
          132              C       8.147802      16.042889       4.453482       0.277344      33.014329 0.39453383E+03  0.91101327E+04                                 9.150540                            7.006747       0.258897       2.081048                    0.999816      26.821704      78.001705       0.568441       0.466638      -1.027860      -0.003224       0.008783      -0.011380       0.014732      -0.035662      -0.016616      -0.084175       0.151827       0.066440      -0.140254       0.066859       0.073394             10.175473       7.178241       2.483197       1.165957      15.459315       3.536859       7.888862           0.005449
          133              C      10.107566       5.580247       7.050369       0.237640      28.144189 0.37644657E+03  0.85627643E+04                                 8.306486                            6.688686      -0.039421       2.011282                    0.999757      25.534216      72.910379       0.604207       0.445666      -1.043184       0.038344      -0.004620       0.064380       0.075075       0.002683       0.006727       0.013187      -0.003898       0.106294      -0.021032      -0.018466       0.039497              9.064895       9.217114      -2.807178       2.020817       6.794147       0.191105      11.183422           0.001043
          134              C       9.033516       6.098566       6.281643      -0.160038      42.693226 0.51049895E+03  0.12422037E+05                                10.435852                            7.468500       0.147746       2.028850                    0.999092      29.480907      84.622513       0.614335       0.409735      -1.074665      -0.075870       0.079530       0.042081       0.117695      -0.043470      -0.010603       0.000102       0.015250       0.032598      -0.050319       0.009354       0.040964             12.501390      16.419813      -7.943469      -0.585292      11.580972       1.676039       9.503385           0.001220
          135              C       9.196887       5.551309       5.022407       0.240457      28.017009 0.35441828E+03  0.79148571E+04                                 8.213663                            6.415871       0.325076       2.133786                    0.999271      24.763404      69.309348       0.629728       0.435538      -1.052674      -0.008185      -0.011953      -0.074538       0.075932      -0.034730       0.030948      -0.010271       0.027017       0.009691      -0.041416      -0.013545       0.054961              9.194495      10.012825      -2.734388       3.292993       6.288804       0.183896      11.281855           0.001231
          136              C      10.381322       5.853878       8.484158      -0.528705      26.863584 0.44577070E+03  0.10583731E+05                                 7.628837                            6.857358      -0.023358       1.955479                    0.996419      32.585217      95.248925       0.652147       0.395579      -1.074090      -0.004342      -0.016426      -0.054321       0.056916      -0.002414       0.006053       0.011893       0.004592       0.141617      -0.029256      -0.020280       0.049535              7.775215       7.263868      -0.321659       0.699791       7.549513      -0.708299       8.512264          -0.000144
          137              C       8.388866       5.668353       3.789438      -0.537740      29.406526 0.49064041E+03  0.11930084E+05                                 8.110548                            7.184159      -0.190673       1.903627                    0.995758      33.012770      97.611676       0.638566       0.394475      -1.074989       0.034522       0.000074       0.042888       0.055055       0.002866       0.009569       0.006482       0.028243       0.036262      -0.021456       0.000456       0.021000              8.568176       9.063006      -0.353086       2.520158       6.530159      -0.554596      10.111364           0.000130
          138              C       6.961588       6.865342       7.589076       0.240369      29.088183 0.35628151E+03  0.79689641E+04                                 8.432788                            6.443647       0.230991       2.104143                    0.999619      24.823147      69.589875       0.626608       0.437020      -1.051508      -0.047525      -0.030623       0.052873       0.077408      -0.020757      -0.005915      -0.033190      -0.053340      -0.022799      -0.041620      -0.011172       0.052792              9.625505       8.638730      -0.460357      -2.603050      12.007970      -3.850058       8.229815           0.000016
          139              C       7.962777       7.043560       6.655104      -0.166004      43.401362 0.51497535E+03  0.12557584E+05                                10.536783                            7.497002       0.183022       2.038463                    0.999137      29.599415      85.036117       0.613714       0.409280      -1.075029       0.086097      -0.067127      -0.039140       0.115977      -0.042021      -0.020531      -0.015726       0.008376      -0.012911      -0.053334       0.008430       0.044904             12.649868      16.079671      -6.664917      -3.898184      13.924271       0.000775       7.945661           0.000989
          140              C       7.666937       8.292875       6.051880       0.234982      28.620823 0.37192103E+03  0.84283259E+04                                 8.372851                            6.617295       0.081503       2.048663                    0.999688      25.450465      72.368570       0.612173       0.441511      -1.046369       0.020197       0.051469      -0.048896       0.073809       0.015692      -0.027640      -0.011671      -0.003923       0.050671      -0.030330      -0.010801       0.041132              9.321306       9.436784      -0.532830      -3.412826      10.300432      -2.529512       8.226702          -0.001170
          141              C       6.699983       5.736830       8.528785      -0.534012      28.436581 0.44902244E+03  0.10668401E+05                                 7.906416                            6.845874       0.075357       1.987351                    0.996681      32.484333      94.641320       0.658649       0.391400      -1.078149       0.008379       0.046758      -0.034732       0.058846       0.002722       0.005502      -0.005061      -0.033939      -0.000304      -0.019025       0.000580       0.018445              8.436158       7.404298       0.945898      -0.703501      10.008191      -2.806721       7.895986           0.000341
          142              C       8.447354       9.005316       5.007107      -0.533129      28.653090 0.49231066E+03  0.11979358E+05                                 7.985766                            7.219163      -0.154792       1.913774                    0.996265      32.997936      97.562837       0.634083       0.396977      -1.073427      -0.038770      -0.021952       0.044515       0.062981       0.009736      -0.003670      -0.006942      -0.002390      -0.003229      -0.009853      -0.004344       0.014197              8.247623       8.632583       0.816195      -1.778591       8.045278      -0.781625       8.065009          -0.000231
          143              C       2.890595       6.041595       8.296981       0.277344      33.014328 0.39453386E+03  0.91101333E+04                                 9.150540                            7.006747       0.258897       2.081048                    0.999816      26.821705      78.001708       0.568441       0.466638      -1.027860       0.003224      -0.008783       0.011380       0.014732      -0.035662      -0.016616      -0.084175       0.151827       0.066440      -0.140254       0.066860       0.073394             10.175472       7.178241       2.483197       1.165957      15.459313       3.536859       7.888862           0.005449
          144              C       0.930831      16.504237       5.700094       0.237640      28.144187 0.37644657E+03  0.85627642E+04                                 8.306485                            6.688686      -0.039421       2.011282                    0.999757      25.534216      72.910379       0.604207       0.445666      -1.043184      -0.038344       0.004620      -0.064380       0.075075       0.002683       0.006727       0.013187      -0.003898       0.106294      -0.021032      -0.018466       0.039497              9.064894       9.217113      -2.807178       2.020818       6.794146       0.191104      11.183422           0.001043
          145              C       2.004881      15.985918       6.468820      -0.160039      42.693226 0.51049897E+03  0.12422038E+05                                10.435853                            7.468501       0.147746       2.028850                    0.999092      29.480908      84.622521       0.614334       0.409735      -1.074665       0.075870      -0.079530      -0.042081       0.117695      -0.043470      -0.010603       0.000102       0.015250       0.032598      -0.050319       0.009354       0.040964             12.501391      16.419814      -7.943469      -0.585292      11.580973       1.676039       9.503385           0.001220
          146              C       1.841510      16.533175       7.728056       0.240457      28.017010 0.35441830E+03  0.79148576E+04                                 8.213662                            6.415871       0.325076       2.133786                    0.999271      24.763405      69.309351       0.629728       0.435538      -1.052674       0.008185       0.011953       0.074538       0.075932      -0.034730       0.030948      -0.010271       0.027017       0.009691      -0.041416      -0.013545       0.054961              9.194495      10.012824      -2.734388       3.292993       6.288804       0.183896      11.281855           0.001232
          147              C       0.657075      16.230606       4.266305      -0.528705      26.863582 0.44577065E+03  0.10583730E+05                                 7.628837                            6.857358      -0.023358       1.955479                    0.996419      32.585216      95.248923       0.652147       0.395579      -1.074090       0.004343       0.016426       0.054321       0.056917      -0.002414       0.006053       0.011893       0.004592       0.141617      -0.029256      -0.020279       0.049535              7.775215       7.263868      -0.321659       0.699791       7.549513      -0.708299       8.512264          -0.000144
          148              C       2.649531      16.416131       8.961025      -0.537740      29.406524 0.49064035E+03  0.11930083E+05                                 8.110547                            7.184159      -0.190673       1.903627                    0.995758      33.012768      97.611668       0.638566       0.394475      -1.074989      -0.034522      -0.000074      -0.042888       0.055055       0.002866       0.009569       0.006482       0.028243       0.036262      -0.021456       0.000456       0.021000              8.568176       9.063006      -0.353086       2.520158       6.530159      -0.554595      10.111363           0.000130
          149              C       4.076809      15.219142       5.161387       0.240369      29.088185 0.35628154E+03  0.79689649E+04                                 8.432788                            6.443647       0.230991       2.104143                    0.999619      24.823148      69.589877       0.626608       0.437020      -1.051508       0.047525       0.030623      -0.052873       0.077408      -0.020757      -0.005915      -0.033190      -0.053340      -0.022799      -0.041620      -0.011172       0.052792              9.625505       8.638730      -0.460357      -2.603050      12.007970      -3.850059       8.229815           0.000016
          150              C       3.075620      15.040924       6.095359      -0.166004      43.401356 0.51497527E+03  0.12557582E+05                                10.536782                            7.497002       0.183023       2.038463                    0.999137      29.599413      85.036112       0.613714       0.409280      -1.075029      -0.086097       0.067127       0.039140       0.115977      -0.042021      -0.020531      -0.015726       0.008376      -0.012911      -0.053334       0.008430       0.044904             12.649867      16.079670      -6.664917      -3.898184      13.924270       0.000775       7.945661           0.000989
          151              C       3.371460      13.791609       6.698583       0.234982      28.620826 0.37192110E+03  0.84283276E+04                                 8.372851                            6.617295       0.081503       2.048663                    0.999688      25.450467      72.368574       0.612173       0.441511      -1.046369      -0.020197      -0.051469       0.048896       0.073809       0.015692      -0.027640      -0.011671      -0.003923       0.050671      -0.030330      -0.010801       0.041132              9.321306       9.436784      -0.532830      -3.412827      10.300433      -2.529512       8.226702          -0.001170
          152              C       4.338414      16.347654       4.221678      -0.534011      28.436577 0.44902236E+03  0.10668399E+05                                 7.906414                            6.845873       0.075357       1.987351                    0.996681      32.484331      94.641312       0.658649       0.391400      -1.078149      -0.008378      -0.046758       0.034732       0.058846       0.002722       0.005502      -0.005061      -0.033939      -0.000304      -0.019025       0.000580       0.018445              8.436157       7.404297       0.945897      -0.703501      10.008190      -2.806721       7.895984           0.000341
          153              C       2.591043      13.079168       7.743356      -0.533129      28.653088 0.49231060E+03  0.11979356E+05                                 7.985766                            7.219162      -0.154792       1.913774                    0.996265      32.997934      97.562828       0.634083       0.396977      -1.073427       0.038770       0.021952      -0.044515       0.062981       0.009736      -0.003670      -0.006942      -0.002390      -0.003229      -0.009853      -0.004344       0.014197              8.247623       8.632582       0.816195      -1.778591       8.045278      -0.781625       8.065009          -0.000231
          154              S       4.162246      10.498980      10.973813      -0.337654     176.424020 0.41887408E+04  0.16377739E+06                                21.547657                           17.818954       1.515602       2.086384                    0.999276      77.411423     237.727023       0.551091       0.284258      -1.240283      -0.031254      -0.067387       0.190543       0.204510       0.011598      -0.109762       0.039409       0.012605       1.170823      -0.224952      -0.187621       0.412573             24.018167      16.772101      -0.619055      -3.755375      17.203834       4.362254      38.078567           0.016070
          155              S       6.876151      11.585504       1.776650      -0.337654     176.424007 0.41887404E+04  0.16377737E+06                                21.547656                           17.818954       1.515602       2.086384                    0.999276      77.411419     237.727008       0.551091       0.284258      -1.240283       0.031254       0.067387      -0.190543       0.204510       0.011598      -0.109762       0.039409       0.012605       1.170823      -0.224952      -0.187621       0.412573             24.018166      16.772100      -0.619055      -3.755375      17.203833       4.362253      38.078565           0.016070
          156              S       0.482699      18.977123      10.921664      -0.343617     177.223352 0.42119930E+04  0.16491428E+06                                21.606642                           17.863512       1.515345       2.085137                    0.999289      77.614747     238.514597       0.550628       0.284104      -1.240453      -0.031023       0.196483      -0.037457       0.202413      -0.103884       0.038814      -0.282619      -0.388980      -0.074045      -0.234028      -0.181947       0.415976             24.087210      16.814211      -2.954058       2.423067      29.170477     -11.259660      26.276942           0.013853
          157              S      10.555698       3.107361       1.828799      -0.343617     177.223398 0.42119942E+04  0.16491434E+06                                21.606646                           17.863514       1.515345       2.085136                    0.999289      77.614757     238.514637       0.550628       0.284104      -1.240453       0.031022      -0.196483       0.037457       0.202413      -0.103884       0.038814      -0.282619      -0.388979      -0.074045      -0.234029      -0.181947       0.415976             24.087215      16.814213      -2.954059       2.423068      29.170483     -11.259663      26.276947           0.013852
          158              S       7.841711      14.692865       3.605448      -0.342877     177.252107 0.42130598E+04  0.16497105E+06                                21.613177                           17.869518       1.509830       2.083946                    0.999263      77.600700     238.503825       0.550347       0.284223      -1.240289      -0.030920      -0.128870      -0.151398       0.201209       0.085479       0.070578       0.240813      -0.460016      -0.284751      -0.233471      -0.181691       0.415161             24.094170      16.819022       3.572758       1.346517      36.760395       6.882314      18.703093           0.014181
          159              S       3.196686       7.391619       9.145015      -0.342877     177.252100 0.42130598E+04  0.16497105E+06                                21.613176                           17.869518       1.509830       2.083946                    0.999263      77.600702     238.503828       0.550347       0.284223      -1.240289       0.030920       0.128871       0.151398       0.201209       0.085479       0.070578       0.240813      -0.460016      -0.284751      -0.233471      -0.181691       0.415161             24.094168      16.819021       3.572758       1.346517      36.760391       6.882314      18.703092           0.014182
          160              N       4.714497      10.595701       8.244704      -0.479325      49.896606 0.71390494E+03  0.18659230E+05                                11.141802                            8.762615      -0.130898       1.951162                    0.993978      31.883053      91.103996       0.581025       0.403328      -1.092296       0.007371       0.001648      -0.018370       0.019862      -0.011143       0.034448       0.002360      -0.002429      -0.281405      -0.102001       0.040336       0.061665             12.375869       9.622834      -0.670168      -2.928200       8.857611       1.985315      18.647163           0.023178
          161              N       3.526751      10.426083       5.461533      -0.224831      36.341911 0.54823302E+03  0.13402186E+05                                 9.118004                            7.537404       0.187754       2.076558                    0.998682      28.266015      77.893052       0.644742       0.388606      -1.103448      -0.121267      -0.103267       0.001828       0.159290       0.018800      -0.040146      -0.092857      -0.103900       0.091822      -0.085026      -0.050045       0.135070             10.319171      11.923929       3.209528       3.422852       9.636283       0.040111       9.397300           0.020290
          162              N       2.951652       9.356315       6.067435      -0.198399      28.751537 0.40134560E+03  0.92358981E+04                                 8.063369                            6.614391      -0.373003       1.914441                    0.998344      27.576519      78.075095       0.651108       0.408783      -1.070642       0.021488       0.078440      -0.056458       0.099005       0.048355       0.014290      -0.036418      -0.035341      -0.068415      -0.066542      -0.002086       0.068628              8.837373      10.050429       2.366404       2.748643       8.133085      -0.912509       8.328605          -0.002248
          163              N      -0.811375       8.631047       1.816431      -0.242379      36.773729 0.56361758E+03  0.13851771E+05                                 9.161902                            7.630665       0.315320       2.113659                    0.998672      28.466019      78.243338       0.643300       0.387411      -1.106065       0.042124       0.146435       0.077457       0.170931      -0.109545      -0.007597      -0.008388      -0.100115      -0.188790      -0.092956      -0.058990       0.151946             10.335998      10.824372      -0.513932       3.604869       9.205588       2.421733      10.978034           0.017909
          164              N      -1.202144       9.904217       2.121295      -0.197562      29.152362 0.40082342E+03  0.92332580E+04                                 8.180482                            6.633703      -0.470472       1.880733                    0.998390      27.777007      79.028229       0.645824       0.411709      -1.067301       0.046888      -0.083291      -0.009833       0.096087      -0.022049       0.027051       0.034901      -0.084302      -0.066570      -0.067170      -0.001029       0.068199              9.063973       9.955054      -0.908852       3.121679       8.280431       2.102796       8.956434          -0.000063
          165              N       6.323900      11.488783       4.505759      -0.479324      49.896604 0.71390487E+03  0.18659228E+05                                11.141801                            8.762614      -0.130898       1.951162                    0.993978      31.883053      91.103996       0.581025       0.403328      -1.092296      -0.007371      -0.001648       0.018370       0.019862      -0.011143       0.034448       0.002360      -0.002429      -0.281405      -0.102001       0.040336       0.061665             12.375868       9.622835      -0.670167      -2.928203       8.857610       1.985314      18.647160           0.023178
          166              N       7.511646      11.658401       7.288930      -0.224830      36.341909 0.54823305E+03  0.13402187E+05                                 9.118004                            7.537404       0.187754       2.076558                    0.998682      28.266014      77.893050       0.644742       0.388606      -1.103448       0.121267       0.103267      -0.001828       0.159290       0.018800      -0.040146      -0.092857      -0.103900       0.091822      -0.085026      -0.050045       0.135070             10.319170      11.923926       3.209526       3.422851       9.636283       0.040111       9.397300           0.020290
          167              N       8.086745      12.728169       6.683028      -0.198399      28.751538 0.40134562E+03  0.92358987E+04                                 8.063370                            6.614391      -0.373003       1.914441                    0.998344      27.576520      78.075100       0.651108       0.408783      -1.070642      -0.021488      -0.078440       0.056458       0.099005       0.048355       0.014290      -0.036418      -0.035341      -0.068415      -0.066542      -0.002086       0.068627              8.837373      10.050429       2.366403       2.748644       8.133085      -0.912509       8.328605          -0.002248
          168              N      11.849772      13.453437      10.934032      -0.242378      36.773725 0.56361750E+03  0.13851768E+05                                 9.161901                            7.630664       0.315320       2.113659                    0.998672      28.466017      78.243330       0.643300       0.387411      -1.106065      -0.042124      -0.146435      -0.077457       0.170931      -0.109545      -0.007597      -0.008388      -0.100115      -0.188790      -0.092956      -0.058990       0.151946             10.335998      10.824372      -0.513932       3.604870       9.205587       2.421733      10.978034           0.017909
          169              N      12.240541      12.180267      10.629168      -0.197562      29.152362 0.40082343E+03  0.92332583E+04                                 8.180482                            6.633703      -0.470472       1.880733                    0.998390      27.777007      79.028228       0.645824       0.411709      -1.067301      -0.046888       0.083291       0.009833       0.096087      -0.022049       0.027051       0.034901      -0.084302      -0.066570      -0.067170      -0.001029       0.068199              9.063973       9.955054      -0.908852       3.121679       8.280431       2.102796       8.956434          -0.000063
          170              N      12.073470      16.565286      12.202448      -0.487488      50.360212 0.72198449E+03  0.18920760E+05                                11.195631                            8.800859      -0.095497       1.958456                    0.994166      32.076141      91.733426       0.580954       0.402303      -1.093153       0.005401      -0.016787       0.007056       0.018994       0.035492      -0.009894       0.060692       0.117891       0.045237      -0.107015       0.043656       0.063359             12.438617       9.669583      -2.216024       2.059804      14.554811      -5.262370      13.091458           0.022207
          171              N       7.206264       6.878276       0.990456      -0.221388      36.129874 0.54442063E+03  0.13288533E+05                                 9.097635                            7.523097       0.143204       2.066173                    0.998206      28.149700      77.565170       0.643685       0.389843      -1.102344      -0.120453       0.054071       0.087183       0.158220      -0.042021       0.001164       0.051398      -0.177821      -0.142634      -0.081599      -0.054150       0.135749             10.294228      11.893890       1.355945      -4.476961       9.400528       0.082251       9.588264           0.022375
          172              N       6.631153       7.937890       1.613954      -0.197659      28.702665 0.40058430E+03  0.92129952E+04                                 8.054016                            6.608658      -0.372598       1.915654                    0.998278      27.529439      77.891176       0.651381       0.408850      -1.070715       0.023234      -0.088288      -0.041511       0.100288      -0.011335      -0.050533       0.041347      -0.029290      -0.049439      -0.068890      -0.000918       0.069807              8.826313      10.038691       1.193957      -3.419616       9.055531       0.370605       7.384718          -0.001487
          173              N       2.868151       4.619049       4.367544      -0.242698      36.775218 0.56365050E+03  0.13853120E+05                                 9.163149                            7.631678       0.313414       2.113192                    0.998687      28.465870      78.250689       0.643142       0.387491      -1.105981       0.042404      -0.005597      -0.165210       0.170657       0.047725       0.099104       0.067052       0.000285       0.112251      -0.093693      -0.058327       0.152020             10.337504      10.825833       3.379318      -1.358788       8.438596      -1.979600      11.748084           0.017979
          174              N       2.477389       4.246480       3.112516      -0.197125      29.153728 0.40088260E+03  0.92353864E+04                                 8.183302                            6.636634      -0.472197       1.880134                    0.998368      27.777313      79.044235       0.645295       0.412012      -1.067056       0.047149       0.034345       0.078050       0.097439       0.034220       0.005850       0.015309       0.003171       0.195352      -0.067199      -0.001551       0.068750              9.066896       9.957034       3.157338      -0.774720       6.967657      -1.345503      10.275997          -0.000052
          175              N      -1.035073       5.519198       0.548015      -0.487488      50.360233 0.72198475E+03  0.18920769E+05                                11.195634                            8.800861      -0.095496       1.958456                    0.994166      32.076150      91.733467       0.580954       0.402303      -1.093153      -0.005401       0.016787      -0.007056       0.018994       0.035492      -0.009894       0.060692       0.117891       0.045237      -0.107015       0.043656       0.063359             12.438622       9.669587      -2.216026       2.059806      14.554816      -5.262373      13.091462           0.022206
          176              N       3.832133      15.206208      11.760007      -0.221388      36.129879 0.54442075E+03  0.13288536E+05                                 9.097636                            7.523098       0.143204       2.066173                    0.998206      28.149703      77.565182       0.643685       0.389843      -1.102344       0.120453      -0.054071      -0.087183       0.158220      -0.042021       0.001164       0.051398      -0.177821      -0.142634      -0.081599      -0.054150       0.135749             10.294229      11.893891       1.355947      -4.476962       9.400530       0.082250       9.588265           0.022374
          177              N       4.407244      14.146594      11.136509      -0.197659      28.702665 0.40058431E+03  0.92129956E+04                                 8.054017                            6.608658      -0.372598       1.915654                    0.998278      27.529440      77.891182       0.651381       0.408850      -1.070715      -0.023234       0.088288       0.041511       0.100288      -0.011335      -0.050533       0.041347      -0.029290      -0.049439      -0.068890      -0.000918       0.069807              8.826314      10.038691       1.193958      -3.419617       9.055532       0.370605       7.384718          -0.001487
          178              N       8.170246      17.465435       8.382919      -0.242698      36.775224 0.56365065E+03  0.13853124E+05                                 9.163149                            7.631679       0.313414       2.113192                    0.998687      28.465873      78.250699       0.643142       0.387491      -1.105981      -0.042404       0.005597       0.165210       0.170657       0.047725       0.099104       0.067052       0.000285       0.112251      -0.093693      -0.058327       0.152020             10.337505      10.825832       3.379318      -1.358786       8.438597      -1.979600      11.748085           0.017978
          179              N       8.561008      17.838004       9.637947      -0.197125      29.153725 0.40088252E+03  0.92353843E+04                                 8.183302                            6.636633      -0.472197       1.880134                    0.998368      27.777312      79.044232       0.645295       0.412012      -1.067056      -0.047149      -0.034345      -0.078050       0.097439       0.034220       0.005850       0.015309       0.003171       0.195352      -0.067199      -0.001551       0.068750              9.066895       9.957034       3.157338      -0.774720       6.967657      -1.345503      10.275995          -0.000052
          180              N       8.393957      17.007981       5.053774      -0.485971      50.350787 0.72184744E+03  0.18918636E+05                                11.201205                            8.805407      -0.105839       1.955536                    0.994094      32.068944      91.753870       0.580199       0.402796      -1.092683       0.005820       0.013219       0.010167       0.017663      -0.025859      -0.026073      -0.064611       0.107435       0.019985      -0.105447       0.042591       0.062856             12.444788       9.674334       2.892494       0.890512      18.023604       3.266396       9.636425           0.022177
          181              N      10.885784       4.780125       6.298474      -0.223071      36.169540 0.54515891E+03  0.13310199E+05                                 9.100639                            7.525501       0.144759       2.065987                    0.998284      28.171297      77.618872       0.643970       0.389564      -1.102612      -0.119485       0.048314      -0.090904       0.157717       0.022216       0.035975       0.043867      -0.013731       0.350413      -0.081720      -0.053919       0.135639             10.297194      11.895316      -4.555280       1.064347       9.471815      -0.121223       9.524452           0.022297
          182              N      10.310676       4.790279       5.069074      -0.197521      28.723573 0.40092998E+03  0.92230902E+04                                 8.055789                            6.609000      -0.372027       1.915272                    0.998209      27.547635      77.956030       0.651724       0.408540      -1.070900       0.022950       0.008413       0.097015       0.100047      -0.037269       0.035484      -0.003892       0.035237       0.148904      -0.068369      -0.002087       0.070456              8.828402      10.039308      -3.559193       0.673712       7.482662       0.540998       8.963236          -0.001544
          183              N       6.547631       8.834387       6.566488      -0.241168      36.733011 0.56284198E+03  0.13828631E+05                                 9.158056                            7.627436       0.310043       2.112208                    0.998634      28.442583      78.180012       0.643149       0.387616      -1.105864       0.042438      -0.139588       0.088417       0.170598       0.061813      -0.093501      -0.059497       0.014607       0.152117      -0.093532      -0.060582       0.154114             10.331716      10.819532      -2.864513      -2.245284      12.628146      -0.443239       7.547468           0.018226
          184              N       6.156875       7.933787       7.516653      -0.195032      29.135750 0.40051721E+03  0.92253130E+04                                 8.182518                            6.635802      -0.473968       1.879984                    0.998351      27.764308      79.012652       0.644984       0.412284      -1.066828       0.045631       0.050197      -0.066935       0.095300      -0.012472      -0.033961      -0.050860      -0.057337       0.009331      -0.068653      -0.000168       0.068821              9.066201       9.956547      -2.249440      -2.346818      10.612873      -0.760103       6.629184          -0.000094
          185              N       2.644440       5.076503       7.696689      -0.485971      50.350785 0.72184753E+03  0.18918638E+05                                11.201205                            8.805407      -0.105839       1.955536                    0.994094      32.068945      91.753871       0.580199       0.402796      -1.092683      -0.005820      -0.013219      -0.010167       0.017663      -0.025859      -0.026073      -0.064611       0.107435       0.019985      -0.105447       0.042591       0.062856             12.444787       9.674336       2.892494       0.890513      18.023598       3.266395       9.636426           0.022177
          186              N       0.152613      17.304359       6.451989      -0.223071      36.169541 0.54515901E+03  0.13310202E+05                                 9.100639                            7.525502       0.144759       2.065986                    0.998284      28.171298      77.618876       0.643970       0.389564      -1.102612       0.119485      -0.048314       0.090904       0.157717       0.022216       0.035975       0.043867      -0.013731       0.350413      -0.081720      -0.053919       0.135639             10.297195      11.895314      -4.555279       1.064349       9.471816      -0.121224       9.524454           0.022297
          187              N       0.727721      17.294205       7.681389      -0.197521      28.723578 0.40093008E+03  0.92230932E+04                                 8.055790                            6.609001      -0.372027       1.915272                    0.998209      27.547639      77.956046       0.651724       0.408540      -1.070900      -0.022950      -0.008413      -0.097015       0.100047      -0.037269       0.035484      -0.003892       0.035237       0.148904      -0.068369      -0.002087       0.070456              8.828403      10.039309      -3.559193       0.673712       7.482663       0.540999       8.963237          -0.001544
          188              N       4.490766      13.250097       6.183975      -0.241168      36.733006 0.56284189E+03  0.13828628E+05                                 9.158055                            7.627435       0.310043       2.112208                    0.998634      28.442581      78.180007       0.643149       0.387616      -1.105864      -0.042438       0.139588      -0.088417       0.170597       0.061813      -0.093501      -0.059497       0.014607       0.152117      -0.093532      -0.060583       0.154114             10.331715      10.819531      -2.864513      -2.245284      12.628148      -0.443239       7.547468           0.018226
          189              N       4.881522      14.150697       5.233810      -0.195032      29.135754 0.40051730E+03  0.92253154E+04                                 8.182519                            6.635803      -0.473968       1.879984                    0.998351      27.764310      79.012660       0.644984       0.412284      -1.066828      -0.045631      -0.050197       0.066935       0.095300      -0.012472      -0.033961      -0.050860      -0.057337       0.009331      -0.068653      -0.000168       0.068821              9.066202       9.956548      -2.249440      -2.346819      10.612875      -0.760104       6.629184          -0.000094

******************************************************
Auxiliary information for the entire system
The total spin magnetic moment of the unit cell is   11.999694
The total net atomic charge of the unit cell is   0.000004
Accuracy of reproducing the electrostatic potential in the unit cell:
  The inner radius (bohr) =    5.0000
  The outer radius (bohr) =   12.0000
  Valid grid points have density less than (e/(bohr^3)) =    0.0001
  The number of valid grid points were=        24296
  The rms potential error without charges in kcal/mol is=      9.42563
  The rms potential error with partial charges in kcal/mol is=      1.91434
  The RRMSE value at monopole order=      0.20310
  The rms potential error with partial charges and cloud penetration in kcal/mol is=      1.89876
  The RRMSE value at monopole order with cloud penetration is=      0.20145
  The rms potential error with partial charges and atomic dipoles in kcal/mol is=      0.74156
  The RRMSE value at dipole order=      0.07868
  The rms potential error with partial charges, atomic dipoles and cloud penetration in kcal/mol is=      0.75389
  The RRMSE value at dipole order with cloud penetration=      0.07998

******************************************************
The electron densities and ab initio electrostatic potential were computed in VASP using the PBE functional and
projector augmented wave method. See the main text of the journal article for a description of computational details.
The atomic charges, dipoles, and quadrupoles were computed with the DDEC6 method as described in
(a) T. A. Manz and N. Gabaldon Limas, RSC Adv. 6 (2016) 47771-47801 DOI: 10.1039/c6ra04656h
(b) N. Gabaldon Limas and T. A. Manz, RSC Adv. 8 (2018) 2678-2707 DOI: 10.1039/c7ra11829e.
For each atom in the material, the electron cloud parameters were fit to the spherically averaged atom-in-material
electron density using radial positions for which this density was between 10^-4 and 10^-2 electrons per cubic bohr.
The polarizabilities, dispersion coefficients, and quantum Drude oscillator (QDO) parameters were fit using the MCLF method.
The magnetic structure of the system was optimized in VASP from the default ferromagnetic initial guess using spin polarization.
The atomic spin moments (ASMs) were computed on this optimized magnetic structure using the DDEC6 partition as inputs
to the method of T. A. Manz and D. S. Sholl, J. Chem. Theory Comput. 7 (2011) 4146-4164 DOI: 10.1021/ct200539n.
The RMSE and RRMSE were computed using a uniform grid with Ewald summation.
