# Supplementary material for: A collection of forcefield precursors for metal–organic frameworks
Source: RSC Adv. 2019 Nov 13;9(63):36492–507. doi: 10.1039/c9ra07327b (PMC9075174; doi:10.1039/c9ra07327b)
Supplement: RA-009-C9RA07327B-s4245 [file RA-009-C9RA07327B-s4245.xyz]

  183
jmolscript: load "" {1 1 1} spacegroup "x,y,z" unitcell [{     11.021500     0.000000     0.000000 }, {     -3.673756    14.696380     0.000000 }, {      3.673833     7.348159    12.727434 }]
Fe     5.510788    11.022270     6.363717     0.893520
Fe    -1.836878     7.348190     0.000000     0.892509
Fe     1.836917     3.674080     6.363717     0.892507
H      3.804675    12.243545     3.713865     0.169180
H      2.269381    12.366995     3.418589     0.167571
H      3.159916    11.410263     2.553123     0.174107
H      1.435018     7.435617     6.728994     0.168055
H      1.000773     7.091725     5.262794     0.165082
H     11.162599     8.081524     6.121896     0.161873
H     -1.431638    12.228115     3.076221     0.166562
H      0.101453    12.419903     3.339679     0.172286
H     -0.819951    11.826901     4.460966     0.186166
H      0.645889     6.582504     1.845478     0.175197
H      1.149568     6.783106     3.315497     0.169637
H      1.967370     7.380517     2.117845     0.169636
H      9.125851    10.255130     1.774204     0.272558
H      7.216902     9.800994     9.013569     0.169179
H      8.752196     9.677544     9.308845     0.167572
H      7.861661    10.634276    10.174311     0.174108
H      9.586559    14.608922     5.998440     0.168056
H     10.020804    14.952814     7.464640     0.165083
H     -0.141022    13.963015     6.605538     0.161872
H     12.453215     9.816424     9.651213     0.166562
H     10.920124     9.624636     9.387755     0.172286
H     11.841528    10.217638     8.266468     0.186165
H     10.375688    15.462035    10.881956     0.175197
H      9.872009    15.261433     9.411937     0.169637
H      9.054207    14.664022    10.609589     0.169636
H      1.895726    11.789409    10.953230     0.272558
H      7.478478     4.442715     0.267276     0.168469
H      5.943181     4.125273     0.308004     0.166968
H      6.833713     3.854122     1.569293     0.173759
H      5.108873     9.457848     2.923492     0.168328
H      4.674617     8.360026     3.954414     0.164196
H      3.814946     8.609133     2.667670     0.161992
H      2.242159     3.898213     0.599462     0.166650
H      3.775251     4.030481     0.301640     0.171506
H      2.853861     5.298044     0.254549     0.185943
H      4.319704     5.655152     6.104077     0.175357
H      4.823396     6.827925     5.195339     0.170323
H      5.641184     5.492024     5.276794     0.170057
H      1.778146     3.757122     2.959128     0.272242
H      3.543099    17.601824    12.460158     0.168470
H      5.078396    17.919266    12.419430     0.166967
H      4.187864    18.190417    11.158141     0.173758
H      5.912704    12.586691     9.803942     0.168328
H      6.346960    13.684513     8.773020     0.164196
H      7.206631    13.435406    10.059764     0.161992
H      8.779418    18.146326    12.127972     0.166650
H      7.246326    18.014058    12.425794     0.171506
H      8.167716    16.746495    12.472885     0.185943
H      6.701873    16.389387     6.623357     0.175357
H      6.198181    15.216614     7.532095     0.170323
H      5.380393    16.552515     7.450640     0.170057
H      9.243431    18.287417     9.768306     0.272243
H     11.152290     5.358279     8.746293     0.168498
H      9.616995     5.552270     9.000841     0.168348
H     10.507540     6.780154     8.605018     0.173292
H      8.782684     5.151074     3.074948     0.167650
H      8.348443     6.592788     3.510226     0.164137
H      7.488758     5.353882     3.937868     0.161978
H      5.915977     5.918210     9.051751     0.166753
H      7.449066     5.594155     9.086115     0.171888
H      6.527668     4.919594     8.011920     0.186016
H      7.993564     9.806883     4.777879     0.175306
H      8.497241     8.433507     4.216599     0.169726
H      9.315036     9.171998     5.332795     0.169781
H      5.451986     8.032287     7.994101     0.271470
H     -0.130713    16.686260     3.981141     0.168501
H      1.404582    16.492269     3.726593     0.168345
H      0.514037    15.264385     4.122416     0.173289
H      2.238893    16.893465     9.652486     0.167651
H      2.673134    15.451751     9.217208     0.164137
H      3.532819    16.690657     8.789566     0.161978
H      5.105600    16.126329     3.675683     0.166754
H      3.572511    16.450384     3.641319     0.171888
H      4.493909    17.124945     4.715514     0.186015
H      3.028013    12.237656     7.949555     0.175306
H      2.524336    13.611032     8.510835     0.169726
H      1.706541    12.872541     7.394639     0.169781
H      5.569591    14.012252     4.733333     0.271470
C      4.463734    10.540368     9.366882     0.287024
C      2.746600    10.654350     4.385237     0.267046
C      1.666489     9.732667     4.325546    -0.125859
C      1.835110     8.920102     5.423923     0.213349
C      3.018840    11.767383     3.433862    -0.544743
C      1.031635     7.781719     5.928439    -0.528923
C     -0.400034    10.486595     3.002402     0.250157
C      0.596303     9.593789     3.312951    -0.152196
C      0.304230     8.449457     2.541541     0.248485
C     -0.660136    11.862175     3.516590    -0.530724
C      1.085648     7.186524     2.446213    -0.533513
C      6.557843    11.504171     3.360552     0.287027
C      8.274977    11.390189     8.342197     0.267043
C      9.355088    12.311872     8.401888    -0.125861
C      9.186467    13.124437     7.303511     0.213348
C      8.002737    10.277156     9.293572    -0.544745
C      9.989942    14.262820     6.798995    -0.528927
C     11.421611    11.557944     9.725032     0.250158
C     10.425274    12.450750     9.414483    -0.152193
C     10.717347    13.595082    10.185893     0.248485
C     11.681713    10.182364     9.210844    -0.530724
C      9.935929    14.858015    10.281221    -0.533514
C      0.789931    17.538117    11.643184     0.287083
C      6.420418     5.818735     1.307871     0.264971
C      5.340310     6.227880     2.135918    -0.125512
C      5.508946     7.585384     2.290429     0.213229
C      6.692643     4.438305     0.819647    -0.542831
C      4.705482     8.591496     3.024038    -0.528355
C      3.273771     4.705041     2.144573     0.248622
C      4.270117     5.420386     2.762490    -0.150309
C      3.978042     5.324488     4.139216     0.247582
C      3.013667     4.462554     0.696191    -0.529529
C      4.759466     5.873395     5.280612    -0.535281
C     10.231646     4.506422     1.084250     0.287079
C      4.601159    16.225804    11.419563     0.264970
C      5.681267    15.816659    10.591516    -0.125514
C      5.512631    14.459155    10.437005     0.213229
C      4.328934    17.606234    11.907787    -0.542830
C      6.316095    13.453043     9.703396    -0.528353
C      7.747806    17.339498    10.582861     0.248622
C      6.751460    16.624153     9.964944    -0.150309
C      7.043535    16.720051     8.588218     0.247582
C      8.007910    17.581985    12.031243    -0.529529
C      6.262111    16.171144     7.446822    -0.535280
C      8.137611    16.010593     4.444802     0.287540
C     10.094232     5.571454     7.034325     0.265608
C      9.014130     6.083992     6.265970    -0.124208
C      9.182760     5.539053     5.013082     0.213054
C     10.366460     5.838851     8.473926    -0.543572
C      8.379297     5.671324     3.774957    -0.527763
C      6.947599     6.852904     7.580460     0.249965
C      7.943946     7.030365     6.651993    -0.152122
C      7.651885     8.270594     6.046677     0.248667
C      6.687483     5.719810     8.514653    -0.530385
C      8.433316     8.984620     5.000609    -0.534766
C      2.883966     6.033946     8.282632     0.287540
C      0.927345    16.473085     5.693109     0.265568
C      2.007447    15.960547     6.461464    -0.124235
C      1.838817    16.505486     7.714352     0.213082
C      0.655117    16.205688     4.253508    -0.543553
C      2.642280    16.373215     8.952477    -0.527753
C      4.073978    15.191635     5.146974     0.249962
C      3.077631    15.014174     6.075441    -0.152120
C      3.369692    13.773945     6.680757     0.248665
C      4.334094    16.324729     4.212781    -0.530382
C      2.588261    13.059919     7.726825    -0.534761
S      4.156560    10.480182    10.953612    -0.239901
S      6.865017    11.564357     1.773822    -0.239901
S      0.482771    18.942358    10.901938    -0.239662
S     10.538806     3.102181     1.825496    -0.239658
S      7.830438    14.666538     3.599318    -0.239828
S      3.191139     7.378001     9.128116    -0.239832
N      4.702904    10.574540     8.229432    -0.458421
N      3.523612    10.405906     5.449887    -0.260297
N      2.946078     9.347544     6.060168    -0.234399
N     -0.813347     8.616777     1.809587    -0.235673
N     -1.201298     9.880371     2.116063    -0.185912
N      6.318673    11.469999     4.498002    -0.458420
N      7.497965    11.638633     7.277547    -0.260297
N      8.075499    12.696995     6.667266    -0.234397
N     11.834924    13.427762    10.917847    -0.235675
N     12.222875    12.164168    10.611371    -0.185913
N     12.050590    16.535970    12.182318    -0.458747
N      7.197440     6.864971     0.990703    -0.259132
N      6.619917     7.922668     1.602129    -0.233934
N      2.860458     4.606937     4.360292    -0.234557
N      2.472503     4.240559     3.112749    -0.185741
N     -1.029013     5.508569     0.545116    -0.458747
N      3.824137    15.179568    11.736731    -0.259131
N      4.401660    14.121871    11.125305    -0.233929
N      8.161119    17.437602     8.367142    -0.234559
N      8.549074    17.803980     9.614685    -0.185741
N      8.376781    16.978569     5.043118    -0.458701
N     10.871246     4.773663     6.286843    -0.259200
N     10.293723     4.774327     5.065137    -0.235120
N      6.534306     8.820825     6.557556    -0.235910
N      6.146342     7.923608     7.498622    -0.184446
N      2.644796     5.065970     7.684316    -0.458704
N      0.150331    17.270876     6.440591    -0.259171
N      0.727854    17.270212     7.662297    -0.235181
N      4.487271    13.223714     6.169878    -0.235908
N      4.875235    14.120931     5.228812    -0.184444

The following XYZ coordinates are in angstroms. Other properties are in atomic units.
The sperically averaged electron density of each atom fit to a function of the form exp(a - br)
eigen_1, eigen_2 and eigen_3 are the three eigenvalues of traceless quadrupole moment tensor
  atom number  atomic symbol              X              Y              Z     net charge C6 coefficient C8 coefficient C10 coefficient fluctuating dipole atomic polarizability isotropic forcefield polarizability              a              b squared Pearson coefficient          <r^3>          <r^4>         wp_QDO          m_QDO          q_QDO       dipole_x       dipole_y       dipole_z         dipole            Qxy            Qxz            Qyz     Q(x^2-y^2)  Q(3z^2 - R^2)        eigen_1        eigen_2        eigen_3 static polarizability      alpha(xx)      alpha(xy)      alpha(xz)      alpha(yy)      alpha(yz)      alpha(zz) atomic spin moment
            1             Fe       5.510788      11.022270       6.363717       0.893520     148.075322 0.28763633E+04  0.10209554E+06                                23.047125                           17.945958       0.955692       2.038465                    0.997575      57.243062     165.989719       0.410981       0.419876      -1.128148      -0.000003      -0.000000      -0.000003       0.000004       0.056674      -0.077519       0.011466      -0.115379       0.014993      -0.127601       0.041711       0.085889             27.865781      32.233515       0.139967       2.826013      24.685036       3.255882      26.678793           4.855961
            2             Fe      -1.836878       7.348190       0.000000       0.892509     148.022753 0.28753946E+04  0.10206576E+06                                23.052731                           17.951085       0.955414       2.038134                    0.997627      57.272009     166.147561       0.410590       0.420257      -1.127746       0.000001       0.000002      -0.000001       0.000003      -0.095370      -0.010184       0.016490      -0.070269       0.159936      -0.128299       0.041974       0.086325             27.871306      32.235110       2.376181      -1.528901      23.367548      -2.488619      28.011259           4.854207
            3             Fe       1.836917       3.674080       6.363717       0.892507     148.133172 0.28781340E+04  0.10218282E+06                                23.058658                           17.955795       0.956080       2.038223                    0.997605      57.294314     166.204428       0.410686       0.420078      -1.127916       0.000010      -0.000007      -0.000001       0.000012       0.039593       0.087771      -0.026887      -0.089525       0.099144      -0.128344       0.042656       0.085688             27.877807      32.247429      -2.516073      -1.284819      29.014075      -0.763004      22.371918           4.851230
            4              H       3.804675      12.243545       3.713865       0.169180       1.021172 0.74936336E+01  0.73666956E+02                                 1.789498                            1.682399      -1.466907       2.204549                    0.993791       3.726648      11.061679       0.439875       1.416436      -0.679035       0.013348       0.005073       0.007260       0.016019       0.002978       0.001110      -0.005238      -0.001594      -0.006901      -0.006800       0.000670       0.006130              1.842964       2.109682       0.483626       0.283583       1.886476       0.292420       1.532734          -0.000368
            5              H       2.269381      12.366995       3.418589       0.167571       0.915654 0.66063656E+01  0.61490813E+02                                 1.535049                            1.482065      -0.818757       2.504467                    0.999766       3.134416       8.393911       0.527783       1.246818      -0.717448      -0.008088       0.006933       0.003472       0.011204      -0.001567      -0.002476      -0.003031       0.000194      -0.001544      -0.004843       0.001799       0.003044              1.539909       1.796089      -0.355699      -0.000464       1.604871       0.053720       1.218767           0.002288
            6              H       3.159916      11.410263       2.553123       0.174107       0.927232 0.67413490E+01  0.63608011E+02                                 1.603118                            1.540932      -0.856790       2.495212                    0.999356       3.227269       8.948643       0.491462       1.320843      -0.701144       0.004675      -0.008202      -0.009395       0.013319      -0.002079      -0.001455       0.002795      -0.010928       0.008091      -0.007288       0.000525       0.006763              1.624906       1.329068      -0.068338      -0.120493       1.480009       0.363347       2.065642           0.002476
            7              H       1.435018       7.435617       6.728994       0.168055       0.861731 0.63986770E+01  0.61150227E+02                                 1.665057                            1.608263      -1.483594       2.197032                    0.991859       3.842913      11.667061       0.422808       1.515847      -0.660160       0.010517      -0.005105       0.010546       0.015744      -0.002521      -0.003863      -0.005173       0.001266       0.002514      -0.007827       0.002177       0.005650              1.674090       1.547623      -0.120196       0.242930       1.584613      -0.336814       1.890033          -0.000172
            8              H       1.000773       7.091725       5.262794       0.165082       0.824661 0.61851575E+01  0.58505575E+02                                 1.607619                            1.574529      -1.404998       2.233296                    0.991981       3.762395      11.297908       0.430802       1.503080      -0.662741       0.001879      -0.009302      -0.009967       0.013762       0.001907       0.001323       0.003169       0.002515       0.000668      -0.003950      -0.000337       0.004287              1.612549       1.359712       0.062574      -0.026458       1.735312       0.339320       1.742622          -0.000005
            9              H      11.162599       8.081524       6.121896       0.161873       0.872114 0.64207047E+01  0.60440922E+02                                 1.589625                            1.542469      -1.005339       2.415029                    0.997919       3.453000       9.875805       0.468248       1.389574      -0.685528      -0.010059       0.007536       0.003836       0.013141      -0.006137      -0.004334       0.002514       0.004720      -0.002969      -0.006125      -0.003335       0.009460              1.610686       2.132828      -0.162646      -0.179513       1.385346       0.021615       1.313885           0.000613
           10              H      -1.431638      12.228115       3.076221       0.166562       1.142295 0.88512375E+01  0.90258477E+02                                 1.890630                            1.801356      -1.455656       2.198736                    0.994916       3.789599      11.270573       0.436914       1.374758      -0.687557      -0.010713       0.002700      -0.005593       0.012383      -0.000403      -0.004342       0.000087       0.001011       0.008830      -0.003819      -0.001942       0.005761              1.907707       2.224989      -0.381105       0.296652       1.847097      -0.064175       1.651034           0.000223
           11              H       0.101453      12.419903       3.339679       0.172286       0.918256 0.66103869E+01  0.61628382E+02                                 1.551240                            1.493500      -0.794227       2.520637                    0.999852       3.108814       8.372338       0.519203       1.265362      -0.713752       0.008243       0.005606      -0.004300       0.010857       0.002393      -0.003134      -0.001289       0.000336       0.004519      -0.003600      -0.001237       0.004837              1.556568       1.824924       0.350978      -0.080913       1.605014       0.001639       1.239766           0.000425
           12              H      -0.819951      11.826901       4.460966       0.186166       0.799927 0.57776133E+01  0.52794824E+02                                 1.489155                            1.456547      -0.826462       2.523159                    0.999509       3.157775       8.801931       0.486778       1.376994      -0.689381      -0.006001      -0.001136       0.015998       0.017124       0.002039      -0.001216      -0.000349      -0.005803       0.017721      -0.006589       0.000505       0.006084              1.493370       1.258205      -0.008174      -0.170400       1.302506       0.120842       1.919399           0.000413
           13              H       0.645889       6.582504       1.845478       0.175197       0.798949 0.57424097E+01  0.53335178E+02                                 1.580926                            1.522408      -1.330926       2.277104                    0.993761       3.623316      10.792565       0.435700       1.513559      -0.661382      -0.009510      -0.009721      -0.010394       0.017117      -0.000711      -0.003961       0.003611      -0.003814      -0.002150      -0.005644      -0.000237       0.005881              1.601038       1.533809       0.218486       0.266665       1.591575       0.338930       1.677729          -0.000335
           14              H       1.149568       6.783106       3.315497       0.169637       0.810381 0.59619403E+01  0.55759836E+02                                 1.578672                            1.537999      -1.318062       2.277325                    0.993432       3.644444      10.806809       0.440166       1.487838      -0.665844      -0.002400      -0.005415       0.012268       0.013623      -0.001275       0.001546      -0.000909       0.001782       0.008975      -0.003053      -0.000789       0.003841              1.588090       1.330061      -0.075489       0.039793       1.418977      -0.252343       2.015232           0.000264
           15              H       1.967370       7.380517       2.117845       0.169636       0.846267 0.62254781E+01  0.58016300E+02                                 1.547829                            1.511962      -0.892355       2.476524                    0.998896       3.322330       9.382229       0.477297       1.377020      -0.688698       0.010142       0.004420      -0.008024       0.013667       0.003440      -0.006369      -0.002016       0.005419       0.001459      -0.005367      -0.003827       0.009193              1.560825       2.038087       0.065131      -0.223233       1.286393      -0.020578       1.357995           0.000193
           16              H       9.125851      10.255130       1.774204       0.272558       0.645605 0.41388599E+01  0.35675456E+02                                 1.402553                            1.320917      -1.356759       2.308226                    0.997821       3.146333       9.242886       0.449486       1.580889      -0.649538      -0.023061       0.012710      -0.015261       0.030434       0.000119       0.010049       0.004011      -0.015649      -0.002189      -0.014916       0.004015       0.010900              1.438484       1.699755      -0.208474       0.250797       1.233143      -0.053125       1.382556           0.000526
           17              H       7.216902       9.800994       9.013569       0.169179       1.021181 0.74937171E+01  0.73667952E+02                                 1.789506                            1.682406      -1.466909       2.204547                    0.993791       3.726663      11.061722       0.439875       1.416431      -0.679035      -0.013348      -0.005072      -0.007260       0.016019       0.002978       0.001110      -0.005237      -0.001593      -0.006902      -0.006799       0.000670       0.006130              1.842973       2.109693       0.483630       0.283586       1.886484       0.292422       1.532741          -0.000368
           18              H       8.752196       9.677544       9.308845       0.167572       0.915654 0.66063672E+01  0.61490843E+02                                 1.535051                            1.482066      -0.818753       2.504469                    0.999766       3.134414       8.393912       0.527782       1.246820      -0.717448       0.008088      -0.006932      -0.003473       0.011204      -0.001567      -0.002476      -0.003030       0.000194      -0.001544      -0.004842       0.001799       0.003044              1.539911       1.796092      -0.355701      -0.000464       1.604873       0.053720       1.218768           0.002288
           19              H       7.861661      10.634276      10.174311       0.174108       0.927236 0.67413845E+01  0.63608444E+02                                 1.603124                            1.540937      -0.856798       2.495208                    0.999356       3.227276       8.948676       0.491460       1.320845      -0.701143      -0.004675       0.008202       0.009394       0.013318      -0.002079      -0.001455       0.002795      -0.010928       0.008092      -0.007288       0.000525       0.006763              1.624912       1.329072      -0.068338      -0.120494       1.480014       0.363350       2.065651           0.002476
           20              H       9.586559      14.608922       5.998440       0.168056       0.861731 0.63986829E+01  0.61150309E+02                                 1.665058                            1.608265      -1.483599       2.197029                    0.991859       3.842921      11.667095       0.422807       1.515848      -0.660160      -0.010517       0.005105      -0.010546       0.015745      -0.002521      -0.003864      -0.005172       0.001264       0.002515      -0.007827       0.002177       0.005650              1.674091       1.547626      -0.120196       0.242931       1.584613      -0.336812       1.890033          -0.000171
           21              H      10.020804      14.952814       7.464640       0.165083       0.824678 0.61853282E+01  0.58507657E+02                                 1.607645                            1.574554      -1.405051       2.233269                    0.991980       3.762471      11.298222       0.430797       1.503085      -0.662740      -0.001880       0.009301       0.009966       0.013762       0.001906       0.001323       0.003167       0.002516       0.000666      -0.003948      -0.000337       0.004285              1.612575       1.359733       0.062575      -0.026460       1.735340       0.339328       1.742651          -0.000003
           22              H      -0.141022      13.963015       6.605538       0.161872       0.872145 0.64210111E+01  0.60444569E+02                                 1.589664                            1.542506      -1.005405       2.414992                    0.997919       3.453094       9.876159       0.468242       1.389574      -0.685527       0.010059      -0.007538      -0.003836       0.013142      -0.006139      -0.004333       0.002515       0.004721      -0.002964      -0.006127      -0.003334       0.009461              1.610727       2.132888      -0.162650      -0.179521       1.385378       0.021616       1.313914           0.000615
           23              H      12.453215       9.816424       9.651213       0.166562       1.142298 0.88512675E+01  0.90258865E+02                                 1.890633                            1.801359      -1.455657       2.198735                    0.994916       3.789606      11.270601       0.436913       1.374758      -0.687557       0.010713      -0.002700       0.005593       0.012383      -0.000403      -0.004342       0.000086       0.001011       0.008829      -0.003819      -0.001942       0.005761              1.907711       2.224994      -0.381106       0.296653       1.847101      -0.064176       1.651037           0.000222
           24              H      10.920124       9.624636       9.387755       0.172286       0.918256 0.66103868E+01  0.61628390E+02                                 1.551241                            1.493501      -0.794222       2.520640                    0.999852       3.108813       8.372340       0.519203       1.265363      -0.713752      -0.008243      -0.005606       0.004300       0.010857       0.002393      -0.003133      -0.001289       0.000336       0.004519      -0.003599      -0.001237       0.004836              1.556570       1.824926       0.350979      -0.080913       1.605016       0.001639       1.239767           0.000425
           25              H      11.841528      10.217638       8.266468       0.186165       0.799929 0.57776377E+01  0.52795100E+02                                 1.489157                            1.456550      -0.826464       2.523158                    0.999509       3.157781       8.801950       0.486778       1.376993      -0.689382       0.006001       0.001136      -0.015997       0.017124       0.002039      -0.001216      -0.000349      -0.005803       0.017721      -0.006589       0.000505       0.006084              1.493373       1.258207      -0.008174      -0.170401       1.302508       0.120842       1.919403           0.000413
           26              H      10.375688      15.462035      10.881956       0.175197       0.798951 0.57424314E+01  0.53335438E+02                                 1.580930                            1.522412      -1.330931       2.277101                    0.993760       3.623326      10.792606       0.435699       1.513560      -0.661382       0.009510       0.009721       0.010395       0.017117      -0.000711      -0.003961       0.003611      -0.003814      -0.002150      -0.005644      -0.000237       0.005882              1.601042       1.533812       0.218486       0.266666       1.591578       0.338931       1.677735          -0.000335
           27              H       9.872009      15.261433       9.411937       0.169637       0.810404 0.59621645E+01  0.55762514E+02                                 1.578704                            1.538029      -1.318125       2.277291                    0.993431       3.644534      10.807168       0.440161       1.487841      -0.665843       0.002399       0.005414      -0.012267       0.013621      -0.001276       0.001547      -0.000908       0.001783       0.008976      -0.003054      -0.000788       0.003842              1.588124       1.330086      -0.075492       0.039795       1.419005      -0.252350       2.015280           0.000265
           28              H       9.054207      14.664022      10.609589       0.169636       0.846263 0.62254426E+01  0.58015885E+02                                 1.547825                            1.511958      -0.892349       2.476527                    0.998896       3.322321       9.382196       0.477297       1.377020      -0.688698      -0.010142      -0.004421       0.008024       0.013667       0.003440      -0.006369      -0.002016       0.005419       0.001460      -0.005367      -0.003827       0.009193              1.560821       2.038079       0.065131      -0.223233       1.286390      -0.020578       1.357993           0.000194
           29              H       1.895726      11.789409      10.953230       0.272558       0.645605 0.41388637E+01  0.35675497E+02                                 1.402553                            1.320917      -1.356761       2.308225                    0.997821       3.146334       9.242891       0.449486       1.580889      -0.649538       0.023060      -0.012710       0.015261       0.030434       0.000119       0.010049       0.004011      -0.015649      -0.002189      -0.014916       0.004016       0.010900              1.438485       1.699755      -0.208474       0.250797       1.233143      -0.053125       1.382556           0.000525
           30              H       7.478478       4.442715       0.267276       0.168469       1.022459 0.75035881E+01  0.73777210E+02                                 1.789781                            1.682553      -1.457681       2.207965                    0.993810       3.727877      11.060335       0.440304       1.414816      -0.679340       0.013602       0.003718      -0.008080       0.016252      -0.000451      -0.003104       0.004485      -0.002803      -0.010869      -0.006802       0.000745       0.006058              1.843304       2.110344       0.003871      -0.560999       1.367984       0.006886       2.051584          -0.000381
           31              H       5.943181       4.125273       0.308004       0.166968       0.917102 0.66192473E+01  0.61643027E+02                                 1.536954                            1.483731      -0.816538       2.505344                    0.999790       3.137311       8.404892       0.527348       1.247191      -0.717368      -0.008434      -0.000510      -0.007571       0.011345      -0.001318       0.002578       0.001792      -0.001852      -0.007279      -0.004701       0.001809       0.002892              1.541879       1.798798       0.177824       0.309079       1.270058       0.140637       1.556781           0.002288
           32              H       6.833713       3.854122       1.569293       0.173759       0.929842 0.67642524E+01  0.63871481E+02                                 1.605234                            1.542808      -0.847451       2.498938                    0.999425       3.231432       8.960405       0.491568       1.319579      -0.701386       0.004994      -0.004007       0.011681       0.013321      -0.000215       0.002398      -0.000800      -0.007794       0.019123      -0.007499       0.000600       0.006899              1.627112       1.330602      -0.070410       0.119808       1.606709      -0.436291       1.944024           0.002497
           33              H       5.108873       9.457848       2.923492       0.168328       0.860472 0.63853364E+01  0.60978975E+02                                 1.662243                            1.605660      -1.477081       2.200025                    0.991930       3.835767      11.633754       0.423599       1.514100      -0.660479       0.010181       0.011555      -0.000988       0.015432      -0.001942       0.003998       0.001872      -0.004553      -0.015347      -0.007766       0.002197       0.005569              1.671226       1.545180       0.269985      -0.017328       2.101278       0.035878       1.367220          -0.000204
           34              H       4.674617       8.360026       3.954414       0.164196       0.827084 0.62070393E+01  0.58752538E+02                                 1.609312                            1.576114      -1.402900       2.233816                    0.992067       3.766431      11.306411       0.431163       1.500798      -0.663127       0.001980      -0.003905       0.013220       0.013926       0.000230      -0.002283      -0.002360       0.003689       0.005802      -0.003892      -0.000438       0.004330              1.614264       1.360965      -0.054336      -0.040926       1.448246      -0.172991       2.033582          -0.000018
           35              H       3.814946       8.609133       2.667670       0.161992       0.872991 0.64304727E+01  0.60569901E+02                                 1.592059                            1.544722      -1.012493       2.411891                    0.997933       3.458126       9.900974       0.467308       1.391518      -0.685130      -0.010166      -0.000516      -0.007964       0.012924      -0.000662       0.007463      -0.001727       0.006584       0.001967      -0.006080      -0.003482       0.009563              1.613196       2.136593      -0.074510       0.231203       1.314768       0.020134       1.388226           0.000601
           36              H       2.242159       3.898213       0.599462       0.166650       1.147792 0.89065497E+01  0.91002387E+02                                 1.899975                            1.809496      -1.471906       2.191453                    0.994893       3.801840      11.333751       0.434837       1.378595      -0.686789      -0.010635      -0.006144       0.000740       0.012305      -0.003650       0.002344      -0.002033      -0.002201      -0.001808      -0.003738      -0.001866       0.005604              1.917346       2.237440       0.451724       0.183244       1.764219       0.117937       1.750380           0.000227
           37              H       3.775251       4.030481       0.301640       0.171506       0.921581 0.66398446E+01  0.61974642E+02                                 1.555362                            1.497047      -0.801160       2.517114                    0.999843       3.115127       8.395421       0.518449       1.265739      -0.713667       0.008592      -0.006707      -0.002671       0.011223      -0.003837      -0.000519      -0.000447      -0.003123      -0.003673      -0.003716      -0.001040       0.004756              1.560815       1.830995      -0.247132      -0.264922       1.332811       0.158120       1.518639           0.000426
           38              H       2.853861       5.298044       0.254549       0.185943       0.801739 0.58007167E+01  0.53117724E+02                                 1.498361                            1.465024      -0.843617       2.516713                    0.999318       3.173250       8.886520       0.482069       1.387520      -0.687308      -0.005957       0.014437      -0.006954       0.017096      -0.002165      -0.001224      -0.002410      -0.010287       0.003247      -0.006512       0.000512       0.005999              1.502757       1.264843      -0.144945       0.093372       1.671976      -0.331362       1.571451           0.000410
           39              H       4.319704       5.655152       6.104077       0.175357       0.799776 0.57490737E+01  0.53402432E+02                                 1.580645                            1.522185      -1.318679       2.281896                    0.993693       3.622803      10.784897       0.436290       1.511361      -0.661748      -0.009246      -0.004188       0.013397       0.016808      -0.002940       0.002514      -0.000554       0.001670       0.014523      -0.005597      -0.000371       0.005968              1.600750       1.533588       0.121583      -0.322332       1.362496      -0.206582       1.906168          -0.000303
           40              H       4.823396       6.827925       5.195339       0.170323       0.809347 0.59523693E+01  0.55648144E+02                                 1.577331                            1.536785      -1.310799       2.280421                    0.993305       3.641206      10.795169       0.440329       1.487880      -0.665837      -0.002136       0.013188      -0.001648       0.013461       0.001948       0.000330      -0.001815      -0.003020      -0.005499      -0.003003      -0.000787       0.003790              1.586717       1.329162       0.072042       0.045430       2.082391      -0.131823       1.348599           0.000264
           41              H       5.641184       5.492024       5.276794       0.170057       0.846543 0.62290860E+01  0.58064364E+02                                 1.548653                            1.512780      -0.878109       2.482557                    0.998947       3.324567       9.392902       0.476938       1.377713      -0.688540       0.009745      -0.009083      -0.000033       0.013322      -0.007437       0.000259      -0.000538       0.001365      -0.011347      -0.005604      -0.003778       0.009382              1.561660       2.039174      -0.225824       0.055304       1.358572      -0.020755       1.287235           0.000227
           42              H       1.778146       3.757122       2.959128       0.272242       0.646522 0.41467165E+01  0.35766340E+02                                 1.404820                            1.322887      -1.362013       2.305995                    0.997898       3.151203       9.265449       0.448707       1.582605      -0.649249      -0.022811      -0.019823      -0.003134       0.030382       0.008693      -0.005185       0.001819      -0.004986       0.028464      -0.014917       0.003909       0.011008              1.440882       1.702913       0.322389       0.055265       1.393439      -0.038260       1.226294           0.000545
           43              H       3.543099      17.601824      12.460158       0.168470       1.022452 0.75035354E+01  0.73776584E+02                                 1.789776                            1.682549      -1.457679       2.207967                    0.993810       3.727868      11.060311       0.440304       1.414819      -0.679340      -0.013602      -0.003717       0.008080       0.016252      -0.000451      -0.003104       0.004485      -0.002804      -0.010869      -0.006802       0.000744       0.006058              1.843299       2.110338       0.003871      -0.560996       1.367981       0.006886       2.051578          -0.000382
           44              H       5.078396      17.919266      12.419430       0.166967       0.917103 0.66192608E+01  0.61643186E+02                                 1.536956                            1.483733      -0.816539       2.505343                    0.999790       3.137315       8.404906       0.527348       1.247192      -0.717368       0.008434       0.000510       0.007571       0.011345      -0.001318       0.002578       0.001792      -0.001852      -0.007280      -0.004701       0.001809       0.002892              1.541881       1.798800       0.177824       0.309079       1.270060       0.140637       1.556783           0.002287
           45              H       4.187864      18.190417      11.158141       0.173758       0.929841 0.67642392E+01  0.63871322E+02                                 1.605233                            1.542807      -0.847443       2.498941                    0.999425       3.231428       8.960390       0.491568       1.319579      -0.701386      -0.004993       0.004007      -0.011681       0.013321      -0.000215       0.002398      -0.000800      -0.007794       0.019123      -0.007499       0.000600       0.006899              1.627110       1.330601      -0.070410       0.119808       1.606707      -0.436289       1.944021           0.002497
           46              H       5.912704      12.586691       9.803942       0.168328       0.860471 0.63853265E+01  0.60978862E+02                                 1.662242                            1.605659      -1.477083       2.200024                    0.991930       3.835764      11.633746       0.423599       1.514101      -0.660479      -0.010181      -0.011555       0.000988       0.015432      -0.001943       0.003998       0.001872      -0.004552      -0.015347      -0.007766       0.002197       0.005569              1.671225       1.545179       0.269985      -0.017328       2.101277       0.035878       1.367220          -0.000203
           47              H       6.346960      13.684513       8.773020       0.164196       0.827083 0.62070281E+01  0.58752397E+02                                 1.609310                            1.576112      -1.402894       2.233818                    0.992067       3.766425      11.306384       0.431164       1.500796      -0.663127      -0.001980       0.003904      -0.013220       0.013926       0.000229      -0.002284      -0.002360       0.003689       0.005803      -0.003893      -0.000437       0.004330              1.614262       1.360964      -0.054336      -0.040926       1.448243      -0.172991       2.033579          -0.000017
           48              H       7.206631      13.435406      10.059764       0.161992       0.872983 0.64303958E+01  0.60568987E+02                                 1.592049                            1.544713      -1.012477       2.411900                    0.997933       3.458103       9.900888       0.467309       1.391518      -0.685130       0.010166       0.000515       0.007964       0.012924      -0.000662       0.007462      -0.001727       0.006584       0.001967      -0.006080      -0.003483       0.009562              1.613186       2.136579      -0.074509       0.231201       1.314761       0.020133       1.388218           0.000601
           49              H       8.779418      18.146326      12.127972       0.166650       1.147791 0.89065408E+01  0.91002308E+02                                 1.899976                            1.809497      -1.471904       2.191454                    0.994893       3.801842      11.333772       0.434835       1.378599      -0.686788       0.010635       0.006144      -0.000740       0.012305      -0.003650       0.002344      -0.002033      -0.002201      -0.001808      -0.003738      -0.001866       0.005604              1.917348       2.237442       0.451724       0.183244       1.764220       0.117937       1.750382           0.000227
           50              H       7.246326      18.014058      12.425794       0.171506       0.921582 0.66398500E+01  0.61974716E+02                                 1.555364                            1.497048      -0.801160       2.517114                    0.999843       3.115129       8.395433       0.518448       1.265741      -0.713667      -0.008592       0.006707       0.002671       0.011223      -0.003837      -0.000519      -0.000447      -0.003123      -0.003673      -0.003716      -0.001040       0.004756              1.560817       1.830997      -0.247132      -0.264923       1.332812       0.158120       1.518641           0.000425
           51              H       8.167716      16.746495      12.472885       0.185943       0.801737 0.58007053E+01  0.53117603E+02                                 1.498361                            1.465024      -0.843618       2.516713                    0.999318       3.173248       8.886518       0.482068       1.387522      -0.687307       0.005958      -0.014437       0.006954       0.017097      -0.002165      -0.001224      -0.002410      -0.010287       0.003247      -0.006512       0.000512       0.005999              1.502756       1.264843      -0.144945       0.093371       1.671975      -0.331362       1.571451           0.000409
           52              H       6.701873      16.389387       6.623357       0.175357       0.799776 0.57490738E+01  0.53402420E+02                                 1.580644                            1.522184      -1.318680       2.281895                    0.993693       3.622798      10.784873       0.436290       1.511359      -0.661748       0.009246       0.004188      -0.013397       0.016808      -0.002940       0.002514      -0.000554       0.001670       0.014524      -0.005598      -0.000371       0.005969              1.600749       1.533587       0.121582      -0.322331       1.362495      -0.206581       1.906165          -0.000303
           53              H       6.198181      15.216614       7.532095       0.170323       0.809346 0.59523615E+01  0.55648044E+02                                 1.577329                            1.536784      -1.310794       2.280423                    0.993305       3.641202      10.795149       0.440330       1.487878      -0.665837       0.002136      -0.013188       0.001648       0.013461       0.001948       0.000330      -0.001815      -0.003020      -0.005499      -0.003002      -0.000787       0.003790              1.586715       1.329161       0.072043       0.045430       2.082386      -0.131822       1.348597           0.000265
           54              H       5.380393      16.552515       7.450640       0.170057       0.846536 0.62290176E+01  0.58063531E+02                                 1.548642                            1.512770      -0.878092       2.482565                    0.998947       3.324542       9.392796       0.476941       1.377708      -0.688541      -0.009745       0.009084       0.000033       0.013322      -0.007437       0.000259      -0.000538       0.001364      -0.011349      -0.005604      -0.003779       0.009383              1.561649       2.039158      -0.225821       0.055303       1.358562      -0.020755       1.287227           0.000227
           55              H       9.243431      18.287417       9.768306       0.272243       0.646542 0.41468702E+01  0.35767935E+02                                 1.404835                            1.322900      -1.362024       2.305990                    0.997897       3.151253       9.265577       0.448712       1.582577      -0.649253       0.022810       0.019823       0.003134       0.030382       0.008693      -0.005185       0.001819      -0.004986       0.028465      -0.014918       0.003909       0.011008              1.440897       1.702933       0.322395       0.055266       1.393454      -0.038261       1.226306           0.000546
           56              H      11.152290       5.358279       8.746293       0.168498       1.024810 0.75252667E+01  0.74045580E+02                                 1.792470                            1.684896      -1.463501       2.205477                    0.993720       3.733108      11.080885       0.440021       1.414671      -0.679341       0.013701      -0.008812       0.001030       0.016323      -0.002310       0.001980       0.000778       0.005979       0.016619      -0.006707       0.000511       0.006196              1.846177       2.113507      -0.489002       0.277940       1.877835      -0.300327       1.547190          -0.000340
           57              H       9.616995       5.552270       9.000841       0.168348       0.913827 0.65890697E+01  0.61290719E+02                                 1.533195                            1.480263      -0.817903       2.505373                    0.999758       3.130306       8.380711       0.528020       1.247054      -0.717402      -0.007948      -0.006134       0.003860       0.010756       0.002864      -0.000222       0.001044       0.003575       0.007776      -0.004813       0.001957       0.002856              1.538079       1.794141       0.178089      -0.307382       1.360175      -0.193717       1.459920           0.002306
           58              H      10.507540       6.780154       8.605018       0.173292       0.930014 0.67661087E+01  0.63897140E+02                                 1.605941                            1.543430      -0.858200       2.494100                    0.999337       3.232387       8.965341       0.491245       1.320280      -0.701252       0.004841       0.012483      -0.002153       0.013561       0.002415      -0.001111      -0.002120      -0.012425       0.004512      -0.007475       0.000583       0.006892              1.627850       1.331028       0.138749       0.001098       2.238794       0.072224       1.313728           0.002501
           59              H       8.782684       5.151074       3.074948       0.167650       0.862537 0.64057672E+01  0.61232219E+02                                 1.665829                            1.608931      -1.478587       2.198985                    0.991648       3.844325      11.671012       0.422827       1.515426      -0.660235       0.010461      -0.006719      -0.009712       0.015777       0.004337      -0.000163       0.003299       0.004447       0.012121      -0.007629       0.002012       0.005617              1.674892       1.548440      -0.150533      -0.225907       1.522644       0.300912       1.953593          -0.000187
           60              H       8.348443       6.592788       3.510226       0.164137       0.826248 0.61999355E+01  0.58677804E+02                                 1.609414                            1.576177      -1.406866       2.232445                    0.991990       3.766667      11.312256       0.430691       1.502636      -0.662819       0.002096       0.013249      -0.003371       0.013831      -0.002158       0.000931      -0.000792      -0.001919      -0.011273      -0.003960      -0.000449       0.004409              1.614384       1.361014      -0.008319       0.067510       2.037391      -0.166886       1.444747          -0.000021
           61              H       7.488758       5.353882       3.937868       0.161978       0.872321 0.64258025E+01  0.60531208E+02                                 1.593170                            1.545709      -1.024200       2.407259                    0.997789       3.459527       9.914130       0.466331       1.394310      -0.684602      -0.009988      -0.007085       0.004483       0.013041       0.006665      -0.003121      -0.000902       0.002155      -0.011662      -0.005992      -0.003371       0.009363              1.614377       2.138551       0.237691      -0.051217       1.353148      -0.041923       1.351432           0.000632
           62              H       5.915977       5.918210       9.051751       0.166753       1.146805 0.88961086E+01  0.90855291E+02                                 1.897636                            1.807454      -1.468652       2.192993                    0.994880       3.798853      11.316728       0.435502       1.377101      -0.687079      -0.010491       0.003699       0.005099       0.012237       0.003869       0.002014       0.001865      -0.002526      -0.003057      -0.003718      -0.001951       0.005669              1.914936       2.234322      -0.066906      -0.481757       1.649854      -0.052960       1.860633           0.000241
           63              H       7.449066       5.594155       9.086115       0.171888       0.920613 0.66305802E+01  0.61859458E+02                                 1.553381                            1.495288      -0.797407       2.518720                    0.999849       3.113041       8.384703       0.519185       1.264531      -0.713919       0.008425       0.000619       0.007303       0.011167       0.001568       0.003471       0.001628      -0.000694       0.002790      -0.003540      -0.001151       0.004690              1.558794       1.828227      -0.105683       0.345670       1.333819      -0.159266       1.514336           0.000440
           64              H       6.527668       4.919594       8.011920       0.186016       0.800068 0.57838301E+01  0.52911744E+02                                 1.494943                            1.461850      -0.846442       2.515884                    0.999329       3.166452       8.856205       0.483223       1.385548      -0.687718      -0.005884      -0.013337      -0.009026       0.017146       0.000109       0.002551       0.002620      -0.009656       0.004632      -0.006467       0.000566       0.005901              1.499279       1.262313       0.152706       0.078568       1.878523       0.208359       1.357002           0.000447
           65              H       7.993564       9.806883       4.777879       0.175306       0.799744 0.57487969E+01  0.53400117E+02                                 1.580742                            1.522255      -1.323082       2.279902                    0.993756       3.622916      10.785853       0.436226       1.511573      -0.661713      -0.009404       0.013822      -0.003373       0.017055       0.003749       0.001310      -0.003234      -0.004617      -0.004734      -0.005651      -0.000252       0.005904              1.600850       1.533640      -0.340071       0.055877       1.949376      -0.132091       1.319532          -0.000338
           66              H       8.497241       8.433507       4.216599       0.169726       0.809454 0.59543001E+01  0.55679945E+02                                 1.578641                            1.537975      -1.321800       2.276088                    0.993339       3.644530      10.812216       0.439682       1.489702      -0.665523      -0.002160      -0.007966      -0.010787       0.013582      -0.000600      -0.001774       0.002809      -0.001232      -0.000456      -0.003013      -0.000725       0.003739              1.588064       1.330102       0.003300      -0.085257       1.647631       0.384251       1.786460           0.000253
           67              H       9.315036       9.171998       5.332795       0.169781       0.847645 0.62380351E+01  0.58157135E+02                                 1.548668                            1.512781      -0.869881       2.486053                    0.998964       3.324864       9.388419       0.477546       1.375737      -0.688924       0.010141       0.004867       0.007894       0.013742       0.003813       0.006237       0.002472       0.004443      -0.001287      -0.005498      -0.003728       0.009226              1.561669       2.039214       0.160878       0.168009       1.323001       0.041336       1.322793           0.000199
           68              H       5.451986       8.032287       7.994101       0.271470       0.645596 0.41381495E+01  0.35662387E+02                                 1.401889                            1.320343      -1.351686       2.310863                    0.997951       3.144784       9.232857       0.449887       1.579787      -0.649750      -0.023154       0.006952       0.018903       0.030688      -0.008898      -0.004938      -0.006012      -0.012680       0.006813      -0.015070       0.003870       0.011200              1.437774       1.698789      -0.112881      -0.305694       1.298630       0.091185       1.315903           0.000541
           69              H      -0.130713      16.686260       3.981141       0.168501       1.024765 0.75248850E+01  0.74041051E+02                                 1.792438                            1.684870      -1.463488       2.205492                    0.993719       3.733047      11.080727       0.440017       1.414699      -0.679336      -0.013702       0.008813      -0.001030       0.016324      -0.002310       0.001980       0.000779       0.005978       0.016627      -0.006708       0.000510       0.006198              1.846142       2.113462      -0.488982       0.277931       1.877798      -0.300318       1.547167          -0.000339
           70              H       1.404582      16.492269       3.726593       0.168345       0.913836 0.65891599E+01  0.61291755E+02                                 1.533201                            1.480271      -0.817875       2.505383                    0.999758       3.130341       8.380813       0.528020       1.247049      -0.717403       0.007950       0.006133      -0.003861       0.010757       0.002864      -0.000221       0.001044       0.003574       0.007776      -0.004813       0.001956       0.002857              1.538085       1.794143       0.178088      -0.307381       1.360183      -0.193718       1.459928           0.002306
           71              H       0.514037      15.264385       4.122416       0.173289       0.930018 0.67661563E+01  0.63897632E+02                                 1.605936                            1.543427      -0.858155       2.494116                    0.999338       3.232410       8.965376       0.491249       1.320266      -0.701255      -0.004839      -0.012485       0.002153       0.013562       0.002415      -0.001111      -0.002121      -0.012424       0.004517      -0.007475       0.000584       0.006891              1.627844       1.331028       0.138749       0.001098       2.238776       0.072224       1.313728           0.002501
           72              H       2.238893      16.893465       9.652486       0.167651       0.862538 0.64057727E+01  0.61232298E+02                                 1.665831                            1.608932      -1.478593       2.198983                    0.991648       3.844329      11.671035       0.422826       1.515428      -0.660235      -0.010462       0.006719       0.009712       0.015777       0.004336      -0.000163       0.003300       0.004446       0.012122      -0.007629       0.002012       0.005617              1.674895       1.548440      -0.150532      -0.225907       1.522645       0.300913       1.953599          -0.000186
           73              H       2.673134      15.451751       9.217208       0.164137       0.826238 0.61998408E+01  0.58676685E+02                                 1.609403                            1.576166      -1.406853       2.232454                    0.991990       3.766637      11.312145       0.430692       1.502639      -0.662819      -0.002096      -0.013249       0.003371       0.013831      -0.002158       0.000931      -0.000791      -0.001920      -0.011271      -0.003959      -0.000449       0.004409              1.614373       1.361005      -0.008320       0.067510       2.037375      -0.166885       1.444738          -0.000021
           74              H       3.532819      16.690657       8.789566       0.161978       0.872313 0.64257242E+01  0.60530275E+02                                 1.593160                            1.545700      -1.024183       2.407269                    0.997789       3.459502       9.914037       0.466333       1.394311      -0.684602       0.009988       0.007085      -0.004484       0.013041       0.006666      -0.003121      -0.000902       0.002154      -0.011659      -0.005992      -0.003371       0.009363              1.614368       2.138539       0.237689      -0.051215       1.353140      -0.041922       1.351424           0.000632
           75              H       5.105600      16.126329       3.675683       0.166754       1.146785 0.88959133E+01  0.90852818E+02                                 1.897618                            1.807437      -1.468641       2.193001                    0.994880       3.798817      11.316599       0.435503       1.377105      -0.687078       0.010491      -0.003698      -0.005099       0.012237       0.003869       0.002014       0.001865      -0.002527      -0.003057      -0.003718      -0.001951       0.005669              1.914918       2.234300      -0.066905      -0.481750       1.649839      -0.052959       1.860614           0.000241
           76              H       3.572511      16.450384       3.641319       0.171888       0.920622 0.66306743E+01  0.61860620E+02                                 1.553397                            1.495303      -0.797413       2.518717                    0.999849       3.113067       8.384821       0.519179       1.264539      -0.713918      -0.008425      -0.000620      -0.007304       0.011167       0.001569       0.003471       0.001628      -0.000694       0.002788      -0.003540      -0.001150       0.004691              1.558811       1.828246      -0.105684       0.345674       1.333833      -0.159269       1.514353           0.000441
           77              H       4.493909      17.124945       4.715514       0.186015       0.800068 0.57838350E+01  0.52911821E+02                                 1.494946                            1.461853      -0.846450       2.515881                    0.999329       3.166457       8.856233       0.483222       1.385552      -0.687717       0.005886       0.013338       0.009026       0.017147       0.000110       0.002553       0.002620      -0.009657       0.004633      -0.006468       0.000566       0.005902              1.499282       1.262315       0.152707       0.078569       1.878526       0.208358       1.357004           0.000447
           78              H       3.028013      12.237656       7.949555       0.175306       0.799741 0.57487656E+01  0.53399763E+02                                 1.580740                            1.522252      -1.323082       2.279902                    0.993756       3.622908      10.785829       0.436226       1.511576      -0.661713       0.009404      -0.013822       0.003373       0.017055       0.003749       0.001310      -0.003234      -0.004617      -0.004734      -0.005651      -0.000253       0.005904              1.600847       1.533638      -0.340071       0.055877       1.949373      -0.132091       1.319530          -0.000338
           79              H       2.524336      13.611032       8.510835       0.169726       0.809451 0.59542722E+01  0.55679609E+02                                 1.578636                            1.537971      -1.321787       2.276094                    0.993340       3.644518      10.812167       0.439683       1.489701      -0.665523       0.002160       0.007967       0.010787       0.013582      -0.000600      -0.001774       0.002809      -0.001232      -0.000457      -0.003013      -0.000726       0.003739              1.588059       1.330098       0.003300      -0.085256       1.647625       0.384248       1.786454           0.000254
           80              H       1.706541      12.872541       7.394639       0.169781       0.847645 0.62380423E+01  0.58157238E+02                                 1.548670                            1.512783      -0.869881       2.486052                    0.998964       3.324870       9.388449       0.477545       1.375740      -0.688923      -0.010141      -0.004868      -0.007894       0.013742       0.003813       0.006237       0.002472       0.004444      -0.001287      -0.005498      -0.003728       0.009226              1.561672       2.039218       0.160878       0.168009       1.323002       0.041336       1.322795           0.000199
           81              H       5.569591      14.012252       4.733333       0.271470       0.645589 0.41380913E+01  0.35661796E+02                                 1.401885                            1.320339      -1.351684       2.310864                    0.997951       3.144769       9.232832       0.449884       1.579801      -0.649747       0.023154      -0.006952      -0.018903       0.030688      -0.008898      -0.004938      -0.006013      -0.012680       0.006813      -0.015070       0.003869       0.011201              1.437771       1.698786      -0.112882      -0.305693       1.298628       0.091186       1.315900           0.000542
           82              C       4.463734      10.540368       9.366882       0.287024      32.499663 0.38777574E+03  0.89419153E+04                                 9.174194                            7.027989       0.079266       2.035626                    0.998556      26.665816      78.248492       0.556088       0.477653      -1.018862      -0.008895       0.000139      -0.015313       0.017710      -0.001265       0.044849       0.010672      -0.012444      -0.412747      -0.147687       0.071888       0.075799             10.186083       7.257748      -0.215304      -2.807394       6.686982       1.344075      16.613520           0.000334
           83              C       2.746600      10.654350       4.385237       0.267046      27.394223 0.36919032E+03  0.83730276E+04                                 8.231643                            6.669557      -0.048703       2.010046                    0.999563      25.344585      72.717631       0.597722       0.451830      -1.037612       0.038408       0.044559      -0.015268       0.060777      -0.004470      -0.020325      -0.022048      -0.047724       0.032253      -0.040744       0.002200       0.038544              8.993345       9.241432       3.228205       1.352699       9.885644      -1.895738       7.852958           0.068837
           84              C       1.666489       9.732667       4.325546      -0.125859      40.726543 0.49146513E+03  0.11847634E+05                                10.151846                            7.343611       0.201267       2.054378                    0.999122      28.856244      82.484534       0.617461       0.411489      -1.073354      -0.064703      -0.004480      -0.072568       0.097327       0.001672       0.036790       0.007564       0.011693      -0.022828      -0.037452      -0.002229       0.039681             12.107098      15.907083       3.454130       6.756196       8.434079       0.047443      11.980132           0.056679
           85              C       1.835110       8.920102       5.423923       0.213349      29.082115 0.36470053E+03  0.82231585E+04                                 8.454665                            6.529405       0.066591       2.042157                    0.999728      25.498125      72.289169       0.619672       0.438371      -1.048382      -0.024900      -0.070582       0.042340       0.085991       0.022809      -0.014318      -0.003957      -0.028031      -0.054751      -0.029409      -0.008501       0.037910              9.525221      10.073460       4.651289       0.195430      10.781246      -2.578277       7.720958           0.003684
           86              C       3.018840      11.767383       3.433862      -0.544743      27.170541 0.45462503E+03  0.10845840E+05                                 7.669404                            6.909694      -0.000895       1.957120                    0.996736      32.938700      96.474926       0.651930       0.393818      -1.075419      -0.000188      -0.035368       0.040789       0.053988       0.001245      -0.002788      -0.029983      -0.033549       0.005969      -0.022327      -0.017452       0.039778              7.812007       7.315806       0.773466      -0.067539       8.930905      -0.040579       7.189311           0.001089
           87              C       1.031635       7.781719       5.928439      -0.528923      30.170711 0.49504693E+03  0.12082493E+05                                 8.308012                            7.250792      -0.229147       1.887504                    0.996238      33.305655      99.153038       0.630144       0.398250      -1.070806       0.044608       0.044789      -0.018111       0.065757       0.005797      -0.008693      -0.009903       0.009351      -0.026272      -0.016082      -0.001586       0.017667              8.864265       9.230585       2.496002      -1.075218      10.146227      -1.489157       7.215983           0.000958
           88              C      -0.400034      10.486595       3.002402       0.250157      28.637722 0.34980902E+03  0.77881557E+04                                 8.354146                            6.391685       0.264367       2.117637                    0.999530      24.579889      68.741605       0.628162       0.437957      -1.050980      -0.047606       0.056870       0.006976       0.074493       0.007161       0.015989       0.029275      -0.050526      -0.019425      -0.034210      -0.013812       0.048022              9.522271       8.470192      -2.028103       1.614744      12.454178       3.551826       7.642443           0.012785
           89              C       0.596303       9.593789       3.312951      -0.152196      41.750417 0.49718078E+03  0.12011999E+05                                10.272468                            7.366512       0.210214       2.054924                    0.999177      29.057437      82.968412       0.619390       0.409299      -1.075513       0.077010      -0.003688       0.076386       0.108531       0.004455       0.031665       0.001291      -0.004421      -0.027559      -0.035673       0.006091       0.029582             12.255323      15.497135      -0.127713       7.350658       9.279999       2.489688      11.988835           0.012240
           90              C       0.304230       8.449457       2.541541       0.248485      28.159731 0.36481632E+03  0.82301629E+04                                 8.307980                            6.571046       0.082047       2.052305                    0.999646      25.180094      71.512710       0.611710       0.443840      -1.044663       0.018545      -0.067196      -0.015402       0.071389      -0.026916      -0.004752      -0.010363      -0.029193      -0.028767      -0.030227      -0.006127       0.036355              9.254947       9.323113      -2.691031       2.121728      10.924821       2.131956       7.516907           0.007711
           91              C      -0.660136      11.862175       3.516590      -0.530724      28.222694 0.44437038E+03  0.10527485E+05                                 7.863431                            6.808251       0.069113       1.989560                    0.996273      32.248006      93.732129       0.660951       0.391163      -1.078613       0.004670      -0.049924      -0.016698       0.052849       0.000146      -0.007044       0.016892      -0.033410       0.000576      -0.020640      -0.006843       0.027483              8.387767       7.366906      -1.100779      -0.463364      10.786587       2.273037       7.009807           0.001077
           92              C       1.085648       7.186524       2.446213      -0.533513      28.496296 0.48792214E+03  0.11836018E+05                                 7.939114                            7.170626      -0.137573       1.923717                    0.995885      32.712386      96.303322       0.638934       0.395180      -1.075554      -0.040071       0.045335      -0.001408       0.060522      -0.010299      -0.009436       0.006710      -0.009446      -0.026076      -0.014846      -0.004979       0.019824              8.213814       8.571043      -1.952130       0.193630       8.733819       0.385608       7.336580           0.000321
           93              C       6.557843      11.504171       3.360552       0.287027      32.499652 0.38777553E+03  0.89419090E+04                                 9.174192                            7.027987       0.079270       2.035627                    0.998556      26.665803      78.248443       0.556088       0.477653      -1.018862       0.008895      -0.000139       0.015311       0.017708      -0.001265       0.044849       0.010672      -0.012443      -0.412746      -0.147686       0.071888       0.075798             10.186083       7.257755      -0.215307      -2.807406       6.686979       1.344086      16.613516           0.000335
           94              C       8.274977      11.390189       8.342197       0.267043      27.393756 0.36918281E+03  0.83728276E+04                                 8.231631                            6.669550      -0.048753       2.010033                    0.999563      25.344287      72.717015       0.597713       0.451838      -1.037605      -0.038406      -0.044555       0.015267       0.060772      -0.004480      -0.020334      -0.022035      -0.047727       0.032252      -0.040754       0.002223       0.038531              8.993331       9.241419       3.228198       1.352691       9.885626      -1.895743       7.852947           0.068824
           95              C       9.355088      12.311872       8.401888      -0.125861      40.725981 0.49145813E+03  0.11847435E+05                                10.151819                            7.343605       0.201233       2.054371                    0.999122      28.855970      82.483909       0.617455       0.411494      -1.073350       0.064699       0.004475       0.072565       0.097323       0.001665       0.036779       0.007574       0.011694      -0.022830      -0.037445      -0.002226       0.039671             12.107056      15.907021       3.454120       6.756150       8.434062       0.047429      11.980084           0.056673
           96              C       9.186467      13.124437       7.303511       0.213348      29.081784 0.36469530E+03  0.82230078E+04                                 8.454596                            6.529351       0.066620       2.042171                    0.999728      25.497897      72.288288       0.619676       0.438370      -1.048383       0.024900       0.070583      -0.042342       0.085993       0.022809      -0.014316      -0.003959      -0.028031      -0.054755      -0.029407      -0.008504       0.037911              9.525147      10.073398       4.651269       0.195415      10.781156      -2.578252       7.720886           0.003687
           97              C       8.002737      10.277156       9.293572      -0.544745      27.170445 0.45462271E+03  0.10845769E+05                                 7.669377                            6.909666      -0.000880       1.957126                    0.996736      32.938624      96.474578       0.651932       0.393817      -1.075420       0.000188       0.035368      -0.040789       0.053988       0.001243      -0.002791      -0.029978      -0.033548       0.005965      -0.022325      -0.017449       0.039773              7.811982       7.315792       0.773466      -0.067533       8.930867      -0.040577       7.189288           0.001087
           98              C       9.989942      14.262820       6.798995      -0.528927      30.171069 0.49505480E+03  0.12082744E+05                                 8.308097                            7.250861      -0.229173       1.887490                    0.996238      33.306061      99.154792       0.630139       0.398251      -1.070804      -0.044612      -0.044791       0.018114       0.065761       0.005788      -0.008689      -0.009900       0.009347      -0.026264      -0.016077      -0.001578       0.017655              8.864362       9.230717       2.496059      -1.075245      10.146329      -1.489161       7.216041           0.000962
           99              C      11.421611      11.557944       9.725032       0.250158      28.637589 0.34980735E+03  0.77881101E+04                                 8.354130                            6.391676       0.264365       2.117638                    0.999530      24.579810      68.741364       0.628161       0.437957      -1.050980       0.047605      -0.056868      -0.006978       0.074492       0.007161       0.015988       0.029274      -0.050526      -0.019422      -0.034209      -0.013812       0.048021              9.522250       8.470169      -2.028100       1.614738      12.454159       3.551813       7.642422           0.012784
          100              C      10.425274      12.450750       9.414483      -0.152193      41.749839 0.49717424E+03  0.12011801E+05                                10.272389                            7.366471       0.210221       2.054930                    0.999177      29.057199      82.967588       0.619391       0.409300      -1.075513      -0.077007       0.003688      -0.076382       0.108526       0.004456       0.031660       0.001291      -0.004418      -0.027550      -0.035667       0.006088       0.029578             12.255216      15.496987      -0.127723       7.350573       9.279939       2.489658      11.988721           0.012240
          101              C      10.717347      13.595082      10.185893       0.248485      28.159653 0.36481548E+03  0.82301397E+04                                 8.307971                            6.571043       0.082047       2.052306                    0.999646      25.180055      71.512599       0.611710       0.443840      -1.044662      -0.018548       0.067194       0.015404       0.071388      -0.026915      -0.004753      -0.010363      -0.029193      -0.028769      -0.030227      -0.006127       0.036354              9.254934       9.323097      -2.691036       2.121725      10.924814       2.131938       7.516890           0.007711
          102              C      11.681713      10.182364       9.210844      -0.530724      28.222664 0.44436982E+03  0.10527468E+05                                 7.863423                            6.808245       0.069116       1.989561                    0.996273      32.247992      93.732067       0.660952       0.391162      -1.078613      -0.004671       0.049924       0.016697       0.052849       0.000146      -0.007042       0.016891      -0.033409       0.000575      -0.020638      -0.006844       0.027482              8.387758       7.366901      -1.100778      -0.463363      10.786574       2.273025       7.009800           0.001077
          103              C       9.935929      14.858015      10.281221      -0.533514      28.496369 0.48792403E+03  0.11836080E+05                                 7.939133                            7.170643      -0.137591       1.923710                    0.995885      32.712510      96.303879       0.638933       0.395180      -1.075553       0.040070      -0.045336       0.001409       0.060522      -0.010300      -0.009434       0.006712      -0.009445      -0.026074      -0.014843      -0.004982       0.019826              8.213834       8.571051      -1.952135       0.193634       8.733832       0.385596       7.336620           0.000323
          104              C       0.789931      17.538117      11.643184       0.287083      32.501749 0.38780926E+03  0.89424159E+04                                 9.172317                            7.026759       0.081018       2.035995                    0.998555      26.665969      78.234443       0.556348       0.477445      -1.019026      -0.008397      -0.014182       0.007906       0.018280       0.039157      -0.020953       0.087092       0.158037       0.094705      -0.148526       0.072342       0.076185             10.183835       7.257342      -2.323279       1.589519      12.963642      -4.968542      10.330521           0.000364
          105              C       6.420418       5.818735       1.307871       0.264971      27.414242 0.36955267E+03  0.83827344E+04                                 8.233049                            6.671085      -0.049777       2.009681                    0.999549      25.355252      72.738632       0.597928       0.451594      -1.037818       0.038490      -0.036613      -0.030664       0.061338      -0.015800       0.015053       0.014206      -0.061705      -0.006824      -0.041948       0.003252       0.038696              8.994455       9.242244      -0.442405      -3.471738      10.005191       1.828155       7.735929           0.068947
          106              C       5.340310       6.227880       2.135918      -0.125512      40.716194 0.49141409E+03  0.11846008E+05                                10.149953                            7.343311       0.200399       2.053930                    0.999061      28.852702      82.471047       0.617468       0.411498      -1.073356      -0.064073      -0.060403       0.039242       0.096404       0.030368      -0.020270      -0.000548       0.022447       0.008912      -0.037300      -0.001905       0.039206             12.103801      15.902167       4.122652      -6.366764      11.050329      -1.558731       9.358908           0.056651
          107              C       5.508946       7.585384       2.290429       0.213229      29.069133 0.36453384E+03  0.82184829E+04                                 8.452637                            6.528351       0.065306       2.041919                    0.999725      25.490223      72.263375       0.619658       0.438430      -1.048344      -0.024238       0.072363       0.040110       0.086213      -0.024290      -0.012445       0.020057      -0.000979       0.028593      -0.029982      -0.008277       0.038258              9.522542      10.071398      -2.155699      -4.124681      10.715028       2.612616       7.781199           0.003595
          108              C       6.692643       4.438305       0.819647      -0.542831      27.132701 0.45370158E+03  0.10818769E+05                                 7.663471                            6.903579      -0.002331       1.957030                    0.996673      32.911311      96.385651       0.652062       0.393921      -1.075303      -0.000365       0.052614       0.009378       0.053444      -0.002859       0.000303       0.020606      -0.048778      -0.040109      -0.021885      -0.017387       0.039272              7.806302       7.311728      -0.444068      -0.633928       7.652680       0.772212       8.454497           0.001070
          109              C       4.705482       8.591496       3.024038      -0.528355      30.145485 0.49451843E+03  0.12066634E+05                                 8.304401                            7.247774      -0.229544       1.887551                    0.996170      33.290468      99.102727       0.630151       0.398344      -1.070720       0.044977      -0.039097      -0.028957       0.066257      -0.010382      -0.000551       0.008454       0.005339      -0.028855      -0.015051      -0.001757       0.016808              8.860202       9.227877      -2.178165      -1.622153       9.230835       2.010823       8.121896           0.000912
          110              C       3.273771       4.705041       2.144573       0.248622      28.694738 0.35063318E+03  0.78112923E+04                                 8.365680                            6.399717       0.248390       2.112785                    0.999471      24.610326      68.853395       0.627677       0.438026      -1.050913      -0.047766      -0.022622      -0.052907       0.074783       0.010363      -0.014088       0.000565       0.000927       0.133385      -0.033992      -0.013375       0.047367              9.536072       8.481661       2.416235       0.953530       5.775933       0.308253      14.350622           0.012797
          111              C       4.270117       5.420386       2.762490      -0.150309      41.686550 0.49634514E+03  0.11987016E+05                                10.263270                            7.361162       0.210959       2.055347                    0.999190      29.031989      82.884781       0.619496       0.409393      -1.075429       0.077214       0.068272      -0.034098       0.108562       0.025613      -0.020061       0.006751       0.009998       0.012673      -0.036547       0.006415       0.030132             12.242911      15.479841       6.421622      -3.557341       9.146149      -2.413289      12.102742           0.012233
          112              C       3.978042       5.324488       4.139216       0.247582      28.197679 0.36537137E+03  0.82464160E+04                                 8.317561                            6.577506       0.051120       2.043969                    0.999709      25.201631      71.607035       0.611162       0.444037      -1.044471       0.018184       0.019098       0.066621       0.071650       0.009105       0.026706       0.017730      -0.017117       0.010040      -0.031433      -0.005523       0.036956              9.266119       9.333952       3.187070       1.273443       6.529194       0.410767      11.935211           0.007719
          113              C       3.013667       4.462554       0.696191      -0.529529      28.165514 0.44312820E+03  0.10490169E+05                                 7.842720                            6.788461       0.074195       1.991465                    0.996327      32.223506      93.609866       0.663450       0.389982      -1.079484       0.005418       0.010513       0.051150       0.052499      -0.006513       0.003657      -0.001143      -0.007008       0.082325      -0.021252      -0.006562       0.027814              8.365137       7.352404       0.148600       1.178831       5.976918       0.493014      11.766090           0.001079
          114              C       4.759466       5.873395       5.280612      -0.535281      28.527113 0.48862437E+03  0.11858666E+05                                 7.949660                            7.180037      -0.144983       1.921211                    0.995795      32.742902      96.451875       0.637875       0.395649      -1.075113      -0.040601      -0.024000      -0.038073       0.060613      -0.003903       0.013565       0.004429       0.011269       0.033082      -0.015942      -0.004325       0.020267              8.224965       8.583426       1.146363       1.598191       7.359536       0.413927       8.731932           0.000388
          115              C      10.231646       4.506422       1.084250       0.287079      32.501640 0.38780735E+03  0.89423586E+04                                 9.172289                            7.026736       0.081018       2.035997                    0.998555      26.665884      78.234071       0.556349       0.477444      -1.019027       0.008397       0.014185      -0.007907       0.018282       0.039156      -0.020954       0.087094       0.158032       0.094712      -0.148526       0.072338       0.076188             10.183807       7.257322      -2.323274       1.589514      12.963614      -4.968534      10.330484           0.000363
          116              C       4.601159      16.225804      11.419563       0.264970      27.414580 0.36955789E+03  0.83828736E+04                                 8.233063                            6.671092      -0.049739       2.009691                    0.999549      25.355458      72.739065       0.597934       0.451588      -1.037822      -0.038492       0.036615       0.030666       0.061341      -0.015798       0.015043       0.014209      -0.061712      -0.006850      -0.041941       0.003237       0.038704              8.994473       9.242272      -0.442405      -3.471748      10.005201       1.828160       7.735946           0.068953
          117              C       5.681267      15.816659      10.591516      -0.125514      40.716654 0.49141998E+03  0.11846177E+05                                10.149981                            7.343323       0.200427       2.053935                    0.999061      28.852923      82.471584       0.617472       0.411494      -1.073359       0.064076       0.060403      -0.039245       0.096407       0.030371      -0.020279      -0.000546       0.022440       0.008894      -0.037304      -0.001909       0.039213             12.103844      15.902253       4.122673      -6.366793      11.050347      -1.558734       9.358932           0.056654
          118              C       5.512631      14.459155      10.437005       0.213229      29.069329 0.36453682E+03  0.82185674E+04                                 8.452671                            6.528376       0.065302       2.041915                    0.999725      25.490352      72.263833       0.619657       0.438430      -1.048344       0.024238      -0.072362      -0.040110       0.086212      -0.024289      -0.012446       0.020057      -0.000979       0.028591      -0.029981      -0.008278       0.038258              9.522581      10.071444      -2.155704      -4.124699      10.715068       2.612627       7.781231           0.003595
          119              C       4.328934      17.606234      11.907787      -0.542830      27.132768 0.45370306E+03  0.10818815E+05                                 7.663490                            6.903597      -0.002335       1.957027                    0.996673      32.911366      96.385913       0.652060       0.393922      -1.075302       0.000365      -0.052614      -0.009379       0.053445      -0.002858       0.000302       0.020606      -0.048780      -0.040114      -0.021885      -0.017388       0.039273              7.806321       7.311747      -0.444071      -0.633926       7.652699       0.772223       8.454516           0.001069
          120              C       6.316095      13.453043       9.703396      -0.528353      30.145418 0.49451698E+03  0.12066589E+05                                 8.304387                            7.247763      -0.229543       1.887552                    0.996169      33.290398      99.102443       0.630151       0.398344      -1.070720      -0.044976       0.039096       0.028957       0.066256      -0.010384      -0.000552       0.008454       0.005339      -0.028857      -0.015052      -0.001758       0.016810              8.860186       9.227858      -2.178156      -1.622147       9.230818       2.010816       8.121880           0.000914
          121              C       7.747806      17.339498      10.582861       0.248622      28.694846 0.35063431E+03  0.78113257E+04                                 8.365705                            6.399732       0.248387       2.112783                    0.999471      24.610402      68.853696       0.627676       0.438027      -1.050912       0.047766       0.022624       0.052908       0.074784       0.010363      -0.014088       0.000565       0.000929       0.133387      -0.033993      -0.013375       0.047368              9.536102       8.481698       2.416248       0.953516       5.775948       0.308258      14.350661           0.012798
          122              C       6.751460      16.624153       9.964944      -0.150309      41.686827 0.49634779E+03  0.11987096E+05                                10.263308                            7.361179       0.210956       2.055345                    0.999190      29.032096      82.885162       0.619496       0.409393      -1.075429      -0.077216      -0.068274       0.034099       0.108565       0.025614      -0.020062       0.006752       0.009998       0.012674      -0.036550       0.006416       0.030133             12.242966      15.479952       6.421661      -3.557373       9.146175      -2.413294      12.102773           0.012234
          123              C       7.043535      16.720051       8.588218       0.247582      28.197702 0.36537113E+03  0.82464088E+04                                 8.317558                            6.577499       0.051112       2.043967                    0.999709      25.201641      71.607041       0.611163       0.444036      -1.044471      -0.018184      -0.019098      -0.066621       0.071651       0.009105       0.026707       0.017730      -0.017117       0.010039      -0.031434      -0.005522       0.036956              9.266121       9.333980       3.187075       1.273443       6.529184       0.410778      11.935198           0.007720
          124              C       8.007910      17.581985      12.031243      -0.529529      28.165519 0.44312834E+03  0.10490174E+05                                 7.842721                            6.788462       0.074193       1.991464                    0.996327      32.223512      93.609914       0.663450       0.389982      -1.079484      -0.005418      -0.010513      -0.051150       0.052499      -0.006513       0.003657      -0.001143      -0.007008       0.082326      -0.021253      -0.006562       0.027814              8.365138       7.352404       0.148600       1.178823       5.976917       0.493021      11.766093           0.001078
          125              C       6.262111      16.171144       7.446822      -0.535280      28.527142 0.48862451E+03  0.11858669E+05                                 7.949666                            7.180041      -0.144985       1.921210                    0.995795      32.742891      96.451818       0.637875       0.395649      -1.075113       0.040601       0.024001       0.038073       0.060614      -0.003905       0.013565       0.004429       0.011268       0.033079      -0.015944      -0.004322       0.020266              8.224975       8.583464       1.146374       1.598209       7.359521       0.413936       8.731940           0.000388
          126              C       8.137611      16.010593       4.444802       0.287540      32.502192 0.38780728E+03  0.89427257E+04                                 9.173977                            7.027774       0.081540       2.036107                    0.998553      26.667038      78.249618       0.556162       0.477585      -1.018909      -0.008993       0.013361       0.007728       0.017864      -0.038066      -0.023429      -0.097923       0.138005       0.038298      -0.148169       0.071870       0.076299             10.185855       7.258153       2.538901       1.217380      15.294919       3.625844       8.004494           0.000364
          127              C      10.094232       5.571454       7.034325       0.265608      27.416613 0.36958518E+03  0.83839462E+04                                 8.235277                            6.672691      -0.048375       2.009987                    0.999540      25.355179      72.748706       0.597659       0.451771      -1.037680       0.038674      -0.009163       0.046041       0.060823       0.020412       0.005985       0.007188      -0.023514       0.106211      -0.041291       0.003218       0.038073              8.997125       9.245193      -2.786255       2.120583       6.721648       0.068758      11.024534           0.068886
          128              C       9.014130       6.083992       6.265970      -0.124208      40.629613 0.49013646E+03  0.11806485E+05                                10.133851                            7.332158       0.206096       2.056287                    0.999049      28.810373      82.296009       0.618194       0.411318      -1.073568      -0.064290       0.064800       0.032284       0.096822      -0.032372      -0.016262      -0.005423       0.008203      -0.028097      -0.036390      -0.002571       0.038961             12.084299      15.874953      -7.561333      -0.386402      11.113652       1.509841       9.264291           0.056694
          129              C       9.182760       5.539053       5.013082       0.213054      29.065200 0.36443796E+03  0.82155063E+04                                 8.450981                            6.526622       0.070385       2.043559                    0.999721      25.486691      72.241887       0.619885       0.438313      -1.048449      -0.024735      -0.002214      -0.082904       0.086544       0.001419       0.027667      -0.015695       0.006135       0.047896      -0.030106      -0.008068       0.038174              9.521272      10.069997      -2.493919       3.929064       6.250700      -0.035827      12.243120           0.003733
          130              C      10.366460       5.838851       8.473926      -0.543572      27.137658 0.45378519E+03  0.10820556E+05                                 7.661661                            6.901669       0.000048       1.957615                    0.996716      32.915118      96.375336       0.652556       0.393631      -1.075572       0.000670      -0.017062      -0.051709       0.054455       0.001553       0.003204       0.009062       0.000822       0.113356      -0.021148      -0.018241       0.039390              7.804695       7.309637      -0.329149       0.703409       7.585210      -0.732902       8.519237           0.001144
          131              C       8.379297       5.671324       3.774957      -0.527763      30.153134 0.49467100E+03  0.12071523E+05                                 8.304602                            7.247263      -0.229683       1.887438                    0.996233      33.298747      99.138467       0.630373       0.398165      -1.070819       0.045104      -0.004960       0.047650       0.065799       0.004279       0.009310       0.001486       0.022060       0.017351      -0.014726      -0.002192       0.016918              8.860857       9.229615      -0.316603       2.696349       6.657832      -0.524391      10.695124           0.000949
          132              C       6.947599       6.852904       7.580460       0.249965      28.667705 0.35025241E+03  0.78008430E+04                                 8.361126                            6.396729       0.261657       2.116554                    0.999502      24.596679      68.810932       0.627740       0.438093      -1.050852      -0.047962      -0.034780       0.046226       0.075146      -0.018043      -0.002045      -0.029323      -0.048639      -0.015282      -0.034483      -0.012903       0.047386              9.530517       8.476260      -0.381875      -2.567038      11.932671      -3.864754       8.182620           0.012825
          133              C       7.943946       7.030365       6.651993      -0.152122      41.770198 0.49753185E+03  0.12022678E+05                                10.274983                            7.368864       0.208548       2.054202                    0.999212      29.068795      83.010138       0.619319       0.409271      -1.075524       0.076701      -0.063639      -0.042115       0.108197      -0.030178      -0.012168      -0.007804       0.006157       0.007071      -0.036542       0.006791       0.029752             12.257743      15.499470      -6.301883      -3.786921      13.470602      -0.072659       7.803157           0.012267
          134              C       7.651885       8.270594       6.046677       0.248667      28.162556 0.36483859E+03  0.82316398E+04                                 8.312118                            6.573852       0.046209       2.042913                    0.999745      25.183428      71.550512       0.611153       0.444192      -1.044348       0.018504       0.048032      -0.050379       0.072024       0.018541      -0.021333      -0.007744       0.001681       0.063402      -0.031152      -0.006027       0.037179              9.259670       9.327373      -0.490540      -3.394066      10.220409      -2.543798       8.231227           0.007698
          135              C       6.687483       5.719810       8.514653      -0.530385      28.177943 0.44339387E+03  0.10497481E+05                                 7.845582                            6.791471       0.076684       1.992173                    0.996333      32.226068      93.605856       0.663195       0.390094      -1.079463       0.004865       0.038842      -0.035246       0.052675       0.007170       0.003948      -0.015125      -0.034744      -0.005587      -0.021091      -0.005780       0.026871              8.368367       7.353826       0.947724      -0.719131       9.896172      -2.757383       7.855104           0.001134
          136              C       8.433316       8.984620       5.000609      -0.534766      28.518633 0.48842367E+03  0.11852079E+05                                 7.945979                            7.176633      -0.141753       1.922218                    0.995845      32.736034      96.411403       0.638311       0.395436      -1.075302      -0.040114      -0.021444       0.039296       0.060109       0.013206      -0.003798      -0.010821      -0.002568      -0.004383      -0.014672      -0.004817       0.019490              8.221068       8.578898       0.810051      -1.790406       8.026475      -0.799326       8.057831           0.000323
          137              C       2.883966       6.033946       8.282632       0.287540      32.502382 0.38780930E+03  0.89427890E+04                                 9.174029                            7.027804       0.081518       2.036099                    0.998552      26.667151      78.250173       0.556159       0.477587      -1.018908       0.008992      -0.013361      -0.007729       0.017864      -0.038066      -0.023430      -0.097923       0.138005       0.038298      -0.148169       0.071870       0.076300             10.185922       7.258168       2.538899       1.217367      15.295068       3.625872       8.004530           0.000362
          138              C       0.927345      16.473085       5.693109       0.265568      27.420125 0.36964020E+03  0.83854363E+04                                 8.235508                            6.672832      -0.048094       2.010046                    0.999540      25.357421      72.754196       0.597705       0.451723      -1.037716      -0.038691       0.009171      -0.046065       0.060853       0.020328       0.006012       0.007237      -0.023438       0.106412      -0.041233       0.003078       0.038155              8.997401       9.245487      -2.786364       2.120675       6.721838       0.068746      11.024878           0.068876
          139              C       2.007447      15.960547       6.461464      -0.124235      40.633975 0.49019356E+03  0.11808160E+05                                10.134249                            7.332366       0.206247       2.056305                    0.999049      28.812538      82.302223       0.618215       0.411294      -1.073588       0.064312      -0.064824      -0.032262       0.096846      -0.032448      -0.016249      -0.005389       0.008242      -0.027951      -0.036426      -0.002593       0.039020             12.084840      15.875747      -7.561778      -0.386442      11.114163       1.509909       9.264609           0.056689
          140              C       1.838817      16.505486       7.714352       0.213082      29.066920 0.36446111E+03  0.82161760E+04                                 8.451323                            6.526839       0.070297       2.043505                    0.999721      25.487863      72.246361       0.619871       0.438315      -1.048446       0.024740       0.002203       0.082893       0.086534       0.001414       0.027676      -0.015695       0.006128       0.047880      -0.030110      -0.008069       0.038180              9.521687      10.070449      -2.494049       3.929282       6.250939      -0.035842      12.243672           0.003734
          141              C       0.655117      16.205688       4.253508      -0.543553      27.138464 0.45380290E+03  0.10821107E+05                                 7.661888                            6.901880      -0.000040       1.957577                    0.996716      32.915833      96.378683       0.652534       0.393640      -1.075563      -0.000667       0.017062       0.051719       0.054465       0.001536       0.003201       0.009073       0.000830       0.113386      -0.021147      -0.018255       0.039402              7.804920       7.309803      -0.329138       0.703451       7.585377      -0.732917       8.519579           0.001151
          142              C       2.642280      16.373215       8.952477      -0.527753      30.152968 0.49466465E+03  0.12071335E+05                                 8.304585                            7.247229      -0.229723       1.887430                    0.996233      33.298561      99.137934       0.630373       0.398166      -1.070818      -0.045102       0.004959      -0.047653       0.065800       0.004281       0.009306       0.001489       0.022052       0.017365      -0.014726      -0.002187       0.016913              8.860852       9.229602      -0.316605       2.696392       6.657796      -0.524390      10.695160           0.000952
          143              C       4.073978      15.191635       5.146974       0.249962      28.668255 0.35025965E+03  0.78010420E+04                                 8.361194                            6.396767       0.261667       2.116552                    0.999502      24.597011      68.811961       0.627742       0.438089      -1.050855       0.047965       0.034775      -0.046239       0.075153      -0.018047      -0.002048      -0.029329      -0.048635      -0.015308      -0.034490      -0.012902       0.047392              9.530604       8.476369      -0.381897      -2.567079      11.932760      -3.864772       8.182683           0.012824
          144              C       3.077631      15.014174       6.075441      -0.152120      41.772290 0.49755437E+03  0.12023362E+05                                10.275258                            7.368998       0.208526       2.054182                    0.999212      29.069674      83.013205       0.619317       0.409268      -1.075527      -0.076719       0.063655       0.042124       0.108223      -0.030193      -0.012179      -0.007812       0.006162       0.007105      -0.036568       0.006805       0.029763             12.258128      15.500026      -6.302189      -3.787051      13.471025      -0.072617       7.803333           0.012271
          145              C       3.369692      13.773945       6.680757       0.248665      28.162960 0.36484402E+03  0.82317906E+04                                 8.312166                            6.573878       0.046226       2.042915                    0.999745      25.183679      71.551285       0.611156       0.444188      -1.044350      -0.018496      -0.048034       0.050390       0.072031       0.018538      -0.021344      -0.007741       0.001675       0.063381      -0.031151      -0.006030       0.037181              9.259735       9.327439      -0.490584      -3.394072      10.220511      -2.543810       8.231254           0.007697
          146              C       4.334094      16.324729       4.212781      -0.530382      28.178062 0.44339618E+03  0.10497554E+05                                 7.845618                            6.791500       0.076655       1.992163                    0.996333      32.226161      93.606346       0.663192       0.390095      -1.079462      -0.004862      -0.038845       0.035245       0.052676       0.007176       0.003953      -0.015129      -0.034749      -0.005594      -0.021100      -0.005776       0.026877              8.368408       7.353864       0.947740      -0.719141       9.896210      -2.757414       7.855149           0.001136
          147              C       2.588261      13.059919       7.726825      -0.534761      28.518542 0.48842189E+03  0.11852026E+05                                 7.945965                            7.176622      -0.141756       1.922218                    0.995845      32.735970      96.411198       0.638311       0.395436      -1.075302       0.040115       0.021445      -0.039297       0.060111       0.013206      -0.003800      -0.010821      -0.002570      -0.004393      -0.014670      -0.004821       0.019491              8.221053       8.578870       0.810047      -1.790391       8.026475      -0.799338       8.057813           0.000323
          148              S       4.156560      10.480182      10.953612      -0.239901     173.588614 0.41159415E+04  0.16046411E+06                                21.541076                           17.834742       1.289199       2.032744                    0.999647      75.761739     233.447433       0.542128       0.289798      -1.232489      -0.023323       0.032359       0.183722       0.188003       0.018609      -0.090721       0.035478      -0.039710       0.987531      -0.209419      -0.137376       0.346795             23.960588      16.884772      -0.631077      -3.878562      16.744053       4.180103      38.252940           0.081877
          149              S       6.865017      11.564357       1.773822      -0.239901     173.589172 0.41159585E+04  0.16046491E+06                                21.541094                           17.834757       1.289197       2.032743                    0.999647      75.761990     233.448195       0.542129       0.289798      -1.232490       0.023323      -0.032361      -0.183720       0.188001       0.018607      -0.090722       0.035478      -0.039701       0.987547      -0.209417      -0.137384       0.346801             23.960611      16.884801      -0.631083      -3.878593      16.744055       4.180130      38.252977           0.081875
          150              S       0.482771      18.942358      10.901938      -0.239662     173.528468 0.41141452E+04  0.16037402E+06                                21.533866                           17.829083       1.292723       2.033629                    0.999647      75.760274     233.416155       0.542303       0.289741      -1.232569      -0.023186       0.142774      -0.119663       0.187727      -0.088273       0.029123      -0.223171      -0.364015       0.015711      -0.209929      -0.136986       0.346915             23.952031      16.880948      -3.041480       2.484055      29.242503     -11.397118      25.732642           0.081909
          151              S      10.538806       3.102181       1.825496      -0.239658     173.526660 0.41140865E+04  0.16037122E+06                                21.533797                           17.829021       1.292726       2.033631                    0.999647      75.759465     233.413603       0.542301       0.289743      -1.232567       0.023185      -0.142771       0.119659       0.187722      -0.088278       0.029110      -0.223141      -0.364026       0.015805      -0.209950      -0.136939       0.346889             23.951967      16.880919      -3.041484       2.484064      29.242429     -11.397124      25.732553           0.081906
          152              S       7.830438      14.666538       3.599318      -0.239828     173.470697 0.41121799E+04  0.16027688E+06                                21.528599                           17.823940       1.288655       2.032699                    0.999651      75.749016     233.359926       0.542426       0.289712      -1.232611      -0.023453      -0.175863      -0.064325       0.188721       0.069404       0.061441       0.186564      -0.424811      -0.171401      -0.208885      -0.136882       0.345767             23.946803      16.875283       3.673584       1.392722      36.472683       7.221528      18.492444           0.082119
          153              S       3.191139       7.378001       9.128116      -0.239832     173.472429 0.41122238E+04  0.16027903E+06                                21.528744                           17.824036       1.288634       2.032692                    0.999651      75.749337     233.361311       0.542425       0.289712      -1.232610       0.023454       0.175868       0.064325       0.188725       0.069405       0.061438       0.186575      -0.424804      -0.171425      -0.208879      -0.136896       0.345775             23.946994      16.875327       3.673578       1.392705      36.473105       7.221591      18.492549           0.082115
          154              N       4.702904      10.574540       8.229432      -0.458421      51.138297 0.73343070E+03  0.19338578E+05                                11.429221                            8.952375      -0.227586       1.914674                    0.994792      32.265010      93.217576       0.566881       0.409778      -1.085764      -0.020065      -0.013777      -0.002701       0.024489      -0.017288       0.038773       0.013027      -0.011929      -0.309877      -0.114423       0.043429       0.070994             12.710557       9.901460      -0.746444      -3.107810       9.058326       1.856258      19.171886           0.058626
          155              N       3.523612      10.405906       5.449887      -0.260297      38.326887 0.57768383E+03  0.14356818E+05                                 9.524373                            7.786353      -0.086221       1.974933                    0.996501      29.486418      82.843248       0.626223       0.393558      -1.096227      -0.111001      -0.090054       0.005392       0.143039      -0.020629      -0.032949      -0.049638      -0.070710       0.108153      -0.079017       0.000558       0.078459             10.929806      13.146556       3.617569       3.900857       9.908646       0.558369       9.734215           0.044262
          156              N       2.946078       9.347544       6.060168      -0.234399      35.764818 0.55281447E+03  0.13524409E+05                                 8.903995                            7.515393       0.667671       2.199217                    0.999559      29.050329      79.739000       0.653449       0.383138      -1.108831      -0.041164       0.137260      -0.202477       0.248056       0.078306      -0.088986       0.063329      -0.036988      -0.375720      -0.193187       0.049948       0.143239              9.780781      11.806415       3.726418       2.247413       9.581822      -0.086877       7.954105           0.085516
          157              N      -0.813347       8.616777       1.809587      -0.235673      36.601882 0.55961555E+03  0.13744551E+05                                 9.181490                            7.641299       0.249297       2.097591                    0.997485      28.390128      78.299808       0.637367       0.391269      -1.102075       0.032218       0.146229       0.084714       0.172039      -0.107970      -0.011279      -0.013344      -0.080067      -0.201672      -0.092743      -0.056117       0.148860             10.350341      10.699290      -0.511838       3.542427       9.322115       2.448535      11.029618           0.038284
          158              N      -1.201298       9.880371       2.116063      -0.185912      28.756318 0.39492622E+03  0.90769551E+04                                 8.149266                            6.615191      -0.572252       1.854531                    0.997816      27.645106      78.938589       0.641330       0.415528      -1.063293       0.040990      -0.091658      -0.004771       0.100519      -0.021763       0.023793       0.033772      -0.079658      -0.060165      -0.062505      -0.002484       0.064989              9.006970       9.823012      -0.996469       3.035984       8.296388       2.067460       8.901509           0.005693
          159              N       6.318673      11.469999       4.498002      -0.458420      51.138121 0.73342742E+03  0.19338466E+05                                11.429189                            8.952351      -0.227584       1.914677                    0.994792      32.264933      93.217243       0.566882       0.409778      -1.085764       0.020064       0.013777       0.002703       0.024488      -0.017287       0.038772       0.013027      -0.011927      -0.309876      -0.114423       0.043430       0.070993             12.710525       9.901453      -0.746449      -3.107823       9.058301       1.856270      19.171821           0.058625
          160              N       7.497965      11.638633       7.277547      -0.260297      38.326294 0.57767363E+03  0.14356490E+05                                 9.524253                            7.786266      -0.086191       1.974948                    0.996501      29.486098      82.841931       0.626229       0.393557      -1.096229       0.111000       0.090050      -0.005396       0.143035      -0.020630      -0.032946      -0.049638      -0.070709       0.108161      -0.079015       0.000556       0.078459             10.929657      13.146373       3.617501       3.900784       9.908508       0.558340       9.734088           0.044262
          161              N       8.075499      12.696995       6.667266      -0.234397      35.764513 0.55280834E+03  0.13524244E+05                                 8.904040                            7.515426       0.667630       2.199205                    0.999559      29.050039      79.738594       0.653437       0.383146      -1.108824       0.041153      -0.137250       0.202465       0.248039       0.078289      -0.088988       0.063334      -0.036986      -0.375723      -0.193187       0.049964       0.143223              9.780837      11.806507       3.726456       2.247426       9.581866      -0.086874       7.954137           0.085493
          162              N      11.834924      13.427762      10.917847      -0.235675      36.601889 0.55961626E+03  0.13744572E+05                                 9.181489                            7.641302       0.249303       2.097593                    0.997485      28.390146      78.299860       0.637367       0.391269      -1.102075      -0.032217      -0.146230      -0.084714       0.172039      -0.107969      -0.011279      -0.013344      -0.080065      -0.201674      -0.092743      -0.056117       0.148859             10.350336      10.699283      -0.511847       3.542423       9.322115       2.448521      11.029608           0.038283
          163              N      12.222875      12.164168      10.611371      -0.185913      28.756276 0.39492591E+03  0.90769467E+04                                 8.149261                            6.615191      -0.572255       1.854530                    0.997816      27.645092      78.938559       0.641330       0.415528      -1.063293      -0.040990       0.091659       0.004772       0.100520      -0.021763       0.023792       0.033772      -0.079658      -0.060163      -0.062505      -0.002484       0.064988              9.006961       9.822997      -0.996472       3.035977       8.296388       2.067454       8.901497           0.005692
          164              N      12.050590      16.535970      12.182318      -0.458747      51.147060 0.73358969E+03  0.19343616E+05                                11.429662                            8.952825      -0.227077       1.914812                    0.994741      32.269345      93.228958       0.566922       0.409730      -1.085807      -0.020376       0.004218       0.013236       0.024661       0.041909      -0.004461       0.063379       0.120853       0.087002      -0.114837       0.043834       0.071003             12.711000       9.902723      -2.318681       2.200509      15.035021      -5.307062      13.195257           0.058505
          165              N       7.197440       6.864971       0.990703      -0.259132      38.262819 0.57655416E+03  0.14321726E+05                                 9.514757                            7.779539      -0.088573       1.974682                    0.996438      29.455728      82.736637       0.626400       0.393640      -1.096171      -0.111195       0.048251       0.074716       0.142390      -0.017313       0.034020       0.016479      -0.127344      -0.065790      -0.078269      -0.000222       0.078491             10.917519      13.130400       1.567104      -5.075185       9.286026      -0.203111      10.336130           0.044039
          166              N       6.619917       7.922668       1.602129      -0.233934      35.775601 0.55304709E+03  0.13531821E+05                                 8.906852                            7.517825       0.663787       2.197949                    0.999549      29.053437      79.758351       0.653218       0.383225      -1.108744      -0.040484      -0.244805      -0.017977       0.248780      -0.116618      -0.023932       0.058202       0.171775       0.250931      -0.192950       0.048919       0.144031              9.783850      11.810299       0.083311      -4.351813       8.439405       0.747927       9.101846           0.085258
          167              N       2.860458       4.606937       4.360292      -0.234557      36.534912 0.55837679E+03  0.13705024E+05                                 9.166752                            7.629986       0.253367       2.099430                    0.997502      28.357860      78.156794       0.638267       0.390977      -1.102402       0.031674       0.000488      -0.169122       0.172063       0.044494       0.099750       0.067720       0.013505       0.082291      -0.093228      -0.056377       0.149605             10.332437      10.681297       3.317333      -1.321884       8.467876      -1.956894      11.848139           0.038347
          168              N       2.472503       4.240559       3.112749      -0.185741      28.740186 0.39464130E+03  0.90685680E+04                                 8.144920                            6.611524      -0.566938       1.856117                    0.997792      27.635515      78.897458       0.641709       0.415367      -1.063420       0.040621       0.041423       0.080663       0.099360       0.031720       0.007111       0.013235       0.003763       0.182894      -0.062446      -0.001918       0.064364              9.001946       9.818389       3.126724      -0.653234       6.956264      -1.294011      10.231184           0.005699
          169              N      -1.029013       5.508569       0.545116      -0.458747      51.147146 0.73359103E+03  0.19343666E+05                                11.429692                            8.952846      -0.227080       1.914810                    0.994741      32.269366      93.229144       0.566920       0.409732      -1.085806       0.020377      -0.004222      -0.013234       0.024662       0.041908      -0.004462       0.063382       0.120851       0.087018      -0.114840       0.043836       0.071004             12.711037       9.902747      -2.318689       2.200513      15.035077      -5.307087      13.195286           0.058506
          170              N       3.824137      15.179568      11.736731      -0.259131      38.263097 0.57655874E+03  0.14321874E+05                                 9.514815                            7.779580      -0.088582       1.974677                    0.996438      29.455871      82.737233       0.626397       0.393641      -1.096170       0.111194      -0.048251      -0.074715       0.142389      -0.017313       0.034020       0.016478      -0.127344      -0.065790      -0.078269      -0.000222       0.078491             10.917593      13.130503       1.567119      -5.075230       9.286073      -0.203117      10.336201           0.044038
          171              N       4.401660      14.121871      11.125305      -0.233929      35.775550 0.55304609E+03  0.13531784E+05                                 8.906818                            7.517797       0.663804       2.197954                    0.999549      29.053450      79.758226       0.653223       0.383223      -1.108746       0.040484       0.244802       0.017980       0.248777      -0.116617      -0.023940       0.058202       0.171766       0.250914      -0.192942       0.048908       0.144035              9.783811      11.810253       0.083314      -4.351788       8.439372       0.747921       9.101809           0.085265
          172              N       8.161119      17.437602       8.367142      -0.234559      36.535342 0.55838416E+03  0.13705254E+05                                 9.166825                            7.630039       0.253347       2.099420                    0.997502      28.358082      78.157602       0.638264       0.390977      -1.102401      -0.031676      -0.000488       0.169122       0.172063       0.044496       0.099749       0.067723       0.013504       0.082295      -0.093226      -0.056380       0.149606             10.332527      10.681428       3.317380      -1.321932       8.467927      -1.956893      11.848225           0.038348
          173              N       8.549074      17.803980       9.614685      -0.185741      28.740957 0.39465388E+03  0.90689091E+04                                 8.144947                            6.611540      -0.566972       1.856105                    0.997791      27.636028      78.898574       0.641723       0.415356      -1.063429      -0.040622      -0.041422      -0.080662       0.099359       0.031722       0.007112       0.013235       0.003762       0.182897      -0.062448      -0.001917       0.064365              9.001979       9.818445       3.126749      -0.653256       6.956290      -1.294008      10.231203           0.005700
          174              N       8.376781      16.978569       5.043118      -0.458701      51.173386 0.73406002E+03  0.19360058E+05                                11.435577                            8.957201      -0.228723       1.914127                    0.994701      32.279860      93.283840       0.566613       0.409868      -1.085663      -0.020265       0.009177      -0.010599       0.024642      -0.025143      -0.035011      -0.076884       0.098059       0.017075      -0.115466       0.043663       0.071802             12.717721       9.907604       3.066219       0.908109      18.261137       3.452304       9.984420           0.058698
          175              N      10.871246       4.773663       6.286843      -0.259200      38.264136 0.57660487E+03  0.14323552E+05                                 9.514614                            7.779582      -0.087969       1.974804                    0.996556      29.460708      82.757008       0.626424       0.393609      -1.096173      -0.110977       0.040497      -0.080295       0.142840       0.038240      -0.001313       0.033012      -0.041421       0.194445      -0.078310      -0.000013       0.078323             10.917043      13.128903      -5.177531       1.181154      10.248455      -0.353396       9.373769           0.044288
          176              N      10.293723       4.774327       5.065137      -0.235120      35.849583 0.55444804E+03  0.13576214E+05                                 8.922966                            7.530408       0.658884       2.195947                    0.999550      29.087722      79.911689       0.652200       0.383537      -1.108393      -0.040359       0.106732       0.219824       0.247676       0.037882       0.112560      -0.121111       0.061746      -0.075140      -0.193243       0.049832       0.143411              9.802416      11.833468      -3.819364       2.109216       8.303322      -0.663072       9.270457           0.085474
          177              N       6.534306       8.820825       6.557556      -0.235910      36.585657 0.55931926E+03  0.13734639E+05                                 9.176367                            7.637295       0.253196       2.098830                    0.997552      28.382683      78.256565       0.637820       0.391067      -1.102283       0.032154      -0.146668       0.083349       0.171734       0.064107      -0.088140      -0.054188       0.038174       0.147137      -0.092763      -0.056231       0.148994             10.344179      10.692629      -2.809215      -2.213396      12.715216      -0.484809       7.624694           0.038301
          178              N       6.146342       7.923608       7.498622      -0.184446      28.739219 0.39464314E+03  0.90692582E+04                                 8.148258                            6.614772      -0.479874       1.878209                    0.996819      27.635002      78.916928       0.641036       0.415773      -1.063085       0.040166       0.050841      -0.076339       0.100129      -0.009128      -0.031957      -0.047012      -0.054849       0.007958      -0.062903      -0.001782       0.064685              9.005533       9.820643      -2.129793      -2.380659      10.539393      -0.771797       6.656563           0.005698
          179              N       2.644796       5.065970       7.684316      -0.458704      51.173939 0.73406781E+03  0.19360320E+05                                11.435663                            8.957252      -0.228744       1.914119                    0.994701      32.280048      93.284610       0.566611       0.409869      -1.085662       0.020266      -0.009178       0.010598       0.024642      -0.025143      -0.035014      -0.076881       0.098051       0.017077      -0.115462       0.043659       0.071803             12.717833       9.907624       3.066209       0.908076      18.261391       3.452354       9.984482           0.058698
          180              N       0.150331      17.270876       6.440591      -0.259171      38.266857 0.57664926E+03  0.14324972E+05                                 9.515120                            7.779928      -0.088052       1.974747                    0.996557      29.462248      82.763016       0.626402       0.393614      -1.096166       0.110990      -0.040518       0.080298       0.142858       0.038241      -0.001294       0.033015      -0.041407       0.194476      -0.078309      -0.000027       0.078336             10.917696      13.129784      -5.177972       1.181251      10.249090      -0.353451       9.374214           0.044294
          181              N       0.727854      17.270212       7.662297      -0.235181      35.853391 0.55451938E+03  0.13578286E+05                                 8.923093                            7.530491       0.659050       2.195977                    0.999550      29.090327      79.917658       0.652254       0.383496      -1.108432       0.040401      -0.106730      -0.219883       0.247734       0.037789       0.112629      -0.121062       0.061769      -0.074989      -0.193189       0.049687       0.143502              9.802569      11.833659      -3.819454       2.109219       8.303462      -0.663060       9.270587           0.085469
          182              N       4.487271      13.223714       6.169878      -0.235908      36.585903 0.55932215E+03  0.13734728E+05                                 9.176403                            7.637310       0.253179       2.098823                    0.997552      28.382779      78.256901       0.637820       0.391066      -1.102283      -0.032160       0.146667      -0.083346       0.171733       0.064106      -0.088144      -0.054187       0.038168       0.147138      -0.092763      -0.056233       0.148996             10.344241      10.692700      -2.809281      -2.213398      12.715318      -0.484797       7.624704           0.038301
          183              N       4.875235      14.120931       5.228812      -0.184444      28.739193 0.39464158E+03  0.90692223E+04                                 8.148292                            6.614787      -0.479874       1.878207                    0.996819      27.634976      78.917110       0.641030       0.415777      -1.063082      -0.040168      -0.050834       0.076337       0.100125      -0.009130      -0.031959      -0.047017      -0.054848       0.007957      -0.062908      -0.001782       0.064689              9.005585       9.820730      -2.129839      -2.380680      10.539443      -0.771780       6.656582           0.005698

******************************************************
Auxiliary information for the entire system
The total spin magnetic moment of the unit cell is   17.481124
The total net atomic charge of the unit cell is   0.000000
Accuracy of reproducing the electrostatic potential in the unit cell:
  The inner radius (bohr) =    5.0000
  The outer radius (bohr) =   12.0000
  Valid grid points have density less than (e/(bohr^3)) =    0.0001
  The number of valid grid points were=        24094
  The rms potential error without charges in kcal/mol is=      7.74917
  The rms potential error with partial charges in kcal/mol is=      0.49048
  The RRMSE value at monopole order=      0.06329
  The rms potential error with partial charges and cloud penetration in kcal/mol is=      0.47568
  The RRMSE value at monopole order with cloud penetration is=      0.06138
  The rms potential error with partial charges and atomic dipoles in kcal/mol is=      0.61796
  The RRMSE value at dipole order=      0.07975
  The rms potential error with partial charges, atomic dipoles and cloud penetration in kcal/mol is=      0.63230
  The RRMSE value at dipole order with cloud penetration=      0.08160

******************************************************
The electron densities and ab initio electrostatic potential were computed in VASP using the PBE functional and
projector augmented wave method. See the main text of the journal article for a description of computational details.
The atomic charges, dipoles, and quadrupoles were computed with the DDEC6 method as described in
(a) T. A. Manz and N. Gabaldon Limas, RSC Adv. 6 (2016) 47771-47801 DOI: 10.1039/c6ra04656h
(b) N. Gabaldon Limas and T. A. Manz, RSC Adv. 8 (2018) 2678-2707 DOI: 10.1039/c7ra11829e.
For each atom in the material, the electron cloud parameters were fit to the spherically averaged atom-in-material
electron density using radial positions for which this density was between 10^-4 and 10^-2 electrons per cubic bohr.
The polarizabilities, dispersion coefficients, and quantum Drude oscillator (QDO) parameters were fit using the MCLF method.
The magnetic structure of the system was optimized in VASP from the default ferromagnetic initial guess using spin polarization.
The atomic spin moments (ASMs) were computed on this optimized magnetic structure using the DDEC6 partition as inputs
to the method of T. A. Manz and D. S. Sholl, J. Chem. Theory Comput. 7 (2011) 4146-4164 DOI: 10.1021/ct200539n.
The RMSE and RRMSE were computed using a uniform grid with Ewald summation.
