# Supplementary material for: A collection of forcefield precursors for metal–organic frameworks
Source: RSC Adv. 2019 Nov 13;9(63):36492–507. doi: 10.1039/c9ra07327b (PMC9075174; doi:10.1039/c9ra07327b)
Supplement: RA-009-C9RA07327B-s4246 [file RA-009-C9RA07327B-s4246.xyz]

  234
jmolscript: load "" {1 1 1} spacegroup "x,y,z" unitcell [{     14.652400     0.000000     0.000000 }, {      1.246185    15.541217     0.000000 }, {     -1.246185    -4.238641    14.952035 }]
Cu    -0.173219     1.125356     9.635540     0.692818
Cu     7.499419     8.963323     3.710647     0.692913
Cu    14.825619    10.177220     5.316495     0.692612
Cu     7.152981     2.339253    11.241388     0.692861
Cu    10.989300     1.594002     2.108685     0.714951
Cu     3.663100     9.708574    12.843350     0.715014
H      2.694382     5.291289     8.356692     0.164935
H      0.513271     3.659781     4.084896     0.118088
H     13.752567     2.816330     2.471571     0.085260
H     11.245252     1.533733     5.203308     0.114546
H     12.569823     2.361924     6.903355     0.143650
H      0.484791    -0.947777     5.300496     0.161371
H      2.845161     0.104462    10.393160     0.137655
H      4.676907     0.819347    11.577361     0.102412
H      6.239791     2.432553     8.353702     0.083032
H      4.428769     1.780398     7.079789     0.112418
H     10.124864    13.135435     0.164472     0.165345
H      7.580309    -2.848381    11.692491     0.119340
H      7.400307    -0.790715    10.639868     0.096123
H      7.541039     1.091439    14.071360     0.092003
H      9.011402     3.338251     0.279603     0.126266
H      4.631818     6.596760     7.369858     0.164945
H      6.812929     2.931882     4.635131     0.118070
H      8.226033     1.609759     3.383646     0.085253
H     10.733348     4.587743     2.894714     0.114556
H      9.408777     5.997462     4.155171     0.143672
H      6.841409     5.358042     0.533788     0.161333
H      4.481039     9.970655     2.935084     0.137582
H      2.649293    10.914987     3.945842     0.102357
H      1.086409     7.373562     4.618684     0.082996
H      2.897431     6.325809     3.643811     0.112342
H     11.853736    -3.424262    12.682316     0.165345
H     14.398291    12.026072     0.448561     0.119320
H     14.578293    10.452157     2.141131     0.096101
H     14.437561    13.240228     4.887820     0.092008
H     12.967198    -0.641456     3.287952     0.126240
H     11.958018     6.011287     6.595343     0.164891
H     14.139129     7.642795    10.867139     0.118054
H      0.899833     8.486246    12.480464     0.085236
H      3.407148     9.768843     9.748727     0.114529
H      2.082577     8.940652     8.048680     0.143667
H     14.167609    12.250353     9.651539     0.161301
H     11.807239    11.198114     4.558875     0.137626
H      9.975493    10.483229     3.374674     0.102377
H      8.412609     8.870023     6.598333     0.083002
H     10.223631     9.522178     7.872246     0.112380
H      4.527536    -1.832859    14.787563     0.165318
H      7.072091    14.150957     3.259544     0.119327
H      7.252093    12.093291     4.312167     0.096103
H      7.111361    10.211137     0.880675     0.091986
H      5.640998     7.964325    14.672432     0.126249
H     10.020582     4.705816     7.582177     0.164953
H      7.839471     8.370694    10.316904     0.118085
H      6.426367     9.692817    11.568389     0.085256
H      3.919052     6.714833    12.057321     0.114553
H      5.243623     5.305114    10.796864     0.143647
H      7.810991     5.944534    14.418247     0.161375
H     10.171361     1.331921    12.016951     0.137629
H     12.003107     0.387589    11.006193     0.102416
H     13.565991     3.929014    10.333351     0.083043
H     11.754969     4.976767    11.308224     0.112411
H      2.798664    14.726838     2.269719     0.165331
H      0.254109    -0.723496    14.503474     0.119310
H      0.074107     0.850419    12.810904     0.096088
H      0.214839    -1.937652    10.064215     0.092019
H      1.685202    11.944032    11.664083     0.126268
C      1.661484     3.365266    10.061673     0.547828
C      1.342138     3.783337     8.655434     0.069239
C      2.008177     4.749497     7.986181    -0.244439
C      0.298284     3.595643     6.724977     0.115014
C     14.045324     3.101413     5.681773     0.093047
C     14.363483     3.226065     4.344613    -0.200944
C     13.513432     2.718554     3.386636     0.088587
C     12.054986     1.976772     4.976486     0.110878
C     12.840719     2.460463     5.997112    -0.148079
C     13.453174    -0.414704     7.536125     0.545429
C      0.248223    -0.258526     7.214357     0.083655
C      0.896116    -0.572562     6.069480    -0.216295
C      2.303858     0.366169     7.800626     0.133286
C      3.434044     0.849805     8.601607     0.099116
C      3.534828     0.585876     9.949832    -0.116226
C      4.625757     1.015175    10.649736     0.129681
C      5.531605     1.957017     8.771910     0.090849
C      4.463971     1.565469     8.003525    -0.206430
C     11.094122    14.606689     2.388737     0.539690
C     10.675189    14.933095     0.981302     0.064605
C     10.225143    14.072035     0.039174    -0.240141
C      7.838268    -3.381806    14.297285     0.120446
C      7.706917    -2.103266    13.586914     0.086640
C      7.585294    -2.049877    12.207290    -0.187181
C      7.469879    -0.814289    11.588126     0.111756
C      7.556906     0.278920    13.580784     0.100477
C      7.688756    -0.906768    14.284875    -0.144518
C      5.664716     8.762398     5.981861     0.547831
C      5.984062     7.295448     6.000551     0.069248
C      5.318023     6.388061     6.747554    -0.244415
C      7.027916     5.489367     5.293469     0.115030
C      7.933276     4.620507     4.533457     0.093015
C      7.615117     3.300042     4.288692    -0.200981
C      8.465168     2.516799     3.539147     0.088555
C      9.923614     4.248687     3.259095     0.110892
C      9.137881     5.098700     4.002809    -0.148067
C      8.525426     7.363528     1.656386     0.545419
C      7.077977     7.011363     1.718886     0.083576
C      6.430084     5.995538     1.104507    -0.216408
C      5.022342     7.405030     2.479795     0.133372
C      3.892156     8.043740     3.163552     0.098984
C      3.791372     9.412835     3.277337    -0.116313
C      2.700443     9.969121     3.881249     0.129665
C      1.794595     7.905611     4.275235     0.090810
C      2.862229     7.273145     3.688966    -0.206507
C     10.884478    -1.685584    14.704429     0.539700
C     11.303411    -3.128685    14.634603     0.064568
C     11.753457    -3.800254    13.549235    -0.240134
C     14.140332    14.677600     0.645778     0.120456
C     14.271683    13.645457     1.682104     0.086598
C     14.393306    12.303574     1.357196    -0.187251
C     14.508721    11.370895     2.377075     0.111756
C     14.421694    12.989852     3.972307     0.100473
C     14.289844    13.990630     3.023601    -0.144568
C     12.990916     7.937310     4.890362     0.547840
C     13.310262     7.519239     6.296601     0.069293
C     12.644223     6.553079     6.965854    -0.244480
C     14.354116     7.706933     8.227058     0.114995
C      0.607076     8.201163     9.270262     0.093046
C      0.288917     8.076511    10.607422    -0.201001
C      1.138968     8.584022    11.565399     0.088538
C      2.597414     9.325804     9.975549     0.110878
C      1.811681     8.842113     8.954923    -0.148070
C      1.199226    11.717280     7.415910     0.545425
C     14.404177    11.561102     7.737678     0.083644
C     13.756284    11.875138     8.882555    -0.216398
C     12.348542    10.936407     7.151409     0.133249
C     11.218356    10.452771     6.350428     0.099147
C     11.117572    10.716700     5.002203    -0.116240
C     10.026643    10.287401     4.302299     0.129654
C      9.120795     9.345559     6.180125     0.090794
C     10.188429     9.737107     6.948510    -0.206454
C      3.558278    -3.304113    12.563298     0.539699
C      3.977211    -3.630519    13.970733     0.064584
C      4.427257    -2.769459    14.912861    -0.240139
C      6.814132    14.684382     0.654750     0.120440
C      6.945483    13.405842     1.365121     0.086640
C      7.067106    13.352453     2.744745    -0.187216
C      7.182521    12.116865     3.363909     0.111768
C      7.095494    11.023656     1.371251     0.100466
C      6.963644    12.209344     0.667160    -0.144544
C      8.987684     2.540178     8.970174     0.547828
C      8.668338     4.007128     8.951484     0.069217
C      9.334377     4.914515     8.204481    -0.244412
C      7.624484     5.813209     9.658566     0.115013
C      6.719124     6.682069    10.418578     0.093016
C      7.037283     8.002534    10.663343    -0.200972
C      6.187232     8.785777    11.412888     0.088583
C      4.728786     7.053889    11.692940     0.110896
C      5.514519     6.203876    10.949226    -0.148101
C      6.126974     3.939048    13.295649     0.545415
C      7.574423     4.291213    13.233149     0.083620
C      8.222316     5.307038    13.847528    -0.216348
C      9.630058     3.897546    12.472240     0.133331
C     10.760244     3.258836    11.788483     0.099059
C     10.861028     1.889741    11.674698    -0.116261
C     11.951957     1.333455    11.070786     0.129682
C     12.857805     3.396965    10.676800     0.090868
C     11.790171     4.029431    11.263069    -0.206428
C      3.767922    12.988160     0.247606     0.539701
C      3.348989    14.431261     0.317432     0.064586
C      2.898943    15.102830     1.402800    -0.240146
C      0.512068    -3.375024    14.306257     0.120448
C      0.380717    -2.342881    13.269931     0.086616
C      0.259094    -1.000998    13.594839    -0.187234
C      0.143679    -0.068319    12.574960     0.111715
C      0.230706    -1.687276    10.979728     0.100498
C      0.362556    -2.688054    11.928434    -0.144511
S      1.444407     4.858045     6.388406     0.126266
S      2.548010    -0.201693     6.195376     0.158181
S      8.619913    10.670597    13.554319     0.152101
S      5.881793     4.821255     6.416217     0.126140
S      4.778190     6.015512     1.495652     0.158150
S     13.358687    10.130212    13.962808     0.152107
S     13.207993     6.444531     8.563629     0.125957
S     12.104390    11.504269     8.756659     0.157843
S      6.032487     0.631979     1.397716     0.152007
S      8.770607     6.481321     8.535818     0.126287
S      9.874210     5.287064    13.456383     0.158312
S      1.293713     1.172364     0.989227     0.152007
N      0.349970     3.147283     7.938185    -0.320792
N     12.370378     2.097214     3.679397    -0.234521
N      1.047563     0.278061     8.201341    -0.277295
N      5.621394     1.696139    10.087988    -0.188575
N      9.486685     0.708561     0.587017    -0.324178
N      7.450232     0.342707    12.251099    -0.240859
N      6.976230     6.778865     5.192991    -0.320777
N      9.608222     2.967923     3.021208    -0.234520
N      6.278637     7.814583     2.504316    -0.277342
N      1.704806     9.242946     4.383189    -0.188602
N     12.491915     0.371513     0.841800    -0.324194
N     14.528368    11.693180     3.671024    -0.240694
N     14.302430     8.155293     7.013850    -0.320696
N      2.282022     9.205362    11.272638    -0.234546
N     13.604837    11.024515     6.750694    -0.277342
N      9.031006     9.606437     4.864047    -0.188577
N      5.165715    10.594015    14.365018    -0.324191
N      7.202168    10.959869     2.700936    -0.240832
N      7.676170     4.523711     9.759044    -0.320817
N      5.044178     8.334653    11.930827    -0.234504
N      8.373763     3.487993    12.447719    -0.277312
N     12.947594     2.059630    10.568846    -0.188561
N      2.160485    10.931063    14.110235    -0.324185
N      0.124032    -0.390604    11.281011    -0.240856
O      1.103999     2.329285    10.515617    -0.546958
O      2.475260     4.049724    10.682182    -0.525482
O     13.114448     0.083142     8.663060    -0.530384
O     12.698932    -0.975029     6.743069    -0.504669
O     10.342278     0.034786     3.057542    -0.523030
O     10.940534    13.457907     2.829972    -0.517517
O      6.222201     9.481681     5.108961    -0.546849
O      4.850940     9.172707     6.809605    -0.525418
O      8.864152     8.311959     2.442714    -0.530262
O      9.279668     6.753358     0.901010    -0.504686
O     11.636322     2.932140     0.867368    -0.523042
O     11.038066    -0.947764    13.719539    -0.517547
O     13.548401     8.973291     4.436418    -0.547198
O     12.177140     7.252852     4.269853    -0.525891
O      1.537952    11.219434     6.288975    -0.530655
O      1.953468    12.277605     8.208966    -0.505054
O      4.310122    11.267790    11.894493    -0.523107
O      3.711866    -2.155331    12.122063    -0.517665
O      8.430199     1.820895     9.843074    -0.546876
O      9.801460     2.129869     8.142430    -0.525356
O      5.788248     2.990617    12.509321    -0.530279
O      5.372732     4.549218    14.051025    -0.504586
O      3.016078     8.370436    14.084667    -0.523139
O      3.614334    12.250340     1.232496    -0.517616

The following XYZ coordinates are in angstroms. Other properties are in atomic units.
The sperically averaged electron density of each atom fit to a function of the form exp(a - br)
eigen_1, eigen_2 and eigen_3 are the three eigenvalues of traceless quadrupole moment tensor
  atom number  atomic symbol              X              Y              Z     net charge C6 coefficient C8 coefficient C10 coefficient fluctuating dipole atomic polarizability isotropic forcefield polarizability              a              b squared Pearson coefficient          <r^3>          <r^4>         wp_QDO          m_QDO          q_QDO       dipole_x       dipole_y       dipole_z         dipole            Qxy            Qxz            Qyz     Q(x^2-y^2)  Q(3z^2 - R^2)        eigen_1        eigen_2        eigen_3 static polarizability      alpha(xx)      alpha(xy)      alpha(xz)      alpha(yy)      alpha(yz)      alpha(zz) atomic spin moment
            1             Cu      -0.173219       1.125356       9.635540       0.692818      73.320234 0.13214728E+04  0.38208605E+05                                14.831140                           12.398352       1.417720       2.327798                    0.995138      44.336458     112.077568       0.485626       0.436215      -1.129366       0.016651      -0.002265      -0.006355       0.017965       0.073622       0.035455       0.091203       0.067330      -0.086422      -0.119954      -0.017218       0.137173             17.254055      17.766773      -0.665350      -3.357875      17.210613       1.363674      16.784779           0.734764
            2             Cu       7.499419       8.963323       3.710647       0.692913      73.315256 0.13213699E+04  0.38204685E+05                                14.830098                           12.397538       1.417889       2.327872                    0.995139      44.334757     112.069953       0.485664       0.436192      -1.129387      -0.016650      -0.005509      -0.003909       0.017968      -0.014053      -0.080498       0.075094       0.123998       0.083541      -0.119902      -0.017247       0.137149             17.252833      17.765933       3.048940       1.556147      16.099528       1.049008      17.893038           0.734495
            3             Cu      14.825619      10.177220       5.316495       0.692612      73.328790 0.13216243E+04  0.38214589E+05                                14.833284                           12.399896       1.417202       2.327605                    0.995136      44.338842     112.090823       0.485541       0.436274      -1.129313      -0.016647       0.002263       0.006358       0.017963       0.073628       0.035439       0.091267       0.067413      -0.086450      -0.120043      -0.017165       0.137208             17.256784      17.769910      -0.665176      -3.358368      17.213255       1.364334      16.787188           0.735275
            4             Cu       7.152981       2.339253      11.241388       0.692861      73.318423 0.13214412E+04  0.38207344E+05                                14.830675                           12.398016       1.417789       2.327828                    0.995138      44.335925     112.074579       0.485645       0.436202      -1.129378       0.016652       0.005510       0.003905       0.017969      -0.014040      -0.080504       0.075109       0.124006       0.083603      -0.119924      -0.017237       0.137161             17.253479      17.766270       3.049070       1.556130      16.100363       1.048966      17.893804           0.734803
            5             Cu      10.989300       1.594002       2.108685       0.714951      70.806130 0.12975090E+04  0.37325857E+05                                14.744531                           12.469239       1.521991       2.363328                    0.995398      43.873904     110.447186       0.473812       0.449367      -1.121570       0.000010      -0.019319      -0.025550       0.032031       0.073722      -0.055767      -0.084825      -0.127355       0.031098      -0.106206      -0.053742       0.159948             17.327361      16.420279      -0.608481       0.459891      16.542255       4.369602      19.019549           0.732940
            6             Cu       3.663100       9.708574      12.843350       0.715014      70.802241 0.12974218E+04  0.37322678E+05                                14.743839                           12.468682       1.522098       2.363376                    0.995399      43.872187     110.441455       0.473831       0.449357      -1.121577      -0.000009       0.019325       0.025562       0.032045       0.073729      -0.055737      -0.084819      -0.127322       0.031166      -0.106195      -0.053732       0.159927             17.326488      16.419480      -0.608247       0.459926      16.541364       4.369065      19.018620           0.733212
            7              H       2.694382       5.291289       8.356692       0.164935       0.894032 0.63649625E+01  0.60090847E+02                                 1.643107                            1.563274      -1.176218       2.355422                    0.996146       3.464079      10.088284       0.450597       1.439811      -0.676018       0.029707       0.022581       0.022938       0.043801       0.012031       0.006767      -0.000331       0.002281      -0.014847      -0.012863      -0.002854       0.015717              1.683398       1.908644       0.439763       0.141967       1.726228       0.093332       1.415322           0.000120
            8              H       0.513271       3.659781       4.084896       0.118088       1.243563 0.96332052E+01  0.99384518E+02                                 1.937704                            1.838904      -1.106826       2.350688                    0.996665       3.693260      10.710538       0.451003       1.316372      -0.701695       0.024805       0.019605      -0.015874       0.035379       0.010583      -0.006858      -0.007832       0.005130       0.028901      -0.015883      -0.002419       0.018303              1.950783       2.300499       0.492650      -0.149488       1.803062      -0.037838       1.748788           0.000183
            9              H      13.752567       2.816330       2.471571       0.085260       1.396449 0.10432628E+02  0.10930476E+03                                 2.042359                            1.869365      -1.393736       2.199151                    0.992862       3.903173      11.240124       0.465409       1.256104      -0.713173       0.008131       0.014725      -0.044548       0.047618       0.016388      -0.004311      -0.008005      -0.002523       0.035908      -0.022581       0.002470       0.020112              2.129289       1.728628       0.027915      -0.183829       1.570870       0.092656       3.088371           0.000175
           10              H      11.245252       1.533733       5.203308       0.114546       1.150815 0.86625185E+01  0.87060931E+02                                 1.849463                            1.749916      -1.031519       2.403885                    0.996592       3.544756      10.158635       0.459733       1.325627      -0.700204      -0.041426      -0.027662       0.016537       0.052486       0.013183      -0.005533      -0.002688       0.018157       0.009026      -0.017513       0.000341       0.017172              1.878062       2.314792       0.340381      -0.061465       1.667399      -0.007301       1.651994           0.000232
           11              H      12.569823       2.361924       6.903355       0.143650       0.939144 0.68399898E+01  0.65725342E+02                                 1.690913                            1.613293      -1.295788       2.289445                    0.993577       3.617694      10.617051       0.446710       1.426930      -0.677773      -0.013697      -0.007860       0.038586       0.041693       0.010378      -0.006671       0.001947       0.001886       0.028361      -0.016535       0.003925       0.012611              1.724005       1.533619       0.002818      -0.176173       1.405812      -0.057271       2.232585           0.000123
           12              H       0.484791      -0.947777       5.300496       0.161371       0.919307 0.63690327E+01  0.59962116E+02                                 1.654253                            1.547235      -1.139036       2.365629                    0.996876       3.437424       9.901072       0.461564       1.409517      -0.681625      -0.021795      -0.019006      -0.028125       0.040339      -0.001362      -0.000330       0.005764       0.013307       0.019720      -0.011848       0.003358       0.008490              1.718193       1.493723       0.170355       0.312006       1.530902       0.368776       2.129953           0.000269
           13              H       2.845161       0.104462      10.393160       0.137655       0.978735 0.69844307E+01  0.67358884E+02                                 1.728193                            1.621041      -1.275370       2.293680                    0.993909       3.632903      10.626494       0.450147       1.410874      -0.680762      -0.028292      -0.019574       0.021146       0.040383       0.012943      -0.001974      -0.000857       0.001922       0.030220      -0.018034       0.006721       0.011313              1.786877       2.048060       0.422808      -0.223269       1.716533      -0.296387       1.596039           0.000303
           14              H       4.676907       0.819347      11.577361       0.102412       1.235550 0.90902942E+01  0.92547238E+02                                 1.939660                            1.790175      -1.073076       2.370964                    0.996270       3.690020      10.673311       0.455068       1.322039      -0.700078      -0.005958      -0.008823       0.051579       0.052666       0.006838      -0.003800      -0.008587       0.010539       0.049573      -0.018040      -0.002090       0.020129              2.018098       1.711730       0.044509       0.312557       1.687752      -0.290076       2.654813           0.000744
           15              H       6.239791       2.432553       8.353702       0.083032       1.353159 0.99511981E+01  0.10429920E+03                                 2.089899                            1.890173      -1.466551       2.166898                    0.991384       4.130796      12.380735       0.434052       1.346353      -0.692423       0.037909       0.016155      -0.022331       0.046870       0.007689      -0.008753       0.001617       0.019065       0.020232      -0.016559       0.000684       0.015874              2.213922       2.724773       0.735262      -0.324930       2.036787      -0.319530       1.880206           0.000553
           16              H       4.428769       1.780398       7.079789       0.112418       1.429924 0.11537336E+02  0.12506431E+03                                 2.148272                            2.027055      -1.476787       2.171169                    0.991686       4.075094      12.287766       0.423079       1.335540      -0.696118       0.002101       0.007709      -0.030877       0.031894       0.002234      -0.006765      -0.004140       0.020985       0.023226      -0.015164       0.000476       0.014688              2.168586       1.891690       0.138985       0.067643       1.774548      -0.270591       2.839520           0.000399
           17              H      10.124864      13.135435       0.164472       0.165345       0.954365 0.69363603E+01  0.66635020E+02                                 1.694198                            1.616338      -1.144494       2.372526                    0.996493       3.420102       9.913980       0.451410       1.412420      -0.682055      -0.002247      -0.042662       0.013172       0.044706       0.002213       0.006467      -0.001048      -0.031615      -0.009891      -0.017345      -0.000283       0.017628              1.725924       1.463590       0.199707       0.036712       2.318012       0.017139       1.396172           0.000217
           18              H       7.580309      -2.848381      11.692491       0.119340       1.270257 0.98322439E+01  0.10140341E+03                                 1.929569                            1.831069      -1.057242       2.375399                    0.997157       3.595577      10.241405       0.464428       1.278758      -0.710664      -0.004612      -0.025617      -0.024743       0.035913       0.003049       0.006149       0.006707      -0.016724       0.045071      -0.017234      -0.001802       0.019035              1.946664       1.530868       0.024689       0.012427       2.407404       0.382308       1.901721           0.000006
           19              H       7.400307      -0.790715      10.639868       0.096123       1.320479 0.98166083E+01  0.10011024E+03                                 1.910006                            1.774595      -0.913879       2.438913                    0.998225       3.436445       9.394496       0.499253       1.203007      -0.729465      -0.002107       0.000437      -0.050727       0.050773       0.001265       0.005068       0.005600      -0.022785       0.052881      -0.020885       0.000731       0.020154              1.965762       1.532528      -0.031264       0.127555       1.680280      -0.233155       2.684479          -0.000035
           20              H       7.541039       1.091439      14.071360       0.092003       1.109474 0.78266697E+01  0.77657396E+02                                 1.863546                            1.699852      -1.391745       2.203017                    0.992643       4.017948      11.919214       0.445886       1.384448      -0.684018       0.005829       0.038368       0.022025       0.044623      -0.001821       0.000872      -0.001832      -0.011232      -0.005690      -0.005071      -0.002195       0.007266              1.958133       1.416870      -0.109086      -0.076942       2.566526       0.500792       1.891004           0.000201
           21              H       9.011402       3.338251       0.279603       0.126266       0.992240 0.73492608E+01  0.72030926E+02                                 1.756268                            1.672315      -1.368393       2.234987                    0.992867       3.868910      11.536544       0.437932       1.426999      -0.676516       0.009039       0.003837       0.036697       0.037988       0.003062      -0.004019       0.005890      -0.016576       0.026303      -0.014366       0.001544       0.012821              1.791927       1.436890      -0.077532       0.123265       1.567879      -0.038075       2.371012          -0.000056
           22              H       4.631818       6.596760       7.369858       0.164945       0.894017 0.63648117E+01  0.60088957E+02                                 1.643076                            1.563245      -1.176177       2.355441                    0.996147       3.464010      10.087983       0.450606       1.439793      -0.676022      -0.029715       0.015915       0.027970       0.043802      -0.003231      -0.013419      -0.001930       0.007928       0.002086      -0.012861      -0.002857       0.015718              1.683366       1.908606      -0.016647      -0.461798       1.389444      -0.002133       1.752048           0.000119
           23              H       6.812929       2.931882       4.635131       0.118070       1.243718 0.96347340E+01  0.99404254E+02                                 1.937858                            1.839042      -1.106984       2.350595                    0.996663       3.693546      10.711588       0.450989       1.316361      -0.701696      -0.024810      -0.020611       0.014520       0.035372       0.009481      -0.008311      -0.002199      -0.014733      -0.030689      -0.015885      -0.002416       0.018301              1.950940       2.300699       0.278211      -0.433255       1.772819      -0.046449       1.779302           0.000183
           24              H       8.226033       1.609759       3.383646       0.085253       1.396542 0.10433494E+02  0.10931610E+03                                 2.042442                            1.869436      -1.393828       2.199100                    0.992861       3.903342      11.240730       0.465403       1.256095      -0.713174      -0.008132      -0.046872       0.002012       0.047615       0.008617      -0.014591      -0.002434      -0.022172      -0.023056      -0.022582       0.002470       0.020112              2.129380       1.728696       0.184476       0.023279       2.927002       0.477091       1.732441           0.000173
           25              H      10.733348       4.587743       2.894714       0.114556       1.150653 0.86609907E+01  0.87041936E+02                                 1.849317                            1.749784      -1.031467       2.403933                    0.996593       3.544511      10.157796       0.459741       1.325661      -0.700198       0.041433       0.023463      -0.022099       0.052493       0.008918      -0.011174       0.001276       0.004166      -0.032954      -0.017513       0.000341       0.017172              1.877912       2.314588       0.151962      -0.310670       1.656853      -0.010258       1.662296           0.000229
           26              H       9.408777       5.997462       4.155171       0.143672       0.939005 0.68387037E+01  0.65710051E+02                                 1.690775                            1.613166      -1.295782       2.289479                    0.993579       3.617386      10.615993       0.446717       1.426972      -0.677766       0.013707       0.039274       0.002960       0.041702       0.009249      -0.008167       0.005624      -0.011096      -0.010571      -0.016536       0.003924       0.012612              1.723865       1.533507       0.170251       0.045336       2.200941       0.168171       1.437148           0.000111
           27              H       6.841409       5.358042       0.533788       0.161333       0.919390 0.63697376E+01  0.59970207E+02                                 1.654326                            1.547300      -1.139054       2.365595                    0.996875       3.437610       9.901617       0.461565       1.409480      -0.681632       0.021793      -0.021883      -0.025943       0.040334      -0.000053       0.001399       0.009242       0.001049      -0.017063      -0.011850       0.003359       0.008491              1.718271       1.493789      -0.253731      -0.249007       1.891952       0.471131       1.769073           0.000275
           28              H       4.481039       9.970655       2.935084       0.137582       0.978958 0.69864108E+01  0.67382615E+02                                 1.728428                            1.621248      -1.275414       2.293609                    0.993906       3.633444      10.628370       0.450128       1.410835      -0.680768       0.028283       0.025685      -0.013056       0.040375       0.005429      -0.011915       0.003488      -0.013407      -0.015769      -0.018036       0.006720       0.011317              1.787129       2.048369       0.330181      -0.345961       1.760789      -0.283970       1.552231           0.000286
           29              H       2.649293      10.914987       3.945842       0.102357       1.235768 0.90922505E+01  0.92572184E+02                                 1.939884                            1.790363      -1.073240       2.370855                    0.996268       3.690433      10.674814       0.455046       1.322032      -0.700078       0.005944       0.052015       0.005591       0.052651       0.005517      -0.005546       0.000573      -0.021776      -0.047408      -0.018041      -0.002082       0.020123              2.018341       1.711921      -0.288630      -0.128096       2.735477       0.006836       1.607626           0.000724
           30              H       1.086409       7.373562       4.618684       0.082996       1.353151 0.99511506E+01  0.10429885E+03                                 2.089918                            1.890190      -1.466512       2.166910                    0.991384       4.130875      12.381087       0.434041       1.346384      -0.692418      -0.037916      -0.025874       0.009450       0.046865       0.010516      -0.005015       0.006527       0.001720      -0.031789      -0.016559       0.000686       0.015873              2.213945       2.724811       0.513142      -0.618777       2.059553      -0.313081       1.857470           0.000546
           31              H       2.897431       6.325809       3.643811       0.112342       1.430225 0.11540304E+02  0.12510369E+03                                 2.148504                            2.027260      -1.476814       2.171106                    0.991688       4.075580      12.289318       0.423078       1.335466      -0.696132      -0.002107      -0.031801      -0.001006       0.031887       0.007119      -0.000312       0.002277      -0.001643      -0.044682      -0.015166       0.000478       0.014689              2.168825       1.891889      -0.027178      -0.152195       2.902660       0.049117       1.711926           0.000395
           32              H      11.853736      -3.424262      12.682316       0.165345       0.954246 0.69352613E+01  0.66621911E+02                                 1.694081                            1.616230      -1.144396       2.372597                    0.996493       3.419848       9.913097       0.451416       1.412455      -0.682050       0.002249       0.024304      -0.037460       0.044710      -0.005619      -0.003895      -0.006336      -0.012960       0.046085      -0.017347      -0.000280       0.017627              1.725805       1.463494       0.019146      -0.202126       1.455656      -0.227276       2.258264           0.000229
           33              H      14.398291      12.026072       0.448561       0.119320       1.270468 0.98342704E+01  0.10142861E+03                                 1.929683                            1.831176      -1.057473       2.375250                    0.997154       3.595937      10.242342       0.464449       1.278644      -0.710687       0.004622      -0.016818      -0.031385       0.035906      -0.005085      -0.004613       0.009430      -0.026334       0.016261      -0.017238      -0.001803       0.019040              1.946778       1.530950      -0.005225      -0.027147       1.738809       0.192747       2.570577          -0.000006
           34              H      14.578293      10.452157       2.141131       0.096101       1.320691 0.98186019E+01  0.10013660E+03                                 1.910292                            1.774839      -0.914199       2.438771                    0.998222       3.436728       9.395841       0.499187       1.203094      -0.729445       0.002113      -0.048927      -0.013399       0.050773      -0.004535      -0.002599       0.008712      -0.033772       0.019915      -0.020885       0.000734       0.020151              1.966069       1.532726      -0.131280      -0.004711       2.732636       0.065029       1.632844          -0.000061
           35              H      14.437561      13.240228       4.887820       0.092008       1.109410 0.78261287E+01  0.77650865E+02                                 1.863498                            1.699813      -1.391757       2.203028                    0.992643       4.017830      11.918864       0.445882       1.384479      -0.684013      -0.005829       0.010709       0.042928       0.044626      -0.001335       0.001514      -0.003778      -0.004355       0.014938      -0.005071      -0.002198       0.007268              1.958081       1.416838       0.044270       0.125929       1.678400       0.249023       2.779006           0.000196
           36              H      12.967198      -0.641456       3.287952       0.126240       0.992379 0.73505575E+01  0.72046722E+02                                 1.756410                            1.672444      -1.368456       2.234927                    0.992866       3.869265      11.537803       0.437923       1.426967      -0.676520      -0.009042       0.034253       0.013699       0.037983       0.004700      -0.001852       0.006289      -0.017988       0.022078      -0.014367       0.001545       0.012822              1.792076       1.436993      -0.139757       0.040979       2.331467       0.178350       1.607768          -0.000059
           37              H      11.958018       6.011287       6.595343       0.164891       0.894207 0.63665544E+01  0.60109618E+02                                 1.643304                            1.563454      -1.176452       2.355269                    0.996144       3.464550      10.089961       0.450577       1.439784      -0.676022      -0.029708      -0.022567      -0.022941       0.043796       0.012033       0.006766      -0.000331       0.002280      -0.014861      -0.012863      -0.002857       0.015721              1.683604       1.908891       0.439845       0.141991       1.726444       0.093345       1.415478           0.000117
           38              H      14.139129       7.642795      10.867139       0.118054       1.243870 0.96362334E+01  0.99423796E+02                                 1.938022                            1.839190      -1.107135       2.350508                    0.996661       3.693839      10.712729       0.450968       1.316367      -0.701694      -0.024806      -0.019592       0.015864       0.035367       0.010583      -0.006854      -0.007831       0.005127       0.028924      -0.015887      -0.002416       0.018302              1.951107       2.300906       0.492771      -0.149515       1.803343      -0.037840       1.749072           0.000184
           39              H       0.899833       8.486246      12.480464       0.085236       1.396567 0.10433728E+02  0.10931922E+03                                 2.042471                            1.869460      -1.393813       2.199101                    0.992861       3.903407      11.240968       0.465398       1.256100      -0.713173      -0.008128      -0.014719       0.044546       0.047614       0.016388      -0.004311      -0.008004      -0.002515       0.035911      -0.022582       0.002470       0.020112              2.129412       1.728718       0.027918      -0.183830       1.570943       0.092672       3.088574           0.000181
           40              H       3.407148       9.768843       9.748727       0.114529       1.150746 0.86618649E+01  0.87052857E+02                                 1.849410                            1.749868      -1.031490       2.403908                    0.996593       3.544660      10.158324       0.459731       1.325654      -0.700200       0.041423       0.027672      -0.016543       0.052491       0.013182      -0.005531      -0.002691       0.018162       0.009031      -0.017514       0.000343       0.017171              1.878008       2.314721       0.340367      -0.061468       1.667354      -0.007305       1.651950           0.000240
           41              H       2.082577       8.940652       8.048680       0.143667       0.939032 0.68389610E+01  0.65713097E+02                                 1.690800                            1.613191      -1.295790       2.289471                    0.993579       3.617430      10.616144       0.446716       1.426964      -0.677768       0.013694       0.007876      -0.038594       0.041702       0.010379      -0.006674       0.001947       0.001886       0.028366      -0.016537       0.003923       0.012614              1.723889       1.533523       0.002817      -0.176158       1.405729      -0.057267       2.232415           0.000119
           42              H      14.167609      12.250353       9.651539       0.161301       0.919504 0.63707323E+01  0.59982002E+02                                 1.654466                            1.547422      -1.139215       2.365498                    0.996873       3.437911       9.902733       0.461546       1.409482      -0.681631       0.021800       0.018990       0.028122       0.040333      -0.001359      -0.000328       0.005766       0.013311       0.019717      -0.011850       0.003361       0.008489              1.718422       1.493906       0.170388       0.312066       1.531092       0.368850       2.130267           0.000277
           43              H      11.807239      11.198114       4.558875       0.137626       0.978840 0.69853783E+01  0.67370326E+02                                 1.728311                            1.621147      -1.275436       2.293628                    0.993907       3.633170      10.627466       0.450134       1.410866      -0.680762       0.028299       0.019559      -0.021141       0.040377       0.012945      -0.001973      -0.000860       0.001921       0.030216      -0.018034       0.006721       0.011314              1.787003       2.048215       0.422850      -0.223288       1.716648      -0.296417       1.596145           0.000290
           44              H       9.975493      10.483229       3.374674       0.102377       1.235733 0.90919577E+01  0.92568342E+02                                 1.939833                            1.790323      -1.073137       2.370903                    0.996269       3.690374      10.674550       0.455056       1.322016      -0.700081       0.005960       0.008813      -0.051570       0.052656       0.006839      -0.003800      -0.008589       0.010539       0.049558      -0.018039      -0.002088       0.020127              2.018286       1.711883       0.044516       0.312608       1.687892      -0.290115       2.655082           0.000717
           45              H       8.412609       8.870023       6.598333       0.083002       1.353228 0.99518172E+01  0.10430724E+03                                 2.089961                            1.890226      -1.466536       2.166890                    0.991384       4.130949      12.381258       0.434048       1.346345      -0.692425      -0.037908      -0.016152       0.022329       0.046867       0.007690      -0.008753       0.001612       0.019065       0.020238      -0.016559       0.000683       0.015876              2.213992       2.724869       0.735292      -0.324937       2.036846      -0.319541       1.880261           0.000541
           46              H      10.223631       9.522178       7.872246       0.112380       1.429995 0.11538114E+02  0.12507551E+03                                 2.148394                            2.027163      -1.476779       2.171160                    0.991687       4.075307      12.288760       0.423053       1.335593      -0.696107      -0.002092      -0.007705       0.030873       0.031888       0.002239      -0.006763      -0.004141       0.020986       0.023214      -0.015163       0.000477       0.014685              2.168712       1.891795       0.138999       0.067652       1.774638      -0.270613       2.839704           0.000394
           47              H       4.527536      -1.832859      14.787563       0.165318       0.954331 0.69360267E+01  0.66630911E+02                                 1.694158                            1.616300      -1.144445       2.372552                    0.996494       3.420007       9.913587       0.451416       1.412422      -0.682056       0.002241       0.042665      -0.013168       0.044707       0.002215       0.006466      -0.001045      -0.031613      -0.009892      -0.017344      -0.000284       0.017628              1.725884       1.463556       0.199700       0.036710       2.317956       0.017139       1.396141           0.000229
           48              H       7.072091      14.150957       3.259544       0.119327       1.270386 0.98334299E+01  0.10141775E+03                                 1.929607                            1.831105      -1.057417       2.375291                    0.997155       3.595764      10.241731       0.464456       1.278653      -0.710685       0.004610       0.025612       0.024738       0.035906       0.003050       0.006149       0.006705      -0.016722       0.045081      -0.017235      -0.001802       0.019036              1.946701       1.530895       0.024691       0.012429       2.407450       0.382314       1.901757          -0.000008
           49              H       7.252093      12.093291       4.312167       0.096103       1.320528 0.98170526E+01  0.10011601E+03                                 1.910069                            1.774648      -0.914005       2.438858                    0.998223       3.436497       9.394731       0.499240       1.203024      -0.729462       0.002105      -0.000444       0.050729       0.050775       0.001264       0.005068       0.005598      -0.022780       0.052876      -0.020882       0.000730       0.020152              1.965830       1.532571      -0.031267       0.127564       1.680329      -0.233172       2.684590          -0.000072
           50              H       7.111361      10.211137       0.880675       0.091986       1.109500 0.78269011E+01  0.77660220E+02                                 1.863571                            1.699875      -1.391699       2.203034                    0.992643       4.018000      11.919386       0.445884       1.384444      -0.684019      -0.005839      -0.038371      -0.022018       0.044623      -0.001822       0.000872      -0.001828      -0.011233      -0.005690      -0.005072      -0.002194       0.007266              1.958159       1.416887      -0.109088      -0.076943       2.566564       0.500795       1.891026           0.000191
           51              H       5.640998       7.964325      14.672432       0.126249       0.992359 0.73503890E+01  0.72044783E+02                                 1.756400                            1.672435      -1.368511       2.234908                    0.992866       3.869237      11.537762       0.437920       1.426985      -0.676517      -0.009050      -0.003835      -0.036692       0.037986       0.003063      -0.004019       0.005890      -0.016583       0.026305      -0.014369       0.001546       0.012823              1.792065       1.436987      -0.077542       0.123281       1.567995      -0.038080       2.371215          -0.000054
           52              H      10.020582       4.705816       7.582177       0.164953       0.893940 0.63641138E+01  0.60080818E+02                                 1.643001                            1.563176      -1.176121       2.355488                    0.996147       3.463829      10.087379       0.450608       1.439824      -0.676017       0.029716      -0.015906      -0.027979       0.043805      -0.003231      -0.013420      -0.001930       0.007921       0.002083      -0.012863      -0.002854       0.015717              1.683289       1.908514      -0.016644      -0.461767       1.389387      -0.002133       1.751964           0.000119
           53              H       7.839471       8.370694      10.316904       0.118085       1.243606 0.96336332E+01  0.99390006E+02                                 1.937743                            1.838939      -1.106871       2.350659                    0.996664       3.693345      10.710831       0.451001       1.316364      -0.701696       0.024805       0.020621      -0.014530       0.035379       0.009483      -0.008312      -0.002202      -0.014731      -0.030691      -0.015886      -0.002417       0.018303              1.950822       2.300551       0.278190      -0.433215       1.772716      -0.046449       1.779201           0.000182
           54              H       6.426367       9.692817      11.568389       0.085256       1.396466 0.10432787E+02  0.10930699E+03                                 2.042387                            1.869388      -1.393780       2.199132                    0.992862       3.903211      11.240312       0.465403       1.256116      -0.713170       0.008125       0.046877      -0.002018       0.047618       0.008620      -0.014589      -0.002432      -0.022172      -0.023043      -0.022580       0.002468       0.020112              2.129319       1.728650       0.184473       0.023279       2.926913       0.477068       1.732394           0.000182
           55              H       3.919052       6.714833      12.057321       0.114553       1.150728 0.86617007E+01  0.87050800E+02                                 1.849390                            1.749850      -1.031516       2.403903                    0.996593       3.544608      10.158154       0.459734       1.325652      -0.700200      -0.041434      -0.023450       0.022102       0.052490       0.008918      -0.011174       0.001277       0.004168      -0.032948      -0.017512       0.000340       0.017172              1.877987       2.314693       0.151962      -0.310695       1.656908      -0.010257       1.662360           0.000240
           56              H       5.243623       5.305114      10.796864       0.143647       0.939168 0.68402090E+01  0.65727948E+02                                 1.690936                            1.613314      -1.295796       2.289435                    0.993577       3.617759      10.617268       0.446710       1.426920      -0.677774      -0.013702      -0.039264      -0.002962       0.041692       0.009247      -0.008167       0.005624      -0.011091      -0.010572      -0.016535       0.003926       0.012610              1.724030       1.533642       0.170268       0.045339       2.201174       0.168195       1.437274           0.000125
           57              H       7.810991       5.944534      14.418247       0.161375       0.919326 0.63692037E+01  0.59964165E+02                                 1.654276                            1.547256      -1.139088       2.365602                    0.996875       3.437482       9.901295       0.461561       1.409517      -0.681625      -0.021795       0.021880       0.025948       0.040337      -0.000054       0.001403       0.009238       0.001050      -0.017060      -0.011847       0.003359       0.008488              1.718217       1.493745      -0.253720      -0.248996       1.891889       0.471110       1.769017           0.000266
           58              H      10.171361       1.331921      12.016951       0.137629       0.978883 0.69857377E+01  0.67374534E+02                                 1.728343                            1.621173      -1.275423       2.293624                    0.993907       3.633240      10.627665       0.450137       1.410840      -0.680767      -0.028286      -0.025683       0.013059       0.040377       0.005428      -0.011914       0.003489      -0.013405      -0.015764      -0.018035       0.006721       0.011314              1.787038       2.048256       0.330161      -0.345935       1.760700      -0.283950       1.552157           0.000301
           59              H      12.003107       0.387589      11.006193       0.102416       1.235549 0.90902970E+01  0.92547369E+02                                 1.939666                            1.790180      -1.073110       2.370948                    0.996270       3.690036      10.673399       0.455065       1.322046      -0.700076      -0.005948      -0.052028      -0.005583       0.052664       0.005520      -0.005544       0.000576      -0.021788      -0.047410      -0.018041      -0.002089       0.020129              2.018104       1.711736      -0.288574      -0.128069       2.735114       0.006837       1.607462           0.000741
           60              H      13.565991       3.929014      10.333351       0.083043       1.353047 0.99502171E+01  0.10428672E+03                                 2.089823                            1.890111      -1.466517       2.166930                    0.991385       4.130627      12.380239       0.434047       1.346397      -0.692415       0.037913       0.025890      -0.009454       0.046873       0.010519      -0.005011       0.006532       0.001729      -0.031778      -0.016559       0.000684       0.015875              2.213837       2.724657       0.513118      -0.618732       2.059467      -0.313065       1.857388           0.000552
           61              H      11.754969       4.976767      11.308224       0.112411       1.429941 0.11537463E+02  0.12506575E+03                                 2.148271                            2.027052      -1.476786       2.171167                    0.991686       4.075089      12.287668       0.423085       1.335521      -0.696122       0.002108       0.031809       0.001002       0.031895       0.007117      -0.000305       0.002280      -0.001644      -0.044678      -0.015165       0.000478       0.014687              2.168586       1.891685      -0.027169      -0.152163       2.902314       0.049108       1.711759           0.000397
           62              H       2.798664      14.726838       2.269719       0.165331       0.954357 0.69362880E+01  0.66634140E+02                                 1.694192                            1.616332      -1.144503       2.372522                    0.996493       3.420087       9.913917       0.451410       1.412425      -0.682054      -0.002246      -0.024311       0.037453       0.044708      -0.005617      -0.003894      -0.006338      -0.012957       0.046087      -0.017345      -0.000284       0.017629              1.725918       1.463585       0.019147      -0.202147       1.455744      -0.227297       2.258426           0.000221
           63              H       0.254109      -0.723496      14.503474       0.119310       1.270366 0.98332759E+01  0.10141613E+03                                 1.929625                            1.831121      -1.057418       2.375296                    0.997155       3.595755      10.241823       0.464440       1.278696      -0.710677      -0.004609       0.016816       0.031392       0.035910      -0.005083      -0.004609       0.009428      -0.026329       0.016269      -0.017235      -0.001801       0.019036              1.946721       1.530908      -0.005223      -0.027143       1.738756       0.192743       2.570499           0.000007
           64              H       0.074107       0.850419      12.810904       0.096088       1.320636 0.98180583E+01  0.10012882E+03                                 1.910163                            1.774730      -0.914053       2.438818                    0.998223       3.436682       9.395350       0.499232       1.203013      -0.729464      -0.002104       0.048921       0.013411       0.050770      -0.004532      -0.002598       0.008713      -0.033775       0.019921      -0.020887       0.000734       0.020153              1.965929       1.532638      -0.131264      -0.004709       2.732404       0.065029       1.632747          -0.000033
           65              H       0.214839      -1.937652      10.064215       0.092019       1.109380 0.78258480E+01  0.77647458E+02                                 1.863471                            1.699786      -1.391767       2.203023                    0.992643       4.017798      11.918759       0.445884       1.384486      -0.684011       0.005830      -0.010727      -0.042924       0.044627      -0.001336       0.001516      -0.003783      -0.004356       0.014915      -0.005068      -0.002200       0.007268              1.958054       1.416820       0.044272       0.125928       1.678379       0.249033       2.778964           0.000203
           66              H       1.685202      11.944032      11.664083       0.126268       0.992188 0.73487723E+01  0.72024956E+02                                 1.756214                            1.672266      -1.368366       2.235009                    0.992868       3.868782      11.536076       0.437936       1.427011      -0.676514       0.009043      -0.034260      -0.013706       0.037991       0.004702      -0.001851       0.006291      -0.017987       0.022068      -0.014365       0.001543       0.012822              1.791871       1.436851      -0.139731       0.040972       2.331170       0.178323       1.607591          -0.000048
           67              C       1.661484       3.365266      10.061673       0.547828      24.231004 0.26597121E+03  0.56162737E+04                                 7.738583                            5.839343      -0.215416       1.980212                    0.998768      23.349005      66.910074       0.603348       0.480756      -1.010909       0.008836      -0.036084       0.069209       0.078549      -0.062746      -0.048338       0.016856       0.046250      -0.078207      -0.063274      -0.036182       0.099457              8.866667       8.290983       3.171573       1.955045       9.163547      -1.150961       9.145472          -0.001097
           68              C       1.342138       3.783337       8.655434       0.069239      34.237643 0.44158247E+03  0.10494777E+05                                 9.419678                            7.186460      -0.358321       1.879706                    0.999222      28.482734      84.217833       0.587618       0.438581      -1.043224      -0.035798      -0.019606      -0.056626       0.069803      -0.000329      -0.006087       0.037043      -0.001811      -0.094332      -0.051970       0.014759       0.037211             10.865263       9.060047       2.384483       2.894212       9.205648      -2.826123      14.330093           0.000056
           69              C       2.008177       4.749497       7.986181      -0.244439      36.187086 0.59537764E+03  0.15231504E+05                                 9.716051                            8.332257      -0.253041       1.865101                    0.998864      33.339115     101.924917       0.547510       0.437284      -1.045093       0.001543       0.019623      -0.020684       0.028553       0.000504       0.028357       0.003768      -0.017362      -0.008092      -0.033576       0.009448       0.024128             10.457852      10.940978       4.622513       0.905251      11.162635      -1.554862       9.269943          -0.000640
           70              C       0.298284       3.595643       6.724977       0.115014      39.824087 0.45355568E+03  0.10855439E+05                                10.594679                            7.402519      -0.361696       1.885451                    0.998393      28.311405      84.101506       0.564845       0.453064      -1.034425      -0.007659      -0.022983       0.028030       0.037048      -0.004269       0.001440       0.016630       0.021351      -0.069230      -0.031790       0.008668       0.023123             13.231588      12.432420       3.565639       7.996712       8.792332       2.024461      18.470011          -0.000010
           71              C      14.045324       3.101413       5.681773       0.093047      36.061203 0.42376553E+03  0.99212690E+04                                 9.763029                            7.027971      -0.138160       1.967010                    0.999400      27.064566      78.211935       0.598548       0.437085      -1.049051      -0.009243      -0.009677       0.002192       0.013560      -0.006614       0.010702      -0.012897      -0.029681       0.022670      -0.022568      -0.003058       0.025626             11.949181      12.168495       3.705970       5.086151       7.133204       2.698715      16.545843          -0.002089
           72              C      14.363483       3.226065       4.344613      -0.200944      35.631265 0.46536326E+03  0.11175689E+05                                 9.485056                            7.226820       0.086201       1.991070                    0.999545      30.697507      90.437865       0.606025       0.420856      -1.056892      -0.022169       0.012470      -0.003128       0.025627       0.009292      -0.012353      -0.029527      -0.021391      -0.054596      -0.035619      -0.005038       0.040657             10.939587      10.214489       3.186538       3.175012       6.902252       2.470339      15.702021           0.001567
           73              C      13.513432       2.718554       3.386636       0.088587      27.639202 0.34099023E+03  0.75943451E+04                                 8.109736                            6.249585       0.075971       2.033725                    0.999669      26.645720      76.184737       0.640274       0.429528      -1.049029      -0.043288       0.001015       0.030466       0.052944      -0.026794      -0.011600      -0.030491      -0.065757      -0.027157      -0.050592      -0.006406       0.056997              9.268354       9.426185       2.610345       2.108115       5.839263       2.077156      12.539614          -0.001137
           74              C      12.054986       1.976772       4.976486       0.110878      26.215352 0.33323667E+03  0.73730652E+04                                 7.840465                            6.204561       0.124640       2.069254                    0.999251      25.836655      73.432446       0.639014       0.433212      -1.047650       0.033594      -0.002597      -0.036338       0.049556      -0.017713      -0.019341      -0.015353      -0.038731      -0.079993      -0.044765       0.004247       0.040518              8.882541       9.091733       2.041645       2.259999       5.496815       1.470976      12.059077          -0.000428
           75              C      12.840719       2.460463       5.997112      -0.148079      32.814654 0.46189983E+03  0.11063712E+05                                 9.082307                            7.294001      -0.057260       1.972808                    0.997715      29.440769      86.415729       0.592022       0.431932      -1.050820       0.007844      -0.012033      -0.005089       0.015239      -0.008949      -0.009601      -0.009859      -0.030485      -0.001545      -0.023776       0.003056       0.020720             10.268317      11.473529       3.009759       2.820718       6.691931       1.566070      12.639492           0.001874
           76              C      13.453174      -0.414704       7.536125       0.545429      23.579905 0.26946631E+03  0.57122358E+04                                 7.629652                            5.898495      -0.206101       1.982849                    0.998788      23.410145      67.352699       0.596754       0.484183      -1.008487      -0.071400      -0.007244       0.037397       0.080926      -0.037452       0.002904      -0.054061      -0.093122      -0.053767      -0.061130      -0.032203       0.093333              8.622733       9.430327       1.515710       0.715841       6.818011       3.004601       9.619859          -0.001898
           77              C       0.248223      -0.258526       7.214357       0.083655      32.560680 0.42925824E+03  0.10129306E+05                                 9.163494                            7.133418      -0.305603       1.904231                    0.999356      27.972087      82.396504       0.583898       0.444537      -1.039776       0.067898       0.003481       0.032785       0.075479       0.000093       0.033115       0.003331      -0.079160       0.022155      -0.059656       0.023036       0.036620             10.545534      14.294233       1.951522      -0.142353       6.745035       2.441552      10.597334          -0.000643
           78              C       0.896116      -0.572562       6.069480      -0.216295      35.433257 0.55487796E+03  0.13918837E+05                                 9.587982                            8.040169      -0.189139       1.904069                    0.998267      31.884589      95.875562       0.558903       0.436882      -1.047493       0.027563      -0.033492      -0.002063       0.043424      -0.002030       0.015057       0.006704       0.002254      -0.033026      -0.021448       0.005934       0.015514             10.489937       9.916956       1.377171       0.844160       7.446088       3.677212      14.106768           0.000036
           79              C       2.303858       0.366169       7.800626       0.133286      40.727075 0.44261698E+03  0.10502319E+05                                10.783308                            7.326326      -0.221721       1.944082                    0.998554      27.369806      80.280786       0.567640       0.454753      -1.036106      -0.038012      -0.009104       0.037679       0.054291       0.007787       0.012733      -0.020986      -0.062833      -0.022090      -0.037772      -0.006030       0.043802             14.130418      22.541631       5.437080       6.286814       8.212062       3.461938      11.637561           0.000073
           80              C       3.434044       0.849805       8.601607       0.099116      36.444225 0.40421106E+03  0.93419501E+04                                 9.830693                            6.848070      -0.149731       1.971658                    0.999280      26.498773      75.807860       0.609140       0.435070      -1.051432      -0.007024       0.010021       0.007961       0.014599      -0.010310      -0.007614       0.014570       0.005763      -0.070696      -0.029434       0.002404       0.027029             12.622378      17.923893       5.399058       4.982130       7.870079       0.547038      12.073163          -0.003598
           81              C       3.534828       0.585876       9.949832      -0.116226      33.208896 0.42651183E+03  0.10027325E+05                                 9.221011                            7.037724      -0.049844       1.986911                    0.997762      28.643732      83.644433       0.598256       0.435476      -1.047336      -0.003941       0.019028       0.003145       0.019685      -0.015386      -0.020119       0.014444      -0.048555      -0.039022      -0.035716      -0.006834       0.042550             10.906197      13.836977       3.274347       4.089769       7.033393      -0.724361      11.848221           0.003554
           82              C       4.625757       1.015175      10.649736       0.129681      27.468712 0.32081358E+03  0.70424465E+04                                 8.172688                            6.128512       0.055574       2.056129                    0.998752      25.471750      72.491406       0.635546       0.439024      -1.042482       0.007316       0.037297      -0.024322       0.045124      -0.030946      -0.034180       0.008550      -0.051939      -0.020597      -0.054523       0.001201       0.053323              9.697372      12.327010       3.462470       3.182948       6.718636      -0.622369      10.046469          -0.001418
           83              C       5.531605       1.957017       8.771910       0.090849      28.963962 0.34514722E+03  0.77127109E+04                                 8.393490                            6.286717       0.025199       2.018897                    0.999605      26.681910      76.495788       0.638306       0.429413      -1.048765      -0.013307      -0.024204       0.044052       0.051995      -0.033710      -0.038929       0.011701      -0.016880      -0.061603      -0.051962      -0.007948       0.059910              9.868958      12.629243       3.912522       2.442188       6.641155      -0.627385      10.336475          -0.001138
           84              C       4.463971       1.565469       8.003525      -0.206430      36.790834 0.47019756E+03  0.11345101E+05                                 9.743034                            7.281965      -0.000881       1.961721                    0.999024      31.112809      92.518073       0.600247       0.422910      -1.053364       0.001827      -0.004296       0.017211       0.017833      -0.032240      -0.021289       0.008961      -0.006617       0.031520      -0.039853      -0.001879       0.041732             11.564682      16.003565       5.241048       2.709931       7.894192      -0.265208      10.796291           0.003140
           85              C      11.094122      14.606689       2.388737       0.539690      24.396503 0.27618778E+03  0.58779410E+04                                 7.753087                            5.932273      -0.237277       1.970031                    0.998534      23.491942      67.236792       0.602305       0.477825      -1.014055       0.023967       0.002517       0.074882       0.078665      -0.038054      -0.040159       0.025308       0.123803      -0.061643      -0.067774      -0.032482       0.100256              8.828207       6.004809       1.337776       2.145879      11.143456      -1.568455       9.336358          -0.001769
           86              C      10.675189      14.933095       0.981302       0.064605      33.650088 0.44479978E+03  0.10601523E+05                                 9.349882                            7.239137      -0.325536       1.888308                    0.999406      28.696786      85.262910       0.581651       0.441815      -1.040221      -0.004877       0.049083      -0.045665       0.067218       0.005701      -0.030285      -0.005903      -0.005533      -0.112524      -0.051294       0.017043       0.034251             10.809744       7.383087       0.699114       4.177175      11.213613      -1.640883      13.832531          -0.000203
           87              C      10.225143      14.072035       0.039174      -0.240141      34.903576 0.58453564E+03  0.14893287E+05                                 9.504524                            8.273791      -0.271728       1.864238                    0.998486      33.138603     101.276600       0.547390       0.439167      -1.043432      -0.013609      -0.005513      -0.019400       0.024330       0.003000       0.017881      -0.025094      -0.012139      -0.035570      -0.035739       0.005924       0.029816             10.128956       7.370057       2.350602       2.345390      13.771275       1.012523       9.245536          -0.000471
           88              C       7.838268      -3.381806      14.297285       0.120446      39.026170 0.46016581E+03  0.11062537E+05                                10.514143                            7.499620      -0.437407       1.862176                    0.998002      28.414946      84.820929       0.555866       0.458348      -1.030594       0.017859       0.012207       0.040077       0.045543       0.003117      -0.010096      -0.000202       0.002849      -0.051409      -0.020504       0.005933       0.014570             13.121789       7.284650      -1.284758       3.056025      18.406984      -7.366967      13.673734           0.000300
           89              C       7.706917      -2.103266      13.586914       0.086640      35.738232 0.42858755E+03  0.10083795E+05                                 9.765457                            7.108138      -0.264744       1.928676                    0.999074      27.340550      79.751235       0.588868       0.442083      -1.043873       0.015476       0.011838       0.001897       0.019577       0.009144       0.017034      -0.012936       0.018928       0.002199      -0.027117       0.004637       0.022479             11.946058       5.607876      -1.331377       1.474025      17.291946      -4.975988      12.938353          -0.000483
           90              C       7.585294      -2.049877      12.207290      -0.187181      34.510157 0.46118685E+03  0.11038994E+05                                 9.280367                            7.200476       0.088294       1.997388                    0.999382      30.319498      88.875433       0.606983       0.421577      -1.057537      -0.004461       0.013140       0.001131       0.013922       0.015770       0.008799       0.030990       0.014844       0.003327      -0.035757      -0.001706       0.037463             10.609588       5.199479      -0.705602       1.053122      14.110156      -3.566519      12.519128           0.000129
           91              C       7.469879      -0.814289      11.588126       0.111756      26.211789 0.32356075E+03  0.70899460E+04                                 7.778780                            6.063369       0.185856       2.082474                    0.999653      25.708720      72.165954       0.656018       0.426092      -1.054446       0.009428       0.027638       0.035988       0.046345       0.015976      -0.004139       0.008960       0.079386       0.021721      -0.048070       0.008723       0.039347              8.854306       4.455825      -0.611881       0.750706      12.290524      -2.472766       9.816570          -0.000444
           92              C       7.556906       0.278920      13.580784       0.100477      28.396250 0.34516248E+03  0.77088590E+04                                 8.311360                            6.328557       0.050795       2.039715                    0.999137      26.213753      74.997139       0.630264       0.435128      -1.045884       0.025029      -0.018272      -0.042978       0.052985       0.009523       0.007254       0.023689       0.089466      -0.085224      -0.053213      -0.007847       0.061060              9.675197       4.561142      -1.078059       0.495090      13.483225      -1.947371      10.981224          -0.000359
           93              C       7.688756      -0.906768      14.284875      -0.144518      34.099075 0.46537219E+03  0.11189370E+05                                 9.367150                            7.341960      -0.131583       1.945088                    0.997797      29.773213      88.112156       0.586470       0.434365      -1.047320       0.040377       0.001897      -0.011677       0.042075       0.014024       0.003454       0.005821       0.048421      -0.001502      -0.028537      -0.000498       0.029035             10.859140       5.451053      -1.492305       0.967340      16.412813      -2.428675      10.713553          -0.000000
           94              C       5.664716       8.762398       5.981861       0.547831      24.230597 0.26596777E+03  0.56161779E+04                                 7.738504                            5.839313      -0.215426       1.980220                    0.998768      23.348606      66.908603       0.603349       0.480757      -1.010909      -0.008858       0.076423      -0.015883       0.078557       0.029386       0.073550       0.010148       0.069882      -0.007411      -0.063283      -0.036168       0.099450              8.866560       8.290946      -1.015908      -3.584487       9.750686      -0.984467       8.558048          -0.001126
           95              C       5.984062       7.295448       6.000551       0.069248      34.236911 0.44157346E+03  0.10494503E+05                                 9.419561                            7.186403      -0.358341       1.879705                    0.999222      28.482243      84.215959       0.587619       0.438583      -1.043223       0.035760      -0.049142      -0.034340       0.069806       0.005775       0.001986       0.018927       0.062168       0.097428      -0.051989       0.014785       0.037204             10.865108       9.059991      -2.134127      -3.083389      15.431773      -1.061002       8.103561           0.000034
           96              C       5.318023       6.388061       6.747554      -0.244415      36.186204 0.59536050E+03  0.15230949E+05                                 9.715894                            8.332143      -0.253005       1.865118                    0.998864      33.338563     101.922697       0.547513       0.437285      -1.045094      -0.001598      -0.025257       0.013168       0.028528      -0.027159      -0.008205      -0.000116      -0.003593       0.033153      -0.033579       0.009436       0.024143             10.457670      10.940813       0.389780      -4.694054      10.226536      -1.820129      10.205662          -0.000642
           97              C       7.027916       5.489367       5.293469       0.115030      39.823120 0.45354222E+03  0.10855027E+05                                10.594508                            7.402408      -0.361613       1.885482                    0.998393      28.310873      84.099320       0.564850       0.453064      -1.034427       0.007617       0.033229      -0.014501       0.037047      -0.002531       0.003715       0.007886       0.052268       0.023401      -0.031804       0.008662       0.023142             13.231387      12.432220      -6.720973      -5.611333      16.687529       4.262641      10.574412          -0.000020
           98              C       7.933276       4.620507       4.533457       0.093015      36.061743 0.42377260E+03  0.99214532E+04                                 9.763024                            7.027956      -0.138073       1.967027                    0.999400      27.064793      78.212079       0.598559       0.437075      -1.049059       0.009215       0.004757      -0.008752       0.013570      -0.012093       0.003447      -0.011885      -0.033176       0.012061      -0.022546      -0.003060       0.025606             11.949206      12.168518      -3.882570      -4.952622      14.429516       4.767099       9.249582          -0.002096
           99              C       7.615117       3.300042       4.288692      -0.200981      35.633172 0.46538877E+03  0.11176473E+05                                 9.485378                            7.226998       0.086125       1.991024                    0.999545      30.698815      90.442897       0.606019       0.420854      -1.056892       0.022132      -0.006383       0.011080       0.025561       0.014411      -0.005572      -0.035088      -0.001688       0.004341      -0.035614      -0.005018       0.040631             10.940020      10.214955      -2.185713      -3.931883      13.751572       4.412076       8.853533           0.001568
          100              C       8.465168       2.516799       3.539147       0.088555      27.640680 0.34100955E+03  0.75948955E+04                                 8.110029                            6.249761       0.075861       2.033670                    0.999669      26.646787      76.188802       0.640264       0.429528      -1.049027       0.043274       0.029046       0.009255       0.052933       0.003848       0.028950      -0.038140      -0.038753       0.053761      -0.050591      -0.006395       0.056986              9.268737       9.426620      -1.316393      -3.086510      10.951586       3.526480       7.428004          -0.001136
          101              C       9.923614       4.248687       3.259095       0.110892      26.214681 0.33322768E+03  0.73728156E+04                                 7.840391                            6.204527       0.124647       2.069271                    0.999251      25.835985      73.430260       0.639008       0.433219      -1.047645      -0.033591      -0.034238      -0.012400       0.049541       0.013784       0.022333      -0.028641       0.008146       0.060614      -0.044772       0.004262       0.040510              8.882458       9.091614      -1.617390      -2.580515      10.798964       2.974017       6.756795          -0.000433
          102              C       9.137881       5.098700       4.002809      -0.148067      32.813669 0.46188476E+03  0.11063252E+05                                 9.082166                            7.293916      -0.057307       1.972808                    0.997715      29.439929      86.412645       0.592022       0.431936      -1.050819      -0.007832      -0.001609      -0.012983       0.015248       0.006807       0.011232      -0.012595      -0.020791       0.027373      -0.023771       0.003064       0.020708             10.268153      11.473440      -1.892745      -3.664820      11.375028       2.893605       7.955991           0.001863
          103              C       8.525426       7.363528       1.656386       0.545419      23.580580 0.26947399E+03  0.57124251E+04                                 7.629726                            5.898531      -0.205920       1.982897                    0.998789      23.410342      67.352871       0.596761       0.484175      -1.008494       0.071429       0.037898       0.003279       0.080926      -0.013019       0.035252      -0.065289      -0.053507       0.065017      -0.061134      -0.032201       0.093335              8.622839       9.430536      -0.275283      -1.653478       7.834738       3.292840       8.603243          -0.001921
          104              C       7.077977       7.011363       1.718886       0.083576      32.562839 0.42928834E+03  0.10130155E+05                                 9.163673                            7.133502      -0.305341       1.904286                    0.999357      27.973267      82.399488       0.583917       0.444516      -1.039792      -0.067897       0.030553       0.012355       0.075473      -0.031840      -0.009125      -0.004642      -0.051004       0.106421      -0.059632       0.023053       0.036579             10.545803      14.294699       0.669159      -1.838803       9.029692       3.089253       8.313018          -0.000663
          105              C       6.430084       5.995538       1.104507      -0.216408      35.437137 0.55494898E+03  0.13921042E+05                                 9.588503                            8.040545      -0.188858       1.904110                    0.998269      31.887209      95.884396       0.558905       0.436867      -1.047504      -0.027553       0.007087      -0.032701       0.043344      -0.015050      -0.002160       0.001706       0.019979       0.020184      -0.021436       0.005902       0.015534             10.490563       9.917591      -0.436663      -1.555341      11.682237       4.878262       9.871862           0.000049
          106              C       5.022342       7.405030       2.479795       0.133372      40.725797 0.44259263E+03  0.10501625E+05                                10.783236                            7.326213      -0.221826       1.944053                    0.998555      27.369072      80.278895       0.567633       0.454764      -1.036097       0.038015       0.038716       0.001534       0.054281      -0.010116      -0.010945      -0.029041      -0.034568       0.062761      -0.037767      -0.006070       0.043837             14.130471      22.541800      -4.565767      -6.945694       9.565991       3.845790      10.283623           0.000054
          107              C       3.892156       8.043740       3.163552       0.098984      36.447404 0.40424746E+03  0.93430055E+04                                 9.831190                            6.848322      -0.149710       1.971645                    0.999280      26.500365      75.813390       0.609136       0.435063      -1.051436       0.007003       0.004927       0.011812       0.014589       0.004480       0.011945       0.003914       0.043482       0.042292      -0.029426       0.002449       0.026977             12.623156      17.925090      -3.321006      -6.553642      11.474136       1.568647       8.470242          -0.003612
          108              C       3.791372       9.412835       3.277337      -0.116313      33.212504 0.42656134E+03  0.10028805E+05                                 9.221640                            7.038090      -0.049762       1.986890                    0.997764      28.646098      83.653328       0.598245       0.435471      -1.047336       0.003924      -0.002170       0.019182       0.019699       0.015201       0.020278       0.000798      -0.000468       0.105220      -0.035741      -0.006777       0.042518             10.907062      13.838200      -3.041957      -4.266093      11.871081       0.646842       7.011904           0.003515
          109              C       2.700443       9.969121       3.881249       0.129665      27.468374 0.32080315E+03  0.70421815E+04                                 8.172672                            6.128425       0.055516       2.056113                    0.998752      25.471685      72.491750       0.635546       0.439026      -1.042478      -0.007314      -0.033562       0.029276       0.045133       0.024407       0.039092      -0.002216      -0.013852       0.093621      -0.054485       0.001152       0.053334              9.697436      12.327105      -2.118019      -4.199388      10.125619       0.343500       6.639584          -0.001457
          110              C       1.794595       7.905611       4.275235       0.090810      28.964545 0.34515177E+03  0.77128683E+04                                 8.393735                            6.286844       0.025059       2.018853                    0.999605      26.682127      76.497672       0.638284       0.429424      -1.048753       0.013276       0.048985      -0.011288       0.051992       0.028244       0.043037      -0.000323       0.025655       0.065789      -0.051937      -0.007976       0.059912              9.869326      12.629835      -1.282716      -4.430487      10.391160       0.435693       6.586983          -0.001164
          111              C       2.862229       7.273145       3.688966      -0.206507      36.793642 0.47023452E+03  0.11346238E+05                                 9.743483                            7.282206      -0.000763       1.961721                    0.999025      31.114805      92.525592       0.600242       0.422905      -1.053365      -0.001835       0.017756       0.000545       0.017859       0.011700       0.036809       0.010900      -0.013497       0.010938      -0.039860      -0.001853       0.041713             11.565299      16.004425      -1.177923      -5.781780      10.720244       0.535819       7.971229           0.003123
          112              C      10.884478      -1.685584      14.704429       0.539700      24.396553 0.27618762E+03  0.58779393E+04                                 7.753117                            5.932287      -0.237314       1.970017                    0.998534      23.491952      67.236937       0.602301       0.477828      -1.014053      -0.023944       0.071363       0.022843       0.078663       0.028270       0.047559       0.029703       0.108335      -0.108062      -0.067772      -0.032490       0.100262              8.828252       6.004817      -1.699667      -1.872325      10.293964      -1.809317      10.185973          -0.001759
          113              C      11.303411      -3.128685      14.634603       0.064568      33.650908 0.44481254E+03  0.10601871E+05                                 9.349894                            7.239138      -0.325390       1.888345                    0.999406      28.697100      85.263162       0.581665       0.441802      -1.040232       0.004887      -0.057317       0.034774       0.067219       0.030684       0.002767      -0.020518       0.045970       0.042114      -0.051280       0.017037       0.034243             10.809774       7.383079      -3.828148      -1.811858      14.498945      -0.709609      10.547299          -0.000198
          114              C      11.753457      -3.800254      13.549235      -0.240134      34.902426 0.58451171E+03  0.14892493E+05                                 9.504282                            8.273596      -0.271629       1.864279                    0.998486      33.137620     101.272242       0.547401       0.439164      -1.043436       0.013618      -0.017173      -0.010606       0.024349      -0.016390      -0.007768      -0.027603      -0.003241      -0.008773      -0.035728       0.005923       0.029805             10.128707       7.369857      -1.615335      -2.901078       9.050583      -0.325604      13.965681          -0.000454
          115              C      14.140332      14.677600       0.645778       0.120456      39.026692 0.46016898E+03  0.11062649E+05                                10.514283                            7.499680      -0.437426       1.862163                    0.998003      28.415245      84.822356       0.555859       0.458352      -1.030590      -0.017845       0.035237       0.022680       0.045547       0.010560      -0.000249      -0.006540       0.025232       0.015669      -0.020502       0.005925       0.014577             13.122024       7.284734      -3.290635       0.402574      17.892309      -7.513158      14.189028           0.000295
          116              C      14.271683      13.645457       1.682104       0.086598      35.739708 0.42860683E+03  0.10084366E+05                                 9.765667                            7.108253      -0.264715       1.928671                    0.999074      27.341469      79.754480       0.588869       0.442077      -1.043876      -0.015463      -0.001409       0.011916       0.019573      -0.013906      -0.013452      -0.008261       0.002338      -0.047478      -0.027137       0.004654       0.022483             11.946348       5.607974      -1.781319       0.878886      15.874046      -5.378185      14.357022          -0.000497
          117              C      14.393306      12.303574       1.357196      -0.187251      34.513688 0.46124045E+03  0.11040612E+05                                 9.280958                            7.200863       0.088300       1.997349                    0.999383      30.321874      88.884114       0.606970       0.421573      -1.057538       0.004495      -0.002486       0.012961       0.013941      -0.004178      -0.017592       0.028775       0.022667       0.026920      -0.035759      -0.001736       0.037495             10.610334       5.199769      -1.205764       0.391649      14.510385      -3.453818      12.120849           0.000104
          118              C      14.508721      11.370895       2.377075       0.111756      26.211716 0.32355498E+03  0.70898074E+04                                 7.778829                            6.063338       0.185657       2.082422                    0.999652      25.708568      72.166109       0.656014       0.426095      -1.054441      -0.009406       0.027067       0.036413       0.046336       0.008334      -0.014250       0.020850       0.037320      -0.104583      -0.048049       0.008683       0.039366              8.854425       4.455811      -0.889152       0.383924      11.298632      -2.754142      10.808833          -0.000483
          119              C      14.421694      12.989852       3.972307       0.100473      28.395983 0.34515774E+03  0.77087092E+04                                 8.311270                            6.328481       0.050871       2.039746                    0.999137      26.213305      74.995091       0.630274       0.435124      -1.045889      -0.025029      -0.036376      -0.029278       0.052980      -0.004389      -0.011139       0.020683       0.099974      -0.053801      -0.053195      -0.007882       0.061076              9.675114       4.561080      -0.770352       0.902142      12.189306      -2.314227      12.274957          -0.000381
          120              C      14.289844      13.990630       3.023601      -0.144568      34.101300 0.46540868E+03  0.11190470E+05                                 9.367471                            7.342185      -0.131451       1.945100                    0.997799      29.774830      88.117914       0.586469       0.434358      -1.047324      -0.040386      -0.011762      -0.001368       0.042086       0.000488      -0.014447       0.011117       0.029733      -0.057476      -0.028542      -0.000490       0.029032             10.859520       5.451207      -1.337729       1.171922      12.412567      -3.562915      14.714787          -0.000011
          121              C      12.990916       7.937310       4.890362       0.547840      24.229637 0.26594873E+03  0.56157420E+04                                 7.738504                            5.839214      -0.215702       1.980130                    0.998766      23.349260      66.912871       0.603330       0.480775      -1.010888      -0.008852       0.036092      -0.069194       0.078541      -0.062752      -0.048320       0.016847       0.046290      -0.078125      -0.063271      -0.036176       0.099446              8.866640       8.291055       3.171651       1.955044       9.163514      -1.150876       9.145350          -0.001111
          122              C      13.310262       7.519239       6.296601       0.069293      34.236135 0.44155239E+03  0.10493898E+05                                 9.419545                            7.186303      -0.358344       1.879715                    0.999222      28.481509      84.213926       0.587613       0.438591      -1.043216       0.035769       0.019641       0.056635       0.069805      -0.000344      -0.006111       0.037060      -0.001791      -0.094413      -0.052006       0.014777       0.037229             10.865193       9.059963       2.384458       2.894293       9.205466      -2.826082      14.330150           0.000045
          123              C      12.644223       6.553079       6.965854      -0.244480      36.188847 0.59541252E+03  0.15232644E+05                                 9.716321                            8.332455      -0.252983       1.865093                    0.998865      33.340750     101.931283       0.547507       0.437280      -1.045095      -0.001582      -0.019567       0.020699       0.028527       0.000500       0.028377       0.003775      -0.017350      -0.008010      -0.033588       0.009430       0.024158             10.458154      10.941241       4.622603       0.905351      11.162875      -1.554931       9.270344          -0.000640
          124              C      14.354116       7.706933       8.227058       0.114995      39.823834 0.45354980E+03  0.10855251E+05                                10.594640                            7.402467      -0.361496       1.885518                    0.998393      28.311065      84.100006       0.564848       0.453064      -1.034427       0.007602       0.023016      -0.027998       0.037033      -0.004253       0.001429       0.016640       0.021353      -0.069257      -0.031803       0.008680       0.023123             13.231616      12.432341       3.565574       7.996801       8.792222       2.024497      18.470285          -0.000013
          125              C       0.607076       8.201163       9.270262       0.093046      36.061075 0.42376297E+03  0.99211929E+04                                 9.762994                            7.027937      -0.138145       1.967011                    0.999400      27.064534      78.211747       0.598551       0.437083      -1.049052       0.009199       0.009742      -0.002191       0.013577      -0.006610       0.010696      -0.012900      -0.029687       0.022638      -0.022563      -0.003062       0.025625             11.949177      12.168422       3.705932       5.086096       7.133147       2.698681      16.545962          -0.002088
          126              C       0.288917       8.076511      10.607422      -0.201001      35.634309 0.46540444E+03  0.11176971E+05                                 9.485612                            7.227137       0.086039       1.990988                    0.999545      30.699627      90.446490       0.606009       0.420856      -1.056888       0.022131      -0.012402       0.003109       0.025558       0.009304      -0.012331      -0.029526      -0.021351      -0.054586      -0.035610      -0.005035       0.040645             10.940318      10.215257       3.186830       3.175332       6.902628       2.470537      15.703070           0.001576
          127              C       1.138968       8.584022      11.565399       0.088538      27.641107 0.34101495E+03  0.75950458E+04                                 8.110087                            6.249787       0.075919       2.033681                    0.999669      26.647109      76.189876       0.640267       0.429525      -1.049029       0.043280      -0.000978      -0.030470       0.052940      -0.026798      -0.011593      -0.030504      -0.065727      -0.027081      -0.050591      -0.006399       0.056990              9.268821       9.426707       2.610517       2.108359       5.839484       2.077307      12.540271          -0.001121
          128              C       2.597414       9.325804       9.975549       0.110878      26.214879 0.33323136E+03  0.73729163E+04                                 7.840378                            6.204519       0.124648       2.069262                    0.999251      25.836321      73.431272       0.639015       0.433213      -1.047649      -0.033623       0.002650       0.036328       0.049570      -0.017712      -0.019339      -0.015377      -0.038713      -0.079950      -0.044765       0.004256       0.040509              8.882424       9.091643       2.041598       2.259901       5.496732       1.470876      12.058896          -0.000416
          129              C       1.811681       8.842113       8.954923      -0.148070      32.813982 0.46189154E+03  0.11063467E+05                                 9.082243                            7.293987      -0.057363       1.972785                    0.997715      29.440237      86.414045       0.592016       0.431938      -1.050816      -0.007882       0.012120       0.005082       0.015324      -0.008942      -0.009600      -0.009869      -0.030482      -0.001564      -0.023774       0.003047       0.020727             10.268223      11.473467       3.009709       2.820614       6.691864       1.565980      12.639339           0.001878
          130              C       1.199226      11.717280       7.415910       0.545425      23.579130 0.26945086E+03  0.57118448E+04                                 7.629492                            5.898309      -0.206076       1.982851                    0.998788      23.410276      67.353413       0.596764       0.484180      -1.008486       0.071419       0.007185      -0.037346       0.080914      -0.037449       0.002917      -0.054071      -0.093069      -0.053820      -0.061116      -0.032212       0.093328              8.622600       9.430166       1.515709       0.715861       6.817889       3.004600       9.619743          -0.001901
          131              C      14.404177      11.561102       7.737678       0.083644      32.560345 0.42924510E+03  0.10128907E+05                                 9.163397                            7.133272      -0.305448       1.904278                    0.999357      27.971743      82.394807       0.583909       0.444532      -1.039780      -0.067883      -0.003556      -0.032767       0.075461       0.000076       0.033110       0.003306      -0.079174       0.022154      -0.059656       0.023044       0.036613             10.545494      14.294249       1.951507      -0.142383       6.744901       2.441581      10.597333          -0.000651
          132              C      13.756284      11.875138       8.882555      -0.216398      35.437083 0.55494626E+03  0.13921002E+05                                 9.588558                            8.040556      -0.188934       1.904083                    0.998269      31.887552      95.886549       0.558900       0.436870      -1.047498      -0.027548       0.033396       0.002087       0.043342      -0.002017       0.015083       0.006716       0.002295      -0.032972      -0.021457       0.005903       0.015554             10.490636       9.917611       1.377301       0.844307       7.446505       3.677555      14.107790           0.000055
          133              C      12.348542      10.936407       7.151409       0.133249      40.726949 0.44261152E+03  0.10502183E+05                                10.783358                            7.326309      -0.221755       1.944071                    0.998554      27.369927      80.281763       0.567636       0.454757      -1.036102       0.038007       0.009061      -0.037652       0.054262       0.007790       0.012739      -0.020969      -0.062824      -0.022016      -0.037774      -0.006005       0.043779             14.130574      22.541926       5.437113       6.286962       8.212076       3.461995      11.637721           0.000061
          134              C      11.218356      10.452771       6.350428       0.099147      36.444185 0.40420626E+03  0.93418651E+04                                 9.830922                            6.848187      -0.149988       1.971587                    0.999280      26.498644      75.809024       0.609110       0.435090      -1.051414       0.007046      -0.010062      -0.007966       0.014641      -0.010323      -0.007626       0.014587       0.005772      -0.070658      -0.029435       0.002387       0.027049             12.622749      17.924452       5.399201       4.982351       7.870222       0.547089      12.073573          -0.003609
          135              C      11.117572      10.716700       5.002203      -0.116240      33.210125 0.42652871E+03  0.10027856E+05                                 9.221304                            7.037905      -0.049981       1.986854                    0.997762      28.644587      83.648432       0.598241       0.435482      -1.047329       0.003985      -0.019100      -0.003151       0.019764      -0.015380      -0.020118       0.014444      -0.048528      -0.039060      -0.035709      -0.006833       0.042542             10.906592      13.837568       3.274444       4.089971       7.033566      -0.724382      11.848641           0.003520
          136              C      10.026643      10.287401       4.302299       0.129654      27.469866 0.32082751E+03  0.70428536E+04                                 8.172967                            6.128675       0.055537       2.056100                    0.998752      25.472693      72.495445       0.635530       0.439029      -1.042476      -0.007298      -0.037348       0.024318       0.045161      -0.030959      -0.034179       0.008545      -0.051920      -0.020570      -0.054524       0.001201       0.053324              9.697746      12.327520       3.462557       3.183137       6.718804      -0.622419      10.046914          -0.001465
          137              C       9.120795       9.345559       6.180125       0.090794      28.965683 0.34517009E+03  0.77133728E+04                                 8.393886                            6.286970       0.025178       2.018872                    0.999605      26.683030      76.500497       0.638284       0.429419      -1.048758       0.013310       0.024206      -0.044062       0.052005      -0.033704      -0.038941       0.011693      -0.016843      -0.061605      -0.051967      -0.007940       0.059907              9.869471      12.629991       3.912748       2.442361       6.641443      -0.627414      10.336979          -0.001177
          138              C      10.188429       9.737107       6.948510      -0.206454      36.791280 0.47020214E+03  0.11345271E+05                                 9.743175                            7.282030      -0.000923       1.961707                    0.999024      31.113124      92.520108       0.600239       0.422914      -1.053359      -0.001802       0.004288      -0.017212       0.017829      -0.032237      -0.021271       0.008972      -0.006587       0.031563      -0.039845      -0.001880       0.041725             11.564887      16.003871       5.241120       2.710023       7.894258      -0.265207      10.796531           0.003121
          139              C       3.558278      -3.304113      12.563298       0.539699      24.396118 0.27618074E+03  0.58777681E+04                                 7.753060                            5.932229      -0.237379       1.969999                    0.998534      23.491909      67.237111       0.602301       0.477830      -1.014049      -0.023972      -0.002505      -0.074885       0.078668      -0.038056      -0.040155       0.025309       0.123798      -0.061588      -0.067778      -0.032468       0.100247              8.828194       6.004787       1.337780       2.145867      11.143441      -1.568469       9.336354          -0.001751
          140              C       3.977211      -3.630519      13.970733       0.064584      33.650361 0.44480200E+03  0.10601570E+05                                 9.349871                            7.239106      -0.325441       1.888334                    0.999406      28.696745      85.262272       0.581659       0.441809      -1.040226       0.004856      -0.049080       0.045674       0.067220       0.005696      -0.030288      -0.005902      -0.005543      -0.112527      -0.051298       0.017052       0.034246             10.809759       7.383066       0.699087       4.177187      11.213604      -1.640949      13.832607          -0.000189
          141              C       4.427257      -2.769459      14.912861      -0.240139      34.902512 0.58451196E+03  0.14892507E+05                                 9.504289                            8.273590      -0.271612       1.864280                    0.998487      33.137817     101.273021       0.547401       0.439163      -1.043436       0.013570       0.005525       0.019421       0.024328       0.002994       0.017883      -0.025083      -0.012154      -0.035550      -0.035729       0.005915       0.029813             10.128712       7.369868       2.350533       2.345334      13.770938       1.012520       9.245329          -0.000449
          142              C       6.814132      14.684382       0.654750       0.120440      39.026196 0.46016477E+03  0.11062514E+05                                10.514178                            7.499633      -0.437391       1.862179                    0.998003      28.415008      84.821306       0.555863       0.458351      -1.030592      -0.017881      -0.012203      -0.040070       0.045544       0.003122      -0.010099      -0.000203       0.002847      -0.051425      -0.020511       0.005934       0.014577             13.121854       7.284677      -1.284760       3.056041      18.407097      -7.367015      13.673787           0.000302
          143              C       6.945483      13.405842       1.365121       0.086640      35.738327 0.42858871E+03  0.10083842E+05                                 9.765500                            7.108164      -0.264787       1.928660                    0.999074      27.340727      79.752158       0.588864       0.442085      -1.043871      -0.015511      -0.011845      -0.001893       0.019608       0.009155       0.017037      -0.012941       0.018925       0.002183      -0.027129       0.004648       0.022481             11.946109       5.607897      -1.331367       1.474040      17.291994      -4.975983      12.938436          -0.000488
          144              C       7.067106      13.352453       2.744745      -0.187216      34.511434 0.46120708E+03  0.11039598E+05                                 9.280558                            7.200616       0.088319       1.997377                    0.999382      30.320435      88.878626       0.606980       0.421575      -1.057539       0.004431      -0.013143      -0.001137       0.013916       0.015777       0.008805       0.030988       0.014835       0.003320      -0.035754      -0.001717       0.037470             10.609808       5.199578      -0.705617       1.053169      14.110410      -3.566640      12.519435           0.000098
          145              C       7.182521      12.116865       3.363909       0.111768      26.211033 0.32354897E+03  0.70896245E+04                                 7.778632                            6.063258       0.185783       2.082461                    0.999653      25.708235      72.164305       0.656024       0.426092      -1.054446      -0.009452      -0.027649      -0.035984       0.046354       0.015976      -0.004136       0.008946       0.079412       0.021686      -0.048072       0.008707       0.039364              8.854128       4.455751      -0.611871       0.750714      12.290168      -2.472741       9.816466          -0.000496
          146              C       7.095494      11.023656       1.371251       0.100466      28.396685 0.34516821E+03  0.77090191E+04                                 8.311419                            6.328589       0.050837       2.039721                    0.999137      26.214066      74.998195       0.630266       0.435125      -1.045885      -0.025080       0.018259       0.042988       0.053013       0.009521       0.007264       0.023692       0.089453      -0.085277      -0.053217      -0.007848       0.061064              9.675275       4.561178      -1.078073       0.495120      13.483319      -1.947489      10.981327          -0.000392
          147              C       6.963644      12.209344       0.667160      -0.144544      34.100719 0.46539809E+03  0.11190169E+05                                 9.367442                            7.342156      -0.131587       1.945066                    0.997798      29.774438      88.117011       0.586462       0.434364      -1.047319      -0.040442      -0.001891       0.011691       0.042140       0.014034       0.003464       0.005815       0.048407      -0.001473      -0.028537      -0.000495       0.029032             10.859492       5.451211      -1.492353       0.967400      16.413287      -2.428824      10.713977          -0.000009
          148              C       8.987684       2.540178       8.970174       0.547828      24.231248 0.26597602E+03  0.56163827E+04                                 7.738574                            5.839361      -0.215367       1.980227                    0.998768      23.348850      66.908981       0.603354       0.480750      -1.010915       0.008846      -0.076428       0.015860       0.078556       0.029397       0.073545       0.010152       0.069900      -0.007330      -0.063273      -0.036183       0.099456              8.866639       8.290969      -1.015937      -3.584516       9.750820      -0.984462       8.558129          -0.001107
          149              C       8.668338       4.007128       8.951484       0.069217      34.238156 0.44159212E+03  0.10495043E+05                                 9.419679                            7.186477      -0.358245       1.879723                    0.999222      28.483007      84.218237       0.587626       0.438573      -1.043230      -0.035783       0.049136       0.034325       0.069807       0.005767       0.001967       0.018919       0.062123       0.097412      -0.051961       0.014771       0.037190             10.865250       9.060071      -2.134127      -3.083437      15.431995      -1.061037       8.103683           0.000055
          150              C       9.334377       4.914515       8.204481      -0.244412      36.185838 0.59535166E+03  0.15230654E+05                                 9.715842                            8.332090      -0.253027       1.865120                    0.998864      33.338051     101.920639       0.547514       0.437286      -1.045094       0.001580       0.025269      -0.013204       0.028554      -0.027135      -0.008219      -0.000133      -0.003590       0.033162      -0.033563       0.009442       0.024121             10.457632      10.940790       0.389849      -4.694078      10.226465      -1.820155      10.205641          -0.000646
          151              C       7.624484       5.813209       9.658566       0.115013      39.824446 0.45355864E+03  0.10855520E+05                                10.594693                            7.402513      -0.361685       1.885447                    0.998393      28.311545      84.101758       0.564850       0.453060      -1.034428      -0.007647      -0.033240       0.014482       0.037056      -0.002541       0.003717       0.007879       0.052249       0.023386      -0.031791       0.008655       0.023135             13.231624      12.432500      -6.721088      -5.611502      16.687730       4.262692      10.574643          -0.000010
          152              C       6.719124       6.682069      10.418578       0.093016      36.062396 0.42378060E+03  0.99216954E+04                                 9.763145                            7.028029      -0.138099       1.967016                    0.999400      27.065167      78.213580       0.598555       0.437076      -1.049058      -0.009241      -0.004747       0.008720       0.013564      -0.012108       0.003435      -0.011887      -0.033196       0.012045      -0.022560      -0.003058       0.025618             11.949350      12.168705      -3.882660      -4.952739      14.429624       4.767152       9.249722          -0.002092
          153              C       7.037283       8.002534      10.663343      -0.200972      35.632536 0.46538176E+03  0.11176238E+05                                 9.485210                            7.226908       0.086249       1.991067                    0.999545      30.698366      90.440636       0.606028       0.420850      -1.056897      -0.022174       0.006410      -0.011139       0.025629       0.014420      -0.005577      -0.035107      -0.001717       0.004340      -0.035626      -0.005033       0.040659             10.939785      10.214712      -2.185637      -3.931770      13.751283       4.411948       8.853361           0.001568
          154              C       6.187232       8.785777      11.412888       0.088583      27.639416 0.34099220E+03  0.75944054E+04                                 8.109789                            6.249609       0.075879       2.033694                    0.999669      26.645863      76.185409       0.640272       0.429529      -1.049028      -0.043297      -0.029023      -0.009301       0.052947       0.003840       0.028944      -0.038145      -0.038761       0.053841      -0.050586      -0.006415       0.057002              9.268430       9.426289      -1.316307      -3.086379      10.951230       3.526319       7.427771          -0.001128
          155              C       4.728786       7.053889      11.692940       0.110896      26.214752 0.33322709E+03  0.73728020E+04                                 7.840389                            6.204505       0.124589       2.069250                    0.999251      25.836110      73.430701       0.639011       0.433217      -1.047647       0.033576       0.034257       0.012391       0.049542       0.013767       0.022321      -0.028641       0.008169       0.060688      -0.044759       0.004236       0.040522              8.882463       9.091657      -1.617490      -2.580595      10.798894       2.974038       6.756837          -0.000421
          156              C       5.514519       6.203876      10.949226      -0.148101      32.815396 0.46191187E+03  0.11064066E+05                                 9.082395                            7.294056      -0.057166       1.972827                    0.997716      29.441260      86.417227       0.592025       0.431927      -1.050824       0.007830       0.001623       0.012955       0.015224       0.006804       0.011226      -0.012594      -0.020825       0.027349      -0.023772       0.003064       0.020708             10.268432      11.473698      -1.892921      -3.664992      11.375362       2.893748       7.956236           0.001879
          157              C       6.126974       3.939048      13.295649       0.545415      23.580546 0.26947560E+03  0.57124566E+04                                 7.629685                            5.898530      -0.205930       1.982900                    0.998788      23.410132      67.351826       0.596765       0.484172      -1.008497      -0.071414      -0.037929      -0.003263       0.080927      -0.013009       0.035241      -0.065288      -0.053515       0.065030      -0.061131      -0.032199       0.093329              8.622763       9.430399      -0.275306      -1.653482       7.834693       3.292809       8.603199          -0.001903
          158              C       7.574423       4.291213      13.233149       0.083620      32.561867 0.42927702E+03  0.10129845E+05                                 9.163611                            7.133500      -0.305511       1.904245                    0.999357      27.972821      82.398657       0.583905       0.444528      -1.039783       0.067895      -0.030562      -0.012331       0.075471      -0.031838      -0.009125      -0.004639      -0.051019       0.106473      -0.059644       0.023048       0.036596             10.545671      14.294378       0.669170      -1.838735       9.029643       3.089235       8.312991          -0.000643
          159              C       8.222316       5.307038      13.847528      -0.216348      35.435197 0.55491397E+03  0.13919955E+05                                 9.588264                            8.040378      -0.189068       1.904074                    0.998267      31.885776      95.879607       0.558902       0.436876      -1.047497       0.027551      -0.007114       0.032736       0.043374      -0.015050      -0.002147       0.001681       0.020011       0.020231      -0.021452       0.005929       0.015523             10.490265       9.917269      -0.436613      -1.555252      11.681918       4.878102       9.871610           0.000029
          160              C       9.630058       3.897546      12.472240       0.133331      40.726486 0.44260906E+03  0.10502083E+05                                10.783222                            7.326276      -0.221755       1.944071                    0.998555      27.369486      80.279655       0.567640       0.454755      -1.036105      -0.038017      -0.038723      -0.001533       0.054288      -0.010122      -0.010949      -0.029024      -0.034552       0.062769      -0.037766      -0.006053       0.043819             14.130296      22.541385      -4.565616      -6.945504       9.565946       3.845748      10.283556           0.000067
          161              C      10.760244       3.258836      11.788483       0.099059      36.445290 0.40422595E+03  0.93423574E+04                                 9.830751                            6.848107      -0.149648       1.971673                    0.999280      26.499383      75.809260       0.609152       0.435059      -1.051441      -0.007015      -0.004927      -0.011809       0.014593       0.004493       0.011973       0.003895       0.043472       0.042349      -0.029430       0.002425       0.027005             12.622443      17.923932      -3.320759      -6.553178      11.473583       1.568531       8.469815          -0.003599
          162              C      10.861028       1.889741      11.674698      -0.116261      33.210601 0.42653550E+03  0.10028022E+05                                 9.221247                            7.037855      -0.049742       1.986918                    0.997763      28.644949      83.648585       0.598259       0.435469      -1.047340      -0.003927       0.002167      -0.019167       0.019685       0.015177       0.020288       0.000805      -0.000453       0.105252      -0.035723      -0.006810       0.042533             10.906511      13.837421      -3.041757      -4.265819      11.870523       0.646810       7.011590           0.003544
          163              C      11.951957       1.333455      11.070786       0.129682      27.468672 0.32081154E+03  0.70423947E+04                                 8.172702                            6.128505       0.055517       2.056112                    0.998752      25.471684      72.491319       0.635544       0.439026      -1.042480       0.007325       0.033568      -0.029249       0.045122       0.024425       0.039098      -0.002227      -0.013865       0.093595      -0.054506       0.001175       0.053332              9.697413      12.327114      -2.117991      -4.199373      10.125523       0.343479       6.639603          -0.001424
          164              C      12.857805       3.396965      10.676800       0.090868      28.962821 0.34513208E+03  0.77122899E+04                                 8.393335                            6.286626       0.025125       2.018892                    0.999605      26.681023      76.492898       0.638303       0.429419      -1.048760      -0.013298      -0.048971       0.011276       0.051982       0.028247       0.043058      -0.000332       0.025595       0.065826      -0.051957      -0.007966       0.059923              9.868760      12.628944      -1.282505      -4.430145      10.390684       0.435589       6.586653          -0.001142
          165              C      11.790171       4.029431      11.263069      -0.206428      36.790275 0.47019015E+03  0.11344866E+05                                 9.742903                            7.281884      -0.000812       1.961742                    0.999024      31.112555      92.516761       0.600254       0.422907      -1.053367       0.001840      -0.017736      -0.000564       0.017840       0.011704       0.036826       0.010890      -0.013445       0.011036      -0.039859      -0.001877       0.041736             11.564495      16.003210      -1.177708      -5.781300      10.719533       0.535714       7.970743           0.003133
          166              C       3.767922      12.988160       0.247606       0.539701      24.395927 0.27617885E+03  0.58777121E+04                                 7.752989                            5.932188      -0.237311       1.970023                    0.998534      23.491783      67.236442       0.602307       0.477827      -1.014052       0.023952      -0.071358      -0.022852       0.078663       0.028257       0.047562       0.029700       0.108305      -0.108094      -0.067772      -0.032477       0.100249              8.828108       6.004731      -1.699611      -1.872301      10.293744      -1.809300      10.185848          -0.001764
          167              C       3.348989      14.431261       0.317432       0.064586      33.649904 0.44479638E+03  0.10601398E+05                                 9.349777                            7.239055      -0.325408       1.888348                    0.999406      28.696499      85.261263       0.581662       0.441808      -1.040227      -0.004877       0.057319      -0.034767       0.067216       0.030697       0.002773      -0.020514       0.046004       0.042113      -0.051299       0.017045       0.034254             10.809628       7.382985      -3.828086      -1.811850      14.498716      -0.709573      10.547183          -0.000195
          168              C       2.898943      15.102830       1.402800      -0.240146      34.903489 0.58453386E+03  0.14893223E+05                                 9.504488                            8.273763      -0.271676       1.864251                    0.998487      33.138571     101.276269       0.547393       0.439165      -1.043433      -0.013599       0.017161       0.010597       0.024326      -0.016382      -0.007765      -0.027626      -0.003255      -0.008840      -0.035741       0.005915       0.029826             10.128919       7.370020      -1.615370      -2.901144       9.050805      -0.325647      13.965933          -0.000464
          169              C       0.512068      -3.375024      14.306257       0.120448      39.025818 0.46016018E+03  0.11062361E+05                                10.514065                            7.499563      -0.437350       1.862194                    0.998003      28.414735      84.819969       0.555870       0.458347      -1.030595       0.017869      -0.035224      -0.022669       0.045540       0.010572      -0.000247      -0.006541       0.025217       0.015700      -0.020508       0.005932       0.014576             13.121705       7.284584      -3.290534       0.402561      17.891869      -7.512934      14.188662           0.000308
          170              C       0.380717      -2.342881      13.269931       0.086616      35.738621 0.42859283E+03  0.10083936E+05                                 9.765459                            7.108132      -0.264666       1.928694                    0.999074      27.340723      79.751436       0.588876       0.442076      -1.043879       0.015499       0.001409      -0.011905       0.019594      -0.013893      -0.013447      -0.008243       0.002356      -0.047491      -0.027120       0.004643       0.022477             11.946076       5.607871      -1.781262       0.878883      15.873623      -5.378081      14.356735          -0.000478
          171              C       0.259094      -1.000998      13.594839      -0.187234      34.512296 0.46121805E+03  0.11039936E+05                                 9.280726                            7.200705       0.088275       1.997357                    0.999382      30.320909      88.880584       0.606975       0.421575      -1.057538      -0.004435       0.002489      -0.012953       0.013915      -0.004168      -0.017571       0.028764       0.022675       0.026940      -0.035749      -0.001721       0.037470             10.610048       5.199648      -1.205712       0.391659      14.509856      -3.453683      12.120640           0.000131
          172              C       0.143679      -0.068319      12.574960       0.111715      26.213147 0.32357798E+03  0.70904263E+04                                 7.779019                            6.063502       0.185785       2.082431                    0.999653      25.709742      72.169618       0.656014       0.426088      -1.054447       0.009444      -0.027084      -0.036411       0.046351       0.008334      -0.014237       0.020888       0.037269      -0.104553      -0.048063       0.008731       0.039332              8.854622       4.455926      -0.889172       0.383962      11.298751      -2.754185      10.809188          -0.000443
          173              C       0.230706      -1.687276      10.979728       0.100498      28.395210 0.34514807E+03  0.77084565E+04                                 8.311213                            6.328466       0.050683       2.039695                    0.999136      26.212939      74.994409       0.630262       0.435134      -1.045880       0.025041       0.036360       0.029299       0.052986      -0.004388      -0.011135       0.020719       0.099945      -0.053870      -0.053213      -0.007859       0.061072              9.675017       4.561061      -0.770319       0.902151      12.189060      -2.313999      12.274929          -0.000355
          174              C       0.362556      -2.688054      11.928434      -0.144511      34.098303 0.46536193E+03  0.11189053E+05                                 9.367016                            7.341888      -0.131571       1.945099                    0.997797      29.772691      88.110130       0.586472       0.434366      -1.047320       0.040406       0.011753       0.001346       0.042102       0.000502      -0.014434       0.011117       0.029776      -0.057455      -0.028537      -0.000502       0.029039             10.858961       5.450982      -1.337638       1.171895      12.411782      -3.562662      14.714120           0.000010
          175              S       1.444407       4.858045       6.388406       0.126266     104.880673 0.27932817E+04  0.99041943E+05                                15.454352                           14.570092       1.365066       2.115567                    0.999879      64.659464     191.274780       0.606123       0.284998      -1.235129      -0.011201       0.022898       0.104732       0.107790       0.220733       0.230757       0.015165       0.007008       0.196188      -0.322956      -0.003436       0.326392             15.927878      15.078043       4.977554       0.580121      16.949003      -3.236769      15.756588          -0.000793
          176              S       2.548010      -0.201693       6.195376       0.158181      96.210197 0.24072770E+04  0.82331985E+05                                14.529888                           13.441252       1.316456       2.099441                    0.999649      63.584697     185.409663       0.636325       0.281439      -1.237631      -0.102338      -0.083271       0.033892       0.136219       0.135477       0.164098       0.208346       0.278160       0.267502      -0.301749      -0.062918       0.364667             14.928353      16.790990       1.631478      -0.546515      10.619923       3.804999      17.374146           0.005341
          177              S       8.619913      10.670597      13.554319       0.152101      98.371780 0.26380195E+04  0.92336455E+05                                14.844704                           14.181848       1.328983       2.109350                    0.999955      64.020434     189.016343       0.612057       0.285903      -1.232446      -0.026540      -0.021120       0.109937       0.115051       0.056631       0.114342      -0.163851      -0.458828      -0.142125      -0.297188      -0.028046       0.325234             15.254049      12.370898       2.771169       3.658704      17.671566       1.542297      15.719682           0.002342
          178              S       5.881793       4.821255       6.416217       0.126140     104.888432 0.27935538E+04  0.99053849E+05                                15.454857                           14.570581       1.365402       2.115627                    0.999879      64.663504     191.287930       0.606127       0.284989      -1.235140       0.011107       0.094592       0.050431       0.107770      -0.161813      -0.275291       0.039604      -0.079011      -0.061968      -0.322919      -0.003495       0.326415             15.928384      15.078628       0.799382      -4.947278      17.544386      -3.068068      15.162137          -0.000790
          179              S       4.778190       6.015512       1.495652       0.158150      96.210233 0.24072624E+04  0.82331407E+05                                14.529954                           13.441255       1.316306       2.099398                    0.999649      63.584331     185.408869       0.636321       0.281441      -1.237628       0.102274       0.055256      -0.070733       0.136075      -0.120953      -0.175132       0.248938       0.135120      -0.162410      -0.301817      -0.062897       0.364715             14.928491      16.791234       0.970580      -1.420665      14.875010       5.011353      13.119229           0.005367
          180              S      13.358687      10.130212      13.962808       0.152107      98.371115 0.26379898E+04  0.92335177E+05                                14.844699                           14.181820       1.328934       2.109342                    0.999955      64.019768     189.014273       0.612054       0.285905      -1.232443       0.026586       0.111535       0.009623       0.115063      -0.094603      -0.085681      -0.218327      -0.266711       0.434577      -0.297260      -0.028024       0.325284             15.254089      12.370848      -2.764191      -3.664056      15.055355       0.800663      18.336064           0.002340
          181              S      13.207993       6.444531       8.563629       0.125957     104.898297 0.27938927E+04  0.99068821E+05                                15.455639                           14.571296       1.365533       2.115625                    0.999879      64.667973     191.303694       0.606123       0.284982      -1.235148       0.011164      -0.022687      -0.104818       0.107824       0.220721       0.230800       0.015214       0.006966       0.196139      -0.322952      -0.003487       0.326439             15.929190      15.079258       4.977888       0.580422      16.950228      -3.236866      15.758084          -0.000790
          182              S      12.104390      11.504269       8.756659       0.157843      96.237917 0.24081603E+04  0.82370055E+05                                14.532741                           13.443762       1.315849       2.099194                    0.999649      63.594674     185.449862       0.636260       0.281441      -1.237624       0.102426       0.083112      -0.033963       0.136206       0.135520       0.164151       0.208355       0.278320       0.267432      -0.301818      -0.062933       0.364750             14.931367      16.794473       1.631823      -0.546579      10.621879       3.805932      17.377750           0.005367
          183              S       6.032487       0.631979       1.397716       0.152007      98.374134 0.26380972E+04  0.92339800E+05                                14.844874                           14.181996       1.329102       2.109371                    0.999955      64.021666     189.020259       0.612058       0.285901      -1.232449       0.026481       0.021157      -0.109938       0.115045       0.056634       0.114356      -0.163821      -0.458920      -0.142242      -0.297218      -0.028043       0.325261             15.254248      12.371057       2.771263       3.658775      17.671891       1.542394      15.719795           0.002341
          184              S       8.770607       6.481321       8.535818       0.126287     104.878677 0.27932074E+04  0.99038642E+05                                15.454193                           14.569931       1.365109       2.115588                    0.999879      64.658517     191.271297       0.606124       0.284999      -1.235128      -0.011093      -0.094504      -0.050533       0.107739      -0.161774      -0.275324       0.039582      -0.079009      -0.062107      -0.322947      -0.003456       0.326404             15.927740      15.078061       0.799522      -4.947170      17.543610      -3.068078      15.161548          -0.000807
          185              S       9.874210       5.287064      13.456383       0.158312      96.201351 0.24069868E+04  0.82319477E+05                                14.528956                           13.440403       1.316634       2.099512                    0.999649      63.581598     185.396975       0.636349       0.281438      -1.237634      -0.102280      -0.055280       0.070812       0.136131      -0.120937      -0.175081       0.248909       0.135077      -0.162187      -0.301748      -0.062901       0.364648             14.927392      16.789939       0.970641      -1.420436      14.873930       5.010878      13.118308           0.005326
          186              S       1.293713       1.172364       0.989227       0.152007      98.375564 0.26381513E+04  0.92342186E+05                                14.845000                           14.182128       1.329057       2.109353                    0.999955      64.022367     189.022954       0.612056       0.285900      -1.232450      -0.026494      -0.111540      -0.009663       0.115050      -0.094553      -0.085677      -0.218327      -0.266719       0.434382      -0.297205      -0.028057       0.325261             15.254363      12.371102      -2.764232      -3.664051      15.055797       0.800634      18.336191           0.002341
          187              N       0.349970       3.147283       7.938185      -0.320792      42.466997 0.63379682E+03  0.16218392E+05                                10.362493                            8.322042      -0.159634       1.930488                    0.997916      31.245765      90.854196       0.584127       0.409771      -1.078680       0.105406       0.105326      -0.040662       0.154459      -0.083006       0.057861       0.067308       0.057356       0.103518      -0.147963       0.065986       0.081977             11.841289      10.213399       1.910359       4.648231       8.963257      -0.990680      16.347210          -0.001565
          188              N      12.370378       2.097214       3.679397      -0.234521      37.567082 0.55312572E+03  0.13585145E+05                                 9.467924                            7.681087      -0.056903       2.000016                    0.998818      28.349101      78.934736       0.623466       0.399993      -1.092825       0.084323       0.058512       0.111040       0.151209      -0.010328      -0.053699      -0.056262      -0.023617      -0.061445      -0.089083       0.018893       0.070190             10.820063      11.433354       2.435033       2.027266       6.779666       1.698616      14.247170           0.022466
          189              N       1.047563       0.278061       8.201341      -0.277295      42.678695 0.59683495E+03  0.15045718E+05                                10.401119                            8.038544      -0.277370       1.911193                    0.998539      30.185874      87.134331       0.598433       0.406005      -1.081111       0.022224      -0.050166      -0.090706       0.106010       0.013984       0.044214      -0.024119      -0.013914      -0.174381      -0.084110       0.039092       0.045018             12.377405      18.204748       2.809747       1.501106       8.173489       2.596142      10.753978           0.038482
          190              N       5.621394       1.696139      10.087988      -0.188575      38.171993 0.51366385E+03  0.12390981E+05                                 9.597224                            7.398074      -0.154994       1.980487                    0.998783      27.550547      76.151593       0.635462       0.399567      -1.092557      -0.104382      -0.029902      -0.064002       0.126040      -0.026777      -0.051800      -0.008139      -0.025909       0.062195      -0.067870       0.011532       0.056338             11.367709      13.445934       4.075626       2.688219       7.944962      -1.041849      12.712230           0.055641
          191              N       9.486685       0.708561       0.587017      -0.324178      43.670642 0.65404518E+03  0.16908716E+05                                10.646790                            8.497674      -0.404523       1.850669                    0.998003      31.789545      93.632689       0.572242       0.414022      -1.073350      -0.024879      -0.109140      -0.065736       0.129815      -0.034212      -0.028783      -0.081092       0.038825      -0.028854      -0.108261       0.038938       0.069322             12.383496       8.884650      -0.408731       4.196731      13.695886      -4.080714      14.569950           0.017943
          192              N       7.450232       0.342707      12.251099      -0.240859      37.702621 0.54644572E+03  0.13360256E+05                                 9.454708                            7.615063       0.063970       2.041359                    0.998533      28.168423      77.870070       0.629516       0.397952      -1.095871       0.025239      -0.146678       0.075868       0.167055       0.005379      -0.007443       0.068096       0.106702       0.094056      -0.103901       0.037517       0.066384             10.865999       5.622354      -0.521668       0.984700      14.121350      -2.222226      12.854292          -0.000453
          193              N       6.976230       6.778865       5.192991      -0.320777      42.464945 0.63376013E+03  0.16217187E+05                                10.362127                            8.321777      -0.159552       1.930528                    0.997916      31.244674      90.849688       0.584140       0.409768      -1.078684      -0.105417      -0.067842       0.090217       0.154449      -0.078286       0.064088       0.078408       0.018254      -0.013915      -0.147962       0.066000       0.081962             11.840857      10.213100      -3.950812      -3.105534      16.317240       1.094244       8.992232          -0.001594
          194              N       9.608222       2.967923       3.021208      -0.234520      37.567306 0.55312832E+03  0.13585214E+05                                 9.467918                            7.681066      -0.056857       2.000025                    0.998818      28.349211      78.934859       0.623472       0.399989      -1.092829      -0.084323       0.090869       0.086571       0.151202       0.048841       0.024581      -0.059043      -0.013760      -0.031979      -0.089075       0.018894       0.070180             10.820083      11.433459      -1.286293      -2.895643      12.800279       3.405351       8.226512           0.022493
          195              N       6.278637       7.814583       2.504316      -0.277342      42.680854 0.59686544E+03  0.15046657E+05                                10.401382                            8.038681      -0.277324       1.911196                    0.998539      30.186737      87.136899       0.598437       0.405998      -1.081117      -0.022231      -0.073609      -0.072980       0.106012      -0.038745      -0.025518      -0.045206       0.060562       0.049021      -0.084098       0.039090       0.045008             12.377824      18.205512      -0.678028      -3.112807       9.199893       2.887155       9.728068           0.038474
          196              N       1.704806       9.242946       4.383189      -0.188602      38.171790 0.51365125E+03  0.12390729E+05                                 9.597657                            7.398308      -0.155150       1.980444                    0.998783      27.550091      76.153055       0.635404       0.399602      -1.092521       0.104336      -0.053397      -0.046190       0.125979       0.042552       0.039934      -0.002155      -0.046957      -0.000909      -0.067911       0.011542       0.056370             11.368383      13.446941      -1.474922      -4.654717      12.904943       0.364220       7.753264           0.055556
          197              N      12.491915       0.371513       0.841800      -0.324194      43.671556 0.65405862E+03  0.16909163E+05                                10.646965                            8.497783      -0.404558       1.850654                    0.998003      31.790009      93.634552       0.572235       0.414024      -1.073348       0.024890      -0.033477      -0.122920       0.129806       0.018353       0.040754      -0.067728      -0.008361      -0.170323      -0.108250       0.038917       0.069333             12.383742       8.884796      -4.149223      -0.751367      16.646873      -3.244377      11.619555           0.017962
          198              N      14.528368      11.693180       3.671024      -0.240694      37.696300 0.54633074E+03  0.13356752E+05                                 9.453822                            7.614379       0.063806       2.041361                    0.998533      28.165093      77.859033       0.629530       0.397965      -1.095862      -0.025221       0.112954      -0.120380       0.166991       0.008627      -0.003149       0.084312       0.049552      -0.077511      -0.103919       0.037538       0.066381             10.864959       5.621843      -1.089479       0.233271      14.113391      -2.223683      12.859644          -0.000453
          199              N      14.302430       8.155293       7.013850      -0.320696      42.461231 0.63368640E+03  0.16214805E+05                                10.361549                            8.321293      -0.159515       1.930564                    0.997917      31.242616      90.841893       0.584158       0.409768      -1.078686      -0.105425      -0.105255       0.040639       0.154417      -0.083005       0.057831       0.067298       0.057331       0.103538      -0.147940       0.065995       0.081945             11.840246      10.212506       1.910165       4.647841       8.962339      -0.990522      16.345892          -0.001569
          200              N       2.282022       9.205362      11.272638      -0.234546      37.567770 0.55313608E+03  0.13585470E+05                                 9.468047                            7.681161      -0.056867       2.000021                    0.998818      28.349453      78.936055       0.623463       0.399994      -1.092824      -0.084333      -0.058479      -0.111031       0.151194      -0.010318      -0.053683      -0.056269      -0.023593      -0.061419      -0.089068       0.018876       0.070192             10.820236      11.433651       2.435116       2.027351       6.779714       1.698601      14.247343           0.022525
          201              N      13.604837      11.024515       6.750694      -0.277342      42.679005 0.59683458E+03  0.15045732E+05                                10.401242                            8.038577      -0.277223       1.911227                    0.998540      30.185982      87.135193       0.598427       0.406009      -1.081107      -0.022194       0.050100       0.090708       0.105975       0.013983       0.044213      -0.024117      -0.013913      -0.174385      -0.084109       0.039092       0.045017             12.377637      18.205139       2.809733       1.501104       8.173521       2.596265      10.754252           0.038450
          202              N       9.031006       9.606437       4.864047      -0.188577      38.172167 0.51366424E+03  0.12391016E+05                                 9.597318                            7.398116      -0.154999       1.980488                    0.998783      27.550626      76.152357       0.635454       0.399571      -1.092552       0.104395       0.029887       0.064001       0.126047      -0.026780      -0.051796      -0.008128      -0.025873       0.062193      -0.067856       0.011513       0.056343             11.367862      13.446195       4.075671       2.688239       7.944997      -1.041899      12.712392           0.055605
          203              N       5.165715      10.594015      14.365018      -0.324191      43.670962 0.65404906E+03  0.16908844E+05                                10.646855                            8.497710      -0.404490       1.850676                    0.998004      31.789648      93.633114       0.572239       0.414023      -1.073349       0.024853       0.109135       0.065738       0.129806      -0.034205      -0.028781      -0.081094       0.038814      -0.028848      -0.108256       0.038930       0.069326             12.383598       8.884706      -0.408755       4.196773      13.696003      -4.080827      14.570084           0.017979
          204              N       7.202168      10.959869       2.700936      -0.240832      37.701573 0.54642726E+03  0.13359715E+05                                 9.454640                            7.615019       0.063763       2.041306                    0.998532      28.167823      77.868591       0.629507       0.397961      -1.095863      -0.025268       0.146666      -0.075856       0.167043       0.005379      -0.007433       0.068095       0.106724       0.094046      -0.103908       0.037531       0.066377             10.865913       5.622351      -0.521674       0.984734      14.121133      -2.222242      12.854256          -0.000486
          205              N       7.676170       4.523711       9.759044      -0.320817      42.467952 0.63381401E+03  0.16218939E+05                                10.362622                            8.322140      -0.159613       1.930489                    0.997916      31.246260      90.855880       0.584125       0.409769      -1.078682       0.105410       0.067856      -0.090242       0.154465      -0.078305       0.064074       0.078409       0.018244      -0.013908      -0.147966       0.065982       0.081984             11.841440      10.213548      -3.951034      -3.105715      16.318079       1.094259       8.992692          -0.001564
          206              N       5.044178       8.334653      11.930827      -0.234504      37.566642 0.55311709E+03  0.13584903E+05                                 9.467946                            7.681099      -0.057019       1.999981                    0.998818      28.348809      78.934281       0.623456       0.400001      -1.092818       0.084297      -0.090854      -0.086583       0.151186       0.048850       0.024585      -0.059059      -0.013772      -0.031913      -0.089092       0.018898       0.070195             10.820103      11.433458      -1.286328      -2.895660      12.800281       3.405362       8.226570           0.022490
          207              N       8.373763       3.487993      12.447719      -0.277312      42.679947 0.59685552E+03  0.15046355E+05                                10.401259                            8.038641      -0.277386       1.911182                    0.998539      30.186474      87.136195       0.598435       0.406001      -1.081114       0.022231       0.073608       0.072986       0.106016      -0.038736      -0.025517      -0.045219       0.060571       0.049040      -0.084105       0.039091       0.045014             12.377579      18.204990      -0.677958      -3.112679       9.199780       2.887101       9.727969           0.038503
          208              N      12.947594       2.059630      10.568846      -0.188561      38.170992 0.51364682E+03  0.12390491E+05                                 9.597172                            7.398033      -0.155039       1.980480                    0.998783      27.549964      76.150206       0.635452       0.399576      -1.092548      -0.104362       0.053407       0.046223       0.126018       0.042541       0.039910      -0.002172      -0.046979      -0.000960      -0.067895       0.011548       0.056348             11.367661      13.445893      -1.474725      -4.654290      12.904278       0.364085       7.752812           0.055589
          209              N       2.160485      10.931063      14.110235      -0.324185      43.670009 0.65403378E+03  0.16908343E+05                                10.646702                            8.497613      -0.404487       1.850684                    0.998004      31.789134      93.631172       0.572243       0.414023      -1.073350      -0.024870       0.033467       0.122913       0.129793       0.018365       0.040762      -0.067712      -0.008357      -0.170357      -0.108252       0.038933       0.069318             12.383391       8.884548      -4.149046      -0.751343      16.646354      -3.244265      11.619272           0.017973
          210              N       0.124032      -0.390604      11.281011      -0.240856      37.702022 0.54643335E+03  0.13359869E+05                                 9.454586                            7.614958       0.064060       2.041390                    0.998533      28.168114      77.868800       0.629524       0.397950      -1.095873       0.025244      -0.112991       0.120415       0.167045       0.008623      -0.003139       0.084305       0.049524      -0.077456      -0.103899       0.037513       0.066386             10.865862       5.622254      -1.089605       0.233331      14.114503      -2.223972      12.860828          -0.000447
          211              O       1.103999       2.329285      10.515617      -0.546958      42.017030 0.62467551E+03  0.15694125E+05                                 9.771405                            7.909634      -0.164530       1.976763                    0.996509      29.078245      79.840837       0.649133       0.375569      -1.118811       0.014009       0.030519      -0.011202       0.035399       0.026623      -0.018429       0.010703      -0.016955      -0.159843      -0.060865       0.006234       0.054631             11.151271      10.861941       4.855022      -1.087189      14.693976      -2.985857       7.897897           0.060145
          212              O       2.475260       4.049724      10.682182      -0.525482      31.061025 0.44082400E+03  0.10071925E+05                                 7.741050                            6.416888       1.005504       2.372665                    0.999274      26.869746      68.586035       0.765321       0.350280      -1.147397      -0.012305      -0.039650       0.001515       0.041543       0.002840       0.004323       0.065352       0.061045      -0.203593      -0.106694       0.041278       0.065416              8.669427      10.204249       3.740161       3.589381       8.303522       2.292619       7.500511           0.020406
          213              O      13.114448       0.083142       8.663060      -0.530384      40.498516 0.61662331E+03  0.15412756E+05                                 9.502714                            7.828248       0.003457       2.037653                    0.996523      28.596147      77.838701       0.657514       0.372684      -1.123072       0.000512      -0.012106      -0.030442       0.032765      -0.009069       0.018194       0.032653      -0.059350       0.129675      -0.058504      -0.005306       0.063811             10.653403       8.243906      -0.817071      -1.875138       9.139026       4.516329      14.577277           0.072784
          214              O      12.698932      -0.975029       6.743069      -0.504669      30.287475 0.44077486E+03  0.10073061E+05                                 7.659291                            6.464784       0.947204       2.376417                    0.997270      26.347119      67.314983       0.753770       0.355568      -1.142818       0.001728       0.010582       0.022064       0.024531       0.001473       0.068242       0.008842      -0.145954       0.067262      -0.117512       0.049640       0.067872              8.472018       7.714254       2.320371       3.113872       8.245033       2.923988       9.456766           0.019148
          215              O      10.342278       0.034786       3.057542      -0.523030      37.458543 0.58294096E+03  0.14379433E+05                                 9.015186                            7.611070      -0.076234       2.017649                    0.996367      28.318463      76.779970       0.666332       0.372647      -1.122180      -0.015092      -0.028353      -0.009353       0.033454       0.026526      -0.012560       0.025145      -0.036143      -0.123197      -0.055446      -0.000192       0.055638              9.971400       8.313760       2.816170       2.325284      12.823475       2.841521       8.776965           0.064770
          216              O      10.940534      13.457907       2.829972      -0.517517      31.799665 0.45906296E+03  0.10571744E+05                                 7.827648                            6.532878       0.980134       2.365768                    0.999128      26.763905      68.085028       0.762893       0.348633      -1.151330       0.019358       0.034675       0.010896       0.041180      -0.021289      -0.044744      -0.026020      -0.029508      -0.228408      -0.100005       0.035975       0.064029              8.685624       5.928090       1.138307       0.056747      13.209072      -4.037759       6.919711           0.023586
          217              O       6.222201       9.481681       5.108961      -0.546849      42.012953 0.62460661E+03  0.15691948E+05                                 9.770810                            7.909222      -0.164542       1.976791                    0.996509      29.076581      79.834904       0.649148       0.375571      -1.118811      -0.014055      -0.019084       0.026313       0.035414       0.024966      -0.020604      -0.014082       0.070483       0.102404      -0.060837       0.006210       0.054627             11.150543      10.861377       2.369948      -4.374055       9.969676      -4.324570      12.620575           0.060137
          218              O       4.850940       9.172707       6.809605      -0.525418      31.059145 0.44079244E+03  0.10071048E+05                                 7.740897                            6.416794       1.005366       2.372657                    0.999274      26.868163      68.581996       0.765301       0.350294      -1.147382       0.012214       0.012305      -0.037777       0.041566      -0.003397      -0.003907       0.036915       0.161324       0.097130      -0.106682       0.041249       0.065433              8.669237      10.204072      -2.433180      -4.577169       6.356965       1.740780       9.446673           0.020371
          219              O       8.864152       8.311959       2.442714      -0.530262      40.494260 0.61654140E+03  0.15410163E+05                                 9.502029                            7.827707       0.003463       2.037689                    0.996523      28.594331      77.831819       0.657541       0.372682      -1.123076      -0.000460      -0.026024      -0.019881       0.032752      -0.019983       0.003790       0.037030      -0.074737       0.083371      -0.058497      -0.005308       0.063805             10.652622       8.243422       1.581141       1.297530      11.801766       5.270966      11.912677           0.072725
          220              O       9.279668       6.753358       0.901010      -0.504686      30.287690 0.44077832E+03  0.10073142E+05                                 7.659228                            6.464731       0.947444       2.376481                    0.997271      26.347613      67.315851       0.753788       0.355559      -1.142827      -0.001713       0.018285       0.016308       0.024561      -0.065250      -0.020013      -0.002790      -0.104874       0.190378      -0.117490       0.049638       0.067852              8.471952       7.714262      -2.362950      -3.081629       7.832062       2.806916       9.869531           0.019136
          221              O      11.636322       2.932140       0.867368      -0.523042      37.458758 0.58294459E+03  0.14379545E+05                                 9.015212                            7.611088      -0.076209       2.017655                    0.996367      28.318572      76.780313       0.666332       0.372647      -1.122181       0.015113      -0.001267      -0.029810       0.033446       0.019328      -0.022098       0.000512       0.050801       0.137621      -0.055456      -0.000184       0.055640              9.971430       8.313756      -1.469061      -3.343613       7.586830       1.357017      14.013704           0.064777
          222              O      11.038066      -0.947764      13.719539      -0.517547      31.799936 0.45906742E+03  0.10571855E+05                                 7.827600                            6.532833       0.980260       2.365795                    0.999129      26.764415      68.085996       0.762910       0.348624      -1.151339      -0.019316       0.000981       0.036343       0.041169       0.037250       0.032677      -0.055972       0.076210       0.088769      -0.100002       0.035978       0.064023              8.685575       5.928052       0.255861      -1.110634       9.506455      -5.087320      10.622217           0.023635
          223              O      13.548401       8.973291       4.436418      -0.547198      42.028195 0.62486283E+03  0.15700125E+05                                 9.773380                            7.911007      -0.164404       1.976750                    0.996510      29.081602      79.855282       0.649049       0.375587      -1.118790      -0.013992      -0.030518       0.011239       0.035404       0.026628      -0.018446       0.010722      -0.016909      -0.160012      -0.060927       0.006270       0.054657             11.153734      10.864617       4.856573      -1.087366      14.697312      -2.986353       7.899274           0.060067
          224              O      12.177140       7.252852       4.269853      -0.525891      31.077903 0.44111098E+03  0.10080219E+05                                 7.744138                            6.419220       1.004857       2.372324                    0.999275      26.876088      68.610302       0.765131       0.350306      -1.147364       0.012300       0.039737      -0.001523       0.041625       0.002827       0.004339       0.065361       0.061102      -0.203655      -0.106723       0.041271       0.065452              8.673095      10.208745       3.742128       3.591194       8.307018       2.293709       7.503522           0.020265
          225              O       1.537952      11.219434       6.288975      -0.530655      40.507248 0.61677347E+03  0.15417495E+05                                 9.504106                            7.829218       0.003675       2.037651                    0.996527      28.599422      77.850875       0.657469       0.372685      -1.123068      -0.000524       0.012017       0.030456       0.032745      -0.009096       0.018216       0.032661      -0.059370       0.129756      -0.058547      -0.005291       0.063838             10.655107       8.245125      -0.817124      -1.875351       9.140448       4.517345      14.579748           0.072701
          226              O       1.953468      12.277605       8.208966      -0.505054      30.299020 0.44097936E+03  0.10078937E+05                                 7.661251                            6.466304       0.947322       2.376331                    0.997273      26.352516      67.333530       0.753675       0.355570      -1.142813      -0.001720      -0.010715      -0.022081       0.024604       0.001455       0.068254       0.008846      -0.145986       0.067316      -0.117539       0.049660       0.067879              8.474304       7.716243       2.321139       3.114852       8.247263       2.925001       9.459406           0.019108
          227              O       4.310122      11.267790      11.894493      -0.523107      37.460819 0.58298083E+03  0.14380694E+05                                 9.015653                            7.611412      -0.076158       2.017662                    0.996367      28.319072      76.782912       0.666305       0.372655      -1.122172       0.015084       0.028360       0.009334       0.033451       0.026527      -0.012559       0.025136      -0.036163      -0.123171      -0.055435      -0.000204       0.055639              9.971954       8.314182       2.816402       2.325438      12.824242       2.841658       8.777437           0.064827
          228              O       3.711866      -2.155331      12.122063      -0.517665      31.803923 0.45913763E+03  0.10573901E+05                                 7.828320                            6.533390       0.980159       2.365722                    0.999129      26.765990      68.091912       0.762866       0.348631      -1.151331      -0.019376      -0.034719      -0.010877       0.041221      -0.021288      -0.044741      -0.026000      -0.029510      -0.228379      -0.099988       0.035965       0.064023              8.686408       5.928583       1.138450       0.056768      13.210328      -4.038174       6.920314           0.023664
          229              O       8.430199       1.820895       9.843074      -0.546876      42.013379 0.62461579E+03  0.15692223E+05                                 9.770796                            7.909223      -0.164590       1.976765                    0.996509      29.077069      79.836134       0.649155       0.375566      -1.118816       0.014027       0.019099      -0.026310       0.035408       0.024979      -0.020593      -0.014079       0.070467       0.102436      -0.060843       0.006221       0.054622             11.150500      10.861202       2.369912      -4.373989       9.969764      -4.324574      12.620534           0.060198
          230              O       9.801460       2.129869       8.142430      -0.525356      31.056351 0.44074396E+03  0.10069623E+05                                 7.740257                            6.416291       1.005588       2.372739                    0.999274      26.867689      68.578824       0.765361       0.350278      -1.147400      -0.012259      -0.012269       0.037741       0.041535      -0.003378      -0.003915       0.036923       0.161304       0.097167      -0.106682       0.041263       0.065419              8.668490      10.203123      -2.432928      -4.576714       6.356464       1.740636       9.445883           0.020445
          231              O       5.788248       2.990617      12.509321      -0.530279      40.494094 0.61654370E+03  0.15410237E+05                                 9.501987                            7.827715       0.003414       2.037673                    0.996522      28.594516      77.832406       0.657542       0.372681      -1.123077       0.000482       0.026003       0.019925       0.032763      -0.019969       0.003767       0.037020      -0.074751       0.083388      -0.058488      -0.005312       0.063800             10.652531       8.243314       1.581105       1.297454      11.801698       5.270860      11.912583           0.072816
          232              O       5.372732       4.549218      14.051025      -0.504586      30.283271 0.44069898E+03  0.10070867E+05                                 7.658511                            6.464167       0.947367       2.376508                    0.997269      26.345445      67.308583       0.753819       0.355561      -1.142827       0.001691      -0.018293      -0.016234       0.024516      -0.065258      -0.020038      -0.002794      -0.104866       0.190368      -0.117497       0.049637       0.067859              8.471121       7.713512      -2.362698      -3.081290       7.831325       2.806589       9.868527           0.019157
          233              O       3.016078       8.370436      14.084667      -0.523139      37.462585 0.58301663E+03  0.14381800E+05                                 9.015905                            7.611624      -0.076186       2.017633                    0.996367      28.319987      76.786010       0.666299       0.372653      -1.122173      -0.015124       0.001274       0.029832       0.033471       0.019324      -0.022092       0.000485       0.050787       0.137648      -0.055449      -0.000196       0.055645              9.972242       8.314416      -1.469172      -3.343918       7.587346       1.357054      14.014964           0.064823
          234              O       3.614334      12.250340       1.232496      -0.517616      31.802397 0.45910927E+03  0.10573092E+05                                 7.828138                            6.533241       0.980135       2.365740                    0.999129      26.764952      68.088906       0.762865       0.348636      -1.151326       0.019333      -0.001016      -0.036333       0.041169       0.037245       0.032673      -0.055978       0.076218       0.088771      -0.100004       0.035979       0.064025              8.686214       5.928447       0.255897      -1.110758       9.507145      -5.087789      10.623051           0.023630

******************************************************
Auxiliary information for the entire system
The total spin magnetic moment of the unit cell is   5.991024
The total net atomic charge of the unit cell is   -0.000002
Accuracy of reproducing the electrostatic potential in the unit cell:
  The inner radius (bohr) =    5.0000
  The outer radius (bohr) =   12.0000
  Valid grid points have density less than (e/(bohr^3)) =    0.0001
  The number of valid grid points were=        49400
  The rms potential error without charges in kcal/mol is=     12.77019
  The rms potential error with partial charges in kcal/mol is=      3.53100
  The RRMSE value at monopole order=      0.27650
  The rms potential error with partial charges and cloud penetration in kcal/mol is=      3.53494
  The RRMSE value at monopole order with cloud penetration is=      0.27681
  The rms potential error with partial charges and atomic dipoles in kcal/mol is=      2.14379
  The RRMSE value at dipole order=      0.16787
  The rms potential error with partial charges, atomic dipoles and cloud penetration in kcal/mol is=      2.14945
  The RRMSE value at dipole order with cloud penetration=      0.16832

******************************************************
The electron densities and ab initio electrostatic potential were computed in VASP using the PBE functional and
projector augmented wave method. See the main text of the journal article for a description of computational details.
The atomic charges, dipoles, and quadrupoles were computed with the DDEC6 method as described in
(a) T. A. Manz and N. Gabaldon Limas, RSC Adv. 6 (2016) 47771-47801 DOI: 10.1039/c6ra04656h
(b) N. Gabaldon Limas and T. A. Manz, RSC Adv. 8 (2018) 2678-2707 DOI: 10.1039/c7ra11829e.
For each atom in the material, the electron cloud parameters were fit to the spherically averaged atom-in-material
electron density using radial positions for which this density was between 10^-4 and 10^-2 electrons per cubic bohr.
The polarizabilities, dispersion coefficients, and quantum Drude oscillator (QDO) parameters were fit using the MCLF method.
The magnetic structure of the system was optimized in VASP from the default ferromagnetic initial guess using spin polarization.
The atomic spin moments (ASMs) were computed on this optimized magnetic structure using the DDEC6 partition as inputs
to the method of T. A. Manz and D. S. Sholl, J. Chem. Theory Comput. 7 (2011) 4146-4164 DOI: 10.1021/ct200539n.
The RMSE and RRMSE were computed using a uniform grid with Ewald summation.
