# Supplementary material for: A collection of forcefield precursors for metal–organic frameworks
Source: RSC Adv. 2019 Nov 13;9(63):36492–507. doi: 10.1039/c9ra07327b (PMC9075174; doi:10.1039/c9ra07327b)
Supplement: RA-009-C9RA07327B-s4247 [file RA-009-C9RA07327B-s4247.xyz]

   18
jmolscript: load "" {1 1 1} spacegroup "x,y,z" unitcell [{      5.043200     0.000000     0.000000 }, {     -2.399707     6.837947     0.000000 }, {     -0.356064    -2.784329     7.863940 }]
Ga    -1.199853     3.418974     0.000000     1.596466
Ga     2.521600     0.000000     0.000000     1.537884
P      0.998204     1.575326     6.102653     1.425611
P      1.289225     2.478292     1.761287     1.425611
H     -0.230616     1.800239     4.166315     0.160582
H      0.822643     0.653610     3.998027     0.172760
H      2.518045     2.253379     3.697625     0.160582
H      1.464786     3.400008     3.865913     0.172761
C      0.695027     1.556484     4.327526    -0.437498
C      1.592402     2.497134     3.536414    -0.437501
O      0.011424     0.582383     6.729173    -0.814346
O      0.818037     3.013245     6.580545    -0.780725
O      2.444205     1.126574     6.287220    -0.779655
O      2.276005     3.471235     1.134767    -0.814346
O      1.469392     1.040373     1.283395    -0.780725
O     -0.156776     2.927044     1.576720    -0.779655
F     -0.952108     5.287214     0.463186    -0.513904
F      3.239537    -1.233596     7.400754    -0.513904

The following XYZ coordinates are in angstroms. Other properties are in atomic units.
The sperically averaged electron density of each atom fit to a function of the form exp(a - br)
eigen_1, eigen_2 and eigen_3 are the three eigenvalues of traceless quadrupole moment tensor
  atom number  atomic symbol              X              Y              Z     net charge C6 coefficient C8 coefficient C10 coefficient fluctuating dipole atomic polarizability isotropic forcefield polarizability              a              b squared Pearson coefficient          <r^3>          <r^4>         wp_QDO          m_QDO          q_QDO       dipole_x       dipole_y       dipole_z         dipole            Qxy            Qxz            Qyz     Q(x^2-y^2)  Q(3z^2 - R^2)        eigen_1        eigen_2        eigen_3 static polarizability      alpha(xx)      alpha(xy)      alpha(xz)      alpha(yy)      alpha(yz)      alpha(zz) atomic spin moment
            1             Ga      -1.199853       3.418974       0.000000       1.596466      71.728036 0.12210784E+04  0.34965835E+05                                13.386055                           10.768616       0.379298       2.028492                    0.999163      39.479170     102.640473       0.600618       0.356129      -1.176202      -0.000000      -0.000000      -0.000000       0.000000      -0.032291      -0.016866       0.068877      -0.087364       0.097593      -0.071117      -0.035010       0.106127             15.579014      20.291673       0.657664       0.421178      13.251841      -2.146516      13.193529           0.000021
            2             Ga       2.521600       0.000000       0.000000       1.537884      52.341211 0.88146264E+03  0.23352859E+05                                10.791498                            9.033713       0.869706       2.166982                    0.999596      39.319445      99.533653       0.665902       0.347184      -1.179297      -0.000000       0.000000      -0.000000       0.000000      -0.033242       0.147969      -0.114358       0.222924       0.249989      -0.202358      -0.050471       0.252829             12.117330       9.803910      -0.162923      -2.704878      17.404709       3.536769       9.143372           0.000020
            3              P       0.998204       1.575326       6.102653       1.425611      68.530140 0.11700282E+04  0.34744665E+05                                13.529928                           10.829399       0.170964       1.861457                    0.999658      46.735154     144.284053       0.548745       0.375875      -1.107120       0.039669       0.015869       0.067301       0.079718       0.031471      -0.015273      -0.006303      -0.094850      -0.173439      -0.063202      -0.023384       0.086586             15.372951      16.328007      -0.360945      -0.650841      13.162044      -1.523011      16.628803          -0.000007
            4              P       1.289225       2.478292       1.761287       1.425611      68.530146 0.11700284E+04  0.34744672E+05                                13.529929                           10.829400       0.170963       1.861457                    0.999658      46.735160     144.284078       0.548745       0.375875      -1.107120      -0.039669      -0.015869      -0.067301       0.079717       0.031471      -0.015273      -0.006303      -0.094850      -0.173439      -0.063202      -0.023384       0.086586             15.372952      16.328004      -0.360947      -0.650838      13.162046      -1.523010      16.628805          -0.000008
            5              H      -0.230616       1.800239       4.166315       0.160582       0.859992 0.63281801E+01  0.59046488E+02                                 1.543407                            1.507614      -0.875741       2.483002                    0.998315       3.326611       9.312974       0.487369       1.346892      -0.694496      -0.021688       0.010006      -0.010872       0.026243       0.000907      -0.002256      -0.001077      -0.002935      -0.032692      -0.011280       0.003948       0.007332              1.554738       1.987707      -0.148154       0.065500       1.289111      -0.052651       1.387397           0.000000
            6              H       0.822643       0.653610       3.998027       0.172760       0.865663 0.64927671E+01  0.60076684E+02                                 1.475592                            1.470697      -0.710476       2.572332                    0.999908       3.003806       7.978946       0.529885       1.249246      -0.718237       0.007873      -0.022914      -0.016015       0.029044      -0.000009      -0.003523       0.000416      -0.006658      -0.027278      -0.010190       0.002303       0.007887              1.466278       1.282203      -0.071542      -0.042108       1.723156       0.139036       1.393477           0.000014
            7              H       2.518045       2.253379       3.697625       0.160582       0.859991 0.63281712E+01  0.59046385E+02                                 1.543406                            1.507613      -0.875739       2.483003                    0.998315       3.326609       9.312967       0.487369       1.346892      -0.694496       0.021688      -0.010006       0.010872       0.026243       0.000907      -0.002256      -0.001077      -0.002935      -0.032692      -0.011280       0.003948       0.007332              1.554737       1.987705      -0.148153       0.065500       1.289111      -0.052651       1.387396           0.000000
            8              H       1.464786       3.400008       3.865913       0.172761       0.865662 0.64927561E+01  0.60076553E+02                                 1.475590                            1.470696      -0.710476       2.572332                    0.999908       3.003804       7.978937       0.529886       1.249245      -0.718237      -0.007873       0.022914       0.016015       0.029044      -0.000009      -0.003523       0.000416      -0.006658      -0.027277      -0.010190       0.002303       0.007887              1.466277       1.282201      -0.071542      -0.042108       1.723153       0.139035       1.393475           0.000014
            9              C       0.695027       1.556484       4.327526      -0.437498      31.975202 0.52989375E+03  0.13038531E+05                                 8.681038                            7.525533      -0.159016       1.925539                    0.997303      31.850045      92.484240       0.621082       0.400790      -1.078640       0.069353       0.075769      -0.124770       0.161611       0.024579      -0.032949      -0.021229      -0.018446      -0.242463      -0.091258       0.015990       0.075268              9.580970       7.851033       0.762630      -1.157607       7.010578      -1.815203      13.881299           0.000010
           10              C       1.592402       2.497134       3.536414      -0.437501      31.975257 0.52989487E+03  0.13038566E+05                                 8.681051                            7.525544      -0.159016       1.925539                    0.997303      31.850077      92.484371       0.621082       0.400790      -1.078639      -0.069353      -0.075769       0.124770       0.161611       0.024579      -0.032949      -0.021229      -0.018446      -0.242463      -0.091258       0.015990       0.075268              9.580985       7.851042       0.762632      -1.157610       7.010586      -1.815208      13.881328           0.000010
           11              O       0.011424       0.582383       6.729173      -0.814346      48.813254 0.81087428E+03  0.21610632E+05                                10.718959                            8.891669      -0.246359       1.927908                    0.995339      31.635924      87.670802       0.628562       0.365632      -1.133344      -0.014081      -0.084638      -0.015214       0.087140       0.028631       0.014268       0.003034       0.003285      -0.024236      -0.027963      -0.008328       0.036291             12.085822      16.045698       3.884932      -4.408120       9.785666      -3.035748      10.426101           0.000007
           12              O       0.818037       3.013245       6.580545      -0.780725      42.857935 0.74390941E+03  0.19317612E+05                                 9.635332                            8.400339       0.187772       2.067162                    0.997654      30.653149      82.647639       0.663083       0.355717      -1.146222       0.058346       0.034472      -0.040661       0.079031      -0.001998      -0.014403      -0.003512      -0.023825       0.015062      -0.022445       0.008626       0.013819             10.406401       7.609783      -2.403762      -1.675688      14.726335       3.993959       8.883085           0.000019
           13              O       2.444205       1.126574       6.287220      -0.779655      45.682710 0.73340331E+03  0.19002028E+05                                10.174886                            8.379162       0.022245       2.029764                    0.995917      30.286962      81.917810       0.658506       0.358996      -1.142101       0.052461      -0.025011      -0.045282       0.073675      -0.025551      -0.015302       0.014908      -0.001121      -0.032892      -0.020475      -0.019516       0.039991             11.513520      17.323205      -3.279564       3.755419       7.494899      -1.864068       9.722457           0.000003
           14              O       2.276005       3.471235       1.134767      -0.814346      48.813205 0.81087334E+03  0.21610600E+05                                10.718951                            8.891664      -0.246358       1.927908                    0.995339      31.635906      87.670730       0.628562       0.365632      -1.133344       0.014081       0.084638       0.015214       0.087140       0.028631       0.014268       0.003034       0.003285      -0.024237      -0.027963      -0.008328       0.036291             12.085812      16.045683       3.884930      -4.408115       9.785661      -3.035746      10.426093           0.000008
           15              O       1.469392       1.040373       1.283395      -0.780725      42.857962 0.74390998E+03  0.19317630E+05                                 9.635337                            8.400343       0.187768       2.067160                    0.997654      30.653156      82.647676       0.663083       0.355717      -1.146222      -0.058346      -0.034472       0.040661       0.079031      -0.001998      -0.014403      -0.003511      -0.023825       0.015061      -0.022445       0.008626       0.013819             10.406407       7.609787      -2.403764      -1.675689      14.726343       3.993962       8.883090           0.000019
           16              O      -0.156776       2.927044       1.576720      -0.779655      45.682697 0.73340313E+03  0.19002022E+05                                10.174882                            8.379159       0.022247       2.029765                    0.995917      30.286964      81.917804       0.658506       0.358996      -1.142101      -0.052461       0.025010       0.045282       0.073675      -0.025551      -0.015302       0.014908      -0.001120      -0.032891      -0.020475      -0.019516       0.039991             11.513515      17.323192      -3.279564       3.755417       7.494897      -1.864069       9.722455           0.000003
           17              F      -0.952108       5.287214       0.463186      -0.513904      24.698359 0.40012076E+03  0.87660319E+04                                 6.518268                            6.046107       0.624409       2.335593                    0.997391      22.977238      54.193327       0.816023       0.342604      -1.174454      -0.059907      -0.018796       0.059990       0.086839       0.017191      -0.011388      -0.007906      -0.009980      -0.016253      -0.017654      -0.008518       0.026172              6.890041       5.925781       1.612286      -0.144927       9.962996       0.195287       4.781345           0.000016
           18              F       3.239537      -1.233596       7.400754      -0.513904      24.698378 0.40012117E+03  0.87660436E+04                                 6.518273                            6.046112       0.624405       2.335592                    0.997391      22.977241      54.193347       0.816022       0.342604      -1.174454       0.059907       0.018796      -0.059990       0.086839       0.017191      -0.011387      -0.007906      -0.009980      -0.016252      -0.017655      -0.008518       0.026172              6.890046       5.925787       1.612288      -0.144928       9.963002       0.195286       4.781349           0.000016

******************************************************
Auxiliary information for the entire system
The total spin magnetic moment of the unit cell is   0.000164
The total net atomic charge of the unit cell is   -0.000002
Accuracy of reproducing the electrostatic potential in the unit cell:
  The inner radius (bohr) =    5.0000
  The outer radius (bohr) =   12.0000
  Valid grid points have density less than (e/(bohr^3)) =    0.0001
  The number of valid grid points were=          892
  The rms potential error without charges in kcal/mol is=      5.16227
  The rms potential error with partial charges in kcal/mol is=      0.52349
  The RRMSE value at monopole order=      0.10141
  The rms potential error with partial charges and cloud penetration in kcal/mol is=      0.52501
  The RRMSE value at monopole order with cloud penetration is=      0.10170
  The rms potential error with partial charges and atomic dipoles in kcal/mol is=      0.22274
  The RRMSE value at dipole order=      0.04315
  The rms potential error with partial charges, atomic dipoles and cloud penetration in kcal/mol is=      0.19893
  The RRMSE value at dipole order with cloud penetration=      0.03854

******************************************************
The electron densities and ab initio electrostatic potential were computed in VASP using the PBE functional and
projector augmented wave method. See the main text of the journal article for a description of computational details.
The atomic charges, dipoles, and quadrupoles were computed with the DDEC6 method as described in
(a) T. A. Manz and N. Gabaldon Limas, RSC Adv. 6 (2016) 47771-47801 DOI: 10.1039/c6ra04656h
(b) N. Gabaldon Limas and T. A. Manz, RSC Adv. 8 (2018) 2678-2707 DOI: 10.1039/c7ra11829e.
For each atom in the material, the electron cloud parameters were fit to the spherically averaged atom-in-material
electron density using radial positions for which this density was between 10^-4 and 10^-2 electrons per cubic bohr.
The polarizabilities, dispersion coefficients, and quantum Drude oscillator (QDO) parameters were fit using the MCLF method.
The magnetic structure of the system was optimized in VASP from the default ferromagnetic initial guess using spin polarization.
The atomic spin moments (ASMs) were computed on this optimized magnetic structure using the DDEC6 partition as inputs
to the method of T. A. Manz and D. S. Sholl, J. Chem. Theory Comput. 7 (2011) 4146-4164 DOI: 10.1021/ct200539n.
The RMSE and RRMSE were computed using a uniform grid with Ewald summation.
