# Supplementary material for: A collection of forcefield precursors for metal–organic frameworks
Source: RSC Adv. 2019 Nov 13;9(63):36492–507. doi: 10.1039/c9ra07327b (PMC9075174; doi:10.1039/c9ra07327b)
Supplement: RA-009-C9RA07327B-s4248 [file RA-009-C9RA07327B-s4248.xyz]

  120
jmolscript: load "" {1 1 1} spacegroup "x,y,z" unitcell [{     13.749000     0.000000     0.000000 }, {      0.000000    13.990000     0.000000 }, {      0.000000    -4.937210    13.178516 }]
Zn     0.801567     7.933588    12.615398     0.848941
Zn     7.676067    -1.349403     7.152376     0.848945
Zn    12.947433     1.119202     0.563118     0.848945
Zn     6.072933    10.402193     6.026140     0.848948
H     12.299855     7.602239     2.195541     0.288175
H     12.599584     9.826546     1.572197     0.124487
H     10.552358    -1.271080     3.538432     0.130075
H      9.632549     8.800753     4.145961     0.134010
H      0.291479     3.715054     1.536615     0.109540
H     13.332405     5.758691     2.336551     0.128142
H      9.511558     4.442964     2.099338     0.134005
H     10.307625     2.420970     1.267773     0.112431
H      5.425355     3.919156     4.393717     0.288175
H      5.725084     1.694849     5.017061     0.124488
H      3.677858    12.792475     3.050826     0.130075
H      2.758049     2.720642     2.443297     0.134010
H      7.165979     7.806341     5.052643     0.109540
H      6.457905     5.762704     4.252707     0.128141
H      2.637058     7.078431     4.489920     0.134004
H      3.433125     9.100425     5.321485     0.112431
H      1.449145     1.450551    10.982975     0.288175
H      1.149416    -0.773756    11.606319     0.124486
H      3.196643    10.323870     9.640084     0.130075
H      4.116451     0.252037     9.032555     0.134010
H     13.457521     5.337736    11.641901     0.109540
H      0.416595     3.294099    10.841965     0.128142
H      4.237442     4.609826    11.079178     0.134005
H      3.441375     6.631820    11.910743     0.112431
H      8.323645     5.133634     8.784799     0.288175
H      8.023916     7.357941     8.161455     0.124488
H     10.071143    -3.739685    10.127690     0.130074
H     10.990951     6.332148    10.735219     0.134010
H      6.583021     1.246449     8.125873     0.109541
H      7.291095     3.290086     8.925809     0.128141
H     11.111942     1.974359     8.688596     0.134005
H     10.315875    -0.047635     7.857031     0.112431
C     11.182062     9.102646     2.836017     0.258491
C     11.919008    10.080114     2.183680    -0.224115
C     11.670151    11.433202     2.418258     0.005033
C     10.695347    11.802075     3.338118    -0.140746
C      9.926778    10.819998     3.965415     0.012530
C     10.160511     9.465757     3.718977    -0.209067
C     10.748968     6.640569     2.783303     0.479078
C     13.109672     3.866150     1.648632     0.113665
C     12.695827     5.086423     2.125695    -0.178657
C     11.342925     5.328127     2.298333     0.021819
C     10.445115     4.312031     1.982049    -0.155031
C     10.926330     3.105994     1.493126     0.103381
C     12.449720    12.477242     1.636772     0.602037
C      8.840607    11.204920     4.943261     0.603989
C      4.307562     2.418749     3.753241     0.258491
C      5.044508     1.441281     4.405578    -0.224115
C      4.795651     0.088193     4.171000     0.005033
C      3.820847    -0.280680     3.251140    -0.140746
C      3.052278     0.701397     2.623843     0.012529
C      3.286011     2.055638     2.870281    -0.209067
C      3.874468     4.880826     3.805955     0.479077
C      6.235171     7.655245     4.940626     0.113667
C      5.821327     6.434972     4.463563    -0.178656
C      4.468425     6.193268     4.290925     0.021821
C      3.570615     7.209364     4.607209    -0.155030
C      4.051830     8.415401     5.096132     0.103382
C      5.575220    -0.955847     4.952486     0.602037
C      1.966107     0.316475     1.645997     0.603987
C      2.566938    -0.049856    10.342499     0.258491
C      1.829992    -1.027324    10.994836    -0.224114
C      2.078849    -2.380412    10.760258     0.005033
C      3.053653    -2.749285     9.840398    -0.140746
C      3.822222    -1.767208     9.213101     0.012530
C      3.588489    -0.412967     9.459539    -0.209067
C      3.000032     2.412221    10.395213     0.479077
C      0.639328     5.186640    11.529884     0.113666
C      1.053173     3.966367    11.052821    -0.178656
C      2.406075     3.724663    10.880183     0.021821
C      3.303885     4.740759    11.196467    -0.155030
C      2.822670     5.946796    11.685390     0.103383
C      1.299281    -3.424452    11.541744     0.602038
C      4.908393    -2.152130     8.235255     0.603989
C      9.441438     6.634041     9.425275     0.258491
C      8.704492     7.611509     8.772938    -0.224115
C      8.953349     8.964597     9.007516     0.005034
C      9.928153     9.333470     9.927376    -0.140746
C     10.696722     8.351393    10.554673     0.012529
C     10.462989     6.997152    10.308235    -0.209067
C      9.874532     4.171964     9.372561     0.479077
C      7.513828     1.397545     8.237890     0.113666
C      7.927673     2.617818     8.714953    -0.178655
C      9.280575     2.859522     8.887591     0.021821
C     10.178385     1.843426     8.571307    -0.155030
C      9.697170     0.637389     8.082384     0.103383
C      8.173780    10.008637     8.226030     0.602037
C     11.782893     8.736315    11.532519     0.603987
N     11.510663     7.743961     2.556632    -0.407172
N     12.248984     2.872932     1.331030    -0.189622
N      4.636163     3.777434     4.032626    -0.407172
N      5.374484     8.648463     5.258228    -0.189629
N      2.238337     1.308829    10.621884    -0.407171
N      1.500016     6.179858    11.847486    -0.189627
N      9.112837     5.275356     9.145890    -0.407172
N      8.374516     0.404327     7.920288    -0.189630
O      9.660047     6.658610     3.328893    -0.475203
O     13.377777    12.033488     0.909318    -0.573170
O     12.094995    -0.310932     1.744836    -0.543672
O      9.033093    -1.793329     5.690483    -0.543484
O      7.806682    10.466906     4.934036    -0.569893
O      2.785547     4.862785     3.260365    -0.475203
O      6.503277    -0.512093     5.679940    -0.573172
O      5.220495    11.832327     4.844422    -0.543671
O      2.158593    13.314724     0.898775    -0.543483
O      0.932182     1.054489     1.655222    -0.569890
O      4.088953     2.394180     9.849623    -0.475203
O      0.371223    -2.980698    12.269198    -0.573174
O      1.654005     9.363722    11.433680    -0.543670
O      4.715907    10.846119     7.488033    -0.543484
O      5.942318    -1.414116     8.244480    -0.569893
O     10.963453     4.190005     9.918151    -0.475203
O      7.245723     9.564883     7.498576    -0.573173
O      8.528505    -2.779537     8.334094    -0.543670
O     11.590407    -4.261934    12.279741    -0.543482
O     12.816818     7.998301    11.523294    -0.569892

The following XYZ coordinates are in angstroms. Other properties are in atomic units.
The sperically averaged electron density of each atom fit to a function of the form exp(a - br)
eigen_1, eigen_2 and eigen_3 are the three eigenvalues of traceless quadrupole moment tensor
  atom number  atomic symbol              X              Y              Z     net charge C6 coefficient C8 coefficient C10 coefficient fluctuating dipole atomic polarizability isotropic forcefield polarizability              a              b squared Pearson coefficient          <r^3>          <r^4>         wp_QDO          m_QDO          q_QDO       dipole_x       dipole_y       dipole_z         dipole            Qxy            Qxz            Qyz     Q(x^2-y^2)  Q(3z^2 - R^2)        eigen_1        eigen_2        eigen_3 static polarizability      alpha(xx)      alpha(xy)      alpha(xz)      alpha(yy)      alpha(yz)      alpha(zz) atomic spin moment
            1             Zn       0.801567       7.933588      12.615398       0.848941     107.426060 0.20504428E+04  0.66748127E+05                                18.512867                           14.863375       0.271963       1.940279                    0.996431      47.277953     130.480049       0.465689       0.404034      -1.141206       0.005214      -0.005739      -0.002696       0.008209       0.057773       0.027285      -0.045010       0.085988       0.060904      -0.104281       0.041668       0.062613             23.111125      21.639087       2.226240       0.664016      25.446596       1.065170      22.247692           0.000022
            2             Zn       7.676067      -1.349403       7.152376       0.848945     107.426407 0.20504516E+04  0.66748448E+05                                18.512853                           14.863365       0.271986       1.940285                    0.996431      47.278096     130.480244       0.465692       0.404032      -1.141209       0.005210       0.005740       0.002697       0.008208      -0.057775      -0.027304      -0.045013       0.085960       0.060964      -0.104290       0.041688       0.062603             23.111105      21.639062      -2.226234      -0.664008      25.446582       1.065170      22.247672          -0.000014
            3             Zn      12.947433       1.119202       0.563118       0.848945     107.424664 0.20504100E+04  0.66746902E+05                                18.512874                           14.863385       0.271941       1.940273                    0.996431      47.277449     130.479225       0.465682       0.404042      -1.141199      -0.005211       0.005749       0.002700       0.008215       0.057772       0.027316      -0.044985       0.085927       0.060892      -0.104259       0.041651       0.062608             23.111133      21.639087       2.226230       0.664010      25.446619       1.065176      22.247693          -0.000028
            4             Zn       6.072933      10.402193       6.026140       0.848948     107.426246 0.20504472E+04  0.66748271E+05                                18.512843                           14.863354       0.271990       1.940286                    0.996431      47.278040     130.480088       0.465691       0.404033      -1.141208      -0.005206      -0.005741      -0.002698       0.008206      -0.057788      -0.027313      -0.044998       0.085936       0.060951      -0.104286       0.041675       0.062610             23.111095      21.639055      -2.226231      -0.664007      25.446571       1.065168      22.247660           0.000020
            5              H      12.299855       7.602239       2.195541       0.288175       0.649880 0.42037478E+01  0.35239251E+02                                 1.263014                            1.216893      -1.070015       2.470556                    0.999861       2.561536       6.689854       0.553116       1.320990      -0.701282       0.035583       0.000965      -0.013728       0.038152       0.003090      -0.012854       0.000607       0.009931      -0.045076      -0.020225       0.002218       0.018007              1.288328       1.407601      -0.131180      -0.182969       1.358079       0.049740       1.099304          -0.000000
            6              H      12.599584       9.826546       1.572197       0.124487       1.178869 0.87539845E+01  0.87153379E+02                                 1.780058                            1.679817      -1.155952       2.326474                    0.996967       3.493215       9.578647       0.508954       1.208785      -0.725244       0.025631      -0.005838      -0.023651       0.035361      -0.007315      -0.007216       0.004577      -0.005580      -0.008660      -0.009621      -0.003625       0.013245              1.827925       1.904722      -0.055640      -0.512868       1.710227       0.025434       1.868827           0.000000
            7              H      10.552358      -1.271080       3.538432       0.130075       1.235884 0.94631624E+01  0.95929256E+02                                 1.831234                            1.744759      -1.327016       2.257563                    0.994628       3.495281       9.626084       0.500871       1.206329      -0.726651      -0.006353       0.039489       0.009932       0.041211      -0.004689      -0.001411       0.007220      -0.013141      -0.035000      -0.013667      -0.002181       0.015848              1.854529       1.597980      -0.065056      -0.224326       2.320080       0.114062       1.645527           0.000000
            8              H       9.632549       8.800753       4.145961       0.134010       1.162692 0.86543899E+01  0.86794232E+02                                 1.826236                            1.717198      -1.362763       2.231583                    0.995659       3.672765      10.449419       0.477987       1.277720      -0.708018      -0.022547      -0.023193       0.019535       0.037787       0.002817      -0.010248      -0.007543       0.000979       0.008272      -0.010645      -0.004206       0.014851              1.882949       1.842207       0.279830      -0.383617       2.100856      -0.186604       1.705784           0.000000
            9              H       0.291479       3.715054       1.536615       0.109540       1.169488 0.81769428E+01  0.80984482E+02                                 1.861328                            1.689696      -1.039402       2.392790                    0.996802       3.571028      10.151149       0.472321       1.309356      -0.702540       0.051389      -0.005913      -0.003155       0.051824       0.003109      -0.004313       0.006842       0.019079      -0.046570      -0.019085       0.000962       0.018123              1.966994       2.693545      -0.361216      -0.123637       1.689871       0.101168       1.517567          -0.000000
           10              H      13.332405       5.758691       2.336551       0.128142       1.132357 0.81964103E+01  0.80057662E+02                                 1.723915                            1.621624      -0.942494       2.439435                    0.998107       3.304143       8.896506       0.521218       1.203117      -0.728028       0.028326       0.023008       0.011370       0.038223       0.005275      -0.001068       0.007262      -0.000313      -0.041358      -0.016371       0.003363       0.013008              1.759939       1.854185       0.273992       0.132713       2.021159       0.199536       1.404472           0.000000
           11              H       9.511558       4.442964       2.099338       0.134005       1.186616 0.86151395E+01  0.84469306E+02                                 1.721132                            1.618188      -1.083563       2.371171                    0.997702       3.240063       8.497402       0.548078       1.139796      -0.744339      -0.039997       0.002793       0.003173       0.040220       0.007369       0.003092       0.000529       0.019509      -0.049819      -0.016881      -0.003904       0.020785              1.758621       2.324189      -0.154054      -0.171841       1.551996       0.098548       1.399677          -0.000000
           12              H      10.307625       2.420970       1.267773       0.112431       1.251728 0.89405675E+01  0.88328732E+02                                 1.790642                            1.653498      -0.802196       2.506606                    0.999390       3.194953       8.365229       0.540624       1.146763      -0.744448      -0.036530      -0.037067      -0.011934       0.053394       0.006217       0.000379       0.007450       0.011700      -0.055035      -0.020723       0.002691       0.018032              1.851962       1.874414       0.455594       0.128129       2.179097       0.274758       1.502374           0.000000
           13              H       5.425355       3.919156       4.393717       0.288175       0.649880 0.42037511E+01  0.35239281E+02                                 1.263014                            1.216893      -1.070015       2.470555                    0.999861       2.561536       6.689852       0.553117       1.320989      -0.701282       0.035583      -0.000965       0.013728       0.038152      -0.003090       0.012854       0.000607       0.009931      -0.045076      -0.020225       0.002218       0.018007              1.288328       1.407602       0.131180       0.182969       1.358078       0.049740       1.099304          -0.000000
           14              H       5.725084       1.694849       5.017061       0.124488       1.178864 0.87539386E+01  0.87152813E+02                                 1.780054                            1.679813      -1.155949       2.326476                    0.996967       3.493206       9.578618       0.508954       1.208786      -0.725244       0.025631       0.005838       0.023651       0.035361       0.007315       0.007217       0.004577      -0.005580      -0.008660      -0.009621      -0.003625       0.013245              1.827921       1.904717       0.055640       0.512866       1.710223       0.025434       1.868823           0.000000
           15              H       3.677858      12.792475       3.050826       0.130075       1.235885 0.94631734E+01  0.95929406E+02                                 1.831236                            1.744761      -1.327015       2.257564                    0.994628       3.495283       9.626095       0.500870       1.206330      -0.726651      -0.006353      -0.039489      -0.009931       0.041211       0.004688       0.001411       0.007220      -0.013141      -0.035000      -0.013667      -0.002181       0.015848              1.854531       1.597981       0.065056       0.224326       2.320082       0.114062       1.645529          -0.000000
           16              H       2.758049       2.720642       2.443297       0.134010       1.162688 0.86543516E+01  0.86793777E+02                                 1.826235                            1.717197      -1.362770       2.231581                    0.995659       3.672758      10.449405       0.477986       1.277723      -0.708017      -0.022547       0.023193      -0.019535       0.037788      -0.002817       0.010248      -0.007543       0.000979       0.008273      -0.010645      -0.004206       0.014851              1.882947       1.842206      -0.279830       0.383616       2.100854      -0.186603       1.705782           0.000000
           17              H       7.165979       7.806341       5.052643       0.109540       1.169487 0.81769379E+01  0.80984419E+02                                 1.861327                            1.689696      -1.039400       2.392791                    0.996802       3.571025      10.151139       0.472321       1.309356      -0.702540       0.051389       0.005913       0.003155       0.051824      -0.003109       0.004313       0.006842       0.019079      -0.046570      -0.019085       0.000962       0.018123              1.966994       2.693545       0.361216       0.123637       1.689870       0.101168       1.517566          -0.000000
           18              H       6.457905       5.762704       4.252707       0.128141       1.132355 0.81963922E+01  0.80057434E+02                                 1.723914                            1.621622      -0.942493       2.439436                    0.998107       3.304138       8.896487       0.521218       1.203117      -0.728028       0.028326      -0.023008      -0.011370       0.038223      -0.005275       0.001068       0.007262      -0.000313      -0.041358      -0.016371       0.003363       0.013008              1.759937       1.854183      -0.273992      -0.132713       2.021157       0.199536       1.404471          -0.000000
           19              H       2.637058       7.078431       4.489920       0.134004       1.186614 0.86151192E+01  0.84469052E+02                                 1.721130                            1.618186      -1.083562       2.371172                    0.997702       3.240058       8.497384       0.548078       1.139796      -0.744339      -0.039998      -0.002793      -0.003172       0.040220      -0.007369      -0.003092       0.000529       0.019509      -0.049819      -0.016881      -0.003904       0.020785              1.758619       2.324187       0.154054       0.171841       1.551994       0.098548       1.399675           0.000000
           20              H       3.433125       9.100425       5.321485       0.112431       1.251728 0.89405663E+01  0.88328706E+02                                 1.790641                            1.653497      -0.802196       2.506606                    0.999390       3.194953       8.365225       0.540625       1.146761      -0.744448      -0.036531       0.037067       0.011934       0.053394      -0.006217      -0.000379       0.007450       0.011700      -0.055035      -0.020723       0.002691       0.018032              1.851961       1.874413      -0.455594      -0.128129       2.179095       0.274757       1.502373          -0.000000
           21              H       1.449145       1.450551      10.982975       0.288175       0.649879 0.42037417E+01  0.35239179E+02                                 1.263013                            1.216891      -1.070013       2.470557                    0.999861       2.561533       6.689840       0.553118       1.320988      -0.701282      -0.035584      -0.000965       0.013728       0.038152       0.003090      -0.012854       0.000607       0.009931      -0.045076      -0.020225       0.002218       0.018007              1.288326       1.407599      -0.131180      -0.182969       1.358076       0.049740       1.099303           0.000000
           22              H       1.149416      -0.773756      11.606319       0.124486       1.178870 0.87539981E+01  0.87153544E+02                                 1.780060                            1.679818      -1.155954       2.326473                    0.996967       3.493217       9.578653       0.508954       1.208785      -0.725244      -0.025631       0.005838       0.023651       0.035361      -0.007315      -0.007216       0.004577      -0.005580      -0.008661      -0.009621      -0.003625       0.013245              1.827927       1.904724      -0.055640      -0.512869       1.710228       0.025434       1.868829           0.000000
           23              H       3.196643      10.323870       9.640084       0.130075       1.235883 0.94631517E+01  0.95929115E+02                                 1.831233                            1.744758      -1.327016       2.257563                    0.994628       3.495279       9.626075       0.500871       1.206329      -0.726652       0.006353      -0.039489      -0.009932       0.041212      -0.004689      -0.001411       0.007220      -0.013141      -0.035000      -0.013667      -0.002181       0.015848              1.854527       1.597979      -0.065057      -0.224326       2.320077       0.114062       1.645526           0.000000
           24              H       4.116451       0.252037       9.032555       0.134010       1.162691 0.86543769E+01  0.86794076E+02                                 1.826236                            1.717197      -1.362764       2.231583                    0.995659       3.672762      10.449412       0.477987       1.277721      -0.708017       0.022547       0.023193      -0.019535       0.037788       0.002817      -0.010248      -0.007543       0.000979       0.008272      -0.010645      -0.004206       0.014851              1.882949       1.842207       0.279830      -0.383617       2.100855      -0.186604       1.705784           0.000000
           25              H      13.457521       5.337736      11.641901       0.109540       1.169489 0.81769512E+01  0.80984586E+02                                 1.861328                            1.689697      -1.039400       2.392791                    0.996802       3.571030      10.151156       0.472321       1.309355      -0.702540      -0.051389       0.005913       0.003155       0.051824       0.003109      -0.004313       0.006842       0.019079      -0.046570      -0.019085       0.000962       0.018123              1.966995       2.693547      -0.361216      -0.123637       1.689872       0.101168       1.517567          -0.000000
           26              H       0.416595       3.294099      10.841965       0.128142       1.132351 0.81963517E+01  0.80056942E+02                                 1.723909                            1.621618      -0.942492       2.439437                    0.998107       3.304130       8.896461       0.521218       1.203117      -0.728028      -0.028326      -0.023008      -0.011370       0.038223       0.005276      -0.001068       0.007262      -0.000313      -0.041358      -0.016371       0.003362       0.013009              1.759932       1.854178       0.273991       0.132713       2.021151       0.199535       1.404468           0.000000
           27              H       4.237442       4.609826      11.079178       0.134005       1.186614 0.86151223E+01  0.84469084E+02                                 1.721130                            1.618186      -1.083562       2.371171                    0.997702       3.240059       8.497385       0.548079       1.139795      -0.744339       0.039997      -0.002793      -0.003172       0.040220       0.007369       0.003092       0.000529       0.019509      -0.049819      -0.016881      -0.003904       0.020785              1.758618       2.324186      -0.154054      -0.171841       1.551993       0.098548       1.399675          -0.000000
           28              H       3.441375       6.631820      11.910743       0.112431       1.251724 0.89405306E+01  0.88328287E+02                                 1.790640                            1.653496      -0.802199       2.506606                    0.999390       3.194944       8.365205       0.540624       1.146765      -0.744447       0.036531       0.037068       0.011934       0.053394       0.006217       0.000379       0.007450       0.011700      -0.055035      -0.020723       0.002691       0.018032              1.851960       1.874412       0.455594       0.128129       2.179094       0.274757       1.502373           0.000000
           29              H       8.323645       5.133634       8.784799       0.288175       0.649880 0.42037517E+01  0.35239283E+02                                 1.263014                            1.216893      -1.070014       2.470556                    0.999861       2.561536       6.689849       0.553117       1.320987      -0.701282      -0.035583       0.000965      -0.013728       0.038152      -0.003090       0.012854       0.000607       0.009931      -0.045076      -0.020225       0.002218       0.018007              1.288327       1.407601       0.131180       0.182969       1.358078       0.049740       1.099304          -0.000000
           30              H       8.023916       7.357941       8.161455       0.124488       1.178871 0.87540016E+01  0.87153573E+02                                 1.780058                            1.679816      -1.155948       2.326475                    0.996967       3.493218       9.578650       0.508955       1.208783      -0.725244      -0.025630      -0.005837      -0.023650       0.035360       0.007314       0.007216       0.004577      -0.005580      -0.008660      -0.009621      -0.003624       0.013245              1.827925       1.904722       0.055640       0.512868       1.710227       0.025434       1.868827          -0.000000
           31              H      10.071143      -3.739685      10.127690       0.130074       1.235887 0.94631953E+01  0.95929672E+02                                 1.831238                            1.744762      -1.327019       2.257562                    0.994627       3.495286       9.626102       0.500870       1.206329      -0.726651       0.006353       0.039489       0.009931       0.041211       0.004688       0.001411       0.007220      -0.013141      -0.035000      -0.013667      -0.002181       0.015848              1.854532       1.597983       0.065057       0.224327       2.320084       0.114063       1.645530          -0.000000
           32              H      10.990951       6.332148      10.735219       0.134010       1.162690 0.86543699E+01  0.86793990E+02                                 1.826235                            1.717197      -1.362766       2.231582                    0.995659       3.672761      10.449409       0.477987       1.277721      -0.708017       0.022547      -0.023193       0.019535       0.037788      -0.002817       0.010248      -0.007543       0.000979       0.008272      -0.010645      -0.004206       0.014851              1.882948       1.842206      -0.279830       0.383616       2.100854      -0.186604       1.705783          -0.000000
           33              H       6.583021       1.246449       8.125873       0.109541       1.169487 0.81769360E+01  0.80984400E+02                                 1.861327                            1.689696      -1.039401       2.392791                    0.996802       3.571026      10.151144       0.472321       1.309356      -0.702539      -0.051389      -0.005913      -0.003155       0.051824      -0.003109       0.004313       0.006842       0.019079      -0.046570      -0.019085       0.000962       0.018123              1.966994       2.693544       0.361216       0.123637       1.689870       0.101168       1.517566          -0.000000
           34              H       7.291095       3.290086       8.925809       0.128141       1.132350 0.81963494E+01  0.80056921E+02                                 1.723910                            1.621619      -0.942493       2.439437                    0.998107       3.304129       8.896461       0.521218       1.203118      -0.728028      -0.028327       0.023008       0.011370       0.038224      -0.005276       0.001068       0.007262      -0.000313      -0.041358      -0.016371       0.003362       0.013009              1.759933       1.854179      -0.273991      -0.132713       2.021152       0.199535       1.404468          -0.000000
           35              H      11.111942       1.974359       8.688596       0.134005       1.186612 0.86151015E+01  0.84468832E+02                                 1.721128                            1.618184      -1.083562       2.371172                    0.997702       3.240055       8.497373       0.548079       1.139795      -0.744339       0.039998       0.002793       0.003172       0.040220      -0.007369      -0.003092       0.000529       0.019509      -0.049819      -0.016881      -0.003904       0.020785              1.758616       2.324183       0.154054       0.171841       1.551992       0.098548       1.399673           0.000000
           36              H      10.315875      -0.047635       7.857031       0.112431       1.251723 0.89405189E+01  0.88328131E+02                                 1.790638                            1.653494      -0.802198       2.506606                    0.999390       3.194943       8.365197       0.540625       1.146764      -0.744448       0.036531      -0.037068      -0.011934       0.053394      -0.006218      -0.000379       0.007450       0.011700      -0.055035      -0.020723       0.002691       0.018032              1.851957       1.874410      -0.455593      -0.128129       2.179091       0.274757       1.502371           0.000000
           37              C      11.182062       9.102646       2.836017       0.258491      35.154848 0.34884707E+03  0.77334065E+04                                 9.452052                            6.294839      -0.011149       2.019821                    0.999067      24.600745      67.846798       0.648642       0.425957      -1.062136       0.001289      -0.078217      -0.012191       0.079171      -0.010051      -0.023089       0.015249      -0.101693      -0.145450      -0.063517      -0.015030       0.078547             12.320168       8.976017      -0.601722      -3.944190      19.644323       0.620122       8.340164           0.000000
           38              C      11.919008      10.080114       2.183680      -0.224115      38.911382 0.47417388E+03  0.11387189E+05                                 9.933191                            7.231600       0.016696       1.958034                    0.999580      30.895441      89.634945       0.616687       0.413583      -1.066506       0.004350       0.038268      -0.005315       0.038880      -0.027754      -0.000284       0.018311       0.041448       0.038611      -0.045656       0.013030       0.032627             12.088129       9.205092       2.668921      -3.963001      18.220024      -2.674417       8.839271          -0.000000
           39              C      11.670151      11.433202       2.418258       0.005033      41.389475 0.43155028E+03  0.10036419E+05                                10.351022                            6.856602      -0.033439       1.992232                    0.999221      26.992181      74.946769       0.644675       0.408524      -1.078957      -0.020744      -0.039876       0.018619       0.048652      -0.010689       0.004945       0.011785       0.005696      -0.003852      -0.019141       0.006081       0.013059             14.052060      12.824949       4.045999      -7.655148      16.385660      -4.300003      12.945569          -0.000000
           40              C      10.695347      11.802075       3.338118      -0.140746      38.102844 0.45418495E+03  0.10831290E+05                                 9.960491                            7.191143      -0.122074       1.926023                    0.999401      30.262230      88.581002       0.601540       0.426967      -1.054048       0.004877      -0.014067      -0.003320       0.015254      -0.010320       0.038338       0.009362      -0.005530      -0.010462      -0.044553       0.008422       0.036131             12.445910      13.353320       2.244906      -8.009561      11.204452      -1.897834      12.779958           0.000000
           41              C       9.926778      10.819998       3.965415       0.012530      41.598958 0.43159283E+03  0.10043445E+05                                10.395111                            6.868075      -0.056904       1.986977                    0.999153      26.915509      74.897281       0.642200       0.409852      -1.077461       0.026483      -0.019168      -0.031601       0.045468       0.011448       0.021428       0.002611       0.000427      -0.000074      -0.023191      -0.002324       0.025515             14.072510      15.466046      -0.804145      -9.469076      12.792477       1.013878      13.959008          -0.000000
           42              C      10.160511       9.465757       3.718977      -0.209067      38.537172 0.48936778E+03  0.11881781E+05                                10.011185                            7.451698      -0.089305       1.931869                    0.999219      31.078689      91.583140       0.592862       0.425507      -1.055685      -0.015441       0.021190       0.004040       0.026529       0.010439       0.025320      -0.020584      -0.010827       0.039875      -0.038687       0.004747       0.033940             11.991460      11.067554      -2.493800      -5.547066      14.833576       2.535966      10.073249           0.000000
           43              C      10.748968       6.640569       2.783303       0.479078      27.998713 0.28002527E+03  0.59047293E+04                                 8.347610                            5.813516       0.017023       2.060117                    0.999390      22.561459      61.663451       0.641788       0.452597      -1.041039      -0.025529       0.059173       0.018590       0.067073      -0.003682       0.061587      -0.000704      -0.029763       0.091686      -0.068576      -0.000381       0.068957             10.595831       8.833636      -0.988033      -2.525921      16.968783       2.152847       5.985074           0.000001
           44              C      13.109672       3.866150       1.648632       0.113665      28.291689 0.32759018E+03  0.71867809E+04                                 8.177853                            6.098332       0.192908       2.088498                    0.999563      25.477422      71.115316       0.655813       0.425718      -1.056688      -0.045837      -0.028961       0.006706       0.054632       0.008327       0.005902      -0.019962       0.035795       0.081776      -0.039804       0.006045       0.033759              9.683348      10.468803      -1.936230      -0.853171      12.893467       3.274801       5.687773           0.000000
           45              C      12.695827       5.086423       2.125695      -0.178657      35.329629 0.43332593E+03  0.10169497E+05                                 9.316958                            6.928761       0.206657       2.036614                    0.999712      29.524401      84.541517       0.628194       0.415459      -1.065823      -0.004171      -0.018402       0.016435       0.025023       0.022501       0.009378      -0.001361       0.018913      -0.007967      -0.024955      -0.002480       0.027435             11.108662      12.092720      -3.497905      -1.384610      15.006821       3.663737       6.226444           0.000000
           46              C      11.342925       5.328127       2.298333       0.021819      38.254873 0.42969574E+03  0.99835796E+04                                 9.841837                            6.869133      -0.066159       1.981303                    0.999220      26.905339      74.694878       0.640187       0.411788      -1.076700       0.009816      -0.045650       0.002701       0.046771       0.002312      -0.000459      -0.013131       0.013672       0.068492      -0.022336      -0.004371       0.026707             12.718908      11.962828      -3.699165      -1.670988      19.534139       4.779420       6.659757           0.000001
           47              C      10.445115       4.312031       1.982049      -0.155031      33.763914 0.43070380E+03  0.10080901E+05                                 9.034484                            6.911131       0.074144       1.994635                    0.999656      29.301783      83.473920       0.629267       0.415863      -1.066804       0.011767       0.003478       0.004914       0.013217       0.006910       0.012885      -0.013798       0.043934      -0.001130      -0.031277       0.003264       0.028013             10.475737      10.276272      -1.123164      -1.009405      14.945420       3.781426       6.205518           0.000001
           48              C      10.926330       3.105994       1.493126       0.103381      26.525353 0.31133066E+03  0.67083315E+04                                 7.673705                            5.844615       0.432356       2.164293                    0.999815      25.017296      68.027270       0.690863       0.411454      -1.071349       0.047658       0.005220      -0.001110       0.047956       0.019240       0.009630      -0.016544       0.019570       0.049461      -0.036713       0.013325       0.023388              8.874692       9.625351      -1.399185      -0.968194      11.654436       2.978443       5.344289           0.000000
           49              C      12.449720      12.477242       1.636772       0.602037      24.356704 0.25315116E+03  0.52509115E+04                                 7.805998                            5.647136      -0.010577       2.057661                    0.999492      22.180844      61.872542       0.625091       0.472398      -1.020967       0.036035       0.043588      -0.031426       0.064700       0.002080       0.085376       0.031758       0.069992       0.111706      -0.077597      -0.038987       0.116584              9.854966       8.939601       2.469556      -4.356512      11.889160      -3.183525       8.736136           0.000000
           50              C       8.840607      11.204920       4.943261       0.603989      24.655596 0.25403464E+03  0.52758067E+04                                 7.888136                            5.669365      -0.061186       2.043856                    0.999296      22.140161      61.873313       0.621589       0.474468      -1.019468      -0.048677       0.017149       0.035814       0.062819      -0.040683       0.056231      -0.083866      -0.069640       0.038995      -0.079160      -0.052561       0.131721              9.993552      11.854782      -0.254303      -5.287804       7.737894       2.817538      10.387978           0.000001
           51              C       4.307562       2.418749       3.753241       0.258491      35.154809 0.34884670E+03  0.77333964E+04                                 9.452045                            6.294836      -0.011148       2.019821                    0.999067      24.600729      67.846743       0.648642       0.425957      -1.062135       0.001289       0.078217       0.012191       0.079171       0.010051       0.023089       0.015249      -0.101693      -0.145451      -0.063517      -0.015031       0.078547             12.320157       8.976011       0.601724       3.944187      19.644302       0.620124       8.340158           0.000000
           52              C       5.044508       1.441281       4.405578      -0.224115      38.911361 0.47417370E+03  0.11387184E+05                                 9.933187                            7.231599       0.016697       1.958034                    0.999580      30.895424      89.634878       0.616687       0.413583      -1.066506       0.004350      -0.038269       0.005315       0.038880       0.027754       0.000284       0.018311       0.041448       0.038613      -0.045656       0.013030       0.032627             12.088123       9.205089      -2.668918       3.962999      18.220013      -2.674415       8.839268          -0.000000
           53              C       4.795651       0.088193       4.171000       0.005033      41.389411 0.43154948E+03  0.10036395E+05                                10.351012                            6.856596      -0.033437       1.992233                    0.999221      26.992151      74.946664       0.644675       0.408524      -1.078957      -0.020744       0.039876      -0.018619       0.048652       0.010689      -0.004945       0.011785       0.005696      -0.003852      -0.019141       0.006081       0.013059             14.052047      12.824941      -4.045995       7.655143      16.385641      -4.299999      12.945560           0.000000
           54              C       3.820847      -0.280680       3.251140      -0.140746      38.102871 0.45418526E+03  0.10831299E+05                                 9.960498                            7.191146      -0.122075       1.926023                    0.999401      30.262242      88.581065       0.601539       0.426967      -1.054048       0.004877       0.014067       0.003320       0.015254       0.010320      -0.038337       0.009362      -0.005530      -0.010463      -0.044553       0.008422       0.036131             12.445920      13.353332      -2.244911       8.009569      11.204459      -1.897838      12.779969           0.000000
           55              C       3.052278       0.701397       2.623843       0.012529      41.599074 0.43159410E+03  0.10043483E+05                                10.395130                            6.868085      -0.056909       1.986975                    0.999153      26.915557      74.897469       0.642200       0.409852      -1.077461       0.026483       0.019168       0.031601       0.045469      -0.011448      -0.021428       0.002611       0.000425      -0.000075      -0.023190      -0.002323       0.025514             14.072540      15.466080       0.804147       9.469100      12.792500       1.013880      13.959039          -0.000000
           56              C       3.286011       2.055638       2.870281      -0.209067      38.537170 0.48936781E+03  0.11881782E+05                                10.011187                            7.451700      -0.089310       1.931868                    0.999219      31.078682      91.583138       0.592862       0.425507      -1.055685      -0.015441      -0.021190      -0.004040       0.026528      -0.010439      -0.025320      -0.020585      -0.010828       0.039877      -0.038688       0.004747       0.033941             11.991462      11.067554       2.493800       5.547065      14.833581       2.535967      10.073249           0.000000
           57              C       3.874468       4.880826       3.805955       0.479077      27.998689 0.28002513E+03  0.59047250E+04                                 8.347602                            5.813512       0.017029       2.060119                    0.999390      22.561451      61.663398       0.641789       0.452597      -1.041039      -0.025529      -0.059174      -0.018590       0.067074       0.003682      -0.061587      -0.000704      -0.029764       0.091686      -0.068576      -0.000381       0.068957             10.595817       8.833629       0.988028       2.525919      16.968755       2.152841       5.985069           0.000001
           58              C       6.235171       7.655245       4.940626       0.113667      28.291619 0.32758915E+03  0.71867523E+04                                 8.177838                            6.098322       0.192905       2.088498                    0.999563      25.477378      71.115150       0.655814       0.425718      -1.056688      -0.045837       0.028962      -0.006705       0.054633      -0.008327      -0.005903      -0.019963       0.035796       0.081778      -0.039805       0.006045       0.033760              9.683329      10.468778       1.936217       0.853166      12.893446       3.274796       5.687763          -0.000000
           59              C       5.821327       6.434972       4.463563      -0.178656      35.329449 0.43332329E+03  0.10169418E+05                                 9.316924                            6.928738       0.206663       2.036618                    0.999712      29.524299      84.541107       0.628195       0.415458      -1.065824      -0.004172       0.018402      -0.016435       0.025023      -0.022501      -0.009379      -0.001361       0.018913      -0.007963      -0.024956      -0.002479       0.027435             11.108619      12.092665       3.497879       1.384600      15.006767       3.663724       6.226423           0.000001
           60              C       4.468425       6.193268       4.290925       0.021821      38.254705 0.42969377E+03  0.99835216E+04                                 9.841812                            6.869120      -0.066159       1.981305                    0.999220      26.905259      74.694593       0.640187       0.411789      -1.076700       0.009816       0.045651      -0.002701       0.046772      -0.002312       0.000459      -0.013132       0.013671       0.068499      -0.022337      -0.004372       0.026710             12.718871      11.962795       3.699153       1.670983      19.534078       4.779405       6.659741           0.000001
           61              C       3.570615       7.209364       4.607209      -0.155030      33.763747 0.43070124E+03  0.10080825E+05                                 9.034453                            6.911109       0.074150       1.994639                    0.999656      29.301683      83.473524       0.629268       0.415863      -1.066804       0.011768      -0.003479      -0.004913       0.013218      -0.006910      -0.012885      -0.013799       0.043935      -0.001126      -0.031278       0.003265       0.028013             10.475699      10.276241       1.123165       1.009404      14.945358       3.781409       6.205497           0.000000
           62              C       4.051830       8.415401       5.096132       0.103382      26.525311 0.31133010E+03  0.67083161E+04                                 7.673696                            5.844610       0.432347       2.164290                    0.999815      25.017277      68.027192       0.690864       0.411454      -1.071349       0.047659      -0.005220       0.001110       0.047957      -0.019241      -0.009630      -0.016545       0.019571       0.049463      -0.036715       0.013325       0.023389              8.874680       9.625342       1.399183       0.968193      11.654415       2.978437       5.344283          -0.000000
           63              C       5.575220      -0.955847       4.952486       0.602037      24.356651 0.25315050E+03  0.52508948E+04                                 7.805990                            5.647131      -0.010583       2.057660                    0.999492      22.180815      61.872463       0.625091       0.472398      -1.020966       0.036036      -0.043588       0.031426       0.064700      -0.002080      -0.085377       0.031758       0.069994       0.111705      -0.077598      -0.038987       0.116585              9.854955       8.939593      -2.469552       4.356508      11.889145      -3.183520       8.736128           0.000001
           64              C       1.966107       0.316475       1.645997       0.603987      24.655690 0.25403572E+03  0.52758345E+04                                 7.888153                            5.669375      -0.061186       2.043855                    0.999296      22.140213      61.873488       0.621588       0.474468      -1.019469      -0.048677      -0.017148      -0.035815       0.062819       0.040682      -0.056230      -0.083866      -0.069640       0.038995      -0.079158      -0.052561       0.131720              9.993577      11.854815       0.254304       5.287823       7.737910       2.817544      10.388006           0.000001
           65              C       2.566938      -0.049856      10.342499       0.258491      35.154767 0.34884634E+03  0.77333860E+04                                 9.452038                            6.294833      -0.011148       2.019822                    0.999067      24.600711      67.846677       0.648642       0.425957      -1.062135      -0.001289       0.078217       0.012191       0.079172      -0.010051      -0.023088       0.015249      -0.101693      -0.145450      -0.063517      -0.015031       0.078547             12.320146       8.976006      -0.601719      -3.944186      19.644276       0.620118       8.340154           0.000000
           66              C       1.829992      -1.027324      10.994836      -0.224114      38.911307 0.47417289E+03  0.11387160E+05                                 9.933178                            7.231593       0.016697       1.958034                    0.999580      30.895404      89.634806       0.616687       0.413583      -1.066506      -0.004350      -0.038269       0.005315       0.038880      -0.027754      -0.000283       0.018311       0.041448       0.038611      -0.045656       0.013030       0.032626             12.088110       9.205082       2.668912      -3.962997      18.219987      -2.674410       8.839261           0.000000
           67              C       2.078849      -2.380412      10.760258       0.005033      41.389431 0.43154972E+03  0.10036402E+05                                10.351014                            6.856598      -0.033439       1.992232                    0.999221      26.992162      74.946699       0.644675       0.408524      -1.078957       0.020743       0.039876      -0.018619       0.048652      -0.010689       0.004945       0.011785       0.005697      -0.003851      -0.019141       0.006081       0.013059             14.052048      12.824937       4.045993      -7.655141      16.385646      -4.300000      12.945560          -0.000001
           68              C       3.053653      -2.749285       9.840398      -0.140746      38.102814 0.45418457E+03  0.10831278E+05                                 9.960486                            7.191140      -0.122073       1.926024                    0.999401      30.262210      88.580919       0.601540       0.426967      -1.054048      -0.004877       0.014067       0.003320       0.015254      -0.010321       0.038338       0.009362      -0.005530      -0.010462      -0.044554       0.008422       0.036131             12.445903      13.353315       2.244903      -8.009559      11.204441      -1.897833      12.779955           0.000000
           69              C       3.822222      -1.767208       9.213101       0.012530      41.598912 0.43159245E+03  0.10043434E+05                                10.395103                            6.868072      -0.056903       1.986978                    0.999153      26.915494      74.897219       0.642201       0.409852      -1.077461      -0.026483       0.019168       0.031601       0.045469       0.011448       0.021428       0.002611       0.000427      -0.000075      -0.023191      -0.002324       0.025515             14.072497      15.466029      -0.804142      -9.469066      12.792465       1.013874      13.958996          -0.000000
           70              C       3.588489      -0.412967       9.459539      -0.209067      38.537122 0.48936716E+03  0.11881762E+05                                10.011176                            7.451693      -0.089304       1.931869                    0.999219      31.078662      91.583033       0.592862       0.425507      -1.055685       0.015441      -0.021190      -0.004040       0.026528       0.010439       0.025320      -0.020584      -0.010828       0.039875      -0.038687       0.004747       0.033941             11.991446      11.067543      -2.493792      -5.547059      14.833557       2.535959      10.073239          -0.000000
           71              C       3.000032       2.412221      10.395213       0.479077      27.998658 0.28002483E+03  0.59047172E+04                                 8.347598                            5.813511       0.017027       2.060118                    0.999390      22.561434      61.663349       0.641788       0.452597      -1.041039       0.025529      -0.059174      -0.018590       0.067074      -0.003682       0.061587      -0.000704      -0.029764       0.091686      -0.068576      -0.000381       0.068957             10.595811       8.833625      -0.988027      -2.525918      16.968742       2.152839       5.985066           0.000001
           72              C       0.639328       5.186640      11.529884       0.113666      28.291646 0.32758968E+03  0.71867666E+04                                 8.177843                            6.098326       0.192900       2.088495                    0.999563      25.477403      71.115231       0.655814       0.425718      -1.056688       0.045837       0.028961      -0.006705       0.054633       0.008327       0.005903      -0.019963       0.035796       0.081779      -0.039805       0.006045       0.033760              9.683333      10.468790      -1.936223      -0.853169      12.893443       3.274794       5.687766          -0.000001
           73              C       1.053173       3.966367      11.052821      -0.178656      35.329430 0.43332313E+03  0.10169413E+05                                 9.316922                            6.928738       0.206662       2.036618                    0.999712      29.524282      84.541051       0.628195       0.415459      -1.065824       0.004172       0.018402      -0.016435       0.025023       0.022501       0.009379      -0.001362       0.018912      -0.007963      -0.024957      -0.002478       0.027435             11.108615      12.092669      -3.497886      -1.384603      15.006755       3.663720       6.226422          -0.000000
           74              C       2.406075       3.724663      10.880183       0.021821      38.254667 0.42969335E+03  0.99835100E+04                                 9.841807                            6.869118      -0.066160       1.981305                    0.999220      26.905243      74.694548       0.640187       0.411789      -1.076700      -0.009816       0.045651      -0.002701       0.046772       0.002312      -0.000459      -0.013133       0.013672       0.068500      -0.022338      -0.004372       0.026710             12.718862      11.962791      -3.699148      -1.670982      19.534058       4.779399       6.659737           0.000001
           75              C       3.303885       4.740759      11.196467      -0.155030      33.763769 0.43070170E+03  0.10080838E+05                                 9.034458                            6.911114       0.074148       1.994638                    0.999656      29.301695      83.473579       0.629267       0.415863      -1.066804      -0.011767      -0.003479      -0.004913       0.013218       0.006910       0.012885      -0.013799       0.043934      -0.001127      -0.031278       0.003265       0.028013             10.475703      10.276245      -1.123162      -1.009403      14.945365       3.781411       6.205501           0.000000
           76              C       2.822670       5.946796      11.685390       0.103383      26.525248 0.31132927E+03  0.67082931E+04                                 7.673684                            5.844602       0.432356       2.164294                    0.999815      25.017232      68.027031       0.690864       0.411454      -1.071349      -0.047659      -0.005219       0.001109       0.047957       0.019240       0.009630      -0.016544       0.019569       0.049460      -0.036713       0.013325       0.023388              8.874665       9.625326      -1.399179      -0.968191      11.654394       2.978431       5.344274          -0.000001
           77              C       1.299281      -3.424452      11.541744       0.602038      24.356705 0.25315114E+03  0.52509108E+04                                 7.805998                            5.647135      -0.010586       2.057659                    0.999492      22.180840      61.872529       0.625091       0.472398      -1.020967      -0.036036      -0.043587       0.031427       0.064700       0.002079       0.085376       0.031758       0.069992       0.111705      -0.077597      -0.038986       0.116584              9.854966       8.939599       2.469559      -4.356511      11.889163      -3.183528       8.736137           0.000000
           78              C       4.908393      -2.152130       8.235255       0.603989      24.655560 0.25403423E+03  0.52757963E+04                                 7.888131                            5.669362      -0.061184       2.043857                    0.999296      22.140139      61.873250       0.621588       0.474469      -1.019468       0.048677      -0.017149      -0.035814       0.062819      -0.040683       0.056231      -0.083866      -0.069640       0.038995      -0.079159      -0.052562       0.131721              9.993544      11.854772      -0.254301      -5.287798       7.737890       2.817535      10.387970           0.000001
           79              C       9.441438       6.634041       9.425275       0.258491      35.154766 0.34884627E+03  0.77333843E+04                                 9.452039                            6.294833      -0.011150       2.019821                    0.999067      24.600709      67.846678       0.648642       0.425957      -1.062135      -0.001289      -0.078217      -0.012191       0.079171       0.010051       0.023088       0.015249      -0.101693      -0.145450      -0.063516      -0.015031       0.078547             12.320147       8.976007       0.601722       3.944186      19.644280       0.620121       8.340155           0.000001
           80              C       8.704492       7.611509       8.772938      -0.224115      38.911351 0.47417353E+03  0.11387178E+05                                 9.933185                            7.231598       0.016699       1.958035                    0.999580      30.895427      89.634884       0.616687       0.413583      -1.066506      -0.004350       0.038269      -0.005315       0.038880       0.027753       0.000283       0.018310       0.041449       0.038613      -0.045656       0.013031       0.032625             12.088119       9.205088      -2.668916       3.963000      18.220001      -2.674413       8.839268           0.000001
           81              C       8.953349       8.964597       9.007516       0.005034      41.389379 0.43154917E+03  0.10036386E+05                                10.351006                            6.856593      -0.033437       1.992233                    0.999221      26.992140      74.946614       0.644676       0.408524      -1.078958       0.020744      -0.039876       0.018619       0.048652       0.010689      -0.004945       0.011785       0.005697      -0.003851      -0.019141       0.006081       0.013059             14.052035      12.824931      -4.045987       7.655137      16.385624      -4.299992      12.945551          -0.000000
           82              C       9.928153       9.333470       9.927376      -0.140746      38.102842 0.45418487E+03  0.10831287E+05                                 9.960491                            7.191142      -0.122075       1.926023                    0.999401      30.262229      88.581000       0.601540       0.426967      -1.054048      -0.004877      -0.014067      -0.003320       0.015254       0.010320      -0.038338       0.009362      -0.005530      -0.010462      -0.044554       0.008422       0.036132             12.445910      13.353321      -2.244904       8.009562      11.204450      -1.897833      12.779959           0.000000
           83              C      10.696722       8.351393      10.554673       0.012529      41.599016 0.43159355E+03  0.10043466E+05                                10.395121                            6.868081      -0.056908       1.986976                    0.999153      26.915536      74.897385       0.642200       0.409852      -1.077461      -0.026482      -0.019168      -0.031601       0.045469      -0.011448      -0.021428       0.002611       0.000427      -0.000075      -0.023191      -0.002324       0.025515             14.072524      15.466061       0.804144       9.469087      12.792487       1.013876      13.959023           0.000000
           84              C      10.462989       6.997152      10.308235      -0.209067      38.537127 0.48936719E+03  0.11881763E+05                                10.011179                            7.451694      -0.089307       1.931869                    0.999219      31.078663      91.583050       0.592862       0.425507      -1.055685       0.015441       0.021190       0.004040       0.026528      -0.010439      -0.025320      -0.020584      -0.010827       0.039876      -0.038687       0.004747       0.033941             11.991450      11.067545       2.493796       5.547061      14.833563       2.535962      10.073242           0.000001
           85              C       9.874532       4.171964       9.372561       0.479077      27.998673 0.28002499E+03  0.59047214E+04                                 8.347600                            5.813511       0.017028       2.060119                    0.999390      22.561443      61.663374       0.641789       0.452597      -1.041039       0.025529       0.059174       0.018590       0.067073       0.003682      -0.061586      -0.000704      -0.029764       0.091686      -0.068576      -0.000381       0.068957             10.595813       8.833626       0.988027       2.525918      16.968746       2.152840       5.985067           0.000001
           86              C       7.513828       1.397545       8.237890       0.113666      28.291629 0.32758944E+03  0.71867601E+04                                 8.177840                            6.098324       0.192903       2.088497                    0.999563      25.477393      71.115197       0.655814       0.425718      -1.056688       0.045837      -0.028961       0.006705       0.054633      -0.008327      -0.005903      -0.019963       0.035796       0.081780      -0.039805       0.006045       0.033760              9.683329      10.468784       1.936222       0.853168      12.893440       3.274794       5.687764           0.000000
           87              C       7.927673       2.617818       8.714953      -0.178655      35.329402 0.43332273E+03  0.10169401E+05                                 9.316915                            6.928733       0.206664       2.036619                    0.999712      29.524269      84.540989       0.628195       0.415458      -1.065824       0.004172      -0.018402       0.016435       0.025023      -0.022501      -0.009379      -0.001361       0.018912      -0.007964      -0.024956      -0.002479       0.027435             11.108607      12.092658       3.497882       1.384601      15.006746       3.663718       6.226418           0.000000
           88              C       9.280575       2.859522       8.887591       0.021821      38.254691 0.42969365E+03  0.99835183E+04                                 9.841810                            6.869120      -0.066159       1.981305                    0.999220      26.905254      74.694577       0.640187       0.411789      -1.076700      -0.009816      -0.045650       0.002701       0.046772      -0.002312       0.000459      -0.013132       0.013672       0.068498      -0.022337      -0.004372       0.026710             12.718867      11.962793       3.699151       1.670983      19.534068       4.779402       6.659740           0.000000
           89              C      10.178385       1.843426       8.571307      -0.155030      33.763751 0.43070141E+03  0.10080830E+05                                 9.034454                            6.911110       0.074150       1.994639                    0.999656      29.301684      83.473526       0.629268       0.415863      -1.066804      -0.011767       0.003479       0.004914       0.013218      -0.006910      -0.012885      -0.013799       0.043934      -0.001127      -0.031277       0.003264       0.028013             10.475698      10.276239       1.123164       1.009403      14.945358       3.781409       6.205498           0.000000
           90              C       9.697170       0.637389       8.082384       0.103383      26.525246 0.31132924E+03  0.67082923E+04                                 7.673684                            5.844602       0.432351       2.164292                    0.999815      25.017232      68.027031       0.690864       0.411454      -1.071349      -0.047659       0.005219      -0.001110       0.047957      -0.019240      -0.009630      -0.016544       0.019570       0.049462      -0.036714       0.013325       0.023389              8.874665       9.625325       1.399181       0.968191      11.654394       2.978431       5.344275          -0.000000
           91              C       8.173780      10.008637       8.226030       0.602037      24.356668 0.25315076E+03  0.52509012E+04                                 7.805991                            5.647132      -0.010583       2.057660                    0.999492      22.180828      61.872495       0.625091       0.472398      -1.020966      -0.036036       0.043588      -0.031426       0.064700      -0.002080      -0.085377       0.031758       0.069993       0.111705      -0.077598      -0.038987       0.116585              9.854956       8.939593      -2.469551       4.356508      11.889144      -3.183519       8.736129           0.000000
           92              C      11.782893       8.736315      11.532519       0.603987      24.655680 0.25403564E+03  0.52758322E+04                                 7.888149                            5.669373      -0.061179       2.043857                    0.999296      22.140208      61.873455       0.621589       0.474468      -1.019469       0.048677       0.017148       0.035815       0.062819       0.040683      -0.056229      -0.083865      -0.069639       0.038996      -0.079157      -0.052561       0.131719              9.993570      11.854805       0.254303       5.287817       7.737906       2.817542      10.387999           0.000001
           93              N      11.510663       7.743961       2.556632      -0.407172      40.616763 0.43307934E+03  0.10024122E+05                                 9.917115                            6.665800       0.043025       2.040375                    0.999033      27.950128      76.006962       0.687795       0.384741      -1.101461      -0.056875       0.069867       0.034996       0.096648       0.004159      -0.070885      -0.001871       0.036762      -0.197584      -0.099237       0.014255       0.084983             13.063803       7.798840      -0.101107      -1.354656      25.409968       1.672756       5.982600           0.000000
           94              N      12.248984       2.872932       1.331030      -0.189622      35.563102 0.46421328E+03  0.10856228E+05                                 9.004145                            6.938050       0.111832       2.092090                    0.997457      26.255102      70.136730       0.673529       0.388856      -1.106290      -0.045912       0.120217       0.051179       0.138489       0.039724       0.015863      -0.021932       0.097653       0.017357      -0.074309       0.013104       0.061205             10.638867      12.103591      -1.371315      -1.031173      13.417947       3.431819       6.395062           0.000002
           95              N       4.636163       3.777434       4.032626      -0.407172      40.616710 0.43307885E+03  0.10024107E+05                                 9.917105                            6.665796       0.043025       2.040375                    0.999033      27.950113      76.006899       0.687795       0.384741      -1.101461      -0.056875      -0.069867      -0.034996       0.096649      -0.004159       0.070885      -0.001871       0.036762      -0.197583      -0.099237       0.014254       0.084982             13.063785       7.798835       0.101107       1.354656      25.409927       1.672753       5.982595          -0.000000
           96              N       5.374484       8.648463       5.258228      -0.189629      35.563460 0.46421867E+03  0.10856384E+05                                 9.004192                            6.938081       0.111885       2.092102                    0.997458      26.255290      70.137306       0.673529       0.388855      -1.106291      -0.045912      -0.120219      -0.051180       0.138491      -0.039724      -0.015863      -0.021936       0.097655       0.017365      -0.074313       0.013108       0.061205             10.638927      12.103649       1.371330       1.031182      13.418034       3.431846       6.395097           0.000000
           97              N       2.238337       1.308829      10.621884      -0.407171      40.616644 0.43307826E+03  0.10024089E+05                                 9.917094                            6.665791       0.043027       2.040376                    0.999033      27.950089      76.006807       0.687795       0.384741      -1.101461       0.056875      -0.069867      -0.034996       0.096649       0.004159      -0.070885      -0.001871       0.036762      -0.197583      -0.099237       0.014254       0.084982             13.063766       7.798826      -0.101103      -1.354654      25.409885       1.672748       5.982588          -0.000000
           98              N       1.500016       6.179858      11.847486      -0.189627      35.563299 0.46421647E+03  0.10856319E+05                                 9.004165                            6.938064       0.111889       2.092105                    0.997458      26.255216      70.137036       0.673530       0.388855      -1.106291       0.045914      -0.120218      -0.051180       0.138491       0.039728       0.015863      -0.021936       0.097651       0.017362      -0.074313       0.013108       0.061205             10.638890      12.103617      -1.371319      -1.031177      13.417976       3.431828       6.395076           0.000001
           99              N       9.112837       5.275356       9.145890      -0.407172      40.616674 0.43307856E+03  0.10024098E+05                                 9.917099                            6.665793       0.043026       2.040376                    0.999033      27.950103      76.006857       0.687795       0.384741      -1.101461       0.056875       0.069867       0.034996       0.096649      -0.004159       0.070885      -0.001871       0.036762      -0.197583      -0.099237       0.014254       0.084982             13.063774       7.798830       0.101104       1.354655      25.409901       1.672750       5.982591          -0.000000
          100              N       8.374516       0.404327       7.920288      -0.189630      35.563429 0.46421843E+03  0.10856376E+05                                 9.004184                            6.938077       0.111896       2.092106                    0.997458      26.255280      70.137244       0.673529       0.388855      -1.106292       0.045913       0.120218       0.051180       0.138491      -0.039727      -0.015864      -0.021937       0.097652       0.017368      -0.074314       0.013109       0.061204             10.638914      12.103639       1.371328       1.031181      13.418013       3.431839       6.395091           0.000001
          101              O       9.660047       6.658610       3.328893      -0.475203      25.748944 0.36571422E+03  0.79593736E+04                                 6.742025                            5.788509       0.948046       2.377180                    0.999347      25.488541      63.103426       0.819118       0.343576      -1.155157       0.044644       0.036502      -0.018407       0.060534      -0.012158       0.001490       0.004966       0.113444       0.152812      -0.083672       0.032493       0.051180              7.300520       9.571914      -0.577320      -3.030523       6.360108       0.758474       5.969538          -0.000000
          102              O      13.377777      12.033488       0.909318      -0.573170      38.062790 0.56399740E+03  0.13740762E+05                                 9.050851                            7.371116       0.187375       2.099115                    0.997478      28.189070      74.937402       0.695908       0.361261      -1.135609      -0.010887       0.017606       0.015705       0.025983      -0.003631       0.008526       0.031818       0.129683       0.122903      -0.093109       0.038848       0.054262             10.688439      12.438679       1.112589      -5.997713       7.804850      -1.157783      11.821789           0.000000
          103              O      12.094995      -0.310932       1.744836      -0.543672      33.153063 0.49437459E+03  0.11638943E+05                                 8.175664                            6.839776       0.374441       2.172389                    0.998180      27.239222      70.877606       0.733145       0.354862      -1.142195       0.019037      -0.018845      -0.005859       0.027420      -0.004868       0.058843      -0.004519      -0.075713      -0.031941      -0.081448       0.033692       0.047756              9.367072       6.382371       1.134699      -1.292194      14.746139      -2.412164       6.972704          -0.000000
          104              O       9.033093      -1.793329       5.690483      -0.543484      33.826615 0.50106491E+03  0.11838240E+05                                 8.303158                            6.892941       0.373180       2.170723                    0.997989      27.319817      71.254005       0.729066       0.355587      -1.141411      -0.025053      -0.014442      -0.013134       0.031761      -0.038246       0.028054       0.013743      -0.102610       0.144157      -0.094734       0.038903       0.055831              9.605264       7.526325      -1.285191      -2.755581       9.804726       4.620513      11.484741           0.000001
          105              O       7.806682      10.466906       4.934036      -0.569893      37.455076 0.55620269E+03  0.13513093E+05                                 8.973806                            7.334166       0.221053       2.113497                    0.997112      28.143708      74.880684       0.695160       0.362660      -1.133731       0.014589       0.017205       0.005858       0.023306       0.022972       0.029605      -0.068247       0.042022      -0.116409      -0.100879       0.050153       0.050726             10.518566      15.581090       2.934565      -3.970044       7.999618      -0.458038       7.974989          -0.000001
          106              O       2.785547       4.862785       3.260365      -0.475203      25.748926 0.36571393E+03  0.79593657E+04                                 6.742022                            5.788507       0.948047       2.377180                    0.999347      25.488534      63.103400       0.819118       0.343576      -1.155157       0.044645      -0.036502       0.018407       0.060534       0.012159      -0.001489       0.004966       0.113444       0.152813      -0.083672       0.032493       0.051180              7.300516       9.571910       0.577317       3.030520       6.360103       0.758472       5.969534           0.000000
          107              O       6.503277      -0.512093       5.679940      -0.573172      38.062858 0.56399870E+03  0.13740801E+05                                 9.050860                            7.371123       0.187386       2.099117                    0.997479      28.189106      74.937516       0.695908       0.361261      -1.135609      -0.010886      -0.017605      -0.015706       0.025983       0.003631      -0.008527       0.031819       0.129685       0.122900      -0.093111       0.038847       0.054263             10.688451      12.438693      -1.112588       5.997722       7.804858      -1.157783      11.821803          -0.000000
          108              O       5.220495      11.832327       4.844422      -0.543671      33.153169 0.49437644E+03  0.11638999E+05                                 8.175687                            6.839794       0.374427       2.172383                    0.998180      27.239256      70.877767       0.733143       0.354862      -1.142194       0.019038       0.018844       0.005859       0.027420       0.004867      -0.058843      -0.004520      -0.075713      -0.031939      -0.081448       0.033693       0.047755              9.367100       6.382390      -1.134707       1.292202      14.746183      -2.412176       6.972726           0.000001
          109              O       2.158593      13.314724       0.898775      -0.543483      33.826629 0.50106505E+03  0.11838244E+05                                 8.303158                            6.892940       0.373193       2.170726                    0.997989      27.319825      71.254022       0.729066       0.355587      -1.141411      -0.025052       0.014443       0.013134       0.031760       0.038244      -0.028053       0.013743      -0.102613       0.144161      -0.094735       0.038903       0.055832              9.605265       7.526326       1.285193       2.755584       9.804725       4.620514      11.484744          -0.000000
          110              O       0.932182       1.054489       1.655222      -0.569890      37.454883 0.55619924E+03  0.13512987E+05                                 8.973775                            7.334141       0.221037       2.113494                    0.997111      28.143624      74.880383       0.695161       0.362660      -1.133731       0.014589      -0.017206      -0.005861       0.023307      -0.022973      -0.029604      -0.068246       0.042022      -0.116412      -0.100879       0.050151       0.050727             10.518527      15.581030      -2.934557       3.970023       7.999593      -0.458038       7.974958           0.000001
          111              O       4.088953       2.394180       9.849623      -0.475203      25.748912 0.36571374E+03  0.79593603E+04                                 6.742018                            5.788505       0.948047       2.377180                    0.999347      25.488532      63.103387       0.819118       0.343576      -1.155157      -0.044645      -0.036502       0.018407       0.060534      -0.012158       0.001490       0.004966       0.113445       0.152812      -0.083672       0.032493       0.051179              7.300512       9.571904      -0.577317      -3.030518       6.360100       0.758472       5.969532           0.000000
          112              O       0.371223      -2.980698      12.269198      -0.573174      38.062772 0.56399752E+03  0.13740762E+05                                 9.050840                            7.371109       0.187411       2.099126                    0.997478      28.189085      74.937386       0.695909       0.361260      -1.135609       0.010888      -0.017603      -0.015708       0.025984      -0.003634       0.008530       0.031819       0.129683       0.122900      -0.093110       0.038845       0.054265             10.688424      12.438663       1.112583      -5.997703       7.804839      -1.157778      11.821771           0.000000
          113              O       1.654005       9.363722      11.433680      -0.543670      33.153088 0.49437484E+03  0.11638952E+05                                 8.175675                            6.839784       0.374417       2.172382                    0.998180      27.239212      70.877631       0.733143       0.354862      -1.142194      -0.019039       0.018843       0.005861       0.027420      -0.004867       0.058843      -0.004522      -0.075718      -0.031941      -0.081449       0.033690       0.047759              9.367085       6.382380       1.134706      -1.292198      14.746161      -2.412171       6.972716           0.000001
          114              O       4.715907      10.846119       7.488033      -0.543484      33.826625 0.50106510E+03  0.11838247E+05                                 8.303163                            6.892945       0.373165       2.170718                    0.997989      27.319810      71.254005       0.729065       0.355588      -1.141411       0.025054       0.014444       0.013134       0.031762      -0.038245       0.028053       0.013743      -0.102607       0.144156      -0.094733       0.038902       0.055831              9.605270       7.526330      -1.285191      -2.755584       9.804731       4.620516      11.484749          -0.000001
          115              O       5.942318      -1.414116       8.244480      -0.569893      37.455033 0.55620198E+03  0.13513071E+05                                 8.973799                            7.334161       0.221058       2.113499                    0.997112      28.143692      74.880623       0.695160       0.362660      -1.133731      -0.014589      -0.017205      -0.005858       0.023306       0.022971       0.029605      -0.068247       0.042022      -0.116410      -0.100879       0.050154       0.050725             10.518555      15.581071       2.934563      -3.970037       7.999613      -0.458037       7.974981           0.000000
          116              O      10.963453       4.190005       9.918151      -0.475203      25.748914 0.36571375E+03  0.79593607E+04                                 6.742019                            5.788505       0.948045       2.377180                    0.999347      25.488531      63.103387       0.819118       0.343576      -1.155157      -0.044645       0.036502      -0.018407       0.060534       0.012158      -0.001490       0.004966       0.113445       0.152812      -0.083672       0.032493       0.051179              7.300513       9.571905       0.577317       3.030519       6.360101       0.758472       5.969533          -0.000000
          117              O       7.245723       9.564883       7.498576      -0.573173      38.062912 0.56399970E+03  0.13740831E+05                                 9.050866                            7.371127       0.187400       2.099121                    0.997479      28.189138      74.937608       0.695908       0.361260      -1.135609       0.010886       0.017604       0.015707       0.025983       0.003632      -0.008529       0.031819       0.129685       0.122901      -0.093111       0.038846       0.054265             10.688458      12.438700      -1.112589       5.997726       7.804863      -1.157785      11.821811           0.000000
          118              O       8.528505      -2.779537       8.334094      -0.543670      33.153123 0.49437564E+03  0.11638975E+05                                 8.175680                            6.839789       0.374423       2.172383                    0.998180      27.239235      70.877700       0.733143       0.354862      -1.142194      -0.019039      -0.018843      -0.005860       0.027420       0.004866      -0.058843      -0.004520      -0.075715      -0.031942      -0.081448       0.033692       0.047756              9.367090       6.382384      -1.134703       1.292200      14.746166      -2.412171       6.972720          -0.000000
          119              O      11.590407      -4.261934      12.279741      -0.543482      33.826498 0.50106284E+03  0.11838178E+05                                 8.303138                            6.892925       0.373166       2.170720                    0.997989      27.319760      71.253804       0.729067       0.355587      -1.141411       0.025055      -0.014445      -0.013132       0.031762       0.038244      -0.028052       0.013746      -0.102607       0.144157      -0.094732       0.038900       0.055832              9.605240       7.526303       1.285185       2.755570       9.804703       4.620501      11.484712           0.000001
          120              O      12.816818       7.998301      11.523294      -0.569892      37.455038 0.55620189E+03  0.13513068E+05                                 8.973797                            7.334158       0.221068       2.113502                    0.997112      28.143697      74.880628       0.695161       0.362660      -1.133731      -0.014590       0.017205       0.005860       0.023307      -0.022970      -0.029604      -0.068246       0.042019      -0.116406      -0.100877       0.050152       0.050725             10.518555      15.581073      -2.934562       3.970039       7.999610      -0.458038       7.974981           0.000000

******************************************************
Auxiliary information for the entire system
The total spin magnetic moment of the unit cell is   0.000021
The total net atomic charge of the unit cell is   0.000001
Accuracy of reproducing the electrostatic potential in the unit cell:
  The inner radius (bohr) =    5.0000
  The outer radius (bohr) =   12.0000
  Valid grid points have density less than (e/(bohr^3)) =    0.0001
  The number of valid grid points were=       192306
  The rms potential error without charges in kcal/mol is=      6.48344
  The rms potential error with partial charges in kcal/mol is=      0.63193
  The RRMSE value at monopole order=      0.09747
  The rms potential error with partial charges and cloud penetration in kcal/mol is=      0.63040
  The RRMSE value at monopole order with cloud penetration is=      0.09723
  The rms potential error with partial charges and atomic dipoles in kcal/mol is=      0.44352
  The RRMSE value at dipole order=      0.06841
  The rms potential error with partial charges, atomic dipoles and cloud penetration in kcal/mol is=      0.43510
  The RRMSE value at dipole order with cloud penetration=      0.06711

******************************************************
The electron densities and ab initio electrostatic potential were computed in VASP using the PBE functional and
projector augmented wave method. See the main text of the journal article for a description of computational details.
The atomic charges, dipoles, and quadrupoles were computed with the DDEC6 method as described in
(a) T. A. Manz and N. Gabaldon Limas, RSC Adv. 6 (2016) 47771-47801 DOI: 10.1039/c6ra04656h
(b) N. Gabaldon Limas and T. A. Manz, RSC Adv. 8 (2018) 2678-2707 DOI: 10.1039/c7ra11829e.
For each atom in the material, the electron cloud parameters were fit to the spherically averaged atom-in-material
electron density using radial positions for which this density was between 10^-4 and 10^-2 electrons per cubic bohr.
The polarizabilities, dispersion coefficients, and quantum Drude oscillator (QDO) parameters were fit using the MCLF method.
The magnetic structure of the system was optimized in VASP from the default ferromagnetic initial guess using spin polarization.
The atomic spin moments (ASMs) were computed on this optimized magnetic structure using the DDEC6 partition as inputs
to the method of T. A. Manz and D. S. Sholl, J. Chem. Theory Comput. 7 (2011) 4146-4164 DOI: 10.1021/ct200539n.
The RMSE and RRMSE were computed using a uniform grid with Ewald summation.
