# Supplementary material for: A collection of forcefield precursors for metal–organic frameworks
Source: RSC Adv. 2019 Nov 13;9(63):36492–507. doi: 10.1039/c9ra07327b (PMC9075174; doi:10.1039/c9ra07327b)
Supplement: RA-009-C9RA07327B-s4249 [file RA-009-C9RA07327B-s4249.xyz]

  178
jmolscript: load "" {1 1 1} spacegroup "x,y,z" unitcell [{     13.323800     0.000000     0.000000 }, {     -6.661900    11.538749     0.000000 }, {      0.000000     0.000000    14.336800 }]
Ho     6.661900     3.846327     2.399120     2.056634
Ho     0.000000     7.692422     4.769280     2.056635
Ho     0.000000     7.692422    11.937680     2.056634
Ho     6.661900     3.846327     9.567520     2.056634
Cu     6.661900     0.000000     0.000000     0.778619
Cu     3.330950     5.769374     0.000000     0.778619
Cu    -3.330950     5.769374     0.000000     0.778616
Cu     6.661900     0.000000     7.168400     0.778620
Cu    -3.330950     5.769374     7.168400     0.778623
Cu     3.330950     5.769374     7.168400     0.778619
H      2.151794    11.273358    13.204193     0.256067
H     10.004175     1.609655    14.041462     0.126878
H      9.673079     0.473089     0.735478     0.140575
H      8.575864     0.981948    11.548292     0.146637
H      8.481931     2.236210    12.485919     0.148642
H      2.025218     4.038562    13.204193     0.256069
H      3.053815     2.070052    14.041462     0.126883
H      2.235067     2.925073     0.735478     0.140576
H      3.224360     3.620859    11.548292     0.146638
H      4.357549     3.075077    12.485919     0.148645
H     -4.177011     7.765578    13.204193     0.256069
H      6.927710     7.859042    14.041462     0.126883
H      8.077554     8.140587     0.735478     0.140577
H      8.185477     6.935942    11.548292     0.146639
H      7.146220     6.227463    12.485919     0.148644
H      8.813694     0.265391     8.301007     0.256067
H      3.342275     9.929094     7.463738     0.126879
H      3.011179    11.065660     6.432922     0.140576
H      1.913964    10.556801     9.956908     0.146638
H      1.820031     9.302539     9.019281     0.148643
H      8.687118     7.500187     8.301007     0.256070
H     -3.608085     9.468697     7.463738     0.126882
H     -4.426833     8.613676     6.432922     0.140575
H     -3.437540     7.917890     9.956908     0.146639
H     -2.304351     8.463672     9.019281     0.148646
H      2.484889     3.773171     8.301007     0.256070
H      0.265810     3.679707     7.463738     0.126883
H      1.415654     3.398162     6.432922     0.140580
H      1.523577     4.602807     9.956908     0.146639
H      0.484320     5.311286     9.019281     0.148645
H      4.510106     0.265391     1.132607     0.256068
H     -3.342275     9.929094     0.295338     0.126878
H     -3.011179    11.065660    13.601322     0.140575
H     -1.913964    10.556801     2.788508     0.146638
H     -1.820031     9.302539     1.850881     0.148642
H      4.636682     7.500187     1.132607     0.256069
H      3.608085     9.468697     0.295338     0.126883
H      4.426833     8.613676    13.601322     0.140577
H      3.437540     7.917890     2.788508     0.146639
H      2.304351     8.463672     1.850881     0.148646
H     10.838911     3.773171     1.132607     0.256069
H     -0.265810     3.679707     0.295338     0.126882
H     -1.415654     3.398162    13.601322     0.140577
H     -1.523577     4.602807     2.788508     0.146639
H     -0.484320     5.311286     1.850881     0.148645
H     -2.151794    11.273358     6.035793     0.256067
H      3.319625     1.609655     6.873062     0.126879
H      3.650721     0.473089     7.903878     0.140576
H      4.747936     0.981948     4.379892     0.146638
H      4.841869     2.236210     5.317519     0.148643
H     -2.025218     4.038562     6.035793     0.256070
H     10.269985     2.070052     6.873062     0.126882
H     11.088733     2.925073     7.903878     0.140575
H     10.099440     3.620859     4.379892     0.146640
H      8.966251     3.075077     5.317519     0.148646
H      4.177011     7.765578     6.035793     0.256070
H      6.396090     7.859042     6.873062     0.126883
H      5.246246     8.140587     7.903878     0.140580
H      5.138323     6.935942     4.379892     0.146639
H      6.177580     6.227463     5.317519     0.148645
C      8.515241     2.134669     0.999275     0.650085
C      9.282691     1.149259     0.160572    -0.227984
C      8.124187     1.348880    12.323913    -0.247574
C      6.660568     1.456190    12.032876     0.691291
C      4.252957     3.097000     0.999275     0.650087
C      3.015842     2.925073     0.160572    -0.227983
C      3.767971     3.828557    12.323913    -0.247573
C      4.592714     5.042433    12.032876     0.691327
C      7.217502     6.307080     0.999275     0.650084
C      7.687166     7.464417     0.160572    -0.227978
C      8.093542     6.361312    12.323913    -0.247573
C      8.732419     5.040126    12.032876     0.691316
C      1.853341     9.404080     6.169125     0.650086
C      2.620791    10.389490     7.007828    -0.227985
C      1.462287    10.189869     9.181287    -0.247574
C     -0.001332    10.082559     9.472324     0.691291
C     -2.408943     8.441749     6.169125     0.650085
C     -3.646058     8.613676     7.007828    -0.227983
C     -2.893929     7.710192     9.181287    -0.247573
C     -2.069186     6.496316     9.472324     0.691326
C      0.555602     5.231669     6.169125     0.650085
C      1.025266     4.074332     7.007828    -0.227979
C      1.431642     5.177437     9.181287    -0.247574
C      2.070519     6.498623     9.472324     0.691316
C     -1.853341     9.404080    13.337525     0.650084
C     -2.620791    10.389490    14.176228    -0.227984
C     -1.462287    10.189869     2.012887    -0.247575
C      0.001332    10.082559     2.303924     0.691292
C      2.408943     8.441749    13.337525     0.650086
C      3.646058     8.613676    14.176228    -0.227983
C      2.893929     7.710192     2.012887    -0.247573
C      2.069186     6.496316     2.303924     0.691328
C     -0.555602     5.231669    13.337525     0.650084
C     -1.025266     4.074332    14.176228    -0.227978
C     -1.431642     5.177437     2.012887    -0.247574
C     -2.070519     6.498623     2.303924     0.691317
C      4.808559     2.134669     8.167675     0.650085
C      4.041109     1.149259     7.328972    -0.227985
C      5.199613     1.348880     5.155513    -0.247575
C      6.663232     1.456190     4.864476     0.691292
C      9.070843     3.097000     8.167675     0.650085
C     10.307958     2.925073     7.328972    -0.227983
C      9.555829     3.828557     5.155513    -0.247573
C      8.731086     5.042433     4.864476     0.691327
C      6.106298     6.307080     8.167675     0.650085
C      5.636634     7.464417     7.328972    -0.227980
C      5.230258     6.361312     5.155513    -0.247575
C      4.591381     5.040126     4.864476     0.691317
N      8.406652     0.495012    13.493796    -0.278403
N      2.887267     4.010869    13.493796    -0.278402
N      8.691781     7.032868    13.493796    -0.278402
N      1.744752    11.043737     8.011404    -0.278403
N     -3.774633     7.527880     8.011404    -0.278403
N      2.029881     4.505881     8.011404    -0.278403
N     -1.744752    11.043737     0.843004    -0.278403
N      3.774633     7.527880     0.843004    -0.278402
N     -2.029881     4.505881     0.843004    -0.278402
N      4.917148     0.495012     6.325396    -0.278403
N     10.436533     4.010869     6.325396    -0.278403
N      4.632019     7.032868     6.325396    -0.278403
O      7.256808     2.186593     0.851606    -0.677325
O      9.110148     2.839686     1.837978    -0.612526
O      6.302157     2.136976    11.047938    -0.666651
O      5.847816     0.851560    12.775522    -0.524544
O      4.927141     4.160873     0.851606    -0.677351
O      4.566066     2.229286     1.837978    -0.612505
O      5.361497     5.012433    11.047938    -0.666745
O      4.475464     6.048612    12.775522    -0.524537
O      7.801751     5.191283     0.851606    -0.677332
O      6.309485     6.469777     1.837978    -0.612535
O      8.322045     4.389340    11.047938    -0.666722
O      9.662420     4.638577    12.775522    -0.524534
O      0.594908     9.352156     6.316794    -0.677325
O      2.448248     8.699063     5.330422    -0.612526
O     -0.359743     9.401773    10.457262    -0.666650
O     -0.814084    10.687189     8.729678    -0.524545
O     -1.734759     7.377876     6.316794    -0.677353
O     -2.095834     9.309463     5.330422    -0.612504
O     -1.300403     6.526316    10.457262    -0.666745
O     -2.186436     5.490137     8.729678    -0.524537
O      1.139851     6.347466     6.316794    -0.677332
O     -0.352415     5.068972     5.330422    -0.612535
O      1.660145     7.149409    10.457262    -0.666722
O      3.000520     6.900172     8.729678    -0.524534
O     -0.594908     9.352156    13.485194    -0.677324
O     -2.448248     8.699063    12.498822    -0.612526
O      0.359743     9.401773     3.288862    -0.666651
O      0.814084    10.687189     1.561278    -0.524545
O      1.734759     7.377876    13.485194    -0.677351
O      2.095834     9.309463    12.498822    -0.612505
O      1.300403     6.526316     3.288862    -0.666746
O      2.186436     5.490137     1.561278    -0.524537
O     -1.139851     6.347466    13.485194    -0.677332
O      0.352415     5.068972    12.498822    -0.612535
O     -1.660145     7.149409     3.288862    -0.666722
O     -3.000520     6.900172     1.561278    -0.524534
O      6.066992     2.186593     8.020006    -0.677325
O      4.213652     2.839686     9.006378    -0.612526
O      7.021643     2.136976     3.879538    -0.666650
O      7.475984     0.851560     5.607122    -0.524545
O      8.396659     4.160873     8.020006    -0.677352
O      8.757734     2.229286     9.006378    -0.612504
O      7.962303     5.012433     3.879538    -0.666746
O      8.848336     6.048612     5.607122    -0.524537
O      5.522049     5.191283     8.020006    -0.677332
O      7.014315     6.469777     9.006378    -0.612535
O      5.001755     4.389340     3.879538    -0.666722
O      3.661380     4.638577     5.607122    -0.524535

The following XYZ coordinates are in angstroms. Other properties are in atomic units.
The sperically averaged electron density of each atom fit to a function of the form exp(a - br)
eigen_1, eigen_2 and eigen_3 are the three eigenvalues of traceless quadrupole moment tensor
  atom number  atomic symbol              X              Y              Z     net charge C6 coefficient C8 coefficient C10 coefficient fluctuating dipole atomic polarizability isotropic forcefield polarizability              a              b squared Pearson coefficient          <r^3>          <r^4>         wp_QDO          m_QDO          q_QDO       dipole_x       dipole_y       dipole_z         dipole            Qxy            Qxz            Qyz     Q(x^2-y^2)  Q(3z^2 - R^2)        eigen_1        eigen_2        eigen_3 static polarizability      alpha(xx)      alpha(xy)      alpha(xz)      alpha(yy)      alpha(yz)      alpha(zz) atomic spin moment
            1             Ho       6.661900       3.846327       2.399120       2.056634     136.554912 0.31797398E+04  0.10808914E+06                                17.056975                           14.929735       2.381215       2.509111                    0.999582      70.171312     159.312445       0.685444       0.262872      -1.357906      -0.000001       0.000137       0.005239       0.005241       0.000005       0.000005       0.000132       0.000083      -0.086233      -0.028745       0.014330       0.014414             19.330719      16.628052       0.000326       0.000079      16.627521      -0.000087      24.736584           0.003431
            2             Ho       0.000000       7.692422       4.769280       2.056635     136.554813 0.31797371E+04  0.10808903E+06                                17.056966                           14.929728       2.381215       2.509111                    0.999582      70.171292     159.312377       0.685444       0.262872      -1.357906      -0.000001      -0.000135      -0.005240       0.005242      -0.000005      -0.000004       0.000132       0.000090      -0.086232      -0.028744       0.014327       0.014417             19.330708      16.628044      -0.000328      -0.000086      16.627515      -0.000079      24.736566           0.003431
            3             Ho       0.000000       7.692422      11.937680       2.056634     136.555051 0.31797438E+04  0.10808932E+06                                17.056989                           14.929747       2.381214       2.509111                    0.999582      70.171326     159.312519       0.685443       0.262872      -1.357906       0.000001      -0.000135      -0.005238       0.005240       0.000005       0.000005       0.000132       0.000084      -0.086233      -0.028745       0.014330       0.014414             19.330735      16.628065       0.000326       0.000079      16.627535      -0.000087      24.736605           0.003430
            4             Ho       6.661900       3.846327       9.567520       2.056634     136.554934 0.31797406E+04  0.10808918E+06                                17.056979                           14.929739       2.381214       2.509111                    0.999582      70.171302     159.312437       0.685443       0.262872      -1.357906       0.000001       0.000135       0.005239       0.005241      -0.000005      -0.000004       0.000132       0.000090      -0.086233      -0.028745       0.014327       0.014417             19.330723      16.628055      -0.000327      -0.000086      16.627527      -0.000080      24.736585           0.003431
            5             Cu       6.661900       0.000000       0.000000       0.778619      56.363715 0.11115538E+04  0.30689065E+05                                12.449634                           11.309208       1.405955       2.381663                    0.994969      40.939437     100.168998       0.514148       0.431484      -1.135760      -0.000000      -0.000000       0.000000       0.000000      -0.013314       0.077620      -0.030485      -0.020868       0.085899      -0.080810      -0.013979       0.094789             13.933766      10.774492       3.855668      -1.185554      16.522007      -4.307105      14.504799           0.745438
            6             Cu       3.330950       5.769374       0.000000       0.778619      56.363772 0.11115552E+04  0.30689110E+05                                12.449646                           11.309219       1.405948       2.381662                    0.994969      40.939401     100.168869       0.514147       0.431485      -1.135760      -0.000000       0.000000       0.000000       0.000000      -0.002384      -0.065208      -0.051983       0.033497       0.085884      -0.080815      -0.013970       0.094785             13.933803      11.746128      -4.416637      -3.137244      15.550410       3.180222      14.504871           0.745434
            7             Cu      -3.330950       5.769374       0.000000       0.778616      56.364008 0.11115594E+04  0.30689257E+05                                12.449680                           11.309240       1.405946       2.381660                    0.994969      40.939461     100.169080       0.514147       0.431485      -1.135760       0.000000      -0.000000       0.000000       0.000000       0.015695      -0.012411       0.082462      -0.012630       0.085893      -0.080809      -0.013978       0.094787             13.933843      18.424368       0.560983       4.322733       8.872287       1.126805      14.504874           0.745435
            8             Cu       6.661900       0.000000       7.168400       0.778620      56.363755 0.11115551E+04  0.30689108E+05                                12.449636                           11.309211       1.405967       2.381667                    0.994969      40.939476     100.169088       0.514148       0.431484      -1.135760      -0.000000      -0.000000       0.000000       0.000000       0.013311      -0.077621      -0.030488      -0.020865       0.085901      -0.080810      -0.013980       0.094790             13.933765      10.774483      -3.855649       1.185555      16.522004      -4.307112      14.504808           0.745448
            9             Cu      -3.330950       5.769374       7.168400       0.778623      56.363601 0.11115508E+04  0.30688947E+05                                12.449597                           11.309176       1.405987       2.381673                    0.994969      40.939388     100.168673       0.514150       0.431483      -1.135761       0.000000      -0.000000      -0.000000       0.000000       0.002381       0.065213      -0.051981       0.033493       0.085890      -0.080814      -0.013976       0.094790             13.933747      11.746063       4.416605       3.137227      15.550368       3.180209      14.504808           0.745450
           10             Cu       3.330950       5.769374       7.168400       0.778619      56.363987 0.11115584E+04  0.30689215E+05                                12.449661                           11.309220       1.405978       2.381670                    0.994969      40.939477     100.169017       0.514148       0.431484      -1.135761      -0.000000       0.000000      -0.000000       0.000000      -0.015693       0.012408       0.082465      -0.012632       0.085895      -0.080809      -0.013982       0.094791             13.933823      18.424360      -0.560986      -4.322725       8.872270       1.126807      14.504841           0.745447
           11              H       2.151794      11.273358      13.204193       0.256067       0.691582 0.46312720E+01  0.40477106E+02                                 1.399461                            1.339713      -1.018979       2.461187                    0.998880       3.024069       8.538926       0.482217       1.453297      -0.672861       0.018969      -0.022339      -0.012255       0.031765      -0.004156       0.008663      -0.001578       0.003500       0.020303      -0.009157      -0.003747       0.012905              1.446029       1.172322      -0.193856      -0.007244       1.908762       0.152561       1.257002           0.000801
           12              H      10.004175       1.609655      14.041462       0.126878       1.028541 0.77051695E+01  0.74351739E+02                                 1.643925                            1.589900      -0.721913       2.535783                    0.999570       3.296479       8.918254       0.515951       1.230236      -0.721585       0.017290       0.013791      -0.018824       0.029042       0.007604      -0.003442       0.003218       0.002453       0.019349      -0.012109       0.004396       0.007713              1.663271       1.810757       0.399601      -0.200636       1.691428      -0.160909       1.487627           0.001859
           13              H       9.673079       0.473089       0.735478       0.140575       1.128038 0.86163013E+01  0.85126934E+02                                 1.724089                            1.663039      -0.965469       2.430867                    0.997838       3.288311       8.874071       0.515044       1.203692      -0.728708       0.008118      -0.022105       0.021816       0.032101      -0.001630       0.010949      -0.001892      -0.006123       0.021294      -0.012695      -0.000891       0.013586              1.739441       1.510717      -0.205422       0.162397       2.046391      -0.331327       1.661217          -0.000046
           14              H       8.575864       0.981948      11.548292       0.146637       0.977271 0.72698084E+01  0.69662888E+02                                 1.643796                            1.587844      -0.736750       2.548003                    0.999461       3.254945       8.994692       0.491477       1.300541      -0.706268       0.015175      -0.012220      -0.023774       0.030737      -0.005817      -0.001167       0.001546       0.001738       0.014217      -0.008265       0.002141       0.006123              1.670905       1.377841      -0.114284      -0.236611       1.560884       0.278709       2.073989           0.000579
           15              H       8.481931       2.236210      12.485919       0.148642       0.951259 0.72526822E+01  0.70753454E+02                                 1.711061                            1.660047      -1.346536       2.256829                    0.993139       3.728943      11.044147       0.440640       1.424864      -0.677689       0.010246       0.026984       0.009054       0.030251      -0.003127       0.001473       0.002872      -0.012099      -0.000081      -0.007433      -0.000202       0.007635              1.739421       1.446582       0.305970       0.098200       2.267582       0.088800       1.504100           0.000164
           16              H       2.025218       4.038562      13.204193       0.256069       0.691564 0.46311102E+01  0.40475289E+02                                 1.399431                            1.339685      -1.018960       2.461200                    0.998880       3.024010       8.538683       0.482225       1.453288      -0.672863      -0.028832      -0.005258      -0.012256       0.031767       0.003593      -0.005697      -0.006712       0.005449       0.020302      -0.009157      -0.003746       0.012903              1.445997       1.892491      -0.221952       0.135740       1.188524      -0.070004       1.256977           0.000801
           17              H       3.053815       2.070052      14.041462       0.126883       1.028505 0.77048024E+01  0.74347170E+02                                 1.643874                            1.589852      -0.721901       2.535792                    0.999570       3.296401       8.917926       0.515965       1.230221      -0.721589       0.003298      -0.021870      -0.018824       0.029043      -0.002739       0.004508       0.001371      -0.014396       0.019348      -0.012108       0.004395       0.007713              1.663218       1.375156      -0.148120      -0.039031       2.126915       0.254198       1.487582           0.001859
           18              H       2.235067       2.925073       0.735478       0.140576       1.127996 0.86158839E+01  0.85121578E+02                                 1.724030                            1.662986      -0.965442       2.430880                    0.997838       3.288239       8.873744       0.515060       1.203673      -0.728713      -0.023203       0.004021       0.021816       0.032101      -0.001835      -0.007113      -0.008536       0.005884       0.021292      -0.012695      -0.000892       0.013587              1.739381       2.090295      -0.129234      -0.368117       1.466689       0.025022       1.661161          -0.000046
           19              H       3.224360       3.620859      11.548292       0.146638       0.977248 0.72695831E+01  0.69660122E+02                                 1.643766                            1.587816      -0.736730       2.548014                    0.999462       3.254887       8.994464       0.491484       1.300536      -0.706269      -0.018170      -0.007033      -0.023774       0.030738       0.003663       0.001922       0.000238       0.009208       0.014216      -0.008266       0.002143       0.006123              1.670873       1.614068      -0.022117       0.359664       1.324608       0.065554       2.073944           0.000579
           20              H       4.357549       3.075077      12.485919       0.148645       0.951253 0.72526250E+01  0.70752789E+02                                 1.711057                            1.660043      -1.346548       2.256824                    0.993139       3.728928      11.044111       0.440639       1.424869      -0.677688       0.018246      -0.022365       0.009056       0.030251      -0.003673       0.001753      -0.002713       0.011465      -0.000081      -0.007433      -0.000202       0.007635              1.739417       1.797348      -0.508486       0.027804       1.916806      -0.129445       1.504097           0.000164
           21              H      -4.177011       7.765578      13.204193       0.256069       0.691584 0.46312839E+01  0.40477215E+02                                 1.399460                            1.339711      -1.018981       2.461187                    0.998880       3.024072       8.538920       0.482219       1.453290      -0.672863       0.009862       0.027597      -0.012255       0.031765       0.000562      -0.002965       0.008291      -0.008947       0.020303      -0.009157      -0.003747       0.012904              1.446027       1.556765       0.415817      -0.128499       1.524316      -0.082554       1.257001           0.000801
           22              H       6.927710       7.859042      14.041462       0.126883       1.028502 0.77047752E+01  0.74346842E+02                                 1.643872                            1.589850      -0.721882       2.535802                    0.999570       3.296391       8.917895       0.515965       1.230222      -0.721589      -0.020589       0.008079      -0.018823       0.029043      -0.004865      -0.001066      -0.004590       0.011942       0.019349      -0.012109       0.004395       0.007714              1.663215       2.067246      -0.251460       0.239657       1.434818      -0.093298       1.487581           0.001859
           23              H       8.077554       8.140587       0.735478       0.140577       1.127990 0.86158238E+01  0.85120880E+02                                 1.724028                            1.662984      -0.965432       2.430887                    0.997838       3.288228       8.873724       0.515058       1.203678      -0.728711       0.015084       0.018084       0.021816       0.032101       0.003465      -0.003837       0.010429       0.000238       0.021294      -0.012695      -0.000891       0.013587              1.739380       1.734509       0.334647       0.205728       1.822471       0.306286       1.661159          -0.000046
           24              H       8.185477       6.935942      11.548292       0.146639       0.977250 0.72696137E+01  0.69660528E+02                                 1.643772                            1.587822      -0.736730       2.548014                    0.999461       3.254900       8.994524       0.491481       1.300540      -0.706268       0.002995       0.019252      -0.023774       0.030738       0.002155      -0.000754      -0.001784      -0.010946       0.014218      -0.008265       0.002141       0.006124              1.670879       1.416131       0.136399      -0.123060       1.522553      -0.344256       2.073953           0.000579
           25              H       7.146220       6.227463      12.485919       0.148644       0.951240 0.72524932E+01  0.70751139E+02                                 1.711038                            1.660027      -1.346512       2.256843                    0.993139       3.728889      11.043945       0.440642       1.424866      -0.677689      -0.028492      -0.004620       0.009055       0.030251       0.006802      -0.003223      -0.000161       0.000632      -0.000081      -0.007433      -0.000202       0.007635              1.739397       2.327272       0.202514      -0.126000       1.386838       0.040643       1.504082           0.000164
           26              H       8.813694       0.265391       8.301007       0.256067       0.691590 0.46313355E+01  0.40477779E+02                                 1.399467                            1.339718      -1.018981       2.461186                    0.998880       3.024089       8.538980       0.482218       1.453289      -0.672863       0.018969       0.022339       0.012255       0.031765       0.004155      -0.008663      -0.001578       0.003499       0.020304      -0.009157      -0.003747       0.012905              1.446035       1.172326       0.193858       0.007244       1.908773       0.152562       1.257007           0.000801
           27              H       3.342275       9.929094       7.463738       0.126879       1.028525 0.77050065E+01  0.74349689E+02                                 1.643901                            1.589877      -0.721900       2.535789                    0.999570       3.296443       8.918095       0.515958       1.230227      -0.721588       0.017290      -0.013791       0.018824       0.029042      -0.007603       0.003442       0.003218       0.002454       0.019349      -0.012109       0.004395       0.007713              1.663245       1.810728      -0.399591       0.200630       1.691401      -0.160905       1.487605           0.001859
           28              H       3.011179      11.065660       6.432922       0.140576       1.128020 0.86161296E+01  0.85124755E+02                                 1.724066                            1.663018      -0.965458       2.430872                    0.997838       3.288284       8.873953       0.515050       1.203686      -0.728709       0.008118       0.022105      -0.021816       0.032101       0.001630      -0.010949      -0.001892      -0.006121       0.021293      -0.012695      -0.000891       0.013587              1.739418       1.510699       0.205418      -0.162394       2.046361      -0.331320       1.661195          -0.000046
           29              H       1.913964      10.556801       9.956908       0.146638       0.977268 0.72697868E+01  0.69662647E+02                                 1.643795                            1.587844      -0.736752       2.548002                    0.999461       3.254939       8.994681       0.491477       1.300544      -0.706267       0.015175       0.012220       0.023774       0.030737       0.005817       0.001167       0.001546       0.001738       0.014217      -0.008264       0.002141       0.006123              1.670904       1.377841       0.114284       0.236610       1.560883       0.278708       2.073987           0.000579
           30              H       1.820031       9.302539       9.019281       0.148643       0.951256 0.72526503E+01  0.70753073E+02                                 1.711058                            1.660044      -1.346535       2.256830                    0.993139       3.728934      11.044119       0.440640       1.424866      -0.677689       0.010246      -0.026985      -0.009055       0.030251       0.003127      -0.001472       0.002872      -0.012098      -0.000081      -0.007433      -0.000202       0.007635              1.739418       1.446579      -0.305969      -0.098200       2.267578       0.088800       1.504097           0.000164
           31              H       8.687118       7.500187       8.301007       0.256070       0.691564 0.46311206E+01  0.40475462E+02                                 1.399440                            1.339693      -1.018959       2.461200                    0.998880       3.024025       8.538774       0.482219       1.453302      -0.672861      -0.028832       0.005258       0.012256       0.031767      -0.003593       0.005697      -0.006713       0.005449       0.020302      -0.009158      -0.003746       0.012903              1.446006       1.892503       0.221954      -0.135741       1.188531      -0.070005       1.256985           0.000801
           32              H      -3.608085       9.468697       7.463738       0.126882       1.028528 0.77050475E+01  0.74350312E+02                                 1.643917                            1.589891      -0.721911       2.535787                    0.999570       3.296456       8.918194       0.515950       1.230242      -0.721584       0.003298       0.021870       0.018824       0.029043       0.002740      -0.004508       0.001371      -0.014397       0.019348      -0.012109       0.004396       0.007713              1.663262       1.375189       0.148127       0.039033       2.126978       0.254209       1.487619           0.001860
           33              H      -4.426833       8.613676       6.432922       0.140575       1.128034 0.86162651E+01  0.85126452E+02                                 1.724083                            1.663033      -0.965467       2.430868                    0.997838       3.288303       8.874031       0.515047       1.203688      -0.728709      -0.023202      -0.004021      -0.021816       0.032101       0.001836       0.007113      -0.008536       0.005884       0.021294      -0.012695      -0.000891       0.013586              1.739435       2.090366       0.129242       0.368134       1.466730       0.025024       1.661210          -0.000046
           34              H      -3.437540       7.917890       9.956908       0.146639       0.977258 0.72696799E+01  0.69661313E+02                                 1.643778                            1.587828      -0.736733       2.548013                    0.999461       3.254915       8.994572       0.491481       1.300537      -0.706269      -0.018170       0.007032       0.023774       0.030738      -0.003662      -0.001922       0.000238       0.009208       0.014217      -0.008266       0.002143       0.006123              1.670886       1.614080       0.022117      -0.359668       1.324616       0.065555       2.073963           0.000579
           35              H      -2.304351       8.463672       9.019281       0.148646       0.951256 0.72526495E+01  0.70753069E+02                                 1.711058                            1.660044      -1.346543       2.256827                    0.993139       3.728935      11.044125       0.440640       1.424865      -0.677689       0.018245       0.022365      -0.009056       0.030250       0.003674      -0.001752      -0.002713       0.011464      -0.000081      -0.007433      -0.000202       0.007634              1.739418       1.797349       0.508486      -0.027804       1.916806      -0.129445       1.504098           0.000164
           36              H       2.484889       3.773171       8.301007       0.256070       0.691577 0.46312260E+01  0.40476565E+02                                 1.399449                            1.339702      -1.018986       2.461185                    0.998880       3.024046       8.538820       0.482222       1.453287      -0.672863       0.009862      -0.027597       0.012255       0.031766      -0.000562       0.002964       0.008291      -0.008948       0.020304      -0.009157      -0.003747       0.012904              1.446016       1.556753      -0.415811       0.128498       1.524304      -0.082553       1.256992           0.000801
           37              H       0.265810       3.679707       7.463738       0.126883       1.028499 0.77047467E+01  0.74346487E+02                                 1.643867                            1.589846      -0.721883       2.535801                    0.999570       3.296388       8.917878       0.515966       1.230220      -0.721589      -0.020588      -0.008079       0.018823       0.029043       0.004864       0.001067      -0.004590       0.011942       0.019349      -0.012108       0.004395       0.007714              1.663211       2.067240       0.251459      -0.239656       1.434815      -0.093297       1.487577           0.001859
           38              H       1.415654       3.398162       6.432922       0.140580       1.127972 0.86156457E+01  0.85118645E+02                                 1.724007                            1.662964      -0.965419       2.430894                    0.997838       3.288198       8.873606       0.515063       1.203675      -0.728712       0.015084      -0.018084      -0.021816       0.032101      -0.003465       0.003837       0.010428       0.000237       0.021293      -0.012695      -0.000892       0.013587              1.739358       1.734488      -0.334640      -0.205724       1.822447       0.306280       1.661138          -0.000046
           39              H       1.523577       4.602807       9.956908       0.146639       0.977243 0.72695438E+01  0.69659647E+02                                 1.643760                            1.587812      -0.736727       2.548016                    0.999462       3.254880       8.994437       0.491485       1.300535      -0.706269       0.002995      -0.019253       0.023774       0.030738      -0.002155       0.000754      -0.001784      -0.010947       0.014217      -0.008265       0.002141       0.006124              1.670867       1.416122      -0.136398       0.123059       1.522543      -0.344252       2.073936           0.000579
           40              H       0.484320       5.311286       9.019281       0.148645       0.951238 0.72524775E+01  0.70750968E+02                                 1.711038                            1.660026      -1.346517       2.256841                    0.993139       3.728887      11.043948       0.440641       1.424869      -0.677689      -0.028492       0.004620      -0.009055       0.030251      -0.006802       0.003224      -0.000161       0.000631      -0.000081      -0.007433      -0.000202       0.007635              1.739397       2.327273      -0.202513       0.126000       1.386837       0.040644       1.504082           0.000164
           41              H       4.510106       0.265391       1.132607       0.256068       0.691581 0.46312687E+01  0.40477073E+02                                 1.399461                            1.339713      -1.018979       2.461187                    0.998880       3.024068       8.538924       0.482217       1.453298      -0.672861      -0.018969       0.022339       0.012255       0.031765      -0.004156       0.008663      -0.001578       0.003500       0.020303      -0.009157      -0.003747       0.012905              1.446028       1.172321      -0.193856      -0.007244       1.908761       0.152561       1.257002           0.000801
           42              H      -3.342275       9.929094       0.295338       0.126878       1.028541 0.77051672E+01  0.74351708E+02                                 1.643925                            1.589899      -0.721913       2.535783                    0.999570       3.296479       8.918252       0.515952       1.230236      -0.721586      -0.017290      -0.013791       0.018824       0.029042       0.007604      -0.003442       0.003218       0.002453       0.019349      -0.012109       0.004396       0.007713              1.663270       1.810756       0.399601      -0.200635       1.691427      -0.160909       1.487626           0.001859
           43              H      -3.011179      11.065660      13.601322       0.140575       1.128037 0.86162914E+01  0.85126810E+02                                 1.724088                            1.663038      -0.965468       2.430867                    0.997838       3.288309       8.874064       0.515045       1.203692      -0.728708      -0.008118       0.022105      -0.021816       0.032101      -0.001630       0.010949      -0.001892      -0.006123       0.021294      -0.012695      -0.000891       0.013586              1.739440       1.510716      -0.205422       0.162397       2.046389      -0.331327       1.661216          -0.000046
           44              H      -1.913964      10.556801       2.788508       0.146638       0.977270 0.72698037E+01  0.69662830E+02                                 1.643795                            1.587843      -0.736749       2.548003                    0.999461       3.254944       8.994688       0.491478       1.300540      -0.706268      -0.015175       0.012220       0.023774       0.030737      -0.005817      -0.001167       0.001546       0.001738       0.014217      -0.008265       0.002141       0.006123              1.670904       1.377841      -0.114284      -0.236610       1.560883       0.278708       2.073987           0.000579
           45              H      -1.820031       9.302539       1.850881       0.148642       0.951259 0.72526812E+01  0.70753439E+02                                 1.711061                            1.660047      -1.346536       2.256829                    0.993139       3.728943      11.044145       0.440640       1.424863      -0.677689      -0.010246      -0.026984      -0.009054       0.030251      -0.003127       0.001473       0.002872      -0.012099      -0.000081      -0.007433      -0.000202       0.007635              1.739421       1.446581       0.305970       0.098200       2.267581       0.088800       1.504100           0.000164
           46              H       4.636682       7.500187       1.132607       0.256069       0.691564 0.46311102E+01  0.40475289E+02                                 1.399431                            1.339685      -1.018959       2.461200                    0.998880       3.024010       8.538683       0.482225       1.453288      -0.672863       0.028832       0.005258       0.012256       0.031767       0.003593      -0.005697      -0.006712       0.005449       0.020302      -0.009157      -0.003746       0.012903              1.445997       1.892491      -0.221952       0.135740       1.188524      -0.070004       1.256977           0.000801
           47              H       3.608085       9.468697       0.295338       0.126883       1.028504 0.77047965E+01  0.74347106E+02                                 1.643874                            1.589852      -0.721901       2.535792                    0.999570       3.296400       8.917926       0.515964       1.230222      -0.721589      -0.003298       0.021870       0.018824       0.029043      -0.002739       0.004508       0.001371      -0.014396       0.019348      -0.012108       0.004395       0.007713              1.663218       1.375156      -0.148120      -0.039031       2.126915       0.254198       1.487582           0.001859
           48              H       4.426833       8.613676      13.601322       0.140577       1.127995 0.86158704E+01  0.85121407E+02                                 1.724028                            1.662984      -0.965441       2.430880                    0.997838       3.288237       8.873735       0.515061       1.203672      -0.728713       0.023203      -0.004021      -0.021816       0.032101      -0.001835      -0.007113      -0.008536       0.005884       0.021292      -0.012695      -0.000892       0.013587              1.739379       2.090292      -0.129234      -0.368116       1.466687       0.025022       1.661159          -0.000046
           49              H       3.437540       7.917890       2.788508       0.146639       0.977247 0.72695788E+01  0.69660075E+02                                 1.643766                            1.587816      -0.736730       2.548014                    0.999462       3.254886       8.994463       0.491484       1.300536      -0.706269       0.018170       0.007033       0.023774       0.030738       0.003663       0.001922       0.000238       0.009208       0.014216      -0.008266       0.002143       0.006123              1.670873       1.614068      -0.022117       0.359664       1.324608       0.065554       2.073943           0.000579
           50              H       2.304351       8.463672       1.850881       0.148646       0.951252 0.72526179E+01  0.70752703E+02                                 1.711056                            1.660042      -1.346547       2.256825                    0.993139       3.728926      11.044104       0.440639       1.424869      -0.677688      -0.018246       0.022365      -0.009056       0.030251      -0.003674       0.001753      -0.002713       0.011465      -0.000081      -0.007433      -0.000202       0.007635              1.739416       1.797347      -0.508485       0.027804       1.916805      -0.129445       1.504096           0.000164
           51              H      10.838911       3.773171       1.132607       0.256069       0.691583 0.46312798E+01  0.40477172E+02                                 1.399459                            1.339711      -1.018980       2.461188                    0.998880       3.024071       8.538918       0.482219       1.453290      -0.672862      -0.009862      -0.027597       0.012255       0.031765       0.000562      -0.002965       0.008291      -0.008947       0.020303      -0.009157      -0.003747       0.012904              1.446027       1.556765       0.415816      -0.128499       1.524316      -0.082554       1.257001           0.000801
           52              H      -0.265810       3.679707       0.295338       0.126882       1.028502 0.77047790E+01  0.74346889E+02                                 1.643872                            1.589851      -0.721881       2.535802                    0.999570       3.296392       8.917899       0.515964       1.230222      -0.721589       0.020589      -0.008079       0.018823       0.029043      -0.004865      -0.001066      -0.004590       0.011942       0.019349      -0.012109       0.004395       0.007714              1.663216       2.067247      -0.251460       0.239657       1.434819      -0.093298       1.487582           0.001859
           53              H      -1.415654       3.398162      13.601322       0.140577       1.127991 0.86158312E+01  0.85120963E+02                                 1.724028                            1.662983      -0.965433       2.430886                    0.997838       3.288230       8.873727       0.515059       1.203677      -0.728712      -0.015084      -0.018084      -0.021816       0.032101       0.003465      -0.003837       0.010429       0.000238       0.021294      -0.012695      -0.000891       0.013587              1.739380       1.734509       0.334647       0.205728       1.822471       0.306286       1.661158          -0.000046
           54              H      -1.523577       4.602807       2.788508       0.146639       0.977251 0.72696181E+01  0.69660577E+02                                 1.643772                            1.587822      -0.736730       2.548014                    0.999461       3.254901       8.994526       0.491482       1.300539      -0.706269      -0.002995      -0.019252       0.023774       0.030738       0.002155      -0.000754      -0.001784      -0.010946       0.014218      -0.008265       0.002141       0.006124              1.670879       1.416131       0.136399      -0.123060       1.522553      -0.344256       2.073953           0.000579
           55              H      -0.484320       5.311286       1.850881       0.148645       0.951240 0.72524907E+01  0.70751107E+02                                 1.711038                            1.660026      -1.346511       2.256844                    0.993139       3.728888      11.043941       0.440642       1.424865      -0.677689       0.028492       0.004620      -0.009055       0.030251       0.006802      -0.003223      -0.000161       0.000632      -0.000081      -0.007433      -0.000202       0.007634              1.739397       2.327271       0.202513      -0.126000       1.386837       0.040643       1.504082           0.000164
           56              H      -2.151794      11.273358       6.035793       0.256067       0.691589 0.46313320E+01  0.40477741E+02                                 1.399467                            1.339718      -1.018980       2.461186                    0.998880       3.024088       8.538977       0.482218       1.453289      -0.672863      -0.018969      -0.022339      -0.012255       0.031765       0.004156      -0.008663      -0.001578       0.003499       0.020304      -0.009157      -0.003747       0.012905              1.446035       1.172326       0.193858       0.007244       1.908772       0.152562       1.257007           0.000801
           57              H       3.319625       1.609655       6.873062       0.126879       1.028525 0.77050066E+01  0.74349690E+02                                 1.643901                            1.589877      -0.721901       2.535789                    0.999570       3.296443       8.918095       0.515958       1.230227      -0.721588      -0.017290       0.013791      -0.018824       0.029042      -0.007603       0.003442       0.003218       0.002454       0.019348      -0.012109       0.004395       0.007713              1.663245       1.810728      -0.399591       0.200630       1.691401      -0.160905       1.487605           0.001859
           58              H       3.650721       0.473089       7.903878       0.140576       1.128021 0.86161323E+01  0.85124797E+02                                 1.724068                            1.663020      -0.965458       2.430873                    0.997838       3.288284       8.873957       0.515049       1.203687      -0.728709      -0.008118      -0.022105       0.021816       0.032101       0.001630      -0.010949      -0.001892      -0.006121       0.021294      -0.012695      -0.000891       0.013587              1.739420       1.510700       0.205419      -0.162394       2.046363      -0.331320       1.661196          -0.000046
           59              H       4.747936       0.981948       4.379892       0.146638       0.977268 0.72697803E+01  0.69662569E+02                                 1.643795                            1.587843      -0.736752       2.548002                    0.999461       3.254938       8.994677       0.491477       1.300544      -0.706267      -0.015175      -0.012220      -0.023774       0.030737       0.005817       0.001167       0.001546       0.001738       0.014217      -0.008264       0.002141       0.006123              1.670903       1.377840       0.114284       0.236610       1.560882       0.278708       2.073985           0.000579
           60              H       4.841869       2.236210       5.317519       0.148643       0.951256 0.72526519E+01  0.70753088E+02                                 1.711058                            1.660044      -1.346535       2.256830                    0.993139       3.728934      11.044117       0.440640       1.424865      -0.677689      -0.010246       0.026985       0.009055       0.030251       0.003127      -0.001472       0.002872      -0.012098      -0.000081      -0.007433      -0.000202       0.007635              1.739418       1.446579      -0.305969      -0.098200       2.267577       0.088799       1.504097           0.000164
           61              H      -2.025218       4.038562       6.035793       0.256070       0.691564 0.46311223E+01  0.40475474E+02                                 1.399439                            1.339693      -1.018958       2.461201                    0.998880       3.024025       8.538770       0.482220       1.453301      -0.672861       0.028832      -0.005258      -0.012256       0.031767      -0.003593       0.005697      -0.006713       0.005449       0.020302      -0.009158      -0.003746       0.012903              1.446006       1.892502       0.221954      -0.135741       1.188530      -0.070005       1.256984           0.000801
           62              H      10.269985       2.070052       6.873062       0.126882       1.028529 0.77050480E+01  0.74350308E+02                                 1.643916                            1.589890      -0.721912       2.535786                    0.999570       3.296456       8.918190       0.515951       1.230241      -0.721584      -0.003298      -0.021870      -0.018824       0.029043       0.002740      -0.004508       0.001371      -0.014397       0.019348      -0.012109       0.004396       0.007713              1.663261       1.375188       0.148127       0.039033       2.126977       0.254208       1.487619           0.001859
           63              H      11.088733       2.925073       7.903878       0.140575       1.128033 0.86162569E+01  0.85126343E+02                                 1.724081                            1.663032      -0.965466       2.430868                    0.997838       3.288302       8.874024       0.515047       1.203688      -0.728709       0.023202       0.004021       0.021816       0.032100       0.001836       0.007113      -0.008536       0.005884       0.021294      -0.012695      -0.000891       0.013586              1.739433       2.090363       0.129241       0.368133       1.466729       0.025024       1.661209          -0.000046
           64              H      10.099440       3.620859       4.379892       0.146640       0.977257 0.72696705E+01  0.69661204E+02                                 1.643778                            1.587827      -0.736732       2.548013                    0.999461       3.254913       8.994567       0.491481       1.300538      -0.706269       0.018170      -0.007032      -0.023774       0.030737      -0.003662      -0.001922       0.000238       0.009208       0.014217      -0.008266       0.002143       0.006123              1.670885       1.614079       0.022117      -0.359668       1.324616       0.065555       2.073962           0.000579
           65              H       8.966251       3.075077       5.317519       0.148646       0.951256 0.72526490E+01  0.70753061E+02                                 1.711057                            1.660044      -1.346542       2.256827                    0.993139       3.728935      11.044124       0.440640       1.424865      -0.677689      -0.018245      -0.022365       0.009056       0.030250       0.003674      -0.001752      -0.002713       0.011464      -0.000081      -0.007433      -0.000202       0.007634              1.739417       1.797348       0.508486      -0.027804       1.916806      -0.129445       1.504098           0.000164
           66              H       4.177011       7.765578       6.035793       0.256070       0.691577 0.46312260E+01  0.40476565E+02                                 1.399449                            1.339702      -1.018985       2.461185                    0.998880       3.024046       8.538820       0.482222       1.453287      -0.672863      -0.009862       0.027597      -0.012255       0.031766      -0.000562       0.002964       0.008291      -0.008948       0.020303      -0.009157      -0.003747       0.012904              1.446016       1.556753      -0.415811       0.128498       1.524304      -0.082553       1.256992           0.000801
           67              H       6.396090       7.859042       6.873062       0.126883       1.028499 0.77047452E+01  0.74346474E+02                                 1.643868                            1.589846      -0.721884       2.535801                    0.999570       3.296388       8.917880       0.515966       1.230221      -0.721589       0.020588       0.008079      -0.018823       0.029043       0.004864       0.001067      -0.004590       0.011942       0.019349      -0.012108       0.004395       0.007714              1.663211       2.067240       0.251460      -0.239656       1.434815      -0.093297       1.487577           0.001859
           68              H       5.246246       8.140587       7.903878       0.140580       1.127972 0.86156466E+01  0.85118664E+02                                 1.724008                            1.662965      -0.965419       2.430894                    0.997838       3.288198       8.873609       0.515062       1.203676      -0.728712      -0.015084       0.018084       0.021816       0.032101      -0.003465       0.003837       0.010428       0.000237       0.021293      -0.012695      -0.000892       0.013587              1.739358       1.734488      -0.334640      -0.205724       1.822448       0.306281       1.661139          -0.000046
           69              H       5.138323       6.935942       4.379892       0.146639       0.977243 0.72695373E+01  0.69659568E+02                                 1.643759                            1.587811      -0.736726       2.548016                    0.999462       3.254879       8.994433       0.491485       1.300535      -0.706269      -0.002995       0.019253      -0.023774       0.030738      -0.002155       0.000754      -0.001784      -0.010947       0.014217      -0.008265       0.002141       0.006124              1.670866       1.416122      -0.136397       0.123059       1.522543      -0.344252       2.073934           0.000579
           70              H       6.177580       6.227463       5.317519       0.148645       0.951238 0.72524733E+01  0.70750914E+02                                 1.711038                            1.660026      -1.346516       2.256842                    0.993139       3.728886      11.043943       0.440641       1.424869      -0.677689       0.028492      -0.004620       0.009055       0.030251      -0.006802       0.003224      -0.000161       0.000631      -0.000081      -0.007433      -0.000202       0.007635              1.739397       2.327271      -0.202513       0.126000       1.386837       0.040644       1.504082           0.000164
           71              C       8.515241       2.134669       0.999275       0.650085      19.825034 0.24276858E+03  0.50254565E+04                                 6.931845                            5.661137      -0.221829       1.994843                    0.999448      22.264903      63.783681       0.597691       0.495047      -1.000580      -0.028124       0.013162       0.011139       0.032988       0.016136      -0.000758      -0.087014      -0.074873       0.092097      -0.068861      -0.045472       0.114333              7.645953       7.429097       0.630822       0.399137       8.111926       3.672505       7.396835           0.001012
           72              C       9.282691       1.149259       0.160572      -0.227984      25.895608 0.40294439E+03  0.93194180E+04                                 7.594283                            6.631579       0.031834       2.007442                    0.998587      29.111367      83.723640       0.647057       0.409280      -1.066009      -0.066123      -0.046611      -0.072095       0.108363       0.026221       0.049936       0.012576       0.012568       0.099141      -0.052318      -0.020155       0.072473              8.123260       6.989174       0.456524       0.302035       9.198879       1.881734       8.181727           0.000524
           73              C       8.124187       1.348880      12.323913      -0.247574      25.685894 0.42088369E+03  0.98684799E+04                                 7.635388                            6.836623      -0.217687       1.933813                    0.996484      29.484976      86.164443       0.627286       0.416440      -1.058431       0.031836      -0.063817       0.085131       0.111056      -0.017978       0.017150      -0.025831      -0.066273       0.120592      -0.058996      -0.001872       0.060868              8.047001       6.915325      -0.226466       1.146907       7.873151      -1.285416       9.352526           0.000810
           74              C       6.660568       1.456190      12.032876       0.691291      19.386187 0.22054409E+03  0.44398246E+04                                 6.746350                            5.368020       0.056627       2.106352                    0.999777      20.858578      58.183792       0.620971       0.489964      -1.007072      -0.059863       0.004220      -0.023952       0.064615      -0.007787       0.003171       0.090736      -0.082685      -0.017534      -0.076308      -0.037154       0.113462              7.498334       6.746359      -0.070840       0.477117       6.766783      -3.688273       8.981861           0.001132
           75              C       4.252957       3.097000       0.999275       0.650087      19.824994 0.24276829E+03  0.50254480E+04                                 6.931832                            5.661131      -0.221851       1.994837                    0.999448      22.264870      63.783530       0.597692       0.495046      -1.000580       0.025464       0.017777       0.011132       0.032990      -0.040492      -0.074981       0.044163       0.009491       0.092101      -0.068864      -0.045473       0.114337              7.645933       7.394874      -0.611044       2.980892       8.146113      -2.181872       7.396813           0.001011
           76              C       3.015842       2.925073       0.160572      -0.227983      25.895445 0.40294142E+03  0.93193179E+04                                 7.594230                            6.631545       0.031860       2.007452                    0.998588      29.111087      83.722273       0.647061       0.409278      -1.066011      -0.007305       0.080568      -0.072096       0.108362      -0.007664      -0.014077      -0.049535      -0.051700       0.099130      -0.052314      -0.020159       0.072473              8.123198       8.251034      -1.185053       1.478615       7.936895      -1.202414       8.181665           0.000524
           77              C       3.767971       3.828557      12.323913      -0.247573      25.685622 0.42087743E+03  0.98682992E+04                                 7.635367                            6.836602      -0.217685       1.933817                    0.996484      29.484652      86.163422       0.627283       0.416444      -1.058428      -0.071184       0.004336       0.085130       0.111054      -0.019699      -0.030947      -0.001940       0.064282       0.120602      -0.058996      -0.001875       0.060871              8.046989       7.829816      -0.301512      -1.686677       6.958626      -0.350561       9.352524           0.000808
           78              C       4.592714       5.042433      12.032876       0.691327      19.385529 0.22053310E+03  0.44395576E+04                                 6.746282                            5.367949       0.056633       2.106370                    0.999778      20.858068      58.182481       0.620963       0.489975      -1.007064       0.033598       0.049733      -0.023962       0.064625      -0.031912       0.076998      -0.048117       0.054830      -0.017536      -0.076313      -0.037155       0.113468              7.498281       6.822971       0.026562      -3.432690       6.690038       1.430939       8.981835           0.001132
           79              C       7.217502       6.307080       0.999275       0.650084      19.824905 0.24276723E+03  0.50254232E+04                                 6.931818                            5.661121      -0.221908       1.994820                    0.999447      22.264897      63.783694       0.597692       0.495047      -1.000580       0.002659      -0.030932       0.011134       0.032982       0.024353       0.075743       0.042866       0.065386       0.092085      -0.068876      -0.045468       0.114345              7.645925       8.487456      -0.019715      -3.380023       7.053482      -1.490632       7.396837           0.001012
           80              C       7.687166       7.464417       0.160572      -0.227978      25.895321 0.40293841E+03  0.93192308E+04                                 7.594209                            6.631522       0.031873       2.007460                    0.998587      29.110966      83.721842       0.647062       0.409279      -1.066011       0.073425      -0.033958      -0.072093       0.108360      -0.018555      -0.035864       0.036959       0.039131       0.099140      -0.052318      -0.020160       0.072478              8.123183       9.041695       0.728575      -1.780643       7.146189      -0.679329       8.181663           0.000525
           81              C       8.093542       6.361312      12.323913      -0.247573      25.685670 0.42087906E+03  0.98683441E+04                                 7.635365                            6.836607      -0.217663       1.933824                    0.996484      29.484708      86.163534       0.627284       0.416443      -1.058429       0.039347       0.059479       0.085130       0.111054       0.037687       0.013796       0.027768       0.001990       0.120593      -0.058996      -0.001873       0.060869              8.046982       7.437532       0.527997       0.539761       7.350881       1.635979       9.352532           0.000811
           82              C       8.732419       5.040126      12.032876       0.691316      19.385630 0.22053563E+03  0.44396194E+04                                 6.746287                            5.367966       0.056652       2.106373                    0.999778      20.858188      58.182806       0.620965       0.489973      -1.007066       0.026273      -0.053962      -0.023957       0.064623       0.039698      -0.080171      -0.042623       0.027855      -0.017544      -0.076315      -0.037152       0.113468              7.498274       6.700288       0.044263       2.955583       6.812714       2.257283       8.981821           0.001131
           83              C       1.853341       9.404080       6.169125       0.650086      19.825037 0.24276860E+03  0.50254556E+04                                 6.931839                            5.661132      -0.221832       1.994843                    0.999448      22.264880      63.783539       0.597692       0.495046      -1.000581      -0.028124      -0.013162      -0.011139       0.032989      -0.016136       0.000758      -0.087015      -0.074873       0.092098      -0.068862      -0.045472       0.114333              7.645945       7.429089      -0.630825      -0.399141       8.111918       3.672500       7.396827           0.001012
           84              C       2.620791      10.389490       7.007828      -0.227985      25.895611 0.40294459E+03  0.93194184E+04                                 7.594276                            6.631578       0.031850       2.007447                    0.998588      29.111320      83.723331       0.647058       0.409279      -1.066010      -0.066122       0.046611       0.072095       0.108362      -0.026222      -0.049936       0.012576       0.012573       0.099139      -0.052318      -0.020156       0.072474              8.123251       6.989164      -0.456518      -0.302037       9.198870       1.881745       8.181718           0.000525
           85              C       1.462287      10.189869       9.181287      -0.247574      25.685802 0.42088187E+03  0.98684341E+04                                 7.635404                            6.836637      -0.217689       1.933812                    0.996484      29.484918      86.164475       0.627281       0.416444      -1.058428       0.031836       0.063817      -0.085131       0.111056       0.017977      -0.017149      -0.025831      -0.066272       0.120592      -0.058995      -0.001872       0.060867              8.047017       6.915340       0.226472      -1.146910       7.873171      -1.285426       9.352541           0.000810
           86              C      -0.001332      10.082559       9.472324       0.691291      19.386180 0.22054399E+03  0.44398224E+04                                 6.746350                            5.368020       0.056625       2.106351                    0.999777      20.858577      58.183810       0.620971       0.489964      -1.007072      -0.059863      -0.004219       0.023952       0.064615       0.007787      -0.003171       0.090736      -0.082685      -0.017534      -0.076308      -0.037154       0.113462              7.498335       6.746359       0.070845      -0.477119       6.766784      -3.688274       8.981861           0.001132
           87              C      -2.408943       8.441749       6.169125       0.650085      19.825006 0.24276841E+03  0.50254533E+04                                 6.931844                            5.661139      -0.221851       1.994836                    0.999448      22.264909      63.783749       0.597690       0.495047      -1.000579       0.025464      -0.017777      -0.011132       0.032990       0.040492       0.074980       0.044163       0.009491       0.092101      -0.068864      -0.045472       0.114337              7.645949       7.394902       0.611042      -2.980908       8.146119      -2.181871       7.396827           0.001012
           88              C      -3.646058       8.613676       7.007828      -0.227983      25.895532 0.40294279E+03  0.93193691E+04                                 7.594265                            6.631564       0.031838       2.007445                    0.998587      29.111266      83.723220       0.647058       0.409279      -1.066009      -0.007304      -0.080569       0.072096       0.108363       0.007667       0.014077      -0.049535      -0.051700       0.099133      -0.052316      -0.020158       0.072473              8.123240       8.251078       1.185061      -1.478607       7.936938      -1.202409       8.181704           0.000522
           89              C      -2.893929       7.710192       9.181287      -0.247573      25.685802 0.42088090E+03  0.98683943E+04                                 7.635368                            6.836600      -0.217689       1.933815                    0.996484      29.484803      86.163739       0.627287       0.416440      -1.058431      -0.071184      -0.004336      -0.085130       0.111054       0.019701       0.030947      -0.001940       0.064282       0.120605      -0.058997      -0.001875       0.060872              8.046991       7.829813       0.301507       1.686676       6.958622      -0.350565       9.352537           0.000809
           90              C      -2.069186       6.496316       9.472324       0.691326      19.385549 0.22053330E+03  0.44395627E+04                                 6.746286                            5.367950       0.056631       2.106369                    0.999778      20.858090      58.182554       0.620963       0.489975      -1.007065       0.033598      -0.049732       0.023962       0.064624       0.031912      -0.076998      -0.048117       0.054830      -0.017535      -0.076312      -0.037155       0.113468              7.498286       6.822973      -0.026563       3.432692       6.690045       1.430941       8.981841           0.001133
           91              C       0.555602       5.231669       6.169125       0.650085      19.824881 0.24276693E+03  0.50254154E+04                                 6.931812                            5.661117      -0.221908       1.994820                    0.999447      22.264885      63.783646       0.597692       0.495046      -1.000580       0.002659       0.030932      -0.011133       0.032982      -0.024353      -0.075743       0.042866       0.065386       0.092085      -0.068876      -0.045468       0.114345              7.645917       8.487451       0.019720       3.380017       7.053471      -1.490626       7.396828           0.001011
           92              C       1.025266       4.074332       7.007828      -0.227979      25.895297 0.40293811E+03  0.93192198E+04                                 7.594203                            6.631519       0.031874       2.007460                    0.998587      29.110911      83.721601       0.647062       0.409279      -1.066012       0.073425       0.033958       0.072093       0.108360       0.018554       0.035864       0.036958       0.039128       0.099139      -0.052316      -0.020161       0.072477              8.123175       9.041693      -0.728568       1.780645       7.146179      -0.679333       8.181651           0.000525
           93              C       1.431642       5.177437       9.181287      -0.247574      25.685620 0.42087825E+03  0.98683209E+04                                 7.635361                            6.836605      -0.217660       1.933824                    0.996484      29.484656      86.163379       0.627283       0.416443      -1.058429       0.039347      -0.059479      -0.085130       0.111054      -0.037687      -0.013795       0.027767       0.001988       0.120592      -0.058996      -0.001872       0.060868              8.046976       7.437534      -0.527995      -0.539759       7.350875       1.635979       9.352518           0.000810
           94              C       2.070519       6.498623       9.472324       0.691316      19.385648 0.22053591E+03  0.44396266E+04                                 6.746293                            5.367970       0.056650       2.106372                    0.999778      20.858201      58.182862       0.620965       0.489973      -1.007066       0.026273       0.053962       0.023958       0.064623      -0.039698       0.080171      -0.042623       0.027855      -0.017543      -0.076316      -0.037153       0.113469              7.498280       6.700297      -0.044264      -2.955586       6.812716       2.257286       8.981827           0.001132
           95              C      -1.853341       9.404080      13.337525       0.650084      19.825042 0.24276869E+03  0.50254597E+04                                 6.931848                            5.661139      -0.221831       1.994843                    0.999448      22.264911      63.783718       0.597691       0.495047      -1.000580       0.028124      -0.013162      -0.011139       0.032988       0.016136      -0.000758      -0.087015      -0.074873       0.092097      -0.068861      -0.045472       0.114333              7.645956       7.429100       0.630823       0.399137       8.111930       3.672507       7.396838           0.001012
           96              C      -2.620791      10.389490      14.176228      -0.227984      25.895605 0.40294433E+03  0.93194164E+04                                 7.594283                            6.631579       0.031833       2.007442                    0.998587      29.111363      83.723628       0.647057       0.409280      -1.066009       0.066123       0.046611       0.072095       0.108363       0.026221       0.049936       0.012576       0.012568       0.099140      -0.052318      -0.020155       0.072473              8.123260       6.989174       0.456524       0.302035       9.198879       1.881735       8.181727           0.000523
           97              C      -1.462287      10.189869       2.012887      -0.247575      25.685910 0.42088403E+03  0.98684900E+04                                 7.635392                            6.836627      -0.217687       1.933813                    0.996484      29.484988      86.164491       0.627285       0.416440      -1.058431      -0.031836       0.063817      -0.085131       0.111056      -0.017978       0.017150      -0.025831      -0.066273       0.120592      -0.058996      -0.001872       0.060868              8.047005       6.915329      -0.226467       1.146908       7.873154      -1.285418       9.352531           0.000810
           98              C       0.001332      10.082559       2.303924       0.691292      19.386168 0.22054383E+03  0.44398182E+04                                 6.746347                            5.368018       0.056626       2.106352                    0.999777      20.858564      58.183748       0.620971       0.489964      -1.007072       0.059863      -0.004220       0.023952       0.064615      -0.007787       0.003171       0.090736      -0.082685      -0.017534      -0.076308      -0.037154       0.113462              7.498330       6.746355      -0.070840       0.477116       6.766780      -3.688271       8.981856           0.001132
           99              C       2.408943       8.441749      13.337525       0.650086      19.825000 0.24276837E+03  0.50254503E+04                                 6.931834                            5.661133      -0.221851       1.994837                    0.999448      22.264875      63.783553       0.597692       0.495046      -1.000580      -0.025464      -0.017777      -0.011132       0.032990      -0.040492      -0.074981       0.044164       0.009491       0.092101      -0.068864      -0.045473       0.114337              7.645936       7.394876      -0.611044       2.980894       8.146116      -2.181873       7.396816           0.001012
          100              C       3.646058       8.613676      14.176228      -0.227983      25.895458 0.40294168E+03  0.93193253E+04                                 7.594233                            6.631548       0.031859       2.007452                    0.998588      29.111095      83.722304       0.647061       0.409278      -1.066011       0.007305      -0.080568       0.072096       0.108362      -0.007664      -0.014077      -0.049535      -0.051700       0.099131      -0.052314      -0.020159       0.072473              8.123201       8.251037      -1.185054       1.478618       7.936898      -1.202415       8.181669           0.000524
          101              C       2.893929       7.710192       2.012887      -0.247573      25.685632 0.42087766E+03  0.98683061E+04                                 7.635370                            6.836604      -0.217685       1.933817                    0.996484      29.484659      86.163454       0.627282       0.416444      -1.058428       0.071184      -0.004336      -0.085130       0.111054      -0.019700      -0.030947      -0.001940       0.064282       0.120603      -0.058996      -0.001875       0.060871              8.046992       7.829819      -0.301511      -1.686678       6.958628      -0.350561       9.352528           0.000809
          102              C       2.069186       6.496316       2.303924       0.691328      19.385515 0.22053290E+03  0.44395526E+04                                 6.746280                            5.367947       0.056631       2.106370                    0.999778      20.858057      58.182448       0.620963       0.489975      -1.007064      -0.033598      -0.049733       0.023962       0.064625      -0.031912       0.076998      -0.048117       0.054830      -0.017535      -0.076313      -0.037155       0.113468              7.498279       6.822968       0.026562      -3.432689       6.690036       1.430939       8.981831           0.001132
          103              C      -0.555602       5.231669      13.337525       0.650084      19.824902 0.24276719E+03  0.50254225E+04                                 6.931820                            5.661122      -0.221910       1.994819                    0.999447      22.264897      63.783709       0.597692       0.495047      -1.000579      -0.002659       0.030932      -0.011133       0.032982       0.024353       0.075744       0.042866       0.065386       0.092086      -0.068877      -0.045469       0.114345              7.645927       8.487458      -0.019715      -3.380024       7.053484      -1.490633       7.396839           0.001013
          104              C      -1.025266       4.074332      14.176228      -0.227978      25.895314 0.40293826E+03  0.93192263E+04                                 7.594208                            6.631521       0.031872       2.007460                    0.998587      29.110961      83.721826       0.647062       0.409279      -1.066011      -0.073425       0.033958       0.072093       0.108360      -0.018555      -0.035864       0.036959       0.039131       0.099140      -0.052318      -0.020160       0.072478              8.123182       9.041695       0.728574      -1.780642       7.146188      -0.679329       8.181662           0.000522
          105              C      -1.431642       5.177437       2.012887      -0.247574      25.685680 0.42087926E+03  0.98683501E+04                                 7.635368                            6.836609      -0.217663       1.933823                    0.996484      29.484716      86.163568       0.627283       0.416443      -1.058429      -0.039347      -0.059479      -0.085130       0.111054       0.037687       0.013795       0.027768       0.001990       0.120593      -0.058996      -0.001873       0.060869              8.046985       7.437534       0.527998       0.539762       7.350884       1.635980       9.352537           0.000811
          106              C      -2.070519       6.498623       2.303924       0.691317      19.385617 0.22053546E+03  0.44396153E+04                                 6.746285                            5.367965       0.056651       2.106373                    0.999778      20.858180      58.182787       0.620965       0.489973      -1.007066      -0.026273       0.053962       0.023957       0.064623       0.039698      -0.080171      -0.042623       0.027855      -0.017544      -0.076315      -0.037152       0.113468              7.498272       6.700286       0.044263       2.955582       6.812712       2.257282       8.981818           0.001131
          107              C       4.808559       2.134669       8.167675       0.650085      19.825053 0.24276885E+03  0.50254621E+04                                 6.931843                            5.661136      -0.221834       1.994842                    0.999448      22.264894      63.783595       0.597692       0.495046      -1.000581       0.028124       0.013162       0.011139       0.032989      -0.016135       0.000758      -0.087015      -0.074873       0.092098      -0.068862      -0.045472       0.114333              7.645950       7.429094      -0.630825      -0.399141       8.111924       3.672503       7.396832           0.001012
          108              C       4.041109       1.149259       7.328972      -0.227985      25.895601 0.40294438E+03  0.93194126E+04                                 7.594274                            6.631576       0.031850       2.007447                    0.998588      29.111313      83.723308       0.647058       0.409279      -1.066010       0.066122      -0.046611      -0.072095       0.108362      -0.026222      -0.049936       0.012576       0.012573       0.099139      -0.052318      -0.020156       0.072474              8.123249       6.989162      -0.456517      -0.302036       9.198868       1.881744       8.181716           0.000524
          109              C       5.199613       1.348880       5.155513      -0.247575      25.685811 0.42088205E+03  0.98684396E+04                                 7.635406                            6.836639      -0.217688       1.933812                    0.996484      29.484924      86.164497       0.627281       0.416444      -1.058428      -0.031836      -0.063817       0.085131       0.111056       0.017977      -0.017150      -0.025831      -0.066272       0.120592      -0.058995      -0.001872       0.060867              8.047020       6.915342       0.226472      -1.146911       7.873173      -1.285427       9.352544           0.000809
          110              C       6.663232       1.456190       4.864476       0.691292      19.386166 0.22054380E+03  0.44398179E+04                                 6.746348                            5.368019       0.056624       2.106351                    0.999777      20.858567      58.183779       0.620971       0.489964      -1.007072       0.059863       0.004219      -0.023952       0.064615       0.007787      -0.003171       0.090736      -0.082685      -0.017534      -0.076308      -0.037154       0.113462              7.498332       6.746357       0.070845      -0.477118       6.766781      -3.688272       8.981858           0.001133
          111              C       9.070843       3.097000       8.167675       0.650085      19.825005 0.24276839E+03  0.50254531E+04                                 6.931845                            5.661140      -0.221852       1.994836                    0.999448      22.264909      63.783757       0.597690       0.495047      -1.000579      -0.025464       0.017777       0.011132       0.032990       0.040492       0.074980       0.044163       0.009491       0.092102      -0.068864      -0.045473       0.114337              7.645951       7.394903       0.611042      -2.980909       8.146121      -2.181872       7.396828           0.001012
          112              C      10.307958       2.925073       7.328972      -0.227983      25.895541 0.40294298E+03  0.93193746E+04                                 7.594267                            6.631566       0.031837       2.007444                    0.998587      29.111272      83.723240       0.647058       0.409279      -1.066009       0.007304       0.080569      -0.072096       0.108363       0.007667       0.014077      -0.049535      -0.051700       0.099133      -0.052316      -0.020157       0.072473              8.123242       8.251080       1.185062      -1.478609       7.936941      -1.202411       8.181706           0.000523
          113              C       9.555829       3.828557       5.155513      -0.247573      25.685819 0.42088126E+03  0.98684050E+04                                 7.635372                            6.836603      -0.217689       1.933815                    0.996484      29.484815      86.163787       0.627287       0.416440      -1.058431       0.071184       0.004336       0.085130       0.111054       0.019701       0.030947      -0.001940       0.064282       0.120605      -0.058997      -0.001875       0.060872              8.046995       7.829817       0.301507       1.686678       6.958625      -0.350565       9.352543           0.000809
          114              C       8.731086       5.042433       4.864476       0.691327      19.385534 0.22053310E+03  0.44395578E+04                                 6.746283                            5.367948       0.056630       2.106369                    0.999778      20.858080      58.182525       0.620963       0.489975      -1.007064      -0.033598       0.049732      -0.023962       0.064624       0.031912      -0.076998      -0.048117       0.054831      -0.017535      -0.076312      -0.037155       0.113468              7.498283       6.822970      -0.026564       3.432690       6.690042       1.430940       8.981837           0.001133
          115              C       6.106298       6.307080       8.167675       0.650085      19.824883 0.24276696E+03  0.50254164E+04                                 6.931813                            5.661118      -0.221909       1.994820                    0.999447      22.264888      63.783663       0.597692       0.495047      -1.000580      -0.002659      -0.030932       0.011133       0.032982      -0.024353      -0.075743       0.042866       0.065386       0.092085      -0.068876      -0.045468       0.114345              7.645918       8.487453       0.019720       3.380018       7.053473      -1.490627       7.396829           0.001012
          116              C       5.636634       7.464417       7.328972      -0.227980      25.895309 0.40293836E+03  0.93192274E+04                                 7.594206                            6.631522       0.031872       2.007459                    0.998587      29.110922      83.721654       0.647062       0.409279      -1.066011      -0.073425      -0.033958      -0.072093       0.108360       0.018554       0.035864       0.036958       0.039128       0.099139      -0.052316      -0.020161       0.072477              8.123179       9.041698      -0.728569       1.780647       7.146183      -0.679334       8.181656           0.000525
          117              C       5.230258       6.361312       5.155513      -0.247575      25.685636 0.42087860E+03  0.98683313E+04                                 7.635366                            6.836609      -0.217660       1.933824                    0.996484      29.484668      86.163431       0.627283       0.416443      -1.058429      -0.039347       0.059479       0.085130       0.111054      -0.037687      -0.013795       0.027767       0.001988       0.120592      -0.058996      -0.001872       0.060868              8.046980       7.437538      -0.527995      -0.539759       7.350879       1.635981       9.352524           0.000810
          118              C       4.591381       5.040126       4.864476       0.691317      19.385636 0.22053573E+03  0.44396221E+04                                 6.746291                            5.367969       0.056650       2.106372                    0.999778      20.858191      58.182830       0.620965       0.489973      -1.007066      -0.026273      -0.053962      -0.023958       0.064623      -0.039698       0.080171      -0.042623       0.027855      -0.017543      -0.076316      -0.037153       0.113469              7.498277       6.700295      -0.044264      -2.955585       6.812714       2.257285       8.981824           0.001132
          119              N       8.406652       0.495012      13.493796      -0.278403      31.518432 0.51048921E+03  0.12397790E+05                                 8.584548                            7.439933      -0.534921       1.852195                    0.998491      28.658039      81.664547       0.620248       0.406614      -1.078801       0.077835       0.144395      -0.035822       0.167903      -0.018096       0.081954       0.005260      -0.055633       0.185248      -0.103585       0.000240       0.103345              9.417654       6.819589       0.264556       1.624379      10.600336       0.059465      10.833038           0.056863
          120              N       2.887267       4.010869      13.493796      -0.278402      31.518200 0.51048418E+03  0.12397623E+05                                 8.584482                            7.439881      -0.534886       1.852208                    0.998492      28.657789      81.663383       0.620253       0.406613      -1.078804       0.086132      -0.139607      -0.035821       0.167905      -0.015042      -0.036418      -0.073601       0.059166       0.185242      -0.103584       0.000244       0.103340              9.417587       9.425998      -1.769379      -0.760678       7.993799      -1.436457      10.832965           0.056864
          121              N       8.691781       7.032868      13.493796      -0.278402      31.518681 0.51049367E+03  0.12397903E+05                                 8.584521                            7.439908      -0.534929       1.852194                    0.998491      28.658104      81.664263       0.620258       0.406608      -1.078808      -0.163968      -0.004790      -0.035821       0.167903       0.033138      -0.045531       0.068344      -0.003525       0.185248      -0.103585       0.000240       0.103344              9.417633       9.884226       1.504870      -0.863684       7.535655       1.376988      10.833019           0.056864
          122              N       1.744752      11.043737       8.011404      -0.278403      31.518753 0.51049564E+03  0.12397970E+05                                 8.584543                            7.439929      -0.534934       1.852191                    0.998491      28.658224      81.664811       0.620256       0.406609      -1.078806       0.077835      -0.144395       0.035821       0.167903       0.018096      -0.081954       0.005260      -0.055634       0.185250      -0.103586       0.000240       0.103346              9.417649       6.819580      -0.264541      -1.624369      10.600343       0.059461      10.833025           0.056860
          123              N      -3.774633       7.527880       8.011404      -0.278403      31.518377 0.51048758E+03  0.12397729E+05                                 8.584514                            7.439904      -0.534887       1.852207                    0.998492      28.657912      81.663870       0.620252       0.406612      -1.078804       0.086132       0.139607       0.035821       0.167905       0.015042       0.036419      -0.073602       0.059167       0.185243      -0.103585       0.000245       0.103341              9.417626       9.426019       1.769383       0.760681       7.993841      -1.436481      10.833018           0.056861
          124              N       2.029881       4.505881       8.011404      -0.278403      31.518355 0.51048727E+03  0.12397723E+05                                 8.584521                            7.439911      -0.534917       1.852197                    0.998491      28.657913      81.663935       0.620251       0.406614      -1.078803      -0.163969       0.004789       0.035821       0.167904      -0.033138       0.045531       0.068344      -0.003527       0.185247      -0.103585       0.000241       0.103344              9.417632       9.884235      -1.504866       0.863681       7.535650       1.376988      10.833010           0.056861
          125              N      -1.744752      11.043737       0.843004      -0.278403      31.518429 0.51048915E+03  0.12397789E+05                                 8.584547                            7.439933      -0.534921       1.852195                    0.998491      28.658037      81.664542       0.620248       0.406614      -1.078801      -0.077835      -0.144395       0.035822       0.167903      -0.018096       0.081954       0.005260      -0.055633       0.185249      -0.103585       0.000240       0.103345              9.417654       6.819589       0.264556       1.624379      10.600336       0.059465      10.833038           0.056863
          126              N       3.774633       7.527880       0.843004      -0.278402      31.518205 0.51048425E+03  0.12397626E+05                                 8.584484                            7.439882      -0.534886       1.852208                    0.998492      28.657791      81.663397       0.620253       0.406613      -1.078804      -0.086132       0.139607       0.035821       0.167905      -0.015042      -0.036418      -0.073601       0.059166       0.185242      -0.103584       0.000244       0.103340              9.417590       9.426001      -1.769380      -0.760678       7.993801      -1.436459      10.832967           0.056864
          127              N      -2.029881       4.505881       0.843004      -0.278402      31.518674 0.51049352E+03  0.12397899E+05                                 8.584520                            7.439907      -0.534928       1.852194                    0.998491      28.658100      81.664251       0.620258       0.406608      -1.078808       0.163968       0.004790       0.035821       0.167903       0.033138      -0.045531       0.068344      -0.003525       0.185248      -0.103585       0.000241       0.103344              9.417632       9.884226       1.504869      -0.863683       7.535654       1.376988      10.833018           0.056864
          128              N       4.917148       0.495012       6.325396      -0.278403      31.518752 0.51049562E+03  0.12397969E+05                                 8.584543                            7.439928      -0.534933       1.852191                    0.998491      28.658222      81.664800       0.620256       0.406609      -1.078807      -0.077835       0.144395      -0.035821       0.167903       0.018096      -0.081954       0.005260      -0.055634       0.185250      -0.103586       0.000240       0.103346              9.417649       6.819579      -0.264541      -1.624369      10.600342       0.059461      10.833024           0.056860
          129              N      10.436533       4.010869       6.325396      -0.278403      31.518368 0.51048738E+03  0.12397723E+05                                 8.584513                            7.439902      -0.534887       1.852207                    0.998492      28.657909      81.663857       0.620252       0.406612      -1.078804      -0.086132      -0.139607      -0.035821       0.167905       0.015042       0.036419      -0.073602       0.059167       0.185243      -0.103585       0.000245       0.103340              9.417624       9.426017       1.769382       0.760680       7.993840      -1.436479      10.833016           0.056861
          130              N       4.632019       7.032868       6.325396      -0.278403      31.518351 0.51048720E+03  0.12397721E+05                                 8.584521                            7.439911      -0.534917       1.852197                    0.998491      28.657911      81.663934       0.620251       0.406614      -1.078803       0.163969      -0.004789      -0.035822       0.167904      -0.033138       0.045531       0.068344      -0.003527       0.185247      -0.103585       0.000241       0.103344              9.417632       9.884234      -1.504867       0.863682       7.535651       1.376988      10.833011           0.056861
          131              O       7.256808       2.186593       0.851606      -0.677325      39.876550 0.75396483E+03  0.19750303E+05                                 9.317906                            8.613995      -0.049163       2.002293                    0.995106      30.311474      83.535870       0.633569       0.369054      -1.129642       0.016874      -0.025996      -0.042884       0.052911      -0.002905       0.010497      -0.076822       0.081514      -0.021487      -0.100579       0.038769       0.061810              9.751668      11.547635      -0.096812       0.111327       9.494876       2.506700       8.212492          -0.001639
          132              O       9.110148       2.839686       1.837978      -0.612526      35.524255 0.54744376E+03  0.13206921E+05                                 8.544158                            7.225178       0.423734       2.179709                    0.995051      28.158910      73.911120       0.709995       0.357593      -1.141232       0.011317      -0.005239      -0.004594       0.013290       0.080634       0.032868      -0.021159      -0.113016       0.100574      -0.124799       0.042781       0.082018              9.515450       8.740302       3.572791       1.828274       9.998995       3.564632       9.807053           0.000405
          133              O       6.302157       2.136976      11.047938      -0.666651      45.794340 0.66786265E+03  0.16935152E+05                                10.144560                            8.045401       0.216827       2.096033                    0.996354      29.333684      78.968425       0.664607       0.363446      -1.136471      -0.031887      -0.079856       0.042893       0.096092      -0.014142       0.021390       0.031623      -0.097283       0.107829      -0.074977       0.009627       0.065350             11.725260       6.874923      -1.717504       2.051661      11.929799      -6.615557      16.371059           0.008951
          134              O       5.847816       0.851560      12.775522      -0.524544      31.994219 0.49634865E+03  0.11664849E+05                                 7.901270                            6.837289       0.644456       2.277740                    0.997512      26.489418      68.248274       0.737907       0.353193      -1.146700       0.010225      -0.000357      -0.018533       0.021169       0.025704      -0.028440      -0.008688      -0.101767       0.120470      -0.082533       0.025944       0.056589              8.639954       6.582872       1.565879      -1.827813       9.245525      -4.109695      10.091464           0.054631
          135              O       4.927141       4.160873       0.851606      -0.677351      39.878486 0.75400808E+03  0.19751739E+05                                 9.318219                            8.614246      -0.049211       2.002262                    0.995106      30.312345      83.539177       0.633559       0.369054      -1.129641      -0.030946      -0.001623      -0.042904       0.052924       0.036745      -0.071798       0.029318      -0.035721      -0.021552      -0.100595       0.038769       0.061826              9.752034      10.092343       0.937357       2.115457      10.950839      -1.349717       8.212922          -0.001639
          136              O       4.566066       2.229286       1.837978      -0.612505      35.522988 0.54741890E+03  0.13206162E+05                                 8.543941                            7.225000       0.423735       2.179719                    0.995050      28.158389      73.909144       0.710006       0.357591      -1.141234      -0.010183      -0.007182      -0.004592       0.013280      -0.089253      -0.034758      -0.017880      -0.083143       0.100576      -0.124794       0.042779       0.082015              9.515197       6.589956      -2.331323       2.172802      12.148870      -3.365530       9.806766           0.000405
          137              O       5.361497       5.012433      11.047938      -0.666745      45.799730 0.66794643E+03  0.16937802E+05                                10.145242                            8.045823       0.217000       2.096042                    0.996360      29.335686      78.974967       0.664600       0.363438      -1.136477      -0.053240       0.067575       0.042946       0.096152      -0.035037       0.016771      -0.034387       0.073099       0.107666      -0.074943       0.009527       0.065416             11.726156      12.154353      -1.330220      -6.755789       6.651606       1.531216      16.372507           0.008950
          138              O       4.475464       6.048612      12.775522      -0.524537      31.993454 0.49633140E+03  0.11664330E+05                                 7.901119                            6.837143       0.644522       2.277768                    0.997512      26.489055      68.246776       0.737920       0.353190      -1.146703      -0.005418      -0.008674      -0.018535       0.021169      -0.056923       0.006691       0.028972       0.006369       0.120487      -0.082538       0.025945       0.056593              8.639814       7.223654      -1.935879      -2.645172       8.604445       3.637732      10.091344           0.054631
          139              O       7.801751       5.191283       0.851606      -0.677332      39.878442 0.75400749E+03  0.19751737E+05                                 9.318250                            8.614271      -0.049408       2.002202                    0.995110      30.312304      83.539342       0.633554       0.369056      -1.129638       0.014062       0.027606      -0.042903       0.052920      -0.033829       0.061290       0.047514      -0.045768      -0.021574      -0.100585       0.038766       0.061819              9.752081       9.924612      -0.840385      -2.226781      11.118598      -1.157131       8.213033          -0.001640
          140              O       6.309485       6.469777       1.837978      -0.612535      35.524619 0.54745289E+03  0.13207197E+05                                 8.544205                            7.225228       0.423648       2.179676                    0.995048      28.159191      73.912037       0.709994       0.357592      -1.141233      -0.001131       0.012446      -0.004597       0.013316       0.008627       0.001896       0.039067       0.196189       0.100600      -0.124822       0.042797       0.082025              9.515497      12.778491      -1.241433      -4.001163       5.960933      -0.199004       9.807066           0.000403
          141              O       8.322045       4.389340      11.047938      -0.666722      45.798679 0.66793622E+03  0.16937491E+05                                10.145137                            8.045802       0.216990       2.096046                    0.996360      29.335364      78.974168       0.664595       0.363442      -1.136473       0.085138       0.012296       0.042938       0.096142       0.049195      -0.038156       0.002703       0.024119       0.107696      -0.074976       0.009575       0.065402             11.725983       9.179281       3.047725       4.703906       9.626410       5.084807      16.372258           0.008950
          142              O       9.662420       4.638577      12.775522      -0.524534      31.993473 0.49633184E+03  0.11664346E+05                                 7.901130                            6.837153       0.644500       2.277762                    0.997512      26.489041      68.246799       0.737918       0.353191      -1.146702      -0.004805       0.009027      -0.018535       0.021169       0.031218       0.021744      -0.020281       0.095406       0.120484      -0.082536       0.025944       0.056592              8.639820       9.935785       0.370016       4.472947       5.892344       0.471895      10.091332           0.054631
          143              O       0.594908       9.352156       6.316794      -0.677325      39.876598 0.75396621E+03  0.19750348E+05                                 9.317913                            8.614004      -0.049163       2.002293                    0.995107      30.311499      83.535957       0.633569       0.369054      -1.129642       0.016875       0.025997       0.042884       0.052912       0.002904      -0.010497      -0.076822       0.081514      -0.021486      -0.100579       0.038769       0.061810              9.751675      11.547638       0.096820      -0.111322       9.494887       2.506703       8.212499          -0.001640
          144              O       2.448248       8.699063       5.330422      -0.612526      35.523941 0.54743771E+03  0.13206732E+05                                 8.544087                            7.225120       0.423736       2.179709                    0.995051      28.158857      73.910748       0.710001       0.357591      -1.141234       0.011317       0.005240       0.004593       0.013290      -0.080634      -0.032869      -0.021160      -0.113014       0.100573      -0.124799       0.042781       0.082018              9.515367       8.740229      -3.572754      -1.828261       9.998906       3.564597       9.806967           0.000405
          145              O      -0.359743       9.401773      10.457262      -0.666650      45.794366 0.66786292E+03  0.16935160E+05                                10.144565                            8.045403       0.216828       2.096033                    0.996354      29.333685      78.968437       0.664606       0.363446      -1.136471      -0.031887       0.079857      -0.042893       0.096092       0.014141      -0.021390       0.031622      -0.097282       0.107828      -0.074976       0.009627       0.065349             11.725267       6.874928       1.717512      -2.051668      11.929807      -6.615564      16.371067           0.008951
          146              O      -0.814084      10.687189       8.729678      -0.524545      31.994268 0.49634976E+03  0.11664882E+05                                 7.901278                            6.837297       0.644453       2.277739                    0.997512      26.489446      68.248375       0.737906       0.353193      -1.146699       0.010225       0.000358       0.018533       0.021169      -0.025706       0.028440      -0.008688      -0.101766       0.120470      -0.082533       0.025944       0.056589              8.639962       6.582877      -1.565873       1.827814       9.245532      -4.109698      10.091477           0.054629
          147              O      -1.734759       7.377876       6.316794      -0.677353      39.878580 0.75401029E+03  0.19751812E+05                                 9.318233                            8.614258      -0.049213       2.002261                    0.995106      30.312390      83.539339       0.633559       0.369054      -1.129641      -0.030945       0.001623       0.042904       0.052924      -0.036747       0.071799       0.029318      -0.035720      -0.021550      -0.100596       0.038768       0.061828              9.752050      10.092358      -0.937367      -2.115462      10.950859      -1.349717       8.212933          -0.001640
          148              O      -2.095834       9.309463       5.330422      -0.612504      35.523213 0.54742314E+03  0.13206294E+05                                 8.543989                            7.225038       0.423728       2.179717                    0.995050      28.158427      73.909393       0.710002       0.357593      -1.141233      -0.010183       0.007183       0.004593       0.013281       0.089251       0.034757      -0.017880      -0.083144       0.100575      -0.124792       0.042778       0.082014              9.515254       6.589997       2.331344      -2.172825      12.148940      -3.365553       9.806825           0.000405
          149              O      -1.300403       6.526316      10.457262      -0.666745      45.799854 0.66794836E+03  0.16937865E+05                                10.145261                            8.045836       0.216996       2.096040                    0.996360      29.335721      78.975105       0.664599       0.363438      -1.136477      -0.053240      -0.067575      -0.042946       0.096152       0.035036      -0.016771      -0.034388       0.073099       0.107667      -0.074943       0.009527       0.065416             11.726180      12.154372       1.330224       6.755805       6.651619       1.531223      16.372548           0.008950
          150              O      -2.186436       5.490137       8.729678      -0.524537      31.993585 0.49633366E+03  0.11664397E+05                                 7.901143                            6.837161       0.644514       2.277765                    0.997512      26.489091      68.246923       0.737919       0.353191      -1.146703      -0.005418       0.008674       0.018534       0.021169       0.056923      -0.006692       0.028972       0.006368       0.120485      -0.082538       0.025945       0.056593              8.639844       7.223672       1.935889       2.645184       8.604480       3.637751      10.091379           0.054628
          151              O       1.139851       6.347466       6.316794      -0.677332      39.878459 0.75400782E+03  0.19751748E+05                                 9.318252                            8.614273      -0.049403       2.002203                    0.995110      30.312311      83.539362       0.633554       0.369056      -1.129638       0.014061      -0.027606       0.042903       0.052919       0.033827      -0.061291       0.047514      -0.045768      -0.021574      -0.100585       0.038765       0.061820              9.752084       9.924623       0.840385       2.226783      11.118595      -1.157127       8.213033          -0.001640
          152              O      -0.352415       5.068972       5.330422      -0.612535      35.524736 0.54745518E+03  0.13207270E+05                                 8.544235                            7.225253       0.423650       2.179677                    0.995048      28.159205      73.912177       0.709991       0.357593      -1.141232      -0.001131      -0.012446       0.004597       0.013316      -0.008629      -0.001896       0.039067       0.196191       0.100603      -0.124823       0.042798       0.082026              9.515531      12.778541       1.241444       4.001174       5.960955      -0.199004       9.807097           0.000404
          153              O       1.660145       7.149409      10.457262      -0.666722      45.798609 0.66793515E+03  0.16937455E+05                                10.145121                            8.045791       0.216996       2.096048                    0.996360      29.335361      78.974110       0.664596       0.363441      -1.136474       0.085138      -0.012296      -0.042938       0.096142      -0.049196       0.038156       0.002703       0.024118       0.107697      -0.074978       0.009576       0.065403             11.725962       9.179271      -3.047720      -4.703898       9.626392       5.084794      16.372221           0.008950
          154              O       3.000520       6.900172       8.729678      -0.524534      31.993455 0.49633154E+03  0.11664336E+05                                 7.901123                            6.837148       0.644508       2.277764                    0.997512      26.489052      68.246805       0.737919       0.353191      -1.146702      -0.004805      -0.009028       0.018534       0.021169      -0.031219      -0.021744      -0.020282       0.095406       0.120482      -0.082537       0.025945       0.056591              8.639812       9.935783      -0.370017      -4.472940       5.892339       0.471896      10.091313           0.054629
          155              O      -0.594908       9.352156      13.485194      -0.677324      39.876549 0.75396481E+03  0.19750303E+05                                 9.317905                            8.613995      -0.049163       2.002293                    0.995106      30.311475      83.535871       0.633569       0.369054      -1.129642      -0.016874       0.025996       0.042884       0.052911      -0.002905       0.010497      -0.076822       0.081515      -0.021487      -0.100579       0.038769       0.061810              9.751667      11.547634      -0.096812       0.111327       9.494876       2.506700       8.212492          -0.001639
          156              O      -2.448248       8.699063      12.498822      -0.612526      35.524265 0.54744395E+03  0.13206926E+05                                 8.544158                            7.225178       0.423735       2.179709                    0.995051      28.158919      73.911141       0.709995       0.357593      -1.141232      -0.011317       0.005239       0.004594       0.013290       0.080634       0.032868      -0.021159      -0.113016       0.100574      -0.124799       0.042781       0.082018              9.515450       8.740303       3.572791       1.828274       9.998995       3.564632       9.807053           0.000404
          157              O       0.359743       9.401773       3.288862      -0.666651      45.794331 0.66786253E+03  0.16935148E+05                                10.144559                            8.045401       0.216826       2.096032                    0.996354      29.333679      78.968412       0.664607       0.363446      -1.136471       0.031887       0.079856      -0.042893       0.096092      -0.014142       0.021390       0.031623      -0.097282       0.107829      -0.074977       0.009627       0.065350             11.725260       6.874923      -1.717504       2.051661      11.929798      -6.615556      16.371058           0.008952
          158              O       0.814084      10.687189       1.561278      -0.524545      31.994216 0.49634862E+03  0.11664848E+05                                 7.901270                            6.837288       0.644456       2.277740                    0.997512      26.489417      68.248268       0.737907       0.353193      -1.146700      -0.010225       0.000357       0.018533       0.021169       0.025704      -0.028440      -0.008688      -0.101766       0.120470      -0.082533       0.025944       0.056589              8.639953       6.582872       1.565879      -1.827813       9.245524      -4.109694      10.091463           0.054631
          159              O       1.734759       7.377876      13.485194      -0.677351      39.878475 0.75400780E+03  0.19751729E+05                                 9.318216                            8.614244      -0.049210       2.002263                    0.995106      30.312341      83.539157       0.633559       0.369054      -1.129641       0.030946       0.001623       0.042904       0.052924       0.036745      -0.071798       0.029318      -0.035721      -0.021551      -0.100595       0.038768       0.061826              9.752032      10.092339       0.937358       2.115456      10.950836      -1.349716       8.212919          -0.001639
          160              O       2.095834       9.309463      12.498822      -0.612505      35.522977 0.54741868E+03  0.13206155E+05                                 8.543938                            7.224997       0.423736       2.179720                    0.995050      28.158389      73.909132       0.710006       0.357591      -1.141234       0.010183       0.007182       0.004592       0.013280      -0.089252      -0.034758      -0.017880      -0.083143       0.100576      -0.124794       0.042779       0.082015              9.515194       6.589953      -2.331321       2.172801      12.148865      -3.365529       9.806762           0.000405
          161              O       1.300403       6.526316       3.288862      -0.666746      45.799729 0.66794643E+03  0.16937802E+05                                10.145243                            8.045824       0.216999       2.096041                    0.996360      29.335684      78.974964       0.664599       0.363438      -1.136477       0.053240      -0.067575      -0.042946       0.096152      -0.035037       0.016771      -0.034387       0.073099       0.107666      -0.074943       0.009527       0.065416             11.726156      12.154354      -1.330220      -6.755789       6.651607       1.531216      16.372509           0.008951
          162              O       2.186436       5.490137       1.561278      -0.524537      31.993455 0.49633136E+03  0.11664329E+05                                 7.901119                            6.837142       0.644522       2.277769                    0.997512      26.489054      68.246771       0.737920       0.353190      -1.146703       0.005417       0.008674       0.018535       0.021169      -0.056923       0.006691       0.028972       0.006369       0.120487      -0.082538       0.025945       0.056593              8.639815       7.223654      -1.935879      -2.645173       8.604446       3.637733      10.091344           0.054631
          163              O      -1.139851       6.347466      13.485194      -0.677332      39.878446 0.75400758E+03  0.19751740E+05                                 9.318249                            8.614271      -0.049407       2.002202                    0.995110      30.312307      83.539346       0.633554       0.369056      -1.129638      -0.014062      -0.027606       0.042903       0.052920      -0.033829       0.061290       0.047514      -0.045768      -0.021574      -0.100585       0.038766       0.061819              9.752080       9.924610      -0.840384      -2.226780      11.118598      -1.157131       8.213033          -0.001640
          164              O       0.352415       5.068972      12.498822      -0.612535      35.524628 0.54745309E+03  0.13207203E+05                                 8.544205                            7.225228       0.423649       2.179676                    0.995048      28.159200      73.912058       0.709994       0.357592      -1.141233       0.001131      -0.012446       0.004597       0.013316       0.008627       0.001896       0.039066       0.196190       0.100601      -0.124822       0.042797       0.082025              9.515497      12.778491      -1.241433      -4.001163       5.960933      -0.199005       9.807065           0.000404
          165              O      -1.660145       7.149409       3.288862      -0.666722      45.798676 0.66793621E+03  0.16937491E+05                                10.145138                            8.045803       0.216988       2.096046                    0.996360      29.335361      78.974163       0.664595       0.363442      -1.136473      -0.085138      -0.012296      -0.042938       0.096142       0.049195      -0.038156       0.002703       0.024119       0.107696      -0.074976       0.009575       0.065402             11.725983       9.179281       3.047725       4.703906       9.626410       5.084808      16.372258           0.008950
          166              O      -3.000520       6.900172       1.561278      -0.524534      31.993482 0.49633207E+03  0.11664353E+05                                 7.901131                            6.837155       0.644499       2.277762                    0.997512      26.489045      68.246813       0.737918       0.353191      -1.146702       0.004805      -0.009027       0.018535       0.021169       0.031218       0.021744      -0.020281       0.095406       0.120483      -0.082536       0.025944       0.056592              8.639821       9.935787       0.370016       4.472947       5.892345       0.471895      10.091332           0.054631
          167              O       6.066992       2.186593       8.020006      -0.677325      39.876587 0.75396593E+03  0.19750339E+05                                 9.317910                            8.614001      -0.049161       2.002293                    0.995107      30.311496      83.535940       0.633569       0.369054      -1.129643      -0.016875      -0.025997      -0.042884       0.052912       0.002904      -0.010497      -0.076822       0.081514      -0.021486      -0.100579       0.038769       0.061810              9.751672      11.547635       0.096820      -0.111322       9.494884       2.506702       8.212496          -0.001640
          168              O       4.213652       2.839686       9.006378      -0.612526      35.523948 0.54743784E+03  0.13206736E+05                                 8.544085                            7.225119       0.423739       2.179710                    0.995051      28.158867      73.910767       0.710001       0.357591      -1.141234      -0.011317      -0.005240      -0.004593       0.013290      -0.080634      -0.032869      -0.021160      -0.113014       0.100573      -0.124799       0.042781       0.082018              9.515366       8.740227      -3.572754      -1.828260       9.998905       3.564596       9.806965           0.000404
          169              O       7.021643       2.136976       3.879538      -0.666650      45.794356 0.66786278E+03  0.16935156E+05                                10.144564                            8.045403       0.216827       2.096033                    0.996354      29.333680      78.968424       0.664606       0.363446      -1.136471       0.031887      -0.079857       0.042893       0.096092       0.014141      -0.021390       0.031623      -0.097282       0.107828      -0.074976       0.009627       0.065350             11.725267       6.874928       1.717511      -2.051668      11.929806      -6.615563      16.371067           0.008951
          170              O       7.475984       0.851560       5.607122      -0.524545      31.994271 0.49634984E+03  0.11664884E+05                                 7.901279                            6.837297       0.644453       2.277739                    0.997512      26.489448      68.248380       0.737906       0.353193      -1.146699      -0.010225      -0.000358      -0.018533       0.021169      -0.025706       0.028440      -0.008688      -0.101766       0.120471      -0.082533       0.025944       0.056589              8.639962       6.582877      -1.565873       1.827813       9.245532      -4.109698      10.091477           0.054629
          171              O       8.396659       4.160873       8.020006      -0.677352      39.878569 0.75401001E+03  0.19751803E+05                                 9.318231                            8.614256      -0.049213       2.002261                    0.995106      30.312385      83.539321       0.633559       0.369054      -1.129641       0.030945      -0.001623      -0.042904       0.052924      -0.036747       0.071799       0.029318      -0.035720      -0.021550      -0.100596       0.038768       0.061828              9.752048      10.092356      -0.937366      -2.115462      10.950856      -1.349717       8.212931          -0.001640
          172              O       8.757734       2.229286       9.006378      -0.612504      35.523213 0.54742314E+03  0.13206293E+05                                 8.543988                            7.225037       0.423729       2.179717                    0.995050      28.158432      73.909399       0.710003       0.357592      -1.141233       0.010183      -0.007182      -0.004593       0.013280       0.089252       0.034757      -0.017880      -0.083144       0.100575      -0.124793       0.042778       0.082014              9.515253       6.589995       2.331344      -2.172824      12.148939      -3.365552       9.806824           0.000404
          173              O       7.962303       5.012433       3.879538      -0.666746      45.799851 0.66794834E+03  0.16937864E+05                                10.145261                            8.045836       0.216995       2.096040                    0.996360      29.335718      78.975099       0.664599       0.363438      -1.136477       0.053240       0.067575       0.042946       0.096152       0.035036      -0.016771      -0.034388       0.073099       0.107667      -0.074943       0.009527       0.065416             11.726180      12.154373       1.330224       6.755805       6.651619       1.531222      16.372549           0.008950
          174              O       8.848336       6.048612       5.607122      -0.524537      31.993588 0.49633381E+03  0.11664402E+05                                 7.901144                            6.837162       0.644513       2.277765                    0.997512      26.489093      68.246932       0.737918       0.353191      -1.146703       0.005418      -0.008674      -0.018534       0.021169       0.056923      -0.006692       0.028972       0.006368       0.120485      -0.082538       0.025945       0.056593              8.639844       7.223672       1.935888       2.645184       8.604481       3.637750      10.091379           0.054628
          175              O       5.522049       5.191283       8.020006      -0.677332      39.878451 0.75400760E+03  0.19751740E+05                                 9.318250                            8.614271      -0.049402       2.002203                    0.995110      30.312308      83.539346       0.633554       0.369056      -1.129638      -0.014061       0.027606      -0.042903       0.052919       0.033827      -0.061291       0.047514      -0.045768      -0.021574      -0.100585       0.038765       0.061820              9.752082       9.924622       0.840386       2.226783      11.118593      -1.157127       8.213031          -0.001641
          176              O       7.014315       6.469777       9.006378      -0.612535      35.524741 0.54745528E+03  0.13207272E+05                                 8.544235                            7.225253       0.423652       2.179677                    0.995048      28.159208      73.912185       0.709991       0.357593      -1.141232       0.001131       0.012446      -0.004597       0.013316      -0.008629      -0.001896       0.039067       0.196191       0.100603      -0.124823       0.042798       0.082026              9.515531      12.778542       1.241444       4.001175       5.960955      -0.199004       9.807097           0.000404
          177              O       5.001755       4.389340       3.879538      -0.666722      45.798604 0.66793508E+03  0.16937453E+05                                10.145121                            8.045791       0.216995       2.096048                    0.996360      29.335358      78.974101       0.664596       0.363441      -1.136474      -0.085138       0.012296       0.042938       0.096142      -0.049196       0.038156       0.002703       0.024118       0.107697      -0.074978       0.009575       0.065403             11.725961       9.179271      -3.047720      -4.703897       9.626392       5.084794      16.372221           0.008950
          178              O       3.661380       4.638577       5.607122      -0.524535      31.993450 0.49633141E+03  0.11664332E+05                                 7.901122                            6.837147       0.644509       2.277765                    0.997512      26.489051      68.246797       0.737919       0.353191      -1.146703       0.004805       0.009028      -0.018534       0.021169      -0.031219      -0.021744      -0.020282       0.095406       0.120482      -0.082536       0.025945       0.056591              8.639811       9.935781      -0.370016      -4.472939       5.892338       0.471896      10.091313           0.054629

******************************************************
Auxiliary information for the entire system
The total spin magnetic moment of the unit cell is   5.998877
The total net atomic charge of the unit cell is   -0.000007
Accuracy of reproducing the electrostatic potential in the unit cell:
  The inner radius (bohr) =    5.0000
  The outer radius (bohr) =   12.0000
  Valid grid points have density less than (e/(bohr^3)) =    0.0001
  The number of valid grid points were=        55572
  The rms potential error without charges in kcal/mol is=      6.37434
  The rms potential error with partial charges in kcal/mol is=      0.70593
  The RRMSE value at monopole order=      0.11074
  The rms potential error with partial charges and cloud penetration in kcal/mol is=      0.69967
  The RRMSE value at monopole order with cloud penetration is=      0.10976
  The rms potential error with partial charges and atomic dipoles in kcal/mol is=      0.61273
  The RRMSE value at dipole order=      0.09612
  The rms potential error with partial charges, atomic dipoles and cloud penetration in kcal/mol is=      0.60395
  The RRMSE value at dipole order with cloud penetration=      0.09475

******************************************************
The electron densities and ab initio electrostatic potential were computed in VASP using the PBE functional and
projector augmented wave method. See the main text of the journal article for a description of computational details.
The atomic charges, dipoles, and quadrupoles were computed with the DDEC6 method as described in
(a) T. A. Manz and N. Gabaldon Limas, RSC Adv. 6 (2016) 47771-47801 DOI: 10.1039/c6ra04656h
(b) N. Gabaldon Limas and T. A. Manz, RSC Adv. 8 (2018) 2678-2707 DOI: 10.1039/c7ra11829e.
For each atom in the material, the electron cloud parameters were fit to the spherically averaged atom-in-material
electron density using radial positions for which this density was between 10^-4 and 10^-2 electrons per cubic bohr.
The polarizabilities, dispersion coefficients, and quantum Drude oscillator (QDO) parameters were fit using the MCLF method.
The magnetic structure of the system was optimized in VASP from the default ferromagnetic initial guess using spin polarization.
The atomic spin moments (ASMs) were computed on this optimized magnetic structure using the DDEC6 partition as inputs
to the method of T. A. Manz and D. S. Sholl, J. Chem. Theory Comput. 7 (2011) 4146-4164 DOI: 10.1021/ct200539n.
The RMSE and RRMSE were computed using a uniform grid with Ewald summation.
