# Supplementary material for: A collection of forcefield precursors for metal–organic frameworks
Source: RSC Adv. 2019 Nov 13;9(63):36492–507. doi: 10.1039/c9ra07327b (PMC9075174; doi:10.1039/c9ra07327b)
Supplement: RA-009-C9RA07327B-s4250 [file RA-009-C9RA07327B-s4250.xyz]

  584
jmolscript: load "" {1 1 1} spacegroup "x,y,z" unitcell [{     20.015700     0.000000     0.000000 }, {      0.000000    26.893200     0.000000 }, {      0.000000     0.000000    26.989000 }]
Cu    19.135209    12.458006    13.490722     0.853637
Cu    10.888341    14.435194    -0.003778     0.853749
Cu     0.880491    25.904606    13.498278     0.853585
Cu     9.127359     0.988594     0.003778     0.853684
Cu     0.880491    14.435194    13.498278     0.853635
Cu     9.127359    12.458006     0.003778     0.853750
Cu    19.135209     0.988594    13.490722     0.853587
Cu    10.888341    25.904606    -0.003778     0.853684
Cu     1.076645     6.723300     6.281960     0.878754
Cu    19.389609     6.723300     8.330155     0.914051
Cu     8.931205    20.169900    19.776460     0.878729
Cu    10.633941    20.169900    21.824655     0.914006
Cu    18.939055    20.169900    20.707040     0.878730
Cu     0.626091    20.169900    18.658845     0.914009
Cu    11.084495     6.723300     7.212540     0.878725
Cu     9.381759     6.723300     5.164345     0.913980
Cu     8.942214    20.169900     7.215779     0.869253
Cu    10.668568    20.169900     5.226690     0.847786
Cu     1.065636     6.723300    20.710279     0.869244
Cu    19.354982     6.723300    18.721190     0.847769
Cu    11.073486     6.723300    19.773221     0.869261
Cu     9.347132     6.723300    21.762310     0.847794
Cu    18.950064    20.169900     6.278721     0.869237
Cu     0.660718    20.169900     8.267810     0.847761
H      6.569153    11.367756    13.068074     0.406443
H      1.743367    16.910444     0.504694     0.397020
H      1.563226    18.139463     3.543656     0.140019
H      4.287363    15.095153     3.535559     0.126019
H      2.910283    16.568901     7.027936     0.133203
H      7.095566    12.846882     6.059031     0.113790
H      2.756162    13.987153     7.179074     0.130248
H      3.308595    10.181766     7.384190     0.126049
H      0.966758    10.084950    10.620171     0.121105
H      3.192504    13.392814    10.128972     0.142634
H      7.111578    10.300096     6.482758     0.119806
H      5.934655    11.964785     9.991328     0.128350
H      8.774883     9.071076     9.999424     0.137061
H      9.155181    17.071803     2.987682     0.152476
H      6.891406    13.607959     3.578741     0.131510
H      6.389011    16.676473     6.013149     0.131794
H      3.438697    15.525444    26.562574     0.406443
H      8.264483     9.982756    13.999194     0.397020
H      8.444624     8.753737    17.038156     0.140019
H      5.720487    11.798047    17.030059     0.126018
H      7.097567    10.324299    20.522436     0.133204
H      2.912284    14.046318    19.553531     0.113788
H      7.251688    12.906047    20.673574     0.130249
H      6.699255    16.711434    20.878690     0.126048
H      9.041092    16.808250    24.114671     0.121106
H      6.815346    13.500386    23.623472     0.142634
H      2.896272    16.593104    19.977258     0.119806
H      4.073195    14.928415    23.485828     0.128351
H      1.232967    17.822124    23.493924     0.137061
H      0.852669     9.821397    16.482182     0.152476
H      3.116444    13.285241    17.073241     0.131509
H      3.618839    10.216727    19.507649     0.131795
H     13.446547    24.814356    13.920926     0.406443
H     18.272333     3.463844    26.484306     0.397020
H     18.452474     4.692863    23.445344     0.140019
H     15.728337     1.648553    23.453441     0.126018
H     17.105417     3.122301    19.961064     0.133203
H     12.920134    26.293482    20.929969     0.113789
H     17.259538     0.540553    19.809926     0.130248
H     16.707105    23.628366    19.604810     0.126049
H     19.048942    23.531550    16.368829     0.121106
H     16.823196    26.839414    16.860028     0.142635
H     12.904122    23.746696    20.506242     0.119806
H     14.081045    25.411385    16.997672     0.128350
H     11.240817    22.517676    16.989575     0.137061
H     10.860519     3.625203    24.001318     0.152477
H     13.124294     0.161359    23.410259     0.131509
H     13.626689     3.229873    20.975851     0.131794
H     16.577003     2.078844     0.426426     0.406443
H     11.751217    23.429356    12.989806     0.397020
H     11.571076    22.200337     9.950844     0.140019
H     14.295213    25.244647     9.958941     0.126018
H     12.918133    23.770899     6.466564     0.133203
H     17.103416     0.599718     7.435469     0.113788
H     12.764012    26.352647     6.315426     0.130249
H     13.316445     3.264834     6.110310     0.126048
H     10.974608     3.361650     2.874328     0.121106
H     13.200354     0.053786     3.365528     0.142634
H     17.119428     3.146504     7.011742     0.119805
H     15.942505     1.481815     3.503172     0.128351
H     18.782733     4.375524     3.495076     0.137061
H     19.163031    23.267997    10.506818     0.152476
H     16.899256    26.731841     9.915759     0.131510
H     16.396861    23.663327     7.481351     0.131795
H     13.446547    15.525444    13.920926     0.406443
H     18.272333     9.982756    26.484306     0.397020
H     18.452474     8.753737    23.445344     0.140019
H     15.728337    11.798047    23.453441     0.126019
H     17.105417    10.324299    19.961064     0.133203
H     12.920134    14.046318    20.929969     0.113789
H     17.259538    12.906047    19.809926     0.130248
H     16.707105    16.711434    19.604810     0.126049
H     19.048942    16.808250    16.368829     0.121105
H     16.823196    13.500386    16.860028     0.142634
H     12.904122    16.593104    20.506242     0.119807
H     14.081045    14.928415    16.997672     0.128351
H     11.240817    17.822124    16.989575     0.137061
H     10.860519     9.821397    24.001318     0.152477
H     13.124294    13.285241    23.410259     0.131510
H     13.626689    10.216727    20.975851     0.131794
H     16.577003    11.367756     0.426426     0.406443
H     11.751217    16.910444    12.989806     0.397020
H     11.571076    18.139463     9.950844     0.140019
H     14.295213    15.095153     9.958941     0.126018
H     12.918133    16.568901     6.466564     0.133204
H     17.103416    12.846882     7.435469     0.113789
H     12.764012    13.987153     6.315426     0.130249
H     13.316445    10.181766     6.110310     0.126048
H     10.974608    10.084950     2.874328     0.121105
H     13.200354    13.392814     3.365528     0.142633
H     17.119428    10.300096     7.011742     0.119805
H     15.942505    11.964785     3.503172     0.128351
H     18.782733     9.071076     3.495076     0.137061
H     19.163031    17.071803    10.506818     0.152476
H     16.899256    13.607959     9.915759     0.131510
H     16.396861    16.676473     7.481351     0.131795
H      6.569153     2.078844    13.068074     0.406443
H      1.743367    23.429356     0.504694     0.397020
H      1.563226    22.200337     3.543656     0.140019
H      4.287363    25.244647     3.535559     0.126018
H      2.910283    23.770899     7.027936     0.133203
H      7.095566     0.599718     6.059031     0.113789
H      2.756162    26.352647     7.179074     0.130248
H      3.308595     3.264834     7.384190     0.126050
H      0.966758     3.361650    10.620171     0.121105
H      3.192504     0.053786    10.128972     0.142634
H      7.111578     3.146504     6.482758     0.119806
H      5.934655     1.481815     9.991328     0.128350
H      8.774883     4.375524     9.999424     0.137061
H      9.155181    23.267997     2.987682     0.152476
H      6.891406    26.731841     3.578741     0.131510
H      6.389011    23.663327     6.013149     0.131794
H      3.438697    24.814356    26.562574     0.406443
H      8.264483     3.463844    13.999194     0.397020
H      8.444624     4.692863    17.038156     0.140019
H      5.720487     1.648553    17.030059     0.126017
H      7.097567     3.122301    20.522436     0.133203
H      2.912284    26.293482    19.553531     0.113788
H      7.251688     0.540553    20.673574     0.130249
H      6.699255    23.628366    20.878690     0.126048
H      9.041092    23.531550    24.114671     0.121106
H      6.815346    26.839414    23.623472     0.142634
H      2.896272    23.746696    19.977258     0.119805
H      4.073195    25.411385    23.485828     0.128351
H      1.232967    22.517676    23.493924     0.137061
H      0.852669     3.625203    16.482182     0.152476
H      3.116444     0.161359    17.073241     0.131509
H      3.618839     3.229873    19.507649     0.131795
C      8.600746    18.244347     5.063136     0.575899
C      1.549215     8.592377     8.285623     0.610927
C      2.085636     9.824086     8.860489    -0.005133
C      1.172920    12.446173    11.659248     0.643207
C      8.644781    14.659483     1.792070     0.607461
C      1.186931    18.416463     6.091417     0.581195
C      2.079631    17.348803     5.438283     0.001829
C      2.027590    17.437551     3.983576    -0.107416
C      2.688109    16.450570     3.276465    -0.026554
C      3.666876    15.635706     4.010565    -0.127446
C      3.680887    15.657221     5.405897     0.080613
C      2.880259    16.542007     6.080622    -0.123600
C      4.387441    14.525017     6.126503     0.030333
C      5.742504    14.234571     5.832323     0.031165
C      6.250903    13.137328     6.385597    -0.182485
C      5.648431    12.330532     7.440867     0.031973
C      4.337402    12.715105     7.710757     0.025571
C      3.672881    13.793522     7.014441    -0.199932
C      3.324608    11.945959     8.563610     0.055265
C      2.930298    10.552892     8.172269    -0.150388
C      1.603258    10.547513    10.085789    -0.115441
C      2.886264    12.548367     9.818598    -0.167595
C      8.798902     8.447154     7.322116     0.619846
C      6.407026    11.319348     8.112893     0.091390
C      7.177630    10.326989     7.430072    -0.155575
C      8.052316     9.353455     8.064313    -0.020205
C      6.435048    11.327416     9.494730    -0.149305
C      8.120369     9.530950     9.486633    -0.093720
C      7.197646    10.394222    10.115477    -0.025534
C      7.279710    10.520620    11.724022     0.549891
C      2.620055    16.394095     1.967498     0.568822
C      1.955534    11.746950    10.514914    -0.021119
C      7.936225    16.980366     4.617818    -0.006507
C      8.526688    16.552765     3.470785    -0.122978
C      8.106358    15.226930     3.055155    -0.022727
C      6.507104    15.079017     4.855321     0.093600
C      7.111578    14.498124     3.818943    -0.136774
C      6.845369    16.278454     5.281747    -0.121022
C      1.407104     8.648853    18.557636     0.575898
C      8.458635    18.300823    21.780123     0.610930
C      7.922214    17.069114    22.354989    -0.005149
C      8.834930    14.447027    25.153748     0.643209
C      1.363069    12.233717    15.286570     0.607462
C      8.820919     8.476737    19.585917     0.581195
C      7.928219     9.544397    18.932783     0.001832
C      7.980260     9.455649    17.478076    -0.107412
C      7.319741    10.442630    16.770965    -0.026556
C      6.340974    11.257494    17.505065    -0.127453
C      6.326963    11.235979    18.900397     0.080613
C      7.127591    10.351193    19.575122    -0.123596
C      5.620409    12.368183    19.621003     0.030334
C      4.265346    12.658629    19.326823     0.031165
C      3.756947    13.755872    19.880097    -0.182489
C      4.359419    14.562668    20.935367     0.031970
C      5.670448    14.178095    21.205257     0.025575
C      6.334969    13.099678    20.508941    -0.199928
C      6.683242    14.947241    22.058110     0.055259
C      7.077552    16.340308    21.666769    -0.150393
C      8.404592    16.345687    23.580289    -0.115441
C      7.121586    14.344833    23.313098    -0.167576
C      1.208948    18.446046    20.816616     0.619851
C      3.600824    15.573852    21.607393     0.091392
C      2.830220    16.566211    20.924572    -0.155581
C      1.955534    17.539745    21.558813    -0.020218
C      3.572802    15.565784    22.989230    -0.149295
C      1.887481    17.362250    22.981133    -0.093716
C      2.810204    16.498978    23.609977    -0.025531
C      2.728140    16.372580    25.218522     0.549893
C      7.387795    10.499105    15.461998     0.568824
C      8.052316    15.146250    24.009414    -0.021104
C      2.071625     9.912834    18.112318    -0.006504
C      1.481162    10.340435    16.965285    -0.122977
C      1.901491    11.666270    16.549655    -0.022741
C      3.500746    11.814183    18.349821     0.093600
C      2.896272    12.395076    17.313443    -0.136777
C      3.162481    10.614746    18.776247    -0.121011
C     11.414954     4.797747    21.925864     0.575898
C     18.466485    22.038977    18.703377     0.610930
C     17.930064    23.270686    18.128511    -0.005146
C     18.842780    25.892773    15.329752     0.643207
C     11.370919     1.212883    25.196930     0.607463
C     18.828769     4.969863    20.897583     0.581195
C     17.936069     3.902203    21.550716     0.001830
C     17.988110     3.990951    23.005424    -0.107411
C     17.327591     3.003970    23.712535    -0.026554
C     16.348824     2.189106    22.978435    -0.127449
C     16.334813     2.210621    21.583103     0.080612
C     17.135441     3.095407    20.908378    -0.123600
C     15.628259     1.078417    20.862497     0.030335
C     14.273196     0.787971    21.156677     0.031167
C     13.764797    26.583928    20.603403    -0.182487
C     14.367269    25.777132    19.548133     0.031971
C     15.678298    26.161705    19.278243     0.025571
C     16.342819     0.346922    19.974559    -0.199932
C     16.691092    25.392559    18.425390     0.055267
C     17.085402    23.999492    18.816731    -0.150384
C     18.412442    23.994113    16.903211    -0.115441
C     17.129436    25.994967    17.170402    -0.167586
C     11.216798    21.893754    19.666884     0.619850
C     13.608674    24.765948    18.876107     0.091391
C     12.838070    23.773589    19.558928    -0.155576
C     11.963384    22.800055    18.924687    -0.020214
C     13.580652    24.774016    17.494270    -0.149300
C     11.895331    22.977550    17.502366    -0.093717
C     12.818054    23.840822    16.873523    -0.025533
C     12.735990    23.967220    15.264978     0.549891
C     17.395645     2.947495    25.021502     0.568823
C     18.060166    25.193550    16.474086    -0.021127
C     12.079475     3.533766    22.371182    -0.006503
C     11.489012     3.106165    23.518215    -0.122975
C     11.909341     1.780330    23.933845    -0.022735
C     13.508596     1.632417    22.133679     0.093599
C     12.904122     1.051524    23.170056    -0.136778
C     13.170331     2.831854    21.707253    -0.121016
C     18.608596    22.095453     8.431364     0.575898
C     11.557065     4.854223     5.208877     0.610925
C     12.093486     3.622514     4.634011    -0.005136
C     11.180770     1.000427     1.835252     0.643208
C     18.652631    25.680317    11.702430     0.607463
C     11.194781    21.923337     7.403083     0.581195
C     12.087481    22.990997     8.056216     0.001832
C     12.035440    22.902249     9.510924    -0.107412
C     12.695959    23.889230    10.218035    -0.026557
C     13.674726    24.704094     9.483935    -0.127451
C     13.688737    24.682579     8.088603     0.080614
C     12.888109    23.797793     7.413878    -0.123596
C     14.395291    25.814783     7.367997     0.030332
C     15.750354    26.105229     7.662177     0.031164
C     16.258753     0.309272     7.108903    -0.182488
C     15.656281     1.116068     6.053633     0.031973
C     14.345252     0.731495     5.783743     0.025573
C     13.680731    26.546278     6.480059    -0.199929
C     13.332458     1.500641     4.930890     0.055262
C     12.938148     2.893708     5.322231    -0.150391
C     11.611108     2.899087     3.408711    -0.115439
C     12.894114     0.898233     3.675902    -0.167590
C     18.806752     4.999446     6.172384     0.619848
C     16.414876     2.127252     5.381607     0.091389
C     17.185480     3.119611     6.064428    -0.155580
C     18.060166     4.093145     5.430187    -0.020203
C     16.442898     2.119184     3.999770    -0.149305
C     18.128219     3.915650     4.007866    -0.093718
C     17.205496     3.052378     3.379023    -0.025532
C     17.287560     2.925980     1.770478     0.549891
C     12.627905    23.945705    11.527002     0.568826
C     11.963384     1.699650     2.979586    -0.021113
C     17.944075    23.359434     8.876682    -0.006505
C     18.534538    23.787035    10.023715    -0.122979
C     18.114209    25.112870    10.439345    -0.022749
C     16.514954    25.260783     8.639179     0.093601
C     17.119428    25.841676     9.675556    -0.136770
C     16.853219    24.061346     8.212753    -0.121007
C     11.414954     8.648853    21.925864     0.575899
C     18.466485    18.300823    18.703377     0.610931
C     17.930064    17.069114    18.128511    -0.005148
C     18.842780    14.447027    15.329752     0.643207
C     11.370919    12.233717    25.196930     0.607462
C     18.828769     8.476737    20.897583     0.581195
C     17.936069     9.544397    21.550716     0.001830
C     17.988110     9.455649    23.005424    -0.107413
C     17.327591    10.442630    23.712535    -0.026554
C     16.348824    11.257494    22.978435    -0.127448
C     16.334813    11.235979    21.583103     0.080612
C     17.135441    10.351193    20.908378    -0.123600
C     15.628259    12.368183    20.862497     0.030335
C     14.273196    12.658629    21.156677     0.031167
C     13.764797    13.755872    20.603403    -0.182486
C     14.367269    14.562668    19.548133     0.031970
C     15.678298    14.178095    19.278243     0.025571
C     16.342819    13.099678    19.974559    -0.199931
C     16.691092    14.947241    18.425390     0.055265
C     17.085402    16.340308    18.816731    -0.150387
C     18.412442    16.345687    16.903211    -0.115442
C     17.129436    14.344833    17.170402    -0.167582
C     11.216798    18.446046    19.666884     0.619851
C     13.608674    15.573852    18.876107     0.091392
C     12.838070    16.566211    19.558928    -0.155576
C     11.963384    17.539745    18.924687    -0.020214
C     13.580652    15.565784    17.494270    -0.149299
C     11.895331    17.362250    17.502366    -0.093719
C     12.818054    16.498978    16.873523    -0.025533
C     12.735990    16.372580    15.264978     0.549892
C     17.395645    10.499105    25.021502     0.568822
C     18.060166    15.146250    16.474086    -0.021118
C     12.079475     9.912834    22.371182    -0.006504
C     11.489012    10.340435    23.518215    -0.122976
C     11.909341    11.666270    23.933845    -0.022727
C     13.508596    11.814183    22.133679     0.093599
C     12.904122    12.395076    23.170056    -0.136779
C     13.170331    10.614746    21.707253    -0.121021
C     18.608596    18.244347     8.431364     0.575898
C     11.557065     8.592377     5.208877     0.610926
C     12.093486     9.824086     4.634011    -0.005138
C     11.180770    12.446173     1.835252     0.643209
C     18.652631    14.659483    11.702430     0.607461
C     11.194781    18.416463     7.403083     0.581195
C     12.087481    17.348803     8.056216     0.001832
C     12.035440    17.437551     9.510924    -0.107415
C     12.695959    16.450570    10.218035    -0.026556
C     13.674726    15.635706     9.483935    -0.127450
C     13.688737    15.657221     8.088603     0.080614
C     12.888109    16.542007     7.413878    -0.123596
C     14.395291    14.525017     7.367997     0.030332
C     15.750354    14.234571     7.662177     0.031164
C     16.258753    13.137328     7.108903    -0.182487
C     15.656281    12.330532     6.053633     0.031973
C     14.345252    12.715105     5.783743     0.025574
C     13.680731    13.793522     6.480059    -0.199929
C     13.332458    11.945959     4.930890     0.055260
C     12.938148    10.552892     5.322231    -0.150393
C     11.611108    10.547513     3.408711    -0.115440
C     12.894114    12.548367     3.675902    -0.167587
C     18.806752     8.447154     6.172384     0.619848
C     16.414876    11.319348     5.381607     0.091389
C     17.185480    10.326989     6.064428    -0.155580
C     18.060166     9.353455     5.430187    -0.020204
C     16.442898    11.327416     3.999770    -0.149303
C     18.128219     9.530950     4.007866    -0.093719
C     17.205496    10.394222     3.379023    -0.025533
C     17.287560    10.520620     1.770478     0.549892
C     12.627905    16.394095    11.527002     0.568824
C     11.963384    11.746950     2.979586    -0.021105
C     17.944075    16.980366     8.876682    -0.006506
C     18.534538    16.552765    10.023715    -0.122980
C     18.114209    15.226930    10.439345    -0.022741
C     16.514954    15.079017     8.639179     0.093601
C     17.119428    14.498124     9.675556    -0.136771
C     16.853219    16.278454     8.212753    -0.121012
C      8.600746    22.095453     5.063136     0.575899
C      1.549215     4.854223     8.285623     0.610926
C      2.085636     3.622514     8.860489    -0.005131
C      1.172920     1.000427    11.659248     0.643206
C      8.644781    25.680317     1.792070     0.607462
C      1.186931    21.923337     6.091417     0.581196
C      2.079631    22.990997     5.438283     0.001829
C      2.027590    22.902249     3.983576    -0.107413
C      2.688109    23.889230     3.276465    -0.026554
C      3.666876    24.704094     4.010565    -0.127446
C      3.680887    24.682579     5.405897     0.080612
C      2.880259    23.797793     6.080622    -0.123600
C      4.387441    25.814783     6.126503     0.030333
C      5.742504    26.105229     5.832323     0.031166
C      6.250903     0.309272     6.385597    -0.182485
C      5.648431     1.116068     7.440867     0.031974
C      4.337402     0.731495     7.710757     0.025570
C      3.672881    26.546278     7.014441    -0.199932
C      3.324608     1.500641     8.563610     0.055267
C      2.930298     2.893708     8.172269    -0.150386
C      1.603258     2.899087    10.085789    -0.115440
C      2.886264     0.898233     9.818598    -0.167599
C      8.798902     4.999446     7.322116     0.619846
C      6.407026     2.127252     8.112893     0.091390
C      7.177630     3.119611     7.430072    -0.155576
C      8.052316     4.093145     8.064313    -0.020204
C      6.435048     2.119184     9.494730    -0.149306
C      8.120369     3.915650     9.486633    -0.093718
C      7.197646     3.052378    10.115477    -0.025535
C      7.279710     2.925980    11.724022     0.549890
C      2.620055    23.945705     1.967498     0.568823
C      1.955534     1.699650    10.514914    -0.021128
C      7.936225    23.359434     4.617818    -0.006505
C      8.526688    23.787035     3.470785    -0.122978
C      8.106358    25.112870     3.055155    -0.022735
C      6.507104    25.260783     4.855321     0.093600
C      7.111578    25.841676     3.818943    -0.136774
C      6.845369    24.061346     5.281747    -0.121017
C      1.407104     4.797747    18.557636     0.575897
C      8.458635    22.038977    21.780123     0.610930
C      7.922214    23.270686    22.354989    -0.005147
C      8.834930    25.892773    25.153748     0.643208
C      1.363069     1.212883    15.286570     0.607464
C      8.820919     4.969863    19.585917     0.581195
C      7.928219     3.902203    18.932783     0.001833
C      7.980260     3.990951    17.478076    -0.107410
C      7.319741     3.003970    16.770965    -0.026557
C      6.340974     2.189106    17.505065    -0.127454
C      6.326963     2.210621    18.900397     0.080613
C      7.127591     3.095407    19.575122    -0.123596
C      5.620409     1.078417    19.621003     0.030334
C      4.265346     0.787971    19.326823     0.031165
C      3.756947    26.583928    19.880097    -0.182489
C      4.359419    25.777132    20.935367     0.031970
C      5.670448    26.161705    21.205257     0.025574
C      6.334969     0.346922    20.508941    -0.199928
C      6.683242    25.392559    22.058110     0.055261
C      7.077552    23.999492    21.666769    -0.150390
C      8.404592    23.994113    23.580289    -0.115440
C      7.121586    25.994967    23.313098    -0.167580
C      1.208948    21.893754    20.816616     0.619851
C      3.600824    24.765948    21.607393     0.091391
C      2.830220    23.773589    20.924572    -0.155581
C      1.955534    22.800055    21.558813    -0.020217
C      3.572802    24.774016    22.989230    -0.149296
C      1.887481    22.977550    22.981133    -0.093715
C      2.810204    23.840822    23.609977    -0.025531
C      2.728140    23.967220    25.218522     0.549892
C      7.387795     2.947495    15.461998     0.568826
C      8.052316    25.193550    24.009414    -0.021113
C      2.071625     3.533766    18.112318    -0.006503
C      1.481162     3.106165    16.965285    -0.122976
C      1.901491     1.780330    16.549655    -0.022749
C      3.500746     1.632417    18.349821     0.093600
C      2.896272     1.051524    17.313443    -0.136776
C      3.162481     2.831854    18.776247    -0.121006
O      8.036304    18.731114     6.193975    -0.559171
O      9.519467    18.774143     4.436992    -0.487480
O      0.144113    18.803725     5.581325    -0.512536
O      1.631280    18.755318     7.276234    -0.546264
O      0.538422     8.089475     8.971144    -0.560128
O      2.029592     8.127125     7.270837    -0.500513
O      8.466641     8.073339     6.193975    -0.531536
O      9.855731     8.032999     7.926669    -0.541853
O      0.320251    11.677027    12.128857    -0.537357
O      9.755652    15.135493     1.379138    -0.551445
O      8.262481    13.529969     1.398030    -0.546428
O      6.687245    11.512979    12.247608    -0.443130
O      7.956241     9.528261    12.223318    -0.516826
O      3.690895    15.880435     1.230698    -0.575774
O      1.543210    16.759842     1.306268    -0.474121
O      1.719349    13.333649    12.077578    -0.478987
O      1.971546     8.162086    19.688476    -0.559167
O      0.488383     8.119057    17.931492    -0.487482
O      9.863737     8.089475    19.075825    -0.512539
O      8.376570     8.137882    20.770734    -0.546256
O      9.469428    18.803725    22.465644    -0.560157
O      7.978258    18.766075    20.765337    -0.500521
O      1.541209    18.819861    19.688476    -0.531566
O      0.152119    18.860201    21.421169    -0.541866
O      9.687599    15.216173    25.623357    -0.537348
O      0.252198    11.757707    14.873638    -0.551456
O      1.745369    13.363231    14.892530    -0.546440
O      3.320605    15.380221    25.742108    -0.443127
O      2.051609    17.364939    25.717818    -0.516829
O      6.316955    11.012765    14.725198    -0.575782
O      8.464640    10.133358    14.800768    -0.474120
O      8.288501    13.559551    25.572078    -0.478980
O     11.979396     5.284514    20.795024    -0.559170
O     10.496233     5.327543    22.552008    -0.487478
O     19.871587     5.357125    21.407675    -0.512536
O     18.384420     5.308718    19.712766    -0.546263
O     19.477278    21.536075    18.017856    -0.560172
O     17.986108    21.573725    19.718163    -0.500520
O     11.549059    21.519939    20.795024    -0.531560
O     10.159969    21.479599    19.062331    -0.541867
O     19.695449    25.123627    14.860143    -0.537379
O     10.260048     1.688893    25.609862    -0.551451
O     11.753219     0.083369    25.590970    -0.546439
O     13.328455    24.959579    14.741392    -0.443129
O     12.059459    22.974861    14.765682    -0.516826
O     16.324805     2.433835    25.758302    -0.575778
O     18.472490     3.313242    25.682732    -0.474120
O     18.296351    26.780249    14.911422    -0.478992
O     18.044154    21.608686     7.300524    -0.559169
O     19.527317    21.565657     9.057508    -0.487487
O     10.151963    21.536075     7.913175    -0.512540
O     11.639130    21.584482     6.218266    -0.546261
O     10.546272     5.357125     4.523356    -0.560124
O     12.037442     5.319475     6.223663    -0.500513
O     18.474491     5.373261     7.300524    -0.531544
O     19.863581     5.413601     5.567831    -0.541853
O     10.328101     1.769573     1.365643    -0.537352
O     19.763502    25.204307    12.115362    -0.551474
O     18.270331    26.809831    12.096470    -0.546445
O     16.695095     1.933621     1.246892    -0.443130
O     17.964091     3.918339     1.271182    -0.516824
O     13.698745    24.459365    12.263802    -0.575784
O     11.551060    23.579958    12.188232    -0.474119
O     11.727199     0.112951     1.416922    -0.478986
O     11.979396     8.162086    20.795024    -0.559170
O     10.496233     8.119057    22.552008    -0.487477
O     19.871587     8.089475    21.407675    -0.512536
O     18.384420     8.137882    19.712766    -0.546260
O     19.477278    18.803725    18.017856    -0.560170
O     17.986108    18.766075    19.718163    -0.500520
O     11.549059    18.819861    20.795024    -0.531559
O     10.159969    18.860201    19.062331    -0.541866
O     19.695449    15.216173    14.860143    -0.537365
O     10.260048    11.757707    25.609862    -0.551441
O     11.753219    13.363231    25.590970    -0.546432
O     13.328455    15.380221    14.741392    -0.443127
O     12.059459    17.364939    14.765682    -0.516828
O     16.324805    11.012765    25.758302    -0.575775
O     18.472490    10.133358    25.682732    -0.474121
O     18.296351    13.559551    14.911422    -0.478985
O     18.044154    18.731114     7.300524    -0.559168
O     19.527317    18.774143     9.057508    -0.487486
O     10.151963    18.803725     7.913175    -0.512539
O     11.639130    18.755318     6.218266    -0.546259
O     10.546272     8.089475     4.523356    -0.560122
O     12.037442     8.127125     6.223663    -0.500513
O     18.474491     8.073339     7.300524    -0.531543
O     19.863581     8.032999     5.567831    -0.541852
O     10.328101    11.677027     1.365643    -0.537340
O     19.763502    15.135493    12.115362    -0.551461
O     18.270331    13.529969    12.096470    -0.546436
O     16.695095    11.512979     1.246892    -0.443128
O     17.964091     9.528261     1.271182    -0.516826
O     13.698745    15.880435    12.263802    -0.575781
O     11.551060    16.759842    12.188232    -0.474120
O     11.727199    13.333649     1.416922    -0.478982
O      8.036304    21.608686     6.193975    -0.559172
O      9.519467    21.565657     4.436992    -0.487481
O      0.144113    21.536075     5.581325    -0.512537
O      1.631280    21.584482     7.276234    -0.546266
O      0.538422     5.357125     8.971144    -0.560130
O      2.029592     5.319475     7.270837    -0.500513
O      8.466641     5.373261     6.193975    -0.531537
O      9.855731     5.413601     7.926669    -0.541854
O      0.320251     1.769573    12.128857    -0.537371
O      9.755652    25.204307     1.379138    -0.551455
O      8.262481    26.809831     1.398030    -0.546435
O      6.687245     1.933621    12.247608    -0.443131
O      7.956241     3.918339    12.223318    -0.516823
O      3.690895    24.459365     1.230698    -0.575777
O      1.543210    23.579958     1.306268    -0.474120
O      1.719349     0.112951    12.077578    -0.478993
O      1.971546     5.284514    19.688476    -0.559167
O      0.488383     5.327543    17.931492    -0.487483
O      9.863737     5.357125    19.075825    -0.512540
O      8.376570     5.308718    20.770734    -0.546257
O      9.469428    21.536075    22.465644    -0.560159
O      7.978258    21.573725    20.765337    -0.500521
O      1.541209    21.519939    19.688476    -0.531567
O      0.152119    21.479599    21.421169    -0.541867
O      9.687599    25.123627    25.623357    -0.537359
O      0.252198     1.688893    14.873638    -0.551470
O      1.745369     0.083369    14.892530    -0.546449
O      3.320605    24.959579    25.742108    -0.443127
O      2.051609    22.974861    25.717818    -0.516826
O      6.316955     2.433835    14.725198    -0.575785
O      8.464640     3.313242    14.800768    -0.474119
O      8.288501    26.780249    25.572078    -0.478985

The following XYZ coordinates are in angstroms. Other properties are in atomic units.
The sperically averaged electron density of each atom fit to a function of the form exp(a - br)
eigen_1, eigen_2 and eigen_3 are the three eigenvalues of traceless quadrupole moment tensor
  atom number  atomic symbol              X              Y              Z     net charge C6 coefficient C8 coefficient C10 coefficient fluctuating dipole atomic polarizability isotropic forcefield polarizability              a              b squared Pearson coefficient          <r^3>          <r^4>         wp_QDO          m_QDO          q_QDO       dipole_x       dipole_y       dipole_z         dipole            Qxy            Qxz            Qyz     Q(x^2-y^2)  Q(3z^2 - R^2)        eigen_1        eigen_2        eigen_3 static polarizability      alpha(xx)      alpha(xy)      alpha(xz)      alpha(yy)      alpha(yz)      alpha(zz) atomic spin moment
            1             Cu      19.135209      12.458006      13.490722       0.853637      49.391946 0.73456323E+03  0.18451898E+05                                11.734152                            9.352002       1.058040       2.270686                    0.996504      39.805393      95.689210       0.546114       0.446490      -1.115940      -0.100856      -0.112283       0.002291       0.150946      -0.083770       0.010614      -0.009817       0.022368       0.175718      -0.113801       0.042351       0.071450             15.263377      12.460806      -4.614881       0.645116      11.173325      -0.367839      22.156002           0.666782
            2             Cu      10.888341      14.435194      -0.003778       0.853749      49.386768 0.73446795E+03  0.18448850E+05                                11.733212                            9.351270       1.058262       2.270770                    0.996505      39.803884      95.682932       0.546148       0.446478      -1.115951       0.100843       0.112267       0.002291       0.150925      -0.083793      -0.010615       0.009817       0.022376       0.175767      -0.113832       0.042366       0.071466             15.262125      12.459821      -4.614509      -0.645055      11.172446       0.367801      22.154108           0.666832
            3             Cu       0.880491      25.904606      13.498278       0.853585      49.394199 0.73460399E+03  0.18453191E+05                                11.734518                            9.352280       1.057990       2.270661                    0.996504      39.806224      95.692141       0.546103       0.446491      -1.115938       0.100859      -0.112287      -0.002291       0.150950       0.083766       0.010614       0.009817       0.022368       0.175707      -0.113794       0.042348       0.071446             15.263872      12.461194       4.615033       0.645139      11.173669       0.367852      22.156752           0.666765
            4             Cu       9.127359       0.988594       0.003778       0.853684      49.389558 0.73452008E+03  0.18450514E+05                                11.733707                            9.351661       1.058156       2.270728                    0.996504      39.804767      95.686446       0.546130       0.446483      -1.115946      -0.100851       0.112278      -0.002291       0.150939       0.083781      -0.010615      -0.009817       0.022370       0.175741      -0.113815       0.042358       0.071457             15.262775      12.460334       4.614700      -0.645087      11.172906      -0.367820      22.155085           0.666799
            5             Cu       0.880491      14.435194      13.498278       0.853635      49.392133 0.73456570E+03  0.18451975E+05                                11.734181                            9.352017       1.058037       2.270684                    0.996504      39.805448      95.689390       0.546113       0.446489      -1.115940       0.100854       0.112280      -0.002291       0.150942      -0.083771       0.010615      -0.009816       0.022369       0.175719      -0.113802       0.042352       0.071450             15.263426      12.460843      -4.614900       0.645119      11.173354      -0.367840      22.156081           0.666780
            6             Cu       9.127359      12.458006       0.003778       0.853750      49.386607 0.73446587E+03  0.18448784E+05                                11.733188                            9.351258       1.058263       2.270771                    0.996505      39.803836      95.682779       0.546148       0.446478      -1.115951      -0.100845      -0.112269      -0.002291       0.150928      -0.083792      -0.010614       0.009817       0.022375       0.175766      -0.113831       0.042366       0.071465             15.262083      12.459790      -4.614493      -0.645052      11.172420       0.367798      22.154040           0.666833
            7             Cu      19.135209       0.988594      13.490722       0.853587      49.393975 0.73460094E+03  0.18453094E+05                                11.734482                            9.352260       1.057994       2.270663                    0.996504      39.806165      95.691932       0.546104       0.446491      -1.115938      -0.100861       0.112290       0.002291       0.150954       0.083764       0.010614       0.009817       0.022366       0.175704      -0.113793       0.042347       0.071446             15.263812      12.461149       4.615010       0.645135      11.173631       0.367850      22.156655           0.666765
            8             Cu      10.888341      25.904606      -0.003778       0.853684      49.389700 0.73452187E+03  0.18450570E+05                                11.733728                            9.351670       1.058155       2.270727                    0.996504      39.804812      95.686583       0.546130       0.446483      -1.115946       0.100850      -0.112275       0.002291       0.150936       0.083782      -0.010614      -0.009817       0.022375       0.175742      -0.113817       0.042359       0.071458             15.262811      12.460362       4.614714      -0.645088      11.172928      -0.367822      22.155145           0.666799
            9             Cu       1.076645       6.723300       6.281960       0.878754      48.181967 0.71324511E+03  0.17772207E+05                                11.518053                            9.194178       1.149948       2.304730                    0.996979      39.331943      93.949334       0.553077       0.444445      -1.118023       0.090633      -0.000000      -0.113996       0.145635      -0.000000       0.088408       0.000000      -0.055497      -0.143155      -0.116888       0.051608       0.065280             14.814767      14.431131       0.000004       5.163587      19.644946       0.000003      10.368225           0.693989
           10             Cu      19.389609       6.723300       8.330155       0.914051      47.538808 0.67579313E+03  0.16616812E+05                                11.385509                            8.925443       1.107195       2.302691                    0.996634      38.717414      91.929844       0.563502       0.442056      -1.119305      -0.095036       0.000000       0.112731       0.147445      -0.000000       0.096058       0.000000      -0.080772      -0.153937      -0.130805       0.064763       0.066042             14.814558      13.074846       0.000001       4.969288      20.582656       0.000002      10.786172           0.685691
           11             Cu       8.931205      20.169900      19.776460       0.878729      48.182678 0.71325932E+03  0.17772647E+05                                11.518135                            9.194249       1.149978       2.304734                    0.996979      39.332392      93.950576       0.553076       0.444443      -1.118025      -0.090637      -0.000000      -0.114002       0.145642       0.000000      -0.088410       0.000000      -0.055500      -0.143156      -0.116890       0.051609       0.065280             14.814859      14.431222       0.000003      -5.163613      19.645067      -0.000002      10.368289           0.694015
           12             Cu      10.633941      20.169900      21.824655       0.914006      47.539911 0.67581389E+03  0.16617445E+05                                11.385637                            8.925548       1.107243       2.302699                    0.996635      38.718098      91.931712       0.563501       0.442053      -1.119308       0.095040      -0.000000       0.112738       0.147454      -0.000000      -0.096058      -0.000000      -0.080775      -0.153932      -0.130805       0.064763       0.066043             14.814713      13.074975       0.000000      -4.969335      20.582877      -0.000001      10.786287           0.685758
           13             Cu      18.939055      20.169900      20.707040       0.878730      48.182415 0.71325567E+03  0.17772527E+05                                11.518073                            9.194209       1.150010       2.304744                    0.996979      39.332404      93.950430       0.553079       0.444442      -1.118026      -0.090639      -0.000000       0.114005       0.145645       0.000000       0.088411      -0.000000      -0.055501      -0.143157      -0.116892       0.051610       0.065282             14.814765      14.431134       0.000003       5.163574      19.644931       0.000002      10.368230           0.694019
           14             Cu       0.626091      20.169900      18.658845       0.914009      47.539721 0.67581011E+03  0.16617318E+05                                11.385567                            8.925489       1.107286       2.302711                    0.996635      38.718182      91.931636       0.563507       0.442049      -1.119310       0.095037      -0.000000      -0.112734       0.147448      -0.000000       0.096064       0.000000      -0.080778      -0.153944      -0.130813       0.064767       0.066046             14.814624      13.074901       0.000000       4.969307      20.582750       0.000001      10.786221           0.685769
           15             Cu      11.084495       6.723300       7.212540       0.878725      48.183362 0.71327022E+03  0.17773013E+05                                11.518344                            9.194405       1.149832       2.304692                    0.996978      39.332178      93.950789       0.553063       0.444452      -1.118018       0.090636       0.000000       0.113999       0.145639       0.000000      -0.088398       0.000000      -0.055489      -0.143138      -0.116874       0.051601       0.065273             14.815152      14.431507       0.000002      -5.163722      19.645467      -0.000002      10.368481           0.693991
           16             Cu       9.381759       6.723300       5.164345       0.913980      47.542434 0.67585490E+03  0.16618768E+05                                11.386261                            8.926010       1.106959       2.302611                    0.996633      38.718081      91.933677       0.563467       0.442072      -1.119291      -0.095049       0.000000      -0.112747       0.147466      -0.000000      -0.096033      -0.000000      -0.080753      -0.153890      -0.130771       0.064746       0.066025             14.815576      13.075718       0.000000      -4.969642      20.584128      -0.000002      10.786881           0.685712
           17             Cu       8.942214      20.169900       7.215779       0.869253      49.325542 0.74899847E+03  0.18921594E+05                                11.770878                            9.490725       1.040744       2.266030                    0.996435      39.808264      96.222480       0.537626       0.450972      -1.112255      -0.097507       0.000000       0.124845       0.158411       0.000000       0.083865      -0.000000      -0.087850      -0.138710      -0.118345       0.051302       0.067043             14.963207      14.274347       0.000001       4.870816      20.201907       0.000001      10.413368           0.683320
           18             Cu      10.668568      20.169900       5.226690       0.847786      50.985121 0.77853967E+03  0.19846087E+05                                12.029738                            9.675124       1.051900       2.264073                    0.996196      40.188643      97.373824       0.532903       0.450883      -1.113034       0.093155      -0.000000      -0.121607       0.153187      -0.000000       0.079795       0.000000      -0.072923      -0.094734      -0.106107       0.052251       0.053856             15.529490      13.647436       0.000003       5.167281      21.764471       0.000002      11.176564           0.689391
           19             Cu       1.065636       6.723300      20.710279       0.869244      49.325895 0.74900572E+03  0.18921832E+05                                11.770961                            9.490797       1.040712       2.266021                    0.996435      39.808299      96.222854       0.537621       0.450974      -1.112253       0.097511       0.000000       0.124850       0.158417      -0.000000      -0.083861       0.000000      -0.087845      -0.138705      -0.118339       0.051299       0.067040             14.963306      14.274448       0.000003      -4.870845      20.202035      -0.000002      10.413435           0.683313
           20             Cu      19.354982       6.723300      18.721190       0.847769      50.986067 0.77855674E+03  0.19846643E+05                                12.029918                            9.675259       1.051848       2.264054                    0.996196      40.188861      97.374855       0.532897       0.450885      -1.113032      -0.093155      -0.000000      -0.121607       0.153187       0.000000      -0.079792       0.000000      -0.072918      -0.094725      -0.106101       0.052247       0.053855             15.529733      13.647648       0.000004      -5.167368      21.764819      -0.000004      11.176732           0.689379
           21             Cu      11.073486       6.723300      19.773221       0.869261      49.325194 0.74899159E+03  0.18921374E+05                                11.770820                            9.490678       1.040749       2.266033                    0.996435      39.808130      96.222000       0.537628       0.450971      -1.112256       0.097506       0.000000      -0.124844       0.158410      -0.000000       0.083867       0.000000      -0.087851      -0.138710      -0.118347       0.051303       0.067044             14.963133      14.274277       0.000001       4.870793      20.201802       0.000000      10.413318           0.683325
           22             Cu       9.347132       6.723300      21.762310       0.847794      50.984743 0.77853267E+03  0.19845863E+05                                12.029684                            9.675083       1.051904       2.264076                    0.996196      40.188476      97.373298       0.532904       0.450883      -1.113034      -0.093155      -0.000000       0.121607       0.153187      -0.000000       0.079795      -0.000000      -0.072922      -0.094732      -0.106106       0.052250       0.053857             15.529414      13.647372       0.000001       5.167257      21.764354       0.000002      11.176517           0.689401
           23             Cu      18.950064      20.169900       6.278721       0.869237      49.326168 0.74901113E+03  0.18922004E+05                                11.771003                            9.490832       1.040708       2.266018                    0.996435      39.808419      96.223255       0.537620       0.450974      -1.112253      -0.097512      -0.000000      -0.124851       0.158418      -0.000000      -0.083860      -0.000000      -0.087845      -0.138704      -0.118338       0.051298       0.067040             14.963360      14.274497       0.000002      -4.870860      20.202114      -0.000002      10.413470           0.683307
           24             Cu       0.660718      20.169900       8.267810       0.847761      50.986447 0.77856378E+03  0.19846868E+05                                12.029970                            9.675298       1.051847       2.264052                    0.996196      40.189041      97.375400       0.532896       0.450885      -1.113032       0.093155      -0.000000       0.121607       0.153186      -0.000000      -0.079792      -0.000000      -0.072919      -0.094728      -0.106102       0.052248       0.053855             15.529805      13.647708       0.000003      -5.167391      21.764931      -0.000003      11.176778           0.689369
           25              H       6.569153      11.367756      13.068074       0.406443       0.456440 0.24572069E+01  0.18385224E+02                                 1.068657                            0.977018      -1.229369       2.445823                    0.999553       2.310715       6.097756       0.561933       1.456782      -0.670398      -0.010231       0.005639       0.008431       0.014407      -0.005384      -0.004682       0.006400       0.001839      -0.024338      -0.011316      -0.001127       0.012443              1.141716       0.874624      -0.018333      -0.103559       0.857732      -0.025031       1.692793           0.000012
           26              H       1.743367      16.910444       0.504694       0.397020       0.486279 0.27060132E+01  0.20686471E+02                                 1.098542                            1.013082      -1.370499       2.362934                    0.998688       2.405039       6.360301       0.563325       1.422297      -0.676202      -0.005258       0.004722      -0.010039       0.012277      -0.003881       0.006732       0.000261       0.004641      -0.019118      -0.009748      -0.000128       0.009876              1.164084       0.906809      -0.009088      -0.031743       0.888837      -0.111024       1.696608          -0.000004
           27              H       1.563226      18.139463       3.543656       0.140019       1.108308 0.82115113E+01  0.80043604E+02                                 1.686472                            1.613449      -1.105342       2.372943                    0.997209       3.229061       8.615607       0.528547       1.188827      -0.732016      -0.018690       0.035204      -0.021008       0.045056      -0.009227       0.002965      -0.009546      -0.018004      -0.003948      -0.012364      -0.006176       0.018540              1.702662       1.545572      -0.360607       0.086343       1.902021      -0.160615       1.660393           0.000047
           28              H       4.287363      15.095153       3.535559       0.126019       1.305619 0.10282412E+02  0.10729693E+03                                 1.953096                            1.858838      -1.441879       2.197727                    0.993389       3.756012      10.780058       0.465795       1.260141      -0.712894       0.028286      -0.022536      -0.021265       0.041954      -0.011248      -0.004744       0.005349      -0.011415      -0.017877      -0.010277      -0.007416       0.017693              1.997043       2.219314      -0.450346      -0.190011       1.775560       0.129980       1.996254          -0.000022
           29              H       2.910283      16.568901       7.027936       0.133203       1.171345 0.88602328E+01  0.87964136E+02                                 1.749525                            1.676383      -1.072455       2.382931                    0.997371       3.284702       8.824882       0.518696       1.189412      -0.732430       0.003564       0.005882       0.037989       0.038607      -0.001834       0.003275       0.001288       0.006913       0.042393      -0.011150      -0.003602       0.014752              1.760783       1.493150      -0.162545      -0.043636       1.613835      -0.026779       2.175365           0.000370
           30              H       7.095566      12.846882       6.059031       0.113790       1.234163 0.95010874E+01  0.96260780E+02                                 1.820195                            1.739647      -1.160175       2.324603                    0.996155       3.511918       9.620426       0.506116       1.194484      -0.729576       0.030285      -0.010984      -0.015965       0.035954      -0.004539      -0.008138      -0.002004       0.007494      -0.013893      -0.010750      -0.000481       0.011231              1.864466       2.186335      -0.267450      -0.294413       1.753526      -0.160026       1.653537           0.000001
           31              H       2.756162      13.987153       7.179074       0.130248       1.259198 0.96020164E+01  0.97565198E+02                                 1.852143                            1.756421      -1.198070       2.316598                    0.996060       3.455361       9.486982       0.500319       1.204831      -0.727821      -0.038526       0.007980       0.003249       0.039478      -0.006300      -0.000477      -0.003836       0.021565      -0.022346      -0.011994      -0.004231       0.016225              1.910229       2.396673      -0.169528      -0.236839       1.724147      -0.198960       1.609869          -0.000006
           32              H       3.308595      10.181766       7.384190       0.126049       1.216021 0.96246595E+01  0.97896299E+02                                 1.813687                            1.762794      -1.138755       2.343988                    0.996441       3.452141       9.496789       0.497366       1.210735      -0.726610       0.014874      -0.020646      -0.031215       0.040273      -0.002035      -0.009367       0.003965      -0.001772       0.022526      -0.009732      -0.004058       0.013790              1.817109       1.780795       0.056612      -0.301193       1.761019       0.211154       1.909514           0.000202
           33              H       0.966758      10.084950      10.620171       0.121105       1.192432 0.90890435E+01  0.90960700E+02                                 1.765375                            1.690095      -1.170898       2.320595                    0.996315       3.466462       9.400389       0.519320       1.178515      -0.732923      -0.027838      -0.021408       0.028187       0.045031       0.009243      -0.008509      -0.007650      -0.002565       0.004168      -0.010412      -0.006548       0.016960              1.789842       1.734299       0.250401      -0.312557       1.808218      -0.028905       1.827008           0.000801
           34              H       3.192504      13.392814      10.128972       0.142634       1.166585 0.88976948E+01  0.88341344E+02                                 1.741413                            1.679572      -1.068019       2.388291                    0.997863       3.232424       8.656509       0.518882       1.188916      -0.733235       0.015437       0.035848       0.018441       0.043168       0.011004       0.001194       0.005267      -0.012317      -0.013988      -0.010801      -0.005415       0.016217              1.749491       1.597241       0.190024      -0.067900       1.983717       0.185274       1.667516           0.000066
           35              H       7.111578      10.300096       6.482758       0.119806       1.214837 0.95766494E+01  0.96928288E+02                                 1.785664                            1.736993      -1.116935       2.350839                    0.996527       3.420353       9.273797       0.512218       1.181446      -0.733772      -0.003715      -0.003916      -0.042674       0.043014      -0.005906       0.003234      -0.000763       0.001598       0.041059      -0.012896      -0.001446       0.014342              1.783120       1.549512      -0.174944      -0.020295       1.686387      -0.022295       2.113462           0.000088
           36              H       5.934655      11.964785       9.991328       0.128350       1.249477 0.95667987E+01  0.97639957E+02                                 1.871988                            1.774568      -1.370362       2.237149                    0.993619       3.583880      10.035864       0.486178       1.234383      -0.719559      -0.017023       0.028578       0.019505       0.038561      -0.008769      -0.005696       0.005442      -0.018581      -0.011574      -0.012454      -0.004732       0.017186              1.911088       1.923134      -0.418872      -0.169394       1.830837       0.201311       1.979294          -0.000016
           37              H       8.774883       9.071076       9.999424       0.137061       1.207287 0.91620589E+01  0.91970115E+02                                 1.797999                            1.713912      -1.185595       2.329597                    0.996250       3.375932       9.199829       0.507502       1.202306      -0.728516       0.035678      -0.020729       0.023286       0.047380      -0.009133       0.010950      -0.003673       0.006621      -0.017564      -0.012576      -0.005325       0.017901              1.814353       1.840379      -0.359680       0.202341       1.709800      -0.128834       1.892880           0.000177
           38              H       9.155181      17.071803       2.987682       0.152476       1.090060 0.80449789E+01  0.78200193E+02                                 1.680317                            1.606081      -1.201170       2.335117                    0.996309       3.235010       8.684688       0.524061       1.202379      -0.728260       0.027381       0.025535      -0.025146       0.045101       0.005599      -0.007621      -0.010859       0.002685       0.005227      -0.011317      -0.005083       0.016400              1.705045       1.662040       0.283860      -0.253966       1.760334      -0.041043       1.692762           0.000442
           39              H       6.891406      13.607959       3.578741       0.131510       1.199847 0.92588395E+01  0.93107074E+02                                 1.792247                            1.726082      -1.068293       2.381363                    0.997507       3.336520       9.075335       0.504757       1.206695      -0.728470      -0.011308      -0.038865      -0.010154       0.041731       0.008115      -0.002049       0.005251      -0.015244      -0.026825      -0.012304      -0.003955       0.016259              1.803559       1.578944       0.124786      -0.122213       2.109117       0.168359       1.722617           0.000101
           40              H       6.389011      16.676473       6.013149       0.131794       1.206663 0.93048262E+01  0.93981605E+02                                 1.814945                            1.742195      -1.156381       2.342160                    0.996250       3.415012       9.405724       0.495741       1.223253      -0.723705      -0.020994       0.019205       0.031103       0.042154      -0.004203      -0.013538       0.007297      -0.002561       0.018239      -0.013669      -0.005140       0.018810              1.835234       1.865668      -0.027409      -0.327256       1.799699       0.258644       1.840336           0.000260
           41              H       3.438697      15.525444      26.562574       0.406443       0.456440 0.24572092E+01  0.18385244E+02                                 1.068657                            0.977018      -1.229368       2.445824                    0.999553       2.310715       6.097756       0.561933       1.456782      -0.670398       0.010231      -0.005640       0.008431       0.014407      -0.005385       0.004682      -0.006400       0.001839      -0.024339      -0.011316      -0.001127       0.012443              1.141717       0.874624      -0.018333       0.103559       0.857733       0.025031       1.692794           0.000013
           42              H       8.264483       9.982756      13.999194       0.397020       0.486281 0.27060217E+01  0.20686550E+02                                 1.098543                            1.013083      -1.370500       2.362934                    0.998688       2.405042       6.360310       0.563325       1.422296      -0.676203       0.005258      -0.004723      -0.010039       0.012277      -0.003882      -0.006732      -0.000261       0.004641      -0.019118      -0.009748      -0.000128       0.009876              1.164086       0.906810      -0.009088       0.031743       0.888838       0.111024       1.696611          -0.000005
           43              H       8.444624       8.753737      17.038156       0.140019       1.108309 0.82115236E+01  0.80043762E+02                                 1.686474                            1.613451      -1.105342       2.372943                    0.997209       3.229063       8.615617       0.528547       1.188828      -0.732016       0.018690      -0.035205      -0.021008       0.045056      -0.009227      -0.002965       0.009546      -0.018005      -0.003948      -0.012364      -0.006176       0.018540              1.702664       1.545574      -0.360608      -0.086343       1.902023       0.160616       1.660395           0.000046
           44              H       5.720487      11.798047      17.030059       0.126018       1.305624 0.10282464E+02  0.10729759E+03                                 1.953100                            1.858841      -1.441882       2.197725                    0.993389       3.756024      10.780093       0.465795       1.260139      -0.712894      -0.028286       0.022536      -0.021265       0.041954      -0.011248       0.004744      -0.005349      -0.011415      -0.017877      -0.010277      -0.007416       0.017693              1.997046       2.219318      -0.450346       0.190011       1.775563      -0.129980       1.996258          -0.000022
           45              H       7.097567      10.324299      20.522436       0.133204       1.171343 0.88602114E+01  0.87963886E+02                                 1.749524                            1.676382      -1.072452       2.382934                    0.997371       3.284697       8.824872       0.518696       1.189414      -0.732429      -0.003564      -0.005882       0.037989       0.038607      -0.001834      -0.003275      -0.001288       0.006913       0.042393      -0.011150      -0.003602       0.014752              1.760783       1.493149      -0.162545       0.043636       1.613834       0.026779       2.175365           0.000370
           46              H       2.912284      14.046318      19.553531       0.113788       1.234171 0.95011612E+01  0.96261691E+02                                 1.820200                            1.739652      -1.160178       2.324600                    0.996155       3.511932       9.620465       0.506116       1.194481      -0.729576      -0.030285       0.010984      -0.015964       0.035954      -0.004539       0.008137       0.002004       0.007494      -0.013893      -0.010750      -0.000481       0.011231              1.864472       2.186341      -0.267451       0.294414       1.753531       0.160027       1.653542           0.000001
           47              H       7.251688      12.906047      20.673574       0.130249       1.259198 0.96020227E+01  0.97565300E+02                                 1.852146                            1.756423      -1.198073       2.316597                    0.996060       3.455360       9.486988       0.500318       1.204833      -0.727821       0.038526      -0.007981       0.003250       0.039478      -0.006300       0.000477       0.003836       0.021565      -0.022346      -0.011994      -0.004231       0.016225              1.910232       2.396677      -0.169528       0.236839       1.724149       0.198961       1.609870          -0.000006
           48              H       6.699255      16.711434      20.878690       0.126048       1.216022 0.96246669E+01  0.97896380E+02                                 1.813686                            1.762794      -1.138750       2.343989                    0.996441       3.452144       9.496793       0.497367       1.210734      -0.726610      -0.014874       0.020646      -0.031215       0.040273      -0.002035       0.009367      -0.003965      -0.001772       0.022526      -0.009732      -0.004058       0.013790              1.817109       1.780794       0.056612       0.301193       1.761019      -0.211154       1.909513           0.000202
           49              H       9.041092      16.808250      24.114671       0.121106       1.192419 0.90889214E+01  0.90959186E+02                                 1.765363                            1.690085      -1.170884       2.320603                    0.996316       3.466444       9.400329       0.519321       1.178517      -0.732923       0.027838       0.021407       0.028188       0.045031       0.009244       0.008509       0.007650      -0.002566       0.004167      -0.010412      -0.006547       0.016960              1.789830       1.734288       0.250398       0.312554       1.808207       0.028905       1.826996           0.000801
           50              H       6.815346      13.500386      23.623472       0.142634       1.166595 0.88977918E+01  0.88342583E+02                                 1.741427                            1.679584      -1.068022       2.388290                    0.997863       3.232433       8.656558       0.518878       1.188920      -0.733234      -0.015437      -0.035848       0.018441       0.043168       0.011004      -0.001194      -0.005267      -0.012317      -0.013988      -0.010801      -0.005416       0.016217              1.749505       1.597252       0.190027       0.067900       1.983734      -0.185277       1.667528           0.000066
           51              H       2.896272      16.593104      19.977258       0.119806       1.214827 0.95765420E+01  0.96926900E+02                                 1.785652                            1.736982      -1.116923       2.350845                    0.996527       3.420341       9.273741       0.512221       1.181444      -0.733773       0.003715       0.003916      -0.042674       0.043014      -0.005906      -0.003234       0.000763       0.001597       0.041058      -0.012896      -0.001446       0.014342              1.783108       1.549501      -0.174941       0.020294       1.686376       0.022295       2.113446           0.000088
           52              H       4.073195      14.928415      23.485828       0.128351       1.249471 0.95667458E+01  0.97639293E+02                                 1.871984                            1.774565      -1.370358       2.237152                    0.993619       3.583867      10.035825       0.486178       1.234385      -0.719559       0.017023      -0.028579       0.019506       0.038562      -0.008769       0.005696      -0.005442      -0.018581      -0.011574      -0.012454      -0.004732       0.017186              1.911084       1.923130      -0.418872       0.169394       1.830834      -0.201311       1.979289          -0.000016
           53              H       1.232967      17.822124      23.493924       0.137061       1.207274 0.91619331E+01  0.91968517E+02                                 1.797986                            1.713899      -1.185580       2.329605                    0.996251       3.375912       9.199751       0.507504       1.202305      -0.728516      -0.035678       0.020728       0.023286       0.047380      -0.009134      -0.010950       0.003673       0.006621      -0.017564      -0.012575      -0.005326       0.017901              1.814339       1.840365      -0.359676      -0.202340       1.709787       0.128833       1.892865           0.000177
           54              H       0.852669       9.821397      16.482182       0.152476       1.090052 0.80448930E+01  0.78199106E+02                                 1.680305                            1.606070      -1.201158       2.335122                    0.996309       3.234993       8.684613       0.524064       1.202375      -0.728261      -0.027381      -0.025536      -0.025146       0.045101       0.005599       0.007621       0.010859       0.002685       0.005227      -0.011317      -0.005083       0.016400              1.705033       1.662028       0.283858       0.253964       1.760320       0.041044       1.692750           0.000442
           55              H       3.116444      13.285241      17.073241       0.131509       1.199847 0.92588275E+01  0.93106874E+02                                 1.792241                            1.726077      -1.068291       2.381363                    0.997507       3.336521       9.075318       0.504760       1.206689      -0.728472       0.011308       0.038864      -0.010154       0.041730       0.008115       0.002049      -0.005251      -0.015244      -0.026825      -0.012304      -0.003955       0.016259              1.803554       1.578940       0.124785       0.122212       2.109110      -0.168358       1.722611           0.000102
           56              H       3.618839      10.216727      19.507649       0.131795       1.206660 0.93047946E+01  0.93981212E+02                                 1.814943                            1.742193      -1.156377       2.342163                    0.996250       3.415002       9.405695       0.495741       1.223255      -0.723705       0.020994      -0.019205       0.031103       0.042154      -0.004203       0.013538      -0.007296      -0.002561       0.018240      -0.013669      -0.005140       0.018810              1.835233       1.865666      -0.027410       0.327256       1.799697      -0.258645       1.840335           0.000260
           57              H      13.446547      24.814356      13.920926       0.406443       0.456440 0.24572081E+01  0.18385233E+02                                 1.068657                            0.977018      -1.229368       2.445824                    0.999553       2.310715       6.097754       0.561933       1.456781      -0.670398       0.010231       0.005640      -0.008431       0.014407       0.005384      -0.004682      -0.006400       0.001838      -0.024338      -0.011316      -0.001127       0.012443              1.141716       0.874624       0.018333      -0.103559       0.857732       0.025031       1.692793           0.000012
           58              H      18.272333       3.463844      26.484306       0.397020       0.486281 0.27060203E+01  0.20686535E+02                                 1.098542                            1.013082      -1.370500       2.362934                    0.998688       2.405041       6.360305       0.563326       1.422295      -0.676203       0.005258       0.004723       0.010039       0.012277       0.003882       0.006732      -0.000261       0.004641      -0.019118      -0.009748      -0.000128       0.009876              1.164085       0.906809       0.009088      -0.031743       0.888837       0.111024       1.696609          -0.000005
           59              H      18.452474       4.692863      23.445344       0.140019       1.108305 0.82114900E+01  0.80043345E+02                                 1.686470                            1.613447      -1.105337       2.372946                    0.997209       3.229056       8.615591       0.528547       1.188827      -0.732016       0.018690       0.035205       0.021008       0.045056       0.009227       0.002965       0.009546      -0.018004      -0.003948      -0.012364      -0.006176       0.018540              1.702660       1.545571       0.360607       0.086343       1.902019       0.160615       1.660391           0.000046
           60              H      15.728337       1.648553      23.453441       0.126018       1.305624 0.10282455E+02  0.10729748E+03                                 1.953099                            1.858840      -1.441883       2.197725                    0.993389       3.756021      10.780084       0.465795       1.260140      -0.712894      -0.028286      -0.022536       0.021265       0.041954       0.011248      -0.004744      -0.005349      -0.011415      -0.017877      -0.010277      -0.007416       0.017693              1.997046       2.219317       0.450346      -0.190011       1.775563      -0.129980       1.996257          -0.000022
           61              H      17.105417       3.122301      19.961064       0.133203       1.171347 0.88602533E+01  0.87964395E+02                                 1.749527                            1.676385      -1.072456       2.382931                    0.997371       3.284706       8.824897       0.518696       1.189413      -0.732430      -0.003564       0.005882      -0.037989       0.038607       0.001834       0.003275      -0.001288       0.006913       0.042393      -0.011150      -0.003602       0.014752              1.760786       1.493152       0.162546      -0.043636       1.613837       0.026779       2.175368           0.000370
           62              H      12.920134      26.293482      20.929969       0.113789       1.234167 0.95011223E+01  0.96261211E+02                                 1.820197                            1.739649      -1.160176       2.324602                    0.996155       3.511924       9.620443       0.506116       1.194483      -0.729576      -0.030285      -0.010984       0.015964       0.035954       0.004539      -0.008137       0.002004       0.007494      -0.013893      -0.010750      -0.000481       0.011231              1.864469       2.186338       0.267451      -0.294414       1.753529       0.160026       1.653540           0.000001
           63              H      17.259538       0.540553      19.809926       0.130248       1.259202 0.96020543E+01  0.97565681E+02                                 1.852147                            1.756425      -1.198074       2.316596                    0.996060       3.455367       9.487004       0.500319       1.204831      -0.727821       0.038526       0.007981      -0.003249       0.039478       0.006300      -0.000477       0.003836       0.021565      -0.022346      -0.011994      -0.004231       0.016225              1.910234       2.396678       0.169528      -0.236839       1.724150       0.198961       1.609872          -0.000006
           64              H      16.707105      23.628366      19.604810       0.126049       1.216015 0.96245908E+01  0.97895415E+02                                 1.813680                            1.762788      -1.138743       2.343994                    0.996441       3.452127       9.496738       0.497367       1.210735      -0.726610      -0.014874      -0.020646       0.031215       0.040273       0.002035      -0.009367      -0.003965      -0.001772       0.022526      -0.009732      -0.004058       0.013790              1.817103       1.780788      -0.056611      -0.301191       1.761013      -0.211153       1.909507           0.000202
           65              H      19.048942      23.531550      16.368829       0.121106       1.192395 0.90886786E+01  0.90956048E+02                                 1.765333                            1.690056      -1.170855       2.320616                    0.996316       3.466402       9.400145       0.519329       1.178509      -0.732925       0.027838      -0.021408      -0.028187       0.045031      -0.009243      -0.008509       0.007650      -0.002565       0.004167      -0.010412      -0.006547       0.016960              1.789798       1.734259      -0.250392      -0.312546       1.808174       0.028906       1.826963           0.000801
           66              H      16.823196      26.839414      16.860028       0.142635       1.166576 0.88976068E+01  0.88340230E+02                                 1.741403                            1.679563      -1.068008       2.388297                    0.997863       3.232407       8.656445       0.518884       1.188915      -0.733236      -0.015437       0.035848      -0.018440       0.043168      -0.011004       0.001194      -0.005267      -0.012317      -0.013988      -0.010801      -0.005415       0.016217              1.749481       1.597232      -0.190023      -0.067898       1.983706      -0.185273       1.667506           0.000066
           67              H      12.904122      23.746696      20.506242       0.119806       1.214824 0.95765170E+01  0.96926598E+02                                 1.785651                            1.736981      -1.116920       2.350847                    0.996527       3.420334       9.273724       0.512220       1.181446      -0.733772       0.003715      -0.003916       0.042674       0.043014       0.005906       0.003234       0.000763       0.001597       0.041059      -0.012896      -0.001446       0.014342              1.783107       1.549501       0.174941      -0.020294       1.686375       0.022295       2.113446           0.000088
           68              H      14.081045      25.411385      16.997672       0.128350       1.249475 0.95667814E+01  0.97639735E+02                                 1.871987                            1.774567      -1.370360       2.237150                    0.993619       3.583874      10.035844       0.486178       1.234384      -0.719559       0.017023       0.028579      -0.019505       0.038561       0.008769      -0.005696      -0.005442      -0.018581      -0.011575      -0.012454      -0.004733       0.017186              1.911087       1.923132       0.418872      -0.169394       1.830836      -0.201311       1.979292          -0.000017
           69              H      11.240817      22.517676      16.989575       0.137061       1.207274 0.91619292E+01  0.91968471E+02                                 1.797986                            1.713899      -1.185580       2.329605                    0.996251       3.375911       9.199749       0.507504       1.202305      -0.728516      -0.035678      -0.020729      -0.023286       0.047380       0.009134       0.010950       0.003673       0.006621      -0.017564      -0.012575      -0.005326       0.017901              1.814339       1.840365       0.359676       0.202340       1.709787       0.128833       1.892865           0.000178
           70              H      10.860519       3.625203      24.001318       0.152477       1.090052 0.80448962E+01  0.78199176E+02                                 1.680308                            1.606073      -1.201158       2.335123                    0.996309       3.234993       8.684626       0.524063       1.202379      -0.728260      -0.027381       0.025536       0.025146       0.045101      -0.005599      -0.007621       0.010859       0.002685       0.005227      -0.011317      -0.005083       0.016400              1.705035       1.662031      -0.283858      -0.253964       1.760323       0.041044       1.692753           0.000442
           71              H      13.124294       0.161359      23.410259       0.131509       1.199846 0.92588224E+01  0.93106824E+02                                 1.792242                            1.726078      -1.068290       2.381364                    0.997507       3.336520       9.075320       0.504759       1.206691      -0.728471       0.011308      -0.038864       0.010154       0.041730      -0.008115      -0.002049      -0.005251      -0.015244      -0.026824      -0.012304      -0.003955       0.016259              1.803555       1.578940      -0.124784      -0.122213       2.109111      -0.168359       1.722613           0.000102
           72              H      13.626689       3.229873      20.975851       0.131794       1.206663 0.93048244E+01  0.93981584E+02                                 1.814945                            1.742195      -1.156380       2.342161                    0.996250       3.415010       9.405719       0.495741       1.223254      -0.723705       0.020994       0.019205      -0.031102       0.042154       0.004203      -0.013538      -0.007296      -0.002561       0.018239      -0.013669      -0.005140       0.018810              1.835235       1.865668       0.027409      -0.327256       1.799700      -0.258645       1.840337           0.000260
           73              H      16.577003       2.078844       0.426426       0.406443       0.456440 0.24572088E+01  0.18385239E+02                                 1.068657                            0.977018      -1.229368       2.445824                    0.999553       2.310715       6.097754       0.561933       1.456781      -0.670398      -0.010231      -0.005639      -0.008431       0.014407       0.005384       0.004682       0.006400       0.001839      -0.024339      -0.011316      -0.001127       0.012443              1.141716       0.874624       0.018333       0.103559       0.857732      -0.025031       1.692793           0.000012
           74              H      11.751217      23.429356      12.989806       0.397020       0.486281 0.27060209E+01  0.20686540E+02                                 1.098542                            1.013082      -1.370499       2.362934                    0.998688       2.405041       6.360304       0.563326       1.422295      -0.676203      -0.005258      -0.004723       0.010039       0.012277       0.003882      -0.006732       0.000261       0.004641      -0.019118      -0.009748      -0.000128       0.009876              1.164085       0.906809       0.009088       0.031743       0.888837      -0.111024       1.696610          -0.000005
           75              H      11.571076      22.200337       9.950844       0.140019       1.108308 0.82115191E+01  0.80043697E+02                                 1.686473                            1.613450      -1.105342       2.372943                    0.997209       3.229062       8.615610       0.528547       1.188827      -0.732017      -0.018690      -0.035205       0.021008       0.045056       0.009227      -0.002965      -0.009546      -0.018005      -0.003949      -0.012364      -0.006176       0.018540              1.702663       1.545573       0.360608      -0.086343       1.902022      -0.160615       1.660394           0.000046
           76              H      14.295213      25.244647       9.958941       0.126018       1.305623 0.10282445E+02  0.10729734E+03                                 1.953098                            1.858839      -1.441879       2.197726                    0.993389       3.756019      10.780075       0.465795       1.260139      -0.712894       0.028286       0.022536       0.021265       0.041954       0.011248       0.004743       0.005349      -0.011415      -0.017877      -0.010277      -0.007416       0.017693              1.997044       2.219315       0.450346       0.190011       1.775561       0.129980       1.996256          -0.000022
           77              H      12.918133      23.770899       6.466564       0.133203       1.171344 0.88602170E+01  0.87963946E+02                                 1.749524                            1.676382      -1.072453       2.382933                    0.997371       3.284698       8.824872       0.518696       1.189414      -0.732429       0.003564      -0.005882      -0.037989       0.038607       0.001834      -0.003275       0.001288       0.006913       0.042393      -0.011150      -0.003602       0.014752              1.760783       1.493149       0.162545       0.043636       1.613834      -0.026779       2.175365           0.000370
           78              H      17.103416       0.599718       7.435469       0.113788       1.234170 0.95011553E+01  0.96261631E+02                                 1.820201                            1.739653      -1.160179       2.324600                    0.996155       3.511930       9.620464       0.506115       1.194483      -0.729576       0.030285       0.010984       0.015964       0.035954       0.004539       0.008137      -0.002004       0.007494      -0.013893      -0.010750      -0.000481       0.011231              1.864472       2.186343       0.267452       0.294414       1.753533      -0.160027       1.653542           0.000001
           79              H      12.764012      26.352647       6.315426       0.130249       1.259197 0.96020116E+01  0.97565143E+02                                 1.852143                            1.756421      -1.198071       2.316598                    0.996060       3.455359       9.486978       0.500319       1.204832      -0.727821      -0.038526      -0.007981      -0.003249       0.039478       0.006300       0.000477      -0.003836       0.021565      -0.022346      -0.011994      -0.004231       0.016225              1.910229       2.396673       0.169528       0.236838       1.724147      -0.198960       1.609868          -0.000006
           80              H      13.316445       3.264834       6.110310       0.126048       1.216025 0.96246945E+01  0.97896737E+02                                 1.813689                            1.762797      -1.138757       2.343986                    0.996441       3.452147       9.496807       0.497366       1.210734      -0.726610       0.014874       0.020646       0.031215       0.040273       0.002035       0.009367       0.003965      -0.001772       0.022526      -0.009732      -0.004058       0.013790              1.817112       1.780798      -0.056613       0.301194       1.761022       0.211154       1.909516           0.000202
           81              H      10.974608       3.361650       2.874328       0.121106       1.192431 0.90890397E+01  0.90960664E+02                                 1.765375                            1.690096      -1.170897       2.320596                    0.996316       3.466458       9.400382       0.519320       1.178517      -0.732923      -0.027838       0.021408      -0.028188       0.045031      -0.009243       0.008509      -0.007650      -0.002565       0.004169      -0.010412      -0.006548       0.016960              1.789842       1.734299      -0.250400       0.312558       1.808219      -0.028905       1.827009           0.000801
           82              H      13.200354       0.053786       3.365528       0.142634       1.166587 0.88977153E+01  0.88341603E+02                                 1.741416                            1.679575      -1.068019       2.388291                    0.997863       3.232426       8.656519       0.518881       1.188917      -0.733235       0.015437      -0.035848      -0.018441       0.043168      -0.011004      -0.001194       0.005267      -0.012317      -0.013988      -0.010801      -0.005415       0.016217              1.749494       1.597243      -0.190025       0.067900       1.983721       0.185275       1.667519           0.000067
           83              H      17.119428       3.146504       7.011742       0.119805       1.214840 0.95766859E+01  0.96928764E+02                                 1.785668                            1.736997      -1.116939       2.350837                    0.996527       3.420362       9.273831       0.512217       1.181447      -0.733772      -0.003715       0.003917       0.042674       0.043014       0.005906      -0.003234      -0.000763       0.001597       0.041058      -0.012896      -0.001446       0.014342              1.783125       1.549515       0.174945       0.020295       1.686392      -0.022295       2.113466           0.000088
           84              H      15.942505       1.481815       3.503172       0.128351       1.249473 0.95667655E+01  0.97639535E+02                                 1.871985                            1.774565      -1.370360       2.237150                    0.993619       3.583874      10.035843       0.486178       1.234383      -0.719559      -0.017024      -0.028578      -0.019506       0.038561       0.008769       0.005696       0.005442      -0.018581      -0.011574      -0.012454      -0.004732       0.017186              1.911085       1.923131       0.418871       0.169393       1.830834       0.201310       1.979290          -0.000016
           85              H      18.782733       4.375524       3.495076       0.137061       1.207284 0.91620319E+01  0.91969778E+02                                 1.797997                            1.713909      -1.185594       2.329598                    0.996250       3.375928       9.199815       0.507502       1.202306      -0.728516       0.035678       0.020729      -0.023286       0.047380       0.009134      -0.010950      -0.003673       0.006621      -0.017564      -0.012576      -0.005325       0.017901              1.814350       1.840377       0.359680      -0.202341       1.709797      -0.128834       1.892877           0.000178
           86              H      19.163031      23.267997      10.506818       0.152476       1.090043 0.80448099E+01  0.78198070E+02                                 1.680294                            1.606060      -1.201146       2.335128                    0.996309       3.234979       8.684553       0.524067       1.202372      -0.728261       0.027381      -0.025535       0.025145       0.045101      -0.005599       0.007621      -0.010859       0.002685       0.005227      -0.011317      -0.005083       0.016400              1.705021       1.662017      -0.283855       0.253961       1.760308      -0.041044       1.692738           0.000442
           87              H      16.899256      26.731841       9.915759       0.131510       1.199837 0.92587243E+01  0.93105559E+02                                 1.792231                            1.726067      -1.068277       2.381371                    0.997507       3.336501       9.075245       0.504762       1.206689      -0.728472      -0.011309       0.038865       0.010153       0.041731      -0.008115       0.002049       0.005251      -0.015244      -0.026824      -0.012304      -0.003955       0.016259              1.803543       1.578930      -0.124784       0.122210       2.109098       0.168357       1.722601           0.000101
           88              H      16.396861      23.663327       7.481351       0.131795       1.206661 0.93048047E+01  0.93981324E+02                                 1.814943                            1.742192      -1.156378       2.342163                    0.996250       3.415003       9.405693       0.495742       1.223253      -0.723705      -0.020994      -0.019205      -0.031103       0.042154       0.004203       0.013538       0.007296      -0.002561       0.018240      -0.013669      -0.005140       0.018810              1.835232       1.865665       0.027410       0.327256       1.799697       0.258645       1.840335           0.000260
           89              H      13.446547      15.525444      13.920926       0.406443       0.456440 0.24572060E+01  0.18385215E+02                                 1.068657                            0.977018      -1.229368       2.445824                    0.999553       2.310714       6.097753       0.561933       1.456782      -0.670398       0.010231      -0.005640      -0.008431       0.014407      -0.005384      -0.004682       0.006400       0.001838      -0.024338      -0.011316      -0.001127       0.012443              1.141716       0.874624      -0.018333      -0.103559       0.857732      -0.025031       1.692793           0.000013
           90              H      18.272333       9.982756      26.484306       0.397020       0.486280 0.27060159E+01  0.20686497E+02                                 1.098542                            1.013082      -1.370500       2.362934                    0.998688       2.405040       6.360305       0.563325       1.422297      -0.676202       0.005258      -0.004723       0.010039       0.012277      -0.003882       0.006732       0.000261       0.004641      -0.019118      -0.009748      -0.000128       0.009876              1.164085       0.906809      -0.009088      -0.031743       0.888837      -0.111024       1.696609          -0.000005
           91              H      18.452474       8.753737      23.445344       0.140019       1.108306 0.82114978E+01  0.80043439E+02                                 1.686471                            1.613448      -1.105340       2.372944                    0.997209       3.229058       8.615597       0.528548       1.188827      -0.732016       0.018690      -0.035205       0.021008       0.045056      -0.009227       0.002965      -0.009546      -0.018004      -0.003948      -0.012364      -0.006176       0.018540              1.702661       1.545571      -0.360607       0.086343       1.902019      -0.160615       1.660392           0.000046
           92              H      15.728337      11.798047      23.453441       0.126019       1.305622 0.10282440E+02  0.10729729E+03                                 1.953099                            1.858840      -1.441882       2.197726                    0.993389       3.756018      10.780080       0.465794       1.260141      -0.712894      -0.028286       0.022536       0.021265       0.041954      -0.011248      -0.004744       0.005349      -0.011415      -0.017877      -0.010277      -0.007416       0.017693              1.997046       2.219317      -0.450346      -0.190011       1.775562       0.129980       1.996257          -0.000022
           93              H      17.105417      10.324299      19.961064       0.133203       1.171346 0.88602389E+01  0.87964213E+02                                 1.749525                            1.676383      -1.072455       2.382932                    0.997371       3.284703       8.824886       0.518696       1.189413      -0.732430      -0.003564      -0.005882      -0.037989       0.038607      -0.001834       0.003275       0.001288       0.006913       0.042393      -0.011150      -0.003602       0.014752              1.760784       1.493151      -0.162545      -0.043636       1.613835      -0.026779       2.175366           0.000370
           94              H      12.920134      14.046318      20.929969       0.113789       1.234164 0.95010982E+01  0.96260909E+02                                 1.820195                            1.739648      -1.160174       2.324603                    0.996155       3.511920       9.620430       0.506116       1.194483      -0.729576      -0.030285       0.010984       0.015965       0.035954      -0.004539      -0.008138      -0.002004       0.007494      -0.013893      -0.010750      -0.000481       0.011231              1.864467       2.186335      -0.267450      -0.294413       1.753527      -0.160026       1.653538           0.000002
           95              H      17.259538      12.906047      19.809926       0.130248       1.259199 0.96020338E+01  0.97565427E+02                                 1.852146                            1.756424      -1.198073       2.316597                    0.996060       3.455363       9.486993       0.500319       1.204832      -0.727821       0.038526      -0.007981      -0.003249       0.039478      -0.006300      -0.000477      -0.003836       0.021565      -0.022346      -0.011994      -0.004231       0.016225              1.910232       2.396677      -0.169528      -0.236839       1.724149      -0.198961       1.609871          -0.000007
           96              H      16.707105      16.711434      19.604810       0.126049       1.216016 0.96245995E+01  0.97895520E+02                                 1.813680                            1.762788      -1.138743       2.343994                    0.996441       3.452130       9.496745       0.497367       1.210734      -0.726610      -0.014874       0.020646       0.031215       0.040273      -0.002035      -0.009367       0.003965      -0.001772       0.022526      -0.009732      -0.004058       0.013790              1.817103       1.780788       0.056611      -0.301191       1.761013       0.211153       1.909507           0.000203
           97              H      19.048942      16.808250      16.368829       0.121105       1.192407 0.90887961E+01  0.90957546E+02                                 1.765346                            1.690069      -1.170868       2.320610                    0.996316       3.466423       9.400228       0.519326       1.178511      -0.732924       0.027838       0.021408      -0.028187       0.045031       0.009244      -0.008509      -0.007650      -0.002566       0.004167      -0.010412      -0.006547       0.016960              1.789812       1.734271       0.250395      -0.312550       1.808188      -0.028905       1.826977           0.000801
           98              H      16.823196      13.500386      16.860028       0.142634       1.166585 0.88976876E+01  0.88341249E+02                                 1.741413                            1.679572      -1.068016       2.388293                    0.997863       3.232419       8.656493       0.518882       1.188916      -0.733235      -0.015437      -0.035848      -0.018440       0.043168       0.011004       0.001194       0.005267      -0.012317      -0.013988      -0.010801      -0.005416       0.016217              1.749491       1.597240       0.190025      -0.067899       1.983717       0.185275       1.667515           0.000066
           99              H      12.904122      16.593104      20.506242       0.119807       1.214823 0.95765033E+01  0.96926421E+02                                 1.785649                            1.736979      -1.116920       2.350847                    0.996527       3.420332       9.273716       0.512221       1.181445      -0.733772       0.003715       0.003916       0.042674       0.043014      -0.005906       0.003234      -0.000763       0.001597       0.041059      -0.012896      -0.001446       0.014342              1.783105       1.549499      -0.174941      -0.020294       1.686373      -0.022295       2.113443           0.000087
          100              H      14.081045      14.928415      16.997672       0.128351       1.249475 0.95667759E+01  0.97639671E+02                                 1.871986                            1.774567      -1.370360       2.237150                    0.993619       3.583873      10.035843       0.486178       1.234384      -0.719559       0.017023      -0.028579      -0.019505       0.038562      -0.008769      -0.005696       0.005442      -0.018581      -0.011574      -0.012454      -0.004733       0.017186              1.911087       1.923132      -0.418872      -0.169394       1.830836       0.201311       1.979292          -0.000016
          101              H      11.240817      17.822124      16.989575       0.137061       1.207275 0.91619381E+01  0.91968586E+02                                 1.797987                            1.713900      -1.185581       2.329605                    0.996251       3.375913       9.199757       0.507504       1.202306      -0.728516      -0.035678       0.020728      -0.023286       0.047380      -0.009134       0.010950      -0.003673       0.006621      -0.017564      -0.012576      -0.005326       0.017901              1.814340       1.840366      -0.359676       0.202340       1.709788      -0.128833       1.892866           0.000177
          102              H      10.860519       9.821397      24.001318       0.152477       1.090060 0.80449757E+01  0.78200160E+02                                 1.680317                            1.606082      -1.201169       2.335117                    0.996309       3.235008       8.684685       0.524061       1.202380      -0.728259      -0.027381      -0.025535       0.025146       0.045101       0.005599      -0.007621      -0.010859       0.002685       0.005227      -0.011317      -0.005083       0.016400              1.705045       1.662040       0.283861      -0.253966       1.760334      -0.041044       1.692763           0.000442
          103              H      13.124294      13.285241      23.410259       0.131510       1.199851 0.92588811E+01  0.93107595E+02                                 1.792250                            1.726085      -1.068297       2.381361                    0.997507       3.336529       9.075364       0.504757       1.206694      -0.728471       0.011308       0.038865       0.010154       0.041730       0.008115      -0.002049       0.005251      -0.015244      -0.026825      -0.012304      -0.003955       0.016259              1.803563       1.578947       0.124785      -0.122214       2.109120       0.168360       1.722621           0.000102
          104              H      13.626689      10.216727      20.975851       0.131794       1.206661 0.93048055E+01  0.93981347E+02                                 1.814943                            1.742193      -1.156380       2.342161                    0.996250       3.415008       9.405712       0.495741       1.223254      -0.723705       0.020994      -0.019205      -0.031102       0.042154      -0.004203      -0.013538       0.007296      -0.002561       0.018239      -0.013669      -0.005140       0.018810              1.835233       1.865666      -0.027409      -0.327255       1.799698       0.258644       1.840335           0.000259
          105              H      16.577003      11.367756       0.426426       0.406443       0.456440 0.24572090E+01  0.18385242E+02                                 1.068657                            0.977018      -1.229368       2.445824                    0.999553       2.310715       6.097755       0.561933       1.456781      -0.670398      -0.010231       0.005639      -0.008431       0.014407      -0.005384       0.004682      -0.006400       0.001839      -0.024339      -0.011316      -0.001127       0.012443              1.141717       0.874624      -0.018333       0.103559       0.857732       0.025031       1.692793           0.000013
          106              H      11.751217      16.910444      12.989806       0.397020       0.486280 0.27060172E+01  0.20686507E+02                                 1.098542                            1.013082      -1.370499       2.362934                    0.998688       2.405040       6.360303       0.563326       1.422296      -0.676203      -0.005258       0.004722       0.010039       0.012277      -0.003882      -0.006732      -0.000261       0.004641      -0.019118      -0.009748      -0.000128       0.009876              1.164085       0.906809      -0.009088       0.031743       0.888837       0.111024       1.696609          -0.000005
          107              H      11.571076      18.139463       9.950844       0.140019       1.108310 0.82115308E+01  0.80043838E+02                                 1.686473                            1.613450      -1.105343       2.372942                    0.997209       3.229065       8.615619       0.528547       1.188826      -0.732017      -0.018690       0.035205       0.021008       0.045056      -0.009227      -0.002965       0.009546      -0.018005      -0.003948      -0.012364      -0.006176       0.018540              1.702664       1.545574      -0.360608      -0.086343       1.902023       0.160615       1.660395           0.000047
          108              H      14.295213      15.095153       9.958941       0.126018       1.305622 0.10282439E+02  0.10729726E+03                                 1.953098                            1.858839      -1.441879       2.197727                    0.993389       3.756018      10.780074       0.465795       1.260140      -0.712894       0.028286      -0.022536       0.021265       0.041954      -0.011248       0.004743      -0.005349      -0.011415      -0.017877      -0.010277      -0.007416       0.017693              1.997044       2.219316      -0.450346       0.190011       1.775561      -0.129980       1.996256          -0.000022
          109              H      12.918133      16.568901       6.466564       0.133204       1.171342 0.88601981E+01  0.87963723E+02                                 1.749523                            1.676381      -1.072451       2.382934                    0.997371       3.284694       8.824863       0.518696       1.189415      -0.732429       0.003563       0.005882      -0.037989       0.038607      -0.001834      -0.003275      -0.001288       0.006913       0.042393      -0.011150      -0.003602       0.014752              1.760782       1.493148      -0.162545       0.043636       1.613833       0.026779       2.175363           0.000370
          110              H      17.103416      12.846882       7.435469       0.113789       1.234168 0.95011408E+01  0.96261445E+02                                 1.820199                            1.739651      -1.160178       2.324601                    0.996155       3.511928       9.620456       0.506116       1.194482      -0.729576       0.030285      -0.010984       0.015964       0.035954      -0.004539       0.008137       0.002004       0.007494      -0.013893      -0.010750      -0.000481       0.011231              1.864471       2.186340      -0.267451       0.294414       1.753531       0.160027       1.653541           0.000001
          111              H      12.764012      13.987153       6.315426       0.130249       1.259197 0.96020138E+01  0.97565175E+02                                 1.852144                            1.756422      -1.198072       2.316598                    0.996060       3.455359       9.486980       0.500319       1.204832      -0.727821      -0.038526       0.007981      -0.003250       0.039478      -0.006300       0.000477       0.003836       0.021565      -0.022346      -0.011994      -0.004231       0.016225              1.910230       2.396674      -0.169528       0.236839       1.724147       0.198960       1.609869          -0.000007
          112              H      13.316445      10.181766       6.110310       0.126048       1.216025 0.96246991E+01  0.97896790E+02                                 1.813689                            1.762797      -1.138758       2.343986                    0.996441       3.452149       9.496811       0.497366       1.210733      -0.726610       0.014874      -0.020646       0.031215       0.040272      -0.002035       0.009367      -0.003965      -0.001772       0.022526      -0.009732      -0.004058       0.013790              1.817112       1.780798       0.056613       0.301193       1.761022      -0.211154       1.909516           0.000202
          113              H      10.974608      10.084950       2.874328       0.121105       1.192442 0.90891526E+01  0.90962114E+02                                 1.765389                            1.690108      -1.170910       2.320590                    0.996315       3.466479       9.400468       0.519316       1.178520      -0.732922      -0.027838      -0.021407      -0.028188       0.045031       0.009243       0.008509       0.007650      -0.002565       0.004169      -0.010412      -0.006548       0.016960              1.789857       1.734312       0.250403       0.312562       1.808233       0.028905       1.827024           0.000801
          114              H      13.200354      13.392814       3.365528       0.142633       1.166596 0.88978063E+01  0.88342760E+02                                 1.741428                            1.679585      -1.068027       2.388287                    0.997863       3.232439       8.656575       0.518878       1.188919      -0.733234       0.015437       0.035848      -0.018441       0.043168       0.011004      -0.001194      -0.005267      -0.012317      -0.013988      -0.010801      -0.005416       0.016217              1.749506       1.597253       0.190027       0.067901       1.983734      -0.185277       1.667530           0.000066
          115              H      17.119428      10.300096       7.011742       0.119805       1.214839 0.95766753E+01  0.96928626E+02                                 1.785667                            1.736996      -1.116937       2.350838                    0.996527       3.420360       9.273823       0.512218       1.181447      -0.733772      -0.003715      -0.003917       0.042674       0.043014      -0.005906      -0.003234       0.000763       0.001597       0.041059      -0.012896      -0.001446       0.014342              1.783123       1.549514      -0.174944       0.020295       1.686391       0.022295       2.113465           0.000089
          116              H      15.942505      11.964785       3.503172       0.128351       1.249472 0.95667498E+01  0.97639340E+02                                 1.871984                            1.774564      -1.370359       2.237151                    0.993619       3.583871      10.035835       0.486178       1.234384      -0.719559      -0.017024       0.028578      -0.019506       0.038562      -0.008769       0.005696      -0.005442      -0.018581      -0.011574      -0.012454      -0.004732       0.017186              1.911084       1.923130      -0.418871       0.169393       1.830833      -0.201310       1.979289          -0.000017
          117              H      18.782733       9.071076       3.495076       0.137061       1.207286 0.91620436E+01  0.91969927E+02                                 1.797998                            1.713910      -1.185595       2.329598                    0.996250       3.375930       9.199823       0.507502       1.202306      -0.728516       0.035678      -0.020729      -0.023286       0.047380      -0.009133      -0.010950       0.003673       0.006621      -0.017564      -0.012576      -0.005325       0.017901              1.814352       1.840378      -0.359680      -0.202341       1.709799       0.128834       1.892878           0.000177
          118              H      19.163031      17.071803      10.506818       0.152476       1.090053 0.80449007E+01  0.78199197E+02                                 1.680305                            1.606070      -1.201158       2.335122                    0.996309       3.234996       8.684621       0.524065       1.202374      -0.728261       0.027381       0.025535       0.025145       0.045101       0.005599       0.007621       0.010859       0.002685       0.005227      -0.011317      -0.005083       0.016400              1.705033       1.662028       0.283857       0.253964       1.760320       0.041043       1.692750           0.000442
          119              H      16.899256      13.607959       9.915759       0.131510       1.199843 0.92587957E+01  0.93106475E+02                                 1.792239                            1.726074      -1.068287       2.381366                    0.997507       3.336513       9.075293       0.504760       1.206690      -0.728472      -0.011308      -0.038865       0.010153       0.041730       0.008115       0.002049      -0.005251      -0.015244      -0.026825      -0.012304      -0.003955       0.016259              1.803551       1.578937       0.124785       0.122212       2.109108      -0.168358       1.722609           0.000101
          120              H      16.396861      16.676473       7.481351       0.131795       1.206662 0.93048086E+01  0.93981389E+02                                 1.814944                            1.742194      -1.156379       2.342162                    0.996250       3.415005       9.405705       0.495741       1.223254      -0.723705      -0.020994       0.019204      -0.031103       0.042154      -0.004203       0.013538      -0.007296      -0.002560       0.018240      -0.013669      -0.005140       0.018810              1.835234       1.865667      -0.027410       0.327256       1.799698      -0.258645       1.840336           0.000260
          121              H       6.569153       2.078844      13.068074       0.406443       0.456440 0.24572050E+01  0.18385205E+02                                 1.068656                            0.977017      -1.229368       2.445824                    0.999553       2.310714       6.097752       0.561933       1.456782      -0.670398      -0.010231      -0.005639       0.008431       0.014407       0.005384      -0.004682      -0.006400       0.001838      -0.024338      -0.011316      -0.001127       0.012443              1.141716       0.874624       0.018333      -0.103559       0.857732       0.025031       1.692792           0.000013
          122              H       1.743367      23.429356       0.504694       0.397020       0.486280 0.27060151E+01  0.20686487E+02                                 1.098542                            1.013082      -1.370500       2.362934                    0.998688       2.405039       6.360299       0.563326       1.422296      -0.676203      -0.005258      -0.004723      -0.010039       0.012277       0.003881       0.006732      -0.000261       0.004641      -0.019118      -0.009748      -0.000128       0.009876              1.164084       0.906809       0.009088      -0.031743       0.888837       0.111024       1.696608          -0.000005
          123              H       1.563226      22.200337       3.543656       0.140019       1.108306 0.82114989E+01  0.80043449E+02                                 1.686471                            1.613448      -1.105339       2.372945                    0.997209       3.229058       8.615596       0.528548       1.188827      -0.732017      -0.018690      -0.035205      -0.021008       0.045056       0.009227       0.002965       0.009546      -0.018004      -0.003948      -0.012364      -0.006176       0.018540              1.702661       1.545571       0.360607       0.086343       1.902019       0.160615       1.660392           0.000046
          124              H       4.287363      25.244647       3.535559       0.126018       1.305621 0.10282424E+02  0.10729707E+03                                 1.953097                            1.858838      -1.441879       2.197727                    0.993389       3.756014      10.780061       0.465795       1.260140      -0.712894       0.028286       0.022536      -0.021265       0.041954       0.011248      -0.004744      -0.005349      -0.011415      -0.017877      -0.010277      -0.007416       0.017693              1.997043       2.219315       0.450346      -0.190011       1.775561      -0.129980       1.996255          -0.000022
          125              H       2.910283      23.770899       7.027936       0.133203       1.171347 0.88602470E+01  0.87964307E+02                                 1.749525                            1.676383      -1.072456       2.382931                    0.997370       3.284705       8.824890       0.518696       1.189412      -0.732430       0.003564      -0.005882       0.037989       0.038607       0.001834       0.003275      -0.001288       0.006913       0.042393      -0.011150      -0.003602       0.014752              1.760784       1.493151       0.162545      -0.043636       1.613836       0.026779       2.175366           0.000370
          126              H       7.095566       0.599718       6.059031       0.113789       1.234166 0.95011127E+01  0.96261094E+02                                 1.820197                            1.739649      -1.160177       2.324602                    0.996155       3.511922       9.620438       0.506116       1.194483      -0.729576       0.030285       0.010984      -0.015965       0.035954       0.004539      -0.008137       0.002004       0.007494      -0.013893      -0.010750      -0.000481       0.011231              1.864468       2.186338       0.267451      -0.294414       1.753529       0.160026       1.653539           0.000001
          127              H       2.756162      26.352647       7.179074       0.130248       1.259200 0.96020343E+01  0.97565418E+02                                 1.852144                            1.756422      -1.198072       2.316597                    0.996060       3.455364       9.486990       0.500320       1.204830      -0.727822      -0.038526      -0.007980       0.003249       0.039478       0.006300      -0.000477       0.003836       0.021565      -0.022346      -0.011994      -0.004231       0.016225              1.910231       2.396675       0.169528      -0.236839       1.724148       0.198961       1.609869          -0.000006
          128              H       3.308595       3.264834       7.384190       0.126050       1.216020 0.96246416E+01  0.97896067E+02                                 1.813684                            1.762792      -1.138754       2.343989                    0.996441       3.452137       9.496774       0.497366       1.210734      -0.726610       0.014874       0.020646      -0.031215       0.040273       0.002035      -0.009367      -0.003965      -0.001772       0.022526      -0.009732      -0.004058       0.013790              1.817107       1.780793      -0.056612      -0.301193       1.761017      -0.211154       1.909511           0.000202
          129              H       0.966758       3.361650      10.620171       0.121105       1.192421 0.90889383E+01  0.90959354E+02                                 1.765362                            1.690084      -1.170887       2.320601                    0.996316       3.466443       9.400312       0.519323       1.178513      -0.732924      -0.027838       0.021408       0.028187       0.045031      -0.009243      -0.008509       0.007650      -0.002565       0.004168      -0.010412      -0.006548       0.016960              1.789829       1.734287      -0.250398      -0.312554       1.808205       0.028905       1.826995           0.000801
          130              H       3.192504       0.053786      10.128972       0.142634       1.166576 0.88976082E+01  0.88340241E+02                                 1.741402                            1.679562      -1.068011       2.388295                    0.997863       3.232412       8.656456       0.518884       1.188913      -0.733236       0.015437      -0.035848       0.018440       0.043168      -0.011004       0.001194      -0.005267      -0.012317      -0.013987      -0.010801      -0.005415       0.016217              1.749480       1.597231      -0.190022      -0.067899       1.983704      -0.185273       1.667506           0.000066
          131              H       7.111578       3.146504       6.482758       0.119806       1.214839 0.95766748E+01  0.96928615E+02                                 1.785667                            1.736996      -1.116937       2.350838                    0.996527       3.420357       9.273813       0.512218       1.181447      -0.733772      -0.003715       0.003917      -0.042674       0.043014       0.005906       0.003234       0.000763       0.001597       0.041059      -0.012896      -0.001446       0.014342              1.783123       1.549514       0.174944      -0.020295       1.686390       0.022295       2.113466           0.000088
          132              H       5.934655       1.481815       9.991328       0.128350       1.249476 0.95667899E+01  0.97639835E+02                                 1.871986                            1.774567      -1.370360       2.237149                    0.993619       3.583878      10.035853       0.486178       1.234382      -0.719559      -0.017023      -0.028578       0.019505       0.038561       0.008769      -0.005696      -0.005442      -0.018581      -0.011574      -0.012454      -0.004732       0.017186              1.911087       1.923132       0.418872      -0.169393       1.830836      -0.201310       1.979292          -0.000017
          133              H       8.774883       4.375524       9.999424       0.137061       1.207286 0.91620500E+01  0.91970000E+02                                 1.797998                            1.713911      -1.185594       2.329598                    0.996250       3.375930       9.199821       0.507502       1.202306      -0.728516       0.035678       0.020729       0.023286       0.047380       0.009134       0.010950       0.003673       0.006621      -0.017564      -0.012576      -0.005325       0.017901              1.814352       1.840378       0.359680       0.202341       1.709799       0.128834       1.892879           0.000177
          134              H       9.155181      23.267997       2.987682       0.152476       1.090053 0.80449060E+01  0.78199286E+02                                 1.680308                            1.606073      -1.201159       2.335122                    0.996309       3.234996       8.684632       0.524063       1.202378      -0.728260       0.027381      -0.025535      -0.025146       0.045101      -0.005599      -0.007621       0.010859       0.002685       0.005227      -0.011317      -0.005083       0.016400              1.705036       1.662031      -0.283858      -0.253964       1.760324       0.041044       1.692753           0.000442
          135              H       6.891406      26.731841       3.578741       0.131510       1.199841 0.92587779E+01  0.93106275E+02                                 1.792239                            1.726075      -1.068286       2.381367                    0.997507       3.336510       9.075291       0.504759       1.206693      -0.728471      -0.011308       0.038865      -0.010154       0.041731      -0.008115      -0.002049      -0.005251      -0.015244      -0.026825      -0.012304      -0.003955       0.016259              1.803551       1.578937      -0.124785      -0.122212       2.109108      -0.168358       1.722609           0.000102
          136              H       6.389011      23.663327       6.013149       0.131794       1.206663 0.93048270E+01  0.93981603E+02                                 1.814944                            1.742194      -1.156381       2.342160                    0.996250       3.415011       9.405717       0.495742       1.223252      -0.723705      -0.020994      -0.019205       0.031102       0.042154       0.004203      -0.013538      -0.007297      -0.002561       0.018239      -0.013669      -0.005140       0.018810              1.835234       1.865667       0.027409      -0.327256       1.799699      -0.258644       1.840336           0.000260
          137              H       3.438697      24.814356      26.562574       0.406443       0.456440 0.24572090E+01  0.18385242E+02                                 1.068657                            0.977018      -1.229368       2.445824                    0.999553       2.310715       6.097755       0.561933       1.456781      -0.670398       0.010231       0.005640       0.008431       0.014407       0.005385       0.004682       0.006400       0.001838      -0.024339      -0.011316      -0.001127       0.012443              1.141717       0.874624       0.018333       0.103559       0.857732      -0.025031       1.692793           0.000013
          138              H       8.264483       3.463844      13.999194       0.397020       0.486281 0.27060256E+01  0.20686586E+02                                 1.098544                            1.013083      -1.370499       2.362934                    0.998688       2.405043       6.360312       0.563326       1.422295      -0.676203       0.005258       0.004723      -0.010039       0.012277       0.003882      -0.006732       0.000261       0.004641      -0.019118      -0.009748      -0.000128       0.009876              1.164087       0.906810       0.009088       0.031743       0.888838      -0.111024       1.696612          -0.000005
          139              H       8.444624       4.692863      17.038156       0.140019       1.108307 0.82115103E+01  0.80043599E+02                                 1.686473                            1.613450      -1.105340       2.372945                    0.997209       3.229060       8.615607       0.528547       1.188828      -0.732016       0.018690       0.035205      -0.021008       0.045056       0.009227      -0.002965      -0.009546      -0.018005      -0.003948      -0.012364      -0.006176       0.018540              1.702663       1.545573       0.360608      -0.086343       1.902022      -0.160616       1.660394           0.000046
          140              H       5.720487       1.648553      17.030059       0.126017       1.305627 0.10282488E+02  0.10729789E+03                                 1.953101                            1.858842      -1.441883       2.197724                    0.993389       3.756028      10.780103       0.465795       1.260138      -0.712895      -0.028286      -0.022536      -0.021265       0.041954       0.011248       0.004744       0.005349      -0.011415      -0.017877      -0.010277      -0.007416       0.017693              1.997048       2.219319       0.450347       0.190011       1.775564       0.129980       1.996260          -0.000022
          141              H       7.097567       3.122301      20.522436       0.133203       1.171344 0.88602208E+01  0.87964006E+02                                 1.749526                            1.676383      -1.072453       2.382933                    0.997371       3.284698       8.824877       0.518695       1.189415      -0.732429      -0.003564       0.005882       0.037989       0.038607       0.001834      -0.003275       0.001288       0.006913       0.042393      -0.011150      -0.003602       0.014752              1.760784       1.493150       0.162545       0.043636       1.613835      -0.026779       2.175367           0.000370
          142              H       2.912284      26.293482      19.553531       0.113788       1.234173 0.95011828E+01  0.96261968E+02                                 1.820202                            1.739654      -1.160179       2.324599                    0.996155       3.511935       9.620477       0.506116       1.194481      -0.729576      -0.030285      -0.010984      -0.015964       0.035954       0.004539       0.008137      -0.002004       0.007494      -0.013893      -0.010750      -0.000481       0.011231              1.864474       2.186345       0.267452       0.294415       1.753534      -0.160027       1.653544           0.000002
          143              H       7.251688       0.540553      20.673574       0.130249       1.259199 0.96020264E+01  0.97565332E+02                                 1.852145                            1.756423      -1.198074       2.316597                    0.996060       3.455361       9.486986       0.500319       1.204832      -0.727821       0.038526       0.007981       0.003250       0.039478       0.006300       0.000477      -0.003836       0.021565      -0.022346      -0.011994      -0.004231       0.016225              1.910231       2.396675       0.169528       0.236839       1.724148      -0.198961       1.609870          -0.000006
          144              H       6.699255      23.628366      20.878690       0.126048       1.216021 0.96246542E+01  0.97896206E+02                                 1.813684                            1.762792      -1.138749       2.343990                    0.996441       3.452141       9.496779       0.497367       1.210733      -0.726611      -0.014874      -0.020646      -0.031215       0.040273       0.002035       0.009367       0.003965      -0.001772       0.022526      -0.009732      -0.004058       0.013790              1.817107       1.780792      -0.056612       0.301192       1.761017       0.211154       1.909511           0.000203
          145              H       9.041092      23.531550      24.114671       0.121106       1.192409 0.90888218E+01  0.90957908E+02                                 1.765352                            1.690074      -1.170872       2.320609                    0.996316       3.466426       9.400255       0.519324       1.178515      -0.732923       0.027838      -0.021408       0.028188       0.045031      -0.009244       0.008509      -0.007650      -0.002566       0.004167      -0.010412      -0.006547       0.016960              1.789818       1.734277      -0.250396       0.312551       1.808194      -0.028905       1.826983           0.000801
          146              H       6.815346      26.839414      23.623472       0.142634       1.166587 0.88977081E+01  0.88341520E+02                                 1.741417                            1.679575      -1.068015       2.388293                    0.997863       3.232421       8.656507       0.518881       1.188918      -0.733235      -0.015437       0.035848       0.018441       0.043168      -0.011004      -0.001194       0.005267      -0.012317      -0.013988      -0.010801      -0.005416       0.016217              1.749494       1.597243      -0.190025       0.067900       1.983722       0.185276       1.667519           0.000066
          147              H       2.896272      23.746696      19.977258       0.119805       1.214826 0.95765368E+01  0.96926835E+02                                 1.785652                            1.736981      -1.116922       2.350845                    0.996527       3.420340       9.273738       0.512221       1.181444      -0.733773       0.003715      -0.003917      -0.042674       0.043014       0.005906      -0.003234      -0.000763       0.001597       0.041058      -0.012896      -0.001446       0.014342              1.783108       1.549501       0.174941       0.020294       1.686376      -0.022295       2.113446           0.000088
          148              H       4.073195      25.411385      23.485828       0.128351       1.249473 0.95667644E+01  0.97639529E+02                                 1.871986                            1.774566      -1.370360       2.237151                    0.993619       3.583870      10.035835       0.486178       1.234385      -0.719559       0.017023       0.028579       0.019506       0.038562       0.008769       0.005696       0.005442      -0.018581      -0.011574      -0.012454      -0.004732       0.017186              1.911086       1.923132       0.418872       0.169394       1.830835       0.201311       1.979291          -0.000016
          149              H       1.232967      22.517676      23.493924       0.137061       1.207273 0.91619165E+01  0.91968308E+02                                 1.797984                            1.713898      -1.185578       2.329606                    0.996251       3.375908       9.199738       0.507504       1.202305      -0.728516      -0.035678      -0.020729       0.023286       0.047380       0.009134      -0.010950      -0.003673       0.006621      -0.017564      -0.012576      -0.005326       0.017901              1.814338       1.840364       0.359676      -0.202340       1.709786      -0.128833       1.892863           0.000177
          150              H       0.852669       3.625203      16.482182       0.152476       1.090043 0.80448058E+01  0.78198018E+02                                 1.680293                            1.606060      -1.201144       2.335129                    0.996309       3.234977       8.684546       0.524067       1.202372      -0.728261      -0.027381       0.025536      -0.025146       0.045101      -0.005599       0.007621      -0.010859       0.002685       0.005228      -0.011317      -0.005083       0.016400              1.705021       1.662017      -0.283855       0.253961       1.760307      -0.041044       1.692738           0.000442
          151              H       3.116444       0.161359      17.073241       0.131509       1.199839 0.92587518E+01  0.93105896E+02                                 1.792232                            1.726068      -1.068283       2.381368                    0.997507       3.336509       9.075267       0.504762       1.206687      -0.728472       0.011309      -0.038864      -0.010153       0.041730      -0.008115       0.002049       0.005251      -0.015244      -0.026824      -0.012304      -0.003955       0.016259              1.803545       1.578932      -0.124784       0.122211       2.109099       0.168357       1.722602           0.000101
          152              H       3.618839       3.229873      19.507649       0.131795       1.206659 0.93047840E+01  0.93981067E+02                                 1.814941                            1.742191      -1.156376       2.342164                    0.996250       3.414999       9.405681       0.495742       1.223254      -0.723705       0.020994       0.019205       0.031103       0.042154       0.004203       0.013538       0.007296      -0.002561       0.018240      -0.013669      -0.005140       0.018810              1.835231       1.865664       0.027410       0.327256       1.799695       0.258644       1.840333           0.000260
          153              C       8.600746      18.244347       5.063136       0.575899      24.741565 0.27675435E+03  0.58481859E+04                                 7.868354                            5.871271       0.019423       2.056298                    0.999677      22.573415      62.792092       0.620552       0.467091      -1.027649       0.024226       0.053088       0.011739       0.059523      -0.085055       0.035551      -0.055635       0.036573       0.051002      -0.100106      -0.017982       0.118088              9.951892       8.391948       5.068150       0.614396      14.157888       3.548199       7.305841          -0.000694
          154              C       1.549215       8.592377       8.285623       0.610927      23.298594 0.24961557E+03  0.51558031E+04                                 7.624064                            5.618894      -0.025408       2.056357                    0.999619      21.884028      60.777411       0.625202       0.474309      -1.020649      -0.015446      -0.042682      -0.013945       0.047484      -0.068953       0.031949      -0.074073       0.038234      -0.007033      -0.095147      -0.022011       0.117158              9.684856       7.909032       4.652437       0.614416      13.969922       3.773266       7.175615           0.000248
          155              C       2.085636       9.824086       8.860489      -0.005133      39.675729 0.40362119E+03  0.92281408E+04                                10.041929                            6.620157       0.088459       2.042048                    0.999286      26.395264      72.589044       0.657918       0.407187      -1.080197      -0.002180       0.020555       0.034314       0.040059      -0.017925      -0.017256      -0.003887       0.019242       0.014695      -0.027885       0.001234       0.026652             13.726961      10.498645       6.820825      -0.421171      19.983280       5.125455      10.698958           0.012523
          156              C       1.172920      12.446173      11.659248       0.643207      18.509090 0.20901860E+03  0.41528846E+04                                 6.623293                            5.213397      -0.062495       2.061824                    0.999357      21.117451      58.574037       0.632198       0.487627      -1.007993      -0.026826       0.020955       0.034806       0.048684      -0.048626       0.077287      -0.080045       0.017383      -0.046494      -0.097268      -0.040275       0.137544              7.953826       6.846442      -0.379224      -3.242540       6.982422       2.954591      10.032615           0.000451
          157              C       8.644781      14.659483       1.792070       0.607461      23.246145 0.25132274E+03  0.52024551E+04                                 7.627014                            5.636586      -0.007224       2.060359                    0.999647      22.026560      61.337998       0.624163       0.474058      -1.020286       0.017316      -0.013795      -0.059840       0.063804      -0.021711       0.073977      -0.074460      -0.006324      -0.007339      -0.095526      -0.020492       0.116018              9.742131       8.188547      -1.266568      -4.681742       7.770892       4.316019      13.266953           0.000692
          158              C       1.186931      18.416463       6.091417       0.581195      23.789306 0.26767201E+03  0.56207089E+04                                 7.718371                            5.812649      -0.021295       2.051230                    0.999509      22.407280      62.548373       0.616228       0.473344      -1.022155      -0.032631       0.038331       0.025678       0.056510       0.082787      -0.024094      -0.075368      -0.043142      -0.003820      -0.096215      -0.033367       0.129581              9.639366      10.422110      -5.462013      -2.005324      10.647209       3.345654       7.848778          -0.001080
          159              C       2.079631      17.348803       5.438283       0.001829      39.286238 0.41212636E+03  0.94578772E+04                                 9.947279                            6.676651       0.073576       2.033954                    0.999133      26.434312      72.482053       0.657998       0.405619      -1.082837       0.026181      -0.031025      -0.012654       0.042522       0.021560       0.001685       0.015658       0.017869       0.059601      -0.035986       0.007156       0.028830             13.308764      12.746427      -8.738704      -2.098838      15.103600       2.144772      12.076264           0.012904
          160              C       2.027590      17.437551       3.983576      -0.107416      33.950780 0.44243472E+03  0.10429527E+05                                 9.153384                            7.058177       0.082832       2.002374                    0.999580      29.052564      83.170100       0.615352       0.422248      -1.062315       0.013777      -0.005092       0.011500       0.018654       0.023207       0.009877      -0.016056       0.042076      -0.110118      -0.047021      -0.002735       0.049756             10.572853       7.427084      -3.677684      -2.178921       9.783582       2.591752      14.507892           0.001294
          161              C       2.688109      16.450570       3.276465      -0.026554      37.774496 0.38427057E+03  0.87034451E+04                                 9.663495                            6.467084      -0.061142       1.996335                    0.999153      26.385546      72.902882       0.662584       0.408142      -1.076467       0.010553      -0.014394       0.065289       0.067685       0.005145       0.005602      -0.002962       0.015180      -0.082587      -0.028525       0.005187       0.023338             12.408558       8.095817      -3.263367       1.059143       8.332032       0.813328      20.797825           0.000584
          162              C       3.666876      15.635706       4.010565      -0.127446      36.639287 0.47927675E+03  0.11574114E+05                                 9.744083                            7.400333      -0.070913       1.944759                    0.999382      30.268865      88.901074       0.591912       0.428497      -1.054039      -0.021408       0.027391      -0.026326       0.043607       0.022878      -0.013264       0.005238      -0.040837      -0.137749      -0.050647      -0.002980       0.053627             11.628685      10.355056      -4.242052       2.534413       8.601988      -3.033962      15.929009           0.000687
          163              C       3.680887      15.657221       5.405897       0.080613      39.490343 0.41720516E+03  0.96466854E+04                                10.125860                            6.820896      -0.125633       1.971856                    0.998995      26.329246      73.528421       0.633451       0.418181      -1.069833      -0.008258      -0.000585       0.018681       0.020433       0.007437       0.000935      -0.009494       0.013747      -0.050071      -0.021158       0.002410       0.018748             13.643057      12.148469      -7.860576       1.392917      15.500790      -3.718942      13.279912           0.000413
          164              C       2.880259      16.542007       6.080622      -0.123600      34.276029 0.38709323E+03  0.88695796E+04                                 9.233623                            6.606528       0.032298       1.994883                    0.999649      28.652462      82.205924       0.632203       0.422827      -1.056633       0.005801       0.005799      -0.007675       0.011233       0.060465       0.003935       0.007057      -0.006419      -0.015545      -0.058036      -0.005991       0.064027             11.554754      11.705983      -7.836837      -0.281837      13.917553      -0.180289       9.040726           0.000750
          165              C       4.387441      14.525017       6.126503       0.030333      44.250034 0.43002984E+03  0.10014001E+05                                10.867114                            6.886699      -0.039896       1.988570                    0.999480      27.053597      75.701965       0.635978       0.413576      -1.073310      -0.012872      -0.007297      -0.004578       0.015489      -0.018530       0.018871       0.008719      -0.029534       0.014002      -0.036518       0.015143       0.021376             15.599516      16.118480      -2.878765      -1.244358      17.331233      -9.090723      13.348834           0.000369
          166              C       5.742504      14.234571       5.832323       0.031165      44.062002 0.41731819E+03  0.96570432E+04                                10.872048                            6.806285      -0.130737       1.965519                    0.999182      26.812328      75.087491       0.635836       0.416279      -1.070267       0.022110       0.008675      -0.004379       0.024151       0.024053      -0.011709       0.016619      -0.004137       0.041287      -0.038605       0.014791       0.023814             15.857190      16.427027       1.810274      -4.941366      17.367553      -9.259259      13.776989           0.000562
          167              C       6.250903      13.137328       6.385597      -0.182485      42.735676 0.45923271E+03  0.10960518E+05                                10.665594                            7.146334       0.042963       1.970521                    0.999562      30.605367      89.051014       0.615379       0.417028      -1.062348      -0.022883      -0.010669       0.019223       0.031733       0.005573      -0.003555       0.032297       0.041449      -0.007663      -0.045031       0.021911       0.023120             14.672569      10.719839      -0.642297      -2.172786      18.809714     -10.415998      14.488153           0.000203
          168              C       5.648431      12.330532       7.440867       0.031973      46.746417 0.43422360E+03  0.10137132E+05                                11.252406                            6.926821      -0.070568       1.980000                    0.999332      27.086734      75.912332       0.633167       0.414368      -1.072701       0.033284      -0.002679      -0.004082       0.033641       0.001451      -0.001033       0.002173      -0.033676       0.055246      -0.026137       0.007288       0.018849             16.330096      16.492460      -5.346927       0.787998      18.586410      -9.683110      13.911418           0.000601
          169              C       4.337402      12.715105       7.710757       0.025571      46.402522 0.46699737E+03  0.11096261E+05                                11.227662                            7.190097      -0.151148       1.946981                    0.999012      27.694794      78.162970       0.620951       0.415132      -1.072798      -0.024124       0.015369      -0.004423       0.028944       0.015911      -0.003814       0.001141      -0.034050       0.080054      -0.036893       0.009954       0.026939             16.088794      18.858612       0.763112      -4.676664      15.950167      -8.272206      13.457603           0.000984
          170              C       3.672881      13.793522       7.014441      -0.199932      43.200489 0.47732868E+03  0.11509526E+05                                10.754272                            7.296308      -0.042350       1.939398                    0.999303      31.147904      91.262591       0.607360       0.418235      -1.060981       0.001351      -0.021713      -0.001122       0.021784      -0.011287       0.010817       0.022357       0.019229      -0.011158      -0.033604       0.016440       0.017164             14.673819      12.117651       0.136320      -2.481404      17.723610     -10.079768      14.180196           0.000352
          171              C       3.324608      11.945959       8.563610       0.055265      43.942523 0.50428899E+03  0.12186393E+05                                10.865747                            7.493220      -0.164166       1.943075                    0.998569      27.675449      78.175827       0.607046       0.417531      -1.073743      -0.009617      -0.010373      -0.014930       0.020567       0.012649      -0.014283      -0.023614      -0.019936       0.000615      -0.021306      -0.015435       0.036741             14.909802      14.922172       6.425894      -7.581071      15.086389      -2.962622      14.720845           0.002449
          172              C       2.930298      10.552892       8.172269      -0.150388      35.346185 0.45665977E+03  0.10898786E+05                                 9.468142                            7.189325      -0.005613       1.961501                    0.999426      30.338784      88.671393       0.604653       0.424439      -1.056227       0.002872       0.015896       0.012552       0.020456      -0.039029       0.021862       0.015415       0.017931       0.056342      -0.058084       0.021738       0.036347             11.628668      11.502681       6.553194      -2.582296      15.474845      -0.113809       7.908478          -0.000783
          173              C       1.603258      10.547513      10.085789      -0.115441      36.444187 0.45179406E+03  0.10743059E+05                                 9.647884                            7.175183      -0.144670       1.920423                    0.999263      29.887610      86.907470       0.602784       0.427323      -1.055496       0.030575      -0.005077      -0.038608       0.049509      -0.001702      -0.005553      -0.038251       0.065842       0.031360      -0.059364       0.025262       0.034102             11.608548       7.320148       1.221548      -2.219366      14.404993       5.967061      13.100504           0.000323
          174              C       2.886264      12.548367       9.818598      -0.167595      35.795470 0.48443175E+03  0.11671900E+05                                 9.412865                            7.316301       0.153233       2.009127                    0.999858      30.384407      87.706027       0.613501       0.414364      -1.068199      -0.009992      -0.005891       0.031146       0.033236      -0.002213       0.027476      -0.002400      -0.017204      -0.014732      -0.033012       0.010155       0.022857             11.294042      11.108919       1.896222      -6.249232       8.821427       0.363498      13.951780           0.000177
          175              C       8.798902       8.447154       7.322116       0.619846      22.822337 0.23333483E+03  0.47602088E+04                                 7.580580                            5.474221      -0.102221       2.036873                    0.999697      21.732439      60.867705       0.623395       0.481611      -1.012215       0.025505      -0.034811      -0.023334       0.049059       0.073742      -0.013775      -0.075690      -0.040219      -0.038157      -0.092956      -0.027018       0.119974              9.629519       9.376269      -5.218351      -2.461199      10.921427       4.188858       8.590860           0.000577
          176              C       6.407026      11.319348       8.112893       0.091390      40.523112 0.40856858E+03  0.94223391E+04                                10.333644                            6.780512      -0.192943       1.950264                    0.999110      26.465645      74.446503       0.629392       0.421979      -1.064628      -0.000350       0.005327      -0.004891       0.007240       0.000417       0.002368      -0.013112      -0.000143      -0.001308      -0.013482       0.000296       0.013186             14.069267      12.353174      -8.346747       2.429766      16.114956      -4.401948      13.739671           0.000314
          177              C       7.177630      10.326989       7.430072      -0.155575      39.286647 0.48573195E+03  0.11720420E+05                                10.086636                            7.360111       0.089941       1.989006                    0.999512      30.335058      87.856587       0.606955       0.418219      -1.064879       0.006784      -0.013348       0.025804       0.029833       0.026329       0.005874      -0.002168       0.008731       0.101352      -0.043964       0.009417       0.034547             12.793429      12.876834      -9.010222      -0.509987      16.291564       0.272028       9.211888           0.002115
          178              C       8.052316       9.353455       8.064313      -0.020205      42.770112 0.42493497E+03  0.98334542E+04                                10.503494                            6.771493       0.043543       2.021774                    0.999276      26.742071      73.797039       0.654101       0.404648      -1.082744      -0.022127       0.021676       0.019498       0.036601      -0.001773       0.023177      -0.006695       0.022573       0.004678      -0.019850      -0.010540       0.030390             14.453143      13.148637      -9.413427      -3.998409      16.903492       5.165909      13.307301           0.009276
          179              C       6.435048      11.327416       9.494730      -0.149305      35.073243 0.43953401E+03  0.10419712E+05                                 9.446618                            7.088901      -0.114213       1.932402                    0.999348      30.210045      88.815043       0.602624       0.428743      -1.050592       0.008334      -0.003010       0.003560       0.009549       0.039454      -0.018381       0.017128      -0.017554      -0.126833      -0.058367      -0.003226       0.061593             11.216600       9.190760      -4.331472       2.291639       9.424847      -2.952288      15.034192           0.000970
          180              C       8.120369       9.530950       9.486633      -0.093720      35.565969 0.45775892E+03  0.10917956E+05                                 9.504217                            7.231336      -0.140627       1.924885                    0.999234      29.726323      86.499990       0.599474       0.428382      -1.055104      -0.013208       0.011604      -0.010389       0.020421       0.018860       0.012769      -0.023450      -0.011843      -0.107404      -0.049534       0.009773       0.039761             11.048708       9.236764      -4.397010      -2.247415       9.532600       3.091396      14.376760           0.002422
          181              C       7.197646      10.394222      10.115477      -0.025534      39.529314 0.45304555E+03  0.10655156E+05                                 9.966270                            7.010794       0.048801       2.010159                    0.999264      27.623579      76.895446       0.640124       0.406840      -1.081085      -0.004169      -0.023936      -0.057606       0.062520      -0.002700       0.004941      -0.007478      -0.006434      -0.023858      -0.012072       0.000028       0.012044             12.534461       9.553766      -4.765574       0.267785      10.036952      -0.212542      18.012666          -0.000057
          182              C       7.279710      10.520620      11.724022       0.549891      24.950888 0.29841300E+03  0.63789738E+04                                 7.759374                            6.044726       0.126284       2.088033                    0.999547      22.547255      61.593550       0.624031       0.459163      -1.039628      -0.018179       0.033925       0.074145       0.083539       0.045579      -0.017206       0.003026       0.044541      -0.232443      -0.080466      -0.010016       0.090482              9.090050       5.555074      -1.999391      -0.110375       7.033623       0.776273      14.681454           0.000166
          183              C       2.620055      16.394095       1.967498       0.568822      27.571080 0.27854426E+03  0.58795651E+04                                 8.349180                            5.869245       0.031952       2.059166                    0.999820      22.274037      61.380220       0.625682       0.463769      -1.032275      -0.034670       0.001436      -0.058341       0.067881       0.019667       0.001349      -0.014417      -0.065400      -0.213538      -0.072807      -0.002197       0.075004             10.447397       7.302796      -1.257230       1.320868       4.919794       0.410753      19.119601           0.000086
          184              C       1.955534      11.746950      10.514914      -0.021119      38.245865 0.42100833E+03  0.97337938E+04                                 9.801828                            6.761122       0.030877       2.012341                    0.999265      26.987342      74.785827       0.650634       0.407172      -1.079531       0.044248      -0.008367      -0.017688       0.048381       0.026313       0.010970      -0.003442       0.014593       0.064655      -0.039540       0.012452       0.027088             12.964817      10.446005       0.317319      -6.294142      12.282431       4.700504      16.166015           0.022079
          185              C       7.936225      16.980366       4.617818      -0.006507      39.731399 0.42484955E+03  0.98237214E+04                                10.030644                            6.770492       0.078697       2.032213                    0.999137      26.687780      73.440675       0.654679       0.404610      -1.083570      -0.037823      -0.044161       0.007031       0.058568      -0.009833      -0.007283       0.000102      -0.018222       0.021396      -0.018696       0.006391       0.012305             13.555097      12.292950       7.307488      -1.330282      18.165180       3.733026      10.207160           0.013175
          186              C       8.526688      16.552765       3.470785      -0.122978      33.708529 0.44129757E+03  0.10415869E+05                                 9.131332                            7.050085      -0.061408       1.950110                    0.999383      29.542805      85.155613       0.614404       0.422365      -1.060218      -0.000170      -0.006411      -0.011882       0.013502      -0.011641       0.026906      -0.034738       0.034179      -0.032439      -0.047872      -0.003029       0.050901             10.781398       7.335163       1.633178      -1.974243      13.363602       4.904996      11.645428           0.001755
          187              C       8.106358      15.226930       3.055155      -0.022727      43.329048 0.46487318E+03  0.10975077E+05                                10.618724                            7.082874       0.111202       2.034991                    0.999154      27.239493      75.320563       0.641087       0.404684      -1.085375      -0.014265       0.017031       0.045188       0.050354       0.007031      -0.014573       0.008896      -0.001097      -0.061732      -0.029404       0.011479       0.017924             14.589019      11.673733      -0.155490      -7.688801      12.597060       5.636979      19.496263           0.012120
          188              C       6.507104      15.079017       4.855321       0.093600      36.299839 0.37799880E+03  0.85800293E+04                                 9.696369                            6.564817      -0.282046       1.929062                    0.998919      26.107063      73.710504       0.631134       0.427549      -1.057368      -0.010461      -0.012758       0.000218       0.016500       0.000408       0.010898      -0.020093       0.038882      -0.025709      -0.033204       0.005252       0.027952             13.246372      12.988849       4.790733      -6.661590      13.628148      -2.150377      13.122118           0.000731
          189              C       7.111578      14.498124       3.818943      -0.136774      35.560296 0.43764792E+03  0.10329869E+05                                 9.516722                            7.050472       0.046799       1.993609                    0.999214      29.473517      85.538445       0.609247       0.425934      -1.055781       0.012645       0.013262      -0.009317       0.020557       0.005805       0.041180      -0.005916      -0.008193      -0.031678      -0.047488       0.010570       0.036919             11.839836      11.973687       1.238193      -7.441757       8.894233       0.549745      14.651588          -0.000098
          190              C       6.845369      16.278454       5.281747      -0.121022      35.209184 0.43212216E+03  0.10177776E+05                                 9.486636                            7.029149      -0.080628       1.953630                    0.999011      29.398064      85.521599       0.606498       0.428776      -1.052921       0.029124       0.022226      -0.014205       0.039294      -0.031386       0.012836      -0.016344       0.012995       0.082764      -0.046156       0.002287       0.043869             11.800944      12.535392       6.257808      -2.970961      15.153785       0.027097       7.713653          -0.001029
          191              C       1.407104       8.648853      18.557636       0.575898      24.741621 0.27675509E+03  0.58482052E+04                                 7.868366                            5.871279       0.019421       2.056297                    0.999677      22.573434      62.792153       0.620552       0.467091      -1.027649      -0.024226      -0.053088       0.011739       0.059523      -0.085054      -0.035551       0.055635       0.036573       0.051002      -0.100105      -0.017983       0.118087              9.951907       8.391964       5.068164      -0.614400      14.157907      -3.548203       7.305851          -0.000679
          192              C       8.458635      18.300823      21.780123       0.610930      23.298209 0.24961105E+03  0.51556808E+04                                 7.623958                            5.618828      -0.025358       2.056377                    0.999619      21.883773      60.776317       0.625209       0.474306      -1.020651       0.015446       0.042682      -0.013944       0.047485      -0.068955      -0.031947       0.074075       0.038237      -0.007027      -0.095151      -0.022007       0.117159              9.684701       7.908912       4.652340      -0.614389      13.969673      -3.773191       7.175519           0.000258
          193              C       7.922214      17.069114      22.354989      -0.005149      39.675654 0.40362126E+03  0.92281369E+04                                10.041891                            6.620142       0.088484       2.042056                    0.999286      26.395287      72.588931       0.657922       0.407185      -1.080199       0.002179      -0.020558       0.034315       0.040061      -0.017923       0.017256       0.003887       0.019241       0.014693      -0.027884       0.001232       0.026651             13.726893      10.498599       6.820775       0.421186      19.983161      -5.125414      10.698919           0.012525
          194              C       8.834930      14.447027      25.153748       0.643209      18.509172 0.20902011E+03  0.41529286E+04                                 6.623338                            5.213434      -0.062539       2.061807                    0.999357      21.117641      58.574966       0.632192       0.487631      -1.007990       0.026825      -0.020954       0.034805       0.048683      -0.048629      -0.077287       0.080045       0.017384      -0.046490      -0.097267      -0.040278       0.137545              7.953877       6.846490      -0.379236       3.242562       6.982460      -2.954603      10.032682           0.000449
          195              C       1.363069      12.233717      15.286570       0.607462      23.245926 0.25131972E+03  0.52023702E+04                                 7.626946                            5.636538      -0.007178       2.060377                    0.999647      22.026346      61.337012       0.624169       0.474056      -1.020288      -0.017314       0.013794      -0.059842       0.063805      -0.021709      -0.073977       0.074460      -0.006325      -0.007344      -0.095527      -0.020489       0.116016              9.742044       8.188477      -1.266551       4.681699       7.770829      -4.315981      13.266825           0.000686
          196              C       8.820919       8.476737      19.585917       0.581195      23.789355 0.26767270E+03  0.56207290E+04                                 7.718388                            5.812660      -0.021307       2.051225                    0.999509      22.407338      62.548647       0.616227       0.473344      -1.022154       0.032632      -0.038331       0.025678       0.056510       0.082786       0.024095       0.075368      -0.043143      -0.003822      -0.096214      -0.033368       0.129582              9.639388      10.422134      -5.462026       2.005332      10.647234      -3.345662       7.848795          -0.001067
          197              C       7.928219       9.544397      18.932783       0.001832      39.286275 0.41212658E+03  0.94578849E+04                                 9.947293                            6.676658       0.073569       2.033952                    0.999133      26.434310      72.482099       0.657997       0.405620      -1.082836      -0.026181       0.031024      -0.012653       0.042521       0.021561      -0.001685      -0.015657       0.017870       0.059602      -0.035986       0.007156       0.028830             13.308786      12.746452      -8.738725       2.098849      15.103626      -2.144782      12.076278           0.012899
          198              C       7.980260       9.455649      17.478076      -0.107412      33.950721 0.44243368E+03  0.10429497E+05                                 9.153375                            7.058170       0.082831       2.002375                    0.999580      29.052527      83.169980       0.615352       0.422248      -1.062315      -0.013777       0.005092       0.011500       0.018654       0.023207      -0.009877       0.016055       0.042076      -0.110121      -0.047021      -0.002735       0.049756             10.572844       7.427081      -3.677685       2.178923       9.783577      -2.591752      14.507875           0.001299
          199              C       7.319741      10.442630      16.770965      -0.026556      37.774557 0.38427116E+03  0.87034616E+04                                 9.663504                            6.467087      -0.061141       1.996335                    0.999153      26.385571      72.902961       0.662584       0.408142      -1.076467      -0.010554       0.014393       0.065290       0.067686       0.005145      -0.005602       0.002962       0.015180      -0.082585      -0.028524       0.005186       0.023338             12.408573       8.095825      -3.263373      -1.059141       8.332042      -0.813331      20.797853           0.000584
          200              C       6.340974      11.257494      17.505065      -0.127453      36.639548 0.47928064E+03  0.11574233E+05                                 9.744130                            7.400365      -0.070919       1.944756                    0.999382      30.269008      88.901628       0.591911       0.428497      -1.054039       0.021407      -0.027392      -0.026326       0.043608       0.022877       0.013265      -0.005239      -0.040836      -0.137749      -0.050647      -0.002979       0.053626             11.628747      10.355106      -4.242076      -2.534432       8.602032       3.033985      15.929101           0.000691
          201              C       6.326963      11.235979      18.900397       0.080613      39.490353 0.41720516E+03  0.96466860E+04                                10.125863                            6.820897      -0.125634       1.971856                    0.998995      26.329250      73.528449       0.633451       0.418181      -1.069833       0.008257       0.000584       0.018682       0.020434       0.007437      -0.000936       0.009495       0.013748      -0.050067      -0.021158       0.002410       0.018748             13.643063      12.148472      -7.860579      -1.392918      15.500795       3.718944      13.279921           0.000407
          202              C       7.127591      10.351193      19.575122      -0.123596      34.275933 0.38709193E+03  0.88695427E+04                                 9.233609                            6.606518       0.032297       1.994884                    0.999649      28.652402      82.205726       0.632203       0.422827      -1.056633      -0.005801      -0.005800      -0.007674       0.011233       0.060465      -0.003934      -0.007056      -0.006418      -0.015547      -0.058035      -0.005991       0.064026             11.554734      11.705962      -7.836821       0.281840      13.917525       0.180286       9.040714           0.000752
          203              C       5.620409      12.368183      19.621003       0.030334      44.250015 0.43002962E+03  0.10013995E+05                                10.867113                            6.886699      -0.039898       1.988569                    0.999480      27.053586      75.701939       0.635978       0.413576      -1.073310       0.012871       0.007294      -0.004575       0.015486      -0.018530      -0.018871      -0.008719      -0.029532       0.014005      -0.036518       0.015144       0.021375             15.599513      16.118475      -2.878772       1.244352      17.331228       9.090723      13.348836           0.000372
          204              C       4.265346      12.658629      19.326823       0.031165      44.061972 0.41731800E+03  0.96570378E+04                                10.872042                            6.806283      -0.130734       1.965520                    0.999182      26.812324      75.087474       0.635836       0.416279      -1.070267      -0.022111      -0.008677      -0.004376       0.024152       0.024052       0.011709      -0.016618      -0.004137       0.041292      -0.038605       0.014790       0.023815             15.857175      16.427014       1.810258       4.941352      17.367535       9.259248      13.776977           0.000561
          205              C       3.756947      13.755872      19.880097      -0.182489      42.735821 0.45923442E+03  0.10960570E+05                                10.665618                            7.146347       0.042964       1.970521                    0.999562      30.605445      89.051308       0.615378       0.417028      -1.062348       0.022881       0.010665       0.019227       0.031733       0.005572       0.003555      -0.032297       0.041451      -0.007661      -0.045031       0.021912       0.023119             14.672602      10.719867      -0.642300       2.172792      18.809751      10.416022      14.488188           0.000202
          206              C       4.359419      14.562668      20.935367       0.031970      46.746465 0.43422422E+03  0.10137150E+05                                11.252408                            6.926824      -0.070563       1.980001                    0.999332      27.086760      75.912403       0.633168       0.414367      -1.072701      -0.033286       0.002676      -0.004079       0.033642       0.001451       0.001034      -0.002172      -0.033677       0.055243      -0.026137       0.007289       0.018848             16.330097      16.492463      -5.346921      -0.787991      18.586405       9.683109      13.911423           0.000602
          207              C       5.670448      14.178095      21.205257       0.025575      46.402464 0.46699675E+03  0.11096244E+05                                11.227658                            7.190096      -0.151153       1.946980                    0.999012      27.694774      78.162938       0.620951       0.415133      -1.072798       0.024123      -0.015373      -0.004419       0.028944       0.015912       0.003813      -0.001142      -0.034050       0.080050      -0.036893       0.009955       0.026937             16.088784      18.858601       0.763110       4.676663      15.950152       8.272200      13.457600           0.000980
          208              C       6.334969      13.099678      20.508941      -0.199928      43.200384 0.47732749E+03  0.11509491E+05                                10.754256                            7.296300      -0.042352       1.939398                    0.999303      31.147857      91.262434       0.607360       0.418235      -1.060981      -0.001353       0.021709      -0.001117       0.021780      -0.011287      -0.010817      -0.022357       0.019228      -0.011156      -0.033604       0.016440       0.017164             14.673791      12.117634       0.136314       2.481398      17.723568      10.079744      14.180173           0.000354
          209              C       6.683242      14.947241      22.058110       0.055259      43.942721 0.50429180E+03  0.12186478E+05                                10.865775                            7.493239      -0.164167       1.943074                    0.998569      27.675531      78.176106       0.607046       0.417531      -1.073743       0.009616       0.010373      -0.014929       0.020566       0.012651       0.014284       0.023614      -0.019940       0.000610      -0.021306      -0.015436       0.036742             14.909837      14.922203       6.425901       7.581096      15.086415       2.962628      14.720893           0.002456
          210              C       7.077552      16.340308      21.666769      -0.150393      35.346368 0.45666277E+03  0.10898877E+05                                 9.468175                            7.189351      -0.005619       1.961498                    0.999426      30.338900      88.671833       0.604651       0.424439      -1.056227      -0.002871      -0.015895       0.012554       0.020457      -0.039029      -0.021860      -0.015415       0.017931       0.056347      -0.058085       0.021739       0.036346             11.628703      11.502714       6.553208       2.582310      15.474885       0.113815       7.908509          -0.000788
          211              C       8.404592      16.345687      23.580289      -0.115441      36.444159 0.45179383E+03  0.10743050E+05                                 9.647875                            7.175178      -0.144660       1.920426                    0.999263      29.887577      86.907290       0.602785       0.427323      -1.055497      -0.030576       0.005077      -0.038607       0.049509      -0.001702       0.005555       0.038249       0.065842       0.031366      -0.059363       0.025259       0.034104             11.608536       7.320141       1.221530       2.219376      14.404962      -5.967056      13.100505           0.000317
          212              C       7.121586      14.344833      23.313098      -0.167576      35.795023 0.48442441E+03  0.11671679E+05                                 9.412790                            7.316246       0.153241       2.009133                    0.999858      30.384156      87.705133       0.613503       0.414364      -1.068199       0.009992       0.005889       0.031146       0.033235      -0.002217      -0.027476       0.002401      -0.017202      -0.014729      -0.033011       0.010152       0.022859             11.293946      11.108815       1.896202       6.249168       8.821361      -0.363505      13.951663           0.000168
          213              C       1.208948      18.446046      20.816616       0.619851      22.821868 0.23332972E+03  0.47600762E+04                                 7.580460                            5.474150      -0.102181       2.036890                    0.999698      21.732202      60.866765       0.623401       0.481609      -1.012216      -0.025504       0.034812      -0.023335       0.049060       0.073745       0.013773       0.075692      -0.040217      -0.038155      -0.092961      -0.027015       0.119976              9.629339       9.376098      -5.218223       2.461126      10.921206      -4.188753       8.590712           0.000583
          214              C       3.600824      15.573852      21.607393       0.091392      40.523093 0.40856842E+03  0.94223341E+04                                10.333641                            6.780511      -0.192941       1.950265                    0.999110      26.465632      74.446449       0.629392       0.421979      -1.064628       0.000349      -0.005329      -0.004891       0.007241       0.000416      -0.002367       0.013111      -0.000144      -0.001313      -0.013481       0.000296       0.013185             14.069260      12.353165      -8.346740      -2.429767      16.114949       4.401950      13.739666           0.000312
          215              C       2.830220      16.566211      20.924572      -0.155581      39.286681 0.48573261E+03  0.11720438E+05                                10.086633                            7.360110       0.089951       1.989008                    0.999512      30.335079      87.856576       0.606956       0.418218      -1.064879      -0.006786       0.013347       0.025805       0.029834       0.026329      -0.005875       0.002167       0.008728       0.101356      -0.043964       0.009415       0.034549             12.793420      12.876824      -9.010214       0.509985      16.291559      -0.272026       9.211878           0.002115
          216              C       1.955534      17.539745      21.558813      -0.020218      42.770273 0.42493723E+03  0.98335178E+04                                10.503512                            6.771508       0.043552       2.021777                    0.999276      26.742142      73.797231       0.654101       0.404648      -1.082745       0.022127      -0.021678       0.019498       0.036602      -0.001774      -0.023178       0.006694       0.022573       0.004678      -0.019850      -0.010541       0.030391             14.453158      13.148645      -9.413431       3.998409      16.903509      -5.165913      13.307321           0.009278
          217              C       3.572802      15.565784      22.989230      -0.149295      35.072934 0.43952959E+03  0.10419579E+05                                 9.446563                            7.088865      -0.114206       1.932407                    0.999348      30.209859      88.814333       0.602625       0.428743      -1.050592      -0.008334       0.003008       0.003561       0.009549       0.039455       0.018380      -0.017127      -0.017552      -0.126834      -0.058366      -0.003228       0.061594             11.216530       9.190699      -4.331439      -2.291620       9.424789       2.952265      15.034101           0.000972
          218              C       1.887481      17.362250      22.981133      -0.093716      35.565731 0.45775569E+03  0.10917856E+05                                 9.504166                            7.231305      -0.140613       1.924890                    0.999234      29.726201      86.499450       0.599476       0.428382      -1.055104       0.013207      -0.011605      -0.010390       0.020421       0.018860      -0.012769       0.023450      -0.011842      -0.107401      -0.049533       0.009773       0.039760             11.048639       9.236705      -4.396972       2.247390       9.532536      -3.091366      14.376677           0.002420
          219              C       2.810204      16.498978      23.609977      -0.025531      39.529191 0.45304429E+03  0.10655118E+05                                 9.966248                            7.010784       0.048802       2.010160                    0.999264      27.623527      76.895232       0.640125       0.406840      -1.081085       0.004168       0.023935      -0.057605       0.062518      -0.002700      -0.004940       0.007478      -0.006433      -0.023861      -0.012072       0.000028       0.012044             12.534429       9.553737      -4.765554      -0.267790      10.036923       0.212550      18.012627          -0.000061
          220              C       2.728140      16.372580      25.218522       0.549893      24.950869 0.29841283E+03  0.63789698E+04                                 7.759374                            6.044728       0.126281       2.088032                    0.999547      22.547245      61.593544       0.624030       0.459163      -1.039628       0.018179      -0.033925       0.074145       0.083539       0.045579       0.017205      -0.003025       0.044542      -0.232440      -0.080465      -0.010017       0.090482              9.090047       5.555075      -1.999392       0.110372       7.033624      -0.776268      14.681442           0.000172
          221              C       7.387795      10.499105      15.461998       0.568824      27.571014 0.27854341E+03  0.58795428E+04                                 8.349169                            5.869238       0.031953       2.059168                    0.999820      22.274001      61.380105       0.625682       0.463769      -1.032275       0.034669      -0.001437      -0.058342       0.067881       0.019668      -0.001349       0.014417      -0.065400      -0.213538      -0.072807      -0.002197       0.075004             10.447386       7.302787      -1.257228      -1.320867       4.919788      -0.410751      19.119583           0.000081
          222              C       8.052316      15.146250      24.009414      -0.021104      38.245541 0.42100402E+03  0.97336690E+04                                 9.801781                            6.761091       0.030876       2.012343                    0.999265      26.987170      74.785249       0.650635       0.407173      -1.079530      -0.044247       0.008366      -0.017684       0.048379       0.026313      -0.010970       0.003442       0.014590       0.064654      -0.039541       0.012453       0.027088             12.964754      10.445959       0.317309       6.294121      12.282358      -4.700476      16.165944           0.022079
          223              C       2.071625       9.912834      18.112318      -0.006504      39.731362 0.42484928E+03  0.98237137E+04                                10.030642                            6.770493       0.078693       2.032213                    0.999137      26.687761      73.440624       0.654679       0.404610      -1.083570       0.037823       0.044160       0.007030       0.058568      -0.009834       0.007284      -0.000102      -0.018222       0.021397      -0.018697       0.006391       0.012306             13.555091      12.292948       7.307488       1.330275      18.165172      -3.733025      10.207152           0.013175
          224              C       1.481162      10.340435      16.965285      -0.122977      33.708399 0.44129575E+03  0.10415813E+05                                 9.131302                            7.050067      -0.061398       1.950114                    0.999383      29.542744      85.155326       0.614405       0.422365      -1.060218       0.000172       0.006410      -0.011882       0.013502      -0.011640      -0.026907       0.034738       0.034178      -0.032440      -0.047873      -0.003028       0.050901             10.781357       7.335138       1.633176       1.974229      13.363553      -4.904973      11.645379           0.001757
          225              C       1.901491      11.666270      16.549655      -0.022741      43.329382 0.46487782E+03  0.10975213E+05                                10.618770                            7.082906       0.111203       2.034989                    0.999154      27.239646      75.321058       0.641086       0.404683      -1.085375       0.014268      -0.017034       0.045189       0.050356       0.007032       0.014573      -0.008896      -0.001097      -0.061726      -0.029403       0.011479       0.017924             14.589081      11.673780      -0.155492       7.688831      12.597115      -5.637008      19.496348           0.012121
          226              C       3.500746      11.814183      18.349821       0.093600      36.299807 0.37799861E+03  0.85800234E+04                                 9.696363                            6.564815      -0.282045       1.929063                    0.998919      26.107044      73.710426       0.631134       0.427549      -1.057368       0.010461       0.012757       0.000218       0.016499       0.000407      -0.010898       0.020093       0.038883      -0.025705      -0.033204       0.005252       0.027952             13.246361      12.988840       4.790728       6.661582      13.628135       2.150376      13.122107           0.000732
          227              C       2.896272      12.395076      17.313443      -0.136777      35.560333 0.43764874E+03  0.10329893E+05                                 9.516726                            7.050477       0.046802       1.993609                    0.999214      29.473550      85.538534       0.609247       0.425934      -1.055781      -0.012644      -0.013264      -0.009317       0.020558       0.005806      -0.041182       0.005917      -0.008193      -0.031679      -0.047490       0.010571       0.036919             11.839838      11.973695       1.238196       7.441756       8.894233      -0.549740      14.651587          -0.000099
          228              C       3.162481      10.614746      18.776247      -0.121011      35.208830 0.43211723E+03  0.10177629E+05                                 9.486570                            7.029107      -0.080618       1.953635                    0.999011      29.397870      85.520854       0.606500       0.428775      -1.052922      -0.029124      -0.022226      -0.014205       0.039293      -0.031386      -0.012838       0.016346       0.012995       0.082764      -0.046156       0.002285       0.043871             11.800852      12.535293       6.257745       2.970936      15.153660      -0.027105       7.713603          -0.001032
          229              C      11.414954       4.797747      21.925864       0.575898      24.741608 0.27675499E+03  0.58482036E+04                                 7.868365                            5.871280       0.019418       2.056296                    0.999677      22.573442      62.792212       0.620551       0.467091      -1.027649      -0.024225       0.053089      -0.011738       0.059523       0.085054       0.035551       0.055635       0.036573       0.051002      -0.100105      -0.017983       0.118088              9.951905       8.391961      -5.068159       0.614399      14.157904      -3.548202       7.305851          -0.000691
          230              C      18.466485      22.038977      18.703377       0.610930      23.298116 0.24961010E+03  0.51556563E+04                                 7.623937                            5.618817      -0.025356       2.056378                    0.999619      21.883736      60.776186       0.625209       0.474306      -1.020651       0.015446      -0.042683       0.013944       0.047485       0.068955       0.031947       0.074076       0.038237      -0.007028      -0.095151      -0.022008       0.117159              9.684665       7.908891      -4.652319       0.614381      13.969610      -3.773167       7.175494           0.000244
          231              C      17.930064      23.270686      18.128511      -0.005146      39.675500 0.40361986E+03  0.92280953E+04                                10.041864                            6.620131       0.088490       2.042059                    0.999286      26.395224      72.588680       0.657922       0.407185      -1.080199       0.002178       0.020557      -0.034315       0.040061       0.017923      -0.017256       0.003887       0.019241       0.014695      -0.027884       0.001232       0.026652             13.726850      10.498577      -6.820768      -0.421179      19.983105      -5.125383      10.698869           0.012535
          232              C      18.842780      25.892773      15.329752       0.643207      18.508960 0.20901682E+03  0.41528374E+04                                 6.623248                            5.213365      -0.062470       2.061834                    0.999357      21.117316      58.573443       0.632202       0.487625      -1.007995       0.026827       0.020955      -0.034806       0.048685       0.048625       0.077288       0.080046       0.017384      -0.046497      -0.097270      -0.040274       0.137544              7.953764       6.846397       0.379208      -3.242510       6.982369      -2.954556      10.032528           0.000441
          233              C      11.370919       1.212883      25.196930       0.607463      23.245953 0.25132021E+03  0.52023852E+04                                 7.626959                            5.636548      -0.007192       2.060372                    0.999647      22.026397      61.337273       0.624167       0.474057      -1.020287      -0.017314      -0.013794       0.059842       0.063805       0.021709       0.073977       0.074460      -0.006325      -0.007343      -0.095528      -0.020489       0.116017              9.742056       8.188486       1.266552      -4.681700       7.770839      -4.315984      13.266841           0.000688
          234              C      18.828769       4.969863      20.897583       0.581195      23.789338 0.26767231E+03  0.56207174E+04                                 7.718380                            5.812653      -0.021301       2.051227                    0.999509      22.407305      62.548485       0.616228       0.473344      -1.022155       0.032631       0.038332      -0.025677       0.056511      -0.082786      -0.024094       0.075368      -0.043141      -0.003822      -0.096214      -0.033368       0.129581              9.639380      10.422128       5.462026      -2.005327      10.647227      -3.345657       7.848784          -0.001073
          235              C      17.936069       3.902203      21.550716       0.001830      39.286291 0.41212669E+03  0.94578872E+04                                 9.947291                            6.676656       0.073572       2.033953                    0.999133      26.434320      72.482100       0.657997       0.405619      -1.082837      -0.026182      -0.031023       0.012654       0.042521      -0.021560       0.001686      -0.015657       0.017869       0.059600      -0.035986       0.007156       0.028830             13.308785      12.746456       8.738731      -2.098846      15.103634      -2.144781      12.076264           0.012898
          236              C      17.988110       3.990951      23.005424      -0.107411      33.950632 0.44243261E+03  0.10429464E+05                                 9.153358                            7.058160       0.082836       2.002377                    0.999580      29.052477      83.169776       0.615353       0.422248      -1.062315      -0.013778      -0.005091      -0.011500       0.018655      -0.023208       0.009877       0.016055       0.042077      -0.110118      -0.047020      -0.002736       0.049756             10.572820       7.427064       3.677673      -2.178913       9.783555      -2.591742      14.507842           0.001302
          237              C      17.327591       3.003970      23.712535      -0.026554      37.774519 0.38427085E+03  0.87034531E+04                                 9.663499                            6.467086      -0.061143       1.996335                    0.999153      26.385555      72.902913       0.662584       0.408142      -1.076467      -0.010555      -0.014392      -0.065289       0.067685      -0.005145       0.005603       0.002962       0.015180      -0.082587      -0.028525       0.005187       0.023338             12.408564       8.095820       3.263368       1.059146       8.332034      -0.813327      20.797837           0.000582
          238              C      16.348824       2.189106      22.978435      -0.127449      36.639429 0.47927883E+03  0.11574177E+05                                 9.744108                            7.400350      -0.070918       1.944757                    0.999382      30.268944      88.901381       0.591911       0.428497      -1.054039       0.021406       0.027393       0.026326       0.043608      -0.022878      -0.013265      -0.005238      -0.040837      -0.137749      -0.050647      -0.002980       0.053627             11.628718      10.355081       4.242063       2.534422       8.602010       3.033972      15.929063           0.000693
          239              C      16.334813       2.210621      21.583103       0.080612      39.490373 0.41720535E+03  0.96466907E+04                                10.125864                            6.820897      -0.125633       1.971856                    0.998995      26.329256      73.528455       0.633451       0.418181      -1.069833       0.008257      -0.000583      -0.018681       0.020433      -0.007436       0.000935       0.009495       0.013746      -0.050069      -0.021158       0.002411       0.018748             13.643065      12.148477       7.860582       1.392915      15.500797       3.718939      13.279921           0.000403
          240              C      17.135441       3.095407      20.908378      -0.123600      34.276056 0.38709329E+03  0.88695822E+04                                 9.233629                            6.606529       0.032297       1.994883                    0.999649      28.652475      82.205987       0.632202       0.422827      -1.056633      -0.005802       0.005801       0.007675       0.011235      -0.060465       0.003935      -0.007057      -0.006419      -0.015545      -0.058036      -0.005991       0.064027             11.554765      11.705997       7.836849      -0.281843      13.917568       0.180282       9.040730           0.000755
          241              C      15.628259       1.078417      20.862497       0.030335      44.249995 0.43002939E+03  0.10013988E+05                                10.867111                            6.886698      -0.039900       1.988569                    0.999480      27.053579      75.701921       0.635978       0.413576      -1.073310       0.012872      -0.007295       0.004577       0.015487       0.018530       0.018871      -0.008719      -0.029534       0.014004      -0.036518       0.015144       0.021375             15.599509      16.118475       2.878772      -1.244353      17.331223       9.090716      13.348828           0.000372
          242              C      14.273196       0.787971      21.156677       0.031167      44.061952 0.41731775E+03  0.96570307E+04                                10.872041                            6.806282      -0.130736       1.965519                    0.999182      26.812311      75.087438       0.635836       0.416279      -1.070267      -0.022110       0.008676       0.004377       0.024152      -0.024052      -0.011708      -0.016619      -0.004137       0.041290      -0.038605       0.014790       0.023815             15.857174      16.427014      -1.810261      -4.941355      17.367532       9.259245      13.776975           0.000564
          243              C      13.764797      26.583928      20.603403      -0.182487      42.735710 0.45923320E+03  0.10960533E+05                                10.665600                            7.146338       0.042964       1.970521                    0.999562      30.605391      89.051105       0.615379       0.417028      -1.062348       0.022882      -0.010667      -0.019225       0.031733      -0.005573      -0.003555      -0.032297       0.041450      -0.007661      -0.045031       0.021911       0.023120             14.672574      10.719845       0.642301      -2.172785      18.809717      10.416000      14.488160           0.000200
          244              C      14.367269      25.777132      19.548133       0.031971      46.746430 0.43422388E+03  0.10137140E+05                                11.252404                            6.926822      -0.070564       1.980001                    0.999332      27.086747      75.912357       0.633168       0.414367      -1.072701      -0.033285      -0.002677       0.004080       0.033641      -0.001451      -0.001033      -0.002172      -0.033676       0.055244      -0.026136       0.007288       0.018848             16.330089      16.492448       5.346925       0.788000      18.586402       9.683108      13.911418           0.000603
          245              C      15.678298      26.161705      19.278243       0.025571      46.402501 0.46699737E+03  0.11096261E+05                                11.227658                            7.190098      -0.151148       1.946981                    0.999012      27.694796      78.162981       0.620951       0.415132      -1.072798       0.024123       0.015371       0.004421       0.028944      -0.015912      -0.003814      -0.001141      -0.034050       0.080051      -0.036893       0.009955       0.026938             16.088780      18.858591      -0.763098      -4.676649      15.950155       8.272198      13.457593           0.000981
          246              C      16.342819       0.346922      19.974559      -0.199932      43.200509 0.47732900E+03  0.11509537E+05                                10.754275                            7.296311      -0.042352       1.939397                    0.999303      31.147920      91.262664       0.607360       0.418235      -1.060981      -0.001352      -0.021711       0.001120       0.021782       0.011287       0.010817      -0.022356       0.019229      -0.011159      -0.033604       0.016440       0.017164             14.673820      12.117656      -0.136310      -2.481398      17.723608      10.079765      14.180196           0.000353
          247              C      16.691092      25.392559      18.425390       0.055267      43.942477 0.50428883E+03  0.12186389E+05                                10.865741                            7.493221      -0.164167       1.943075                    0.998569      27.675434      78.175778       0.607046       0.417531      -1.073743       0.009616      -0.010373       0.014930       0.020566      -0.012649      -0.014283       0.023614      -0.019938       0.000614      -0.021305      -0.015435       0.036741             14.909783      14.922149      -6.425877      -7.581063      15.086363       2.962622      14.720839           0.002461
          248              C      17.085402      23.999492      18.816731      -0.150384      35.346025 0.45665780E+03  0.10898725E+05                                 9.468109                            7.189308      -0.005607       1.961504                    0.999426      30.338697      88.671021       0.604654       0.424438      -1.056228      -0.002872       0.015895      -0.012553       0.020457       0.039029       0.021861      -0.015414       0.017931       0.056345      -0.058084       0.021737       0.036347             11.628615      11.502624      -6.553149      -2.582287      15.474766       0.113813       7.908453          -0.000796
          249              C      18.412442      23.994113      16.903211      -0.115441      36.443861 0.45179018E+03  0.10742935E+05                                 9.647809                            7.175141      -0.144637       1.920434                    0.999263      29.887437      86.906612       0.602788       0.427322      -1.055498      -0.030578      -0.005077       0.038608       0.049511       0.001701      -0.005554       0.038250       0.065842       0.031359      -0.059363       0.025260       0.034103             11.608443       7.320089      -1.221532      -2.219341      14.404859      -5.966996      13.100380           0.000311
          250              C      17.129436      25.994967      17.170402      -0.167586      35.795139 0.48442673E+03  0.11671746E+05                                 9.412805                            7.316262       0.153244       2.009133                    0.999858      30.384223      87.705311       0.613503       0.414364      -1.068199       0.009991      -0.005891      -0.031146       0.033236       0.002214       0.027476       0.002402      -0.017203      -0.014732      -0.033012       0.010154       0.022858             11.293960      11.108836      -1.896206      -6.249178       8.821366      -0.363492      13.951679           0.000165
          251              C      11.216798      21.893754      19.666884       0.619850      22.821928 0.23333042E+03  0.47600947E+04                                 7.580477                            5.474161      -0.102189       2.036887                    0.999698      21.732240      60.866925       0.623400       0.481609      -1.012216      -0.025504      -0.034811       0.023335       0.049059      -0.073744      -0.013773       0.075692      -0.040218      -0.038157      -0.092960      -0.027016       0.119976              9.629363       9.376122       5.218240      -2.461134      10.921237      -4.188766       8.590731           0.000576
          252              C      13.608674      24.765948      18.876107       0.091391      40.523099 0.40856846E+03  0.94223351E+04                                10.333641                            6.780510      -0.192941       1.950265                    0.999110      26.465635      74.446453       0.629392       0.421979      -1.064628       0.000349       0.005329       0.004891       0.007241      -0.000416       0.002368       0.013111      -0.000143      -0.001310      -0.013481       0.000296       0.013185             14.069261      12.353160       8.346739       2.429769      16.114952       4.401953      13.739671           0.000314
          253              C      12.838070      23.773589      19.558928      -0.155576      39.286549 0.48573081E+03  0.11720383E+05                                10.086611                            7.360097       0.089952       1.989009                    0.999512      30.335010      87.856324       0.606956       0.418218      -1.064879      -0.006786      -0.013347      -0.025804       0.029833      -0.026329       0.005875       0.002167       0.008728       0.101354      -0.043964       0.009415       0.034548             12.793390      12.876790       9.010188      -0.509986      16.291520      -0.272028       9.211861           0.002113
          254              C      11.963384      22.800055      18.924687      -0.020214      42.770151 0.42493595E+03  0.98334798E+04                                10.503493                            6.771498       0.043555       2.021778                    0.999276      26.742088      73.797029       0.654101       0.404648      -1.082745       0.022127       0.021677      -0.019498       0.036602       0.001774       0.023178       0.006694       0.022572       0.004679      -0.019850      -0.010541       0.030391             14.453133      13.148623       9.413416      -3.998403      16.903483      -5.165904      13.307291           0.009280
          255              C      13.580652      24.774016      17.494270      -0.149300      35.073110 0.43953202E+03  0.10419652E+05                                 9.446593                            7.088884      -0.114209       1.932405                    0.999348      30.209963      88.814720       0.602625       0.428742      -1.050592      -0.008335      -0.003007      -0.003560       0.009550      -0.039454      -0.018380      -0.017128      -0.017553      -0.126835      -0.058367      -0.003227       0.061594             11.216569       9.190729       4.331456       2.291634       9.424824       2.952283      15.034155           0.000972
          256              C      11.895331      22.977550      17.502366      -0.093717      35.565763 0.45775621E+03  0.10917871E+05                                 9.504172                            7.231310      -0.140614       1.924890                    0.999234      29.726212      86.499494       0.599475       0.428382      -1.055104       0.013207       0.011605       0.010390       0.020421      -0.018860       0.012769       0.023450      -0.011843      -0.107403      -0.049534       0.009773       0.039761             11.048649       9.236717       4.396982      -2.247395       9.532552      -3.091371      14.376678           0.002417
          257              C      12.818054      23.840822      16.873523      -0.025533      39.529259 0.45304500E+03  0.10655139E+05                                 9.966259                            7.010789       0.048800       2.010159                    0.999264      27.623561      76.895362       0.640125       0.406840      -1.081085       0.004167      -0.023934       0.057605       0.062519       0.002700       0.004940       0.007478      -0.006434      -0.023859      -0.012072       0.000027       0.012045             12.534444       9.553751       4.765566       0.267793      10.036942       0.212553      18.012640          -0.000053
          258              C      12.735990      23.967220      15.264978       0.549891      24.950894 0.29841316E+03  0.63789782E+04                                 7.759377                            6.044729       0.126282       2.088032                    0.999547      22.547259      61.593576       0.624031       0.459163      -1.039628       0.018178       0.033926      -0.074145       0.083540      -0.045579      -0.017205      -0.003025       0.044540      -0.232441      -0.080465      -0.010017       0.090482              9.090052       5.555076       1.999392      -0.110373       7.033627      -0.776270      14.681453           0.000165
          259              C      17.395645       2.947495      25.021502       0.568823      27.571044 0.27854383E+03  0.58795538E+04                                 8.349175                            5.869242       0.031951       2.059166                    0.999820      22.274018      61.380164       0.625682       0.463769      -1.032275       0.034669       0.001438       0.058342       0.067880      -0.019668       0.001349       0.014417      -0.065400      -0.213538      -0.072807      -0.002197       0.075004             10.447391       7.302792       1.257229       1.320871       4.919791      -0.410750      19.119590           0.000084
          260              C      18.060166      25.193550      16.474086      -0.021127      38.245891 0.42100931E+03  0.97338197E+04                                 9.801825                            6.761127       0.030883       2.012343                    0.999265      26.987370      74.785856       0.650634       0.407172      -1.079531      -0.044250      -0.008368       0.017689       0.048383      -0.026312       0.010970       0.003442       0.014592       0.064652      -0.039540       0.012452       0.027088             12.964805      10.446007      -0.317313      -6.294149      12.282396      -4.700483      16.166011           0.022090
          261              C      12.079475       3.533766      22.371182      -0.006503      39.731365 0.42484920E+03  0.98237117E+04                                10.030643                            6.770493       0.078692       2.032212                    0.999137      26.687758      73.440624       0.654679       0.404610      -1.083570       0.037824      -0.044159      -0.007030       0.058567       0.009834      -0.007284      -0.000102      -0.018222       0.021397      -0.018697       0.006391       0.012305             13.555093      12.292947      -7.307488      -1.330275      18.165177      -3.733027      10.207154           0.013183
          262              C      11.489012       3.106165      23.518215      -0.122975      33.708363 0.44129521E+03  0.10415797E+05                                 9.131297                            7.050063      -0.061399       1.950114                    0.999383      29.542718      85.155245       0.614405       0.422365      -1.060218       0.000172      -0.006409       0.011883       0.013503       0.011641       0.026907       0.034738       0.034178      -0.032440      -0.047873      -0.003029       0.050901             10.781350       7.335133      -1.633172      -1.974231      13.363543      -4.904968      11.645374           0.001755
          263              C      11.909341       1.780330      23.933845      -0.022735      43.329235 0.46487595E+03  0.10975157E+05                                10.618748                            7.082892       0.111205       2.034991                    0.999154      27.239580      75.320827       0.641087       0.404683      -1.085375       0.014268       0.017033      -0.045188       0.050355      -0.007032      -0.014573      -0.008896      -0.001097      -0.061729      -0.029403       0.011479       0.017925             14.589048      11.673750       0.155495      -7.688812      12.597089      -5.636999      19.496306           0.012128
          264              C      13.508596       1.632417      22.133679       0.093599      36.299813 0.37799854E+03  0.85800219E+04                                 9.696363                            6.564814      -0.282045       1.929062                    0.998919      26.107058      73.710477       0.631134       0.427549      -1.057368       0.010461      -0.012757      -0.000217       0.016499      -0.000408       0.010897       0.020093       0.038881      -0.025706      -0.033204       0.005253       0.027951             13.246359      12.988836      -4.790724      -6.661579      13.628137       2.150368      13.122103           0.000734
          265              C      12.904122       1.051524      23.170056      -0.136778      35.560395 0.43764949E+03  0.10329915E+05                                 9.516738                            7.050484       0.046800       1.993609                    0.999214      29.473574      85.538638       0.609246       0.425934      -1.055781      -0.012644       0.013264       0.009318       0.020558      -0.005806       0.041181       0.005916      -0.008194      -0.031677      -0.047489       0.010571       0.036919             11.839855      11.973707      -1.238190      -7.441769       8.894244      -0.549750      14.651614          -0.000109
          266              C      13.170331       2.831854      21.707253      -0.121016      35.209005 0.43211961E+03  0.10177700E+05                                 9.486602                            7.029127      -0.080623       1.953633                    0.999011      29.397965      85.521219       0.606499       0.428776      -1.052922      -0.029123       0.022227       0.014206       0.039294       0.031386       0.012837       0.016345       0.012993       0.082763      -0.046156       0.002285       0.043870             11.800896      12.535337      -6.257774      -2.970944      15.153725      -0.027106       7.713626          -0.001039
          267              C      18.608596      22.095453       8.431364       0.575898      24.741567 0.27675445E+03  0.58481875E+04                                 7.868351                            5.871270       0.019426       2.056300                    0.999677      22.573405      62.792028       0.620553       0.467090      -1.027650       0.024226      -0.053088      -0.011739       0.059524       0.085054      -0.035551      -0.055635       0.036573       0.051000      -0.100105      -0.017983       0.118087              9.951887       8.391949      -5.068152      -0.614395      14.157878       3.548191       7.305835          -0.000696
          268              C      11.557065       4.854223       5.208877       0.610925      23.298641 0.24961596E+03  0.51558104E+04                                 7.624069                            5.618894      -0.025397       2.056361                    0.999619      21.883999      60.777224       0.625203       0.474308      -1.020649      -0.015445       0.042682       0.013944       0.047484       0.068953      -0.031948      -0.074072       0.038235      -0.007031      -0.095147      -0.022009       0.117156              9.684868       7.909044      -4.652454      -0.614419      13.969943       3.773272       7.175618           0.000250
          269              C      12.093486       3.622514       4.634011      -0.005136      39.675770 0.40362191E+03  0.92281610E+04                                10.041933                            6.620162       0.088457       2.042047                    0.999286      26.395297      72.589145       0.657918       0.407187      -1.080197      -0.002178      -0.020555      -0.034315       0.040060       0.017925       0.017256      -0.003887       0.019241       0.014694      -0.027885       0.001233       0.026652             13.726964      10.498646      -6.820821       0.421174      19.983280       5.125457      10.698967           0.012528
          270              C      11.180770       1.000427       1.835252       0.643208      18.509114 0.20901910E+03  0.41528991E+04                                 6.623305                            5.213408      -0.062508       2.061818                    0.999357      21.117514      58.574340       0.632196       0.487628      -1.007992      -0.026826      -0.020954      -0.034806       0.048684       0.048627      -0.077288      -0.080045       0.017383      -0.046494      -0.097268      -0.040276       0.137545              7.953839       6.846454       0.379227       3.242543       6.982433       2.954592      10.032629           0.000443
          271              C      18.652631      25.680317      11.702430       0.607463      23.245718 0.25131717E+03  0.52023004E+04                                 7.626887                            5.636500      -0.007145       2.060390                    0.999647      22.026198      61.336358       0.624173       0.474054      -1.020290       0.017315       0.013794       0.059842       0.063805       0.021707      -0.073977      -0.074461      -0.006325      -0.007347      -0.095530      -0.020487       0.116017              9.741958       8.188411       1.266532       4.681649       7.770772       4.315937      13.266692           0.000672
          272              C      11.194781      21.923337       7.403083       0.581195      23.789318 0.26767214E+03  0.56207138E+04                                 7.718377                            5.812653      -0.021303       2.051227                    0.999509      22.407311      62.548528       0.616227       0.473344      -1.022155      -0.032632      -0.038331      -0.025678       0.056510      -0.082786       0.024095      -0.075368      -0.043142      -0.003822      -0.096214      -0.033368       0.129582              9.639374      10.422121       5.462020       2.005324      10.647223       3.345654       7.848780          -0.001078
          273              C      12.087481      22.990997       8.056216       0.001832      39.286249 0.41212620E+03  0.94578731E+04                                 9.947285                            6.676652       0.073573       2.033954                    0.999133      26.434298      72.482029       0.657998       0.405619      -1.082837       0.026180       0.031025       0.012653       0.042521      -0.021561      -0.001686       0.015657       0.017869       0.059601      -0.035986       0.007156       0.028830             13.308778      12.746449       8.738727       2.098844      15.103630       2.144778      12.076254           0.012907
          274              C      12.035440      22.902249       9.510924      -0.107412      33.950704 0.44243366E+03  0.10429495E+05                                 9.153370                            7.058168       0.082834       2.002375                    0.999580      29.052519      83.169927       0.615352       0.422248      -1.062315       0.013777       0.005092      -0.011500       0.018654      -0.023207      -0.009877      -0.016055       0.042075      -0.110121      -0.047021      -0.002735       0.049756             10.572836       7.427076       3.677682       2.178919       9.783575       2.591749      14.507856           0.001292
          275              C      12.695959      23.889230      10.218035      -0.026557      37.774517 0.38427085E+03  0.87034524E+04                                 9.663496                            6.467084      -0.061139       1.996336                    0.999153      26.385558      72.902899       0.662584       0.408142      -1.076467       0.010553       0.014394      -0.065290       0.067686      -0.005145      -0.005602      -0.002962       0.015180      -0.082585      -0.028524       0.005187       0.023338             12.408560       8.095818       3.263370      -1.059140       8.332037       0.813329      20.797824           0.000589
          276              C      13.674726      24.704094       9.483935      -0.127451      36.639487 0.47927974E+03  0.11574205E+05                                 9.744118                            7.400357      -0.070917       1.944757                    0.999382      30.268975      88.901489       0.591911       0.428497      -1.054039      -0.021409      -0.027391       0.026326       0.043608      -0.022877       0.013264       0.005239      -0.040837      -0.137749      -0.050647      -0.002979       0.053626             11.628730      10.355089       4.242069      -2.534427       8.602023      -3.033981      15.929078           0.000684
          277              C      13.688737      24.682579       8.088603       0.080614      39.490353 0.41720508E+03  0.96466833E+04                                10.125863                            6.820896      -0.125634       1.971856                    0.998995      26.329245      73.528429       0.633451       0.418181      -1.069833      -0.008258       0.000584      -0.018681       0.020434      -0.007437      -0.000935      -0.009495       0.013748      -0.050069      -0.021158       0.002410       0.018749             13.643065      12.148473       7.860583      -1.392919      15.500805      -3.718945      13.279918           0.000413
          278              C      12.888109      23.797793       7.413878      -0.123596      34.275915 0.38709151E+03  0.88695304E+04                                 9.233604                            6.606514       0.032299       1.994885                    0.999649      28.652392      82.205673       0.632203       0.422827      -1.056633       0.005800      -0.005799       0.007674       0.011232      -0.060465      -0.003935       0.007057      -0.006419      -0.015547      -0.058035      -0.005992       0.064027             11.554731      11.705959       7.836823       0.281840      13.917530      -0.180284       9.040705           0.000748
          279              C      14.395291      25.814783       7.367997       0.030332      44.250059 0.43003013E+03  0.10014009E+05                                10.867118                            6.886702      -0.039897       1.988570                    0.999480      27.053607      75.702001       0.635978       0.413576      -1.073310      -0.012871       0.007296       0.004577       0.015487       0.018531      -0.018871       0.008719      -0.029532       0.014002      -0.036518       0.015143       0.021376             15.599521      16.118480       2.878780       1.244346      17.331247      -9.090728      13.348836           0.000370
          280              C      15.750354      26.105229       7.662177       0.031164      44.062010 0.41731847E+03  0.96570514E+04                                10.872047                            6.806286      -0.130734       1.965520                    0.999182      26.812343      75.087537       0.635836       0.416279      -1.070267       0.022110      -0.008676       0.004377       0.024151      -0.024053       0.011709       0.016618      -0.004137       0.041289      -0.038605       0.014791       0.023814             15.857181      16.427016      -1.810252       4.941345      17.367553      -9.259252      13.776973           0.000560
          281              C      16.258753       0.309272       7.108903      -0.182488      42.735784 0.45923398E+03  0.10960557E+05                                10.665613                            7.146344       0.042962       1.970520                    0.999562      30.605426      89.051247       0.615379       0.417028      -1.062348      -0.022882       0.010668      -0.019225       0.031733      -0.005572       0.003555       0.032297       0.041449      -0.007665      -0.045031       0.021911       0.023119             14.672594      10.719861       0.642309       2.172782      18.809754     -10.416014      14.488168           0.000204
          282              C      15.656281       1.116068       6.053633       0.031973      46.746402 0.43422342E+03  0.10137127E+05                                11.252403                            6.926820      -0.070567       1.980000                    0.999332      27.086728      75.912312       0.633167       0.414368      -1.072701       0.033285       0.002678       0.004081       0.033641      -0.001452       0.001033       0.002173      -0.033677       0.055245      -0.026137       0.007289       0.018848             16.330093      16.492462       5.346931      -0.787997      18.586409      -9.683103      13.911408           0.000599
          283              C      14.345252       0.731495       5.783743       0.025573      46.402472 0.46699681E+03  0.11096245E+05                                11.227657                            7.190095      -0.151150       1.946980                    0.999012      27.694773      78.162913       0.620951       0.415132      -1.072798      -0.024124      -0.015370       0.004421       0.028944      -0.015912       0.003813       0.001142      -0.034051       0.080052      -0.036893       0.009955       0.026938             16.088785      18.858603      -0.763107       4.676658      15.950160      -8.272199      13.457592           0.000983
          284              C      13.680731      26.546278       6.480059      -0.199929      43.200394 0.47732760E+03  0.11509494E+05                                10.754257                            7.296300      -0.042350       1.939398                    0.999303      31.147862      91.262439       0.607360       0.418235      -1.060981       0.001352       0.021711       0.001120       0.021782       0.011287      -0.010817       0.022357       0.019228      -0.011157      -0.033604       0.016440       0.017164             14.673794      12.117632      -0.136312       2.481394      17.723582     -10.079746      14.180168           0.000354
          285              C      13.332458       1.500641       4.930890       0.055262      43.942591 0.50429001E+03  0.12186424E+05                                10.865756                            7.493226      -0.164166       1.943074                    0.998569      27.675481      78.175929       0.607046       0.417531      -1.073743      -0.009616       0.010373       0.014929       0.020566      -0.012650       0.014284      -0.023614      -0.019938       0.000614      -0.021306      -0.015436       0.036742             14.909810      14.922178      -6.425896       7.581073      15.086400      -2.962619      14.720853           0.002456
          286              C      12.938148       2.893708       5.322231      -0.150391      35.346290 0.45666145E+03  0.10898838E+05                                 9.468162                            7.189339      -0.005616       1.961499                    0.999426      30.338856      88.671674       0.604652       0.424439      -1.056227       0.002873      -0.015895      -0.012553       0.020457       0.039029      -0.021861       0.015415       0.017930       0.056342      -0.058085       0.021738       0.036346             11.628692      11.502704      -6.553207       2.582302      15.474877      -0.113810       7.908495          -0.000790
          287              C      11.611108       2.899087       3.408711      -0.115439      36.444166 0.45179385E+03  0.10743053E+05                                 9.647881                            7.175181      -0.144669       1.920423                    0.999263      29.887589      86.907395       0.602784       0.427323      -1.055496       0.030576       0.005077       0.038607       0.049509       0.001703       0.005554      -0.038251       0.065842       0.031363      -0.059364       0.025261       0.034103             11.608542       7.320145      -1.221539       2.219373      14.404975       5.967056      13.100507           0.000314
          288              C      12.894114       0.898233       3.675902      -0.167590      35.795362 0.48443002E+03  0.11671847E+05                                 9.412847                            7.316288       0.153236       2.009129                    0.999858      30.384346      87.705804       0.613502       0.414364      -1.068199      -0.009992       0.005891      -0.031146       0.033236       0.002215      -0.027476      -0.002400      -0.017205      -0.014731      -0.033012       0.010155       0.022857             11.294017      11.108890      -1.896214       6.249213       8.821412       0.363503      13.951749           0.000166
          289              C      18.806752       4.999446       6.172384       0.619848      22.822227 0.23333374E+03  0.47601839E+04                                 7.580563                            5.474213      -0.102230       2.036870                    0.999697      21.732454      60.867848       0.623394       0.481612      -1.012214       0.025504       0.034813       0.023334       0.049060      -0.073742       0.013776      -0.075691      -0.040219      -0.038159      -0.092957      -0.027019       0.119976              9.629489       9.376247       5.218329       2.461184      10.921392       4.188831       8.590827           0.000586
          290              C      16.414876       2.127252       5.381607       0.091389      40.523118 0.40856856E+03  0.94223383E+04                                10.333644                            6.780511      -0.192941       1.950265                    0.999110      26.465647      74.446503       0.629392       0.421979      -1.064628      -0.000351      -0.005327       0.004891       0.007240      -0.000416      -0.002368      -0.013112      -0.000145      -0.001310      -0.013482       0.000296       0.013186             14.069268      12.353177       8.346751      -2.429762      16.114961      -4.401942      13.739667           0.000320
          291              C      17.185480       3.119611       6.064428      -0.155580      39.286832 0.48573437E+03  0.11720494E+05                                10.086667                            7.360128       0.089939       1.989004                    0.999512      30.335145      87.856908       0.606954       0.418218      -1.064879       0.006783       0.013349      -0.025804       0.029834      -0.026329      -0.005874      -0.002167       0.008729       0.101353      -0.043964       0.009416       0.034548             12.793476      12.876883       9.010264       0.509995      16.291633       0.272036       9.211911           0.002110
          292              C      18.060166       4.093145       5.430187      -0.020203      42.770070 0.42493434E+03  0.98334356E+04                                10.503488                            6.771488       0.043546       2.021776                    0.999276      26.742037      73.796921       0.654101       0.404648      -1.082744      -0.022128      -0.021674      -0.019498       0.036600       0.001773      -0.023178      -0.006695       0.022573       0.004677      -0.019851      -0.010540       0.030391             14.453136      13.148630       9.413425       3.998407      16.903486       5.165909      13.307292           0.009278
          293              C      16.442898       2.119184       3.999770      -0.149305      35.073220 0.43953369E+03  0.10419702E+05                                 9.446614                            7.088899      -0.114212       1.932403                    0.999348      30.210024      88.814958       0.602624       0.428743      -1.050592       0.008332       0.003011      -0.003560       0.009548      -0.039454       0.018381       0.017128      -0.017554      -0.126832      -0.058367      -0.003226       0.061593             11.216594       9.190755       4.331468      -2.291637       9.424841      -2.952284      15.034187           0.000965
          294              C      18.128219       3.915650       4.007866      -0.093718      35.565889 0.45775782E+03  0.10917922E+05                                 9.504202                            7.231327      -0.140625       1.924886                    0.999234      29.726280      86.499814       0.599474       0.428382      -1.055104      -0.013209      -0.011602       0.010389       0.020420      -0.018860      -0.012769      -0.023450      -0.011844      -0.107405      -0.049534       0.009773       0.039761             11.048688       9.236751       4.397003       2.247407       9.532585       3.091387      14.376727           0.002414
          295              C      17.205496       3.052378       3.379023      -0.025532      39.529217 0.45304434E+03  0.10655120E+05                                 9.966253                            7.010784       0.048804       2.010160                    0.999264      27.623541      76.895299       0.640125       0.406840      -1.081085      -0.004170       0.023936       0.057606       0.062520       0.002700      -0.004941      -0.007478      -0.006434      -0.023859      -0.012072       0.000028       0.012044             12.534437       9.553750       4.765565      -0.267785      10.036935      -0.212542      18.012624          -0.000040
          296              C      17.287560       2.925980       1.770478       0.549891      24.950889 0.29841307E+03  0.63789755E+04                                 7.759375                            6.044727       0.126285       2.088033                    0.999547      22.547254      61.593545       0.624031       0.459163      -1.039628      -0.018180      -0.033925      -0.074145       0.083539      -0.045579       0.017206       0.003026       0.044541      -0.232443      -0.080466      -0.010016       0.090482              9.090050       5.555074       1.999391       0.110376       7.033623       0.776275      14.681451           0.000163
          297              C      12.627905      23.945705      11.527002       0.568826      27.570970 0.27854299E+03  0.58795315E+04                                 8.349160                            5.869233       0.031955       2.059168                    0.999820      22.273980      61.380026       0.625682       0.463769      -1.032275      -0.034669      -0.001435       0.058342       0.067881      -0.019667      -0.001349      -0.014417      -0.065401      -0.213539      -0.072807      -0.002197       0.075004             10.447371       7.302779       1.257227      -1.320864       4.919784       0.410751      19.119550           0.000084
          298              C      11.963384       1.699650       2.979586      -0.021113      38.245703 0.42100635E+03  0.97337359E+04                                 9.801802                            6.761106       0.030879       2.012343                    0.999265      26.987266      74.785557       0.650634       0.407172      -1.079531       0.044248       0.008367       0.017686       0.048381      -0.026313      -0.010969      -0.003442       0.014592       0.064654      -0.039540       0.012453       0.027088             12.964778      10.445974      -0.317316       6.294122      12.282396       4.700489      16.165965           0.022086
          299              C      17.944075      23.359434       8.876682      -0.006505      39.731326 0.42484899E+03  0.98237042E+04                                10.030633                            6.770489       0.078696       2.032214                    0.999137      26.687750      73.440558       0.654679       0.404610      -1.083570      -0.037823       0.044161      -0.007030       0.058568       0.009834       0.007284       0.000102      -0.018222       0.021397      -0.018697       0.006391       0.012306             13.555079      12.292938      -7.307483       1.330274      18.165161       3.733017      10.207138           0.013183
          300              C      18.534538      23.787035      10.023715      -0.122979      33.708352 0.44129527E+03  0.10415797E+05                                 9.131288                            7.050060      -0.061388       1.950117                    0.999383      29.542724      85.155194       0.614406       0.422365      -1.060219      -0.000172       0.006411       0.011881       0.013502       0.011640      -0.026907      -0.034738       0.034178      -0.032442      -0.047873      -0.003027       0.050901             10.781338       7.335126      -1.633170       1.974225      13.363531       4.904962      11.645357           0.001747
          301              C      18.114209      25.112870      10.439345      -0.022749      43.329507 0.46487990E+03  0.10975272E+05                                10.618784                            7.082920       0.111208       2.034990                    0.999154      27.239707      75.321223       0.641086       0.404683      -1.085376      -0.014268      -0.017034      -0.045191       0.050358      -0.007033       0.014574       0.008897      -0.001098      -0.061725      -0.029404       0.011479       0.017924             14.589094      11.673794       0.155495       7.688839      12.597125       5.637009      19.496364           0.012140
          302              C      16.514954      25.260783       8.639179       0.093601      36.299800 0.37799859E+03  0.85800228E+04                                 9.696362                            6.564816      -0.282047       1.929062                    0.998919      26.107041      73.710419       0.631134       0.427549      -1.057368      -0.010461       0.012758      -0.000218       0.016500      -0.000407      -0.010898      -0.020092       0.038883      -0.025707      -0.033203       0.005251       0.027952             13.246357      12.988836      -4.790730       6.661576      13.628140      -2.150379      13.122096           0.000738
          303              C      17.119428      25.841676       9.675556      -0.136770      35.560075 0.43764525E+03  0.10329787E+05                                 9.516674                            7.050445       0.046814       1.993615                    0.999214      29.473409      85.537956       0.609249       0.425934      -1.055782       0.012646      -0.013263       0.009316       0.020557      -0.005807      -0.041182      -0.005917      -0.008192      -0.031681      -0.047490       0.010570       0.036920             11.839762      11.973616      -1.238188       7.441696       8.894188       0.549738      14.651483          -0.000114
          304              C      16.853219      24.061346       8.212753      -0.121007      35.208699 0.43211537E+03  0.10177574E+05                                 9.486546                            7.029090      -0.080614       1.953637                    0.999011      29.397800      85.520577       0.606501       0.428775      -1.052922       0.029124      -0.022226       0.014204       0.039293       0.031386      -0.012838      -0.016346       0.012996       0.082764      -0.046156       0.002284       0.043872             11.800820      12.535255      -6.257725       2.970927      15.153623       0.027104       7.713582          -0.001042
          305              C      11.414954       8.648853      21.925864       0.575899      24.741610 0.27675498E+03  0.58482031E+04                                 7.868365                            5.871279       0.019418       2.056296                    0.999677      22.573438      62.792191       0.620551       0.467091      -1.027649      -0.024226      -0.053088      -0.011739       0.059524      -0.085054       0.035551      -0.055635       0.036573       0.051003      -0.100105      -0.017983       0.118088              9.951906       8.391959       5.068159       0.614400      14.157907       3.548205       7.305853          -0.000696
          306              C      18.466485      18.300823      18.703377       0.610931      23.298127 0.24961018E+03  0.51556583E+04                                 7.623939                            5.618818      -0.025356       2.056378                    0.999619      21.883738      60.776188       0.625209       0.474306      -1.020651       0.015447       0.042682       0.013944       0.047485      -0.068955       0.031947      -0.074075       0.038237      -0.007028      -0.095151      -0.022007       0.117159              9.684669       7.908892       4.652320       0.614382      13.969618       3.773172       7.175499           0.000247
          307              C      17.930064      17.069114      18.128511      -0.005148      39.675571 0.40362055E+03  0.92281154E+04                                10.041875                            6.620136       0.088489       2.042058                    0.999286      26.395254      72.588789       0.657922       0.407185      -1.080199       0.002179      -0.020558      -0.034315       0.040061      -0.017923      -0.017256      -0.003886       0.019241       0.014694      -0.027884       0.001232       0.026652             13.726867      10.498587       6.820771      -0.421182      19.983126       5.125395      10.698889           0.012524
          308              C      18.842780      14.447027      15.329752       0.643207      18.509069 0.20901838E+03  0.41528795E+04                                 6.623289                            5.213395      -0.062499       2.061823                    0.999357      21.117446      58.574037       0.632198       0.487627      -1.007993       0.026826      -0.020955      -0.034806       0.048685      -0.048627       0.077287      -0.080045       0.017384      -0.046494      -0.097268      -0.040276       0.137544              7.953819       6.846440      -0.379221      -3.242538       6.982412       2.954581      10.032605           0.000442
          309              C      11.370919      12.233717      25.196930       0.607462      23.246127 0.25132247E+03  0.52024482E+04                                 7.627011                            5.636584      -0.007224       2.060359                    0.999647      22.026548      61.337961       0.624163       0.474058      -1.020285      -0.017314       0.013794       0.059841       0.063805      -0.021711       0.073977      -0.074460      -0.006325      -0.007340      -0.095526      -0.020491       0.116018              9.742128       8.188541      -1.266567      -4.681738       7.770890       4.316019      13.266952           0.000681
          310              C      18.828769       8.476737      20.897583       0.581195      23.789344 0.26767239E+03  0.56207195E+04                                 7.718381                            5.812654      -0.021300       2.051228                    0.999509      22.407304      62.548479       0.616228       0.473344      -1.022155       0.032631      -0.038331      -0.025678       0.056510       0.082786      -0.024094      -0.075368      -0.043141      -0.003821      -0.096214      -0.033367       0.129581              9.639381      10.422129      -5.462026      -2.005328      10.647228       3.345659       7.848786          -0.001080
          311              C      17.936069       9.544397      21.550716       0.001830      39.286285 0.41212666E+03  0.94578863E+04                                 9.947290                            6.676655       0.073572       2.033953                    0.999133      26.434320      72.482099       0.657998       0.405619      -1.082837      -0.026181       0.031024       0.012654       0.042521       0.021560       0.001686       0.015657       0.017869       0.059601      -0.035986       0.007156       0.028830             13.308781      12.746453      -8.738727      -2.098845      15.103628       2.144779      12.076263           0.012903
          312              C      17.988110       9.455649      23.005424      -0.107413      33.950697 0.44243361E+03  0.10429494E+05                                 9.153370                            7.058168       0.082834       2.002375                    0.999580      29.052514      83.169914       0.615352       0.422248      -1.062315      -0.013778       0.005091      -0.011500       0.018654       0.023207       0.009877      -0.016055       0.042077      -0.110117      -0.047020      -0.002735       0.049756             10.572835       7.427073      -3.677678      -2.178917       9.783566       2.591748      14.507864           0.001298
          313              C      17.327591      10.442630      23.712535      -0.026554      37.774511 0.38427073E+03  0.87034500E+04                                 9.663498                            6.467085      -0.061143       1.996335                    0.999153      26.385552      72.902910       0.662584       0.408142      -1.076467      -0.010554       0.014393      -0.065289       0.067685       0.005145       0.005603      -0.002962       0.015180      -0.082587      -0.028525       0.005187       0.023338             12.408563       8.095820      -3.263368       1.059146       8.332034       0.813327      20.797836           0.000584
          314              C      16.348824      11.257494      22.978435      -0.127448      36.639398 0.47927837E+03  0.11574164E+05                                 9.744103                            7.400347      -0.070917       1.944758                    0.999382      30.268925      88.901312       0.591911       0.428497      -1.054039       0.021406      -0.027393       0.026326       0.043608       0.022878      -0.013265       0.005238      -0.040837      -0.137749      -0.050647      -0.002980       0.053627             11.628711      10.355078      -4.242061       2.534421       8.602005      -3.033970      15.929051           0.000690
          315              C      16.334813      11.235979      21.583103       0.080612      39.490366 0.41720530E+03  0.96466894E+04                                10.125863                            6.820897      -0.125633       1.971856                    0.998995      26.329253      73.528445       0.633451       0.418181      -1.069833       0.008257       0.000583      -0.018681       0.020433       0.007436       0.000935      -0.009495       0.013747      -0.050069      -0.021158       0.002410       0.018748             13.643062      12.148475      -7.860579       1.392914      15.500792      -3.718939      13.279919           0.000407
          316              C      17.135441      10.351193      20.908378      -0.123600      34.276035 0.38709307E+03  0.88695755E+04                                 9.233624                            6.606527       0.032298       1.994883                    0.999649      28.652464      82.205937       0.632203       0.422827      -1.056633      -0.005802      -0.005800       0.007675       0.011234       0.060465       0.003935       0.007056      -0.006419      -0.015545      -0.058036      -0.005991       0.064027             11.554757      11.705990      -7.836843      -0.281842      13.917556      -0.180284       9.040726           0.000750
          317              C      15.628259      12.368183      20.862497       0.030335      44.249998 0.43002940E+03  0.10013989E+05                                10.867112                            6.886698      -0.039899       1.988569                    0.999480      27.053579      75.701923       0.635978       0.413576      -1.073310       0.012872       0.007296       0.004577       0.015487      -0.018530       0.018871       0.008719      -0.029533       0.014005      -0.036518       0.015143       0.021375             15.599511      16.118478      -2.878767      -1.244358      17.331222      -9.090718      13.348833           0.000370
          318              C      14.273196      12.658629      21.156677       0.031167      44.061964 0.41731783E+03  0.96570329E+04                                10.872043                            6.806282      -0.130737       1.965519                    0.999182      26.812313      75.087442       0.635836       0.416279      -1.070267      -0.022110      -0.008676       0.004377       0.024152       0.024052      -0.011708       0.016619      -0.004137       0.041289      -0.038605       0.014790       0.023815             15.857179      16.427022       1.810268      -4.941365      17.367531      -9.259249      13.776984           0.000562
          319              C      13.764797      13.755872      20.603403      -0.182486      42.735691 0.45923296E+03  0.10960526E+05                                10.665596                            7.146336       0.042965       1.970522                    0.999562      30.605379      89.051054       0.615379       0.417028      -1.062348       0.022882       0.010667      -0.019225       0.031733       0.005573      -0.003555       0.032297       0.041450      -0.007661      -0.045031       0.021912       0.023119             14.672569      10.719841      -0.642296      -2.172788      18.809706     -10.415998      14.488160           0.000201
          320              C      14.367269      14.562668      19.548133       0.031970      46.746448 0.43422405E+03  0.10137145E+05                                11.252407                            6.926823      -0.070563       1.980001                    0.999332      27.086753      75.912377       0.633168       0.414367      -1.072701      -0.033285       0.002677       0.004080       0.033641       0.001451      -0.001033       0.002173      -0.033676       0.055244      -0.026136       0.007288       0.018848             16.330094      16.492454      -5.346924       0.787997      18.586405      -9.683111      13.911424           0.000601
          321              C      15.678298      14.178095      19.278243       0.025571      46.402504 0.46699732E+03  0.11096260E+05                                11.227660                            7.190098      -0.151149       1.946981                    0.999012      27.694795      78.162982       0.620951       0.415132      -1.072798       0.024123      -0.015371       0.004421       0.028944       0.015912      -0.003814       0.001141      -0.034050       0.080051      -0.036893       0.009955       0.026938             16.088784      18.858598       0.763103      -4.676657      15.950155      -8.272201      13.457600           0.000980
          322              C      16.342819      13.099678      19.974559      -0.199931      43.200493 0.47732878E+03  0.11509530E+05                                10.754273                            7.296310      -0.042352       1.939397                    0.999303      31.147908      91.262621       0.607360       0.418235      -1.060981      -0.001352       0.021711       0.001120       0.021782      -0.011287       0.010817       0.022356       0.019229      -0.011158      -0.033604       0.016440       0.017164             14.673818      12.117654       0.136314      -2.481401      17.723602     -10.079765      14.180198           0.000356
          323              C      16.691092      14.947241      18.425390       0.055265      43.942550 0.50428970E+03  0.12186415E+05                                10.865751                            7.493226      -0.164167       1.943074                    0.998569      27.675462      78.175874       0.607046       0.417531      -1.073743       0.009617       0.010372       0.014930       0.020566       0.012650      -0.014283      -0.023614      -0.019938       0.000612      -0.021305      -0.015436       0.036741             14.909801      14.922169       6.425885      -7.581076      15.086376      -2.962625      14.720858           0.002448
          324              C      17.085402      16.340308      18.816731      -0.150387      35.346115 0.45665910E+03  0.10898765E+05                                 9.468127                            7.189320      -0.005611       1.961502                    0.999426      30.338749      88.671232       0.604653       0.424439      -1.056227      -0.002872      -0.015896      -0.012553       0.020457      -0.039029       0.021861       0.015414       0.017931       0.056346      -0.058084       0.021738       0.036346             11.628638      11.502650       6.553164      -2.582295      15.474795      -0.113814       7.908470          -0.000784
          325              C      18.412442      16.345687      16.903211      -0.115442      36.444025 0.45179226E+03  0.10743000E+05                                 9.647844                            7.175161      -0.144648       1.920430                    0.999263      29.887519      86.906987       0.602786       0.427323      -1.055498      -0.030577       0.005077       0.038608       0.049510      -0.001701      -0.005554      -0.038250       0.065842       0.031361      -0.059363       0.025260       0.034103             11.608491       7.320117       1.221534      -2.219356      14.404915       5.967027      13.100442           0.000326
          326              C      17.129436      14.344833      17.170402      -0.167582      35.795107 0.48442603E+03  0.11671726E+05                                 9.412802                            7.316258       0.153241       2.009132                    0.999858      30.384205      87.705277       0.613503       0.414364      -1.068199       0.009992       0.005890      -0.031146       0.033235      -0.002215       0.027476      -0.002402      -0.017202      -0.014731      -0.033012       0.010153       0.022859             11.293960      11.108835       1.896207      -6.249178       8.821366       0.363495      13.951678           0.000180
          327              C      11.216798      18.446046      19.666884       0.619851      22.821929 0.23333041E+03  0.47600944E+04                                 7.580477                            5.474161      -0.102188       2.036887                    0.999698      21.732237      60.866913       0.623400       0.481609      -1.012216      -0.025505       0.034811       0.023335       0.049059       0.073744      -0.013773      -0.075692      -0.040218      -0.038156      -0.092960      -0.027016       0.119976              9.629363       9.376121      -5.218240      -2.461135      10.921236       4.188767       8.590732           0.000581
          328              C      13.608674      15.573852      18.876107       0.091392      40.523098 0.40856846E+03  0.94223351E+04                                10.333642                            6.780511      -0.192942       1.950265                    0.999110      26.465634      74.446459       0.629392       0.421979      -1.064628       0.000349      -0.005329       0.004891       0.007242       0.000416       0.002368      -0.013111      -0.000143      -0.001310      -0.013481       0.000296       0.013185             14.069262      12.353163      -8.346740       2.429770      16.114951      -4.401954      13.739671           0.000314
          329              C      12.838070      16.566211      19.558928      -0.155576      39.286549 0.48573084E+03  0.11720384E+05                                10.086611                            7.360097       0.089951       1.989009                    0.999512      30.335010      87.856323       0.606956       0.418218      -1.064879      -0.006787       0.013346      -0.025804       0.029833       0.026329       0.005875      -0.002167       0.008729       0.101354      -0.043964       0.009415       0.034548             12.793389      12.876790      -9.010187      -0.509985      16.291517       0.272027       9.211860           0.002116
          330              C      11.963384      17.539745      18.924687      -0.020214      42.770197 0.42493644E+03  0.98334947E+04                                10.503501                            6.771502       0.043553       2.021777                    0.999276      26.742106      73.797104       0.654101       0.404648      -1.082745       0.022126      -0.021678      -0.019498       0.036602      -0.001774       0.023178      -0.006694       0.022572       0.004679      -0.019850      -0.010541       0.030391             14.453144      13.148634      -9.413423      -3.998408      16.903494       5.165909      13.307303           0.009274
          331              C      13.580652      15.565784      17.494270      -0.149299      35.073077 0.43953153E+03  0.10419637E+05                                 9.446588                            7.088881      -0.114209       1.932405                    0.999348      30.209943      88.814654       0.602625       0.428743      -1.050592      -0.008335       0.003007      -0.003561       0.009550       0.039454      -0.018380       0.017128      -0.017553      -0.126834      -0.058367      -0.003227       0.061594             11.216563       9.190726      -4.331455       2.291632       9.424819      -2.952281      15.034144           0.000972
          332              C      11.895331      17.362250      17.502366      -0.093719      35.565819 0.45775704E+03  0.10917897E+05                                 9.504183                            7.231317      -0.140616       1.924889                    0.999234      29.726243      86.499624       0.599475       0.428382      -1.055104       0.013206      -0.011606       0.010390       0.020422       0.018860       0.012769      -0.023450      -0.011843      -0.107402      -0.049533       0.009773       0.039760             11.048663       9.236728      -4.396987      -2.247399       9.532562       3.091375      14.376698           0.002424
          333              C      12.818054      16.498978      16.873523      -0.025533      39.529287 0.45304536E+03  0.10655150E+05                                 9.966265                            7.010793       0.048799       2.010158                    0.999264      27.623572      76.895411       0.640124       0.406840      -1.081085       0.004167       0.023934       0.057606       0.062519      -0.002700       0.004940      -0.007478      -0.006434      -0.023858      -0.012072       0.000027       0.012044             12.534452       9.553757      -4.765569       0.267793      10.036947      -0.212553      18.012652          -0.000057
          334              C      12.735990      16.372580      15.264978       0.549892      24.950878 0.29841293E+03  0.63789721E+04                                 7.759374                            6.044727       0.126282       2.088033                    0.999547      22.547250      61.593548       0.624031       0.459163      -1.039628       0.018178      -0.033926      -0.074145       0.083539       0.045579      -0.017205       0.003025       0.044541      -0.232441      -0.080465      -0.010017       0.090482              9.090049       5.555075      -1.999392      -0.110374       7.033624       0.776270      14.681447           0.000164
          335              C      17.395645      10.499105      25.021502       0.568822      27.571083 0.27854428E+03  0.58795656E+04                                 8.349181                            5.869246       0.031950       2.059166                    0.999820      22.274038      61.380230       0.625682       0.463769      -1.032275       0.034669      -0.001437       0.058342       0.067881       0.019668       0.001349      -0.014417      -0.065400      -0.213538      -0.072807      -0.002197       0.075004             10.447400       7.302798      -1.257230       1.320872       4.919794       0.410751      19.119609           0.000083
          336              C      18.060166      15.146250      16.474086      -0.021118      38.245778 0.42100751E+03  0.97337689E+04                                 9.801813                            6.761115       0.030879       2.012343                    0.999265      26.987303      74.785666       0.650634       0.407172      -1.079531      -0.044249       0.008367       0.017687       0.048382       0.026313       0.010970      -0.003442       0.014591       0.064653      -0.039540       0.012452       0.027088             12.964793      10.445996       0.317312      -6.294143      12.282387       4.700483      16.165996           0.022079
          337              C      12.079475       9.912834      22.371182      -0.006504      39.731385 0.42484938E+03  0.98237168E+04                                10.030644                            6.770492       0.078693       2.032212                    0.999137      26.687770      73.440657       0.654679       0.404610      -1.083570       0.037824       0.044160      -0.007030       0.058568      -0.009833      -0.007284       0.000102      -0.018222       0.021396      -0.018696       0.006391       0.012305             13.555094      12.292948       7.307485      -1.330279      18.165175       3.733029      10.207160           0.013177
          338              C      11.489012      10.340435      23.518215      -0.122976      33.708467 0.44129658E+03  0.10415840E+05                                 9.131321                            7.050077      -0.061408       1.950111                    0.999383      29.542769      85.155485       0.614404       0.422366      -1.060218       0.000171       0.006410       0.011883       0.013503      -0.011641       0.026907      -0.034738       0.034178      -0.032438      -0.047872      -0.003029       0.050901             10.781383       7.335153       1.633176      -1.974240      13.363583       4.904989      11.645414           0.001753
          339              C      11.909341      11.666270      23.933845      -0.022727      43.329047 0.46487315E+03  0.10975075E+05                                10.618723                            7.082873       0.111203       2.034992                    0.999154      27.239489      75.320540       0.641088       0.404684      -1.085375       0.014266      -0.017032      -0.045187       0.050353       0.007032      -0.014573       0.008896      -0.001097      -0.061731      -0.029403       0.011479       0.017924             14.589019      11.673723      -0.155496      -7.688797      12.597063       5.636990      19.496269           0.012130
          340              C      13.508596      11.814183      22.133679       0.093599      36.299812 0.37799844E+03  0.85800190E+04                                 9.696362                            6.564812      -0.282043       1.929063                    0.998919      26.107060      73.710482       0.631135       0.427549      -1.057368       0.010461       0.012757      -0.000217       0.016499       0.000408       0.010897      -0.020094       0.038882      -0.025707      -0.033204       0.005253       0.027951             13.246359      12.988837       4.790722      -6.661582      13.628133      -2.150366      13.122108           0.000733
          341              C      12.904122      12.395076      23.170056      -0.136779      35.560461 0.43765023E+03  0.10329938E+05                                 9.516753                            7.050492       0.046795       1.993607                    0.999214      29.473604      85.538781       0.609246       0.425935      -1.055781      -0.012644      -0.013263       0.009318       0.020557       0.005805       0.041181      -0.005916      -0.008194      -0.031676      -0.047489       0.010570       0.036919             11.839879      11.973730       1.238190      -7.441790       8.894258       0.549754      14.651650          -0.000105
          342              C      13.170331      10.614746      21.707253      -0.121021      35.209154 0.43212171E+03  0.10177763E+05                                 9.486629                            7.029144      -0.080627       1.953631                    0.999011      29.398043      85.521512       0.606499       0.428776      -1.052922      -0.029124      -0.022226       0.014206       0.039294      -0.031386       0.012836      -0.016345       0.012994       0.082764      -0.046156       0.002286       0.043869             11.800932      12.535378       6.257799      -2.970954      15.153771       0.027103       7.713647          -0.001030
          343              C      18.608596      18.244347       8.431364       0.575898      24.741575 0.27675448E+03  0.58481886E+04                                 7.868355                            5.871272       0.019426       2.056299                    0.999677      22.573405      62.792035       0.620552       0.467090      -1.027649       0.024227       0.053087      -0.011739       0.059523      -0.085054      -0.035550       0.055636       0.036573       0.051001      -0.100105      -0.017983       0.118088              9.951894       8.391952       5.068156      -0.614397      14.157889      -3.548198       7.305840          -0.000693
          344              C      11.557065       8.592377       5.208877       0.610926      23.298648 0.24961598E+03  0.51558110E+04                                 7.624069                            5.618894      -0.025395       2.056361                    0.999619      21.883997      60.777210       0.625203       0.474308      -1.020650      -0.015445      -0.042682       0.013945       0.047484      -0.068953      -0.031948       0.074072       0.038235      -0.007031      -0.095147      -0.022009       0.117156              9.684871       7.909043       4.652454      -0.614420      13.969948      -3.773277       7.175621           0.000265
          345              C      12.093486       9.824086       4.634011      -0.005138      39.675828 0.40362247E+03  0.92281773E+04                                10.041941                            6.620165       0.088457       2.042047                    0.999286      26.395323      72.589231       0.657918       0.407187      -1.080197      -0.002179       0.020556      -0.034315       0.040060      -0.017924       0.017255       0.003887       0.019242       0.014693      -0.027885       0.001233       0.026652             13.726976      10.498652       6.820821       0.421177      19.983293      -5.125468      10.698984           0.012521
          346              C      11.180770      12.446173       1.835252       0.643209      18.509186 0.20902026E+03  0.41529320E+04                                 6.623340                            5.213435      -0.062536       2.061807                    0.999357      21.117644      58.574963       0.632192       0.487630      -1.007990      -0.026825       0.020954      -0.034805       0.048683      -0.048629      -0.077287       0.080045       0.017383      -0.046491      -0.097267      -0.040278       0.137545              7.953882       6.846490      -0.379238       3.242564       6.982467      -2.954610      10.032690           0.000449
          347              C      18.652631      14.659483      11.702430       0.607461      23.245947 0.25131999E+03  0.52023772E+04                                 7.626950                            5.636540      -0.007178       2.060377                    0.999647      22.026364      61.337078       0.624168       0.474056      -1.020288       0.017316      -0.013795       0.059841       0.063805      -0.021709      -0.073977       0.074460      -0.006325      -0.007343      -0.095528      -0.020489       0.116017              9.742049       8.188480      -1.266552       4.681700       7.770835      -4.315985      13.266830           0.000678
          348              C      11.194781      18.416463       7.403083       0.581195      23.789325 0.26767222E+03  0.56207157E+04                                 7.718378                            5.812653      -0.021302       2.051227                    0.999509      22.407311      62.548526       0.616227       0.473344      -1.022155      -0.032632       0.038330      -0.025678       0.056510       0.082787       0.024094       0.075368      -0.043142      -0.003822      -0.096214      -0.033368       0.129582              9.639376      10.422123      -5.462021       2.005326      10.647224      -3.345655       7.848782          -0.001086
          349              C      12.087481      17.348803       8.056216       0.001832      39.286247 0.41212618E+03  0.94578728E+04                                 9.947285                            6.676652       0.073573       2.033954                    0.999133      26.434299      72.482036       0.657997       0.405619      -1.082837       0.026180      -0.031025       0.012653       0.042521       0.021560      -0.001685      -0.015657       0.017869       0.059603      -0.035987       0.007156       0.028830             13.308776      12.746448      -8.738725       2.098843      15.103626      -2.144777      12.076255           0.012907
          350              C      12.035440      17.437551       9.510924      -0.107415      33.950786 0.44243491E+03  0.10429533E+05                                 9.153387                            7.058180       0.082831       2.002374                    0.999580      29.052563      83.170106       0.615352       0.422248      -1.062315       0.013776      -0.005093      -0.011500       0.018654       0.023207      -0.009877       0.016055       0.042076      -0.110122      -0.047021      -0.002735       0.049756             10.572856       7.427090      -3.677690       2.178926       9.783591      -2.591756      14.507889           0.001296
          351              C      12.695959      16.450570      10.218035      -0.026556      37.774515 0.38427081E+03  0.87034513E+04                                 9.663495                            6.467083      -0.061139       1.996336                    0.999153      26.385558      72.902903       0.662584       0.408142      -1.076467       0.010553      -0.014395      -0.065290       0.067686       0.005145      -0.005602       0.002962       0.015180      -0.082585      -0.028524       0.005187       0.023338             12.408559       8.095818      -3.263370      -1.059140       8.332036      -0.813329      20.797822           0.000584
          352              C      13.674726      15.635706       9.483935      -0.127450      36.639436 0.47927898E+03  0.11574182E+05                                 9.744109                            7.400351      -0.070916       1.944758                    0.999382      30.268947      88.901388       0.591911       0.428497      -1.054039      -0.021409       0.027390       0.026326       0.043608       0.022877       0.013264      -0.005238      -0.040837      -0.137750      -0.050647      -0.002979       0.053626             11.628719      10.355083      -4.242066      -2.534423       8.602015       3.033976      15.929059           0.000689
          353              C      13.688737      15.657221       8.088603       0.080614      39.490353 0.41720514E+03  0.96466852E+04                                10.125863                            6.820897      -0.125634       1.971856                    0.998995      26.329246      73.528431       0.633451       0.418181      -1.069833      -0.008258      -0.000585      -0.018681       0.020434       0.007437      -0.000935       0.009494       0.013748      -0.050069      -0.021158       0.002410       0.018748             13.643063      12.148474      -7.860581      -1.392918      15.500800       3.718944      13.279916           0.000409
          354              C      12.888109      16.542007       7.413878      -0.123596      34.275923 0.38709165E+03  0.88695344E+04                                 9.233605                            6.606515       0.032298       1.994885                    0.999649      28.652395      82.205686       0.632203       0.422827      -1.056633       0.005800       0.005799       0.007674       0.011232       0.060465      -0.003934      -0.007057      -0.006418      -0.015546      -0.058035      -0.005991       0.064027             11.554732      11.705962      -7.836823       0.281840      13.917528       0.180286       9.040706           0.000749
          355              C      14.395291      14.525017       7.367997       0.030332      44.250052 0.43003005E+03  0.10014007E+05                                10.867115                            6.886700      -0.039895       1.988570                    0.999480      27.053604      75.701979       0.635978       0.413575      -1.073310      -0.012871      -0.007296       0.004577       0.015487      -0.018531      -0.018871      -0.008719      -0.029532       0.014003      -0.036519       0.015143       0.021375             15.599518      16.118480      -2.878772       1.244353      17.331238       9.090725      13.348836           0.000372
          356              C      15.750354      14.234571       7.662177       0.031164      44.062008 0.41731838E+03  0.96570483E+04                                10.872046                            6.806284      -0.130733       1.965520                    0.999182      26.812338      75.087512       0.635836       0.416278      -1.070267       0.022110       0.008676       0.004377       0.024151       0.024053       0.011709      -0.016618      -0.004136       0.041289      -0.038605       0.014791       0.023814             15.857183      16.427021       1.810261       4.941354      17.367549       9.259254      13.776980           0.000560
          357              C      16.258753      13.137328       7.108903      -0.182487      42.735766 0.45923376E+03  0.10960550E+05                                10.665609                            7.146342       0.042963       1.970521                    0.999562      30.605416      89.051197       0.615379       0.417028      -1.062348      -0.022882      -0.010668      -0.019225       0.031733       0.005572       0.003555      -0.032297       0.041449      -0.007664      -0.045031       0.021912       0.023119             14.672589      10.719857      -0.642303       2.172786      18.809743      10.416012      14.488169           0.000204
          358              C      15.656281      12.330532       6.053633       0.031973      46.746411 0.43422351E+03  0.10137129E+05                                11.252404                            6.926820      -0.070567       1.980000                    0.999332      27.086731      75.912318       0.633168       0.414368      -1.072701       0.033285      -0.002678       0.004081       0.033641       0.001452       0.001033      -0.002173      -0.033677       0.055245      -0.026137       0.007288       0.018848             16.330094      16.492464      -5.346927      -0.787993      18.586406       9.683103      13.911411           0.000599
          359              C      14.345252      12.715105       5.783743       0.025574      46.402471 0.46699672E+03  0.11096242E+05                                11.227658                            7.190095      -0.151152       1.946980                    0.999012      27.694770      78.162909       0.620951       0.415132      -1.072798      -0.024123       0.015371       0.004421       0.028944       0.015912       0.003813      -0.001142      -0.034051       0.080053      -0.036893       0.009955       0.026938             16.088789      18.858610       0.763112       4.676666      15.950158       8.272201      13.457598           0.000984
          360              C      13.680731      13.793522       6.480059      -0.199929      43.200383 0.47732742E+03  0.11509488E+05                                10.754254                            7.296298      -0.042350       1.939398                    0.999303      31.147856      91.262412       0.607360       0.418235      -1.060981       0.001352      -0.021711       0.001120       0.021782      -0.011287      -0.010816      -0.022357       0.019228      -0.011156      -0.033604       0.016440       0.017164             14.673792      12.117632       0.136317       2.481398      17.723574      10.079745      14.180169           0.000352
          361              C      13.332458      11.945959       4.930890       0.055260      43.942675 0.50429100E+03  0.12186454E+05                                10.865767                            7.493232      -0.164165       1.943074                    0.998569      27.675513      78.176037       0.607046       0.417531      -1.073743      -0.009616      -0.010373       0.014929       0.020566       0.012650       0.014284       0.023614      -0.019938       0.000613      -0.021306      -0.015436       0.036742             14.909830      14.922200       6.425903       7.581088      15.086414       2.962623      14.720876           0.002454
          362              C      12.938148      10.552892       5.322231      -0.150393      35.346378 0.45666272E+03  0.10898876E+05                                 9.468179                            7.189351      -0.005620       1.961498                    0.999426      30.338906      88.671876       0.604651       0.424439      -1.056227       0.002872       0.015895      -0.012553       0.020457      -0.039029      -0.021861      -0.015415       0.017931       0.056343      -0.058085       0.021739       0.036346             11.628714      11.502729       6.553221       2.582309      15.474904       0.113811       7.908511          -0.000787
          363              C      11.611108      10.547513       3.408711      -0.115440      36.444316 0.45179570E+03  0.10743110E+05                                 9.647913                            7.175199      -0.144679       1.920419                    0.999263      29.887662      86.907731       0.602783       0.427324      -1.055496       0.030575      -0.005077       0.038607       0.049508      -0.001704       0.005554       0.038250       0.065843       0.031365      -0.059364       0.025261       0.034103             11.608587       7.320170       1.221540       2.219389      14.405026      -5.967085      13.100566           0.000320
          364              C      12.894114      12.548367       3.675902      -0.167587      35.795337 0.48442935E+03  0.11671828E+05                                 9.412845                            7.316284       0.153233       2.009128                    0.999858      30.384330      87.705782       0.613502       0.414364      -1.068198      -0.009992      -0.005890      -0.031146       0.033236      -0.002216      -0.027476       0.002400      -0.017203      -0.014730      -0.033012       0.010154       0.022858             11.294019      11.108890       1.896215       6.249217       8.821414      -0.363506      13.951752           0.000171
          365              C      18.806752       8.447154       6.172384       0.619848      22.822227 0.23333374E+03  0.47601836E+04                                 7.580562                            5.474212      -0.102228       2.036871                    0.999697      21.732450      60.867826       0.623394       0.481612      -1.012214       0.025504      -0.034812       0.023335       0.049060       0.073742       0.013776       0.075691      -0.040219      -0.038159      -0.092957      -0.027019       0.119976              9.629487       9.376245      -5.218327       2.461184      10.921389      -4.188831       8.590827           0.000583
          366              C      16.414876      11.319348       5.381607       0.091389      40.523126 0.40856868E+03  0.94223418E+04                                10.333646                            6.780512      -0.192942       1.950264                    0.999110      26.465650      74.446518       0.629392       0.421979      -1.064628      -0.000351       0.005327       0.004891       0.007240       0.000416      -0.002368       0.013112      -0.000144      -0.001310      -0.013482       0.000296       0.013186             14.069270      12.353180      -8.346752      -2.429762      16.114961       4.401944      13.739668           0.000316
          367              C      17.185480      10.326989       6.064428      -0.155580      39.286810 0.48573411E+03  0.11720486E+05                                10.086663                            7.360126       0.089939       1.989004                    0.999512      30.335136      87.856871       0.606954       0.418218      -1.064879       0.006784      -0.013349      -0.025804       0.029834       0.026329      -0.005874       0.002167       0.008729       0.101355      -0.043964       0.009416       0.034548             12.793469      12.876877      -9.010258       0.509994      16.291621      -0.272035       9.211907           0.002115
          368              C      18.060166       9.353455       5.430187      -0.020204      42.770110 0.42493481E+03  0.98334495E+04                                10.503495                            6.771492       0.043545       2.021775                    0.999276      26.742054      73.796985       0.654101       0.404648      -1.082744      -0.022127       0.021675      -0.019497       0.036600      -0.001773      -0.023177       0.006695       0.022573       0.004677      -0.019851      -0.010540       0.030391             14.453144      13.148638      -9.413429       3.998410      16.903494      -5.165912      13.307301           0.009269
          369              C      16.442898      11.327416       3.999770      -0.149303      35.073180 0.43953313E+03  0.10419685E+05                                 9.446607                            7.088895      -0.114212       1.932403                    0.999348      30.210001      88.814874       0.602624       0.428743      -1.050592       0.008333      -0.003010      -0.003560       0.009548       0.039454       0.018381      -0.017128      -0.017554      -0.126833      -0.058367      -0.003226       0.061593             11.216585       9.190749      -4.331465      -2.291634       9.424833       2.952281      15.034171           0.000972
          370              C      18.128219       9.530950       4.007866      -0.093719      35.565919 0.45775827E+03  0.10917936E+05                                 9.504206                            7.231330      -0.140626       1.924885                    0.999234      29.726300      86.499892       0.599474       0.428382      -1.055104      -0.013208       0.011602       0.010389       0.020420       0.018860      -0.012769       0.023450      -0.011843      -0.107404      -0.049534       0.009773       0.039761             11.048694       9.236756      -4.397005       2.247409       9.532588      -3.091388      14.376736           0.002425
          371              C      17.205496      10.394222       3.379023      -0.025533      39.529261 0.45304492E+03  0.10655138E+05                                 9.966261                            7.010790       0.048801       2.010159                    0.999264      27.623559      76.895372       0.640124       0.406840      -1.081085      -0.004170      -0.023936       0.057606       0.062520      -0.002700      -0.004940       0.007478      -0.006433      -0.023860      -0.012072       0.000028       0.012044             12.534447       9.553759      -4.765570      -0.267786      10.036942       0.212543      18.012640          -0.000072
          372              C      17.287560      10.520620       1.770478       0.549892      24.950865 0.29841274E+03  0.63789667E+04                                 7.759370                            6.044724       0.126286       2.088034                    0.999547      22.547241      61.593500       0.624031       0.459163      -1.039628      -0.018180       0.033925      -0.074144       0.083539       0.045579       0.017205      -0.003026       0.044541      -0.232442      -0.080466      -0.010016       0.090482              9.090043       5.555072      -1.999390       0.110376       7.033619      -0.776274      14.681439           0.000182
          373              C      12.627905      16.394095      11.527002       0.568824      27.571003 0.27854338E+03  0.58795416E+04                                 8.349165                            5.869236       0.031955       2.059168                    0.999820      22.273998      61.380081       0.625682       0.463769      -1.032275      -0.034670       0.001435       0.058342       0.067881       0.019667      -0.001349       0.014417      -0.065400      -0.213539      -0.072807      -0.002197       0.075004             10.447378       7.302784      -1.257228      -1.320864       4.919787      -0.410752      19.119564           0.000083
          374              C      11.963384      11.746950       2.979586      -0.021105      38.245588 0.42100443E+03  0.97336818E+04                                 9.801790                            6.761094       0.030876       2.012343                    0.999265      26.987193      74.785351       0.650634       0.407173      -1.079530       0.044247      -0.008366       0.017684       0.048379       0.026313      -0.010969       0.003442       0.014592       0.064655      -0.039541       0.012453       0.027088             12.964768      10.445964       0.317315       6.294118      12.282388      -4.700489      16.165953           0.022077
          375              C      17.944075      16.980366       8.876682      -0.006506      39.731373 0.42484939E+03  0.98237164E+04                                10.030641                            6.770492       0.078696       2.032213                    0.999137      26.687769      73.440633       0.654679       0.404610      -1.083570      -0.037822      -0.044162      -0.007031       0.058568      -0.009834       0.007284      -0.000102      -0.018222       0.021397      -0.018697       0.006391       0.012306             13.555091      12.292948       7.307487       1.330279      18.165173      -3.733022      10.207151           0.013175
          376              C      18.534538      16.552765      10.023715      -0.122980      33.708477 0.44129695E+03  0.10415849E+05                                 9.131317                            7.050077      -0.061398       1.950113                    0.999383      29.542789      85.155497       0.614404       0.422365      -1.060218      -0.000170      -0.006411       0.011881       0.013501      -0.011640      -0.026907       0.034739       0.034178      -0.032441      -0.047874      -0.003027       0.050901             10.781377       7.335149       1.633175       1.974235      13.363579      -4.904986      11.645403           0.001757
          377              C      18.114209      15.226930      10.439345      -0.022741      43.329391 0.46487789E+03  0.10975215E+05                                10.618772                            7.082907       0.111203       2.034990                    0.999154      27.239642      75.321046       0.641086       0.404684      -1.085375      -0.014266       0.017032      -0.045190       0.050356       0.007032       0.014573      -0.008897      -0.001098      -0.061727      -0.029403       0.011479       0.017924             14.589086      11.673784      -0.155498       7.688838      12.597116      -5.637012      19.496358           0.012126
          378              C      16.514954      15.079017       8.639179       0.093601      36.299805 0.37799851E+03  0.85800212E+04                                 9.696364                            6.564816      -0.282047       1.929062                    0.998919      26.107047      73.710449       0.631134       0.427549      -1.057368      -0.010461      -0.012758      -0.000218       0.016500       0.000408      -0.010898       0.020092       0.038883      -0.025707      -0.033203       0.005251       0.027952             13.246362      12.988842       4.790730       6.661583      13.628140       2.150377      13.122105           0.000731
          379              C      17.119428      14.498124       9.675556      -0.136771      35.560167 0.43764633E+03  0.10329821E+05                                 9.516696                            7.050458       0.046806       1.993612                    0.999214      29.473454      85.538174       0.609248       0.425934      -1.055781       0.012646       0.013263       0.009316       0.020557       0.005806      -0.041182       0.005917      -0.008191      -0.031680      -0.047490       0.010570       0.036920             11.839797      11.973651       1.238190       7.441725       8.894209      -0.549742      14.651532          -0.000101
          380              C      16.853219      16.278454       8.212753      -0.121012      35.208879 0.43211786E+03  0.10177648E+05                                 9.486581                            7.029113      -0.080620       1.953634                    0.999011      29.397895      85.520960       0.606500       0.428776      -1.052922       0.029125       0.022225       0.014204       0.039293      -0.031386      -0.012837       0.016346       0.012996       0.082764      -0.046156       0.002285       0.043871             11.800868      12.535310       6.257755       2.970942      15.153682      -0.027101       7.713611          -0.001028
          381              C       8.600746      22.095453       5.063136       0.575899      24.741560 0.27675433E+03  0.58481856E+04                                 7.868353                            5.871271       0.019422       2.056298                    0.999677      22.573416      62.792097       0.620552       0.467091      -1.027649       0.024226      -0.053088       0.011739       0.059524       0.085054       0.035551       0.055635       0.036573       0.051003      -0.100105      -0.017983       0.118088              9.951889       8.391947      -5.068149       0.614395      14.157882      -3.548194       7.305838          -0.000688
          382              C       1.549215       4.854223       8.285623       0.610926      23.298593 0.24961560E+03  0.51558040E+04                                 7.624064                            5.618895      -0.025410       2.056356                    0.999619      21.884031      60.777423       0.625202       0.474309      -1.020648      -0.015445       0.042682      -0.013944       0.047485       0.068953       0.031949       0.074073       0.038234      -0.007034      -0.095147      -0.022011       0.117158              9.684854       7.909033      -4.652436       0.614415      13.969918      -3.773262       7.175612           0.000253
          383              C       2.085636       3.622514       8.860489      -0.005131      39.675676 0.40362070E+03  0.92281266E+04                                10.041921                            6.620155       0.088459       2.042049                    0.999286      26.395241      72.588966       0.657918       0.407187      -1.080197      -0.002179      -0.020555       0.034315       0.040059       0.017925      -0.017256       0.003887       0.019242       0.014696      -0.027886       0.001234       0.026652             13.726949      10.498639      -6.820825      -0.421168      19.983267      -5.125446      10.698941           0.012525
          384              C       1.172920       1.000427      11.659248       0.643206      18.508983 0.20901706E+03  0.41528430E+04                                 6.623252                            5.213367      -0.062467       2.061835                    0.999357      21.117320      58.573437       0.632202       0.487625      -1.007995      -0.026826      -0.020955       0.034806       0.048685       0.048625       0.077288       0.080046       0.017383      -0.046497      -0.097270      -0.040274       0.137544              7.953772       6.846398       0.379211      -3.242512       6.982380      -2.954566      10.032539           0.000443
          385              C       8.644781      25.680317       1.792070       0.607462      23.245967 0.25132044E+03  0.52023913E+04                                 7.626962                            5.636551      -0.007191       2.060372                    0.999647      22.026409      61.337317       0.624167       0.474057      -1.020287       0.017315       0.013794      -0.059841       0.063805       0.021709       0.073977       0.074460      -0.006325      -0.007342      -0.095528      -0.020489       0.116017              9.742059       8.188491       1.266553      -4.681703       7.770841      -4.315983      13.266843           0.000683
          386              C       1.186931      21.923337       6.091417       0.581196      23.789292 0.26767183E+03  0.56207043E+04                                 7.718368                            5.812647      -0.021296       2.051229                    0.999509      22.407275      62.548360       0.616228       0.473344      -1.022155      -0.032631      -0.038332       0.025678       0.056510      -0.082787      -0.024094       0.075368      -0.043142      -0.003821      -0.096214      -0.033367       0.129581              9.639362      10.422107       5.462011      -2.005321      10.647206      -3.345652       7.848774          -0.001079
          387              C       2.079631      22.990997       5.438283       0.001829      39.286240 0.41212638E+03  0.94578777E+04                                 9.947280                            6.676652       0.073576       2.033954                    0.999133      26.434311      72.482050       0.657998       0.405619      -1.082837       0.026181       0.031024      -0.012654       0.042522      -0.021560       0.001686      -0.015658       0.017869       0.059601      -0.035986       0.007156       0.028830             13.308766      12.746429       8.738707      -2.098839      15.103605      -2.144773      12.076263           0.012905
          388              C       2.027590      22.902249       3.983576      -0.107413      33.950692 0.44243340E+03  0.10429488E+05                                 9.153368                            7.058166       0.082835       2.002376                    0.999580      29.052516      83.169913       0.615352       0.422248      -1.062315       0.013777       0.005092       0.011500       0.018654      -0.023208       0.009877       0.016055       0.042076      -0.110118      -0.047021      -0.002735       0.049756             10.572832       7.427070       3.677676      -2.178914       9.783566      -2.591744      14.507860           0.001297
          389              C       2.688109      23.889230       3.276465      -0.026554      37.774496 0.38427063E+03  0.87034466E+04                                 9.663494                            6.467084      -0.061141       1.996336                    0.999153      26.385546      72.902874       0.662584       0.408142      -1.076467       0.010553       0.014394       0.065290       0.067685      -0.005145       0.005602       0.002962       0.015180      -0.082587      -0.028525       0.005187       0.023338             12.408556       8.095816       3.263367       1.059142       8.332032      -0.813329      20.797822           0.000584
          390              C       3.666876      24.704094       4.010565      -0.127446      36.639310 0.47927710E+03  0.11574124E+05                                 9.744086                            7.400336      -0.070913       1.944759                    0.999382      30.268880      88.901127       0.591912       0.428497      -1.054039      -0.021407      -0.027391      -0.026326       0.043608      -0.022878      -0.013264      -0.005238      -0.040838      -0.137749      -0.050647      -0.002980       0.053627             11.628688      10.355057       4.242052       2.534413       8.601991       3.033963      15.929017           0.000689
          391              C       3.680887      24.682579       5.405897       0.080612      39.490355 0.41720527E+03  0.96466884E+04                                10.125861                            6.820897      -0.125633       1.971856                    0.998995      26.329251      73.528436       0.633451       0.418181      -1.069833      -0.008258       0.000584       0.018681       0.020433      -0.007437       0.000935       0.009495       0.013746      -0.050071      -0.021158       0.002410       0.018748             13.643060      12.148471       7.860578       1.392917      15.500796       3.718942      13.279914           0.000407
          392              C       2.880259      23.797793       6.080622      -0.123600      34.276039 0.38709332E+03  0.88695824E+04                                 9.233625                            6.606529       0.032297       1.994883                    0.999649      28.652468      82.205949       0.632203       0.422827      -1.056633       0.005801      -0.005800      -0.007675       0.011234      -0.060465       0.003935      -0.007057      -0.006419      -0.015545      -0.058036      -0.005991       0.064027             11.554758      11.705987       7.836841      -0.281839      13.917561       0.180287       9.040728           0.000750
          393              C       4.387441      25.814783       6.126503       0.030333      44.250027 0.43002980E+03  0.10014000E+05                                10.867112                            6.886699      -0.039897       1.988570                    0.999480      27.053596      75.701961       0.635978       0.413576      -1.073310      -0.012872       0.007297      -0.004578       0.015489       0.018530       0.018871      -0.008719      -0.029534       0.014002      -0.036518       0.015143       0.021376             15.599513      16.118477       2.878769      -1.244354      17.331233       9.090720      13.348828           0.000372
          394              C       5.742504      26.105229       5.832323       0.031166      44.061989 0.41731816E+03  0.96570422E+04                                10.872045                            6.806284      -0.130736       1.965519                    0.999182      26.812327      75.087483       0.635836       0.416279      -1.070267       0.022110      -0.008675      -0.004379       0.024151      -0.024053      -0.011709      -0.016619      -0.004137       0.041287      -0.038605       0.014791       0.023814             15.857181      16.427017      -1.810264      -4.941355      17.367549       9.259252      13.776976           0.000561
          395              C       6.250903       0.309272       6.385597      -0.182485      42.735668 0.45923265E+03  0.10960516E+05                                10.665593                            7.146333       0.042963       1.970521                    0.999562      30.605369      89.051021       0.615379       0.417028      -1.062348      -0.022883       0.010669       0.019223       0.031733      -0.005573      -0.003554      -0.032297       0.041449      -0.007664      -0.045031       0.021911       0.023120             14.672564      10.719839       0.642303      -2.172781      18.809712      10.415991      14.488143           0.000203
          396              C       5.648431       1.116068       7.440867       0.031974      46.746390 0.43422338E+03  0.10137126E+05                                11.252401                            6.926819      -0.070567       1.980000                    0.999332      27.086726      75.912299       0.633168       0.414368      -1.072701       0.033284       0.002679      -0.004082       0.033640      -0.001452      -0.001033      -0.002173      -0.033676       0.055246      -0.026137       0.007288       0.018849             16.330088      16.492452       5.346928       0.788000      18.586403       9.683103      13.911408           0.000601
          397              C       4.337402       0.731495       7.710757       0.025570      46.402510 0.46699735E+03  0.11096260E+05                                11.227658                            7.190096      -0.151147       1.946981                    0.999012      27.694793      78.162953       0.620951       0.415132      -1.072798      -0.024124      -0.015369      -0.004424       0.028944      -0.015912      -0.003813      -0.001141      -0.034050       0.080054      -0.036893       0.009954       0.026939             16.088786      18.858601      -0.763106      -4.676655      15.950163       8.272201      13.457592           0.000981
          398              C       3.672881      26.546278       7.014441      -0.199932      43.200491 0.47732874E+03  0.11509528E+05                                10.754272                            7.296309      -0.042350       1.939398                    0.999303      31.147909      91.262610       0.607360       0.418235      -1.060981       0.001351       0.021714      -0.001123       0.021784       0.011287       0.010817      -0.022357       0.019228      -0.011159      -0.033604       0.016440       0.017164             14.673818      12.117651      -0.136315      -2.481400      17.723612      10.079765      14.180191           0.000355
          399              C       3.324608       1.500641       8.563610       0.055267      43.942436 0.50428797E+03  0.12186362E+05                                10.865734                            7.493214      -0.164167       1.943075                    0.998569      27.675416      78.175710       0.607046       0.417531      -1.073743      -0.009616       0.010374      -0.014930       0.020567      -0.012649      -0.014283       0.023614      -0.019936       0.000617      -0.021306      -0.015435       0.036741             14.909780      14.922148      -6.425885      -7.581055      15.086372       2.962618      14.720820           0.002451
          400              C       2.930298       2.893708       8.172269      -0.150386      35.346094 0.45665847E+03  0.10898746E+05                                 9.468123                            7.189313      -0.005609       1.961503                    0.999426      30.338732      88.671170       0.604653       0.424438      -1.056228       0.002873      -0.015895       0.012551       0.020456       0.039029       0.021862      -0.015414       0.017930       0.056341      -0.058084       0.021737       0.036347             11.628643      11.502654      -6.553178      -2.582288      15.474814       0.113809       7.908461          -0.000785
          401              C       1.603258       2.899087      10.085789      -0.115440      36.444025 0.45179201E+03  0.10742996E+05                                 9.647850                            7.175162      -0.144659       1.920427                    0.999263      29.887531      86.907107       0.602786       0.427323      -1.055497       0.030577       0.005077      -0.038608       0.049510       0.001702      -0.005552       0.038251       0.065842       0.031357      -0.059364       0.025262       0.034102             11.608500       7.320121      -1.221547      -2.219351      14.404937      -5.967030      13.100442           0.000317
          402              C       2.886264       0.898233       9.818598      -0.167599      35.795497 0.48443240E+03  0.11671918E+05                                 9.412867                            7.316305       0.153236       2.009128                    0.999858      30.384422      87.706044       0.613501       0.414364      -1.068199      -0.009992       0.005893       0.031146       0.033236       0.002213       0.027476       0.002401      -0.017205      -0.014733      -0.033012       0.010156       0.022857             11.294041      11.108919      -1.896221      -6.249230       8.821426      -0.363494      13.951779           0.000172
          403              C       8.798902       4.999446       7.322116       0.619846      22.822327 0.23333473E+03  0.47602065E+04                                 7.580578                            5.474220      -0.102222       2.036872                    0.999697      21.732439      60.867712       0.623395       0.481611      -1.012215       0.025504       0.034812      -0.023334       0.049059      -0.073741      -0.013775       0.075690      -0.040218      -0.038158      -0.092956      -0.027018       0.119974              9.629516       9.376267       5.218350      -2.461198      10.921425      -4.188856       8.590856           0.000580
          404              C       6.407026       2.127252       8.112893       0.091390      40.523106 0.40856853E+03  0.94223372E+04                                10.333642                            6.780510      -0.192942       1.950264                    0.999110      26.465643      74.446486       0.629392       0.421979      -1.064628      -0.000351      -0.005327      -0.004891       0.007240      -0.000416       0.002369       0.013112      -0.000144      -0.001308      -0.013482       0.000296       0.013186             14.069264      12.353169       8.346745       2.429764      16.114954       4.401946      13.739668           0.000314
          405              C       7.177630       3.119611       7.430072      -0.155576      39.286653 0.48573202E+03  0.11720423E+05                                10.086637                            7.360111       0.089941       1.989006                    0.999512      30.335064      87.856606       0.606955       0.418219      -1.064879       0.006783       0.013348       0.025804       0.029833      -0.026329       0.005874       0.002168       0.008730       0.101351      -0.043964       0.009417       0.034547             12.793430      12.876834       9.010222      -0.509987      16.291567      -0.272029       9.211890           0.002113
          406              C       8.052316       4.093145       8.064313      -0.020204      42.770068 0.42493449E+03  0.98334400E+04                                10.503487                            6.771489       0.043545       2.021775                    0.999276      26.742053      73.796968       0.654101       0.404648      -1.082744      -0.022128      -0.021675       0.019498       0.036601       0.001773       0.023177       0.006696       0.022573       0.004677      -0.019851      -0.010539       0.030390             14.453133      13.148628       9.413421      -3.998405      16.903481      -5.165904      13.307291           0.009275
          407              C       6.435048       2.119184       9.494730      -0.149306      35.073256 0.43953422E+03  0.10419718E+05                                 9.446618                            7.088902      -0.114212       1.932403                    0.999348      30.210054      88.815061       0.602624       0.428743      -1.050592       0.008333       0.003010       0.003560       0.009549      -0.039454      -0.018381      -0.017129      -0.017554      -0.126834      -0.058367      -0.003226       0.061593             11.216600       9.190759       4.331471       2.291640       9.424847       2.952289      15.034194           0.000974
          408              C       8.120369       3.915650       9.486633      -0.093718      35.565909 0.45775803E+03  0.10917928E+05                                 9.504204                            7.231328      -0.140624       1.924886                    0.999234      29.726291      86.499856       0.599474       0.428382      -1.055104      -0.013208      -0.011603      -0.010389       0.020421      -0.018860       0.012769       0.023450      -0.011844      -0.107404      -0.049534       0.009773       0.039761             11.048693       9.236753       4.397004      -2.247410       9.532589      -3.091391      14.376738           0.002427
          409              C       7.197646       3.052378      10.115477      -0.025535      39.529324 0.45304572E+03  0.10655161E+05                                 9.966272                            7.010796       0.048801       2.010158                    0.999264      27.623585      76.895466       0.640124       0.406840      -1.081085      -0.004169       0.023936      -0.057606       0.062520       0.002700       0.004941       0.007478      -0.006434      -0.023859      -0.012072       0.000028       0.012045             12.534463       9.553766       4.765574       0.267784      10.036954       0.212542      18.012669          -0.000072
          410              C       7.279710       2.925980      11.724022       0.549890      24.950894 0.29841310E+03  0.63789761E+04                                 7.759374                            6.044726       0.126286       2.088034                    0.999547      22.547258      61.593547       0.624031       0.459163      -1.039628      -0.018179      -0.033925       0.074145       0.083540      -0.045579      -0.017206      -0.003026       0.044540      -0.232442      -0.080466      -0.010016       0.090482              9.090050       5.555074       1.999391      -0.110375       7.033623      -0.776274      14.681453           0.000179
          411              C       2.620055      23.945705       1.967498       0.568823      27.571037 0.27854379E+03  0.58795526E+04                                 8.349172                            5.869241       0.031952       2.059167                    0.999820      22.274015      61.380145       0.625682       0.463769      -1.032275      -0.034670      -0.001436      -0.058342       0.067881      -0.019667       0.001349       0.014417      -0.065400      -0.213538      -0.072807      -0.002197       0.075004             10.447386       7.302790       1.257229       1.320867       4.919790      -0.410752      19.119578           0.000086
          412              C       1.955534       1.699650      10.514914      -0.021128      38.245952 0.42100984E+03  0.97338360E+04                                 9.801837                            6.761131       0.030882       2.012342                    0.999265      26.987398      74.785977       0.650634       0.407172      -1.079531       0.044250       0.008368      -0.017689       0.048384      -0.026312       0.010969       0.003442       0.014593       0.064653      -0.039540       0.012452       0.027088             12.964823      10.446011      -0.317320      -6.294142      12.282436      -4.700502      16.166022           0.022088
          413              C       7.936225      23.359434       4.617818      -0.006505      39.731368 0.42484929E+03  0.98237137E+04                                10.030641                            6.770492       0.078695       2.032213                    0.999137      26.687765      73.440628       0.654679       0.404610      -1.083570      -0.037823       0.044161       0.007030       0.058568       0.009834      -0.007284      -0.000102      -0.018222       0.021396      -0.018697       0.006391       0.012306             13.555091      12.292945      -7.307487      -1.330278      18.165177      -3.733024      10.207151           0.013178
          414              C       8.526688      23.787035       3.470785      -0.122978      33.708422 0.44129614E+03  0.10415825E+05                                 9.131308                            7.050071      -0.061399       1.950113                    0.999383      29.542751      85.155366       0.614405       0.422365      -1.060218      -0.000171       0.006410      -0.011882       0.013502       0.011641       0.026907       0.034738       0.034178      -0.032440      -0.047873      -0.003028       0.050901             10.781365       7.335144      -1.633175      -1.974234      13.363562      -4.904975      11.645389           0.001756
          415              C       8.106358      25.112870       3.055155      -0.022735      43.329210 0.46487569E+03  0.10975150E+05                                10.618744                            7.082890       0.111205       2.034991                    0.999154      27.239575      75.320810       0.641087       0.404683      -1.085375      -0.014266      -0.017032       0.045189       0.050355      -0.007032      -0.014573      -0.008896      -0.001098      -0.061730      -0.029404       0.011479       0.017924             14.589041      11.673753       0.155489      -7.688811      12.597080      -5.636984      19.496290           0.012124
          416              C       6.507104      25.260783       4.855321       0.093600      36.299830 0.37799881E+03  0.85800293E+04                                 9.696367                            6.564817      -0.282046       1.929062                    0.998919      26.107056      73.710475       0.631134       0.427549      -1.057368      -0.010461       0.012758       0.000218       0.016500      -0.000408       0.010898       0.020093       0.038882      -0.025708      -0.033204       0.005252       0.027952             13.246367      12.988844      -4.790733      -6.661584      13.628147       2.150378      13.122110           0.000734
          417              C       7.111578      25.841676       3.818943      -0.136774      35.560224 0.43764711E+03  0.10329844E+05                                 9.516705                            7.050463       0.046805       1.993611                    0.999214      29.473484      85.538283       0.609248       0.425934      -1.055781       0.012645      -0.013263      -0.009317       0.020557      -0.005806       0.041181       0.005916      -0.008193      -0.031678      -0.047489       0.010570       0.036919             11.839809      11.973661      -1.238192      -7.441733       8.894218      -0.549742      14.651549          -0.000102
          418              C       6.845369      24.061346       5.281747      -0.121017      35.209030 0.43212002E+03  0.10177713E+05                                 9.486607                            7.029130      -0.080624       1.953632                    0.999011      29.397982      85.521279       0.606499       0.428776      -1.052922       0.029124      -0.022226      -0.014205       0.039294       0.031386       0.012837       0.016345       0.012994       0.082763      -0.046156       0.002286       0.043870             11.800904      12.535347      -6.257782      -2.970948      15.153736      -0.027100       7.713629          -0.001033
          419              C       1.407104       4.797747      18.557636       0.575897      24.741618 0.27675510E+03  0.58482056E+04                                 7.868365                            5.871280       0.019421       2.056297                    0.999677      22.573436      62.792163       0.620552       0.467091      -1.027649      -0.024226       0.053089       0.011738       0.059524       0.085054      -0.035551      -0.055635       0.036572       0.051001      -0.100104      -0.017983       0.118087              9.951905       8.391964      -5.068163      -0.614398      14.157902       3.548199       7.305847          -0.000686
          420              C       8.458635      22.038977      21.780123       0.610930      23.298201 0.24961100E+03  0.51556798E+04                                 7.623957                            5.618828      -0.025360       2.056376                    0.999619      21.883772      60.776319       0.625208       0.474306      -1.020651       0.015445      -0.042683      -0.013944       0.047485       0.068955      -0.031947      -0.074075       0.038237      -0.007028      -0.095151      -0.022008       0.117159              9.684698       7.908912      -4.652339      -0.614388      13.969667       3.773187       7.175516           0.000249
          421              C       7.922214      23.270686      22.354989      -0.005147      39.675589 0.40362064E+03  0.92281189E+04                                10.041881                            6.620138       0.088484       2.042056                    0.999286      26.395259      72.588832       0.657922       0.407185      -1.080199       0.002178       0.020557       0.034316       0.040061       0.017923       0.017256      -0.003887       0.019241       0.014693      -0.027884       0.001233       0.026651             13.726878      10.498590      -6.820772       0.421183      19.983142       5.125404      10.698901           0.012527
          422              C       8.834930      25.892773      25.153748       0.643208      18.509082 0.20901873E+03  0.41528904E+04                                 6.623300                            5.213405      -0.062510       2.061818                    0.999357      21.117506      58.574333       0.632196       0.487628      -1.007992       0.026826       0.020954       0.034806       0.048684       0.048627      -0.077287      -0.080045       0.017384      -0.046493      -0.097268      -0.040276       0.137545              7.953829       6.846449       0.379224       3.242539       6.982422       2.954583      10.032615           0.000445
          423              C       1.363069       1.212883      15.286570       0.607464      23.245701 0.25131694E+03  0.52022944E+04                                 7.626884                            5.636498      -0.007145       2.060390                    0.999647      22.026183      61.336306       0.624173       0.474054      -1.020290      -0.017314      -0.013793      -0.059843       0.063806       0.021707      -0.073977      -0.074460      -0.006325      -0.007348      -0.095529      -0.020487       0.116016              9.741955       8.188409       1.266531       4.681649       7.770767       4.315934      13.266689           0.000686
          424              C       8.820919       4.969863      19.585917       0.581195      23.789351 0.26767266E+03  0.56207283E+04                                 7.718387                            5.812660      -0.021309       2.051225                    0.999509      22.407341      62.548660       0.616227       0.473344      -1.022154       0.032631       0.038331       0.025677       0.056510      -0.082786       0.024095      -0.075368      -0.043142      -0.003822      -0.096214      -0.033368       0.129582              9.639386      10.422132       5.462025       2.005330      10.647232       3.345660       7.848793          -0.001083
          425              C       7.928219       3.902203      18.932783       0.001833      39.286257 0.41212638E+03  0.94578791E+04                                 9.947290                            6.676656       0.073569       2.033953                    0.999133      26.434301      72.482064       0.657997       0.405620      -1.082836      -0.026181      -0.031024      -0.012653       0.042521      -0.021561      -0.001686       0.015657       0.017869       0.059601      -0.035986       0.007156       0.028830             13.308782      12.746449       8.738723       2.098848      15.103624       2.144782      12.076274           0.012908
          426              C       7.980260       3.990951      17.478076      -0.107410      33.950628 0.44243227E+03  0.10429455E+05                                 9.153358                            7.058158       0.082835       2.002376                    0.999580      29.052475      83.169778       0.615353       0.422248      -1.062315      -0.013778      -0.005091       0.011500       0.018655      -0.023207      -0.009877      -0.016055       0.042077      -0.110121      -0.047021      -0.002736       0.049756             10.572823       7.427067       3.677677       2.178917       9.783560       2.591745      14.507842           0.001296
          427              C       7.319741       3.003970      16.770965      -0.026557      37.774560 0.38427123E+03  0.87034635E+04                                 9.663504                            6.467087      -0.061140       1.996336                    0.999153      26.385572      72.902957       0.662584       0.408142      -1.076467      -0.010554      -0.014393       0.065290       0.067686      -0.005145      -0.005603      -0.002962       0.015180      -0.082585      -0.028524       0.005186       0.023338             12.408573       8.095825       3.263373      -1.059141       8.332042       0.813331      20.797851           0.000584
          428              C       6.340974       2.189106      17.505065      -0.127454      36.639582 0.47928113E+03  0.11574248E+05                                 9.744135                            7.400368      -0.070920       1.944755                    0.999382      30.269030      88.901704       0.591911       0.428497      -1.054039       0.021407       0.027393      -0.026326       0.043609      -0.022877       0.013265       0.005239      -0.040836      -0.137749      -0.050647      -0.002979       0.053626             11.628753      10.355109       4.242078      -2.534433       8.602037      -3.033987      15.929112           0.000690
          429              C       6.326963       2.210621      18.900397       0.080613      39.490348 0.41720510E+03  0.96466837E+04                                10.125861                            6.820896      -0.125634       1.971856                    0.998995      26.329248      73.528433       0.633451       0.418181      -1.069833       0.008257      -0.000583       0.018682       0.020433      -0.007437      -0.000936      -0.009495       0.013747      -0.050068      -0.021158       0.002410       0.018748             13.643060      12.148468       7.860577      -1.392917      15.500793      -3.718941      13.279919           0.000410
          430              C       7.127591       3.095407      19.575122      -0.123596      34.275921 0.38709176E+03  0.88695378E+04                                 9.233605                            6.606516       0.032299       1.994885                    0.999649      28.652397      82.205698       0.632203       0.422827      -1.056633      -0.005802       0.005800      -0.007674       0.011234      -0.060465      -0.003934       0.007056      -0.006419      -0.015547      -0.058035      -0.005992       0.064027             11.554730      11.705957       7.836818       0.281841      13.917521      -0.180283       9.040712           0.000748
          431              C       5.620409       1.078417      19.621003       0.030334      44.250005 0.43002959E+03  0.10013994E+05                                10.867111                            6.886699      -0.039899       1.988569                    0.999480      27.053585      75.701933       0.635978       0.413576      -1.073310       0.012871      -0.007294      -0.004575       0.015485       0.018530      -0.018871       0.008719      -0.029532       0.014005      -0.036518       0.015144       0.021375             15.599508      16.118470       2.878776       1.244346      17.331226      -9.090719      13.348830           0.000372
          432              C       4.265346       0.787971      19.326823       0.031165      44.061970 0.41731805E+03  0.96570393E+04                                10.872042                            6.806283      -0.130734       1.965520                    0.999182      26.812327      75.087487       0.635836       0.416279      -1.070267      -0.022111       0.008677      -0.004375       0.024152      -0.024052       0.011709       0.016618      -0.004137       0.041293      -0.038605       0.014790       0.023815             15.857171      16.427007      -1.810250       4.941343      17.367537      -9.259245      13.776969           0.000561
          433              C       3.756947      26.583928      19.880097      -0.182489      42.735842 0.45923469E+03  0.10960578E+05                                10.665622                            7.146350       0.042963       1.970520                    0.999562      30.605458      89.051364       0.615378       0.417028      -1.062348       0.022881      -0.010665       0.019228       0.031733      -0.005572       0.003555       0.032297       0.041450      -0.007663      -0.045031       0.021912       0.023119             14.672606      10.719871       0.642305       2.172789      18.809761     -10.416024      14.488188           0.000201
          434              C       4.359419      25.777132      20.935367       0.031970      46.746443 0.43422402E+03  0.10137144E+05                                11.252405                            6.926822      -0.070563       1.980001                    0.999332      27.086753      75.912379       0.633168       0.414367      -1.072701      -0.033286      -0.002676      -0.004079       0.033642      -0.001452       0.001033       0.002172      -0.033677       0.055243      -0.026137       0.007289       0.018848             16.330091      16.492455       5.346922      -0.787993      18.586402      -9.683106      13.911417           0.000601
          435              C       5.670448      26.161705      21.205257       0.025574      46.402449 0.46699668E+03  0.11096241E+05                                11.227655                            7.190095      -0.151151       1.946980                    0.999012      27.694771      78.162918       0.620951       0.415133      -1.072798       0.024123       0.015372      -0.004419       0.028944      -0.015912       0.003813       0.001142      -0.034051       0.080049      -0.036893       0.009956       0.026937             16.088775      18.858590      -0.763105       4.676656      15.950146      -8.272194      13.457590           0.000983
          436              C       6.334969       0.346922      20.508941      -0.199928      43.200372 0.47732741E+03  0.11509488E+05                                10.754252                            7.296299      -0.042351       1.939398                    0.999303      31.147856      91.262419       0.607360       0.418235      -1.060981      -0.001352      -0.021709      -0.001118       0.021780       0.011287      -0.010817       0.022357       0.019228      -0.011157      -0.033604       0.016439       0.017164             14.673785      12.117629      -0.136310       2.481393      17.723562     -10.079737      14.180163           0.000353
          437              C       6.683242      25.392559      22.058110       0.055261      43.942646 0.50429095E+03  0.12186452E+05                                10.865763                            7.493233      -0.164167       1.943074                    0.998569      27.675503      78.176004       0.607046       0.417531      -1.073743       0.009616      -0.010373      -0.014929       0.020566      -0.012651       0.014284      -0.023614      -0.019939       0.000610      -0.021306      -0.015436       0.036742             14.909817      14.922183      -6.425892       7.581082      15.086398      -2.962624      14.720871           0.002456
          438              C       7.077552      23.999492      21.666769      -0.150390      35.346252 0.45666110E+03  0.10898826E+05                                 9.468153                            7.189336      -0.005615       1.961500                    0.999426      30.338834      88.671564       0.604652       0.424439      -1.056227      -0.002872       0.015895       0.012554       0.020457       0.039029      -0.021861       0.015415       0.017930       0.056346      -0.058085       0.021739       0.036346             11.628673      11.502682      -6.553188       2.582301      15.474847      -0.113813       7.908489          -0.000790
          439              C       8.404592      23.994113      23.580289      -0.115440      36.444010 0.45179196E+03  0.10742992E+05                                 9.647844                            7.175160      -0.144651       1.920429                    0.999263      29.887505      86.906964       0.602786       0.427323      -1.055497      -0.030577      -0.005077      -0.038607       0.049510       0.001702       0.005555      -0.038250       0.065841       0.031364      -0.059363       0.025260       0.034103             11.608492       7.320117      -1.221529       2.219361      14.404913       5.967028      13.100447           0.000317
          440              C       7.121586      25.994967      23.313098      -0.167580      35.795054 0.48442511E+03  0.11671699E+05                                 9.412793                            7.316251       0.153243       2.009133                    0.999858      30.384175      87.705171       0.613503       0.414364      -1.068199       0.009991      -0.005890       0.031146       0.033235       0.002216      -0.027476      -0.002401      -0.017203      -0.014731      -0.033011       0.010153       0.022859             11.293947      11.108817      -1.896202       6.249168       8.821361       0.363501      13.951663           0.000169
          441              C       1.208948      21.893754      20.816616       0.619851      22.821863 0.23332968E+03  0.47600752E+04                                 7.580459                            5.474150      -0.102182       2.036890                    0.999698      21.732204      60.866775       0.623401       0.481609      -1.012216      -0.025504      -0.034812      -0.023335       0.049060      -0.073745       0.013773      -0.075692      -0.040217      -0.038156      -0.092961      -0.027015       0.119976              9.629338       9.376098       5.218223       2.461125      10.921206       4.188752       8.590710           0.000580
          442              C       3.600824      24.765948      21.607393       0.091391      40.523096 0.40856844E+03  0.94223346E+04                                10.333641                            6.780511      -0.192940       1.950265                    0.999110      26.465634      74.446454       0.629392       0.421979      -1.064628       0.000350       0.005328      -0.004891       0.007241      -0.000416      -0.002368      -0.013112      -0.000144      -0.001313      -0.013481       0.000296       0.013185             14.069261      12.353164       8.346740      -2.429766      16.114951      -4.401949      13.739667           0.000316
          443              C       2.830220      23.773589      20.924572      -0.155581      39.286693 0.48573277E+03  0.11720442E+05                                10.086634                            7.360111       0.089951       1.989008                    0.999512      30.335084      87.856587       0.606956       0.418218      -1.064879      -0.006785      -0.013348       0.025805       0.029834      -0.026329      -0.005875      -0.002167       0.008727       0.101356      -0.043964       0.009415       0.034549             12.793423      12.876826       9.010217       0.509986      16.291565       0.272028       9.211878           0.002110
          444              C       1.955534      22.800055      21.558813      -0.020217      42.770230 0.42493674E+03  0.98335034E+04                                10.503505                            6.771504       0.043554       2.021777                    0.999276      26.742124      73.797161       0.654101       0.404648      -1.082745       0.022128       0.021677       0.019499       0.036602       0.001774      -0.023178      -0.006694       0.022572       0.004678      -0.019850      -0.010541       0.030391             14.453149      13.148636       9.413425       3.998406      16.903500       5.165910      13.307309           0.009277
          445              C       3.572802      24.774016      22.989230      -0.149296      35.072981 0.43953029E+03  0.10419600E+05                                 9.446570                            7.088871      -0.114207       1.932406                    0.999348      30.209889      88.814442       0.602625       0.428743      -1.050592      -0.008334      -0.003008       0.003561       0.009549      -0.039455       0.018380       0.017127      -0.017553      -0.126833      -0.058366      -0.003228       0.061594             11.216539       9.190705       4.331442      -2.291622       9.424797      -2.952268      15.034115           0.000971
          446              C       1.887481      22.977550      22.981133      -0.093715      35.565681 0.45775494E+03  0.10917833E+05                                 9.504156                            7.231298      -0.140612       1.924891                    0.999234      29.726172      86.499329       0.599476       0.428382      -1.055104       0.013207       0.011604      -0.010390       0.020421      -0.018860      -0.012769      -0.023450      -0.011843      -0.107402      -0.049533       0.009773       0.039761             11.048627       9.236696       4.396967       2.247386       9.532528       3.091362      14.376657           0.002423
          447              C       2.810204      23.840822      23.609977      -0.025531      39.529158 0.45304389E+03  0.10655106E+05                                 9.966242                            7.010780       0.048803       2.010160                    0.999264      27.623515      76.895181       0.640125       0.406840      -1.081085       0.004168      -0.023935      -0.057605       0.062518       0.002700      -0.004940      -0.007478      -0.006434      -0.023861      -0.012072       0.000028       0.012045             12.534420       9.553731       4.765552      -0.267790      10.036919      -0.212549      18.012611          -0.000059
          448              C       2.728140      23.967220      25.218522       0.549892      24.950885 0.29841308E+03  0.63789762E+04                                 7.759376                            6.044729       0.126282       2.088032                    0.999547      22.547254      61.593562       0.624031       0.459163      -1.039628       0.018179       0.033925       0.074145       0.083540      -0.045579       0.017205       0.003025       0.044541      -0.232440      -0.080465      -0.010017       0.090482              9.090049       5.555076       1.999392       0.110372       7.033626       0.776269      14.681445           0.000168
          449              C       7.387795       2.947495      15.461998       0.568826      27.570977 0.27854300E+03  0.58795320E+04                                 8.349163                            5.869234       0.031954       2.059168                    0.999820      22.273982      61.380044       0.625682       0.463769      -1.032275       0.034668       0.001437      -0.058342       0.067881      -0.019668      -0.001348      -0.014417      -0.065400      -0.213538      -0.072807      -0.002197       0.075004             10.447377       7.302782       1.257228      -1.320867       4.919785       0.410750      19.119563           0.000085
          450              C       8.052316      25.193550      24.009414      -0.021113      38.245682 0.42100619E+03  0.97337307E+04                                 9.801799                            6.761106       0.030879       2.012343                    0.999265      26.987251      74.785494       0.650634       0.407172      -1.079531      -0.044248      -0.008367      -0.017686       0.048381      -0.026313      -0.010970      -0.003442       0.014591       0.064654      -0.039540       0.012453       0.027088             12.964773      10.445977      -0.317310       6.294131      12.282374       4.700480      16.165969           0.022082
          451              C       2.071625       3.533766      18.112318      -0.006503      39.731335 0.42484907E+03  0.98237076E+04                                10.030639                            6.770493       0.078692       2.032212                    0.999137      26.687748      73.440580       0.654679       0.404610      -1.083570       0.037824      -0.044159       0.007030       0.058567       0.009834       0.007284       0.000102      -0.018222       0.021398      -0.018697       0.006391       0.012306             13.555085      12.292943      -7.307489       1.330270      18.165170       3.733022      10.207142           0.013174
          452              C       1.481162       3.106165      16.965285      -0.122976      33.708265 0.44129393E+03  0.10415757E+05                                 9.131272                            7.050049      -0.061387       1.950118                    0.999383      29.542674      85.155010       0.614406       0.422365      -1.060219       0.000173      -0.006410      -0.011883       0.013502       0.011640      -0.026907      -0.034738       0.034177      -0.032441      -0.047873      -0.003027       0.050901             10.781316       7.335113      -1.633171       1.974218      13.363503       4.904948      11.645332           0.001759
          453              C       1.901491       1.780330      16.549655      -0.022749      43.329524 0.46488011E+03  0.10975279E+05                                10.618786                            7.082921       0.111206       2.034990                    0.999154      27.239720      75.321270       0.641086       0.404683      -1.085376       0.014269       0.017035       0.045189       0.050357      -0.007033       0.014574       0.008897      -0.001098      -0.061725      -0.029403       0.011479       0.017925             14.589096      11.673795       0.155491       7.688838      12.597129       5.637010      19.496366           0.012120
          454              C       3.500746       1.632417      18.349821       0.093600      36.299811 0.37799875E+03  0.85800274E+04                                 9.696364                            6.564817      -0.282046       1.929062                    0.998919      26.107043      73.710423       0.631134       0.427549      -1.057368       0.010462      -0.012757       0.000218       0.016500      -0.000407      -0.010897      -0.020093       0.038882      -0.025704      -0.033203       0.005252       0.027951             13.246360      12.988839      -4.790731       6.661578      13.628139      -2.150380      13.122102           0.000732
          455              C       2.896272       1.051524      17.313443      -0.136776      35.560258 0.43764788E+03  0.10329866E+05                                 9.516708                            7.050468       0.046808       1.993611                    0.999214      29.473512      85.538356       0.609248       0.425934      -1.055781      -0.012644       0.013264      -0.009317       0.020558      -0.005807      -0.041182      -0.005917      -0.008193      -0.031679      -0.047491       0.010571       0.036920             11.839811      11.973668      -1.238195       7.441733       8.894216       0.549737      14.651548          -0.000099
          456              C       3.162481       2.831854      18.776247      -0.121006      35.208667 0.43211497E+03  0.10177562E+05                                 9.486540                            7.029087      -0.080613       1.953638                    0.999011      29.397782      85.520512       0.606501       0.428775      -1.052922      -0.029123       0.022226      -0.014205       0.039293       0.031386      -0.012838      -0.016346       0.012995       0.082764      -0.046156       0.002284       0.043872             11.800811      12.535246      -6.257719       2.970922      15.153610       0.027107       7.713577          -0.001031
          457              O       8.036304      18.731114       6.193975      -0.559171      32.356600 0.52782204E+03  0.12601192E+05                                 8.020443                            7.029684       0.494387       2.184069                    0.999249      28.149258      73.183610       0.730746       0.351087      -1.148001      -0.013924      -0.008356      -0.019316       0.025235      -0.041802      -0.000069       0.031192       0.001450       0.122345      -0.067013       0.009008       0.058005              9.008497       7.259425       1.821331       0.829868      11.281967       3.948486       8.484098           0.088802
          458              O       9.519467      18.774143       4.436992      -0.487480      29.379449 0.42941592E+03  0.97605119E+04                                 7.568413                            6.357783       0.367626       2.176124                    0.999221      26.310963      67.285693       0.763391       0.352992      -1.143621      -0.024577      -0.003770      -0.007988       0.026116       0.000193       0.025229      -0.052129       0.035241      -0.079289      -0.072541       0.020726       0.051816              8.881249       8.869718       4.654475       0.503584      11.691992       1.018084       6.082036           0.045699
          459              O       0.144113      18.803725       5.581325      -0.512536      31.003334 0.46479367E+03  0.10809980E+05                                 7.897985                            6.679688       0.302451       2.140798                    0.999219      27.218052      71.140782       0.731573       0.359984      -1.134430       0.007342      -0.013347       0.012461       0.019681       0.014442      -0.011571      -0.060996       0.028243      -0.155672      -0.088894       0.025597       0.063297              9.092417      11.457479      -4.560212      -1.193438       9.709779       1.125598       6.109993           0.042421
          460              O       1.631280      18.755318       7.276234      -0.546264      30.202727 0.49792056E+03  0.11736907E+05                                 7.665602                            6.845204       0.432530       2.172502                    0.999044      27.766720      72.164537       0.736323       0.352894      -1.144415      -0.002817      -0.015973      -0.010592       0.019372       0.034925       0.003909       0.018007      -0.049021       0.129355      -0.064452       0.011276       0.053175              8.444138       6.878640      -1.977455      -1.435690       9.457138       3.261568       8.996637           0.074920
          461              O       0.538422       8.089475       8.971144      -0.560128      33.777111 0.51807829E+03  0.12324081E+05                                 8.305706                            6.978857       0.452714       2.175170                    0.999252      27.931990      72.738192       0.730369       0.352537      -1.145610       0.025137       0.009492       0.009343       0.028447       0.017763      -0.000479      -0.048523       0.047157      -0.082557      -0.069152       0.020166       0.048986              9.803082      10.059838       5.197894       0.654971      12.725903       1.145182       6.623506           0.075845
          462              O       2.029592       8.127125       7.270837      -0.500513      28.337171 0.42701984E+03  0.97043914E+04                                 7.382254                            6.356205       0.368432       2.175217                    0.999138      26.455795      67.922198       0.759638       0.354796      -1.140763       0.007085       0.006163       0.024465       0.026205      -0.051949       0.033198       0.002726      -0.018123       0.056735      -0.070733       0.015209       0.055524              8.339935       6.550080       1.613721       0.662393      10.656314       3.797875       7.813412           0.046130
          463              O       8.466641       8.073339       6.193975      -0.531536      31.034900 0.47307137E+03  0.11045591E+05                                 7.900717                            6.734226       0.325756       2.148680                    0.998901      27.324700      71.441471       0.729733       0.359484      -1.135397       0.008940       0.011261       0.022071       0.026341       0.055733      -0.027324       0.004690      -0.071859       0.087650      -0.086877       0.031392       0.055485              8.945339       6.887667      -2.195635      -1.871971      10.151042       3.941927       9.797308           0.049556
          464              O       9.855731       8.032999       7.926669      -0.541853      32.107337 0.49729611E+03  0.11725228E+05                                 8.066256                            6.864199       0.396784       2.167204                    0.999079      27.497973      71.609260       0.731146       0.355301      -1.141818      -0.032030       0.003678       0.000895       0.032252      -0.008902       0.001312      -0.042620       0.029718      -0.124002      -0.066580       0.024635       0.041945              9.392795      11.494201      -4.851549      -1.293237      10.423047       1.263964       6.261137           0.077217
          465              O       0.320251      11.677027      12.128857      -0.537357      30.146710 0.46582595E+03  0.10802264E+05                                 7.669020                            6.625248       0.434272       2.186727                    0.999077      27.035694      69.761442       0.747486       0.353355      -1.143695       0.037943      -0.024903       0.001905       0.045425      -0.009768      -0.007096      -0.043051       0.017023      -0.060015      -0.055453       0.019636       0.035817              8.727308       8.629270      -0.256097      -4.079061       6.576950       0.976350      10.975702           0.074526
          466              O       9.755652      15.135493       1.379138      -0.551445      32.796138 0.50258266E+03  0.11878167E+05                                 8.156336                            6.880436       0.402866       2.162447                    0.999316      27.699869      72.160052       0.733683       0.353229      -1.143785      -0.022545      -0.014245       0.010014       0.028486      -0.018208      -0.003197      -0.045979       0.087548       0.010144      -0.075642       0.028371       0.047270              9.605321      10.367218      -1.169216      -4.915608       6.515068       1.707320      11.933678           0.064926
          467              O       8.262481      13.529969       1.398030      -0.546428      31.504478 0.48738470E+03  0.11446403E+05                                 7.945526                            6.796424       0.381586       2.157387                    0.999320      27.642246      72.101515       0.733818       0.355402      -1.140484       0.016174       0.021462       0.012832       0.029780      -0.023079       0.051987       0.000803      -0.085234       0.036036      -0.082027       0.030334       0.051693              9.163080       6.768940      -1.152221      -1.938162       9.323398       4.304399      11.396903           0.052795
          468              O       6.687245      11.512979      12.247608      -0.443130      20.802920 0.27500828E+03  0.56251365E+04                                 5.954209                            5.019791       0.479437       2.266845                    0.998924      23.672958      58.552999       0.871489       0.343603      -1.144546       0.015040      -0.015522      -0.028106       0.035455      -0.013452      -0.049423       0.059975       0.007086       0.008499      -0.071157      -0.013835       0.084992              6.590704       4.401179      -1.008158      -1.158084       5.141199       1.222968      10.229734           0.000072
          469              O       7.956241       9.528261      12.223318      -0.516826      25.090972 0.37892986E+03  0.83028674E+04                                 6.583951                            5.836835       0.896364       2.348941                    0.999145      26.111064      64.414987       0.829105       0.337153      -1.163086       0.021972      -0.034921      -0.023541       0.047502      -0.019725       0.028252      -0.037906       0.013927      -0.194191      -0.081965       0.013117       0.068848              7.038043       5.120118      -1.423152       1.229156       6.389002      -1.394080       9.605008          -0.000041
          470              O       3.690895      15.880435       1.230698      -0.575774      29.471535 0.45687405E+03  0.10469960E+05                                 7.419683                            6.433032       0.892724       2.325730                    0.999365      27.334057      68.532153       0.786849       0.339677      -1.163141       0.020812      -0.018064      -0.002250       0.027650      -0.029135      -0.103941       0.049988      -0.006058      -0.028147      -0.110489      -0.015964       0.126453              8.337797       7.124945      -1.134573      -2.205432       4.940120       1.349308      12.948326           0.000387
          471              O       1.543210      16.759842       1.306268      -0.474121      21.693325 0.29144052E+03  0.60461393E+04                                 6.135210                            5.155732       0.412962       2.227598                    0.998731      24.371585      60.635616       0.863209       0.342028      -1.146283       0.027069      -0.023173       0.025622       0.043889      -0.006051       0.088130      -0.037829      -0.002150       0.108449      -0.088554      -0.021560       0.110114              6.815938       5.924572      -0.559958       1.902671       3.953091      -0.956590      10.570151          -0.000015
          472              O       1.719349      13.333649      12.077578      -0.478987      27.268806 0.39598341E+03  0.88658650E+04                                 7.268261                            6.198079       0.292764       2.166030                    0.998727      25.825178      66.665868       0.751958       0.363805      -1.129162       0.019574      -0.027671       0.003673       0.034093      -0.051724       0.053463      -0.029270      -0.004100      -0.021434      -0.061388      -0.029360       0.090748              8.276785       6.271548      -0.552206      -1.420459       8.242825       3.783108      10.315981           0.044966
          473              O       1.971546       8.162086      19.688476      -0.559167      32.356374 0.52781773E+03  0.12601061E+05                                 8.020399                            7.029650       0.494400       2.184074                    0.999249      28.149171      73.183260       0.730749       0.351087      -1.148001       0.013925       0.008355      -0.019314       0.025234      -0.041803       0.000070      -0.031193       0.001449       0.122351      -0.067015       0.009007       0.058008              9.008440       7.259386       1.821314      -0.829858      11.281881      -3.948455       8.484054           0.088796
          474              O       0.488383       8.119057      17.931492      -0.487482      29.379438 0.42941558E+03  0.97605020E+04                                 7.568409                            6.357779       0.367624       2.176123                    0.999221      26.310957      67.285662       0.763392       0.352992      -1.143621       0.024577       0.003769      -0.007987       0.026116       0.000194      -0.025229       0.052129       0.035241      -0.079290      -0.072542       0.020727       0.051815              8.881244       8.869716       4.654475      -0.503584      11.691983      -1.018084       6.082033           0.045696
          475              O       9.863737       8.089475      19.075825      -0.512539      31.003713 0.46480066E+03  0.10810187E+05                                 7.898062                            6.679748       0.302432       2.140789                    0.999219      27.218204      71.141411       0.731568       0.359985      -1.134429      -0.007343       0.013347       0.012464       0.019683       0.014443       0.011573       0.060996       0.028241      -0.155672      -0.088893       0.025595       0.063298              9.092512      11.457597      -4.560267       1.193463       9.709887      -1.125616       6.110051           0.042421
          476              O       8.376570       8.137882      20.770734      -0.546256      30.202819 0.49792286E+03  0.11736976E+05                                 7.665621                            6.845223       0.432532       2.172501                    0.999044      27.766771      72.164751       0.736322       0.352894      -1.144415       0.002819       0.015974      -0.010592       0.019373       0.034923      -0.003908      -0.018007      -0.049023       0.129356      -0.064451       0.011276       0.053175              8.444156       6.878654      -1.977454       1.435692       9.457155      -3.261571       8.996659           0.074918
          477              O       9.469428      18.803725      22.465644      -0.560157      33.776806 0.51807240E+03  0.12323904E+05                                 8.305665                            6.978827       0.452702       2.175171                    0.999252      27.931809      72.737596       0.730369       0.352538      -1.145610      -0.025133      -0.009496       0.009355       0.028449       0.017757       0.000482       0.048528       0.047165      -0.082542      -0.069156       0.020171       0.048984              9.803027      10.059780       5.197858      -0.654961      12.725823      -1.145173       6.623476           0.075853
          478              O       7.978258      18.766075      20.765337      -0.500521      28.336972 0.42701612E+03  0.97042828E+04                                 7.382215                            6.356174       0.368439       2.175221                    0.999138      26.455708      67.921828       0.759641       0.354796      -1.140763      -0.007090      -0.006165       0.024462       0.026205      -0.051951      -0.033198      -0.002725      -0.018120       0.056740      -0.070734       0.015208       0.055526              8.339886       6.550043       1.613707      -0.662384      10.656242      -3.797849       7.813373           0.046131
          479              O       1.541209      18.819861      19.688476      -0.531566      31.035706 0.47308674E+03  0.11046049E+05                                 7.900888                            6.734367       0.325709       2.148660                    0.998901      27.325020      71.442827       0.729719       0.359488      -1.135393      -0.008933      -0.011264       0.022070       0.026339       0.055738       0.027324      -0.004681      -0.071855       0.087635      -0.086877       0.031382       0.055495              8.945541       6.887829      -2.195699       1.872028      10.151283      -3.942018       9.797512           0.049561
          480              O       0.152119      18.860201      21.421169      -0.541866      32.107410 0.49729782E+03  0.11725281E+05                                 8.066282                            6.864223       0.396773       2.167200                    0.999079      27.497987      71.609383       0.731142       0.355302      -1.141817       0.032026      -0.003680       0.000903       0.032250      -0.008897      -0.001315       0.042623       0.029717      -0.123999      -0.066582       0.024640       0.041942              9.392818      11.494231      -4.851554       1.293229      10.423070      -1.263958       6.261154           0.077215
          481              O       9.687599      15.216173      25.623357      -0.537348      30.147615 0.46584398E+03  0.10802799E+05                                 7.669203                            6.625401       0.434235       2.186707                    0.999077      27.036108      69.763132       0.747472       0.353358      -1.143691      -0.037948       0.024896       0.001907       0.045426      -0.009775       0.007096       0.043047       0.017018      -0.060005      -0.055448       0.019631       0.035817              8.727528       8.629475      -0.256116       4.079167       6.577103      -0.976378      10.976004           0.074526
          482              O       0.252198      11.757707      14.873638      -0.551456      32.795224 0.50256468E+03  0.11877624E+05                                 8.156157                            6.880289       0.402893       2.162463                    0.999316      27.699469      72.158419       0.733695       0.353226      -1.143788       0.022540       0.014235       0.010014       0.028477      -0.018202       0.003199       0.045983       0.087554       0.010127      -0.075646       0.028374       0.047271              9.605099      10.366988      -1.169171       4.915494       6.514922      -1.707274      11.933386           0.064923
          483              O       1.745369      13.363231      14.892530      -0.546440      31.503684 0.48736847E+03  0.11445915E+05                                 7.945366                            6.796287       0.381613       2.157402                    0.999320      27.641888      72.100021       0.733830       0.355400      -1.140487      -0.016167      -0.021458       0.012831       0.029773      -0.023076      -0.051990      -0.000805      -0.085240       0.036024      -0.082030       0.030339       0.051692              9.162890       6.768802      -1.152190       1.938124       9.323217      -4.304313      11.396652           0.052796
          484              O       3.320605      15.380221      25.742108      -0.443127      20.802868 0.27500747E+03  0.56251159E+04                                 5.954199                            5.019784       0.479445       2.266848                    0.998924      23.672927      58.552898       0.871490       0.343603      -1.144546      -0.015039       0.015520      -0.028105       0.035453      -0.013453       0.049423      -0.059976       0.007085       0.008498      -0.071158      -0.013836       0.084993              6.590690       4.401172      -1.008157       1.158081       5.141191      -1.222963      10.229707           0.000071
          485              O       2.051609      17.364939      25.717818      -0.516829      25.091084 0.37893201E+03  0.83029270E+04                                 6.583972                            5.836854       0.896356       2.348938                    0.999145      26.111114      64.415177       0.829103       0.337153      -1.163086      -0.021972       0.034919      -0.023538       0.047499      -0.019725      -0.028252       0.037907       0.013928      -0.194190      -0.081965       0.013117       0.068848              7.038066       5.120134      -1.423158      -1.229162       6.389024       1.394087       9.605040          -0.000044
          486              O       6.316955      11.012765      14.725198      -0.575782      29.471665 0.45687644E+03  0.10470029E+05                                 7.419708                            6.433051       0.892714       2.325726                    0.999365      27.334102      68.532327       0.786847       0.339677      -1.163141      -0.020811       0.018060      -0.002251       0.027647      -0.029134       0.103940      -0.049988      -0.006058      -0.028143      -0.110489      -0.015963       0.126452              8.337830       7.124966      -1.134577       2.205441       4.940134      -1.349313      12.948389           0.000390
          487              O       8.464640      10.133358      14.800768      -0.474120      21.693321 0.29144042E+03  0.60461366E+04                                 6.135209                            5.155731       0.412962       2.227598                    0.998731      24.371583      60.635608       0.863209       0.342028      -1.146284      -0.027069       0.023171       0.025622       0.043888      -0.006051      -0.088130       0.037829      -0.002149       0.108446      -0.088554      -0.021560       0.110114              6.815938       5.924570      -0.559959      -1.902671       3.953090       0.956591      10.570152          -0.000015
          488              O       8.288501      13.559551      25.572078      -0.478980      27.269510 0.39599687E+03  0.88662524E+04                                 7.268420                            6.198214       0.292732       2.166014                    0.998727      25.825520      66.667334       0.751943       0.363808      -1.129158      -0.019571       0.027674       0.003674       0.034093      -0.051727      -0.053460       0.029272      -0.004096      -0.021427      -0.061386      -0.029363       0.090749              8.276973       6.271688      -0.552231       1.420500       8.242995      -3.783191      10.316235           0.044965
          489              O      11.979396       5.284514      20.795024      -0.559170      32.356695 0.52782416E+03  0.12601256E+05                                 8.020461                            7.029700       0.494385       2.184067                    0.999249      28.149297      73.183766       0.730745       0.351088      -1.148001       0.013924      -0.008354       0.019317       0.025235       0.041802      -0.000068      -0.031192       0.001450       0.122345      -0.067014       0.009008       0.058005              9.008516       7.259443      -1.821338       0.829873      11.281988      -3.948493       8.484116           0.088802
          490              O      10.496233       5.327543      22.552008      -0.487478      29.379471 0.42941642E+03  0.97605270E+04                                 7.568418                            6.357788       0.367625       2.176123                    0.999221      26.310974      67.285751       0.763390       0.352992      -1.143621       0.024578      -0.003768       0.007988       0.026117      -0.000194       0.025230       0.052129       0.035241      -0.079288      -0.072542       0.020726       0.051816              8.881253       8.869725      -4.654476       0.503583      11.691994      -1.018081       6.082040           0.045696
          491              O      19.871587       5.357125      21.407675      -0.512536      31.003433 0.46479540E+03  0.10810032E+05                                 7.898005                            6.679703       0.302445       2.140795                    0.999219      27.218090      71.140940       0.731572       0.359984      -1.134430      -0.007343      -0.013346      -0.012461       0.019680      -0.014442      -0.011571       0.060996       0.028244      -0.155671      -0.088894       0.025597       0.063297              9.092442      11.457511       4.560228      -1.193443       9.709807      -1.125601       6.110008           0.042420
          492              O      18.384420       5.308718      19.712766      -0.546263      30.202790 0.49792190E+03  0.11736947E+05                                 7.665615                            6.845215       0.432529       2.172501                    0.999044      27.766745      72.164645       0.736322       0.352894      -1.144415       0.002816      -0.015971       0.010593       0.019371      -0.034924       0.003908      -0.018007      -0.049020       0.129356      -0.064451       0.011276       0.053176              8.444154       6.878653       1.977460      -1.435695       9.457155      -3.261576       8.996653           0.074919
          493              O      19.477278      21.536075      18.017856      -0.560172      33.777310 0.51808173E+03  0.12324186E+05                                 8.305759                            6.978900       0.452675       2.175160                    0.999252      27.932002      72.738361       0.730364       0.352539      -1.145608      -0.025134       0.009494      -0.009354       0.028449      -0.017755      -0.000481       0.048531       0.047165      -0.082541      -0.069158       0.020175       0.048983              9.803146      10.059899      -5.197930       0.654976      12.725990      -1.145195       6.623549           0.075856
          494              O      17.986108      21.573725      19.718163      -0.500520      28.336890 0.42701494E+03  0.97042493E+04                                 7.382200                            6.356167       0.368441       2.175223                    0.999138      26.455676      67.921721       0.759641       0.354796      -1.140763      -0.007091       0.006165      -0.024461       0.026204       0.051952       0.033197      -0.002724      -0.018119       0.056742      -0.070734       0.015208       0.055526              8.339861       6.550030      -1.613695       0.662374      10.656198      -3.797828       7.813354           0.046134
          495              O      11.549059      21.519939      20.795024      -0.531560      31.035546 0.47308388E+03  0.11045964E+05                                 7.900856                            6.734343       0.325719       2.148665                    0.998901      27.324956      71.442576       0.729721       0.359487      -1.135394      -0.008933       0.011264      -0.022069       0.026338      -0.055737      -0.027323      -0.004682      -0.071856       0.087639      -0.086877       0.031384       0.055493              8.945501       6.887796       2.195683      -1.872013      10.151234      -3.941997       9.797472           0.049561
          496              O      10.159969      21.479599      19.062331      -0.541867      32.107557 0.49730045E+03  0.11725360E+05                                 8.066309                            6.864243       0.396765       2.167197                    0.999079      27.498039      71.609594       0.731141       0.355302      -1.141816       0.032027       0.003679      -0.000901       0.032250       0.008898       0.001314       0.042623       0.029717      -0.123999      -0.066582       0.024639       0.041942              9.392855      11.494272       4.851578      -1.293240      10.423116      -1.263969       6.261176           0.077216
          497              O      19.695449      25.123627      14.860143      -0.537379      30.146723 0.46582583E+03  0.10802261E+05                                 7.669026                            6.625250       0.434253       2.186722                    0.999077      27.035670      69.761373       0.747485       0.353356      -1.143694      -0.037940      -0.024906      -0.001906       0.045425       0.009766      -0.007093       0.043055       0.017025      -0.060024      -0.055457       0.019637       0.035820              8.727316       8.629281       0.256096      -4.079071       6.576955      -0.976353      10.975713           0.074526
          498              O      10.260048       1.688893      25.609862      -0.551451      32.795522 0.50257076E+03  0.11877808E+05                                 8.156218                            6.880342       0.402884       2.162458                    0.999316      27.699601      72.158979       0.733691       0.353227      -1.143787       0.022541      -0.014237      -0.010013       0.028479       0.018205      -0.003198       0.045982       0.087551       0.010132      -0.075644       0.028373       0.047271              9.605172      10.367066       1.169184      -4.915528       6.514972      -1.707286      11.933479           0.064925
          499              O      11.753219       0.083369      25.590970      -0.546439      31.504087 0.48737656E+03  0.11446158E+05                                 7.945448                            6.796356       0.381598       2.157394                    0.999320      27.642062      72.100750       0.733824       0.355401      -1.140485      -0.016168       0.021460      -0.012831       0.029775       0.023077       0.051989      -0.000803      -0.085237       0.036028      -0.082029       0.030336       0.051693              9.162989       6.768873       1.152207      -1.938145       9.323312      -4.304360      11.396782           0.052793
          500              O      13.328455      24.959579      14.741392      -0.443129      20.802891 0.27500781E+03  0.56251245E+04                                 5.954203                            5.019787       0.479440       2.266846                    0.998924      23.672944      58.552947       0.871490       0.343603      -1.144546      -0.015041      -0.015520       0.028105       0.035455       0.013452      -0.049423      -0.059976       0.007084       0.008500      -0.071157      -0.013835       0.084992              6.590696       4.401174       1.008157      -1.158082       5.141195      -1.222965      10.229719           0.000072
          501              O      12.059459      22.974861      14.765682      -0.516826      25.090994 0.37893029E+03  0.83028796E+04                                 6.583955                            5.836839       0.896361       2.348940                    0.999145      26.111076      64.415033       0.829105       0.337153      -1.163086      -0.021973      -0.034920       0.023539       0.047501       0.019725       0.028252       0.037907       0.013926      -0.194191      -0.081965       0.013117       0.068848              7.038047       5.120122       1.423154       1.229157       6.389009       1.394083       9.605010          -0.000041
          502              O      16.324805       2.433835      25.758302      -0.575778      29.471578 0.45687486E+03  0.10469983E+05                                 7.419691                            6.433038       0.892719       2.325728                    0.999365      27.334076      68.532219       0.786849       0.339677      -1.163141      -0.020812      -0.018060       0.002251       0.027647       0.029133      -0.103941      -0.049988      -0.006059      -0.028144      -0.110489      -0.015963       0.126452              8.337807       7.124951       1.134574      -2.205434       4.940124      -1.349309      12.948347           0.000388
          503              O      18.472490       3.313242      25.682732      -0.474120      21.693332 0.29144062E+03  0.60461421E+04                                 6.135211                            5.155733       0.412961       2.227597                    0.998731      24.371590      60.635635       0.863209       0.342028      -1.146283      -0.027069      -0.023171      -0.025622       0.043887       0.006051       0.088131       0.037829      -0.002150       0.108446      -0.088554      -0.021560       0.110114              6.815940       5.924574       0.559959       1.902672       3.953092       0.956591      10.570153          -0.000016
          504              O      18.296351      26.780249      14.911422      -0.478992      27.268456 0.39597713E+03  0.88656849E+04                                 7.268184                            6.198020       0.292775       2.166037                    0.998727      25.825019      66.665202       0.751964       0.363804      -1.129164      -0.019578      -0.027668      -0.003673       0.034092       0.051721       0.053465       0.029270      -0.004104      -0.021441      -0.061390      -0.029358       0.090748              8.276685       6.271481       0.552185      -1.420432       8.242735      -3.783052      10.315838           0.044968
          505              O      18.044154      21.608686       7.300524      -0.559169      32.356330 0.52781690E+03  0.12601036E+05                                 8.020392                            7.029645       0.494398       2.184074                    0.999249      28.149149      73.183185       0.730749       0.351087      -1.148001      -0.013926       0.008355       0.019313       0.025234       0.041804       0.000071       0.031193       0.001450       0.122352      -0.067015       0.009007       0.058008              9.008431       7.259379      -1.821312      -0.829855      11.281870       3.948447       8.484043           0.088801
          506              O      19.527317      21.565657       9.057508      -0.487487      29.379504 0.42941674E+03  0.97605352E+04                                 7.568421                            6.357788       0.367617       2.176120                    0.999221      26.310989      67.285774       0.763391       0.352992      -1.143621      -0.024577       0.003768       0.007987       0.026116      -0.000193      -0.025229      -0.052130       0.035242      -0.079291      -0.072543       0.020727       0.051816              8.881259       8.869730      -4.654485      -0.503585      11.692006       1.018086       6.082041           0.045697
          507              O      10.151963      21.536075       7.913175      -0.512540      31.003653 0.46479948E+03  0.10810152E+05                                 7.898048                            6.679737       0.302436       2.140791                    0.999219      27.218182      71.141307       0.731569       0.359985      -1.134429       0.007343       0.013347      -0.012463       0.019682      -0.014443       0.011572      -0.060996       0.028242      -0.155672      -0.088894       0.025595       0.063298              9.092496      11.457576       4.560259       1.193456       9.709870       1.125612       6.110040           0.042422
          508              O      11.639130      21.584482       6.218266      -0.546261      30.202871 0.49792383E+03  0.11737006E+05                                 7.665632                            6.845232       0.432526       2.172499                    0.999044      27.766785      72.164816       0.736321       0.352894      -1.144415      -0.002817       0.015973       0.010592       0.019372      -0.034924      -0.003909       0.018006      -0.049022       0.129356      -0.064452       0.011276       0.053175              8.444171       6.878667       1.977462       1.435696       9.457177       3.261579       8.996670           0.074918
          509              O      10.546272       5.357125       4.523356      -0.560124      33.776101 0.51805890E+03  0.12323494E+05                                 8.305516                            6.978703       0.452751       2.175189                    0.999252      27.931579      72.736558       0.730382       0.352534      -1.145613       0.025135      -0.009491      -0.009346       0.028447      -0.017767       0.000484      -0.048524       0.047164      -0.082556      -0.069154       0.020160       0.048994              9.802843      10.059611      -5.197762      -0.654939      12.725562       1.145141       6.623355           0.075851
          510              O      12.037442       5.319475       6.223663      -0.500513      28.336901 0.42701463E+03  0.97042398E+04                                 7.382196                            6.356157       0.368447       2.175225                    0.999138      26.455677      67.921697       0.759643       0.354795      -1.140764       0.007086      -0.006163      -0.024466       0.026206       0.051949      -0.033198       0.002728      -0.018122       0.056738      -0.070733       0.015211       0.055522              8.339867       6.550028      -1.613709      -0.662387      10.656222       3.797843       7.813352           0.046131
          511              O      18.474491       5.373261       7.300524      -0.531544      31.035843 0.47308963E+03  0.11046135E+05                                 7.900908                            6.734384       0.325716       2.148660                    0.998901      27.325103      71.443134       0.729719       0.359487      -1.135393       0.008940      -0.011259      -0.022075       0.026344      -0.055734       0.027327       0.004686      -0.071857       0.087633      -0.086875       0.031385       0.055491              8.945566       6.887849       2.195708       1.872038      10.151316       3.942029       9.797533           0.049551
          512              O      19.863581       5.413601       5.567831      -0.541853      32.107647 0.49730227E+03  0.11725413E+05                                 8.066317                            6.864249       0.396771       2.167197                    0.999080      27.498106      71.609802       0.731142       0.355301      -1.141817      -0.032030      -0.003676      -0.000895       0.032253       0.008901      -0.001311      -0.042620       0.029717      -0.124000      -0.066580       0.024637       0.041943              9.392869      11.494295       4.851588       1.293246      10.423130       1.263970       6.261182           0.077211
          513              O      10.328101       1.769573       1.365643      -0.537352      30.146962 0.46583113E+03  0.10802419E+05                                 7.669074                            6.625294       0.434262       2.186722                    0.999077      27.035813      69.761946       0.747482       0.353357      -1.143693       0.037945       0.024902      -0.001906       0.045426       0.009771       0.007096      -0.043049       0.017021      -0.060013      -0.055451       0.019634       0.035818              8.727370       8.629329       0.256101       4.079087       6.576996       0.976355      10.975785           0.074526
          514              O      19.763502      25.204307      12.115362      -0.551474      32.795139 0.50256254E+03  0.11877559E+05                                 8.156143                            6.880274       0.402884       2.162462                    0.999316      27.699400      72.158163       0.733696       0.353226      -1.143788      -0.022537       0.014231      -0.010016       0.028474       0.018200       0.003197      -0.045986       0.087555       0.010124      -0.075647       0.028375       0.047272              9.605084      10.366967       1.169170       4.915491       6.514913       1.707279      11.933371           0.064928
          515              O      18.270331      26.809831      12.096470      -0.546445      31.503236 0.48735981E+03  0.11445657E+05                                 7.945280                            6.796218       0.381626       2.157410                    0.999320      27.641693      72.099241       0.733836       0.355399      -1.140488       0.016162      -0.021453      -0.012834       0.029768       0.023073      -0.051992       0.000804      -0.085244       0.036018      -0.082032       0.030340       0.051692              9.162780       6.768725       1.152165       1.938090       9.323120       4.304255      11.396495           0.052796
          516              O      16.695095       1.933621       1.246892      -0.443130      20.802912 0.27500817E+03  0.56251337E+04                                 5.954207                            5.019790       0.479438       2.266845                    0.998924      23.672958      58.552994       0.871489       0.343603      -1.144546       0.015039       0.015522       0.028106       0.035455       0.013452       0.049423       0.059976       0.007086       0.008498      -0.071158      -0.013834       0.084992              6.590701       4.401178       1.008158       1.158083       5.141197       1.222968      10.229728           0.000071
          517              O      17.964091       3.918339       1.271182      -0.516824      25.090910 0.37892875E+03  0.83028365E+04                                 6.583937                            5.836825       0.896368       2.348943                    0.999145      26.111044      64.414901       0.829106       0.337153      -1.163086       0.021971       0.034922       0.023540       0.047502       0.019725      -0.028252      -0.037906       0.013927      -0.194191      -0.081964       0.013116       0.068848              7.038027       5.120109       1.423148      -1.229153       6.388990      -1.394076       9.604983          -0.000040
          518              O      13.698745      24.459365      12.263802      -0.575784      29.471703 0.45687720E+03  0.10470051E+05                                 7.419716                            6.433057       0.892711       2.325725                    0.999365      27.334119      68.532390       0.786847       0.339677      -1.163140       0.020810       0.018063       0.002249       0.027647       0.029134       0.103940       0.049988      -0.006060      -0.028144      -0.110489      -0.015963       0.126451              8.337837       7.124972       1.134578       2.205442       4.940140       1.349315      12.948399           0.000389
          519              O      11.551060      23.579958      12.188232      -0.474119      21.693277 0.29143973E+03  0.60461183E+04                                 6.135198                            5.155724       0.412965       2.227599                    0.998731      24.371566      60.635533       0.863210       0.342028      -1.146284       0.027069       0.023172      -0.025622       0.043888       0.006051      -0.088130      -0.037829      -0.002150       0.108448      -0.088553      -0.021560       0.110114              6.815925       5.924561       0.559958      -1.902665       3.953085      -0.956589      10.570129          -0.000015
          520              O      11.727199       0.112951       1.416922      -0.478986      27.269084 0.39598872E+03  0.88660177E+04                                 7.268324                            6.198133       0.292752       2.166024                    0.998727      25.825318      66.666458       0.751952       0.363806      -1.129160       0.019573       0.027673      -0.003674       0.034094       0.051725      -0.053462      -0.029271      -0.004098      -0.021431      -0.061387      -0.029362       0.090749              8.276859       6.271603       0.552216       1.420474       8.242894       3.783141      10.316081           0.044967
          521              O      11.979396       8.162086      20.795024      -0.559170      32.356671 0.52782359E+03  0.12601239E+05                                 8.020455                            7.029695       0.494387       2.184068                    0.999249      28.149290      73.183727       0.730746       0.351088      -1.148001       0.013923       0.008355       0.019317       0.025235      -0.041802      -0.000068       0.031192       0.001450       0.122344      -0.067013       0.009008       0.058005              9.008511       7.259438       1.821336       0.829873      11.281982       3.948492       8.484112           0.088803
          522              O      10.496233       8.119057      22.552008      -0.487477      29.379420 0.42941549E+03  0.97604999E+04                                 7.568407                            6.357780       0.367629       2.176125                    0.999221      26.310954      67.285662       0.763391       0.352992      -1.143621       0.024578       0.003769       0.007988       0.026116       0.000193       0.025230      -0.052128       0.035241      -0.079288      -0.072541       0.020726       0.051815              8.881240       8.869710       4.654468       0.503583      11.691977       1.018081       6.082032           0.045699
          523              O      19.871587       8.089475      21.407675      -0.512536      31.003401 0.46479481E+03  0.10810014E+05                                 7.897999                            6.679698       0.302447       2.140796                    0.999219      27.218077      71.140888       0.731573       0.359984      -1.134430      -0.007343       0.013346      -0.012461       0.019681       0.014442      -0.011571      -0.060996       0.028243      -0.155672      -0.088894       0.025597       0.063297              9.092434      11.457501      -4.560223      -1.193442       9.709797       1.125600       6.110003           0.042421
          524              O      18.384420       8.137882      19.712766      -0.546260      30.202715 0.49792039E+03  0.11736902E+05                                 7.665599                            6.845201       0.432534       2.172503                    0.999044      27.766722      72.164536       0.736324       0.352894      -1.144416       0.002817       0.015973       0.010593       0.019372       0.034924       0.003908       0.018007      -0.049021       0.129356      -0.064451       0.011276       0.053176              8.444134       6.878636      -1.977452      -1.435690       9.457131       3.261566       8.996634           0.074921
          525              O      19.477278      18.803725      18.017856      -0.560170      33.777229 0.51808019E+03  0.12324140E+05                                 8.305745                            6.978888       0.452679       2.175162                    0.999252      27.931968      72.738227       0.730365       0.352539      -1.145608      -0.025133      -0.009496      -0.009354       0.028449       0.017755      -0.000482      -0.048530       0.047164      -0.082542      -0.069157       0.020174       0.048983              9.803128      10.059879       5.197920       0.654975      12.725968       1.145194       6.623538           0.075856
          526              O      17.986108      18.766075      19.718163      -0.500520      28.336894 0.42701492E+03  0.97042485E+04                                 7.382200                            6.356166       0.368442       2.175223                    0.999138      26.455679      67.921723       0.759641       0.354796      -1.140763      -0.007090      -0.006166      -0.024461       0.026203      -0.051952       0.033197       0.002724      -0.018120       0.056742      -0.070734       0.015208       0.055526              8.339863       6.550030       1.613696       0.662375      10.656202       3.797832       7.813356           0.046134
          527              O      11.549059      18.819861      20.795024      -0.531559      31.035512 0.47308322E+03  0.11045945E+05                                 7.900849                            6.734337       0.325721       2.148666                    0.998901      27.324943      71.442521       0.729722       0.359487      -1.135394      -0.008934      -0.011265      -0.022068       0.026339       0.055737      -0.027324       0.004682      -0.071857       0.087639      -0.086877       0.031384       0.055493              8.945493       6.887789      -2.195680      -1.872011      10.151224       3.941993       9.797465           0.049559
          528              O      10.159969      18.860201      19.062331      -0.541866      32.107527 0.49729988E+03  0.11725342E+05                                 8.066303                            6.864238       0.396768       2.167198                    0.999079      27.498028      71.609546       0.731141       0.355302      -1.141816       0.032027      -0.003680      -0.000901       0.032250      -0.008898       0.001314      -0.042622       0.029716      -0.124000      -0.066581       0.024639       0.041942              9.392847      11.494263      -4.851574      -1.293239      10.423106       1.263967       6.261171           0.077216
          529              O      19.695449      15.216173      14.860143      -0.537365      30.146956 0.46583059E+03  0.10802401E+05                                 7.669069                            6.625287       0.434253       2.186720                    0.999077      27.035793      69.761845       0.747483       0.353356      -1.143694      -0.037943       0.024901      -0.001906       0.045425      -0.009768      -0.007095      -0.043051       0.017024      -0.060016      -0.055454       0.019636       0.035818              8.727369       8.629328      -0.256102      -4.079095       6.576991       0.976360      10.975787           0.074528
          530              O      10.260048      11.757707      25.609862      -0.551441      32.795989 0.50258004E+03  0.11878088E+05                                 8.156308                            6.880416       0.402873       2.162450                    0.999316      27.699816      72.159839       0.733685       0.353228      -1.143785       0.022545       0.014243      -0.010013       0.028485      -0.018208      -0.003198      -0.045979       0.087549       0.010141      -0.075642       0.028372       0.047270              9.605283      10.367181      -1.169205      -4.915584       6.515043       1.707307      11.933626           0.064929
          531              O      11.753219      13.363231      25.590970      -0.546432      31.504628 0.48738732E+03  0.11446481E+05                                 7.945555                            6.796445       0.381581       2.157384                    0.999320      27.642299      72.101726       0.733817       0.355403      -1.140483      -0.016173      -0.021463      -0.012830       0.029780      -0.023080       0.051987       0.000802      -0.085234       0.036036      -0.082027       0.030334       0.051694              9.163119       6.768966      -1.152230      -1.938177       9.323431       4.304423      11.396961           0.052794
          532              O      13.328455      15.380221      14.741392      -0.443127      20.802868 0.27500744E+03  0.56251150E+04                                 5.954198                            5.019783       0.479444       2.266848                    0.998924      23.672929      58.552896       0.871490       0.343603      -1.144546      -0.015041       0.015520       0.028105       0.035454      -0.013452      -0.049423       0.059976       0.007085       0.008499      -0.071157      -0.013835       0.084993              6.590690       4.401171      -1.008156      -1.158081       5.141190       1.222964      10.229709           0.000072
          533              O      12.059459      17.364939      14.765682      -0.516828      25.091046 0.37893127E+03  0.83029066E+04                                 6.583965                            5.836847       0.896357       2.348938                    0.999145      26.111099      64.415117       0.829104       0.337153      -1.163086      -0.021973       0.034919       0.023539       0.047500      -0.019725       0.028252      -0.037907       0.013927      -0.194191      -0.081965       0.013117       0.068848              7.038058       5.120128      -1.423156       1.229160       6.389017      -1.394085       9.605029          -0.000039
          534              O      16.324805      11.012765      25.758302      -0.575775      29.471530 0.45687395E+03  0.10469957E+05                                 7.419681                            6.433030       0.892724       2.325729                    0.999365      27.334061      68.532155       0.786849       0.339677      -1.163141      -0.020812       0.018061       0.002251       0.027648      -0.029134      -0.103941       0.049988      -0.006058      -0.028146      -0.110490      -0.015963       0.126453              8.337795       7.124943      -1.134572      -2.205431       4.940118       1.349307      12.948325           0.000388
          535              O      18.472490      10.133358      25.682732      -0.474121      21.693341 0.29144079E+03  0.60461463E+04                                 6.135213                            5.155735       0.412960       2.227597                    0.998731      24.371595      60.635652       0.863209       0.342028      -1.146283      -0.027070       0.023171      -0.025622       0.043888      -0.006051       0.088131      -0.037829      -0.002150       0.108447      -0.088554      -0.021560       0.110114              6.815942       5.924575      -0.559959       1.902673       3.953093      -0.956591      10.570158          -0.000015
          536              O      18.296351      13.559551      14.911422      -0.478985      27.268745 0.39598253E+03  0.88658404E+04                                 7.268249                            6.198073       0.292765       2.166031                    0.998727      25.825152      66.665781       0.751958       0.363805      -1.129162      -0.019575       0.027670      -0.003673       0.034092      -0.051723       0.053463      -0.029270      -0.004102      -0.021436      -0.061388      -0.029359       0.090747              8.276765       6.271538      -0.552199      -1.420452       8.242806       3.783091      10.315950           0.044966
          537              O      18.044154      18.731114       7.300524      -0.559168      32.356332 0.52781682E+03  0.12601034E+05                                 8.020393                            7.029645       0.494399       2.184075                    0.999249      28.149144      73.183171       0.730749       0.351087      -1.148001      -0.013925      -0.008356       0.019313       0.025234      -0.041803       0.000071      -0.031193       0.001449       0.122351      -0.067015       0.009006       0.058008              9.008433       7.259379       1.821313      -0.829856      11.281875      -3.948451       8.484046           0.088802
          538              O      19.527317      18.774143       9.057508      -0.487486      29.379466 0.42941600E+03  0.97605139E+04                                 7.568413                            6.357781       0.367621       2.176122                    0.999221      26.310969      67.285696       0.763392       0.352991      -1.143622      -0.024577      -0.003770       0.007987       0.026116       0.000193      -0.025229       0.052129       0.035241      -0.079291      -0.072542       0.020727       0.051816              8.881251       8.869721       4.654481      -0.503585      11.691997      -1.018087       6.082036           0.045695
          539              O      10.151963      18.803725       7.913175      -0.512539      31.003630 0.46479905E+03  0.10810140E+05                                 7.898044                            6.679734       0.302438       2.140792                    0.999219      27.218172      71.141268       0.731570       0.359985      -1.134429       0.007343      -0.013347      -0.012463       0.019683       0.014443       0.011572       0.060996       0.028241      -0.155672      -0.088894       0.025595       0.063298              9.092490      11.457569      -4.560256       1.193456       9.709864      -1.125612       6.110037           0.042422
          540              O      11.639130      18.755318       6.218266      -0.546259      30.202807 0.49792252E+03  0.11736967E+05                                 7.665620                            6.845222       0.432530       2.172501                    0.999044      27.766757      72.164709       0.736321       0.352894      -1.144415      -0.002818      -0.015974       0.010591       0.019373       0.034924      -0.003909      -0.018006      -0.049023       0.129356      -0.064452       0.011276       0.053175              8.444157       6.878655      -1.977456       1.435693       9.457159      -3.261572       8.996656           0.074922
          541              O      10.546272       8.089475       4.523356      -0.560122      33.776020 0.51805736E+03  0.12323447E+05                                 8.305500                            6.978691       0.452755       2.175191                    0.999252      27.931547      72.736427       0.730383       0.352534      -1.145613       0.025135       0.009493      -0.009346       0.028447       0.017767       0.000484       0.048524       0.047163      -0.082556      -0.069153       0.020160       0.048993              9.802824      10.059590       5.197751      -0.654938      12.725539      -1.145140       6.623343           0.075847
          542              O      12.037442       8.127125       6.223663      -0.500513      28.336887 0.42701428E+03  0.97042294E+04                                 7.382192                            6.356153       0.368449       2.175225                    0.999138      26.455673      67.921670       0.759644       0.354795      -1.140764       0.007086       0.006164      -0.024465       0.026206      -0.051949      -0.033198      -0.002728      -0.018123       0.056739      -0.070733       0.015211       0.055522              8.339864       6.550024       1.613708      -0.662387      10.656219      -3.797844       7.813350           0.046131
          543              O      18.474491       8.073339       7.300524      -0.531543      31.035786 0.47308855E+03  0.11046103E+05                                 7.900897                            6.734375       0.325717       2.148661                    0.998901      27.325079      71.443040       0.729720       0.359487      -1.135393       0.008940       0.011260      -0.022074       0.026344       0.055733       0.027327      -0.004686      -0.071858       0.087632      -0.086875       0.031385       0.055491              8.945553       6.887838      -2.195702       1.872034      10.151300      -3.942022       9.797520           0.049553
          544              O      19.863581       8.032999       5.567831      -0.541852      32.107610 0.49730159E+03  0.11725393E+05                                 8.066310                            6.864244       0.396773       2.167198                    0.999080      27.498092      71.609745       0.731142       0.355301      -1.141817      -0.032030       0.003677      -0.000895       0.032253      -0.008901      -0.001311       0.042620       0.029716      -0.124001      -0.066580       0.024637       0.041943              9.392860      11.494284      -4.851582       1.293245      10.423119      -1.263968       6.261176           0.077212
          545              O      10.328101      11.677027       1.365643      -0.537340      30.147414 0.46584017E+03  0.10802686E+05                                 7.669164                            6.625370       0.434249       2.186713                    0.999077      27.036023      69.762796       0.747475       0.353358      -1.143692       0.037947      -0.024897      -0.001906       0.045426      -0.009774       0.007096       0.043046       0.017018      -0.060004      -0.055447       0.019631       0.035816              8.727479       8.629429      -0.256112       4.079140       6.577071      -0.976371      10.975937           0.074528
          546              O      19.763502      15.135493      12.115362      -0.551461      32.795420 0.50256815E+03  0.11877728E+05                                 8.156195                            6.880317       0.402883       2.162459                    0.999316      27.699535      72.158695       0.733693       0.353226      -1.143787      -0.022540      -0.014237      -0.010015       0.028479      -0.018203       0.003198       0.045983       0.087554       0.010132      -0.075646       0.028374       0.047271              9.605150      10.367036      -1.169184       4.915525       6.514955      -1.707292      11.933458           0.064928
          547              O      18.270331      13.529969      12.096470      -0.546436      31.503589 0.48736683E+03  0.11445867E+05                                 7.945349                            6.796275       0.381618       2.157404                    0.999320      27.641849      72.099883       0.733831       0.355400      -1.140487       0.016167       0.021456      -0.012833       0.029773      -0.023075      -0.051990      -0.000805      -0.085242       0.036026      -0.082031       0.030339       0.051691              9.162866       6.768786      -1.152182       1.938111       9.323199      -4.304298      11.396614           0.052795
          548              O      16.695095      11.512979       1.246892      -0.443128      20.802885 0.27500773E+03  0.56251223E+04                                 5.954202                            5.019786       0.479440       2.266846                    0.998924      23.672939      58.552933       0.871490       0.343603      -1.144546       0.015038      -0.015522       0.028106       0.035454      -0.013452       0.049423      -0.059976       0.007086       0.008498      -0.071157      -0.013835       0.084992              6.590695       4.401175      -1.008157       1.158082       5.141193      -1.222966      10.229717           0.000070
          549              O      17.964091       9.528261       1.271182      -0.516826      25.090954 0.37892957E+03  0.83028593E+04                                 6.583946                            5.836832       0.896365       2.348942                    0.999145      26.111062      64.414970       0.829105       0.337153      -1.163086       0.021972      -0.034921       0.023540       0.047502      -0.019725      -0.028252       0.037906       0.013927      -0.194191      -0.081964       0.013117       0.068848              7.038037       5.120115      -1.423150      -1.229155       6.388997       1.394079       9.605000          -0.000048
          550              O      13.698745      15.880435      12.263802      -0.575781      29.471663 0.45687645E+03  0.10470029E+05                                 7.419708                            6.433052       0.892714       2.325726                    0.999365      27.334101      68.532328       0.786847       0.339677      -1.163141       0.020811      -0.018064       0.002249       0.027648      -0.029134       0.103940      -0.049988      -0.006059      -0.028145      -0.110489      -0.015963       0.126452              8.337828       7.124967      -1.134577       2.205440       4.940135      -1.349313      12.948383           0.000389
          551              O      11.551060      16.759842      12.188232      -0.474120      21.693285 0.29143986E+03  0.60461218E+04                                 6.135200                            5.155725       0.412965       2.227599                    0.998731      24.371569      60.635545       0.863210       0.342028      -1.146284       0.027069      -0.023173      -0.025622       0.043888      -0.006051      -0.088130       0.037829      -0.002150       0.108449      -0.088554      -0.021560       0.110114              6.815927       5.924562      -0.559958      -1.902666       3.953086       0.956589      10.570133          -0.000015
          552              O      11.727199      13.333649       1.416922      -0.478982      27.269578 0.39599789E+03  0.88662812E+04                                 7.268434                            6.198223       0.292730       2.166013                    0.998727      25.825546      66.667431       0.751943       0.363808      -1.129158       0.019570      -0.027675      -0.003674       0.034094      -0.051728      -0.053460       0.029272      -0.004095      -0.021424      -0.061386      -0.029364       0.090750              8.276994       6.271700      -0.552238       1.420508       8.243015      -3.783207      10.316268           0.044965
          553              O       8.036304      21.608686       6.193975      -0.559172      32.356621 0.52782254E+03  0.12601207E+05                                 8.020447                            7.029688       0.494386       2.184068                    0.999249      28.149268      73.183651       0.730746       0.351088      -1.148001      -0.013924       0.008355      -0.019316       0.025235       0.041803      -0.000069      -0.031192       0.001451       0.122346      -0.067014       0.009009       0.058005              9.008500       7.259429      -1.821332       0.829868      11.281971      -3.948486       8.484101           0.088798
          554              O       9.519467      21.565657       4.436992      -0.487481      29.379472 0.42941638E+03  0.97605255E+04                                 7.568417                            6.357787       0.367623       2.176123                    0.999221      26.310976      67.285744       0.763391       0.352992      -1.143621      -0.024577       0.003769      -0.007988       0.026116      -0.000193       0.025230       0.052129       0.035241      -0.079289      -0.072542       0.020726       0.051816              8.881253       8.869724      -4.654478       0.503583      11.691997      -1.018082       6.082039           0.045698
          555              O       0.144113      21.536075       5.581325      -0.512537      31.003352 0.46479400E+03  0.10809990E+05                                 7.897988                            6.679690       0.302448       2.140797                    0.999219      27.218063      71.140817       0.731573       0.359984      -1.134430       0.007342       0.013346       0.012461       0.019680      -0.014442      -0.011571       0.060996       0.028244      -0.155672      -0.088894       0.025597       0.063297              9.092420      11.457483       4.560214      -1.193437       9.709783      -1.125598       6.109994           0.042419
          556              O       1.631280      21.584482       7.276234      -0.546266      30.202797 0.49792198E+03  0.11736950E+05                                 7.665617                            6.845216       0.432526       2.172500                    0.999044      27.766743      72.164642       0.736322       0.352894      -1.144415      -0.002816       0.015972      -0.010593       0.019371      -0.034925       0.003909      -0.018007      -0.049020       0.129356      -0.064452       0.011276       0.053175              8.444156       6.878655       1.977463      -1.435695       9.457160      -3.261577       8.996654           0.074919
          557              O       0.538422       5.357125       8.971144      -0.560130      33.777188 0.51807977E+03  0.12324125E+05                                 8.305719                            6.978867       0.452710       2.175168                    0.999252      27.932026      72.738325       0.730369       0.352537      -1.145610       0.025138      -0.009491       0.009342       0.028447      -0.017763      -0.000479       0.048524       0.047158      -0.082557      -0.069153       0.020166       0.048987              9.803098      10.059856      -5.197904       0.654972      12.725922      -1.145183       6.623516           0.075844
          558              O       2.029592       5.319475       7.270837      -0.500513      28.337149 0.42701953E+03  0.97043824E+04                                 7.382250                            6.356203       0.368433       2.175218                    0.999138      26.455789      67.922173       0.759638       0.354796      -1.140763       0.007085      -0.006162       0.024465       0.026206       0.051949       0.033198      -0.002726      -0.018123       0.056735      -0.070733       0.015209       0.055524              8.339928       6.550076      -1.613718       0.662391      10.656302      -3.797869       7.813406           0.046129
          559              O       8.466641       5.373261       6.193975      -0.531537      31.034962 0.47307254E+03  0.11045626E+05                                 7.900730                            6.734236       0.325753       2.148678                    0.998901      27.324720      71.441564       0.729732       0.359485      -1.135397       0.008939      -0.011260       0.022072       0.026341      -0.055733      -0.027324      -0.004690      -0.071858       0.087649      -0.086877       0.031392       0.055485              8.945354       6.887680       2.195641      -1.871976      10.151060      -3.941935       9.797323           0.049556
[truncated: 18,947 more chars]
