# Supplementary material for: A collection of forcefield precursors for metal–organic frameworks
Source: RSC Adv. 2019 Nov 13;9(63):36492–507. doi: 10.1039/c9ra07327b (PMC9075174; doi:10.1039/c9ra07327b)
Supplement: RA-009-C9RA07327B-s4251 [file RA-009-C9RA07327B-s4251.xyz]

  312
jmolscript: load "" {1 1 1} spacegroup "x,y,z" unitcell [{     11.381500     0.000000     0.000000 }, {      0.000000    20.067600     0.000000 }, {     -4.494320     0.000000    29.091991 }]
Zn     3.697896    18.529418    15.919719     0.810466
Zn     3.950381    11.603688    13.259839     0.817730
Zn     0.942124     8.495618    27.718267     0.810466
Zn     5.183959     1.569888     1.286157     0.817730
Zn     3.189284     1.538182    13.172272     0.810466
Zn     2.936799     8.463912    15.832152     0.817731
Zn     5.945056    11.571982     1.373724     0.810466
Zn     1.703221    18.497712    27.805834     0.817730
H      1.206249    12.347594    20.585493     0.291640
H      0.602411    12.486061    22.549202     0.291641
H      3.795829    13.940962    15.956957     0.133051
H      2.330753    11.428498    18.773062     0.136974
H      2.473340    15.472120    19.500362     0.141935
H      1.165439    11.456593    24.643826     0.134038
H      1.654367    13.940962    27.814853     0.131839
H      1.490893    15.478140    24.047440     0.144434
H      1.250102    17.812002    14.068887     0.098548
H     -1.020029    17.838090    14.080524     0.121004
H     -0.869734    19.288977    17.859573     0.129012
H      1.387194    19.250849    17.734478     0.106156
H      8.326842    16.967156    14.726366     0.123025
H      6.056770    17.057460    14.767095     0.106794
H      6.118923    19.991343    17.385374     0.100484
H      8.376476    -0.018061    17.344645     0.124011
H      1.544773    10.318760    11.741528     0.100723
H     -0.726706    10.232469    11.761892     0.129094
H     -0.673800    12.953636    14.764185     0.126420
H      1.647974    12.999791    14.624544     0.099590
H      8.668889     9.718739    12.527011     0.123907
H      6.340684     9.788975    12.524102     0.085711
H      6.334790    13.371042    14.013612     0.101737
H      8.663795    13.332913    14.188164     0.122220
H      3.433771     2.313794    23.052494     0.291640
H      4.037609     2.452261    21.088784     0.291641
H      0.844191     3.907162    27.681029     0.133051
H      2.309267     1.394698    24.864925     0.136974
H      2.166680     5.438320    24.137625     0.141935
H      3.474581     1.422793    18.994161     0.134038
H      2.985653     3.907162    15.823134     0.131839
H      3.149127     5.444340    19.590547     0.144435
H      7.884238     7.778202     0.477109     0.098548
H     10.154369     7.804290     0.465472     0.121004
H      5.509754     9.255177    25.778413     0.129012
H      3.252826     9.217049    25.903509     0.106156
H     -3.686822     6.933356    28.911621     0.123025
H     -1.416750     7.023660    28.870892     0.106794
H     -1.478903     9.957543    26.252613     0.100484
H     -3.736456    10.015739    26.293341     0.124011
H      7.589567     0.284960     2.804468     0.100723
H      9.861046     0.198669     2.784104     0.129094
H      5.313820     2.919836    28.873801     0.126420
H      2.992046     2.965991    29.013443     0.099590
H      0.465451    19.752539     2.018984     0.123907
H      2.793656    19.822775     2.021893     0.085711
H      2.799550     3.337242     0.532383     0.101737
H      0.470545     3.299113     0.357831     0.122220
H      5.680931     7.720006     8.506498     0.291640
H      6.284769     7.581539     6.542789     0.291641
H      3.091351     6.126638    13.135034     0.133051
H      4.556427     8.639102    10.318929     0.136974
H      4.413840     4.595480     9.591629     0.141935
H      5.721741     8.611007     4.448165     0.134038
H      5.232813     6.126638     1.277138     0.131839
H      5.396287     4.589460     5.044551     0.144435
H      5.637078     2.255598    15.023104     0.098548
H      7.907209     2.229510    15.011467     0.121004
H      7.756914     0.778623    11.232418     0.129012
H      5.499986     0.816751    11.357513     0.106156
H     -1.439662     3.100444    14.365625     0.123025
H      0.830410     3.010140    14.324896     0.106794
H      0.768257     0.076257    11.706617     0.100484
H     -1.489296     0.018061    11.747346     0.124011
H      5.342407     9.748840    17.350463     0.100723
H      7.613886     9.835131    17.330099     0.129094
H      7.560980     7.113964    14.327806     0.126420
H      5.239206     7.067809    14.467447     0.099590
H     -1.781709    10.348861    16.564980     0.123907
H      0.546496    10.278625    16.567889     0.085711
H      0.552390     6.696558    15.078379     0.101737
H     -1.776615     6.734687    14.903827     0.122220
H      3.453409    17.753806     6.039497     0.291640
H      2.849571    17.615339     8.003207     0.291641
H      6.042989    16.160438     1.410962     0.133051
H      4.577913    18.672902     4.227066     0.136974
H      4.720500    14.629280     4.954366     0.141935
H      3.412599    18.644807    10.097830     0.134038
H      3.901527    16.160438    13.268857     0.131839
H      3.738053    14.623260     9.501444     0.144435
H     -0.997058    12.289398    28.614882     0.098548
H     -3.267189    12.263310    28.626519     0.121004
H      1.377426    10.812423     3.313578     0.129012
H      3.634354    10.850551     3.188482     0.106156
H     10.574002    13.134244     0.180370     0.123025
H      8.303930    13.043940     0.221099     0.106794
H      8.366083    10.110057     2.839378     0.100484
H     10.623636    10.051861     2.798650     0.124011
H     -0.702387    19.782640    26.287523     0.100723
H     -2.973866    19.868931    26.307887     0.129094
H      1.573360    17.147764     0.218190     0.126420
H      3.895134    17.101609     0.078548     0.099590
H      6.421729     0.315061    27.073007     0.123907
H      4.093524     0.244825    27.070098     0.085711
H      4.087630    16.730358    28.559608     0.101737
H      6.416635    16.768487    28.734160     0.122220
C      3.369404    16.310945    17.170093     0.548478
C      3.105358    14.908220    17.626837     0.007558
C      3.382094    13.810522    16.800625    -0.158370
C      3.053325    12.552284    17.219549    -0.023227
C      2.514101    12.315486    18.485051    -0.255470
C      2.247427    13.409170    19.334537     0.269520
C      2.590992    14.731625    18.915613    -0.213989
C      3.339079    11.340201    16.349699     0.580697
C      1.754834    13.798482    21.720080     0.671439
C      1.344247    13.423218    24.134716     0.268526
C      1.276539    12.333547    24.992929    -0.244611
C      1.372396    12.538236    26.368981    -0.025762
C      1.547553    13.812529    26.878090    -0.156553
C      1.565182    14.896179    26.019877     0.006599
C      1.469985    14.729618    24.632189    -0.202692
C      1.341885    11.320133    27.273742     0.585012
C      1.680706    16.284857    26.531896     0.544902
C      0.804354    18.145124    14.839825     0.105390
C     -0.545703    18.137097    14.848552    -0.193404
C     -1.247285    18.556510    15.971503     0.103134
C     -0.452947    18.989970    17.062453    -0.186623
C      0.884204    18.977929    16.975177     0.113405
C      8.672947    18.506341    16.029687     0.104050
C      7.897490    17.615339    15.273295    -0.192012
C      6.540214    17.665508    15.314024     0.109485
C      6.573286    19.375268    16.823898     0.097713
C      7.922653    19.405369    16.812262    -0.196002
C      1.078246    10.860585    12.367005     0.112500
C     -0.268424    10.810416    12.361187    -0.182714
C     -0.968465    11.607100    13.231038     0.102228
C     -0.226201    12.415824    14.121252    -0.205545
C      1.160608    12.419838    14.051432     0.115966
C      8.903008    11.556931    13.265948     0.113009
C      8.217895    10.495355    12.838296    -0.197468
C      6.800029    10.549537    12.858660     0.098321
C      6.790845    12.588405    13.728511     0.098633
C      8.206820    12.602453    13.786695    -0.200311
C      1.270616     6.277145    26.467893     0.548479
C      1.534662     4.874420    26.011149     0.007558
C      1.257926     3.776722    26.837362    -0.158370
C      1.586695     2.518484    26.418437    -0.023227
C      2.125919     2.281686    25.152935    -0.255470
C      2.392593     3.375370    24.303449     0.269520
C      2.049028     4.697825    24.722374    -0.213989
C      1.300941     1.306401    27.288288     0.580697
C      2.885186     3.764682    21.917906     0.671439
C      3.295773     3.389418    19.503271     0.268526
C      3.363481     2.299747    18.645057    -0.244611
C      3.267624     2.504436    17.269006    -0.025762
C      3.092467     3.778729    16.759896    -0.156553
C      3.074838     4.862379    17.618110     0.006599
C      3.170035     4.695818    19.005798    -0.202692
C      3.298135     1.286333    16.364245     0.585012
C      2.959314     6.251057    17.106091     0.544902
C      3.835666     8.111324    28.798162     0.105390
C      5.185723     8.103297    28.789434    -0.193404
C      5.887305     8.522710    27.666483     0.103134
C      5.092967     8.956170    26.575534    -0.186623
C      3.755816     8.944129    26.662810     0.113405
C     -4.032927     8.472541    27.608299     0.104050
C     -3.257470     7.581539    28.364691    -0.192012
C     -1.900194     7.631708    28.323962     0.109485
C     -1.933266     9.341468    26.814088     0.097714
C     -3.282633     9.371569    26.825725    -0.196002
C      8.056094     0.826785     2.178990     0.112500
C      9.402764     0.776616     2.184809    -0.182714
C     10.102805     1.573300     1.314958     0.102228
C      9.360541     2.382024     0.424743    -0.205545
C      7.973732     2.386038     0.494564     0.115966
C      0.231332     1.523131     1.280048     0.113009
C      0.916445     0.461555     1.707700    -0.197468
C      2.334311     0.515737     1.687335     0.098321
C      2.343495     2.554605     0.817485     0.098633
C      0.927520     2.568653     0.759301    -0.200311
C      3.517776     3.756655    11.921898     0.548478
C      3.781822     5.159380    11.465154     0.007558
C      3.505086     6.257078    12.291366    -0.158370
C      3.833855     7.515316    11.872442    -0.023227
C      4.373079     7.752114    10.606940    -0.255470
C      4.639753     6.658430     9.757454     0.269520
C      4.296188     5.335975    10.176378    -0.213989
C      3.548101     8.727399    12.742292     0.580697
C      5.132346     6.269118     7.371911     0.671439
C      5.542933     6.644382     4.957275     0.268526
C      5.610641     7.734053     4.099062    -0.244611
C      5.514784     7.529364     2.723010    -0.025762
C      5.339627     6.255071     2.213901    -0.156553
C      5.321998     5.171421     3.072114     0.006599
C      5.417195     5.337982     4.459802    -0.202692
C      5.545295     8.747467     1.818249     0.585012
C      5.206474     3.782743     2.560095     0.544902
C      6.082826     1.922476    14.252166     0.105390
C      7.432883     1.930503    14.243439    -0.193404
C      8.134465     1.511090    13.120488     0.103135
C      7.340127     1.077630    12.029538    -0.186623
C      6.002976     1.089671    12.116814     0.113405
C     -1.785767     1.561259    13.062304     0.104050
C     -1.010310     2.452261    13.818696    -0.192012
C      0.346966     2.402092    13.777967     0.109485
C      0.313894     0.692332    12.268093     0.097714
C     -1.035473     0.662231    12.279729    -0.196002
C      5.808934     9.207015    16.724986     0.112500
C      7.155604     9.257184    16.730804    -0.182714
C      7.855645     8.460500    15.860953     0.102228
C      7.113381     7.651776    14.970739    -0.205545
C      5.726572     7.647762    15.040559     0.115966
C     -2.015828     8.510669    15.826043     0.113009
C     -1.330715     9.572245    16.253695    -0.197468
C      0.087151     9.518063    16.233331     0.098321
C      0.096335     7.479195    15.363480     0.098633
C     -1.319640     7.465147    15.305296    -0.200311
C      5.616564    13.790455     2.624098     0.548478
C      5.352518    15.193180     3.080842     0.007558
C      5.629254    16.290878     2.254629    -0.158370
C      5.300485    17.549116     2.673554    -0.023227
C      4.761261    17.785914     3.939056    -0.255470
C      4.494587    16.692230     4.788542     0.269520
C      4.838152    15.369775     4.369617    -0.213989
C      5.586239    18.761199     1.803703     0.580697
C      4.001994    16.302918     7.174085     0.671440
C      3.591407    16.678182     9.588720     0.268526
C      3.523699    17.767853    10.446934    -0.244611
C      3.619556    17.563164    11.822985    -0.025762
C      3.794713    16.288871    12.332095    -0.156553
C      3.812342    15.205221    11.473881     0.006599
C      3.717145    15.371782    10.086193    -0.202692
C      3.589045    18.781267    12.727746     0.585012
C      3.927866    13.816543    11.985900     0.544902
C      3.051514    11.956276     0.293829     0.105390
C      1.701457    11.964303     0.302557    -0.193404
C      0.999875    11.544890     1.425508     0.103134
C      1.794213    11.111430     2.516457    -0.186623
C      3.131364    11.123471     2.429181     0.113405
C     10.920107    11.595059     1.483692     0.104050
C     10.144650    12.486061     0.727300    -0.192012
C      8.787374    12.435892     0.768029     0.109485
C      8.820446    10.726132     2.277903     0.097714
C     10.169813    10.696031     2.266266    -0.196002
C     -1.168914    19.240815    26.913001     0.112500
C     -2.515584    19.290984    26.907182    -0.182714
C     -3.215625    18.494300    27.777033     0.102228
C     -2.473361    17.685576    28.667248    -0.205545
C     -1.086552    17.681562    28.597427     0.115966
C      6.655848    18.544469    27.811943     0.113009
C      5.970735    19.606045    27.384291    -0.197468
C      4.552869    19.551863    27.404656     0.098321
C      4.543685    17.512995    28.274506     0.098633
C      5.959660    17.498947    28.332690    -0.200311
N      1.675109    13.092102    20.556401    -0.474834
N      1.154372    13.140264    22.755755    -0.492964
N      1.555985    18.602665    15.860953    -0.197122
N      5.830414    18.526408    16.084962    -0.190072
N      1.823388    11.643222    13.216492    -0.201367
N      6.040858    11.556931    13.300858    -0.168854
N      2.964911     3.058302    23.081586    -0.474834
N      3.485648     3.106464    20.882231    -0.492964
N      3.084035     8.568865    27.777033    -0.197122
N     -1.190394     8.492608    27.553025    -0.190072
N      7.310952     1.609422     1.329504    -0.201367
N      3.093482     1.523131     1.245137    -0.168854
N      5.212071     6.975498     8.535590    -0.474834
N      5.732808     6.927336     6.336236    -0.492964
N      5.331195     1.464935    13.231038    -0.197122
N      1.056766     1.541192    13.007029    -0.190072
N      5.063792     8.424378    15.875499    -0.201367
N      0.846322     8.510669    15.791133    -0.168854
N      3.922269    17.009298     6.010405    -0.474834
N      3.401532    16.961136     8.209760    -0.492964
N      3.803145    11.498735     1.314958    -0.197122
N      8.077574    11.574992     1.538966    -0.190072
N     -0.423772    18.458178    27.762487    -0.201367
N      3.793698    18.544469    27.846854    -0.168854
O      3.334136    17.258136    17.973032    -0.558029
O      3.657815    16.465466    15.922047    -0.573290
O      1.700037    11.476660    28.454876    -0.569844
O      0.938591    10.252537    26.738449    -0.553134
O      3.996180    11.520809    15.293660    -0.581757
O      2.867773    10.240496    16.748259    -0.548115
O      1.717893    16.441385    27.823580    -0.580967
O      1.710131    17.260143    25.766776    -0.550871
O      2.284039    14.870092    21.816084    -0.512778
O      1.305884     7.224336    25.664954    -0.558029
O      0.982205     6.431666    27.715940    -0.573290
O      2.939983     1.442860    15.183110    -0.569844
O      3.701429     0.218737    16.899538    -0.553134
O      0.643840     1.487009    28.344327    -0.581757
O      1.772247     0.206696    26.889727    -0.548115
O      2.922127     6.407585    15.814406    -0.580967
O      2.929889     7.226343    17.871210    -0.550871
O      2.355981     4.836292    21.821902    -0.512778
O      3.553044     2.809464    11.118959    -0.558029
O      3.229365     3.602134    13.169944    -0.573290
O      5.187143     8.590940     0.637115    -0.569844
O      5.948589     9.815063     2.353542    -0.553134
O      2.891000     8.546791    13.798331    -0.581757
O      4.019407     9.827104    12.343732    -0.548115
O      5.169287     3.626215     1.268411    -0.580967
O      5.177049     2.807457     3.325215    -0.550871
O      4.603141     5.197508     7.275907    -0.512778
O      5.581296    12.843264     3.427037    -0.558029
O      5.904975    13.635934     1.376051    -0.573290
O      3.947197    18.624740    13.908881    -0.569844
O      3.185751    19.848863    12.192453    -0.553134
O      6.243340    18.580591     0.747664    -0.581757
O      5.114933    19.860904     2.202264    -0.548115
O      3.965053    13.660015    13.277585    -0.580967
O      3.957291    12.841257    11.220781    -0.550871
O      4.531199    15.231308     7.270089    -0.512778

The following XYZ coordinates are in angstroms. Other properties are in atomic units.
The sperically averaged electron density of each atom fit to a function of the form exp(a - br)
eigen_1, eigen_2 and eigen_3 are the three eigenvalues of traceless quadrupole moment tensor
  atom number  atomic symbol              X              Y              Z     net charge C6 coefficient C8 coefficient C10 coefficient fluctuating dipole atomic polarizability isotropic forcefield polarizability              a              b squared Pearson coefficient          <r^3>          <r^4>         wp_QDO          m_QDO          q_QDO       dipole_x       dipole_y       dipole_z         dipole            Qxy            Qxz            Qyz     Q(x^2-y^2)  Q(3z^2 - R^2)        eigen_1        eigen_2        eigen_3 static polarizability      alpha(xx)      alpha(xy)      alpha(xz)      alpha(yy)      alpha(yz)      alpha(zz) atomic spin moment
            1             Zn       3.697896      18.529418      15.919719       0.810466     111.785875 0.19951556E+04  0.64728634E+05                                19.877954                           15.357004       0.368321       1.950265                    0.997683      48.633026     135.508770       0.425911       0.443269      -1.111235       0.013933       0.000182      -0.017736       0.022555       0.005220      -0.023731       0.027296      -0.161459       0.320889      -0.136905       0.019706       0.117199             27.017338      33.084925       1.171010      -1.626532      31.433207      -3.741524      16.533884          -0.000001
            2             Zn       3.950381      11.603688      13.259839       0.817730     107.563971 0.19351311E+04  0.62307633E+05                                19.389097                           15.118675       0.391914       1.963989                    0.997242      48.186375     133.784803       0.429464       0.442944      -1.111368       0.015401      -0.002742       0.012624       0.020102      -0.006309      -0.002383       0.030741      -0.161969       0.281452      -0.128145       0.021243       0.106902             26.092971      32.493594      -0.742627      -0.299272      29.486124      -3.946253      16.299196          -0.000000
            3             Zn       0.942124       8.495618      27.718267       0.810466     111.785886 0.19951557E+04  0.64728637E+05                                19.877956                           15.357004       0.368321       1.950265                    0.997683      48.633026     135.508769       0.425911       0.443269      -1.111235      -0.013933       0.000182       0.017736       0.022555      -0.005220      -0.023731      -0.027296      -0.161459       0.320888      -0.136905       0.019706       0.117199             27.017342      33.084929      -1.171007      -1.626535      31.433220       3.741524      16.533877          -0.000001
            4             Zn       5.183959       1.569888       1.286157       0.817730     107.563977 0.19351311E+04  0.62307634E+05                                19.389098                           15.118675       0.391914       1.963989                    0.997242      48.186375     133.784803       0.429464       0.442944      -1.111368      -0.015401      -0.002742      -0.012624       0.020101       0.006309      -0.002383      -0.030741      -0.161969       0.281452      -0.128145       0.021243       0.106902             26.092973      32.493597       0.742627      -0.299268      29.486127       3.946256      16.299196          -0.000000
            5             Zn       3.189284       1.538182      13.172272       0.810466     111.785877 0.19951557E+04  0.64728637E+05                                19.877954                           15.357004       0.368321       1.950265                    0.997683      48.633027     135.508772       0.425911       0.443269      -1.111235      -0.013933      -0.000182       0.017736       0.022555       0.005220      -0.023731       0.027296      -0.161459       0.320888      -0.136905       0.019706       0.117199             27.017338      33.084924       1.171010      -1.626532      31.433208      -3.741525      16.533884          -0.000001
            6             Zn       2.936799       8.463912      15.832152       0.817731     107.563971 0.19351311E+04  0.62307634E+05                                19.389097                           15.118675       0.391913       1.963989                    0.997242      48.186374     133.784799       0.429464       0.442944      -1.111368      -0.015401       0.002742      -0.012624       0.020101      -0.006309      -0.002383       0.030741      -0.161969       0.281452      -0.128145       0.021243       0.106902             26.092970      32.493593      -0.742627      -0.299272      29.486123      -3.946253      16.299196          -0.000000
            7             Zn       5.945056      11.571982       1.373724       0.810466     111.785890 0.19951558E+04  0.64728640E+05                                19.877956                           15.357005       0.368321       1.950265                    0.997683      48.633027     135.508773       0.425911       0.443269      -1.111235       0.013933      -0.000182      -0.017736       0.022555      -0.005220      -0.023731      -0.027296      -0.161459       0.320888      -0.136905       0.019706       0.117199             27.017343      33.084931      -1.171007      -1.626535      31.433221       3.741524      16.533878          -0.000001
            8             Zn       1.703221      18.497712      27.805834       0.817730     107.563980 0.19351311E+04  0.62307636E+05                                19.389098                           15.118675       0.391914       1.963989                    0.997242      48.186375     133.784801       0.429464       0.442944      -1.111368       0.015401       0.002742       0.012624       0.020101       0.006309      -0.002383      -0.030741      -0.161969       0.281452      -0.128145       0.021243       0.106902             26.092973      32.493596       0.742627      -0.299268      29.486127       3.946256      16.299196          -0.000000
            9              H       1.206249      12.347594      20.585493       0.291640       0.662992 0.43072312E+01  0.35895494E+02                                 1.229538                            1.191812      -1.016732       2.501089                    0.999881       2.417011       6.053020       0.594313       1.236656      -0.721513      -0.019533      -0.032902      -0.002584       0.038351       0.020611      -0.008055       0.004332      -0.014576       0.009894      -0.026298       0.006003       0.020295              1.258321       1.124063       0.175948      -0.085903       1.287241       0.035163       1.363660          -0.000001
           10              H       0.602411      12.486061      22.549202       0.291641       0.674350 0.44072741E+01  0.36902614E+02                                 1.240333                            1.203839      -1.000390       2.509153                    0.999898       2.409792       6.028836       0.593227       1.233099      -0.722777      -0.027075      -0.027916      -0.005959       0.039343       0.024010       0.000498       0.003424      -0.002206       0.026736      -0.028599       0.008315       0.020284              1.265910       1.176136       0.196066       0.018846       1.231722       0.043865       1.389871          -0.000002
           11              H       3.795829      13.940962      15.956957       0.133051       1.151692 0.85268534E+01  0.86100218E+02                                 1.886391                            1.759138      -1.535114       2.159751                    0.991994       3.866363      11.424037       0.445706       1.360951      -0.689635       0.019604       0.005756      -0.035414       0.040885       0.003191      -0.008728       0.000535       0.006199       0.016318      -0.008926      -0.003197       0.012123              1.966167       1.680186       0.081024      -0.394618       1.849667      -0.069685       2.368649           0.000001
           12              H       2.330753      11.428498      18.773062       0.136974       1.162637 0.86485499E+01  0.85442771E+02                                 1.741327                            1.653744      -1.153841       2.337061                    0.997112       3.335665       8.973348       0.522817       1.185836      -0.732143      -0.001719      -0.036554       0.011489       0.038356       0.002396      -0.006520      -0.009992      -0.016962       0.000978      -0.012507      -0.003884       0.016391              1.783731       1.412856       0.101401      -0.113168       2.198578      -0.017370       1.739758          -0.000001
           13              H       2.473340      15.472120      19.500362       0.141935       1.268826 0.97411845E+01  0.10017438E+03                                 1.905141                            1.799849      -1.451208       2.195951                    0.994285       3.682271      10.453926       0.477606       1.247072      -0.715539      -0.001423       0.033212       0.024163       0.041096      -0.000712      -0.006294       0.009333      -0.009366      -0.012684      -0.012383      -0.000704       0.013087              1.949774       1.470133      -0.047199      -0.182663       2.138975       0.262232       2.240213          -0.000001
           14              H       1.165439      11.456593      24.643826       0.134038       1.186362 0.88070796E+01  0.87291816E+02                                 1.753912                            1.659978      -1.159622       2.330821                    0.996976       3.359164       9.013022       0.526696       1.173287      -0.735044      -0.002768      -0.035847      -0.011882       0.037866      -0.000766       0.003234       0.009842      -0.020390       0.005841      -0.012482      -0.003650       0.016132              1.798937       1.377044       0.088568       0.018782       2.231162       0.064453       1.788605          -0.000001
           15              H       1.654367      13.940962      27.814853       0.131839       1.074741 0.78429052E+01  0.77903625E+02                                 1.827982                            1.706185      -1.578935       2.137373                    0.991598       3.926292      11.675611       0.443015       1.391895      -0.682708       0.005060       0.005381       0.039537       0.040221       0.001468       0.003230      -0.000650       0.001491       0.030027      -0.006978      -0.003734       0.010713              1.904373       1.464402       0.020570       0.094961       1.805053       0.080038       2.443666           0.000001
           16              H       1.490893      15.478140      24.047440       0.144434       1.300869 0.99934028E+01  0.10325806E+03                                 1.931470                            1.819676      -1.440207       2.205362                    0.994178       3.634097      10.286668       0.477078       1.242527      -0.717364       0.000859       0.033473      -0.022633       0.040416       0.000621       0.007803      -0.009632      -0.011292       0.002379      -0.013312      -0.000656       0.013969              1.978624       1.438473       0.005135      -0.035413       2.181942      -0.276517       2.315458          -0.000002
           17              H       1.250102      17.812002      14.068887       0.098548       1.192626 0.87925409E+01  0.88427088E+02                                 1.870338                            1.741502      -0.978477       2.415856                    0.996919       3.586009      10.178311       0.470837       1.293496      -0.706667       0.021263      -0.020529      -0.037441       0.047702      -0.000795       0.000047       0.012100       0.013345       0.022662      -0.016557       0.002914       0.013643              1.946955       2.113658      -0.248682      -0.576331       1.632516       0.273534       2.094691           0.000001
           18              H      -1.020029      17.838090      14.080524       0.121004       1.190201 0.91966126E+01  0.92025337E+02                                 1.755038                            1.698885      -1.018898       2.395635                    0.997856       3.340672       8.968282       0.520110       1.176877      -0.735433      -0.014946      -0.010809      -0.030698       0.035813      -0.000570       0.000848       0.012740       0.018074       0.033726      -0.019905       0.003422       0.016483              1.751636       1.930683       0.155906       0.286862       1.520054       0.155372       1.804171           0.000001
           19              H      -0.869734      19.288977      17.859573       0.129012       1.099237 0.80406898E+01  0.77212324E+02                                 1.615391                            1.549220      -0.882010       2.466493                    0.999010       3.120989       8.006392       0.569834       1.119346      -0.750390      -0.011915       0.011206       0.033205       0.037015       0.000753       0.000090       0.010328       0.017665       0.034651      -0.018216       0.003070       0.015146              1.617844       1.712245      -0.116934      -0.251573       1.336397       0.178358       1.804891          -0.000002
           20              H       1.387194      19.250849      17.734478       0.106156       1.275273 0.94258576E+01  0.95219987E+02                                 1.868911                            1.739239      -0.992080       2.411511                    0.997734       3.408074       9.293928       0.503814       1.203452      -0.728893       0.024826       0.011257       0.045493       0.053035       0.001607       0.003457       0.011312       0.015998       0.053473      -0.020287      -0.001523       0.021810              1.938613       2.104672       0.235433       0.505595       1.645821       0.234645       2.065347          -0.000001
           21              H       8.326842      16.967156      14.726366       0.123025       1.091647 0.80131873E+01  0.77326176E+02                                 1.637958                            1.568938      -0.896740       2.450587                    0.998906       3.231474       8.467889       0.550995       1.151960      -0.740745       0.013731      -0.026545      -0.019608       0.035745      -0.000425       0.001140       0.015483       0.002847      -0.013716      -0.017636       0.003754       0.013881              1.652094       1.751711      -0.208734      -0.190601       1.767982       0.291384       1.436589           0.000001
           22              H       6.056770      17.057460      14.767095       0.106794       1.141539 0.80523618E+01  0.79126315E+02                                 1.804333                            1.655704      -1.056313       2.382566                    0.996863       3.502339       9.787447       0.488242       1.276654      -0.709844      -0.024789      -0.033268      -0.030476       0.051479       0.001520       0.002220       0.018425      -0.002038      -0.009809      -0.018995       0.000269       0.018726              1.907474       2.119210       0.464083       0.387863       1.925697       0.367043       1.677516           0.000001
           23              H       6.118923      19.991343      17.385374       0.100484       1.234801 0.88962892E+01  0.88423494E+02                                 1.810434                            1.673728      -0.888026       2.450536                    0.998934       3.384418       9.101927       0.521862       1.180843      -0.733658      -0.021547       0.029360       0.032338       0.048704       0.003827      -0.002640       0.015796      -0.005025       0.000376      -0.016079      -0.001099       0.017179              1.889182       2.053963      -0.463858      -0.354904       1.878594       0.385943       1.734989          -0.000000
           24              H       8.376476      -0.018061      17.344645       0.124011       1.154409 0.86137651E+01  0.84309213E+02                                 1.681631                            1.613185      -0.919417       2.442167                    0.998708       3.216601       8.381935       0.552354       1.132940      -0.746729       0.014682       0.024966       0.020844       0.035683       0.001104      -0.000572       0.016651       0.001544      -0.012898      -0.018414       0.002966       0.015448              1.691479       1.837160       0.223454       0.231413       1.667963       0.271512       1.569315          -0.000001
           25              H       1.544773      10.318760      11.741528       0.100723       1.262373 0.92713806E+01  0.93241149E+02                                 1.854890                            1.723329      -0.860119       2.470066                    0.998757       3.393416       9.222861       0.507014       1.201221      -0.729483       0.021708      -0.029481      -0.036390       0.051619       0.001460      -0.003446       0.017405      -0.000121       0.013403      -0.017310      -0.001697       0.019008              1.931653       2.107529      -0.453393      -0.390012       1.844566       0.375415       1.842863          -0.000001
           26              H      -0.726706      10.232469      11.761892       0.129094       1.100481 0.80633454E+01  0.77601699E+02                                 1.627044                            1.559308      -0.879241       2.466142                    0.999108       3.135989       8.093699       0.562821       1.130784      -0.747354      -0.013290      -0.021652      -0.024249       0.035121       0.000373       0.000915       0.016156       0.005167      -0.000503      -0.017538       0.002604       0.014934              1.637186       1.797336       0.237989       0.206158       1.521014       0.274395       1.593210          -0.000001
           27              H      -0.673800      12.953636      14.764185       0.126420       1.120497 0.84473637E+01  0.82799731E+02                                 1.690297                            1.631923      -0.876621       2.464320                    0.999150       3.245680       8.640280       0.528553       1.182251      -0.734165      -0.013997       0.020782       0.027110       0.036915       0.000837      -0.001932       0.015838       0.008452       0.006984      -0.017996       0.003139       0.014857              1.695230       1.838043      -0.208805      -0.177196       1.659341       0.270427       1.588306           0.000001
           28              H       1.647974      12.999791      14.624544       0.099590       1.190240 0.86254393E+01  0.86799764E+02                                 1.893663                            1.742112      -1.242147       2.287024                    0.994277       3.757485      10.858504       0.461282       1.319479      -0.699368       0.024919       0.033755       0.026754       0.049761       0.000576      -0.000007       0.014860       0.000780      -0.019900      -0.017469       0.003691       0.013777              1.997822       2.125396       0.473553       0.459138       1.961721       0.414773       1.906348           0.000001
           29              H       8.668889       9.718739      12.527011       0.123907       1.199395 0.91753352E+01  0.91934645E+02                                 1.776848                            1.706459      -0.958712       2.423869                    0.998404       3.359783       9.082056       0.513627       1.190148      -0.731975       0.017345      -0.031090      -0.010591       0.037143      -0.001503       0.000158       0.011958      -0.008001      -0.039719      -0.018226       0.002510       0.015717              1.789861       1.940516      -0.279755      -0.133917       1.959102       0.181454       1.469964           0.000000
           30              H       6.340684       9.788975      12.524102       0.085711       1.236575 0.90623212E+01  0.91746562E+02                                 1.890020                            1.744986      -1.146517       2.315446                    0.995819       3.780826      10.734409       0.480153       1.260015      -0.711973      -0.022252      -0.035946      -0.020820       0.047125      -0.000385      -0.002029       0.011908      -0.013508      -0.024713      -0.014190      -0.002473       0.016663              1.991448       2.181674       0.586551       0.266720       2.216380       0.310162       1.576289           0.000000
           31              H       6.334790      13.371042      14.013612       0.101737       1.162557 0.82405477E+01  0.81050999E+02                                 1.793337                            1.650971      -0.956571       2.419277                    0.998472       3.452151       9.500186       0.502053       1.240378      -0.718450      -0.024515       0.041228       0.014833       0.050207       0.000900      -0.003474       0.013123      -0.016295      -0.030097      -0.016860      -0.002236       0.019097              1.891821       2.035336      -0.547259      -0.126289       2.218748       0.214301       1.421380           0.000001
           32              H       8.663795      13.332913      14.188164       0.122220       1.127004 0.82245666E+01  0.80092631E+02                                 1.687001                            1.599281      -1.029081       2.389777                    0.998015       3.315296       8.801801       0.539335       1.166186      -0.736555       0.016693       0.026694       0.017229       0.035890      -0.000032       0.001887       0.014096      -0.003207      -0.028712      -0.017918       0.003236       0.014682              1.715804       1.856366       0.266204       0.180063       1.918447       0.254232       1.372601           0.000001
           33              H       3.433771       2.313794      23.052494       0.291640       0.662992 0.43072297E+01  0.35895475E+02                                 1.229537                            1.191812      -1.016732       2.501089                    0.999881       2.417011       6.053018       0.594314       1.236655      -0.721513       0.019533      -0.032902       0.002584       0.038351      -0.020611      -0.008055      -0.004332      -0.014576       0.009894      -0.026298       0.006003       0.020295              1.258321       1.124062      -0.175948      -0.085903       1.287241      -0.035163       1.363659          -0.000001
           34              H       4.037609       2.452261      21.088784       0.291641       0.674349 0.44072730E+01  0.36902605E+02                                 1.240334                            1.203839      -1.000390       2.509153                    0.999898       2.409791       6.028835       0.593227       1.233100      -0.722777       0.027075      -0.027916       0.005959       0.039343      -0.024010       0.000498      -0.003424      -0.002206       0.026736      -0.028599       0.008315       0.020284              1.265910       1.176136      -0.196067       0.018846       1.231723      -0.043866       1.389871          -0.000002
           35              H       0.844191       3.907162      27.681029       0.133051       1.151691 0.85268469E+01  0.86100137E+02                                 1.886390                            1.759138      -1.535114       2.159751                    0.991994       3.866363      11.424037       0.445706       1.360951      -0.689635      -0.019604       0.005756       0.035414       0.040885      -0.003191      -0.008728      -0.000535       0.006199       0.016318      -0.008926      -0.003197       0.012123              1.966167       1.680186      -0.081024      -0.394618       1.849667       0.069685       2.368648           0.000001
           36              H       2.309267       1.394698      24.864925       0.136974       1.162636 0.86485461E+01  0.85442723E+02                                 1.741326                            1.653744      -1.153840       2.337061                    0.997112       3.335665       8.973347       0.522817       1.185836      -0.732143       0.001719      -0.036554      -0.011489       0.038356      -0.002396      -0.006520       0.009992      -0.016962       0.000978      -0.012507      -0.003884       0.016391              1.783730       1.412856      -0.101401      -0.113168       2.198578       0.017369       1.739757          -0.000001
           37              H       2.166680       5.438320      24.137625       0.141935       1.268827 0.97411936E+01  0.10017449E+03                                 1.905142                            1.799849      -1.451208       2.195951                    0.994285       3.682273      10.453932       0.477606       1.247072      -0.715539       0.001423       0.033212      -0.024163       0.041096       0.000712      -0.006294      -0.009333      -0.009366      -0.012684      -0.012383      -0.000704       0.013087              1.949774       1.470133       0.047199      -0.182663       2.138976      -0.262232       2.240214          -0.000001
           38              H       3.474581       1.422793      18.994161       0.134038       1.186361 0.88070782E+01  0.87291799E+02                                 1.753912                            1.659978      -1.159622       2.330822                    0.996976       3.359163       9.013019       0.526696       1.173287      -0.735044       0.002768      -0.035847       0.011882       0.037866       0.000766       0.003234      -0.009842      -0.020390       0.005841      -0.012482      -0.003650       0.016132              1.798937       1.377044      -0.088567       0.018782       2.231162      -0.064454       1.788606          -0.000001
           39              H       2.985653       3.907162      15.823134       0.131839       1.074741 0.78428996E+01  0.77903555E+02                                 1.827982                            1.706184      -1.578935       2.137373                    0.991598       3.926292      11.675610       0.443016       1.391895      -0.682708      -0.005060       0.005381      -0.039537       0.040221      -0.001468       0.003230       0.000650       0.001491       0.030027      -0.006978      -0.003734       0.010713              1.904373       1.464401      -0.020570       0.094961       1.805052      -0.080038       2.443665           0.000001
           40              H       3.149127       5.444340      19.590547       0.144435       1.300868 0.99933970E+01  0.10325798E+03                                 1.931469                            1.819675      -1.440207       2.205362                    0.994178       3.634096      10.286663       0.477079       1.242527      -0.717364      -0.000859       0.033473       0.022633       0.040416      -0.000621       0.007803       0.009632      -0.011292       0.002379      -0.013312      -0.000656       0.013969              1.978623       1.438472      -0.005135      -0.035413       2.181940       0.276517       2.315457          -0.000002
           41              H       7.884238       7.778202       0.477109       0.098548       1.192626 0.87925407E+01  0.88427085E+02                                 1.870338                            1.741502      -0.978477       2.415856                    0.996919       3.586009      10.178311       0.470837       1.293496      -0.706667      -0.021263      -0.020529       0.037441       0.047702       0.000795       0.000047      -0.012100       0.013345       0.022662      -0.016557       0.002914       0.013643              1.946955       2.113658       0.248682      -0.576331       1.632516      -0.273534       2.094691           0.000001
           42              H      10.154369       7.804290       0.465472       0.121004       1.190201 0.91966169E+01  0.92025386E+02                                 1.755038                            1.698885      -1.018897       2.395635                    0.997856       3.340672       8.968281       0.520110       1.176877      -0.735433       0.014946      -0.010809       0.030698       0.035813       0.000570       0.000848      -0.012740       0.018074       0.033726      -0.019905       0.003422       0.016483              1.751636       1.930682      -0.155906       0.286862       1.520054      -0.155372       1.804171           0.000001
           43              H       5.509754       9.255177      25.778413       0.129012       1.099237 0.80406943E+01  0.77212377E+02                                 1.615391                            1.549221      -0.882010       2.466493                    0.999010       3.120989       8.006392       0.569834       1.119346      -0.750390       0.011915       0.011206      -0.033205       0.037015      -0.000753       0.000090      -0.010328       0.017665       0.034651      -0.018216       0.003070       0.015146              1.617845       1.712244       0.116934      -0.251573       1.336397      -0.178358       1.804892          -0.000002
           44              H       3.252826       9.217049      25.903509       0.106156       1.275273 0.94258563E+01  0.95219979E+02                                 1.868912                            1.739239      -0.992080       2.411511                    0.997734       3.408073       9.293928       0.503813       1.203453      -0.728893      -0.024826       0.011257      -0.045493       0.053035      -0.001607       0.003457      -0.011312       0.015998       0.053473      -0.020287      -0.001523       0.021810              1.938614       2.104673      -0.235433       0.505596       1.645822      -0.234645       2.065348          -0.000001
           45              H      -3.686822       6.933356      28.911621       0.123025       1.091648 0.80131906E+01  0.77326212E+02                                 1.637959                            1.568938      -0.896740       2.450587                    0.998906       3.231474       8.467888       0.550995       1.151960      -0.740745      -0.013731      -0.026545       0.019608       0.035745       0.000425       0.001140      -0.015483       0.002847      -0.013716      -0.017636       0.003754       0.013881              1.652094       1.751710       0.208734      -0.190602       1.767982      -0.291384       1.436590           0.000001
           46              H      -1.416750       7.023660      28.870892       0.106794       1.141540 0.80523659E+01  0.79126364E+02                                 1.804333                            1.655704      -1.056313       2.382566                    0.996863       3.502339       9.787447       0.488242       1.276654      -0.709844       0.024789      -0.033268       0.030476       0.051479      -0.001520       0.002220      -0.018425      -0.002038      -0.009809      -0.018995       0.000269       0.018726              1.907475       2.119210      -0.464083       0.387863       1.925697      -0.367043       1.677517           0.000001
           47              H      -1.478903       9.957543      26.252613       0.100484       1.234801 0.88962845E+01  0.88423438E+02                                 1.810433                            1.673727      -0.888026       2.450536                    0.998934       3.384418       9.101927       0.521862       1.180843      -0.733658       0.021547       0.029360      -0.032338       0.048704      -0.003827      -0.002640      -0.015796      -0.005025       0.000376      -0.016079      -0.001099       0.017179              1.889182       2.053963       0.463859      -0.354904       1.878594      -0.385943       1.734988          -0.000000
           48              H      -3.736456      10.015739      26.293341       0.124011       1.154409 0.86137641E+01  0.84309193E+02                                 1.681630                            1.613185      -0.919417       2.442167                    0.998708       3.216601       8.381932       0.552354       1.132939      -0.746729      -0.014682       0.024966      -0.020844       0.035683      -0.001104      -0.000572      -0.016651       0.001544      -0.012898      -0.018414       0.002966       0.015448              1.691478       1.837159      -0.223454       0.231412       1.667962      -0.271512       1.569315          -0.000001
           49              H       7.589567       0.284960       2.804468       0.100723       1.262373 0.92713865E+01  0.93241224E+02                                 1.854891                            1.723329      -0.860119       2.470066                    0.998757       3.393416       9.222862       0.507014       1.201222      -0.729483      -0.021708      -0.029481       0.036390       0.051619      -0.001460      -0.003446      -0.017405      -0.000121       0.013403      -0.017310      -0.001697       0.019008              1.931653       2.107529       0.453392      -0.390012       1.844566      -0.375415       1.842864          -0.000001
           50              H       9.861046       0.198669       2.784104       0.129094       1.100481 0.80633494E+01  0.77601746E+02                                 1.627045                            1.559308      -0.879242       2.466142                    0.999108       3.135990       8.093702       0.562821       1.130784      -0.747354       0.013290      -0.021652       0.024249       0.035121      -0.000373       0.000915      -0.016156       0.005167      -0.000503      -0.017538       0.002604       0.014934              1.637187       1.797336      -0.237989       0.206158       1.521014      -0.274396       1.593210          -0.000001
           51              H       5.313820       2.919836      28.873801       0.126420       1.120497 0.84473635E+01  0.82799729E+02                                 1.690297                            1.631923      -0.876621       2.464320                    0.999150       3.245680       8.640280       0.528553       1.182251      -0.734165       0.013997       0.020782      -0.027110       0.036915      -0.000837      -0.001932      -0.015838       0.008452       0.006984      -0.017996       0.003139       0.014857              1.695230       1.838043       0.208805      -0.177196       1.659341      -0.270427       1.588306           0.000001
           52              H       2.992046       2.965991      29.013443       0.099590       1.190240 0.86254387E+01  0.86799759E+02                                 1.893663                            1.742113      -1.242147       2.287024                    0.994277       3.757485      10.858505       0.461282       1.319479      -0.699368      -0.024919       0.033755      -0.026754       0.049761      -0.000576      -0.000007      -0.014860       0.000780      -0.019900      -0.017469       0.003691       0.013777              1.997822       2.125396      -0.473553       0.459137       1.961721      -0.414773       1.906348           0.000001
           53              H       0.465451      19.752539       2.018984       0.123907       1.199395 0.91753332E+01  0.91934623E+02                                 1.776848                            1.706459      -0.958712       2.423869                    0.998404       3.359783       9.082057       0.513627       1.190149      -0.731975      -0.017345      -0.031090       0.010591       0.037143       0.001503       0.000158      -0.011958      -0.008001      -0.039719      -0.018226       0.002510       0.015717              1.789861       1.940516       0.279756      -0.133916       1.959103      -0.181453       1.469964           0.000000
           54              H       2.793656      19.822775       2.021893       0.085711       1.236575 0.90623212E+01  0.91746562E+02                                 1.890020                            1.744986      -1.146517       2.315446                    0.995819       3.780826      10.734409       0.480153       1.260015      -0.711973       0.022252      -0.035946       0.020820       0.047125       0.000385      -0.002029      -0.011908      -0.013508      -0.024713      -0.014190      -0.002473       0.016663              1.991448       2.181674      -0.586551       0.266720       2.216380      -0.310162       1.576289           0.000000
           55              H       2.799550       3.337242       0.532383       0.101737       1.162558 0.82405499E+01  0.81051026E+02                                 1.793337                            1.650971      -0.956571       2.419277                    0.998472       3.452151       9.500186       0.502053       1.240378      -0.718450       0.024515       0.041228      -0.014833       0.050207      -0.000900      -0.003474      -0.013123      -0.016295      -0.030097      -0.016860      -0.002236       0.019097              1.891822       2.035336       0.547259      -0.126289       2.218748      -0.214301       1.421381           0.000001
           56              H       0.470545       3.299113       0.357831       0.122220       1.127004 0.82245691E+01  0.80092659E+02                                 1.687001                            1.599281      -1.029081       2.389777                    0.998015       3.315296       8.801800       0.539335       1.166185      -0.736555      -0.016693       0.026694      -0.017229       0.035890       0.000032       0.001887      -0.014096      -0.003207      -0.028712      -0.017918       0.003236       0.014682              1.715804       1.856365      -0.266204       0.180063       1.918446      -0.254232       1.372601           0.000001
           57              H       5.680931       7.720006       8.506498       0.291640       0.662992 0.43072300E+01  0.35895480E+02                                 1.229538                            1.191812      -1.016732       2.501089                    0.999881       2.417011       6.053019       0.594314       1.236655      -0.721513       0.019533       0.032902       0.002584       0.038351       0.020611      -0.008055       0.004332      -0.014576       0.009894      -0.026298       0.006003       0.020295              1.258321       1.124062       0.175948      -0.085903       1.287241       0.035163       1.363659          -0.000001
           58              H       6.284769       7.581539       6.542789       0.291641       0.674349 0.44072716E+01  0.36902588E+02                                 1.240333                            1.203839      -1.000390       2.509153                    0.999898       2.409791       6.028834       0.593227       1.233100      -0.722777       0.027075       0.027916       0.005959       0.039343       0.024010       0.000498       0.003424      -0.002206       0.026736      -0.028599       0.008315       0.020284              1.265909       1.176135       0.196066       0.018846       1.231722       0.043865       1.389871          -0.000002
           59              H       3.091351       6.126638      13.135034       0.133051       1.151692 0.85268534E+01  0.86100218E+02                                 1.886391                            1.759138      -1.535114       2.159751                    0.991994       3.866363      11.424037       0.445706       1.360951      -0.689635      -0.019604      -0.005756       0.035414       0.040885       0.003191      -0.008728       0.000535       0.006199       0.016318      -0.008926      -0.003197       0.012123              1.966167       1.680186       0.081024      -0.394618       1.849667      -0.069685       2.368649           0.000001
           60              H       4.556427       8.639102      10.318929       0.136974       1.162637 0.86485482E+01  0.85442749E+02                                 1.741326                            1.653744      -1.153841       2.337061                    0.997112       3.335665       8.973347       0.522817       1.185836      -0.732143       0.001719       0.036554      -0.011489       0.038356       0.002396      -0.006520      -0.009992      -0.016962       0.000978      -0.012507      -0.003884       0.016391              1.783731       1.412856       0.101401      -0.113168       2.198578      -0.017370       1.739758          -0.000001
           61              H       4.413840       4.595480       9.591629       0.141935       1.268827 0.97411890E+01  0.10017443E+03                                 1.905142                            1.799849      -1.451208       2.195951                    0.994285       3.682272      10.453929       0.477606       1.247072      -0.715539       0.001423      -0.033212      -0.024163       0.041096      -0.000712      -0.006294       0.009333      -0.009366      -0.012684      -0.012383      -0.000704       0.013087              1.949774       1.470133      -0.047199      -0.182663       2.138976       0.262232       2.240214          -0.000001
           62              H       5.721741       8.611007       4.448165       0.134038       1.186361 0.88070775E+01  0.87291787E+02                                 1.753912                            1.659978      -1.159622       2.330822                    0.996976       3.359164       9.013020       0.526697       1.173286      -0.735045       0.002768       0.035847       0.011882       0.037866      -0.000766       0.003234       0.009842      -0.020390       0.005841      -0.012483      -0.003650       0.016132              1.798936       1.377043       0.088568       0.018782       2.231161       0.064453       1.788604          -0.000001
           63              H       5.232813       6.126638       1.277138       0.131839       1.074741 0.78429052E+01  0.77903625E+02                                 1.827982                            1.706185      -1.578935       2.137373                    0.991598       3.926292      11.675611       0.443015       1.391895      -0.682708      -0.005060      -0.005381      -0.039537       0.040221       0.001468       0.003230      -0.000650       0.001491       0.030027      -0.006978      -0.003734       0.010713              1.904373       1.464402       0.020570       0.094961       1.805053       0.080038       2.443666           0.000001
           64              H       5.396287       4.589460       5.044551       0.144435       1.300868 0.99933954E+01  0.10325796E+03                                 1.931468                            1.819675      -1.440207       2.205362                    0.994178       3.634096      10.286662       0.477079       1.242526      -0.717364      -0.000859      -0.033473       0.022633       0.040416       0.000621       0.007803      -0.009632      -0.011292       0.002379      -0.013312      -0.000656       0.013969              1.978623       1.438472       0.005135      -0.035413       2.181940      -0.276517       2.315456          -0.000002
           65              H       5.637078       2.255598      15.023104       0.098548       1.192626 0.87925409E+01  0.88427088E+02                                 1.870338                            1.741502      -0.978477       2.415856                    0.996919       3.586009      10.178311       0.470837       1.293496      -0.706667      -0.021263       0.020529       0.037441       0.047702      -0.000795       0.000047       0.012100       0.013345       0.022662      -0.016557       0.002914       0.013643              1.946955       2.113658      -0.248682      -0.576331       1.632516       0.273534       2.094691           0.000001
           66              H       7.907209       2.229510      15.011467       0.121004       1.190201 0.91966127E+01  0.92025337E+02                                 1.755038                            1.698885      -1.018898       2.395635                    0.997856       3.340672       8.968282       0.520110       1.176877      -0.735433       0.014946       0.010809       0.030698       0.035813      -0.000570       0.000848       0.012740       0.018074       0.033726      -0.019905       0.003422       0.016483              1.751636       1.930683       0.155906       0.286862       1.520054       0.155372       1.804171           0.000001
           67              H       7.756914       0.778623      11.232418       0.129012       1.099237 0.80406857E+01  0.77212271E+02                                 1.615390                            1.549219      -0.882009       2.466493                    0.999010       3.120989       8.006390       0.569835       1.119345      -0.750390       0.011915      -0.011206      -0.033205       0.037015       0.000753       0.000090       0.010328       0.017665       0.034651      -0.018216       0.003070       0.015146              1.617843       1.712244      -0.116934      -0.251573       1.336396       0.178358       1.804890          -0.000002
           68              H       5.499986       0.816751      11.357513       0.106156       1.275273 0.94258590E+01  0.95220004E+02                                 1.868911                            1.739239      -0.992080       2.411511                    0.997734       3.408074       9.293928       0.503814       1.203452      -0.728893      -0.024826      -0.011257      -0.045493       0.053035       0.001607       0.003457       0.011312       0.015998       0.053473      -0.020287      -0.001523       0.021810              1.938613       2.104672       0.235433       0.505596       1.645821       0.234645       2.065347          -0.000001
           69              H      -1.439662       3.100444      14.365625       0.123025       1.091647 0.80131869E+01  0.77326168E+02                                 1.637958                            1.568938      -0.896740       2.450587                    0.998906       3.231474       8.467888       0.550995       1.151960      -0.740745      -0.013731       0.026545       0.019608       0.035745      -0.000425       0.001140       0.015483       0.002847      -0.013716      -0.017636       0.003754       0.013881              1.652094       1.751710      -0.208734      -0.190601       1.767982       0.291384       1.436589           0.000001
           70              H       0.830410       3.010140      14.324896       0.106794       1.141539 0.80523622E+01  0.79126318E+02                                 1.804332                            1.655704      -1.056313       2.382566                    0.996863       3.502339       9.787446       0.488242       1.276654      -0.709844       0.024789       0.033268       0.030476       0.051479       0.001520       0.002220       0.018425      -0.002038      -0.009809      -0.018995       0.000269       0.018726              1.907474       2.119210       0.464083       0.387863       1.925697       0.367043       1.677516           0.000001
           71              H       0.768257       0.076257      11.706617       0.100484       1.234801 0.88962892E+01  0.88423494E+02                                 1.810434                            1.673728      -0.888026       2.450536                    0.998934       3.384418       9.101927       0.521862       1.180843      -0.733658       0.021547      -0.029360      -0.032338       0.048704       0.003827      -0.002640       0.015796      -0.005025       0.000376      -0.016079      -0.001099       0.017179              1.889182       2.053963      -0.463858      -0.354904       1.878594       0.385943       1.734989          -0.000000
           72              H      -1.489296       0.018061      11.747346       0.124011       1.154409 0.86137651E+01  0.84309213E+02                                 1.681631                            1.613185      -0.919417       2.442166                    0.998708       3.216601       8.381935       0.552354       1.132940      -0.746729      -0.014682      -0.024966      -0.020844       0.035683       0.001104      -0.000572       0.016651       0.001544      -0.012898      -0.018414       0.002966       0.015448              1.691479       1.837160       0.223454       0.231413       1.667963       0.271512       1.569315          -0.000001
           73              H       5.342407       9.748840      17.350463       0.100723       1.262373 0.92713806E+01  0.93241149E+02                                 1.854890                            1.723329      -0.860119       2.470066                    0.998757       3.393416       9.222861       0.507014       1.201221      -0.729483      -0.021708       0.029481       0.036390       0.051619       0.001460      -0.003446       0.017405      -0.000121       0.013403      -0.017310      -0.001697       0.019008              1.931653       2.107529      -0.453393      -0.390012       1.844566       0.375415       1.842863          -0.000001
           74              H       7.613886       9.835131      17.330099       0.129094       1.100481 0.80633443E+01  0.77601685E+02                                 1.627044                            1.559308      -0.879241       2.466143                    0.999108       3.135989       8.093699       0.562821       1.130784      -0.747354       0.013290       0.021652       0.024249       0.035121       0.000373       0.000915       0.016156       0.005167      -0.000503      -0.017538       0.002604       0.014934              1.637186       1.797336       0.237989       0.206158       1.521013       0.274395       1.593210          -0.000001
           75              H       7.560980       7.113964      14.327806       0.126420       1.120497 0.84473637E+01  0.82799731E+02                                 1.690297                            1.631923      -0.876621       2.464320                    0.999150       3.245680       8.640280       0.528553       1.182251      -0.734165       0.013997      -0.020782      -0.027110       0.036915       0.000837      -0.001932       0.015838       0.008452       0.006984      -0.017996       0.003139       0.014857              1.695230       1.838043      -0.208805      -0.177196       1.659341       0.270427       1.588306           0.000001
           76              H       5.239206       7.067809      14.467447       0.099590       1.190240 0.86254393E+01  0.86799764E+02                                 1.893663                            1.742112      -1.242147       2.287024                    0.994277       3.757485      10.858504       0.461282       1.319479      -0.699368      -0.024919      -0.033755      -0.026754       0.049761       0.000576      -0.000007       0.014860       0.000780      -0.019900      -0.017469       0.003691       0.013777              1.997822       2.125396       0.473553       0.459138       1.961721       0.414773       1.906348           0.000001
           77              H      -1.781709      10.348861      16.564980       0.123907       1.199395 0.91753357E+01  0.91934653E+02                                 1.776848                            1.706459      -0.958712       2.423869                    0.998404       3.359783       9.082057       0.513627       1.190149      -0.731975      -0.017345       0.031090       0.010591       0.037143      -0.001503       0.000158       0.011958      -0.008001      -0.039719      -0.018226       0.002510       0.015717              1.789861       1.940516      -0.279755      -0.133917       1.959103       0.181454       1.469964           0.000000
           78              H       0.546496      10.278625      16.567889       0.085711       1.236576 0.90623217E+01  0.91746566E+02                                 1.890020                            1.744986      -1.146517       2.315446                    0.995819       3.780826      10.734408       0.480153       1.260015      -0.711974       0.022252       0.035946       0.020820       0.047125      -0.000385      -0.002029       0.011908      -0.013508      -0.024713      -0.014190      -0.002473       0.016663              1.991448       2.181673       0.586551       0.266720       2.216380       0.310162       1.576289           0.000000
           79              H       0.552390       6.696558      15.078379       0.101737       1.162558 0.82405479E+01  0.81051000E+02                                 1.793337                            1.650971      -0.956571       2.419277                    0.998472       3.452151       9.500185       0.502053       1.240377      -0.718450       0.024515      -0.041228      -0.014833       0.050207       0.000900      -0.003474       0.013123      -0.016295      -0.030097      -0.016860      -0.002236       0.019097              1.891821       2.035335      -0.547259      -0.126289       2.218748       0.214301       1.421380           0.000001
           80              H      -1.776615       6.734687      14.903827       0.122220       1.127004 0.82245663E+01  0.80092625E+02                                 1.687001                            1.599281      -1.029081       2.389777                    0.998015       3.315296       8.801800       0.539335       1.166185      -0.736555      -0.016693      -0.026694      -0.017229       0.035890      -0.000032       0.001887       0.014096      -0.003207      -0.028712      -0.017918       0.003236       0.014682              1.715804       1.856365       0.266204       0.180063       1.918446       0.254232       1.372601           0.000001
           81              H       3.453409      17.753806       6.039497       0.291640       0.662992 0.43072300E+01  0.35895480E+02                                 1.229538                            1.191812      -1.016732       2.501089                    0.999881       2.417011       6.053019       0.594314       1.236655      -0.721513      -0.019533       0.032902      -0.002584       0.038351      -0.020611      -0.008055      -0.004332      -0.014576       0.009894      -0.026298       0.006003       0.020295              1.258321       1.124062      -0.175948      -0.085903       1.287241      -0.035163       1.363659          -0.000001
           82              H       2.849571      17.615339       8.003207       0.291641       0.674349 0.44072730E+01  0.36902605E+02                                 1.240334                            1.203839      -1.000390       2.509153                    0.999898       2.409791       6.028835       0.593227       1.233100      -0.722777      -0.027075       0.027916      -0.005959       0.039343      -0.024010       0.000498      -0.003424      -0.002206       0.026736      -0.028599       0.008315       0.020284              1.265910       1.176136      -0.196067       0.018846       1.231723      -0.043866       1.389872          -0.000002
           83              H       6.042989      16.160438       1.410962       0.133051       1.151691 0.85268476E+01  0.86100144E+02                                 1.886390                            1.759138      -1.535114       2.159751                    0.991994       3.866363      11.424036       0.445706       1.360951      -0.689635       0.019604      -0.005756      -0.035414       0.040885      -0.003191      -0.008728      -0.000535       0.006199       0.016318      -0.008926      -0.003197       0.012123              1.966167       1.680185      -0.081024      -0.394618       1.849667       0.069685       2.368648           0.000001
           84              H       4.577913      18.672902       4.227066       0.136974       1.162636 0.86485461E+01  0.85442723E+02                                 1.741326                            1.653744      -1.153840       2.337061                    0.997112       3.335665       8.973347       0.522817       1.185836      -0.732143      -0.001719       0.036554       0.011489       0.038356      -0.002396      -0.006520       0.009992      -0.016962       0.000978      -0.012507      -0.003884       0.016391              1.783730       1.412856      -0.101401      -0.113168       2.198578       0.017369       1.739757          -0.000001
           85              H       4.720500      14.629280       4.954366       0.141935       1.268827 0.97411893E+01  0.10017444E+03                                 1.905141                            1.799849      -1.451208       2.195951                    0.994285       3.682272      10.453928       0.477606       1.247071      -0.715539      -0.001423      -0.033212       0.024163       0.041096       0.000712      -0.006294      -0.009333      -0.009366      -0.012684      -0.012383      -0.000704       0.013087              1.949774       1.470133       0.047199      -0.182663       2.138975      -0.262232       2.240213          -0.000001
           86              H       3.412599      18.644807      10.097830       0.134038       1.186362 0.88070819E+01  0.87291842E+02                                 1.753912                            1.659978      -1.159622       2.330821                    0.996976       3.359164       9.013021       0.526697       1.173286      -0.735045      -0.002768       0.035847      -0.011882       0.037866       0.000766       0.003234      -0.009842      -0.020390       0.005841      -0.012482      -0.003650       0.016132              1.798937       1.377044      -0.088567       0.018782       2.231162      -0.064454       1.788606          -0.000001
           87              H       3.901527      16.160438      13.268857       0.131839       1.074741 0.78428996E+01  0.77903555E+02                                 1.827982                            1.706184      -1.578935       2.137373                    0.991598       3.926292      11.675610       0.443016       1.391895      -0.682708       0.005060      -0.005381       0.039537       0.040221      -0.001468       0.003230       0.000650       0.001491       0.030027      -0.006978      -0.003734       0.010713              1.904373       1.464401      -0.020570       0.094961       1.805052      -0.080038       2.443665           0.000001
           88              H       3.738053      14.623260       9.501444       0.144435       1.300868 0.99933970E+01  0.10325798E+03                                 1.931469                            1.819675      -1.440207       2.205362                    0.994178       3.634096      10.286663       0.477079       1.242527      -0.717364       0.000859      -0.033473      -0.022633       0.040416      -0.000621       0.007803       0.009632      -0.011292       0.002379      -0.013312      -0.000656       0.013969              1.978623       1.438472      -0.005135      -0.035413       2.181940       0.276517       2.315457          -0.000002
           89              H      -0.997058      12.289398      28.614882       0.098548       1.192626 0.87925407E+01  0.88427085E+02                                 1.870338                            1.741502      -0.978477       2.415856                    0.996919       3.586009      10.178311       0.470837       1.293496      -0.706667       0.021263       0.020529      -0.037441       0.047702       0.000795       0.000047      -0.012100       0.013345       0.022662      -0.016557       0.002914       0.013643              1.946955       2.113658       0.248682      -0.576331       1.632516      -0.273534       2.094691           0.000001
           90              H      -3.267189      12.263310      28.626519       0.121004       1.190202 0.91966182E+01  0.92025402E+02                                 1.755038                            1.698885      -1.018898       2.395635                    0.997856       3.340672       8.968281       0.520110       1.176877      -0.735433      -0.014946       0.010809      -0.030698       0.035813       0.000570       0.000848      -0.012740       0.018074       0.033726      -0.019905       0.003422       0.016483              1.751636       1.930682      -0.155906       0.286862       1.520054      -0.155372       1.804171           0.000001
           91              H       1.377426      10.812423       3.313578       0.129012       1.099237 0.80406934E+01  0.77212363E+02                                 1.615391                            1.549220      -0.882009       2.466493                    0.999010       3.120989       8.006391       0.569834       1.119346      -0.750390      -0.011915      -0.011206       0.033205       0.037015      -0.000753       0.000090      -0.010328       0.017665       0.034651      -0.018216       0.003070       0.015146              1.617844       1.712244       0.116934      -0.251573       1.336397      -0.178358       1.804892          -0.000002
           92              H       3.634354      10.850551       3.188482       0.106156       1.275273 0.94258559E+01  0.95219971E+02                                 1.868912                            1.739239      -0.992080       2.411511                    0.997734       3.408073       9.293927       0.503814       1.203453      -0.728893       0.024826      -0.011257       0.045493       0.053035      -0.001607       0.003457      -0.011312       0.015998       0.053473      -0.020287      -0.001523       0.021810              1.938614       2.104672      -0.235433       0.505596       1.645822      -0.234645       2.065347          -0.000001
           93              H      10.574002      13.134244       0.180370       0.123025       1.091648 0.80131906E+01  0.77326212E+02                                 1.637959                            1.568938      -0.896740       2.450587                    0.998906       3.231474       8.467888       0.550995       1.151960      -0.740745       0.013731       0.026545      -0.019608       0.035745       0.000425       0.001140      -0.015483       0.002847      -0.013716      -0.017636       0.003754       0.013881              1.652094       1.751710       0.208734      -0.190602       1.767982      -0.291384       1.436590           0.000001
           94              H       8.303930      13.043940       0.221099       0.106794       1.141540 0.80523663E+01  0.79126367E+02                                 1.804333                            1.655704      -1.056313       2.382566                    0.996863       3.502339       9.787446       0.488242       1.276654      -0.709844      -0.024789       0.033268      -0.030476       0.051479      -0.001520       0.002220      -0.018425      -0.002038      -0.009809      -0.018995       0.000269       0.018726              1.907475       2.119210      -0.464083       0.387863       1.925697      -0.367043       1.677517           0.000001
           95              H       8.366083      10.110057       2.839378       0.100484       1.234801 0.88962865E+01  0.88423466E+02                                 1.810434                            1.673728      -0.888026       2.450536                    0.998934       3.384418       9.101929       0.521861       1.180843      -0.733658      -0.021547      -0.029360       0.032338       0.048704      -0.003827      -0.002640      -0.015796      -0.005025       0.000375      -0.016079      -0.001099       0.017179              1.889182       2.053964       0.463859      -0.354904       1.878595      -0.385943       1.734988          -0.000000
           96              H      10.623636      10.051861       2.798650       0.124011       1.154409 0.86137671E+01  0.84309234E+02                                 1.681631                            1.613185      -0.919417       2.442167                    0.998708       3.216601       8.381934       0.552354       1.132939      -0.746729       0.014682      -0.024966       0.020844       0.035683      -0.001104      -0.000572      -0.016651       0.001544      -0.012898      -0.018414       0.002966       0.015448              1.691479       1.837159      -0.223454       0.231413       1.667962      -0.271512       1.569316          -0.000001
           97              H      -0.702387      19.782640      26.287523       0.100723       1.262373 0.92713843E+01  0.93241192E+02                                 1.854890                            1.723329      -0.860119       2.470066                    0.998757       3.393416       9.222860       0.507014       1.201221      -0.729483       0.021708       0.029481      -0.036390       0.051619      -0.001460      -0.003446      -0.017405      -0.000121       0.013403      -0.017310      -0.001697       0.019008              1.931653       2.107528       0.453392      -0.390011       1.844565      -0.375415       1.842864          -0.000001
           98              H      -2.973866      19.868931      26.307887       0.129094       1.100481 0.80633443E+01  0.77601685E+02                                 1.627044                            1.559308      -0.879241       2.466143                    0.999108       3.135989       8.093699       0.562821       1.130784      -0.747354      -0.013290       0.021652      -0.024249       0.035121      -0.000373       0.000915      -0.016156       0.005167      -0.000503      -0.017538       0.002604       0.014934              1.637186       1.797336      -0.237989       0.206158       1.521014      -0.274395       1.593210          -0.000001
           99              H       1.573360      17.147764       0.218190       0.126420       1.120497 0.84473635E+01  0.82799729E+02                                 1.690297                            1.631923      -0.876621       2.464320                    0.999150       3.245680       8.640280       0.528553       1.182251      -0.734165      -0.013997      -0.020782       0.027110       0.036915      -0.000837      -0.001932      -0.015838       0.008452       0.006984      -0.017996       0.003139       0.014857              1.695230       1.838043       0.208805      -0.177196       1.659341      -0.270427       1.588306           0.000001
          100              H       3.895134      17.101609       0.078548       0.099590       1.190240 0.86254387E+01  0.86799759E+02                                 1.893663                            1.742113      -1.242147       2.287024                    0.994277       3.757485      10.858505       0.461282       1.319479      -0.699368       0.024919      -0.033755       0.026754       0.049761      -0.000576      -0.000007      -0.014860       0.000780      -0.019900      -0.017469       0.003691       0.013777              1.997822       2.125396      -0.473553       0.459137       1.961721      -0.414773       1.906348           0.000001
          101              H       6.421729       0.315061      27.073007       0.123907       1.199395 0.91753327E+01  0.91934614E+02                                 1.776848                            1.706459      -0.958712       2.423869                    0.998404       3.359783       9.082056       0.513627       1.190149      -0.731975       0.017345       0.031090      -0.010591       0.037143       0.001503       0.000158      -0.011958      -0.008001      -0.039719      -0.018226       0.002510       0.015717              1.789861       1.940516       0.279756      -0.133916       1.959103      -0.181453       1.469963           0.000000
          102              H       4.093524       0.244825      27.070098       0.085711       1.236575 0.90623217E+01  0.91746566E+02                                 1.890020                            1.744986      -1.146517       2.315446                    0.995819       3.780826      10.734408       0.480153       1.260015      -0.711974      -0.022252       0.035946      -0.020820       0.047125       0.000385      -0.002029      -0.011908      -0.013508      -0.024713      -0.014190      -0.002473       0.016663              1.991448       2.181673      -0.586551       0.266720       2.216380      -0.310162       1.576289           0.000000
          103              H       4.087630      16.730358      28.559608       0.101737       1.162558 0.82405501E+01  0.81051026E+02                                 1.793337                            1.650971      -0.956571       2.419277                    0.998472       3.452151       9.500185       0.502053       1.240377      -0.718450      -0.024515      -0.041228       0.014833       0.050207      -0.000900      -0.003474      -0.013123      -0.016295      -0.030097      -0.016860      -0.002236       0.019097              1.891821       2.035335       0.547259      -0.126289       2.218748      -0.214301       1.421381           0.000001
          104              H       6.416635      16.768487      28.734160       0.122220       1.127004 0.82245691E+01  0.80092659E+02                                 1.687001                            1.599281      -1.029081       2.389777                    0.998015       3.315296       8.801800       0.539335       1.166185      -0.736555       0.016693      -0.026694       0.017229       0.035890       0.000032       0.001887      -0.014096      -0.003207      -0.028712      -0.017918       0.003236       0.014682              1.715804       1.856365      -0.266204       0.180063       1.918446      -0.254232       1.372601           0.000001
          105              C       3.369404      16.310945      17.170093       0.548478      25.906749 0.27384484E+03  0.57906258E+04                                 8.091984                            5.824926      -0.112262       2.003195                    0.999309      23.201413      65.264725       0.623415       0.464630      -1.025597       0.016009       0.043875      -0.022795       0.051971      -0.024327       0.020747       0.003876       0.166688      -0.087353      -0.073356      -0.031023       0.104380             10.437940       5.117077       1.758818      -1.414055      16.951300      -3.555003       9.245442           0.000001
          106              C       3.105358      14.908220      17.626837       0.007558      42.836022 0.43762570E+03  0.10238017E+05                                10.610086                            6.929531      -0.062164       1.979991                    0.999192      27.281298      76.574716       0.636293       0.411468      -1.074427      -0.001733      -0.040033       0.018030       0.043940      -0.000535       0.005141       0.009649       0.014892       0.036271      -0.016981       0.000207       0.016775             14.536112       6.517766       1.804105      -3.236179      22.608533      -3.172748      14.482037           0.000000
          107              C       3.382094      13.810522      16.800625      -0.158370      40.377072 0.48213521E+03  0.11722117E+05                                10.449345                            7.485353      -0.272622       1.873787                    0.999202      31.232957      93.642430       0.578072       0.435800      -1.044075       0.001299       0.002194       0.023318       0.023457      -0.003860       0.012547      -0.011162       0.069154       0.042015      -0.043767       0.007636       0.036130             13.089580       6.418886       0.729245      -2.266479      21.071480       1.807003      11.778375           0.000001
          108              C       3.053325      12.552284      17.219549      -0.023227      43.000845 0.45418668E+03  0.10736974E+05                                10.635822                            7.062478      -0.069300       1.967545                    0.999246      27.998444      79.297578       0.629140       0.411824      -1.072955      -0.002704       0.037453       0.041896       0.056261       0.003059      -0.004262      -0.009203       0.008565       0.012364      -0.011717      -0.000492       0.012209             14.516857       6.781543      -0.347524      -3.463593      20.309561       4.743867      16.459467           0.000000
          109              C       2.514101      12.315486      18.485051      -0.255470      42.503855 0.49973632E+03  0.12151838E+05                                10.529031                            7.399144      -0.016631       1.938932                    0.999666      31.665348      92.250339       0.613129       0.410822      -1.068979       0.027255      -0.014108      -0.026341       0.040444       0.011852       0.000239      -0.038492      -0.008310      -0.032317      -0.041739       0.000380       0.041359             13.883366       6.914826      -0.852958      -4.636336      13.371694       5.159427      21.363576          -0.000001
          110              C       2.247427      13.409170      19.334537       0.269520      38.425766 0.35929517E+03  0.80319232E+04                                10.082817                            6.407969      -0.115843       1.982360                    0.998957      24.931419      69.269723       0.639318       0.428569      -1.059468      -0.016435      -0.006128       0.080758       0.082640       0.014435      -0.044091      -0.002130      -0.030998       0.165859      -0.063198      -0.009561       0.072759             14.726899       7.048994       0.494422      -6.028600      11.728430       0.260618      25.403275          -0.000001
          111              C       2.590992      14.731625      18.915613      -0.213989      40.840919 0.51541019E+03  0.12695548E+05                                10.470581                            7.690613      -0.188139       1.894834                    0.998983      31.779976      94.769181       0.577840       0.430329      -1.051206       0.030103       0.014461      -0.008722       0.034516      -0.019229       0.002249       0.013474       0.036297      -0.032191      -0.030195      -0.001882       0.032077             12.994198       6.659253       1.829175      -4.197691      13.976461      -4.044529      18.346881          -0.000002
          112              C       3.339079      11.340201      16.349699       0.580697      25.513578 0.26151326E+03  0.54924637E+04                                 8.059763                            5.767387      -0.069341       2.028023                    0.999438      23.000191      65.483995       0.611416       0.476975      -1.014085       0.020520      -0.059392      -0.033623       0.071267      -0.008641       0.056252      -0.032165       0.097059      -0.015832      -0.068194      -0.022132       0.090327             10.198525       6.559695       0.057559      -2.637037      13.927406       2.515907      10.108473           0.000000
          113              C       1.754834      13.798482      21.720080       0.671439      25.178768 0.22319770E+03  0.44657261E+04                                 7.966558                            5.253526       0.132676       2.116128                    0.999534      20.687389      55.838312       0.660177       0.463707      -1.030404       0.005245      -0.003645      -0.000029       0.006388      -0.023782      -0.000320      -0.007562       0.044000       0.094011      -0.048689       0.016256       0.032432             11.778270       5.407368       1.171426      -3.156070       7.238157       0.552570      22.689285          -0.000001
          114              C       1.344247      13.423218      24.134716       0.268526      38.156046 0.35518347E+03  0.79186578E+04                                10.049509                            6.371759      -0.075125       1.994923                    0.998903      24.845476      68.979722       0.640929       0.428644      -1.059225       0.000862      -0.007809      -0.082900       0.083271       0.012906       0.004737       0.008529      -0.028229       0.219477      -0.055719      -0.018473       0.074192             14.846720       5.221663       0.485269      -0.413403      12.036786      -0.147116      27.281711          -0.000001
          115              C       1.276539      12.333547      24.992929      -0.244611      42.103916 0.48770741E+03  0.11799411E+05                                10.488491                            7.331199      -0.058466       1.930088                    0.999714      31.446186      91.686676       0.612609       0.413259      -1.066306       0.002006      -0.013743       0.033656       0.036409      -0.004956       0.011805       0.039281       0.004681      -0.052759      -0.049214       0.013299       0.035915             13.843733       5.472459       0.711695      -0.345251      13.576683      -5.189214      22.482056          -0.000001
          116              C       1.372396      12.538236      26.368981      -0.025762      44.111912 0.45948805E+03  0.10890149E+05                                10.827322                            7.105929      -0.063014       1.969037                    0.999276      28.034653      79.413490       0.627116       0.412096      -1.073143       0.006180       0.038111      -0.040546       0.055988       0.003933       0.007630       0.010580       0.002201       0.026391      -0.011121      -0.006772       0.017894             14.977345       5.708450       1.162159      -0.096334      21.260659      -5.134643      17.962925           0.000000
          117              C       1.547553      13.812529      26.878090      -0.156553      40.883296 0.48690075E+03  0.11856959E+05                                10.516465                            7.507700      -0.245741       1.880963                    0.999289      31.185146      93.312392       0.579387       0.434115      -1.045982      -0.001096      -0.001552      -0.022865       0.022943      -0.008859      -0.006415       0.009372       0.073842       0.027791      -0.043993       0.008454       0.035540             13.264871       5.557243       1.029341       0.300529      21.551971      -1.394052      12.685400           0.000002
          118              C       1.565182      14.896179      26.019877       0.006599      42.690447 0.42790702E+03  0.99622214E+04                                10.601606                            6.860518      -0.077756       1.977872                    0.999244      27.149954      76.211612       0.637828       0.412473      -1.072951      -0.005985      -0.038674      -0.019484       0.043716      -0.003941      -0.003171      -0.009241       0.019083       0.026788      -0.018246       0.005640       0.012606             14.683921       5.380600       0.823969       0.414819      22.748187       3.992499      15.922976           0.000000
          119              C       1.469985      14.729618      24.632189      -0.202692      40.145869 0.49339825E+03  0.12027080E+05                                10.365079                            7.523950      -0.172973       1.905407                    0.999037      31.314988      93.038135       0.584007       0.430254      -1.050760       0.012853       0.020966       0.021518       0.032677      -0.012954       0.007396      -0.021107       0.054397      -0.028338      -0.038598       0.000397       0.038202             13.081147       5.206242       0.361999       0.224695      14.064905       4.617003      19.972294          -0.000002
          120              C       1.341885      11.320133      27.273742       0.585012      25.180930 0.25497310E+03  0.53249617E+04                                 7.999104                            5.699781      -0.034955       2.041895                    0.999533      22.876705      65.094835       0.613805       0.477808      -1.012946       0.006325      -0.058842       0.035626       0.069076      -0.025319      -0.035850       0.029029       0.122563      -0.096879      -0.068509      -0.027280       0.095789             10.121375       5.375502       1.247848       0.846136      14.136563      -2.407499      10.852060           0.000000
          121              C       1.680706      16.284857      26.531896       0.544902      26.180150 0.27375435E+03  0.57894543E+04                                 8.160352                            5.826524      -0.090376       2.011188                    0.999441      23.187264      65.274031       0.622788       0.465039      -1.025155       0.003787       0.045332       0.026692       0.052743      -0.008908      -0.003707      -0.005892       0.169274      -0.086035      -0.071627      -0.027907       0.099534             10.631782       4.729863       0.605319       0.243626      17.381854       4.317251       9.783628           0.000001
          122              C       0.804354      18.145124      14.839825       0.105390      25.841195 0.32374207E+03  0.70963581E+04                                 7.719832                            6.066593       0.262247       2.108978                    0.999719      25.663163      72.098406       0.655463       0.426306      -1.054099       0.012591       0.012441       0.044317       0.047721      -0.006243      -0.009716      -0.010272      -0.078818       0.020509      -0.045468       0.006107       0.039361              9.103217      14.949292      -0.240251      -0.480978       5.068069       1.224700       7.292291           0.000002
          123              C      -0.545703      18.137097      14.848552      -0.193404      32.808482 0.43729837E+03  0.10295112E+05                                 8.895579                            6.955066       0.186934       2.027371                    0.999752      29.767476      85.614760       0.627187       0.414816      -1.065309       0.007095       0.003837       0.005875       0.009979       0.008815       0.015295       0.014106      -0.022647       0.037694      -0.024316      -0.005557       0.029873             10.589881      18.684789      -0.369645      -1.355306       5.475666       0.984844       7.609188           0.000002
          124              C      -1.247285      18.556510      15.971503       0.103134      37.557334 0.40863018E+03  0.94132686E+04                                 9.916419                            6.803954      -0.078337       1.988835                    0.999321      26.214160      73.421331       0.625853       0.424838      -1.064057       0.008427      -0.000514       0.004647       0.009637       0.000587       0.001332       0.001894      -0.001724      -0.043265      -0.014658       0.006190       0.008468             13.603210      26.866774       0.329354      -0.040282       5.772112       1.080381       8.170745           0.000001
          125              C      -0.452947      18.989970      17.062453      -0.186623      32.724367 0.42050311E+03  0.97729156E+04                                 8.819446                            6.784581       0.289026       2.064746                    0.999831      29.133596      82.414661       0.642012       0.410495      -1.071417       0.002804      -0.012045      -0.002930       0.012710      -0.006461      -0.008583       0.008832      -0.020975       0.085534      -0.027243      -0.005258       0.032501             10.502550      18.331765       0.552373       1.167808       5.188846       1.155177       7.987039          -0.000000
          126              C       0.884204      18.977929      16.975177       0.113405      25.502042 0.31703114E+03  0.69041987E+04                                 7.616013                            5.988988       0.178609       2.081315                    0.999767      25.452318      70.979248       0.662916       0.424264      -1.056704       0.012343      -0.025178      -0.039508       0.048448       0.006587       0.005461      -0.012261      -0.086767       0.043062      -0.051687       0.009826       0.041860              8.866505      14.368958       0.275975       0.064666       4.903405       1.125819       7.327153           0.000000
          127              C       8.672947      18.506341      16.029687       0.104050      38.499462 0.40982501E+03  0.94479477E+04                                10.072734                            6.813226      -0.097081       1.982328                    0.999201      26.276722      73.631087       0.625502       0.424755      -1.064080      -0.007257      -0.005237       0.004252       0.009909       0.000415       0.000095      -0.005342       0.018596       0.032949      -0.015862       0.003816       0.012047             13.991221      27.579496       0.488325      -0.104725       7.833508       1.761346       6.560658           0.000001
          128              C       7.897490      17.615339      15.273295      -0.192012      34.340056 0.43270686E+03  0.10133315E+05                                 9.119774                            6.886085       0.254285       2.049223                    0.999783      29.472107      83.813783       0.636453       0.410944      -1.070640      -0.005587       0.001405       0.007541       0.009490      -0.006702      -0.010310       0.016586      -0.024011       0.025178      -0.019974      -0.008015       0.027989             11.204736      19.642076       1.458313       0.998866       8.023437       1.966902       5.948694           0.000002
          129              C       6.540214      17.665508      15.314024       0.109485      27.293541 0.32705498E+03  0.71700757E+04                                 7.974472                            6.075426       0.173783       2.076446                    0.999759      25.579319      71.309027       0.660145       0.423218      -1.058545      -0.012325       0.036902       0.036024       0.053022       0.007136       0.007548      -0.018327      -0.061468       0.073543      -0.045221       0.005135       0.040085              9.685073      16.102567       0.467450       0.456479       7.277637       1.945457       5.675014           0.000002
          130              C       6.573286      19.375268      16.823898       0.097713      26.791762 0.31901256E+03  0.69509560E+04                                 7.838099                            5.986422       0.235198       2.092565                    0.999785      25.661595      71.338999       0.667285       0.421268      -1.059678      -0.013816      -0.041521      -0.023258       0.049556      -0.002852      -0.011585      -0.012515      -0.058044       0.069448      -0.043061       0.009182       0.033879              9.357673      15.268968      -0.202858      -0.019583       6.951181       1.972528       5.852871          -0.000000
          131              C       7.922653      19.405369      16.812262      -0.196002      34.088264 0.43894436E+03  0.10325939E+05                                 9.092539                            6.957570       0.218350       2.036020                    0.999792      29.708053      84.936347       0.629577       0.413559      -1.067939      -0.006286      -0.012704      -0.002804       0.014449       0.010818       0.010427       0.017257      -0.033107       0.028355      -0.025506      -0.006655       0.032161             10.937199      19.153817      -1.123475      -0.695318       7.309276       1.806838       6.348504          -0.000000
          132              C       1.078246      10.860585      12.367005       0.112500      26.426714 0.32417280E+03  0.70953439E+04                                 7.812989                            6.059128       0.181797       2.079355                    0.999758      25.595505      71.433016       0.658922       0.424693      -1.057004       0.014340       0.034058       0.037503       0.052651      -0.003335      -0.007244      -0.011307      -0.074691       0.069187      -0.049865       0.013972       0.035893              9.273670      15.158057      -0.276416      -0.178548       6.394365       1.953629       6.268589           0.000000
          133              C      -0.268424      10.810416      12.361187      -0.182714      31.761627 0.40889963E+03  0.94555628E+04                                 8.692497                            6.719564       0.285617       2.069097                    0.999804      28.987282      82.321801       0.639645       0.414092      -1.066983       0.001109      -0.002039       0.001075       0.002558       0.009060       0.010886       0.003220      -0.032549       0.022518      -0.025337       0.006620       0.018717             10.392575      18.192341      -0.646778      -0.954736       6.325466       1.784132       6.659917          -0.000000
          134              C      -0.968465      11.607100      13.231038       0.102228      36.643792 0.41602740E+03  0.96281400E+04                                 9.791468                            6.876288      -0.133628       1.969855                    0.999320      26.378659      74.088131       0.620966       0.426204      -1.063051       0.009368       0.003994      -0.007881       0.012877      -0.001889       0.003468      -0.003905       0.004566      -0.051199      -0.018043       0.005805       0.012238             13.385857      25.955339       0.432764      -0.110339       7.175382       1.801605       7.026850           0.000001
          135              C      -0.226201      12.415824      14.121252      -0.205545      34.155574 0.46319515E+03  0.11036500E+05                                 9.110455                            7.139726       0.215218       2.033954                    0.999890      30.058950      86.300862       0.622886       0.412696      -1.069213       0.012250      -0.004393      -0.001347       0.013084      -0.010058      -0.012705       0.021111      -0.013446       0.039264      -0.018862      -0.015370       0.034232             10.918236      18.831045       1.431548       1.087250       7.241378       1.894173       6.682285           0.000002
          136              C       1.160608      12.419838      14.051432       0.115966      25.808665 0.32554901E+03  0.71537556E+04                                 7.762806                            6.113389       0.148950       2.075243                    0.999422      25.685514      72.510783       0.647455       0.430506      -1.050364       0.007895      -0.022530      -0.033978       0.041527       0.007657       0.005013      -0.026250      -0.064771       0.050051      -0.042907      -0.004036       0.046943              9.175821      14.438323       0.867188       0.374683       6.757036       2.060381       6.332104           0.000001
          137              C       8.903008      11.556931      13.265948       0.113009      35.188569 0.38198117E+03  0.86805448E+04                                 9.544839                            6.604716      -0.132678       1.975611                    0.999501      26.052478      73.250721       0.629366       0.428250      -1.058472      -0.004409       0.004289      -0.008837       0.010767      -0.003660      -0.000419      -0.007060       0.018850       0.060750      -0.021418      -0.000049       0.021467             13.043751      24.657392       0.269421      -0.091239       9.082512       1.361191       5.391350           0.000001
          138              C       8.217895      10.495355      12.838296      -0.197468      34.181266 0.44242330E+03  0.10457495E+05                                 9.191392                            7.025342       0.149783       2.016706                    0.999518      29.962419      86.654585       0.619424       0.418339      -1.061906      -0.010414       0.000643      -0.002585       0.010750      -0.020651      -0.005783       0.005368      -0.019300       0.002380      -0.023366      -0.001465       0.024831             11.224526      19.427646       1.499981       0.573568       8.947361       1.215881       5.298571           0.000001
          139              C       6.800029      10.549537      12.858660       0.098321      28.571167 0.34689240E+03  0.77339565E+04                                 8.297979                            6.304555       0.172777       2.070073                    0.999731      26.254542      74.316621       0.639372       0.429680      -1.052334      -0.005553       0.055596       0.012571       0.057269       0.014717       0.009132      -0.012374      -0.032621       0.118972      -0.043847       0.000551       0.043295             10.141843      16.634955       0.233333       0.253138       8.847285       1.441279       4.943289           0.000000
          140              C       6.790845      12.588405      13.728511       0.098633      28.372665 0.34136160E+03  0.75551519E+04                                 8.173952                            6.203590       0.186949       2.075968                    0.999762      25.873785      72.188862       0.654598       0.422769      -1.060102      -0.013252      -0.046621      -0.029203       0.056586      -0.009163      -0.012634      -0.007088      -0.035952       0.100308      -0.039570       0.003018       0.036551              9.948000      16.190095      -0.666696       0.286820       9.038361       1.231679       4.615545           0.000002
          141              C       8.206820      12.602453      13.786695      -0.200311      35.233937 0.44502756E+03  0.10498451E+05                                 9.279570                            6.986170       0.229398       2.036831                    0.999752      29.826504      85.217544       0.631314       0.411266      -1.070104      -0.004903      -0.002852      -0.003261       0.006543       0.018246       0.012897       0.014345      -0.018480      -0.009041      -0.020321      -0.011920       0.032240             11.361249      19.442194      -1.738860      -0.089497       9.368268       1.617207       5.273285           0.000002
          142              C       1.270616       6.277145      26.467893       0.548479      25.906760 0.27384503E+03  0.57906308E+04                                 8.091986                            5.824928      -0.112262       2.003195                    0.999309      23.201412      65.264724       0.623415       0.464630      -1.025597      -0.016009       0.043875       0.022795       0.051971       0.024327       0.020747      -0.003876       0.166688      -0.087353      -0.073356      -0.031023       0.104380             10.437943       5.117079      -1.758819      -1.414056      16.951305       3.555006       9.245446           0.000001
          143              C       1.534662       4.874420      26.011149       0.007558      42.836007 0.43762560E+03  0.10238014E+05                                10.610083                            6.929530      -0.062164       1.979991                    0.999192      27.281298      76.574717       0.636293       0.411468      -1.074427       0.001733      -0.040033      -0.018030       0.043940       0.000535       0.005141      -0.009649       0.014892       0.036271      -0.016981       0.000207       0.016774             14.536107       6.517766      -1.804105      -3.236182      22.608513       3.172748      14.482042           0.000000
          144              C       1.257926       3.776722      26.837362      -0.158370      40.377043 0.48213514E+03  0.11722114E+05                                10.449341                            7.485353      -0.272622       1.873787                    0.999202      31.232956      93.642427       0.578072       0.435800      -1.044075      -0.001299       0.002194      -0.023318       0.023457       0.003860       0.012547       0.011162       0.069154       0.042015      -0.043767       0.007636       0.036130             13.089572       6.418885      -0.729244      -2.266480      21.071454      -1.807000      11.778375           0.000002
          145              C       1.586695       2.518484      26.418437      -0.023227      43.000837 0.45418689E+03  0.10736980E+05                                10.635821                            7.062480      -0.069300       1.967545                    0.999246      27.998444      79.297578       0.629140       0.411824      -1.072955       0.002704       0.037453      -0.041896       0.056261      -0.003059      -0.004262       0.009203       0.008565       0.012364      -0.011717      -0.000492       0.012209             14.516853       6.781544       0.347523      -3.463595      20.309543      -4.743859      16.459472           0.000000
          146              C       2.125919       2.281686      25.152935      -0.255470      42.503846 0.49973616E+03  0.12151833E+05                                10.529029                            7.399142      -0.016631       1.938932                    0.999666      31.665347      92.250333       0.613129       0.410822      -1.068979      -0.027255      -0.014108       0.026341       0.040444      -0.011852       0.000239       0.038492      -0.008310      -0.032317      -0.041739       0.000380       0.041359             13.883364       6.914825       0.852959      -4.636335      13.371694      -5.159430      21.363573          -0.000001
          147              C       2.392593       3.375370      24.303449       0.269520      38.425774 0.35929506E+03  0.80319203E+04                                10.082818                            6.407968      -0.115844       1.982360                    0.998957      24.931420      69.269725       0.639319       0.428569      -1.059468       0.016435      -0.006128      -0.080758       0.082640      -0.014435      -0.044091       0.002130      -0.030998       0.165859      -0.063198      -0.009561       0.072759             14.726902       7.048996      -0.494425      -6.028604      11.728428      -0.260609      25.403282          -0.000001
          148              C       2.049028       4.697825      24.722374      -0.213989      40.840929 0.51541002E+03  0.12695543E+05                                10.470583                            7.690612      -0.188139       1.894834                    0.998983      31.779979      94.769196       0.577840       0.430329      -1.051206      -0.030103       0.014461       0.008722       0.034516       0.019229       0.002249      -0.013474       0.036297      -0.032191      -0.030195      -0.001882       0.032077             12.994203       6.659255      -1.829178      -4.197695      13.976466       4.044538      18.346888          -0.000002
          149              C       1.300941       1.306401      27.288288       0.580697      25.513577 0.26151340E+03  0.54924673E+04                                 8.059763                            5.767389      -0.069341       2.028023                    0.999438      23.000191      65.483993       0.611416       0.476975      -1.014085      -0.020520      -0.059392       0.033623       0.071267       0.008641       0.056252       0.032165       0.097059      -0.015832      -0.068194      -0.022132       0.090327             10.198522       6.559696      -0.057560      -2.637039      13.927395      -2.515901      10.108476           0.000000
          150              C       2.885186       3.764682      21.917906       0.671439      25.178783 0.22319782E+03  0.44657291E+04                                 7.966562                            5.253527       0.132676       2.116128                    0.999534      20.687389      55.838311       0.660177       0.463707      -1.030404      -0.005245      -0.003645       0.000029       0.006388       0.023782      -0.000320       0.007562       0.044000       0.094011      -0.048689       0.016256       0.032432             11.778279       5.407370      -1.171426      -3.156074       7.238158      -0.552567      22.689308          -0.000000
          151              C       3.295773       3.389418      19.503271       0.268526      38.156055 0.35518342E+03  0.79186565E+04                                10.049511                            6.371759      -0.075125       1.994923                    0.998903      24.845476      68.979721       0.640929       0.428644      -1.059225      -0.000862      -0.007809       0.082900       0.083271      -0.012906       0.004737      -0.008529      -0.028229       0.219477      -0.055719      -0.018473       0.074192             14.846725       5.221664      -0.485269      -0.413403      12.036781       0.147116      27.281731          -0.000001
          152              C       3.363481       2.299747      18.645057      -0.244611      42.103934 0.48770746E+03  0.11799412E+05                                10.488494                            7.331200      -0.058466       1.930088                    0.999714      31.446186      91.686675       0.612609       0.413259      -1.066306      -0.002006      -0.013743      -0.033656       0.036409       0.004956       0.011805      -0.039281       0.004681      -0.052759      -0.049214       0.013299       0.035915             13.843739       5.472460      -0.711694      -0.345251      13.576678       5.189215      22.482079          -0.000001
          153              C       3.267624       2.504436      17.269006      -0.025762      44.111895 0.45948785E+03  0.10890143E+05                                10.827319                            7.105928      -0.063014       1.969037                    0.999276      28.034653      79.413489       0.627116       0.412096      -1.073143      -0.006180       0.038111       0.040546       0.055988      -0.003933       0.007630      -0.010580       0.002201       0.026391      -0.011121      -0.006772       0.017894             14.977339       5.708448      -1.162158      -0.096333      21.260638       5.134633      17.962930           0.000000
          154              C       3.092467       3.778729      16.759896      -0.156553      40.883273 0.48690070E+03  0.11856957E+05                                10.516462                            7.507700      -0.245741       1.880963                    0.999289      31.185145      93.312388       0.579387       0.434115      -1.045982       0.001096      -0.001552       0.022865       0.022943       0.008859      -0.006415      -0.009372       0.073842       0.027791      -0.043993       0.008454       0.035540             13.264864       5.557242      -1.029341       0.300530      21.551951       1.394043      12.685400           0.000002
          155              C       3.074838       4.862379      17.618110       0.006599      42.690447 0.42790718E+03  0.99622257E+04                                10.601606                            6.860519      -0.077756       1.977872                    0.999244      27.149953      76.211604       0.637828       0.412473      -1.072951       0.005985      -0.038674       0.019484       0.043716       0.003941      -0.003171       0.009241       0.019083       0.026788      -0.018246       0.005640       0.012606             14.683919       5.380600      -0.823969       0.414819      22.748175      -3.992501      15.922982           0.000000
          156              C       3.170035       4.695818      19.005798      -0.202692      40.145862 0.49339817E+03  0.12027077E+05                                10.365077                            7.523949      -0.172973       1.905407                    0.999037      31.314985      93.038116       0.584007       0.430254      -1.050761      -0.012853       0.020966      -0.021518       0.032677       0.012954       0.007396       0.021107       0.054397      -0.028338      -0.038598       0.000397       0.038202             13.081145       5.206241      -0.361999       0.224694      14.064901      -4.617006      19.972294          -0.000002
          157              C       3.298135       1.286333      16.364245       0.585012      25.180946 0.25497333E+03  0.53249675E+04                                 7.999108                            5.699784      -0.034955       2.041895                    0.999533      22.876705      65.094835       0.613805       0.477808      -1.012946      -0.006325      -0.058842      -0.035626       0.069076       0.025319      -0.035850      -0.029029       0.122563      -0.096879      -0.068509      -0.027280       0.095789             10.121380       5.375503      -1.247848       0.846136      14.136567       2.407503      10.852068           0.000000
          158              C       2.959314       6.251057      17.106091       0.544902      26.180152 0.27375440E+03  0.57894556E+04                                 8.160352                            5.826524      -0.090376       2.011188                    0.999441      23.187263      65.274026       0.622788       0.465039      -1.025155      -0.003787       0.045332      -0.026692       0.052743       0.008908      -0.003707       0.005892       0.169274      -0.086035      -0.071627      -0.027907       0.099534             10.631782       4.729864      -0.605319       0.243626      17.381856      -4.317250       9.783626           0.000001
          159              C       3.835666       8.111324      28.798162       0.105390      25.841198 0.32374225E+03  0.70963628E+04                                 7.719833                            6.066595       0.262247       2.108978                    0.999719      25.663163      72.098405       0.655462       0.426306      -1.054099      -0.012591       0.012441      -0.044317       0.047721       0.006243      -0.009716       0.010272      -0.078818       0.020509      -0.045468       0.006107       0.039361              9.103217      14.949287       0.240253      -0.480985       5.068069      -1.224701       7.292294           0.000002
          160              C       5.185723       8.103297      28.789434      -0.193404      32.808495 0.43729865E+03  0.10295120E+05                                 8.895581                            6.955068       0.186934       2.027371                    0.999752      29.767475      85.614755       0.627187       0.414816      -1.065309      -0.007095       0.003837      -0.005875       0.009979      -0.008815       0.015295      -0.014106      -0.022647       0.037694      -0.024316      -0.005557       0.029873             10.589883      18.684789       0.369647      -1.355312       5.475667      -0.984845       7.609192           0.000002
          161              C       5.887305       8.522710      27.666483       0.103134      37.557337 0.40862998E+03  0.94132629E+04                                 9.916419                            6.803952      -0.078337       1.988835                    0.999321      26.214160      73.421330       0.625853       0.424838      -1.064057      -0.008427      -0.000514      -0.004647       0.009637      -0.000587       0.001332      -0.001894      -0.001724      -0.043265      -0.014658       0.006190       0.008468             13.603213      26.866783      -0.329355      -0.040279       5.772112      -1.080381       8.170745           0.000001
          162              C       5.092967       8.956170      26.575534      -0.186623      32.724387 0.42050322E+03  0.97729188E+04                                 8.819449                            6.784582       0.289026       2.064746                    0.999831      29.133596      82.414660       0.642012       0.410495      -1.071417      -0.002804      -0.012045       0.002930       0.012710       0.006461      -0.008582      -0.008832      -0.020975       0.085534      -0.027243      -0.005258       0.032501             10.502556      18.331780      -0.552376       1.167811       5.188847      -1.155178       7.987042          -0.000000
          163              C       3.755816       8.944129      26.662810       0.113405      25.502038 0.31703097E+03  0.69041940E+04                                 7.616011                            5.988986       0.178609       2.081316                    0.999767      25.452319      70.979249       0.662916       0.424264      -1.056704      -0.012343      -0.025178       0.039508       0.048448      -0.006587       0.005461       0.012261      -0.086767       0.043062      -0.051687       0.009826       0.041860              8.866505      14.368961      -0.275975       0.064666       4.903404      -1.125819       7.327150           0.000000
          164              C      -4.032927       8.472541      27.608299       0.104050      38.499465 0.40982484E+03  0.94479429E+04                                10.072735                            6.813225      -0.097081       1.982328                    0.999201      26.276721      73.631085       0.625502       0.424755      -1.064080       0.007257      -0.005237      -0.004252       0.009909      -0.000415       0.000095       0.005342       0.018596       0.032949      -0.015862       0.003816       0.012047             13.991224      27.579506      -0.488323      -0.104724       7.833508      -1.761345       6.560658           0.000001
          165              C      -3.257470       7.581539      28.364691      -0.192012      34.340070 0.43270705E+03  0.10133320E+05                                 9.119777                            6.886087       0.254285       2.049223                    0.999783      29.472106      83.813780       0.636452       0.410944      -1.070640       0.005587       0.001405      -0.007541       0.009490       0.006702      -0.010310      -0.016586      -0.024011       0.025178      -0.019974      -0.008015       0.027989             11.204739      19.642082      -1.458314       0.998866       8.023439      -1.966903       5.948697           0.000002
          166              C      -1.900194       7.631708      28.323962       0.109485      27.293545 0.32705501E+03  0.71700764E+04                                 7.974472                            6.075425       0.173783       2.076446                    0.999759      25.579320      71.309027       0.660145       0.423218      -1.058546       0.012325       0.036902      -0.036024       0.053022      -0.007136       0.007548       0.018327      -0.061468       0.073543      -0.045221       0.005135       0.040085              9.685073      16.102568      -0.467448       0.456478       7.277637      -1.945458       5.675015           0.000002
          167              C      -1.933266       9.341468      26.814088       0.097714      26.791753 0.31901249E+03  0.69509541E+04                                 7.838098                            5.986421       0.235199       2.092565                    0.999785      25.661593      71.338993       0.667285       0.421268      -1.059678       0.013816      -0.041521       0.023258       0.049556       0.002852      -0.011585       0.012515      -0.058044       0.069448      -0.043061       0.009182       0.033879              9.357672      15.268965       0.202864      -0.019587       6.951180      -1.972527       5.852870          -0.000000
          168              C      -3.282633       9.371569      26.825725      -0.196002      34.088275 0.43894446E+03  0.10325942E+05                                 9.092540                            6.957571       0.218350       2.036020                    0.999792      29.708054      84.936347       0.629577       0.413558      -1.067939       0.006286      -0.012704       0.002804       0.014449      -0.010818       0.010427      -0.017257      -0.033108       0.028355      -0.025506      -0.006655       0.032161             10.937202      19.153823       1.123481      -0.695322       7.309278      -1.806839       6.348505          -0.000000
          169              C       8.056094       0.826785       2.178990       0.112500      26.426723 0.32417285E+03  0.70953454E+04                                 7.812991                            6.059128       0.181797       2.079355                    0.999758      25.595505      71.433019       0.658922       0.424693      -1.057004      -0.014340       0.034058      -0.037503       0.052651       0.003335      -0.007244       0.011307      -0.074691       0.069187      -0.049865       0.013972       0.035893              9.273673      15.158062       0.276412      -0.178542       6.394367      -1.953630       6.268590          -0.000000
          170              C       9.402764       0.776616       2.184809      -0.182714      31.761630 0.40889965E+03  0.94555636E+04                                 8.692498                            6.719564       0.285617       2.069097                    0.999804      28.987283      82.321809       0.639644       0.414092      -1.066983      -0.001109      -0.002039      -0.001075       0.002558      -0.009060       0.010886      -0.003220      -0.032549       0.022518      -0.025337       0.006620       0.018717             10.392576      18.192346       0.646775      -0.954732       6.325466      -1.784132       6.659917          -0.000000
          171              C      10.102805       1.573300       1.314958       0.102228      36.643795 0.41602758E+03  0.96281448E+04                                 9.791468                            6.876290      -0.133628       1.969855                    0.999320      26.378660      74.088132       0.620966       0.426204      -1.063051      -0.009368       0.003994       0.007881       0.012877       0.001889       0.003468       0.003905       0.004566      -0.051199      -0.018043       0.005805       0.012238             13.385857      25.955340      -0.432761      -0.110341       7.175381      -1.801604       7.026850           0.000001
          172              C       9.360541       2.382024       0.424743      -0.205545      34.155571 0.46319536E+03  0.11036506E+05                                 9.110455                            7.139728       0.215218       2.033954                    0.999890      30.058950      86.300862       0.622886       0.412696      -1.069213      -0.012250      -0.004393       0.001347       0.013084       0.010058      -0.012705      -0.021111      -0.013446       0.039264      -0.018862      -0.015370       0.034232             10.918233      18.831037      -1.431545       1.087245       7.241377      -1.894172       6.682286           0.000002
          173              C       7.973732       2.386038       0.494564       0.115966      25.808663 0.32554902E+03  0.71537559E+04                                 7.762805                            6.113389       0.148950       2.075243                    0.999422      25.685514      72.510784       0.647455       0.430506      -1.050364      -0.007895      -0.022530       0.033978       0.041527      -0.007657       0.005013       0.026250      -0.064771       0.050051      -0.042907      -0.004036       0.046943              9.175820      14.438318      -0.867187       0.374679       6.757037      -2.060381       6.332105           0.000001
          174              C       0.231332       1.523131       1.280048       0.113009      35.188565 0.38198116E+03  0.86805446E+04                                 9.544839                            6.604716      -0.132678       1.975611                    0.999501      26.052478      73.250723       0.629366       0.428250      -1.058472       0.004409       0.004289       0.008837       0.010767       0.003660      -0.000419       0.007060       0.018850       0.060750      -0.021418      -0.000049       0.021467             13.043750      24.657389      -0.269420      -0.091241       9.082512      -1.361191       5.391349           0.000001
          175              C       0.916445       0.461555       1.707700      -0.197468      34.181256 0.44242318E+03  0.10457491E+05                                 9.191391                            7.025341       0.149784       2.016706                    0.999518      29.962419      86.654587       0.619424       0.418339      -1.061906       0.010414       0.000643       0.002585       0.010750       0.020651      -0.005783      -0.005368      -0.019300       0.002380      -0.023366      -0.001465       0.024831             11.224524      19.427642      -1.499979       0.573565       8.947361      -1.215880       5.298569           0.000001
          176              C       2.334311       0.515737       1.687335       0.098321      28.571167 0.34689241E+03  0.77339570E+04                                 8.297980                            6.304555       0.172777       2.070073                    0.999731      26.254542      74.316624       0.639372       0.429680      -1.052334       0.005553       0.055596      -0.012571       0.057269      -0.014717       0.009132       0.012374      -0.032621       0.118972      -0.043847       0.000551       0.043295             10.141844      16.634956      -0.233332       0.253135       8.847286      -1.441279       4.943289           0.000000
          177              C       2.343495       2.554605       0.817485       0.098633      28.372666 0.34136160E+03  0.75551519E+04                                 8.173952                            6.203590       0.186949       2.075968                    0.999762      25.873785      72.188861       0.654598       0.422769      -1.060102       0.013252      -0.046621       0.029203       0.056586       0.009163      -0.012634       0.007088      -0.035952       0.100308      -0.039570       0.003018       0.036551              9.948000      16.190093       0.666694       0.286818       9.038362      -1.231679       4.615545           0.000002
          178              C       0.927520       2.568653       0.759301      -0.200311      35.233948 0.44502773E+03  0.10498456E+05                                 9.279573                            6.986171       0.229398       2.036831                    0.999752      29.826504      85.217546       0.631313       0.411266      -1.070104       0.004903      -0.002852       0.003261       0.006543      -0.018246       0.012897      -0.014345      -0.018480      -0.009042      -0.020321      -0.011920       0.032240             11.361252      19.442198       1.738861      -0.089497       9.368270      -1.617209       5.273287           0.000002
          179              C       3.517776       3.756655      11.921898       0.548478      25.906749 0.27384483E+03  0.57906256E+04                                 8.091983                            5.824926      -0.112261       2.003195                    0.999309      23.201413      65.264724       0.623416       0.464630      -1.025597      -0.016009      -0.043875       0.022795       0.051971      -0.024327       0.020747       0.003876       0.166688      -0.087353      -0.073356      -0.031023       0.104380             10.437940       5.117077       1.758818      -1.414055      16.951300      -3.555003       9.245442           0.000001
          180              C       3.781822       5.159380      11.465154       0.007558      42.836023 0.43762570E+03  0.10238017E+05                                10.610086                            6.929531      -0.062164       1.979991                    0.999192      27.281298      76.574717       0.636293       0.411468      -1.074427       0.001733       0.040033      -0.018030       0.043940      -0.000535       0.005141       0.009649       0.014892       0.036271      -0.016981       0.000207       0.016775             14.536112       6.517766       1.804105      -3.236179      22.608534      -3.172748      14.482037           0.000000
          181              C       3.505086       6.257078      12.291366      -0.158370      40.377070 0.48213518E+03  0.11722116E+05                                10.449345                            7.485353      -0.272622       1.873787                    0.999202      31.232956      93.642427       0.578072       0.435800      -1.044075      -0.001299      -0.002194      -0.023318       0.023457      -0.003860       0.012547      -0.011162       0.069154       0.042015      -0.043767       0.007636       0.036130             13.089580       6.418886       0.729245      -2.266479      21.071479       1.807003      11.778375           0.000001
          182              C       3.833855       7.515316      11.872442      -0.023227      43.000845 0.45418668E+03  0.10736974E+05                                10.635822                            7.062478      -0.069300       1.967545                    0.999246      27.998444      79.297577       0.629140       0.411824      -1.072955       0.002704      -0.037453      -0.041896       0.056261       0.003059      -0.004262      -0.009203       0.008565       0.012364      -0.011717      -0.000492       0.012209             14.516857       6.781543      -0.347524      -3.463593      20.309561       4.743867      16.459466           0.000000
          183              C       4.373079       7.752114      10.606940      -0.255470      42.503856 0.49973632E+03  0.12151838E+05                                10.529031                            7.399144      -0.016631       1.938932                    0.999666      31.665348      92.250338       0.613129       0.410822      -1.068979      -0.027255       0.014108       0.026341       0.040444       0.011852       0.000239      -0.038492      -0.008310      -0.032317      -0.041739       0.000380       0.041359             13.883366       6.914826      -0.852958      -4.636336      13.371694       5.159427      21.363577          -0.000001
          184              C       4.639753       6.658430       9.757454       0.269520      38.425768 0.35929519E+03  0.80319238E+04                                10.082818                            6.407969      -0.115844       1.982360                    0.998957      24.931420      69.269727       0.639318       0.428569      -1.059468       0.016435       0.006128      -0.080758       0.082640       0.014435      -0.044091      -0.002130      -0.030998       0.165859      -0.063198      -0.009561       0.072759             14.726900       7.048994       0.494422      -6.028600      11.728430       0.260618      25.403276          -0.000001
          185              C       4.296188       5.335975      10.176378      -0.213989      40.840922 0.51541024E+03  0.12695549E+05                                10.470582                            7.690614      -0.188139       1.894834                    0.998983      31.779978      94.769191       0.577840       0.430329      -1.051206      -0.030103      -0.014461       0.008722       0.034516      -0.019229       0.002249       0.013474       0.036297      -0.032191      -0.030195      -0.001882       0.032077             12.994199       6.659253       1.829175      -4.197691      13.976462      -4.044529      18.346882          -0.000002
          186              C       3.548101       8.727399      12.742292       0.580697      25.513578 0.26151326E+03  0.54924637E+04                                 8.059763                            5.767387      -0.069341       2.028023                    0.999438      23.000191      65.483994       0.611416       0.476975      -1.014085      -0.020520       0.059392       0.033623       0.071267      -0.008641       0.056252      -0.032165       0.097059      -0.015832      -0.068194      -0.022132       0.090327             10.198525       6.559695       0.057559      -2.637037      13.927406       2.515907      10.108473           0.000000
          187              C       5.132346       6.269118       7.371911       0.671439      25.178770 0.22319771E+03  0.44657264E+04                                 7.966558                            5.253526       0.132676       2.116128                    0.999534      20.687390      55.838314       0.660177       0.463707      -1.030404      -0.005245       0.003645       0.000029       0.006388      -0.023782      -0.000320      -0.007562       0.044000       0.094011      -0.048689       0.016256       0.032432             11.778270       5.407368       1.171426      -3.156070       7.238157       0.552570      22.689285          -0.000000
          188              C       5.542933       6.644382       4.957275       0.268526      38.156046 0.35518347E+03  0.79186577E+04                                10.049509                            6.371759      -0.075125       1.994923                    0.998903      24.845476      68.979720       0.640929       0.428644      -1.059225      -0.000862       0.007809       0.082900       0.083271       0.012906       0.004736       0.008529      -0.028229       0.219477      -0.055719      -0.018473       0.074192             14.846720       5.221663       0.485268      -0.413403      12.036785      -0.147116      27.281711          -0.000001
          189              C       5.610641       7.734053       4.099062      -0.244611      42.103917 0.48770742E+03  0.11799411E+05                                10.488491                            7.331200      -0.058466       1.930088                    0.999714      31.446186      91.686675       0.612609       0.413259      -1.066305      -0.002006       0.013743      -0.033656       0.036409      -0.004956       0.011805       0.039281       0.004681      -0.052759      -0.049214       0.013299       0.035915             13.843733       5.472459       0.711695      -0.345251      13.576682      -5.189215      22.482058          -0.000001
          190              C       5.514784       7.529364       2.723010      -0.025762      44.111914 0.45948808E+03  0.10890150E+05                                10.827323                            7.105930      -0.063014       1.969037                    0.999276      28.034654      79.413493       0.627116       0.412096      -1.073143      -0.006180      -0.038111       0.040546       0.055988       0.003933       0.007630       0.010580       0.002201       0.026392      -0.011121      -0.006772       0.017894             14.977345       5.708450       1.162159      -0.096334      21.260659      -5.134643      17.962926           0.000000
          191              C       5.339627       6.255071       2.213901      -0.156553      40.883296 0.48690075E+03  0.11856959E+05                                10.516465                            7.507700      -0.245741       1.880962                    0.999289      31.185146      93.312392       0.579387       0.434115      -1.045982       0.001096       0.001552       0.022865       0.022943      -0.008859      -0.006415       0.009372       0.073842       0.027791      -0.043993       0.008454       0.035540             13.264871       5.557243       1.029341       0.300529      21.551971      -1.394051      12.685399           0.000002
          192              C       5.321998       5.171421       3.072114       0.006599      42.690441 0.42790697E+03  0.99622198E+04                                10.601605                            6.860518      -0.077756       1.977872                    0.999244      27.149952      76.211604       0.637828       0.412473      -1.072951       0.005985       0.038674       0.019484       0.043716      -0.003941      -0.003171      -0.009241       0.019083       0.026788      -0.018246       0.005640       0.012606             14.683920       5.380600       0.823969       0.414819      22.748185       3.992499      15.922974           0.000000
          193              C       5.417195       5.337982       4.459802      -0.202692      40.145866 0.49339822E+03  0.12027079E+05                                10.365079                            7.523949      -0.172973       1.905407                    0.999037      31.314986      93.038123       0.584007       0.430254      -1.050760      -0.012853      -0.020966      -0.021518       0.032677      -0.012954       0.007396      -0.021107       0.054397      -0.028338      -0.038598       0.000397       0.038202             13.081146       5.206242       0.361999       0.224695      14.064904       4.617004      19.972293          -0.000002
          194              C       5.545295       8.747467       1.818249       0.585012      25.180930 0.25497309E+03  0.53249615E+04                                 7.999104                            5.699782      -0.034955       2.041895                    0.999533      22.876705      65.094837       0.613805       0.477808      -1.012946      -0.006325       0.058842      -0.035626       0.069076      -0.025319      -0.035850       0.029029       0.122563      -0.096879      -0.068509      -0.027280       0.095789             10.121375       5.375502       1.247848       0.846137      14.136563      -2.407499      10.852060           0.000000
          195              C       5.206474       3.782743       2.560095       0.544902      26.180149 0.27375434E+03  0.57894540E+04                                 8.160352                            5.826524      -0.090376       2.011188                    0.999441      23.187263      65.274028       0.622788       0.465039      -1.025155      -0.003787      -0.045332      -0.026692       0.052743      -0.008908      -0.003707      -0.005892       0.169274      -0.086035      -0.071627      -0.027907       0.099534             10.631782       4.729863       0.605319       0.243626      17.381854       4.317251       9.783628           0.000001
          196              C       6.082826       1.922476      14.252166       0.105390      25.841195 0.32374207E+03  0.70963581E+04                                 7.719832                            6.066593       0.262247       2.108978                    0.999719      25.663163      72.098406       0.655463       0.426306      -1.054099      -0.012591      -0.012441      -0.044317       0.047721      -0.006243      -0.009716      -0.010272      -0.078818       0.020509      -0.045468       0.006107       0.039361              9.103217      14.949291      -0.240251      -0.480978       5.068069       1.224700       7.292291           0.000002
          197              C       7.432883       1.930503      14.243439      -0.193404      32.808481 0.43729834E+03  0.10295112E+05                                 8.895579                            6.955066       0.186934       2.027371                    0.999752      29.767475      85.614758       0.627187       0.414816      -1.065309      -0.007095      -0.003837      -0.005875       0.009979       0.008815       0.015295       0.014106      -0.022647       0.037694      -0.024316      -0.005557       0.029873             10.589881      18.684789      -0.369645      -1.355306       5.475666       0.984844       7.609188           0.000002
          198              C       8.134465       1.511090      13.120488       0.103135      37.557334 0.40863018E+03  0.94132686E+04                                 9.916418                            6.803954      -0.078337       1.988835                    0.999321      26.214160      73.421331       0.625853       0.424838      -1.064057      -0.008427       0.000514      -0.004647       0.009637       0.000587       0.001332       0.001894      -0.001724      -0.043265      -0.014658       0.006190       0.008468             13.603210      26.866774       0.329354      -0.040282       5.772111       1.080381       8.170745           0.000001
          199              C       7.340127       1.077630      12.029538      -0.186623      32.724368 0.42050314E+03  0.97729163E+04                                 8.819446                            6.784582       0.289026       2.064746                    0.999831      29.133596      82.414661       0.642012       0.410495      -1.071417      -0.002804       0.012045       0.002930       0.012710      -0.006461      -0.008582       0.008832      -0.020975       0.085534      -0.027243      -0.005258       0.032501             10.502551      18.331767       0.552373       1.167809       5.188846       1.155177       7.987039          -0.000000
          200              C       6.002976       1.089671      12.116814       0.113405      25.502042 0.31703114E+03  0.69041986E+04                                 7.616013                            5.988988       0.178609       2.081315                    0.999767      25.452318      70.979248       0.662916       0.424264      -1.056704      -0.012343       0.025178       0.039508       0.048448       0.006587       0.005461      -0.012261      -0.086767       0.043062      -0.051687       0.009826       0.041860              8.866505      14.368958       0.275975       0.064666       4.903405       1.125819       7.327152           0.000000
          201              C      -1.785767       1.561259      13.062304       0.104050      38.499463 0.40982502E+03  0.94479478E+04                                10.072735                            6.813226      -0.097081       1.982328                    0.999201      26.276722      73.631088       0.625502       0.424755      -1.064080       0.007257       0.005237      -0.004252       0.009909       0.000415       0.000095      -0.005342       0.018596       0.032949      -0.015862       0.003816       0.012047             13.991221      27.579497       0.488325      -0.104725       7.833508       1.761346       6.560658           0.000001
          202              C      -1.010310       2.452261      13.818696      -0.192012      34.340054 0.43270682E+03  0.10133314E+05                                 9.119774                            6.886085       0.254285       2.049223                    0.999783      29.472106      83.813777       0.636453       0.410944      -1.070640       0.005587      -0.001405      -0.007541       0.009490      -0.006702      -0.010310       0.016586      -0.024011       0.025178      -0.019974      -0.008015       0.027989             11.204735      19.642075       1.458313       0.998866       8.023437       1.966902       5.948694           0.000002
          203              C       0.346966       2.402092      13.777967       0.109485      27.293540 0.32705497E+03  0.71700755E+04                                 7.974471                            6.075425       0.173783       2.076446                    0.999759      25.579319      71.309024       0.660145       0.423218      -1.058545       0.012325      -0.036902      -0.036024       0.053022       0.007136       0.007548      -0.018327      -0.061468       0.073543      -0.045221       0.005135       0.040085              9.685072      16.102566       0.467450       0.456478       7.277636       1.945457       5.675014           0.000002
          204              C       0.313894       0.692332      12.268093       0.097714      26.791761 0.31901256E+03  0.69509560E+04                                 7.838099                            5.986422       0.235198       2.092565                    0.999785      25.661595      71.338998       0.667285       0.421268      -1.059678       0.013816       0.041521       0.023258       0.049556      -0.002852      -0.011585      -0.012515      -0.058044       0.069448      -0.043061       0.009182       0.033879              9.357673      15.268967      -0.202858      -0.019583       6.951181       1.972528       5.852871          -0.000000
          205              C      -1.035473       0.662231      12.279729      -0.196002      34.088265 0.43894438E+03  0.10325939E+05                                 9.092539                            6.957570       0.218350       2.036020                    0.999792      29.708054      84.936349       0.629577       0.413558      -1.067939       0.006286       0.012704       0.002804       0.014449       0.010818       0.010427       0.017257      -0.033107       0.028355      -0.025506      -0.006655       0.032161             10.937199      19.153817      -1.123475      -0.695318       7.309276       1.806838       6.348504          -0.000000
          206              C       5.808934       9.207015      16.724986       0.112500      26.426714 0.32417280E+03  0.70953440E+04                                 7.812989                            6.059128       0.181797       2.079355                    0.999758      25.595505      71.433017       0.658922       0.424693      -1.057004      -0.014340      -0.034058      -0.037503       0.052651      -0.003335      -0.007244      -0.011307      -0.074691       0.069187      -0.049865       0.013972       0.035893              9.273670      15.158058      -0.276416      -0.178547       6.394365       1.953629       6.268589          -0.000000
          207              C       7.155604       9.257184      16.730804      -0.182714      31.761631 0.40889968E+03  0.94555644E+04                                 8.692498                            6.719564       0.285617       2.069097                    0.999804      28.987284      82.321808       0.639645       0.414092      -1.066983      -0.001109       0.002039      -0.001075       0.002558       0.009060       0.010886       0.003220      -0.032549       0.022518      -0.025337       0.006620       0.018717             10.392575      18.192343      -0.646778      -0.954736       6.325466       1.784132       6.659917          -0.000000
          208              C       7.855645       8.460500      15.860953       0.102228      36.643792 0.41602740E+03  0.96281398E+04                                 9.791468                            6.876288      -0.133628       1.969855                    0.999320      26.378659      74.088130       0.620966       0.426204      -1.063051      -0.009368      -0.003994       0.007881       0.012877      -0.001889       0.003468      -0.003905       0.004566      -0.051199      -0.018043       0.005805       0.012238             13.385857      25.955339       0.432765      -0.110338       7.175382       1.801605       7.026850           0.000001
          209              C       7.113381       7.651776      14.970739      -0.205545      34.155572 0.46319513E+03  0.11036499E+05                                 9.110455                            7.139726       0.215218       2.033954                    0.999890      30.058949      86.300859       0.622886       0.412696      -1.069213      -0.012250       0.004393       0.001347       0.013084      -0.010058      -0.012705       0.021111      -0.013446       0.039264      -0.018862      -0.015370       0.034232             10.918236      18.831045       1.431548       1.087250       7.241378       1.894173       6.682285           0.000002
          210              C       5.726572       7.647762      15.040559       0.115966      25.808666 0.32554901E+03  0.71537557E+04                                 7.762806                            6.113389       0.148950       2.075243                    0.999422      25.685514      72.510784       0.647455       0.430506      -1.050364      -0.007895       0.022530       0.033978       0.041527       0.007657       0.005013      -0.026250      -0.064771       0.050051      -0.042907      -0.004036       0.046943              9.175822      14.438324       0.867188       0.374683       6.757037       2.060381       6.332105           0.000001
          211              C      -2.015828       8.510669      15.826043       0.113009      35.188569 0.38198117E+03  0.86805447E+04                                 9.544839                            6.604716      -0.132678       1.975611                    0.999501      26.052478      73.250721       0.629366       0.428250      -1.058472       0.004409      -0.004289       0.008837       0.010767      -0.003660      -0.000419      -0.007060       0.018850       0.060750      -0.021418      -0.000049       0.021467             13.043751      24.657392       0.269421      -0.091239       9.082512       1.361191       5.391350           0.000001
          212              C      -1.330715       9.572245      16.253695      -0.197468      34.181267 0.44242331E+03  0.10457495E+05                                 9.191393                            7.025342       0.149783       2.016706                    0.999518      29.962419      86.654590       0.619424       0.418339      -1.061906       0.010414      -0.000643       0.002585       0.010750      -0.020651      -0.005783       0.005368      -0.019300       0.002380      -0.023366      -0.001465       0.024831             11.224527      19.427648       1.499981       0.573568       8.947362       1.215881       5.298571           0.000001
          213              C       0.087151       9.518063      16.233331       0.098321      28.571168 0.34689240E+03  0.77339568E+04                                 8.297980                            6.304555       0.172777       2.070073                    0.999731      26.254542      74.316625       0.639372       0.429680      -1.052334       0.005553      -0.055596      -0.012571       0.057269       0.014717       0.009132      -0.012374      -0.032621       0.118972      -0.043847       0.000551       0.043295             10.141844      16.634957       0.233333       0.253138       8.847285       1.441279       4.943290           0.000000
          214              C       0.096335       7.479195      15.363480       0.098633      28.372663 0.34136157E+03  0.75551511E+04                                 8.173952                            6.203589       0.186949       2.075968                    0.999762      25.873784      72.188857       0.654598       0.422769      -1.060102       0.013252       0.046621       0.029203       0.056586      -0.009163      -0.012634      -0.007088      -0.035952       0.100308      -0.039570       0.003018       0.036551              9.948000      16.190093      -0.666696       0.286820       9.038360       1.231678       4.615545           0.000002
          215              C      -1.319640       7.465147      15.305296      -0.200311      35.233937 0.44502756E+03  0.10498451E+05                                 9.279570                            6.986170       0.229398       2.036831                    0.999752      29.826504      85.217543       0.631314       0.411266      -1.070104       0.004903       0.002852       0.003261       0.006543       0.018246       0.012897       0.014345      -0.018480      -0.009041      -0.020321      -0.011920       0.032240             11.361249      19.442193      -1.738860      -0.089497       9.368268       1.617207       5.273285           0.000002
          216              C       5.616564      13.790455       2.624098       0.548478      25.906761 0.27384504E+03  0.57906312E+04                                 8.091986                            5.824928      -0.112262       2.003195                    0.999309      23.201413      65.264726       0.623415       0.464630      -1.025597       0.016009      -0.043875      -0.022795       0.051971       0.024327       0.020747      -0.003876       0.166688      -0.087353      -0.073356      -0.031023       0.104380             10.437943       5.117079      -1.758820      -1.414056      16.951305       3.555007       9.245446           0.000001
          217              C       5.352518      15.193180       3.080842       0.007558      42.836009 0.43762562E+03  0.10238015E+05                                10.610083                            6.929530      -0.062164       1.979991                    0.999192      27.281299      76.574718       0.636293       0.411468      -1.074427      -0.001733       0.040033       0.018030       0.043940       0.000535       0.005141      -0.009649       0.014892       0.036271      -0.016981       0.000207       0.016775             14.536106       6.517765      -1.804105      -3.236182      22.608513       3.172748      14.482041           0.000000
          218              C       5.629254      16.290878       2.254629      -0.158370      40.377044 0.48213515E+03  0.11722115E+05                                10.449341                            7.485353      -0.272622       1.873787                    0.999202      31.232957      93.642428       0.578072       0.435800      -1.044075       0.001299      -0.002194       0.023318       0.023457       0.003860       0.012547       0.011162       0.069154       0.042015      -0.043767       0.007636       0.036130             13.089571       6.418885      -0.729244      -2.266480      21.071454      -1.807000      11.778375           0.000001
          219              C       5.300485      17.549116       2.673554      -0.023227      43.000837 0.45418689E+03  0.10736980E+05                                10.635821                            7.062480      -0.069300       1.967545                    0.999246      27.998444      79.297579       0.629140       0.411824      -1.072955      -0.002704      -0.037453       0.041896       0.056261      -0.003059      -0.004262       0.009203       0.008565       0.012364      -0.011717      -0.000492       0.012209             14.516853       6.781544       0.347523      -3.463595      20.309543      -4.743859      16.459472           0.000000
          220              C       4.761261      17.785914       3.939056      -0.255470      42.503848 0.49973619E+03  0.12151834E+05                                10.529030                            7.399143      -0.016631       1.938932                    0.999666      31.665348      92.250337       0.613129       0.410822      -1.068979       0.027255       0.014108      -0.026341       0.040444      -0.011852       0.000239       0.038492      -0.008310      -0.032317      -0.041739       0.000380       0.041359             13.883364       6.914826       0.852959      -4.636335      13.371694      -5.159430      21.363574          -0.000001
          221              C       4.494587      16.692230       4.788542       0.269520      38.425772 0.35929504E+03  0.80319197E+04                                10.082818                            6.407968      -0.115843       1.982360                    0.998957      24.931419      69.269723       0.639318       0.428569      -1.059468      -0.016435       0.006128       0.080758       0.082640      -0.014435      -0.044091       0.002130      -0.030998       0.165859      -0.063198      -0.009561       0.072759             14.726902       7.048996      -0.494425      -6.028604      11.728428      -0.260609      25.403282          -0.000001
          222              C       4.838152      15.369775       4.369617      -0.213989      40.840926 0.51540999E+03  0.12695542E+05                                10.470582                            7.690612      -0.188139       1.894834                    0.998983      31.779977      94.769188       0.577840       0.430329      -1.051206       0.030103      -0.014461      -0.008722       0.034516       0.019229       0.002249      -0.013474       0.036297      -0.032191      -0.030195      -0.001882       0.032077             12.994203       6.659255      -1.829178      -4.197695      13.976466       4.044539      18.346887          -0.000002
          223              C       5.586239      18.761199       1.803703       0.580697      25.513577 0.26151340E+03  0.54924672E+04                                 8.059763                            5.767389      -0.069341       2.028023                    0.999438      23.000191      65.483994       0.611416       0.476975      -1.014085       0.020520       0.059392      -0.033623       0.071267       0.008641       0.056252       0.032165       0.097059      -0.015832      -0.068194      -0.022132       0.090327             10.198522       6.559696      -0.057560      -2.637039      13.927395      -2.515901      10.108476           0.000000
          224              C       4.001994      16.302918       7.174085       0.671440      25.178782 0.22319783E+03  0.44657292E+04                                 7.966561                            5.253527       0.132676       2.116128                    0.999534      20.687389      55.838308       0.660177       0.463707      -1.030404       0.005245       0.003645      -0.000029       0.006388       0.023782      -0.000320       0.007562       0.044000       0.094011      -0.048689       0.016256       0.032432             11.778278       5.407370      -1.171426      -3.156074       7.238157      -0.552567      22.689306          -0.000000
          225              C       3.591407      16.678182       9.588720       0.268526      38.156054 0.35518342E+03  0.79186564E+04                                10.049510                            6.371759      -0.075125       1.994923                    0.998903      24.845476      68.979719       0.640929       0.428644      -1.059225       0.000862       0.007809      -0.082900       0.083271      -0.012906       0.004737      -0.008529      -0.028229       0.219477      -0.055719      -0.018473       0.074192             14.846724       5.221664      -0.485269      -0.413403      12.036781       0.147115      27.281729          -0.000001
          226              C       3.523699      17.767853      10.446934      -0.244611      42.103936 0.48770748E+03  0.11799413E+05                                10.488495                            7.331200      -0.058466       1.930088                    0.999714      31.446187      91.686681       0.612609       0.413259      -1.066305       0.002006       0.013743       0.033656       0.036409       0.004956       0.011805      -0.039281       0.004681      -0.052759      -0.049214       0.013299       0.035915             13.843740       5.472461      -0.711695      -0.345251      13.576679       5.189215      22.482081          -0.000001
          227              C       3.619556      17.563164      11.822985      -0.025762      44.111900 0.45948791E+03  0.10890145E+05                                10.827320                            7.105928      -0.063014       1.969037                    0.999276      28.034655      79.413497       0.627116       0.412096      -1.073143       0.006180      -0.038111      -0.040546       0.055988      -0.003933       0.007630      -0.010580       0.002201       0.026392      -0.011121      -0.006772       0.017894             14.977340       5.708449      -1.162158      -0.096333      21.260640       5.134634      17.962931           0.000000
          228              C       3.794713      16.288871      12.332095      -0.156553      40.883275 0.48690072E+03  0.11856958E+05                                10.516462                            7.507700      -0.245741       1.880963                    0.999289      31.185146      93.312392       0.579387       0.434115      -1.045982      -0.001096       0.001552      -0.022865       0.022943       0.008859      -0.006415      -0.009372       0.073842       0.027791      -0.043993       0.008454       0.035540             13.264865       5.557242      -1.029341       0.300530      21.551952       1.394043      12.685401           0.000002
          229              C       3.812342      15.205221      11.473881       0.006599      42.690448 0.42790718E+03  0.99622259E+04                                10.601607                            6.860519      -0.077756       1.977872                    0.999244      27.149953      76.211608       0.637828       0.412473      -1.072951      -0.005985       0.038674      -0.019484       0.043716       0.003941      -0.003171       0.009241       0.019083       0.026788      -0.018246       0.005640       0.012606             14.683920       5.380600      -0.823969       0.414819      22.748178      -3.992502      15.922983           0.000000
          230              C       3.717145      15.371782      10.086193      -0.202692      40.145866 0.49339822E+03  0.12027079E+05                                10.365078                            7.523949      -0.172973       1.905407                    0.999037      31.314987      93.038124       0.584007       0.430254      -1.050761       0.012853      -0.020966       0.021518       0.032677       0.012954       0.007396       0.021107       0.054397      -0.028338      -0.038598       0.000397       0.038202             13.081146       5.206241      -0.361999       0.224694      14.064902      -4.617007      19.972295          -0.000002
          231              C       3.589045      18.781267      12.727746       0.585012      25.180947 0.25497334E+03  0.53249679E+04                                 7.999108                            5.699784      -0.034955       2.041895                    0.999533      22.876706      65.094839       0.613805       0.477808      -1.012946       0.006325       0.058842       0.035626       0.069076       0.025319      -0.035850      -0.029029       0.122563      -0.096879      -0.068509      -0.027280       0.095789             10.121380       5.375503      -1.247848       0.846136      14.136568       2.407503      10.852069           0.000000
          232              C       3.927866      13.816543      11.985900       0.544902      26.180153 0.27375441E+03  0.57894560E+04                                 8.160353                            5.826525      -0.090376       2.011188                    0.999441      23.187264      65.274032       0.622788       0.465039      -1.025155       0.003787      -0.045332       0.026692       0.052743       0.008908      -0.003707       0.005892       0.169274      -0.086035      -0.071627      -0.027907       0.099534             10.631783       4.729864      -0.605319       0.243626      17.381858      -4.317251       9.783627           0.000001
          233              C       3.051514      11.956276       0.293829       0.105390      25.841198 0.32374225E+03  0.70963628E+04                                 7.719833                            6.066595       0.262247       2.108978                    0.999719      25.663163      72.098405       0.655462       0.426306      -1.054099       0.012591      -0.012441       0.044317       0.047721       0.006243      -0.009716       0.010272      -0.078818       0.020509      -0.045468       0.006107       0.039361              9.103217      14.949288       0.240253      -0.480985       5.068069      -1.224701       7.292294           0.000002
          234              C       1.701457      11.964303       0.302557      -0.193404      32.808495 0.43729864E+03  0.10295120E+05                                 8.895581                            6.955068       0.186934       2.027371                    0.999752      29.767475      85.614756       0.627187       0.414816      -1.065309       0.007095      -0.003837       0.005875       0.009979      -0.008815       0.015295      -0.014106      -0.022647       0.037694      -0.024316      -0.005557       0.029873             10.589883      18.684790       0.369647      -1.355312       5.475667      -0.984845       7.609192           0.000002
          235              C       0.999875      11.544890       1.425508       0.103134      37.557337 0.40862998E+03  0.94132629E+04                                 9.916419                            6.803952      -0.078337       1.988835                    0.999321      26.214160      73.421330       0.625853       0.424838      -1.064057       0.008427       0.000514       0.004647       0.009637      -0.000587       0.001332      -0.001894      -0.001724      -0.043265      -0.014658       0.006190       0.008468             13.603213      26.866783      -0.329355      -0.040279       5.772112      -1.080381       8.170744           0.000001
          236              C       1.794213      11.111430       2.516457      -0.186623      32.724387 0.42050323E+03  0.97729187E+04                                 8.819449                            6.784582       0.289026       2.064746                    0.999831      29.133596      82.414659       0.642012       0.410495      -1.071417       0.002804       0.012046      -0.002930       0.012710       0.006461      -0.008582      -0.008832      -0.020975       0.085534      -0.027243      -0.005258       0.032501             10.502556      18.331780      -0.552376       1.167811       5.188847      -1.155177       7.987042          -0.000000
          237              C       3.131364      11.123471       2.429181       0.113405      25.502038 0.31703097E+03  0.69041940E+04                                 7.616011                            5.988986       0.178609       2.081315                    0.999767      25.452319      70.979248       0.662916       0.424264      -1.056704       0.012343       0.025178      -0.039508       0.048448      -0.006587       0.005461       0.012261      -0.086767       0.043062      -0.051687       0.009826       0.041860              8.866505      14.368960      -0.275975       0.064666       4.903404      -1.125819       7.327150           0.000000
          238              C      10.920107      11.595059       1.483692       0.104050      38.499467 0.40982487E+03  0.94479436E+04                                10.072735                            6.813225      -0.097081       1.982328                    0.999201      26.276722      73.631087       0.625502       0.424755      -1.064080      -0.007257       0.005237       0.004252       0.009909      -0.000415       0.000095       0.005342       0.018596       0.032949      -0.015862       0.003816       0.012047             13.991224      27.579506      -0.488322      -0.104725       7.833508      -1.761345       6.560658           0.000001
          239              C      10.144650      12.486061       0.727300      -0.192012      34.340070 0.43270704E+03  0.10133320E+05                                 9.119777                            6.886087       0.254285       2.049223                    0.999783      29.472106      83.813779       0.636452       0.410944      -1.070640      -0.005587      -0.001405       0.007541       0.009490       0.006702      -0.010310      -0.016586      -0.024011       0.025178      -0.019974      -0.008015       0.027989             11.204739      19.642081      -1.458314       0.998866       8.023439      -1.966903       5.948697           0.000002
          240              C       8.787374      12.435892       0.768029       0.109485      27.293545 0.32705501E+03  0.71700764E+04                                 7.974472                            6.075425       0.173783       2.076446                    0.999759      25.579320      71.309027       0.660145       0.423218      -1.058546      -0.012325      -0.036902       0.036024       0.053022      -0.007136       0.007548       0.018327      -0.061468       0.073543      -0.045221       0.005135       0.040085              9.685073      16.102568      -0.467447       0.456478       7.277637      -1.945458       5.675015           0.000002
          241              C       8.820446      10.726132       2.277903       0.097714      26.791756 0.31901252E+03  0.69509550E+04                                 7.838098                            5.986421       0.235198       2.092565                    0.999785      25.661595      71.339000       0.667285       0.421268      -1.059678      -0.013816       0.041521      -0.023258       0.049556       0.002852      -0.011585       0.012515      -0.058044       0.069448      -0.043061       0.009182       0.033879              9.357672      15.268966       0.202864      -0.019587       6.951181      -1.972528       5.852870          -0.000000
          242              C      10.169813      10.696031       2.266266      -0.196002      34.088275 0.43894446E+03  0.10325941E+05                                 9.092541                            6.957571       0.218350       2.036020                    0.999792      29.708054      84.936351       0.629577       0.413558      -1.067939      -0.006286       0.012704      -0.002804       0.014449      -0.010818       0.010427      -0.017257      -0.033107       0.028355      -0.025506      -0.006655       0.032161             10.937203      19.153825       1.123481      -0.695322       7.309278      -1.806839       6.348506          -0.000000
          243              C      -1.168914      19.240815      26.913001       0.112500      26.426725 0.32417288E+03  0.70953462E+04                                 7.812991                            6.059129       0.181797       2.079355                    0.999758      25.595506      71.433022       0.658922       0.424693      -1.057004       0.014340      -0.034058       0.037503       0.052651       0.003335      -0.007244       0.011307      -0.074691       0.069187      -0.049865       0.013972       0.035893              9.273674      15.158063       0.276412      -0.178542       6.394367      -1.953630       6.268591          -0.000000
          244              C      -2.515584      19.290984      26.907182      -0.182714      31.761633 0.40889969E+03  0.94555649E+04                                 8.692498                            6.719565       0.285617       2.069097                    0.999804      28.987284      82.321813       0.639644       0.414092      -1.066983       0.001109       0.002039       0.001075       0.002558      -0.009060       0.010886      -0.003220      -0.032549       0.022518      -0.025337       0.006620       0.018717             10.392577      18.192346       0.646776      -0.954732       6.325466      -1.784132       6.659918          -0.000000
          245              C      -3.215625      18.494300      27.777033       0.102228      36.643794 0.41602755E+03  0.96281441E+04                                 9.791469                            6.876290      -0.133628       1.969855                    0.999320      26.378659      74.088131       0.620966       0.426204      -1.063051       0.009368      -0.003994      -0.007881       0.012877       0.001889       0.003468       0.003905       0.004566      -0.051199      -0.018043       0.005805       0.012238             13.385857      25.955340      -0.432762      -0.110341       7.175381      -1.801604       7.026850           0.000001
          246              C      -2.473361      17.685576      28.667248      -0.205545      34.155572 0.46319537E+03  0.11036506E+05                                 9.110455                            7.139728       0.215218       2.033954                    0.999890      30.058950      86.300865       0.622886       0.412696      -1.069213       0.012250       0.004393      -0.001347       0.013084       0.010058      -0.012705      -0.021111      -0.013446       0.039264      -0.018862      -0.015370       0.034232             10.918234      18.831039      -1.431545       1.087245       7.241377      -1.894172       6.682287           0.000002
          247              C      -1.086552      17.681562      28.597427       0.115966      25.808664 0.32554905E+03  0.71537566E+04                                 7.762806                            6.113390       0.148950       2.075243                    0.999422      25.685515      72.510790       0.647455       0.430506      -1.050364       0.007895       0.022530      -0.033978       0.041527      -0.007657       0.005013       0.026250      -0.064771       0.050051      -0.042907      -0.004036       0.046943              9.175821      14.438319      -0.867187       0.374679       6.757037      -2.060381       6.332105           0.000001
          248              C       6.655848      18.544469      27.811943       0.113009      35.188565 0.38198116E+03  0.86805446E+04                                 9.544839                            6.604716      -0.132678       1.975611                    0.999501      26.052478      73.250722       0.629366       0.428250      -1.058472      -0.004409      -0.004289      -0.008837       0.010767       0.003660      -0.000419       0.007060       0.018850       0.060750      -0.021418      -0.000049       0.021467             13.043750      24.657389      -0.269420      -0.091241       9.082512      -1.361191       5.391349           0.000001
          249              C       5.970735      19.606045      27.384291      -0.197468      34.181257 0.44242319E+03  0.10457492E+05                                 9.191391                            7.025341       0.149783       2.016706                    0.999518      29.962419      86.654588       0.619424       0.418339      -1.061906      -0.010414      -0.000643      -0.002585       0.010750       0.020651      -0.005783      -0.005368      -0.019300       0.002380      -0.023366      -0.001465       0.024831             11.224524      19.427643      -1.499979       0.573565       8.947361      -1.215880       5.298569           0.000001
          250              C       4.552869      19.551863      27.404656       0.098321      28.571167 0.34689241E+03  0.77339569E+04                                 8.297980                            6.304555       0.172777       2.070073                    0.999731      26.254542      74.316624       0.639372       0.429680      -1.052334      -0.005553      -0.055596       0.012571       0.057269      -0.014717       0.009132       0.012374      -0.032621       0.118972      -0.043847       0.000551       0.043295             10.141844      16.634956      -0.233332       0.253136       8.847286      -1.441279       4.943289           0.000000
          251              C       4.543685      17.512995      28.274506       0.098633      28.372665 0.34136159E+03  0.75551516E+04                                 8.173952                            6.203589       0.186949       2.075968                    0.999762      25.873785      72.188858       0.654598       0.422769      -1.060102      -0.013252       0.046621      -0.029203       0.056586       0.009163      -0.012634       0.007088      -0.035952       0.100307      -0.039570       0.003018       0.036551              9.948000      16.190092       0.666694       0.286818       9.038362      -1.231679       4.615545           0.000002
          252              C       5.959660      17.498947      28.332690      -0.200311      35.233947 0.44502772E+03  0.10498456E+05                                 9.279572                            6.986171       0.229398       2.036831                    0.999752      29.826504      85.217544       0.631314       0.411266      -1.070104      -0.004903       0.002852      -0.003261       0.006543      -0.018246       0.012897      -0.014345      -0.018480      -0.009041      -0.020321      -0.011920       0.032240             11.361251      19.442197       1.738861      -0.089497       9.368269      -1.617208       5.273286           0.000002
          253              N       1.675109      13.092102      20.556401      -0.474834      48.122254 0.42907682E+03  0.98885088E+04                                11.099756                            6.554685       0.020911       2.024702                    0.999057      28.306758      76.306225       0.707800       0.375491      -1.110418       0.053558       0.042440      -0.061155       0.091704       0.081080      -0.042622       0.017181      -0.101993       0.016305      -0.115700       0.022232       0.093469             18.354865       7.956226       0.567090      -6.478371       8.371084       2.461107      38.737286          -0.000003
          254              N       1.154372      13.140264      22.755755      -0.492964      48.240368 0.44335188E+03  0.10286831E+05                                11.099459                            6.641407       0.035144       2.024406                    0.999092      28.570706      76.921382       0.707571       0.373081      -1.113786       0.027887       0.039584       0.080627       0.094049       0.105118       0.006512       0.015536      -0.064482       0.128167      -0.131405       0.037569       0.093837             18.372963       7.526129       1.379223      -3.927106       8.023408      -1.502424      39.569352          -0.000004
          255              N       1.555985      18.602665      15.860953      -0.197122      34.069338 0.52382753E+03  0.12669453E+05                                 8.884293                            7.478814      -0.082576       2.013399                    0.997776      27.280428      74.947233       0.632453       0.400413      -1.094457      -0.151346      -0.004926       0.010594       0.151797      -0.003876       0.007963       0.011002      -0.126819       0.174379      -0.093049       0.030379       0.062670             10.294279      15.456614       0.227263       0.043458       6.425596       1.417077       9.000627           0.000000
          256              N       5.830414      18.526408      16.084962      -0.190072      35.357064 0.49845433E+03  0.11893437E+05                                 9.084057                            7.264714      -0.016074       2.039367                    0.997945      26.901612      73.133471       0.646519       0.397048      -1.098024       0.144172      -0.004519       0.003588       0.144287      -0.001754       0.004447       0.021471      -0.130706       0.149411      -0.090442       0.023305       0.067138             10.974103      17.015295       0.535329       0.593615       9.033298       2.422428       6.873716           0.000001
          257              N       1.823388      11.643222      13.216492      -0.201367      34.117954 0.51609345E+03  0.12447477E+05                                 8.905840                            7.429445      -0.087884       2.011179                    0.997558      27.346742      75.249429       0.633195       0.401066      -1.093008      -0.147190       0.004708       0.001030       0.147269       0.008724       0.010792       0.014336      -0.136749       0.142231      -0.093333       0.031644       0.061689             10.395229      15.193589       0.349906       0.083377       8.416309       2.522335       7.575790           0.000001
          258              N       6.040858      11.556931      13.300858      -0.168854      34.996852 0.47758821E+03  0.11287726E+05                                 9.040052                            7.117117      -0.067615       2.031938                    0.997458      26.503665      71.987569       0.651579       0.397728      -1.096257       0.127348       0.005800       0.003009       0.127516       0.005251      -0.010143       0.013738      -0.136925       0.098812      -0.086097       0.026913       0.059184             11.084094      17.235445      -0.626531      -0.136032      10.582816       1.466739       5.434022           0.000001
          259              N       2.964911       3.058302      23.081586      -0.474834      48.122262 0.42907679E+03  0.98885080E+04                                11.099758                            6.554685       0.020911       2.024702                    0.999057      28.306757      76.306221       0.707800       0.375491      -1.110418      -0.053558       0.042440       0.061155       0.091704      -0.081080      -0.042622      -0.017181      -0.101993       0.016305      -0.115700       0.022232       0.093469             18.354870       7.956229      -0.567091      -6.478377       8.371084      -2.461102      38.737297          -0.000003
          260              N       3.485648       3.106464      20.882231      -0.492964      48.240355 0.44335162E+03  0.10286824E+05                                11.099456                            6.641404       0.035144       2.024406                    0.999092      28.570706      76.921380       0.707571       0.373081      -1.113786      -0.027887       0.039584      -0.080627       0.094049      -0.105118       0.006512      -0.015536      -0.064482       0.128167      -0.131405       0.037569       0.093837             18.372957       7.526126      -1.379223      -3.927101       8.023407       1.502422      39.569336          -0.000004
          261              N       3.084035       8.568865      27.777033      -0.197122      34.069333 0.52382751E+03  0.12669452E+05                                 8.884292                            7.478814      -0.082576       2.013399                    0.997776      27.280428      74.947232       0.632453       0.400413      -1.094457       0.151346      -0.004926      -0.010594       0.151797       0.003876       0.007963      -0.011002      -0.126819       0.174379      -0.093049       0.030379       0.062670             10.294278      15.456613      -0.227259       0.043454       6.425595      -1.417077       9.000626           0.000000
          262              N      -1.190394       8.492608      27.553025      -0.190072      35.357061 0.49845432E+03  0.11893437E+05                                 9.084057                            7.264714      -0.016074       2.039367                    0.997945      26.901612      73.133470       0.646519       0.397048      -1.098024      -0.144172      -0.004519      -0.003588       0.144287       0.001754       0.004447      -0.021471      -0.130706       0.149411      -0.090442       0.023305       0.067138             10.974102      17.015296      -0.535323       0.593612       9.033296      -2.422427       6.873715           0.000001
          263              N       7.310952       1.609422       1.329504      -0.201367      34.117952 0.51609323E+03  0.12447471E+05                                 8.905840                            7.429444      -0.087884       2.011179                    0.997558      27.346742      75.249428       0.633195       0.401066      -1.093008       0.147190       0.004708      -0.001030       0.147269      -0.008724       0.010792      -0.014336      -0.136749       0.142231      -0.093333       0.031644       0.061689             10.395229      15.193588      -0.349910       0.083378       8.416310      -2.522336       7.575790           0.000001
          264              N       3.093482       1.523131       1.245137      -0.168854      34.996851 0.47758813E+03  0.11287723E+05                                 9.040052                            7.117116      -0.067615       2.031938                    0.997458      26.503666      71.987570       0.651580       0.397728      -1.096257      -0.127348       0.005800      -0.003009       0.127516      -0.005251      -0.010143      -0.013738      -0.136925       0.098812      -0.086097       0.026913       0.059184             11.084094      17.235445       0.626529      -0.136032      10.582815      -1.466738       5.434020           0.000001
          265              N       5.212071       6.975498       8.535590      -0.474834      48.122256 0.42907682E+03  0.98885089E+04                                11.099757                            6.554686       0.020911       2.024702                    0.999057      28.306757      76.306225       0.707800       0.375491      -1.110417      -0.053558      -0.042440       0.061155       0.091704       0.081080      -0.042622       0.017181      -0.101993       0.016305      -0.115700       0.022232       0.093469             18.354868       7.956227       0.567090      -6.478372       8.371084       2.461107      38.737292          -0.000003
          266              N       5.732808       6.927336       6.336236      -0.492964      48.240370 0.44335190E+03  0.10286831E+05                                11.099460                            6.641407       0.035144       2.024406                    0.999092      28.570706      76.921382       0.707571       0.373081      -1.113786      -0.027887      -0.039583      -0.080627       0.094049       0.105118       0.006512       0.015536      -0.064482       0.128167      -0.131405       0.037569       0.093837             18.372964       7.526129       1.379223      -3.927106       8.023408      -1.502425      39.569354          -0.000004
          267              N       5.331195       1.464935      13.231038      -0.197122      34.069338 0.52382753E+03  0.12669453E+05                                 8.884293                            7.478814      -0.082576       2.013399                    0.997776      27.280428      74.947233       0.632453       0.400413      -1.094457       0.151346       0.004926      -0.010594       0.151797      -0.003876       0.007963       0.011002      -0.126819       0.174379      -0.093049       0.030379       0.062670             10.294279      15.456614       0.227263       0.043459       6.425596       1.417077       9.000627           0.000000
          268              N       1.056766       1.541192      13.007029      -0.190072      35.357064 0.49845432E+03  0.11893437E+05                                 9.084057                            7.264714      -0.016074       2.039367                    0.997945      26.901612      73.133469       0.646519       0.397048      -1.098024      -0.144172       0.004519      -0.003588       0.144287      -0.001754       0.004447       0.021471      -0.130706       0.149411      -0.090442       0.023305       0.067138             10.974102      17.015294       0.535329       0.593614       9.033297       2.422428       6.873716           0.000001
          269              N       5.063792       8.424378      15.875499      -0.201367      34.117952 0.51609341E+03  0.12447476E+05                                 8.905840                            7.429445      -0.087884       2.011179                    0.997558      27.346741      75.249424       0.633195       0.401066      -1.093008       0.147190      -0.004708      -0.001030       0.147269       0.008724       0.010792       0.014336      -0.136749       0.142231      -0.093333       0.031644       0.061689             10.395229      15.193587       0.349906       0.083377       8.416308       2.522335       7.575790           0.000001
          270              N       0.846322       8.510669      15.791133      -0.168854      34.996853 0.47758824E+03  0.11287726E+05                                 9.040052                            7.117117      -0.067615       2.031938                    0.997458      26.503666      71.987569       0.651580       0.397728      -1.096257      -0.127348      -0.005800      -0.003009       0.127516       0.005251      -0.010143       0.013738      -0.136925       0.098812      -0.086097       0.026913       0.059184             11.084094      17.235445      -0.626531      -0.136032      10.582815       1.466739       5.434021           0.000001
          271              N       3.922269      17.009298       6.010405      -0.474834      48.122265 0.42907682E+03  0.98885088E+04                                11.099758                            6.554686       0.020911       2.024702                    0.999057      28.306758      76.306225       0.707800       0.375491      -1.110418       0.053558      -0.042440      -0.061155       0.091704      -0.081080      -0.042622      -0.017181      -0.101993       0.016305      -0.115700       0.022232       0.093469             18.354870       7.956229      -0.567091      -6.478377       8.371084      -2.461102      38.737298          -0.000003
          272              N       3.401532      16.961136       8.209760      -0.492964      48.240355 0.44335162E+03  0.10286824E+05                                11.099456                            6.641404       0.035144       2.024406                    0.999092      28.570706      76.921380       0.707571       0.373081      -1.113786       0.027887      -0.039584       0.080627       0.094049      -0.105118       0.006512      -0.015536      -0.064482       0.128167      -0.131405       0.037569       0.093837             18.372957       7.526126      -1.379223      -3.927101       8.023407       1.502421      39.569338          -0.000004
          273              N       3.803145      11.498735       1.314958      -0.197122      34.069333 0.52382751E+03  0.12669452E+05                                 8.884292                            7.478814      -0.082576       2.013399                    0.997776      27.280428      74.947233       0.632453       0.400413      -1.094457      -0.151346       0.004926       0.010594       0.151797       0.003876       0.007963      -0.011002      -0.126819       0.174379      -0.093049       0.030379       0.062670             10.294278      15.456614      -0.227259       0.043454       6.425595      -1.417077       9.000626           0.000001
          274              N       8.077574      11.574992       1.538966      -0.190072      35.357062 0.49845433E+03  0.11893437E+05                                 9.084057                            7.264714      -0.016074       2.039367                    0.997945      26.901612      73.133472       0.646519       0.397048      -1.098024       0.144172       0.004519       0.003588       0.144287       0.001754       0.004447      -0.021471      -0.130706       0.149411      -0.090442       0.023305       0.067138             10.974103      17.015297      -0.535323       0.593613       9.033297      -2.422427       6.873716           0.000001
          275              N      -0.423772      18.458178      27.762487      -0.201367      34.117952 0.51609323E+03  0.12447470E+05                                 8.905839                            7.429443      -0.087884       2.011179                    0.997558      27.346742      75.249426       0.633195       0.401066      -1.093008      -0.147190      -0.004708       0.001030       0.147269      -0.008724       0.010792      -0.014336      -0.136749       0.142231      -0.093333       0.031644       0.061689             10.395229      15.193587      -0.349910       0.083378       8.416309      -2.522335       7.575789           0.000001
          276              N       3.793698      18.544469      27.846854      -0.168854      34.996851 0.47758813E+03  0.11287723E+05                                 9.040052                            7.117116      -0.067615       2.031938                    0.997458      26.503666      71.987570       0.651580       0.397728      -1.096257       0.127348      -0.005800       0.003009       0.127516      -0.005251      -0.010143      -0.013738      -0.136925       0.098812      -0.086097       0.026913       0.059184             11.084094      17.235445       0.626530      -0.136032      10.582815      -1.466738       5.434020           0.000001
          277              O       3.334136      17.258136      17.973032      -0.558029      28.885951 0.45054275E+03  0.10371534E+05                                 7.384547                            6.501225       0.596438       2.230452                    0.998527      27.515297      70.972492       0.756334       0.351792      -1.143810       0.008342      -0.017893      -0.006225       0.020700      -0.017515       0.020111       0.047348       0.007849      -0.135794      -0.076957       0.030516       0.046441              8.128335       5.295503       0.126552      -0.212194      11.914413       0.647070       7.175090          -0.000003
          278              O       3.657815      16.465466      15.922047      -0.573290      39.427148 0.60011429E+03  0.14817892E+05                                 9.267372                            7.587390       0.288715       2.134135                    0.996650      28.238014      75.050710       0.689559       0.359734      -1.139223       0.005019      -0.005400       0.018043       0.019492      -0.001289      -0.014325      -0.044746       0.036034       0.155981      -0.062416      -0.009281       0.071697             11.134972       7.276376       1.569964      -2.123471      13.652258      -4.402992      12.476284           0.000001
          279              O       1.700037      11.476660      28.454876      -0.569844      43.200771 0.65076294E+03  0.16484825E+05                                 9.907448                            8.054340      -0.170246       1.988071                    0.994403      28.779777      78.834107       0.646809       0.373825      -1.122342      -0.009609       0.007919      -0.017287       0.021304      -0.017435       0.001092       0.035557       0.096074       0.101981      -0.079085       0.032270       0.046815             11.273502       8.129082       0.091648       1.988457       8.352328       0.654368      17.339095           0.000001
          280              O       0.938591      10.252537      26.738449      -0.553134      41.804353 0.58110160E+03  0.14271151E+05                                 9.708113                            7.512172      -0.018557       2.046486                    0.994917      27.946982      74.720364       0.684840       0.364175      -1.132731       0.012423       0.002170       0.013009       0.018119       0.017691      -0.014722       0.035588      -0.008054      -0.138663      -0.065575       0.019017       0.046558             12.196530       8.625155       2.920673       0.288042      20.637215      -0.459739       7.327221           0.000000
          281              O       3.996180      11.520809      15.293660      -0.581757      41.959430 0.64022228E+03  0.16146548E+05                                 9.712786                            7.963537      -0.107274       2.002258                    0.995374      28.955105      79.056857       0.653800       0.371460      -1.124486      -0.012265       0.009928       0.014757       0.021605      -0.002469      -0.002275      -0.037167       0.083033       0.121117      -0.073899       0.021365       0.052534             11.196976      10.071425      -0.179271      -4.641269       8.002132      -0.779633      15.517370           0.000001
          282              O       2.867773      10.240496      16.748259      -0.548115      41.573911 0.57809549E+03  0.14186232E+05                                 9.682872                            7.511578      -0.065398       2.035844                    0.994134      27.833073      74.511979       0.681938       0.366011      -1.130726       0.011994       0.004325      -0.011854       0.017409       0.020701       0.036027      -0.027730      -0.010731      -0.107590      -0.067924       0.028606       0.039317             12.044508       8.919145       2.449406      -0.516261      20.194785       0.977843       7.019593           0.000000
          283              O       1.717893      16.441385      27.823580      -0.580967      40.807124 0.62912776E+03  0.15711129E+05                                 9.499092                            7.781886       0.222159       2.115340                    0.995431      28.342660      75.636746       0.679478       0.360963      -1.138804      -0.002014       0.002851      -0.015659       0.016043       0.002388       0.004305       0.047536       0.048914       0.165237      -0.070062      -0.003385       0.073447             11.437741       7.275097       0.133500      -0.027855      13.849013       4.867223      13.189112           0.000001
          284              O       1.710131      17.260143      25.766776      -0.550871      28.446382 0.44473935E+03  0.10202451E+05                                 7.294803                            6.448428       0.610005       2.235066                    0.998992      27.385502      70.461939       0.761507       0.350617      -1.145031       0.002136      -0.014554       0.007861       0.016678      -0.003315      -0.005040      -0.046214       0.008223      -0.171166      -0.078244       0.032887       0.045357              8.007948       5.011260       0.174470      -0.084640      11.796060      -0.375010       7.216524          -0.000002
          285              O       2.284039      14.870092      21.816084      -0.512778      22.913500 0.34151975E+03  0.73171033E+04                                 6.212062                            5.593794       0.877796       2.365159                    0.998801      25.335996      62.525507       0.832059       0.343580      -1.153511      -0.012324       0.001274      -0.004945       0.013340      -0.007725       0.010950      -0.008127      -0.044185      -0.085253      -0.033452      -0.005638       0.039089              6.486057       4.416720       1.344936      -0.483104       7.152499       0.317484       7.888952          -0.000008
          286              O       1.305884       7.224336      25.664954      -0.558029      28.885956 0.45054292E+03  0.10371539E+05                                 7.384549                            6.501226       0.596438       2.230451                    0.998527      27.515299      70.972504       0.756334       0.351792      -1.143810      -0.008342      -0.017893       0.006225       0.020700       0.017515       0.020111      -0.047348       0.007849      -0.135794      -0.076957       0.030516       0.046441              8.128337       5.295504      -0.126553      -0.212194      11.914416      -0.647068       7.175090          -0.000003
          287              O       0.982205       6.431666      27.715940      -0.573290      39.427163 0.60011475E+03  0.14817906E+05                                 9.267374                            7.587393       0.288715       2.134135                    0.996650      28.238014      75.050711       0.689559       0.359735      -1.139223      -0.005019      -0.005400      -0.018043       0.019492       0.001289      -0.014325       0.044746       0.036034       0.155981      -0.062416      -0.009281       0.071697             11.134975       7.276378      -1.569963      -2.123471      13.652260       4.402991      12.476287           0.000001
          288              O       2.939983       1.442860      15.183110      -0.569844      43.200792 0.65076339E+03  0.16484839E+05                                 9.907451                            8.054343      -0.170246       1.988071                    0.994403      28.779777      78.834108       0.646809       0.373825      -1.122342       0.009609       0.007919       0.017287       0.021304       0.017435       0.001092      -0.035557       0.096074       0.101981      -0.079085       0.032270       0.046815             11.273506       8.129084      -0.091647       1.988455       8.352329      -0.654369      17.339104           0.000001
          289              O       3.701429       0.218737      16.899538      -0.553134      41.804340 0.58110161E+03  0.14271151E+05                                 9.708111                            7.512172      -0.018557       2.046486                    0.994917      27.946982      74.720363       0.684840       0.364175      -1.132731      -0.012423       0.002170      -0.013009       0.018119      -0.017691      -0.014722      -0.035588      -0.008054      -0.138663      -0.065575       0.019017       0.046558             12.196526       8.625153      -2.920672       0.288041      20.637205       0.459742       7.327221           0.000000
          290              O       0.643840       1.487009      28.344327      -0.581757      41.959433 0.64022227E+03  0.16146548E+05                                 9.712786                            7.963536      -0.107274       2.002258                    0.995374      28.955105      79.056856       0.653800       0.371460      -1.124486       0.012265       0.009928      -0.014757       0.021605       0.002469      -0.002275       0.037167       0.083033       0.121117      -0.073899       0.021365       0.052534             11.196976      10.071426       0.179270      -4.641269       8.002131       0.779636      15.517371           0.000001
          291              O       1.772247       0.206696      26.889727      -0.548115      41.573904 0.57809563E+03  0.14186236E+05                                 9.682871                            7.511578      -0.065398       2.035844                    0.994134      27.833073      74.511978       0.681938       0.366011      -1.130726      -0.011994       0.004325       0.011854       0.017409      -0.020701       0.036027       0.027730      -0.010731      -0.107590      -0.067924       0.028606       0.039317             12.044505       8.919143      -2.449403      -0.516262      20.194776      -0.977840       7.019595           0.000000
          292              O       2.922127       6.407585      15.814406      -0.580967      40.807137 0.62912826E+03  0.15711144E+05                                 9.499094                            7.781889       0.222159       2.115340                    0.995431      28.342661      75.636747       0.679478       0.360962      -1.138804       0.002014       0.002851       0.015659       0.016043      -0.002388       0.004305      -0.047536       0.048914       0.165237      -0.070062      -0.003385       0.073447             11.437742       7.275099      -0.133500      -0.027856      13.849013      -4.867221      13.189114           0.000001
          293              O       2.929889       7.226343      17.871210      -0.550871      28.446369 0.44473902E+03  0.10202442E+05                                 7.294800                            6.448425       0.610005       2.235066                    0.998992      27.385500      70.461931       0.761507       0.350617      -1.145031      -0.002136      -0.014554      -0.007861       0.016678       0.003315      -0.005040       0.046214       0.008223      -0.171165      -0.078244       0.032887       0.045357              8.007946       5.011258      -0.174470      -0.084640      11.796060       0.375008       7.216519          -0.000002
          294              O       2.355981       4.836292      21.821902      -0.512778      22.913499 0.34151978E+03  0.73171042E+04                                 6.212062                            5.593794       0.877796       2.365159                    0.998801      25.335997      62.525511       0.832059       0.343580      -1.153511       0.012324       0.001274       0.004945       0.013340       0.007725       0.010950       0.008127      -0.044185      -0.085253      -0.033452      -0.005638       0.039089              6.486057       4.416720      -1.344935      -0.483104       7.152497      -0.317483       7.888953          -0.000008
          295              O       3.553044       2.809464      11.118959      -0.558029      28.885956 0.45054286E+03  0.10371537E+05                                 7.384549                            6.501226       0.596438       2.230451                    0.998527      27.515298      70.972499       0.756334       0.351792      -1.143810      -0.008342       0.017893       0.006225       0.020700      -0.017515       0.020111       0.047348       0.007849      -0.135794      -0.076957       0.030516       0.046441              8.128337       5.295504       0.126552      -0.212194      11.914416       0.647070       7.175091          -0.000003
          296              O       3.229365       3.602134      13.169944      -0.573290      39.427147 0.60011427E+03  0.14817892E+05                                 9.267371                            7.587389       0.288715       2.134135                    0.996650      28.238014      75.050709       0.689559       0.359734      -1.139223      -0.005019       0.005400      -0.018043       0.019492      -0.001289      -0.014325      -0.044746       0.036034       0.155981      -0.062416      -0.009281       0.071697             11.134972       7.276376       1.569964      -2.123471      13.652257      -4.402992      12.476283           0.000001
          297              O       5.187143       8.590940       0.637115      -0.569844      43.200771 0.65076294E+03  0.16484825E+05                                 9.907448                            8.054340      -0.170246       1.988071                    0.994403      28.779777      78.834108       0.646809       0.373825      -1.122342       0.009609      -0.007919       0.017287       0.021304      -0.017435       0.001092       0.035557       0.096074       0.101981      -0.079085       0.032270       0.046815             11.273502       8.129082       0.091648       1.988457       8.352329       0.654368      17.339095           0.000001
          298              O       5.948589       9.815063       2.353542      -0.553134      41.804355 0.58110162E+03  0.14271152E+05                                 9.708113                            7.512172      -0.018557       2.046486                    0.994917      27.946982      74.720366       0.684840       0.364175      -1.132731      -0.012423      -0.002170      -0.013009       0.018119       0.017691      -0.014722       0.035588      -0.008054      -0.138663      -0.065575       0.019017       0.046558             12.196531       8.625155       2.920674       0.288042      20.637217      -0.459739       7.327221           0.000000
          299              O       2.891000       8.546791      13.798331      -0.581757      41.959431 0.64022229E+03  0.16146549E+05                                 9.712786                            7.963537      -0.107274       2.002258                    0.995374      28.955105      79.056858       0.653800       0.371460      -1.124486       0.012265      -0.009928      -0.014757       0.021605      -0.002469      -0.002275      -0.037167       0.083033       0.121117      -0.073899       0.021365       0.052534             11.196976      10.071426      -0.179271      -4.641269       8.002132      -0.779633      15.517370           0.000001
          300              O       4.019407       9.827104      12.343732      -0.548115      41.573911 0.57809549E+03  0.14186232E+05                                 9.682872                            7.511578      -0.065398       2.035844                    0.994134      27.833073      74.511979       0.681938       0.366011      -1.130726      -0.011994      -0.004325       0.011854       0.017409       0.020701       0.036027      -0.027730      -0.010731      -0.107590      -0.067924       0.028606       0.039317             12.044508       8.919145       2.449406      -0.516261      20.194785       0.977843       7.019593           0.000000
          301              O       5.169287       3.626215       1.268411      -0.580967      40.807125 0.62912779E+03  0.15711130E+05                                 9.499091                            7.781885       0.222159       2.115340                    0.995431      28.342661      75.636747       0.679478       0.360962      -1.138804       0.002014      -0.002851       0.015659       0.016043       0.002388       0.004305       0.047536       0.048914       0.165237      -0.070062      -0.003385       0.073447             11.437740       7.275096       0.133500      -0.027855      13.849013       4.867223      13.189111           0.000001
          302              O       5.177049       2.807457       3.325215      -0.550871      28.446376 0.44473924E+03  0.10202448E+05                                 7.294801                            6.448427       0.610005       2.235066                    0.998992      27.385501      70.461932       0.761507       0.350617      -1.145031      -0.002136       0.014554      -0.007861       0.016678      -0.003315      -0.005040      -0.046214       0.008223      -0.171165      -0.078244       0.032887       0.045357              8.007946       5.011259       0.174470      -0.084640      11.796058      -0.375010       7.216523          -0.000002
          303              O       4.603141       5.197508       7.275907      -0.512778      22.913500 0.34151976E+03  0.73171036E+04                                 6.212062                            5.593794       0.877796       2.365159                    0.998801      25.335995      62.525506       0.832059       0.343580      -1.153511       0.012324      -0.001274       0.004945       0.013340      -0.007725       0.010950      -0.008127      -0.044185      -0.085253      -0.033452      -0.005638       0.039089              6.486057       4.416720       1.344936      -0.483104       7.152499       0.317484       7.888953          -0.000008
          304              O       5.581296      12.843264       3.427037      -0.558029      28.885956 0.45054291E+03  0.10371539E+05                                 7.384549                            6.501226       0.596438       2.230451                    0.998527      27.515299      70.972504       0.756334       0.351792      -1.143810       0.008342       0.017893      -0.006225       0.020700       0.017515       0.020111      -0.047348       0.007849      -0.135794      -0.076957       0.030516       0.046441              8.128337       5.295504      -0.126553      -0.212194      11.914416      -0.647068       7.175090          -0.000003
          305              O       5.904975      13.635934       1.376051      -0.573290      39.427161 0.60011470E+03  0.14817905E+05                                 9.267374                            7.587393       0.288715       2.134135                    0.996650      28.238013      75.050708       0.689559       0.359735      -1.139223       0.005019       0.005400       0.018043       0.019492       0.001289      -0.014325       0.044746       0.036034       0.155981      -0.062416      -0.009281       0.071697             11.134975       7.276378      -1.569963      -2.123471      13.652259       4.402990      12.476287           0.000001
          306              O       3.947197      18.624740      13.908881      -0.569844      43.200792 0.65076340E+03  0.16484839E+05                                 9.907451                            8.054343      -0.170246       1.988071                    0.994403      28.779777      78.834109       0.646809       0.373825      -1.122342      -0.009609      -0.007919      -0.017287       0.021304       0.017435       0.001092      -0.035557       0.096074       0.101981      -0.079085       0.032270       0.046815             11.273506       8.129084      -0.091647       1.988455       8.352329      -0.654369      17.339105           0.000001
          307              O       3.185751      19.848863      12.192453      -0.553134      41.804343 0.58110164E+03  0.14271152E+05                                 9.708112                            7.512172      -0.018557       2.046485                    0.994917      27.946982      74.720366       0.684840       0.364175      -1.132731       0.012423      -0.002170       0.013009       0.018119      -0.017691      -0.014722      -0.035588      -0.008054      -0.138663      -0.065575       0.019017       0.046558             12.196528       8.625154      -2.920672       0.288041      20.637208       0.459743       7.327222           0.000000
          308              O       6.243340      18.580591       0.747664      -0.581757      41.959434 0.64022228E+03  0.16146548E+05                                 9.712786                            7.963537      -0.107274       2.002258                    0.995374      28.955105      79.056857       0.653800       0.371460      -1.124486      -0.012265      -0.009928       0.014757       0.021605       0.002469      -0.002275       0.037167       0.083033       0.121117      -0.073899       0.021365       0.052534             11.196976      10.071426       0.179270      -4.641269       8.002131       0.779636      15.517372           0.000001
          309              O       5.114933      19.860904       2.202264      -0.548115      41.573906 0.57809566E+03  0.14186237E+05                                 9.682871                            7.511578      -0.065398       2.035844                    0.994134      27.833074      74.511981       0.681938       0.366011      -1.130726       0.011994      -0.004325      -0.011854       0.017409      -0.020701       0.036027       0.027730      -0.010731      -0.107590      -0.067924       0.028606       0.039317             12.044505       8.919144      -2.449403      -0.516262      20.194776      -0.977840       7.019595           0.000000
          310              O       3.965053      13.660015      13.277585      -0.580967      40.807136 0.62912823E+03  0.15711143E+05                                 9.499094                            7.781889       0.222159       2.115340                    0.995431      28.342660      75.636745       0.679478       0.360963      -1.138804      -0.002014      -0.002851      -0.015659       0.016043      -0.002388       0.004305      -0.047536       0.048914       0.165237      -0.070062      -0.003385       0.073447             11.437742       7.275099      -0.133500      -0.027856      13.849013      -4.867221      13.189114           0.000001
          311              O       3.957291      12.841257      11.220781      -0.550871      28.446374 0.44473911E+03  0.10202445E+05                                 7.294801                            6.448426       0.610004       2.235066                    0.998992      27.385503      70.461941       0.761507       0.350617      -1.145031       0.002136       0.014554       0.007861       0.016678       0.003315      -0.005040       0.046214       0.008223      -0.171166      -0.078244       0.032887       0.045357              8.007946       5.011259      -0.174470      -0.084640      11.796061       0.375008       7.216520          -0.000002
          312              O       4.531199      15.231308       7.270089      -0.512778      22.913493 0.34151967E+03  0.73171013E+04                                 6.212061                            5.593793       0.877796       2.365159                    0.998801      25.335995      62.525502       0.832059       0.343580      -1.153511      -0.012324      -0.001274      -0.004945       0.013340       0.007725       0.010950       0.008127      -0.044185      -0.085253      -0.033452      -0.005638       0.039089              6.486055       4.416719      -1.344935      -0.483104       7.152496      -0.317483       7.888951          -0.000008

******************************************************
Auxiliary information for the entire system
The total spin magnetic moment of the unit cell is   -0.000018
The total net atomic charge of the unit cell is   0.000002
Accuracy of reproducing the electrostatic potential in the unit cell:
  The inner radius (bohr) =    5.0000
  The outer radius (bohr) =   12.0000
  Valid grid points have density less than (e/(bohr^3)) =    0.0001
  The number of valid grid points were=       631988
  The rms potential error without charges in kcal/mol is=      7.69797
  The rms potential error with partial charges in kcal/mol is=      0.60067
  The RRMSE value at monopole order=      0.07803
  The rms potential error with partial charges and cloud penetration in kcal/mol is=      0.60661
  The RRMSE value at monopole order with cloud penetration is=      0.07880
  The rms potential error with partial charges and atomic dipoles in kcal/mol is=      0.30208
  The RRMSE value at dipole order=      0.03924
  The rms potential error with partial charges, atomic dipoles and cloud penetration in kcal/mol is=      0.29435
  The RRMSE value at dipole order with cloud penetration=      0.03824

******************************************************
The electron densities and ab initio electrostatic potential were computed in VASP using the PBE functional and
projector augmented wave method. See the main text of the journal article for a description of computational details.
The atomic charges, dipoles, and quadrupoles were computed with the DDEC6 method as described in
(a) T. A. Manz and N. Gabaldon Limas, RSC Adv. 6 (2016) 47771-47801 DOI: 10.1039/c6ra04656h
(b) N. Gabaldon Limas and T. A. Manz, RSC Adv. 8 (2018) 2678-2707 DOI: 10.1039/c7ra11829e.
For each atom in the material, the electron cloud parameters were fit to the spherically averaged atom-in-material
electron density using radial positions for which this density was between 10^-4 and 10^-2 electrons per cubic bohr.
The polarizabilities, dispersion coefficients, and quantum Drude oscillator (QDO) parameters were fit using the MCLF method.
The magnetic structure of the system was optimized in VASP from the default ferromagnetic initial guess using spin polarization.
The atomic spin moments (ASMs) were computed on this optimized magnetic structure using the DDEC6 partition as inputs
to the method of T. A. Manz and D. S. Sholl, J. Chem. Theory Comput. 7 (2011) 4146-4164 DOI: 10.1021/ct200539n.
The RMSE and RRMSE were computed using a uniform grid with Ewald summation.
