# Supplementary material for: A collection of forcefield precursors for metal–organic frameworks
Source: RSC Adv. 2019 Nov 13;9(63):36492–507. doi: 10.1039/c9ra07327b (PMC9075174; doi:10.1039/c9ra07327b)
Supplement: RA-009-C9RA07327B-s4252 [file RA-009-C9RA07327B-s4252.xyz]

  304
jmolscript: load "" {1 1 1} spacegroup "x,y,z" unitcell [{     12.393700     0.000000     0.000000 }, {     -1.733173    17.212159     0.000000 }, {      0.000000     0.000000    19.330000 }]
Ag     2.658523     0.287271     5.830121     0.363664
Ag     3.120338     0.070398     8.779106     0.330634
Ag     8.414987     8.721229     9.629819     0.317364
Ag     2.671740     8.318809    15.495121     0.363666
Ag     2.209926     8.535682    18.444106     0.330634
Ag     7.575804    17.097010    -0.035181     0.317364
Ag     8.002004    16.924888    13.499879     0.363664
Ag     7.540189    17.141761    10.550894     0.330635
Ag     2.245540     8.490930     9.700181     0.317364
Ag     7.988787     8.893350     3.834879     0.363666
Ag     8.450601     8.676477     0.885894     0.330635
Ag     3.084723     0.115149     0.035181     0.317364
Ag     5.330264     8.606080     9.665000     0.396927
Ag     0.000000     0.000000     0.000000     0.396928
Ag    -0.866587     8.606080     9.665000     0.382294
Ag     6.196850     0.000000     0.000000     0.382294
H      3.866020    16.919552     5.373740     0.102778
H      5.294273    15.191452     4.917552     0.138613
H      2.369362    12.582088     5.839593     0.137748
H      0.983405    14.382480     6.272585     0.102109
H      7.653062     1.772852     9.237807     0.103476
H      7.201024     3.394238    11.004569     0.078990
H      9.044058     3.762578     9.419509     0.113226
H      8.557790     4.296155     7.329936     0.114008
H      6.202019     4.502701     6.674649     0.092514
H      7.172444     2.299544     7.148234     0.123671
H      5.303436     4.810798    10.604438     0.116244
H      4.797684     5.340933     8.404684     0.108907
H      8.036567    11.810984     4.673994     0.103610
H      6.668003    13.549412     5.302219     0.135567
H      3.455362    11.175855     4.639200     0.138474
H      4.934135     9.475294     4.020640     0.107297
H      9.156519    15.606265     8.899532     0.101388
H      9.444280    13.671618     7.407256     0.093337
H      7.752020    13.676782     9.197214     0.112172
H      8.404299    13.439254    11.313849     0.114327
H     10.801924    13.346308    11.760372     0.079717
H      9.863339    15.454798    10.998770     0.093156
H     -1.029886    12.332512     7.876975     0.120652
H     -0.355888    12.150063    10.105724     0.106461
H     -0.268929     8.898686    15.038740     0.102778
H     10.696518    10.626787    14.582552     0.138613
H      1.227728    13.236150    15.504593     0.137748
H      2.613686    11.435758    15.937585     0.102109
H     10.070901     6.833227    18.902807     0.103476
H     10.522939     5.211842     1.339569     0.078990
H      8.679905     4.843502    19.084509     0.113226
H      9.166174     4.309925    16.994936     0.114009
H     11.521945     4.103379    16.339649     0.092514
H     10.551519     6.306535    16.813234     0.123671
H      0.026827     3.795281     0.939438     0.116244
H      0.532579     3.265147    18.069684     0.108907
H      7.954224    14.007255    14.338994     0.103610
H      9.322787    12.268827    14.967219     0.135567
H      0.141728    14.642384    14.304200     0.138474
H     -1.337045    16.342945    13.685640     0.107297
H      6.834272    10.211974    18.564532     0.101387
H      6.546510    12.146621    17.072256     0.093337
H      8.238770    12.141457    18.862214     0.112172
H      7.586492    12.378985     1.648849     0.114327
H      5.188867    12.471930     2.095372     0.079717
H      6.127451    10.363441     1.333770     0.093156
H      4.626977    13.485727    17.541975     0.120652
H      3.952978    13.668175     0.440724     0.106461
H      6.794507     0.292607    13.956260     0.102778
H      5.366254     2.020707    14.412448     0.138613
H      8.291165     4.630071    13.490407     0.137748
H      9.677122     2.829679    13.057415     0.102109
H      3.007465    15.439307    10.092193     0.103476
H      3.459503    13.817921     8.325431     0.078990
H      1.616469    13.449581     9.910491     0.113226
H      2.102737    12.916004    12.000064     0.114008
H      4.458508    12.709458    12.655351     0.092514
H      3.488083    14.912615    12.181766     0.123671
H      5.357091    12.401361     8.725562     0.116244
H      5.862843    11.871226    10.925316     0.108906
H      2.623960     5.401175    14.656006     0.103610
H      3.992524     3.662747    14.027781     0.135567
H      7.205165     6.036304    14.690800     0.138474
H      5.726392     7.736865    15.309360     0.107297
H      1.504008     1.605894    10.430468     0.101388
H      1.216247     3.540541    11.922744     0.093337
H      2.908507     3.535377    10.132786     0.112172
H      2.256228     3.772905     8.016151     0.114327
H     -0.141397     3.865851     7.569628     0.079717
H      0.797188     1.757361     8.331230     0.093156
H     11.690413     4.879647    11.453025     0.120652
H     11.016415     5.062096     9.224276     0.106461
H     10.929456     8.313473     4.291260     0.102778
H     -0.035991     6.585372     4.747448     0.138613
H      9.432799     3.976009     3.825407     0.137748
H      8.046841     5.776401     3.392415     0.102109
H      0.589626    10.378932     0.427193     0.103476
H      0.137588    12.000317    17.990431     0.078990
H      1.980622    12.368657     0.245491     0.113226
H      1.494353    12.902234     2.335064     0.114008
H     -0.861418    13.108780     2.990351     0.092514
H      0.109008    10.905624     2.516766     0.123671
H     10.633700    13.416878    18.390562     0.116244
H     10.127948    13.947012     1.260316     0.108907
H      2.706303     3.204904     4.991006     0.103610
H      1.337740     4.943332     4.362781     0.135567
H     10.518799     2.569775     5.025800     0.138474
H     11.997572     0.869214     5.644360     0.107297
H      3.826255     7.000185     0.765468     0.101388
H      4.114017     5.065538     2.257744     0.093338
H      2.421757     5.070702     0.467786     0.112172
H      3.074035     4.833174    17.681151     0.114327
H      5.471660     4.740229    17.234628     0.079717
H      4.533076     6.848718    17.996230     0.093156
H      6.033550     3.726432     1.788025     0.120653
H      6.707549     3.543984    18.889276     0.106461
C      3.550351    16.029684     5.466524     0.096878
C      4.404879    15.002118     5.193971    -0.156009
C      3.990038    13.693994     5.315750     0.112402
C      2.692814    13.468514     5.731345    -0.175183
C      1.874878    14.551159     5.990367     0.093847
C      5.636110     1.543931     9.657268     0.521140
C      6.830110     2.339132     9.206879    -0.165832
C      7.030808     3.607669    10.041935     0.010899
C      8.233006     4.346070     9.396313    -0.173255
C      8.535637     5.673128    10.040002     0.516033
C      8.010108     6.227359     7.927233     0.507271
C      7.891898     4.705804     7.954295    -0.156746
C      6.467362     4.230749     7.600556     0.011590
C      6.491827     2.695424     7.764861    -0.159953
C      5.149217     2.034477     7.540633     0.522797
C      5.819573     4.497537     9.869898    -0.131935
C      5.541542     4.797029     8.636644    -0.133237
C      7.095597    11.678450     4.668195     0.101187
C      6.286605    12.721507     5.033532    -0.155224
C      4.912697    12.568319     5.008403     0.101893
C      4.393013    11.329043     4.644999    -0.172871
C      5.288293    10.315247     4.285461     0.097297
C     -1.262698    15.764616     8.248111     0.521850
C      9.986040    15.048591     8.942058    -0.164059
C      9.704643    13.633751     8.371823     0.012053
C      8.554197    13.082962     9.255204    -0.165052
C      8.192388    11.654353     8.860872     0.510181
C      8.954502    11.446086    10.954311     0.511267
C      9.015649    12.943544    10.695289    -0.164196
C     10.460093    13.454745    10.826733     0.005813
C     10.460804    14.924663    10.397607    -0.172920
C     -0.558340    15.539137    10.368612     0.520540
C     10.911692    12.773143     8.588319    -0.127468
C     -1.101557    12.675034     9.838970    -0.139919
C      0.046740     9.788555    15.131524     0.096878
C     -0.807789    10.816121    14.858971    -0.156009
C     -0.392948    12.124245    14.980750     0.112402
C      0.904277    12.349724    15.396345    -0.175184
C      1.722213    11.267079    15.655367     0.093847
C     -0.305847     7.062149    -0.007732     0.521139
C     10.893853     6.266947    18.871879    -0.165832
C     10.693155     4.998411     0.376935     0.010899
C      9.490957     4.260009    19.061313    -0.173255
C      9.188327     2.932952     0.375002     0.516033
C      9.713856     2.378720    17.592233     0.507272
C      9.832065     3.900275    17.619295    -0.156746
C     11.256601     4.375331    17.265556     0.011589
C     11.232136     5.910655    17.429861    -0.159953
C      0.181046     6.571602    17.205633     0.522798
C     11.904390     4.108542     0.204898    -0.131935
C     -0.211279     3.809051    18.301644    -0.133237
C      8.895193    14.139789    14.333195     0.101187
C      9.704185    13.096732    14.698532    -0.155224
C     -1.315606    13.249920    14.673403     0.101893
C     -0.795922    14.489195    14.309999    -0.172872
C     10.702497    15.502992    13.950461     0.097297
C      4.859789    10.053622    17.913111     0.521850
C      6.004750    10.769648    18.607058    -0.164058
C      6.286148    12.184487    18.036823     0.012053
C      7.436593    12.735276    18.920204    -0.165052
C      7.798403    14.163886    18.525872     0.510181
C      7.036288    14.372153     1.289311     0.511267
C      6.975142    12.874695     1.030289    -0.164196
C      5.530698    12.363494     1.161733     0.005813
C      5.529986    10.893575     0.732607    -0.172920
C      4.155431    10.279101     0.703612     0.520540
C      5.079099    13.045095    18.253319    -0.127468
C      4.698648    13.143205     0.173970    -0.139919
C      7.110176     1.182475    13.863476     0.096878
C      6.255648     2.210041    14.136029    -0.156009
C      6.670489     3.518165    14.014250     0.112403
C      7.967713     3.743645    13.598655    -0.175184
C      8.785649     2.661000    13.339633     0.093847
C      5.024417    15.668228     9.672732     0.521139
C      3.830417    14.873027    10.123121    -0.165832
C      3.629719    13.604490     9.288065     0.010899
C      2.427521    12.866089     9.933687    -0.173255
C      2.124890    11.539031     9.289998     0.516033
C      2.650419    10.984800    11.402767     0.507272
C      2.768629    12.506355    11.375705    -0.156746
C      4.193165    12.981410    11.729444     0.011589
C      4.168700    14.516735    11.565139    -0.159953
C      5.511310    15.177682    11.789367     0.522797
C      4.840954    12.714622     9.460102    -0.131935
C      5.118985    12.415130    10.693356    -0.133237
C      3.564930     5.533709    14.661805     0.101187
C      4.373922     4.490652    14.296468    -0.155224
C      5.747830     4.643840    14.321597     0.101893
C      6.267514     5.883116    14.685001    -0.172871
C      5.372234     6.896912    15.044539     0.097297
C     11.923225     1.447543    11.081889     0.521849
C      0.674487     2.163568    10.387942    -0.164059
C      0.955884     3.578408    10.958177     0.012053
C      2.106330     4.129197    10.074796    -0.165053
C      2.468139     5.557806    10.469128     0.510181
C      1.706025     5.766073     8.375689     0.511267
C      1.644878     4.268615     8.634711    -0.164196
C      0.200434     3.757414     8.503267     0.005813
C      0.199723     2.287496     8.932393    -0.172920
C     11.218867     1.673022     8.961388     0.520540
C     -0.251165     4.439016    10.741681    -0.127468
C     11.762084     4.537125     9.491030    -0.139919
C     10.613787     7.423604     4.198476     0.096878
C     11.468316     6.396038     4.471029    -0.156009
C     11.053475     5.087914     4.349250     0.112402
C      9.756250     4.862435     3.933655    -0.175183
C      8.938314     5.945080     3.674633     0.093847
C     10.966374    10.150010     0.007732     0.521139
C     -0.233326    10.945212     0.458121    -0.165832
C     -0.032628    12.213748    18.953065     0.010899
C      1.169570    12.952150     0.268687    -0.173255
C      1.472200    14.279207    18.954998     0.516033
C      0.946671    14.833439     1.737767     0.507272
C      0.828462    13.311884     1.710705    -0.156746
C     -0.596074    12.836828     2.064444     0.011589
C     -0.571609    11.301504     1.900139    -0.159953
C     10.479481    10.640557     2.124367     0.522797
C     -1.243863    13.103617    19.125102    -0.131935
C     10.871806    13.403108     1.028356    -0.133237
C      1.765334     3.072370     4.996805     0.101188
C      0.956342     4.115427     4.631468    -0.155224
C     -0.417567     3.962239     4.656597     0.101893
C     11.456449     2.722964     5.020001    -0.172871
C     -0.041970     1.709167     5.379539     0.097297
C      5.800738     7.158537     1.416889     0.521850
C      4.655777     6.442511     0.722942    -0.164059
C      4.374379     5.027672     1.293177     0.012052
C      3.223934     4.476883     0.409796    -0.165052
C      2.862124     3.048273     0.804128     0.510181
C      3.624239     2.840006    18.040689     0.511267
C      3.685385     4.337464    18.299711    -0.164196
C      5.129829     4.848665    18.168267     0.005813
C      5.130541     6.318584    18.597393    -0.172920
C      6.505096     6.933058    18.626388     0.520540
C      5.581428     4.167064     1.076681    -0.127468
C      5.961879     4.068954    19.156030    -0.139919
N      2.272662    15.831744     5.864722    -0.177526
N      4.725353     1.382136     8.648242    -0.480483
N      8.363308     6.707578     9.143090    -0.495978
N      6.616172    10.470156     4.298992    -0.167241
N     -0.263658    16.058944     9.137291    -0.491653
N      8.450253    10.792024     9.873764    -0.487176
N      1.324429     9.986495    15.529722    -0.177526
N      0.604910     7.223943    18.313242    -0.480483
N      9.360656     1.898501    18.808090    -0.495978
N      9.374619    15.348082    13.963992    -0.167242
N      3.860749     9.759294    18.802291    -0.491652
N      7.540538    15.026215     0.208764    -0.487176
N      8.387865     1.380415    13.465278    -0.177526
N      5.935174    15.830023    10.681758    -0.480482
N      2.297219    10.504581    10.186910    -0.495978
N      4.044355     6.742003    15.031008    -0.167241
N     10.924185     1.153215    10.192709    -0.491652
N      2.210274     6.420135     9.456236    -0.487176
N      9.336098     7.225664     3.800278    -0.177526
N     10.055617     9.988216     1.016758    -0.480483
N      1.299871    15.313658     0.521910    -0.495978
N      1.285908     1.864077     5.366008    -0.167241
N      6.799778     7.452865     0.527709    -0.491652
N      3.119989     2.185944    19.121236    -0.487176
O      7.745307     6.912403     6.939470    -0.512925
O      8.898766     5.833201    11.184338    -0.492886
O      5.504411     1.067154    10.776475    -0.492381
O      4.535314     2.087835     6.481349    -0.507800
O      0.202885    15.573561    11.323514    -0.495058
O     -1.229448    16.074435     7.065115    -0.493856
O      7.758075    11.327322     7.762928    -0.500131
O      9.320925    10.921115    11.996198    -0.505700
O      9.978657     1.693676    16.604470    -0.512925
O      8.825198     2.772879     1.519338    -0.492886
O     -0.174147     7.538926     1.111475    -0.492381
O      0.794950     6.518245    16.146349    -0.507800
O      3.394206    10.244677     1.658514    -0.495059
O      4.826539     9.743803    16.730115    -0.493857
O      8.232715    14.490917    17.427928    -0.500131
O      6.669866    14.897124     2.331198    -0.505700
O      2.915220    10.299756    12.390530    -0.512925
O      1.761761    11.378958     8.145662    -0.492886
O      5.156116    16.145005     8.553525    -0.492381
O      6.125213    15.124324    12.848651    -0.507799
O     10.457642     1.638598     8.006486    -0.495059
O     11.889975     1.137724    12.264885    -0.493857
O      2.902452     5.884837    11.567072    -0.500131
O      1.339602     6.291044     7.333802    -0.505700
O      0.681870    15.518483     2.725530    -0.512925
O      1.835329    14.439280    17.810662    -0.492886
O     10.834674     9.673233    18.218525    -0.492381
O      9.865577    10.693914     3.183651    -0.507799
O      7.266321     6.967482    17.671486    -0.495059
O      5.833988     7.468356     2.599885    -0.493857
O      2.427812     2.721242     1.902072    -0.500131
O      3.990661     2.315035    16.998802    -0.505699

The following XYZ coordinates are in angstroms. Other properties are in atomic units.
The sperically averaged electron density of each atom fit to a function of the form exp(a - br)
eigen_1, eigen_2 and eigen_3 are the three eigenvalues of traceless quadrupole moment tensor
  atom number  atomic symbol              X              Y              Z     net charge C6 coefficient C8 coefficient C10 coefficient fluctuating dipole atomic polarizability isotropic forcefield polarizability              a              b squared Pearson coefficient          <r^3>          <r^4>         wp_QDO          m_QDO          q_QDO       dipole_x       dipole_y       dipole_z         dipole            Qxy            Qxz            Qyz     Q(x^2-y^2)  Q(3z^2 - R^2)        eigen_1        eigen_2        eigen_3 static polarizability      alpha(xx)      alpha(xy)      alpha(xz)      alpha(yy)      alpha(yz)      alpha(zz) atomic spin moment
            1             Ag       2.658523       0.287271       5.830121       0.363664     210.682621 0.50247954E+04  0.19722201E+06                                27.928084                           23.238772       1.386656       2.093507                    0.998507      85.796122     230.397045       0.387195       0.403032      -1.184966      -0.000668      -0.004048      -0.080736       0.080840       0.097377      -0.018031       0.004090       0.041953      -0.191782      -0.080689      -0.051558       0.132247             33.141376      32.734846     -18.110447       1.930536      40.839224      -0.348151      25.850058          -0.000176
            2             Ag       3.120338       0.070398       8.779106       0.330634     218.644168 0.55695152E+04  0.22458107E+06                                28.715576                           24.538254       1.066290       1.992357                    0.999023      88.161143     240.947672       0.374670       0.405416      -1.181739       0.043520      -0.034851       0.070643       0.089994       0.069397      -0.021313      -0.013109       0.087273      -0.233305      -0.080901      -0.043057       0.123957             33.451818      47.777263      14.365137      -3.994446      34.051838      -1.909694      18.526353          -0.000029
            3             Ag       8.414987       8.721229       9.629819       0.317364     277.455250 0.62539442E+04  0.26166232E+06                                34.104093                           26.546452       0.550339       1.820681                    0.999231      93.665674     267.609906       0.346441       0.422562      -1.160318       0.003014       0.005858      -0.016237       0.017522       0.014535       0.005157       0.003482      -0.278988       0.280133      -0.187026       0.089768       0.097258             40.787784      28.631813       6.656498       0.798214      75.856743       7.738808      17.874795           0.019997
            4             Ag       2.671740       8.318809      15.495121       0.363666     210.682102 0.50247783E+04  0.19722118E+06                                27.928046                           23.238738       1.386660       2.093509                    0.998507      85.795980     230.396580       0.387195       0.403032      -1.184966       0.000669       0.004049      -0.080740       0.080844       0.097377       0.018030      -0.004090       0.041953      -0.191786      -0.080689      -0.051559       0.132248             33.141334      32.734800     -18.110424      -1.930529      40.839186       0.348147      25.850017          -0.000154
            5             Ag       2.209926       8.535682      18.444106       0.330634     218.644243 0.55695205E+04  0.22458134E+06                                28.715589                           24.538270       1.066289       1.992357                    0.999023      88.161154     240.947757       0.374670       0.405416      -1.181739      -0.043519       0.034850       0.070644       0.089995       0.069397       0.021313       0.013108       0.087273      -0.233304      -0.080900      -0.043056       0.123957             33.451827      47.777271      14.365131       3.994451      34.051844       1.909695      18.526365          -0.000014
            6             Ag       7.575804      17.097010      -0.035181       0.317364     277.454673 0.62539264E+04  0.26166137E+06                                34.104040                           26.546409       0.550344       1.820683                    0.999231      93.665587     267.609490       0.346441       0.422562      -1.160318      -0.003014      -0.005858      -0.016238       0.017523       0.014535      -0.005157      -0.003483      -0.278985       0.280127      -0.187024       0.089767       0.097257             40.787722      28.631716       6.656493      -0.798215      75.856673      -7.738814      17.874778           0.019997
            7             Ag       8.002004      16.924888      13.499879       0.363664     210.683517 0.50248217E+04  0.19722327E+06                                27.928124                           23.238802       1.386664       2.093508                    0.998507      85.796449     230.397934       0.387196       0.403031      -1.184967       0.000667       0.004046       0.080727       0.080831       0.097375      -0.018034       0.004090       0.041953      -0.191771      -0.080689      -0.051555       0.132244             33.141425      32.734893     -18.110476       1.930539      40.839287      -0.348150      25.850096          -0.000163
            8             Ag       7.540189      17.141761      10.550894       0.330635     218.644368 0.55695222E+04  0.22458141E+06                                28.715585                           24.538262       1.066291       1.992358                    0.999023      88.161215     240.947875       0.374670       0.405416      -1.181739      -0.043519       0.034851      -0.070640       0.089992       0.069396      -0.021313      -0.013109       0.087273      -0.233307      -0.080901      -0.043056       0.123957             33.451828      47.777276      14.365140      -3.994446      34.051849      -1.909694      18.526360          -0.000022
            9             Ag       2.245540       8.490930       9.700181       0.317364     277.455244 0.62539435E+04  0.26166228E+06                                34.104092                           26.546450       0.550340       1.820681                    0.999231      93.665669     267.609879       0.346441       0.422562      -1.160318      -0.003014      -0.005858       0.016237       0.017522       0.014535       0.005157       0.003482      -0.278988       0.280134      -0.187026       0.089768       0.097258             40.787784      28.631802       6.656498       0.798215      75.856755       7.738810      17.874796           0.020002
           10             Ag       7.988787       8.893350       3.834879       0.363666     210.681788 0.50247692E+04  0.19722073E+06                                27.928023                           23.238720       1.386661       2.093509                    0.998507      85.795904     230.396327       0.387195       0.403032      -1.184966      -0.000670      -0.004050       0.080743       0.080847       0.097377       0.018029      -0.004090       0.041953      -0.191789      -0.080689      -0.051560       0.132249             33.141305      32.734772     -18.110408      -1.930527      40.839148       0.348147      25.849995          -0.000162
           11             Ag       8.450601       8.676477       0.885894       0.330635     218.644073 0.55695149E+04  0.22458105E+06                                28.715574                           24.538258       1.066290       1.992358                    0.999023      88.161118     240.947617       0.374670       0.405416      -1.181739       0.043520      -0.034851      -0.070645       0.089996       0.069397       0.021313       0.013108       0.087273      -0.233305      -0.080901      -0.043057       0.123957             33.451810      47.777248      14.365121       3.994449      34.051826       1.909694      18.526355          -0.000022
           12             Ag       3.084723       0.115149       0.035181       0.317364     277.454734 0.62539278E+04  0.26166145E+06                                34.104044                           26.546411       0.550344       1.820682                    0.999231      93.665599     267.609534       0.346441       0.422562      -1.160318       0.003014       0.005858       0.016237       0.017522       0.014535      -0.005157      -0.003483      -0.278986       0.280128      -0.187024       0.089767       0.097257             40.787728      28.631721       6.656492      -0.798214      75.856685      -7.738811      17.874778           0.019996
           13             Ag       5.330264       8.606080       9.665000       0.396927     171.146174 0.61042687E+04  0.25244845E+06                                26.068221                           26.724197       0.488081       1.831460                    0.999966      87.294686     243.493293       0.337567       0.438740      -1.155888       0.000000       0.000000       0.000000       0.000000      -0.009576      -0.027390      -0.007846      -0.308918       0.516430      -0.242667       0.068224       0.174443             25.213365      35.573543      -0.131137      -2.483709      25.026896       0.966797      15.039657           0.143857
           14             Ag       0.000000       0.000000       0.000000       0.396928     171.144805 0.61042057E+04  0.25244518E+06                                26.068085                           26.724065       0.488075       1.831461                    0.999966      87.294315     243.491920       0.337568       0.438740      -1.155888      -0.000000      -0.000000      -0.000001       0.000001      -0.009576       0.027389       0.007846      -0.308917       0.516434      -0.242667       0.068223       0.174444             25.213227      35.573314      -0.131145       2.483700      25.026773      -0.966794      15.039592           0.143859
           15             Ag      -0.866587       8.606080       9.665000       0.382294     176.464431 0.63003774E+04  0.26278571E+06                                26.691022                           27.237556       0.429262       1.812285                    0.999923      88.103211     247.284994       0.332560       0.441571      -1.153332      -0.000000      -0.000000       0.000000       0.000000       0.022777      -0.005554       0.011808      -0.349329       0.423567      -0.246840       0.102211       0.144630             25.799196      36.828229      -0.322299       1.094251      25.351959       1.157541      15.217399           0.167242
           16             Ag       6.196850       0.000000       0.000000       0.382294     176.462687 0.63002979E+04  0.26278156E+06                                26.690848                           27.237390       0.429256       1.812286                    0.999923      88.102762     247.283304       0.332561       0.441572      -1.153332       0.000000      -0.000000      -0.000001       0.000001       0.022777       0.005553      -0.011807      -0.349328       0.423572      -0.246841       0.102210       0.144631             25.799018      36.827927      -0.322292      -1.094244      25.351808      -1.157535      15.217318           0.167245
           17              H       3.866020      16.919552       5.373740       0.102778       1.199424 0.86920365E+01  0.86547184E+02                                 1.832410                            1.700624      -0.814079       2.492546                    0.999209       3.407159       9.401330       0.493002       1.247746      -0.718151       0.023724       0.045053      -0.003311       0.051025       0.010163      -0.006941      -0.002565       0.003597      -0.045781      -0.017078      -0.002287       0.019365              1.885307       1.534451       0.216596      -0.032586       2.614909       0.045296       1.506560           0.000082
           18              H       5.294273      15.191452       4.917552       0.138613       1.072506 0.78259227E+01  0.75841854E+02                                 1.688827                            1.605632      -0.931206       2.452834                    0.998509       3.268184       8.872449       0.511617       1.235343      -0.720546       0.036160       0.011075      -0.010987       0.039381       0.008193      -0.005782      -0.001063       0.003824      -0.048683      -0.017464       0.000124       0.017340              1.709031       2.096093       0.000067      -0.304013       1.506186       0.014994       1.524813          -0.000003
           19              H       2.369362      12.582088       5.839593       0.137748       1.045610 0.77559575E+01  0.75249633E+02                                 1.673049                            1.607710      -1.142597       2.347422                    0.996846       3.371747       9.260693       0.505156       1.249716      -0.716037      -0.014310      -0.035410       0.005699       0.038615       0.006024      -0.001350       0.001776      -0.003327      -0.057026      -0.019224       0.003460       0.015764              1.678417       1.508804       0.131397      -0.095902       1.990346      -0.026000       1.536101          -0.000021
           20              H       0.983405      14.382480       6.272585       0.102109       1.133260 0.82041414E+01  0.81273645E+02                                 1.819197                            1.692098      -0.967404       2.422265                    0.997481       3.561299      10.105342       0.472433       1.308728      -0.703036      -0.046739      -0.014163       0.013030       0.050546       0.008313      -0.006202      -0.000865       0.004007      -0.044020      -0.016247      -0.000585       0.016832              1.878904       2.492205       0.033778      -0.403997       1.483729      -0.005726       1.660779          -0.000017
           21              H       7.653062       1.772852       9.237807       0.103476       1.140036 0.92960915E+01  0.96399930E+02                                 1.902995                            1.854777      -1.452640       2.162950                    0.990586       4.290831      13.060790       0.425614       1.387759      -0.682839       0.027964      -0.014553      -0.005160       0.031943      -0.000488       0.002277       0.000069      -0.000524       0.001512      -0.002413       0.000057       0.002355              1.937001       2.299587      -0.424234       0.099129       2.025195      -0.083032       1.486220           0.000010
           22              H       7.201024       3.394238      11.004569       0.078990       1.051828 0.81761595E+01  0.81520824E+02                                 1.758982                            1.707349      -1.119360       2.319847                    0.993529       4.002695      11.669780       0.459473       1.336985      -0.694200       0.003958      -0.010039       0.038773       0.040247      -0.003991      -0.001035      -0.002814      -0.000114       0.010536      -0.006497       0.001662       0.004835              1.777929       1.474076      -0.012589       0.184195       1.471501      -0.175767       2.388209          -0.000033
           23              H       9.044058       3.762578       9.419509       0.113226       0.987056 0.76547092E+01  0.75411789E+02                                 1.721989                            1.679650      -1.163204       2.312398                    0.993263       3.897039      11.460374       0.449837       1.382103      -0.685385       0.026280      -0.026927      -0.002582       0.037715      -0.005738      -0.000930      -0.002513       0.001444      -0.001472      -0.006577       0.000397       0.006180              1.756069       2.236124      -0.350549       0.045877       1.674247      -0.035107       1.357835           0.000071
           24              H       8.557790       4.296155       7.329936       0.114008       0.978149 0.75694595E+01  0.73236938E+02                                 1.624030                            1.604434      -0.664861       2.551118                    0.999297       3.479300       9.646704       0.496399       1.275294      -0.710063       0.024612      -0.019297      -0.020435       0.037359      -0.001460      -0.004165       0.004058       0.008962      -0.000056      -0.006953      -0.000970       0.007923              1.632689       1.793588      -0.137371      -0.338386       1.433759       0.110843       1.670720           0.000010
           25              H       6.202019       4.502701       6.674649       0.092514       1.249950 0.99830090E+01  0.10232184E+03                                 1.837469                            1.785707      -0.797196       2.482187                    0.998035       3.553262       9.765128       0.498895       1.197817      -0.729641      -0.014489       0.013943      -0.041014       0.045678      -0.007850       0.002660      -0.003837       0.006367       0.030494      -0.013680       0.001300       0.012380              1.843782       1.605972       0.018575       0.168968       1.588485      -0.255003       2.336890          -0.000040
           26              H       7.172444       2.299544       7.148234       0.123671       1.076623 0.85645658E+01  0.84724768E+02                                 1.687998                            1.674905      -0.620936       2.579756                    0.999668       3.335200       9.088934       0.504074       1.228305      -0.723008       0.029953      -0.016356      -0.019261       0.039187      -0.004414      -0.006937       0.004265      -0.002488       0.005740      -0.007561      -0.003090       0.010652              1.687321       1.797488      -0.110902      -0.282568       1.580819       0.169843       1.683657           0.000002
           27              H       5.303436       4.810798      10.604438       0.116244       1.001933 0.74305021E+01  0.72062425E+02                                 1.684742                            1.619977      -0.964546       2.414238                    0.998116       3.589364      10.193840       0.476853       1.324436      -0.698481      -0.021229       0.010450       0.029149       0.037544      -0.009092      -0.002871       0.000452       0.008553       0.027253      -0.014647       0.004099       0.010548              1.699656       1.788531      -0.209392      -0.389904       1.403623       0.227801       1.906813           0.000174
           28              H       4.797684       5.340933       8.404684       0.108907       1.087975 0.80690321E+01  0.79492778E+02                                 1.753201                            1.667560      -0.884329       2.449822                    0.998217       3.554589      10.012501       0.481091       1.292328      -0.706243      -0.031434       0.017979      -0.011577       0.038018      -0.012839       0.002911      -0.005220       0.015905       0.023116      -0.019333       0.004372       0.014960              1.779114       2.229835      -0.452921       0.128373       1.674424      -0.119526       1.433083           0.000390
           29              H       8.036567      11.810984       4.673994       0.103610       1.200191 0.86808437E+01  0.86889728E+02                                 1.862827                            1.720132      -1.000964       2.404542                    0.997310       3.555132      10.015640       0.478748       1.278183      -0.709878       0.050739       0.011924       0.004516       0.052316       0.007701       0.003937       0.004095       0.004292      -0.056167      -0.019611       0.001402       0.018209              1.928138       2.646652      -0.003472      -0.061283       1.490541       0.075304       1.647222          -0.000012
           30              H       6.668003      13.549412       5.302219       0.135567       1.035841 0.76005129E+01  0.73139989E+02                                 1.654718                            1.587053      -0.854244       2.489668                    0.999106       3.224274       8.729781       0.512180       1.242714      -0.719290       0.018488       0.033607       0.012309       0.040283       0.008115       0.000602       0.010156      -0.000157      -0.042242      -0.018422       0.001239       0.017183              1.669693       1.562136       0.136850       0.116058       1.909346       0.262707       1.537598          -0.000017
           31              H       3.455362      11.175855       4.639200       0.138474       1.060641 0.77776512E+01  0.75186756E+02                                 1.671478                            1.597966      -0.888049       2.473024                    0.998994       3.236136       8.747590       0.514630       1.231170      -0.721835      -0.039273      -0.010678      -0.001058       0.040712       0.007488      -0.000419       0.004556       0.009857      -0.053739      -0.018936       0.000923       0.018013              1.687360       2.130471       0.009401      -0.047164       1.462247       0.099134       1.469362          -0.000000
           32              H       4.934135       9.475294       4.020640       0.107297       1.299646 0.95496673E+01  0.97589802E+02                                 1.943903                            1.789554      -1.109133       2.355754                    0.996239       3.577297      10.080528       0.476603       1.257572      -0.714983      -0.024314      -0.043840      -0.013486       0.051914       0.008643      -0.001755       0.002293       0.005168      -0.051972      -0.017802       0.000119       0.017683              2.015951       1.649127       0.253185       0.101259       2.620973       0.418128       1.777753           0.000028
           33              H       9.156519      15.606265       8.899532       0.101388       1.266358 0.10685580E+02  0.11358364E+03                                 1.974461                            1.939137      -1.281144       2.250138                    0.993089       4.110286      12.256136       0.436655       1.319624      -0.698502      -0.030237       0.015664      -0.006186       0.034611      -0.000950       0.008679      -0.004003       0.001281      -0.001048      -0.009113      -0.000964       0.010077              1.998264       2.310214      -0.403758      -0.021637       2.130655      -0.011682       1.553922           0.000009
           34              H       9.444280      13.671618       7.407256       0.093337       1.166172 0.91406032E+01  0.91690511E+02                                 1.756421                            1.709663      -0.634423       2.555116                    0.999533       3.479588       9.475452       0.509189       1.199161      -0.729077      -0.010324       0.001095      -0.044515       0.045710      -0.007290       0.003992       0.001431       0.004925       0.030973      -0.013379       0.001905       0.011474              1.764523       1.582589       0.069641       0.259209       1.467531       0.015643       2.243447          -0.000036
           35              H       7.752020      13.676782       9.197214       0.112172       1.068154 0.85125479E+01  0.85553102E+02                                 1.774694                            1.741421      -1.089122       2.348567                    0.994041       3.805728      11.062911       0.456195       1.335916      -0.695812      -0.027174       0.027003      -0.003193       0.038442      -0.007364       0.005401      -0.005056       0.003686       0.002007      -0.008011      -0.004029       0.012041              1.797848       2.265937      -0.320532       0.012135       1.717030      -0.005615       1.410579           0.000055
           36              H       8.404299      13.439254      11.313849       0.114327       0.987519 0.78066404E+01  0.76860031E+02                                 1.691014                            1.674429      -0.949237       2.418739                    0.995173       3.727443      10.761485       0.461923       1.346791      -0.693670      -0.022640       0.021922       0.020942       0.037838      -0.002140      -0.007786       0.001583       0.006284       0.000225      -0.006349      -0.003706       0.010055              1.699771       1.803638      -0.199949      -0.278889       1.571565       0.232860       1.724112          -0.000012
           37              H      10.801924      13.346308      11.760372       0.079717       1.149775 0.91799770E+01  0.94099397E+02                                 1.858738                            1.803313      -1.231196       2.271315                    0.991998       4.072491      11.989374       0.449810       1.328410      -0.696194       0.016078      -0.007271       0.036566       0.040601      -0.007731       0.003826      -0.002000       0.004268       0.009542      -0.009656       0.000286       0.009369              1.884552       1.616767       0.002629       0.264185       1.516210      -0.084371       2.520678          -0.000042
           38              H       9.863339      15.454798      10.998770       0.093156       1.116682 0.92282853E+01  0.95821054E+02                                 1.889227                            1.857375      -1.686354       2.055714                    0.990279       4.500731      13.849377       0.420782       1.401876      -0.678987      -0.017081       0.013578       0.018549       0.028639       0.004363      -0.000564       0.003561      -0.009431       0.003620      -0.007447       0.000013       0.007434              1.918096       1.884851      -0.285684      -0.330568       1.951282       0.273601       1.918155           0.000003
           39              H      -1.029886      12.332512       7.876975       0.120652       1.085890 0.80268677E+01  0.78109452E+02                                 1.684184                            1.613906      -0.802183       2.493437                    0.999639       3.308924       8.936185       0.517258       1.216863      -0.724881       0.019744      -0.016567      -0.029851       0.039438      -0.011504      -0.002966       0.006477       0.005968       0.040161      -0.018935       0.001884       0.017050              1.697858       1.682445      -0.212673      -0.321631       1.521878       0.310177       1.889250           0.000189
           40              H      -0.355888      12.150063      10.105724       0.106461       1.031119 0.75016971E+01  0.73198888E+02                                 1.741605                            1.643913      -1.002934       2.391484                    0.996743       3.718789      10.723513       0.464656       1.350919      -0.692446       0.030865      -0.018969       0.011611       0.038043      -0.014888       0.006415      -0.000824       0.011326       0.024222      -0.020287       0.004162       0.016125              1.785256       2.309669      -0.456196       0.198749       1.623589      -0.124818       1.422509           0.000422
           41              H      -0.268929       8.898686      15.038740       0.102778       1.199424 0.86920391E+01  0.86547212E+02                                 1.832410                            1.700624      -0.814079       2.492546                    0.999209       3.407158       9.401326       0.493002       1.247746      -0.718151      -0.023724      -0.045053      -0.003311       0.051025       0.010163       0.006941       0.002565       0.003597      -0.045781      -0.017078      -0.002287       0.019365              1.885307       1.534451       0.216596       0.032586       2.614909      -0.045296       1.506560           0.000087
           42              H      10.696518      10.626787      14.582552       0.138613       1.072505 0.78259113E+01  0.75841716E+02                                 1.688826                            1.605631      -0.931205       2.452834                    0.998509       3.268183       8.872445       0.511617       1.235343      -0.720546      -0.036160      -0.011075      -0.010987       0.039381       0.008193       0.005782       0.001063       0.003824      -0.048683      -0.017465       0.000124       0.017340              1.709030       2.096091       0.000068       0.304013       1.506185      -0.014993       1.524812          -0.000002
           43              H       1.227728      13.236150      15.504593       0.137748       1.045609 0.77559549E+01  0.75249604E+02                                 1.673048                            1.607710      -1.142596       2.347422                    0.996846       3.371747       9.260694       0.505156       1.249717      -0.716037       0.014310       0.035410       0.005699       0.038615       0.006024       0.001350      -0.001776      -0.003327      -0.057026      -0.019224       0.003460       0.015764              1.678417       1.508803       0.131396       0.095902       1.990346       0.026000       1.536101          -0.000022
           44              H       2.613686      11.435758      15.937585       0.102109       1.133259 0.82041369E+01  0.81273593E+02                                 1.819197                            1.692098      -0.967404       2.422265                    0.997481       3.561298      10.105340       0.472433       1.308728      -0.703036       0.046739       0.014163       0.013030       0.050546       0.008312       0.006202       0.000865       0.004007      -0.044020      -0.016247      -0.000585       0.016832              1.878904       2.492205       0.033779       0.403997       1.483729       0.005726       1.660779          -0.000013
           45              H      10.070901       6.833227      18.902807       0.103476       1.140034 0.92960751E+01  0.96399719E+02                                 1.902993                            1.854775      -1.452638       2.162951                    0.990586       4.290827      13.060776       0.425614       1.387760      -0.682839      -0.027964       0.014553      -0.005160       0.031943      -0.000488      -0.002277      -0.000069      -0.000524       0.001512      -0.002413       0.000057       0.002355              1.936999       2.299585      -0.424233      -0.099129       2.025194       0.083031       1.486219           0.000012
           46              H      10.522939       5.211842       1.339569       0.078990       1.051828 0.81761595E+01  0.81520824E+02                                 1.758982                            1.707349      -1.119360       2.319847                    0.993529       4.002695      11.669780       0.459473       1.336985      -0.694200      -0.003958       0.010039       0.038773       0.040247      -0.003991       0.001035       0.002814      -0.000114       0.010536      -0.006497       0.001662       0.004835              1.777929       1.474076      -0.012589      -0.184195       1.471501       0.175766       2.388209          -0.000032
           47              H       8.679905       4.843502      19.084509       0.113226       0.987056 0.76547125E+01  0.75411829E+02                                 1.721989                            1.679651      -1.163204       2.312398                    0.993263       3.897039      11.460374       0.449837       1.382103      -0.685385      -0.026280       0.026927      -0.002582       0.037715      -0.005738       0.000930       0.002513       0.001444      -0.001472      -0.006577       0.000397       0.006180              1.756069       2.236124      -0.350549      -0.045877       1.674248       0.035107       1.357835           0.000072
           48              H       9.166174       4.309925      16.994936       0.114009       0.978149 0.75694588E+01  0.73236930E+02                                 1.624030                            1.604434      -0.664861       2.551118                    0.999297       3.479300       9.646704       0.496399       1.275293      -0.710063      -0.024612       0.019297      -0.020435       0.037359      -0.001460       0.004166      -0.004058       0.008962      -0.000056      -0.006953      -0.000970       0.007923              1.632689       1.793587      -0.137371       0.338386       1.433759      -0.110843       1.670720           0.000009
           49              H      11.521945       4.103379      16.339649       0.092514       1.249951 0.99830142E+01  0.10232190E+03                                 1.837469                            1.785708      -0.797196       2.482188                    0.998035       3.553263       9.765131       0.498895       1.197816      -0.729641       0.014489      -0.013943      -0.041014       0.045678      -0.007850      -0.002660       0.003836       0.006367       0.030494      -0.013680       0.001300       0.012380              1.843783       1.605973       0.018575      -0.168969       1.588485       0.255003       2.336890          -0.000040
           50              H      10.551519       6.306535      16.813234       0.123671       1.076624 0.85645773E+01  0.84724902E+02                                 1.687998                            1.674906      -0.620935       2.579756                    0.999668       3.335202       9.088938       0.504075       1.228304      -0.723008      -0.029953       0.016356      -0.019261       0.039187      -0.004414       0.006937      -0.004265      -0.002488       0.005740      -0.007561      -0.003090       0.010652              1.687322       1.797489      -0.110903       0.282568       1.580819      -0.169843       1.683657           0.000004
           51              H       0.026827       3.795281       0.939438       0.116244       1.001932 0.74304959E+01  0.72062348E+02                                 1.684741                            1.619976      -0.964545       2.414239                    0.998116       3.589362      10.193832       0.476853       1.324435      -0.698481       0.021229      -0.010450       0.029149       0.037544      -0.009092       0.002871      -0.000452       0.008553       0.027253      -0.014647       0.004099       0.010548              1.699655       1.788530      -0.209391       0.389904       1.403622      -0.227800       1.906812           0.000175
           52              H       0.532579       3.265147      18.069684       0.108907       1.087974 0.80690283E+01  0.79492724E+02                                 1.753200                            1.667559      -0.884327       2.449823                    0.998217       3.554588      10.012494       0.481091       1.292327      -0.706243       0.031434      -0.017979      -0.011577       0.038018      -0.012839      -0.002911       0.005220       0.015905       0.023116      -0.019333       0.004372       0.014960              1.779113       2.229833      -0.452921      -0.128373       1.674423       0.119526       1.433082           0.000389
           53              H       7.954224      14.007255      14.338994       0.103610       1.200192 0.86808487E+01  0.86889820E+02                                 1.862830                            1.720135      -1.000964       2.404542                    0.997310       3.555136      10.015665       0.478746       1.278186      -0.709878      -0.050739      -0.011924       0.004516       0.052317       0.007701      -0.003937      -0.004095       0.004292      -0.056167      -0.019611       0.001402       0.018209              1.928142       2.646658      -0.003472       0.061283       1.490543      -0.075305       1.647225          -0.000012
           54              H       9.322787      12.268827      14.967219       0.135567       1.035840 0.76004982E+01  0.73139818E+02                                 1.654717                            1.587052      -0.854242       2.489669                    0.999106       3.224271       8.729773       0.512180       1.242715      -0.719290      -0.018488      -0.033607       0.012309       0.040283       0.008115      -0.000602      -0.010156      -0.000157      -0.042242      -0.018421       0.001239       0.017183              1.669692       1.562135       0.136849      -0.116058       1.909345      -0.262707       1.537597          -0.000017
           55              H       0.141728      14.642384      14.304200       0.138474       1.060640 0.77776367E+01  0.75186581E+02                                 1.671477                            1.597965      -0.888048       2.473024                    0.998994       3.236134       8.747583       0.514630       1.231170      -0.721835       0.039273       0.010678      -0.001058       0.040712       0.007488       0.000419      -0.004556       0.009857      -0.053739      -0.018936       0.000923       0.018013              1.687359       2.130469       0.009402       0.047163       1.462246      -0.099134       1.469361          -0.000004
           56              H      -1.337045      16.342945      13.685640       0.107297       1.299648 0.95496857E+01  0.97590040E+02                                 1.943905                            1.789556      -1.109134       2.355754                    0.996239       3.577301      10.080543       0.476603       1.257572      -0.714983       0.024314       0.043841      -0.013486       0.051914       0.008643       0.001755      -0.002293       0.005168      -0.051972      -0.017802       0.000119       0.017683              2.015953       1.649129       0.253186      -0.101259       2.620975      -0.418128       1.777754           0.000027
           57              H       6.834272      10.211974      18.564532       0.101387       1.266356 0.10685560E+02  0.11358337E+03                                 1.974459                            1.939136      -1.281140       2.250140                    0.993089       4.110281      12.256116       0.436655       1.319625      -0.698502       0.030237      -0.015664      -0.006186       0.034611      -0.000950      -0.008679       0.004003       0.001281      -0.001048      -0.009113      -0.000964       0.010077              1.998262       2.310212      -0.403757       0.021636       2.130652       0.011681       1.553920           0.000011
           58              H       6.546510      12.146621      17.072256       0.093337       1.166172 0.91406000E+01  0.91690466E+02                                 1.756420                            1.709662      -0.634423       2.555116                    0.999533       3.479588       9.475450       0.509190       1.199160      -0.729077       0.010324      -0.001095      -0.044515       0.045710      -0.007290      -0.003992      -0.001431       0.004925       0.030973      -0.013379       0.001905       0.011474              1.764522       1.582589       0.069641      -0.259209       1.467531      -0.015643       2.243447          -0.000034
           59              H       8.238770      12.141457      18.862214       0.112172       1.068154 0.85125455E+01  0.85553070E+02                                 1.774693                            1.741420      -1.089121       2.348567                    0.994041       3.805728      11.062909       0.456196       1.335915      -0.695813       0.027174      -0.027003      -0.003193       0.038442      -0.007364      -0.005401       0.005056       0.003686       0.002007      -0.008011      -0.004029       0.012041              1.797848       2.265937      -0.320531      -0.012135       1.717028       0.005615       1.410578           0.000056
           60              H       7.586492      12.378985       1.648849       0.114327       0.987519 0.78066417E+01  0.76860047E+02                                 1.691014                            1.674429      -0.949237       2.418739                    0.995173       3.727443      10.761485       0.461923       1.346791      -0.693670       0.022640      -0.021922       0.020942       0.037838      -0.002140       0.007786      -0.001583       0.006284       0.000225      -0.006349      -0.003706       0.010055              1.699772       1.803638      -0.199949       0.278889       1.571565      -0.232860       1.724112          -0.000012
           61              H       5.188867      12.471930       2.095372       0.079717       1.149775 0.91799774E+01  0.94099402E+02                                 1.858738                            1.803313      -1.231196       2.271315                    0.991998       4.072491      11.989374       0.449810       1.328410      -0.696194      -0.016078       0.007271       0.036566       0.040601      -0.007731      -0.003826       0.002000       0.004268       0.009542      -0.009656       0.000286       0.009369              1.884552       1.616767       0.002629      -0.264185       1.516210       0.084370       2.520679          -0.000041
           62              H       6.127451      10.363441       1.333770       0.093156       1.116681 0.92282768E+01  0.95820944E+02                                 1.889226                            1.857374      -1.686354       2.055714                    0.990279       4.500729      13.849369       0.420782       1.401876      -0.678987       0.017081      -0.013578       0.018549       0.028639       0.004363       0.000564      -0.003561      -0.009432       0.003620      -0.007447       0.000013       0.007434              1.918095       1.884851      -0.285683       0.330568       1.951281      -0.273601       1.918154           0.000003
           63              H       4.626977      13.485727      17.541975       0.120652       1.085891 0.80268719E+01  0.78109504E+02                                 1.684184                            1.613906      -0.802183       2.493437                    0.999639       3.308924       8.936186       0.517258       1.216863      -0.724881      -0.019744       0.016567      -0.029851       0.039438      -0.011504       0.002966      -0.006477       0.005968       0.040161      -0.018935       0.001884       0.017050              1.697858       1.682446      -0.212673       0.321631       1.521879      -0.310178       1.889250           0.000189
           64              H       3.952978      13.668175       0.440724       0.106461       1.031118 0.75016899E+01  0.73198796E+02                                 1.741604                            1.643912      -1.002931       2.391486                    0.996743       3.718786      10.723501       0.464657       1.350919      -0.692446      -0.030865       0.018969       0.011611       0.038043      -0.014888      -0.006415       0.000824       0.011326       0.024222      -0.020287       0.004162       0.016125              1.785255       2.309669      -0.456195      -0.198749       1.623588       0.124817       1.422508           0.000422
           65              H       6.794507       0.292607      13.956260       0.102778       1.199424 0.86920351E+01  0.86547166E+02                                 1.832410                            1.700624      -0.814078       2.492547                    0.999209       3.407159       9.401330       0.493002       1.247746      -0.718151      -0.023724      -0.045053       0.003311       0.051025       0.010163      -0.006941      -0.002565       0.003597      -0.045780      -0.017078      -0.002287       0.019365              1.885306       1.534451       0.216596      -0.032586       2.614908       0.045296       1.506560           0.000084
           66              H       5.366254       2.020707      14.412448       0.138613       1.072505 0.78259080E+01  0.75841670E+02                                 1.688825                            1.605630      -0.931205       2.452835                    0.998509       3.268181       8.872436       0.511618       1.235343      -0.720546      -0.036160      -0.011075       0.010987       0.039381       0.008193      -0.005782      -0.001063       0.003824      -0.048683      -0.017464       0.000124       0.017340              1.709029       2.096090       0.000067      -0.304013       1.506185       0.014994       1.524812          -0.000004
           67              H       8.291165       4.630071      13.490407       0.137748       1.045608 0.77559467E+01  0.75249504E+02                                 1.673048                            1.607710      -1.142595       2.347423                    0.996846       3.371745       9.260687       0.505156       1.249717      -0.716037       0.014310       0.035410      -0.005699       0.038615       0.006024      -0.001350       0.001776      -0.003327      -0.057026      -0.019224       0.003460       0.015764              1.678416       1.508803       0.131397      -0.095902       1.990345      -0.026000       1.536100          -0.000023
           68              H       9.677122       2.829679      13.057415       0.102109       1.133258 0.82041294E+01  0.81273503E+02                                 1.819196                            1.692097      -0.967403       2.422266                    0.997481       3.561297      10.105337       0.472433       1.308728      -0.703036       0.046739       0.014163      -0.013030       0.050546       0.008313      -0.006202      -0.000865       0.004007      -0.044020      -0.016247      -0.000585       0.016832              1.878903       2.492203       0.033778      -0.403997       1.483729      -0.005726       1.660778          -0.000015
           69              H       3.007465      15.439307      10.092193       0.103476       1.140034 0.92960737E+01  0.96399702E+02                                 1.902993                            1.854775      -1.452639       2.162951                    0.990586       4.290827      13.060776       0.425614       1.387760      -0.682839      -0.027964       0.014553       0.005160       0.031943      -0.000488       0.002277       0.000069      -0.000524       0.001512      -0.002413       0.000057       0.002355              1.936999       2.299585      -0.424233       0.099129       2.025193      -0.083031       1.486219           0.000010
           70              H       3.459503      13.817921       8.325431       0.078990       1.051828 0.81761605E+01  0.81520844E+02                                 1.758983                            1.707350      -1.119361       2.319847                    0.993529       4.002696      11.669787       0.459473       1.336986      -0.694200      -0.003958       0.010039      -0.038773       0.040247      -0.003991      -0.001035      -0.002814      -0.000114       0.010536      -0.006497       0.001662       0.004835              1.777929       1.474076      -0.012589       0.184195       1.471502      -0.175767       2.388210          -0.000033
           71              H       1.616469      13.449581       9.910491       0.113226       0.987056 0.76547073E+01  0.75411770E+02                                 1.721989                            1.679650      -1.163205       2.312398                    0.993263       3.897039      11.460376       0.449837       1.382103      -0.685385      -0.026280       0.026927       0.002582       0.037715      -0.005738      -0.000930      -0.002513       0.001444      -0.001472      -0.006577       0.000397       0.006180              1.756069       2.236125      -0.350549       0.045877       1.674247      -0.035107       1.357835           0.000071
           72              H       2.102737      12.916004      12.000064       0.114008       0.978149 0.75694622E+01  0.73236977E+02                                 1.624031                            1.604435      -0.664862       2.551117                    0.999297       3.479301       9.646710       0.496398       1.275294      -0.710062      -0.024612       0.019297       0.020435       0.037359      -0.001460      -0.004165       0.004058       0.008962      -0.000056      -0.006953      -0.000970       0.007923              1.632690       1.793589      -0.137371      -0.338386       1.433760       0.110843       1.670721           0.000009
           73              H       4.458508      12.709458      12.655351       0.092514       1.249951 0.99830226E+01  0.10232201E+03                                 1.837470                            1.785708      -0.797199       2.482186                    0.998035       3.553265       9.765138       0.498895       1.197816      -0.729641       0.014489      -0.013943       0.041014       0.045678      -0.007850       0.002660      -0.003837       0.006367       0.030494      -0.013680       0.001300       0.012380              1.843783       1.605973       0.018575       0.168968       1.588486      -0.255003       2.336891          -0.000039
           74              H       3.488083      14.912615      12.181766       0.123671       1.076625 0.85645846E+01  0.84725006E+02                                 1.688000                            1.674907      -0.620936       2.579756                    0.999668       3.335203       9.088947       0.504074       1.228306      -0.723008      -0.029953       0.016356       0.019261       0.039187      -0.004414      -0.006937       0.004265      -0.002488       0.005740      -0.007561      -0.003090       0.010652              1.687324       1.797491      -0.110903      -0.282569       1.580821       0.169843       1.683659           0.000001
           75              H       5.357091      12.401361       8.725562       0.116244       1.001932 0.74304934E+01  0.72062325E+02                                 1.684741                            1.619977      -0.964546       2.414239                    0.998116       3.589362      10.193836       0.476853       1.324437      -0.698480       0.021229      -0.010450      -0.029149       0.037544      -0.009092      -0.002871       0.000452       0.008553       0.027253      -0.014647       0.004099       0.010548              1.699655       1.788531      -0.209392      -0.389904       1.403623       0.227800       1.906812           0.000174
           76              H       5.862843      11.871226      10.925316       0.108906       1.087975 0.80690310E+01  0.79492767E+02                                 1.753202                            1.667560      -0.884329       2.449822                    0.998217       3.554589      10.012502       0.481091       1.292329      -0.706243       0.031434      -0.017979       0.011577       0.038018      -0.012839       0.002911      -0.005220       0.015905       0.023116      -0.019333       0.004372       0.014960              1.779114       2.229836      -0.452922       0.128373       1.674424      -0.119526       1.433083           0.000389
           77              H       2.623960       5.401175      14.656006       0.103610       1.200192 0.86808507E+01  0.86889827E+02                                 1.862829                            1.720134      -1.000965       2.404541                    0.997310       3.555134      10.015652       0.478747       1.278184      -0.709878      -0.050739      -0.011924      -0.004516       0.052316       0.007701       0.003937       0.004095       0.004292      -0.056167      -0.019611       0.001402       0.018209              1.928140       2.646655      -0.003472      -0.061283       1.490542       0.075305       1.647224          -0.000010
           78              H       3.992524       3.662747      14.027781       0.135567       1.035841 0.76005089E+01  0.73139949E+02                                 1.654718                            1.587053      -0.854244       2.489668                    0.999106       3.224273       8.729781       0.512180       1.242716      -0.719290      -0.018488      -0.033607      -0.012309       0.040283       0.008115       0.000602       0.010156      -0.000157      -0.042242      -0.018422       0.001239       0.017183              1.669694       1.562136       0.136850       0.116058       1.909347       0.262707       1.537598          -0.000018
           79              H       7.205165       6.036304      14.690800       0.138474       1.060641 0.77776526E+01  0.75186775E+02                                 1.671479                            1.597967      -0.888049       2.473024                    0.998994       3.236136       8.747591       0.514630       1.231171      -0.721835       0.039273       0.010678       0.001058       0.040712       0.007488      -0.000419       0.004556       0.009857      -0.053739      -0.018936       0.000923       0.018013              1.687361       2.130472       0.009401      -0.047164       1.462248       0.099134       1.469363          -0.000002
           80              H       5.726392       7.736865      15.309360       0.107297       1.299646 0.95496716E+01  0.97589855E+02                                 1.943903                            1.789555      -1.109133       2.355754                    0.996239       3.577298      10.080531       0.476603       1.257572      -0.714983       0.024314       0.043840       0.013486       0.051914       0.008643      -0.001755       0.002293       0.005168      -0.051972      -0.017802       0.000119       0.017683              2.015951       1.649127       0.253185       0.101259       2.620973       0.418128       1.777753           0.000030
           81              H       1.504008       1.605894      10.430468       0.101388       1.266357 0.10685575E+02  0.11358357E+03                                 1.974461                            1.939137      -1.281143       2.250139                    0.993089       4.110285      12.256133       0.436655       1.319625      -0.698502       0.030237      -0.015664       0.006186       0.034611      -0.000950       0.008679      -0.004003       0.001281      -0.001048      -0.009113      -0.000964       0.010077              1.998263       2.310214      -0.403758      -0.021637       2.130654      -0.011682       1.553922           0.000008
           82              H       1.216247       3.540541      11.922744       0.093337       1.166174 0.91406166E+01  0.91690679E+02                                 1.756422                            1.709664      -0.634424       2.555115                    0.999533       3.479591       9.475462       0.509189       1.199160      -0.729077       0.010324      -0.001095       0.044515       0.045710      -0.007290       0.003992       0.001431       0.004926       0.030973      -0.013379       0.001905       0.011474              1.764524       1.582590       0.069641       0.259209       1.467532       0.015643       2.243449          -0.000035
           83              H       2.908507       3.535377      10.132786       0.112172       1.068154 0.85125528E+01  0.85553159E+02                                 1.774694                            1.741421      -1.089122       2.348567                    0.994041       3.805729      11.062912       0.456196       1.335915      -0.695813       0.027174      -0.027003       0.003193       0.038442      -0.007364       0.005401      -0.005056       0.003686       0.002007      -0.008011      -0.004029       0.012041              1.797848       2.265937      -0.320532       0.012135       1.717030      -0.005615       1.410579           0.000054
           84              H       2.256228       3.772905       8.016151       0.114327       0.987519 0.78066365E+01  0.76859982E+02                                 1.691014                            1.674428      -0.949236       2.418739                    0.995173       3.727442      10.761481       0.461923       1.346791      -0.693670       0.022640      -0.021922      -0.020942       0.037838      -0.002140      -0.007786       0.001583       0.006284       0.000225      -0.006349      -0.003706       0.010055              1.699771       1.803637      -0.199949      -0.278889       1.571564       0.232860       1.724112          -0.000014
           85              H      -0.141397       3.865851       7.569628       0.079717       1.149776 0.91799821E+01  0.94099461E+02                                 1.858738                            1.803314      -1.231197       2.271315                    0.991998       4.072492      11.989377       0.449810       1.328410      -0.696194      -0.016078       0.007271      -0.036566       0.040601      -0.007731       0.003826      -0.002000       0.004268       0.009542      -0.009656       0.000286       0.009370              1.884552       1.616768       0.002629       0.264185       1.516210      -0.084371       2.520679          -0.000042
           86              H       0.797188       1.757361       8.331230       0.093156       1.116681 0.92282738E+01  0.95820906E+02                                 1.889226                            1.857374      -1.686353       2.055714                    0.990279       4.500728      13.849366       0.420782       1.401876      -0.678987       0.017081      -0.013578      -0.018549       0.028639       0.004363      -0.000564       0.003561      -0.009431       0.003620      -0.007447       0.000013       0.007434              1.918095       1.884850      -0.285683      -0.330567       1.951281       0.273601       1.918154           0.000001
           87              H      11.690413       4.879647      11.453025       0.120652       1.085890 0.80268691E+01  0.78109473E+02                                 1.684184                            1.613906      -0.802183       2.493437                    0.999639       3.308924       8.936187       0.517258       1.216863      -0.724881      -0.019744       0.016567       0.029851       0.039438      -0.011504      -0.002966       0.006477       0.005968       0.040161      -0.018935       0.001884       0.017050              1.697858       1.682446      -0.212673      -0.321631       1.521878       0.310178       1.889250           0.000189
           88              H      11.016415       5.062096       9.224276       0.106461       1.031118 0.75016934E+01  0.73198842E+02                                 1.741605                            1.643912      -1.002933       2.391485                    0.996743       3.718788      10.723509       0.464656       1.350919      -0.692446      -0.030865       0.018969      -0.011611       0.038043      -0.014888       0.006415      -0.000824       0.011326       0.024222      -0.020287       0.004162       0.016125              1.785255       2.309669      -0.456195       0.198749       1.623589      -0.124818       1.422508           0.000422
           89              H      10.929456       8.313473       4.291260       0.102778       1.199424 0.86920364E+01  0.86547176E+02                                 1.832410                            1.700624      -0.814079       2.492546                    0.999209       3.407157       9.401322       0.493002       1.247746      -0.718151       0.023724       0.045053       0.003311       0.051025       0.010163       0.006941       0.002565       0.003597      -0.045781      -0.017078      -0.002287       0.019365              1.885306       1.534451       0.216596       0.032586       2.614908      -0.045296       1.506560           0.000086
           90              H      -0.035991       6.585372       4.747448       0.138613       1.072506 0.78259166E+01  0.75841782E+02                                 1.688827                            1.605631      -0.931206       2.452834                    0.998509       3.268184       8.872449       0.511617       1.235343      -0.720546       0.036160       0.011075       0.010987       0.039381       0.008193       0.005782       0.001063       0.003824      -0.048683      -0.017465       0.000124       0.017340              1.709030       2.096092       0.000068       0.304013       1.506186      -0.014993       1.524813          -0.000001
           91              H       9.432799       3.976009       3.825407       0.137748       1.045610 0.77559582E+01  0.75249639E+02                                 1.673048                            1.607710      -1.142597       2.347422                    0.996846       3.371748       9.260695       0.505156       1.249716      -0.716037      -0.014310      -0.035410      -0.005699       0.038615       0.006024       0.001350      -0.001776      -0.003327      -0.057026      -0.019224       0.003460       0.015764              1.678417       1.508803       0.131396       0.095902       1.990346       0.026000       1.536101          -0.000022
           92              H       8.046841       5.776401       3.392415       0.102109       1.133259 0.82041334E+01  0.81273541E+02                                 1.819195                            1.692097      -0.967403       2.422266                    0.997481       3.561297      10.105332       0.472433       1.308727      -0.703036      -0.046739      -0.014163      -0.013030       0.050546       0.008312       0.006202       0.000865       0.004007      -0.044020      -0.016247      -0.000585       0.016832              1.878903       2.492203       0.033779       0.403997       1.483728       0.005726       1.660778          -0.000015
           93              H       0.589626      10.378932       0.427193       0.103476       1.140034 0.92960747E+01  0.96399712E+02                                 1.902993                            1.854775      -1.452639       2.162951                    0.990586       4.290827      13.060775       0.425614       1.387759      -0.682839       0.027964      -0.014553       0.005160       0.031943      -0.000488      -0.002277      -0.000069      -0.000524       0.001512      -0.002413       0.000057       0.002355              1.936999       2.299585      -0.424233      -0.099129       2.025193       0.083031       1.486219           0.000013
           94              H       0.137588      12.000317      17.990431       0.078990       1.051828 0.81761558E+01  0.81520779E+02                                 1.758982                            1.707349      -1.119360       2.319847                    0.993529       4.002694      11.669777       0.459473       1.336985      -0.694200       0.003958      -0.010039      -0.038773       0.040247      -0.003991       0.001035       0.002814      -0.000114       0.010536      -0.006497       0.001662       0.004835              1.777928       1.474075      -0.012589      -0.184195       1.471501       0.175766       2.388209          -0.000032
           95              H       1.980622      12.368657       0.245491       0.113226       0.987056 0.76547116E+01  0.75411819E+02                                 1.721989                            1.679651      -1.163205       2.312398                    0.993263       3.897039      11.460375       0.449837       1.382103      -0.685385       0.026280      -0.026927       0.002582       0.037715      -0.005738       0.000930       0.002513       0.001444      -0.001472      -0.006577       0.000397       0.006180              1.756069       2.236124      -0.350549      -0.045877       1.674248       0.035107       1.357835           0.000074
           96              H       1.494353      12.902234       2.335064       0.114008       0.978149 0.75694581E+01  0.73236921E+02                                 1.624030                            1.604434      -0.664861       2.551118                    0.999297       3.479300       9.646704       0.496399       1.275294      -0.710063       0.024612      -0.019297       0.020435       0.037359      -0.001460       0.004165      -0.004058       0.008962      -0.000056      -0.006953      -0.000970       0.007923              1.632689       1.793587      -0.137371       0.338386       1.433760      -0.110843       1.670720           0.000011
           97              H      -0.861418      13.108780       2.990351       0.092514       1.249949 0.99829973E+01  0.10232168E+03                                 1.837468                            1.785706      -0.797194       2.482188                    0.998035       3.553260       9.765120       0.498895       1.197816      -0.729641      -0.014489       0.013943       0.041014       0.045678      -0.007850      -0.002660       0.003836       0.006367       0.030494      -0.013680       0.001300       0.012380              1.843781       1.605971       0.018575      -0.168968       1.588484       0.255003       2.336888          -0.000040
           98              H       0.109008      10.905624       2.516766       0.123671       1.076623 0.85645632E+01  0.84724736E+02                                 1.687998                            1.674905      -0.620935       2.579756                    0.999668       3.335199       9.088931       0.504074       1.228306      -0.723008       0.029953      -0.016356       0.019261       0.039187      -0.004414       0.006937      -0.004265      -0.002488       0.005740      -0.007561      -0.003090       0.010652              1.687321       1.797488      -0.110903       0.282568       1.580819      -0.169843       1.683657           0.000005
           99              H      10.633700      13.416878      18.390562       0.116244       1.001932 0.74304966E+01  0.72062354E+02                                 1.684741                            1.619976      -0.964545       2.414239                    0.998116       3.589362      10.193831       0.476853       1.324435      -0.698481      -0.021229       0.010450      -0.029149       0.037544      -0.009092       0.002871      -0.000453       0.008553       0.027253      -0.014647       0.004099       0.010548              1.699655       1.788530      -0.209391       0.389904       1.403622      -0.227800       1.906812           0.000174
          100              H      10.127948      13.947012       1.260316       0.108907       1.087974 0.80690292E+01  0.79492736E+02                                 1.753200                            1.667559      -0.884328       2.449822                    0.998217       3.554588      10.012495       0.481091       1.292327      -0.706243      -0.031434       0.017979       0.011577       0.038018      -0.012839      -0.002911       0.005220       0.015905       0.023116      -0.019333       0.004372       0.014960              1.779113       2.229834      -0.452921      -0.128373       1.674423       0.119526       1.433082           0.000390
          101              H       2.706303       3.204904       4.991006       0.103610       1.200191 0.86808435E+01  0.86889740E+02                                 1.862828                            1.720133      -1.000964       2.404542                    0.997310       3.555134      10.015652       0.478747       1.278184      -0.709878       0.050739       0.011924      -0.004516       0.052316       0.007701      -0.003937      -0.004095       0.004292      -0.056167      -0.019611       0.001402       0.018209              1.928140       2.646655      -0.003472       0.061283       1.490542      -0.075305       1.647223          -0.000013
          102              H       1.337740       4.943332       4.362781       0.135567       1.035841 0.76005127E+01  0.73139989E+02                                 1.654718                            1.587053      -0.854244       2.489668                    0.999106       3.224274       8.729782       0.512180       1.242715      -0.719290       0.018488       0.033607      -0.012309       0.040283       0.008115      -0.000602      -0.010156      -0.000157      -0.042242      -0.018422       0.001239       0.017183              1.669693       1.562136       0.136849      -0.116058       1.909346      -0.262707       1.537598          -0.000016
          103              H      10.518799       2.569775       5.025800       0.138474       1.060642 0.77776579E+01  0.75186841E+02                                 1.671479                            1.597967      -0.888050       2.473023                    0.998994       3.236138       8.747598       0.514630       1.231171      -0.721835      -0.039273      -0.010678       0.001058       0.040712       0.007488       0.000419      -0.004556       0.009857      -0.053739      -0.018936       0.000923       0.018013              1.687361       2.130472       0.009403       0.047163       1.462248      -0.099134       1.469363          -0.000003
          104              H      11.997572       0.869214       5.644360       0.107297       1.299648 0.95496889E+01  0.97590074E+02                                 1.943905                            1.789556      -1.109135       2.355753                    0.996239       3.577301      10.080541       0.476603       1.257571      -0.714983      -0.024314      -0.043840       0.013486       0.051914       0.008643       0.001755      -0.002293       0.005168      -0.051972      -0.017802       0.000119       0.017683              2.015953       1.649129       0.253186      -0.101259       2.620975      -0.418128       1.777754           0.000025
          105              H       3.826255       7.000185       0.765468       0.101388       1.266355 0.10685551E+02  0.11358324E+03                                 1.974458                            1.939135      -1.281140       2.250141                    0.993089       4.110279      12.256108       0.436655       1.319624      -0.698502      -0.030237       0.015664       0.006186       0.034611      -0.000950      -0.008679       0.004003       0.001281      -0.001048      -0.009113      -0.000964       0.010077              1.998260       2.310210      -0.403756       0.021636       2.130651       0.011681       1.553920           0.000012
          106              H       4.114017       5.065538       2.257744       0.093338       1.166172 0.91405956E+01  0.91690407E+02                                 1.756419                            1.709661      -0.634422       2.555116                    0.999533       3.479587       9.475445       0.509190       1.199159      -0.729077      -0.010324       0.001095       0.044515       0.045710      -0.007290      -0.003992      -0.001431       0.004925       0.030973      -0.013379       0.001905       0.011474              1.764521       1.582588       0.069641      -0.259208       1.467530      -0.015643       2.243446          -0.000035
          107              H       2.421757       5.070702       0.467786       0.112172       1.068153 0.85125400E+01  0.85553004E+02                                 1.774693                            1.741420      -1.089121       2.348567                    0.994041       3.805727      11.062907       0.456195       1.335916      -0.695812      -0.027174       0.027003       0.003193       0.038442      -0.007364      -0.005401       0.005056       0.003686       0.002007      -0.008011      -0.004029       0.012041              1.797848       2.265937      -0.320531      -0.012135       1.717028       0.005615       1.410578           0.000057
          108              H       3.074035       4.833174      17.681151       0.114327       0.987520 0.78066451E+01  0.76860088E+02                                 1.691015                            1.674429      -0.949237       2.418739                    0.995173       3.727444      10.761488       0.461923       1.346791      -0.693670      -0.022640       0.021922      -0.020942       0.037838      -0.002140       0.007786      -0.001583       0.006284       0.000225      -0.006349      -0.003706       0.010055              1.699772       1.803638      -0.199949       0.278889       1.571565      -0.232860       1.724112          -0.000011
          109              H       5.471660       4.740229      17.234628       0.079717       1.149775 0.91799774E+01  0.94099401E+02                                 1.858738                            1.803313      -1.231196       2.271316                    0.991998       4.072491      11.989374       0.449810       1.328410      -0.696194       0.016078      -0.007271      -0.036566       0.040601      -0.007731      -0.003826       0.002000       0.004268       0.009542      -0.009656       0.000286       0.009369              1.884552       1.616767       0.002629      -0.264185       1.516210       0.084370       2.520679          -0.000041
          110              H       4.533076       6.848718      17.996230       0.093156       1.116681 0.92282702E+01  0.95820862E+02                                 1.889226                            1.857374      -1.686354       2.055714                    0.990279       4.500728      13.849367       0.420782       1.401876      -0.678987      -0.017081       0.013578      -0.018549       0.028639       0.004363       0.000564      -0.003561      -0.009431       0.003620      -0.007447       0.000013       0.007434              1.918095       1.884850      -0.285683       0.330568       1.951280      -0.273601       1.918154           0.000005
          111              H       6.033550       3.726432       1.788025       0.120653       1.085890 0.80268666E+01  0.78109436E+02                                 1.684183                            1.613905      -0.802182       2.493437                    0.999639       3.308923       8.936181       0.517258       1.216862      -0.724881       0.019744      -0.016567       0.029851       0.039438      -0.011504       0.002966      -0.006477       0.005968       0.040161      -0.018935       0.001884       0.017050              1.697857       1.682445      -0.212673       0.321630       1.521878      -0.310178       1.889249           0.000189
          112              H       6.707549       3.543984      18.889276       0.106461       1.031118 0.75016891E+01  0.73198789E+02                                 1.741604                            1.643912      -1.002932       2.391485                    0.996743       3.718786      10.723502       0.464656       1.350919      -0.692446       0.030865      -0.018969      -0.011611       0.038043      -0.014888      -0.006415       0.000824       0.011326       0.024222      -0.020287       0.004162       0.016125              1.785255       2.309669      -0.456195      -0.198749       1.623588       0.124817       1.422508           0.000422
          113              C       3.550351      16.029684       5.466524       0.096878      26.095619 0.33618155E+03  0.74436731E+04                                 7.782228                            6.216081       0.131671       2.061904                    0.999521      26.058350      73.735468       0.641803       0.431013      -1.050523      -0.029773      -0.021943       0.021500       0.042780       0.033731       0.017211      -0.002728       0.006678       0.049058      -0.045153       0.011441       0.033713              8.638560       9.337230      -1.997283      -1.825101      11.168527       1.318569       5.409922           0.000172
          114              C       4.404879      15.002118       5.193971      -0.156009      31.189178 0.42297266E+03  0.98761086E+04                                 8.626255                            6.886488       0.146882       2.034746                    0.999335      28.783117      82.465931       0.623904       0.420450      -1.061632      -0.003843       0.002914       0.008465       0.009742       0.018750       0.008251      -0.000557       0.030095       0.036500      -0.030523       0.007602       0.022921              9.600010       9.800600      -2.938760      -2.264429      12.832011       1.691059       6.167420           0.000119
          115              C       3.990038      13.693994       5.315750       0.112402      32.733319 0.39331209E+03  0.89842656E+04                                 9.035712                            6.696841       0.059991       2.043152                    0.999295      25.724906      72.009088       0.627086       0.427596      -1.061155      -0.000223       0.002739       0.003700       0.004609      -0.000601       0.012964       0.005379       0.003563       0.037565      -0.013458      -0.006772       0.020230             10.882187      12.325961      -4.614220      -3.408286      13.479134       2.471512       6.841466          -0.000005
          116              C       2.692814      13.468514       5.731345      -0.175183      31.861810 0.44812061E+03  0.10613916E+05                                 8.748289                            7.086552       0.163271       2.031741                    0.999497      29.377444      84.731899       0.615346       0.420249      -1.061915      -0.001561       0.007402       0.007022       0.010321       0.012968       0.017364      -0.002514      -0.009489       0.027659      -0.025806       0.004979       0.020827              9.733733      11.665274      -2.964130      -2.798088      10.618413       1.228166       6.917513          -0.000034
          117              C       1.874878      14.551159       5.990367       0.093847      26.352710 0.35087639E+03  0.78606857E+04                                 7.867898                            6.378159       0.118684       2.056418                    0.999307      26.394250      75.378597       0.628828       0.434778      -1.047161       0.029413       0.029358      -0.014788       0.044110       0.022863       0.014042      -0.012962       0.035033       0.076320      -0.046022       0.013440       0.032582              8.661223       9.839345      -1.929024      -1.983689      10.394106       0.708812       5.750218          -0.000031
          118              C       5.636110       1.543931       9.657268       0.521140      22.336889 0.28830445E+03  0.62160716E+04                                 7.421645                            6.117363      -0.332330       1.938832                    0.999222      23.706523      68.799634       0.583624       0.486753      -1.007092      -0.032066      -0.026418       0.003018       0.041656      -0.045603      -0.015834       0.045330      -0.073950      -0.130189      -0.060690      -0.036005       0.096695              8.063371       8.018134       2.349791       1.022511       7.316368      -1.881282       8.855613           0.000005
          119              C       6.830110       2.339132       9.206879      -0.165832      28.678524 0.47174998E+03  0.11429272E+05                                 8.578254                            7.520003      -0.578353       1.813911                    0.996682      30.274645      91.179395       0.562398       0.449527      -1.034024       0.008942       0.067189      -0.033724       0.075707       0.003996       0.008412       0.003800      -0.047414       0.086195      -0.039368       0.008733       0.030635              9.489285       9.812079       2.320548       1.027997      11.621095       0.054810       7.034681           0.000137
          120              C       7.030808       3.607669      10.041935       0.010899      25.326137 0.42198618E+03  0.99304957E+04                                 7.879500                            7.113009      -0.430832       1.884854                    0.997674      27.876863      82.415997       0.578887       0.449614      -1.035238      -0.005492       0.009485      -0.068826       0.069693       0.004467      -0.011713       0.003159       0.003156       0.013379      -0.013245      -0.000654       0.013899              8.462510       8.586948       1.190708       0.520030       9.257169      -0.197944       7.543413           0.000069
          121              C       8.233006       4.346070       9.396313      -0.173255      29.469794 0.48543284E+03  0.11816739E+05                                 8.693390                            7.600351      -0.513491       1.834896                    0.996853      30.173025      90.377878       0.563856       0.446241      -1.038412      -0.064376      -0.029320      -0.037167       0.079908       0.008759       0.005482      -0.013482       0.017214       0.072170      -0.028350       0.000251       0.028099              9.621316      10.626899       2.328786       0.488513      11.121067      -0.359928       7.115982           0.000149
          122              C       8.535637       5.673128      10.040002       0.516033      22.999173 0.28906679E+03  0.62423795E+04                                 7.581234                            6.142005      -0.327965       1.939288                    0.999327      23.855209      69.495022       0.579563       0.489388      -1.004807      -0.001120       0.036289       0.012146       0.038284      -0.008656      -0.050368      -0.000968       0.115771      -0.129390      -0.061756      -0.036191       0.097947              8.225995       5.411540       0.975150       2.079313       9.359997      -0.204589       9.906447           0.001472
          123              C       8.010108       6.227359       7.927233       0.507271      23.788486 0.28852473E+03  0.62162755E+04                                 7.670803                            6.076524      -0.217008       1.972425                    0.999403      23.829096      68.922236       0.592380       0.479909      -1.011596       0.009008       0.041384       0.005907       0.042763       0.001533      -0.035724       0.010290       0.138800      -0.166589      -0.067620      -0.037493       0.105113              8.461637       4.628399       0.858199       1.012295      10.229443      -2.174781      10.527070           0.001679
          124              C       7.891898       4.705804       7.954295      -0.156746      29.686638 0.49578591E+03  0.12078020E+05                                 8.510443                            7.497367      -0.355027       1.885950                    0.997860      29.585436      87.355740       0.591357       0.425162      -1.055800      -0.040401      -0.047936       0.042757       0.075883       0.005943       0.005334      -0.015144       0.033927       0.051032      -0.031645       0.008979       0.022666              9.335796       9.637006       2.637435      -0.189472      10.677651      -0.311546       7.692730           0.000025
          125              C       6.467362       4.230749       7.600556       0.011590      25.206254 0.41153417E+03  0.95700697E+04                                 7.614816                            6.838580      -0.322978       1.918485                    0.998340      27.237542      78.592705       0.618073       0.426145      -1.055119       0.022848      -0.020260       0.060341       0.067628      -0.006509       0.010468      -0.007759       0.004620      -0.019470      -0.013633      -0.003656       0.017288              8.135740       8.268554       1.751924      -0.284170       8.709001      -0.074219       7.429666           0.000083
          126              C       6.491827       2.695424       7.764861      -0.159953      29.646707 0.48020244E+03  0.11598246E+05                                 8.479271                            7.357541      -0.316379       1.901635                    0.997778      29.323469      86.038450       0.599882       0.422739      -1.057958       0.025215       0.042289       0.051465       0.071223      -0.009920       0.010263       0.000965      -0.047508       0.045802      -0.035449       0.016607       0.018842              9.419410       9.684394       3.244038       0.588081      11.073052       0.347722       7.500783           0.000067
          127              C       5.149217       2.034477       7.540633       0.522797      23.681777 0.27984538E+03  0.59745499E+04                                 7.648421                            5.980259      -0.139911       2.004362                    0.999639      23.316063      66.807238       0.598640       0.479240      -1.013450      -0.033739      -0.021463      -0.010233       0.041276      -0.058993      -0.020477       0.035155      -0.078827      -0.154232      -0.061964      -0.045120       0.107083              8.605735       9.320699       2.680041       2.904095       6.488782      -0.203391      10.007725          -0.000013
          128              C       5.819573       4.497537       9.869898      -0.131935      26.602231 0.46066667E+03  0.11041080E+05                                 7.862839                            7.294988       0.014053       1.985196                    0.998220      29.818585      87.922903       0.589913       0.433205      -1.048689       0.052014      -0.046541       0.018568       0.072224       0.019462      -0.016258       0.012726       0.016116      -0.059768      -0.035996       0.004004       0.031992              7.989886       8.993565      -2.310234      -0.721825       6.304138       0.081108       8.671957           0.001717
          129              C       5.541542       4.797029       8.636644      -0.133237      26.476646 0.45316611E+03  0.10816628E+05                                 7.822691                            7.221722       0.049013       1.994666                    0.998387      29.795723      87.669367       0.594588       0.431574      -1.049698       0.033132      -0.029078      -0.057821       0.072708       0.006357       0.005488      -0.005711       0.027961      -0.097230      -0.033979       0.002141       0.031838              7.954559       9.518505      -2.361370      -0.406633       6.405846      -0.218571       7.939325           0.001266
          130              C       7.095597      11.678450       4.668195       0.101187      26.566753 0.34388918E+03  0.76660332E+04                                 7.923672                            6.325933       0.112218       2.061768                    0.999000      26.089086      74.339196       0.629640       0.436377      -1.046129      -0.029830      -0.037228       0.007087       0.048229       0.021706       0.010459      -0.024424       0.016824       0.080169      -0.046036       0.009094       0.036943              8.827300      10.311591      -1.777737      -0.744990       9.769030       2.519592       6.401279          -0.000025
          131              C       6.286605      12.721507       5.033532      -0.155224      31.875056 0.44048899E+03  0.10394113E+05                                 8.770424                            7.046088       0.081628       2.009219                    0.999378      29.147571      84.060895       0.614132       0.422661      -1.059819       0.001695      -0.005933       0.007059       0.009376       0.016622       0.002971      -0.004387      -0.022580       0.032506      -0.026106       0.010099       0.016007              9.798384      12.350329      -3.031054      -1.031934      10.155555       2.569946       6.889269          -0.000049
          132              C       4.912697      12.568319       5.008403       0.101893      33.623395 0.40533862E+03  0.93270437E+04                                 9.187828                            6.795285       0.040196       2.033622                    0.999293      26.002170      73.003105       0.623091       0.427197      -1.061621       0.005736      -0.001022       0.001730       0.006078      -0.003862      -0.007853      -0.006421      -0.005537       0.035632      -0.014473      -0.001376       0.015849             11.109320      13.038937      -4.661584      -2.004122      13.243082       3.763176       7.045940           0.000015
          133              C       4.393013      11.329043       4.644999      -0.172871      32.275735 0.45343429E+03  0.10758031E+05                                 8.794417                            7.108288       0.163794       2.026773                    0.999581      29.501422      84.815229       0.617790       0.417876      -1.064748       0.000681      -0.009520      -0.007566       0.012179       0.013795      -0.002468      -0.005740       0.028069       0.004212      -0.021246       0.001177       0.020069              9.802429      10.173483      -2.487904      -1.307306      12.130448       3.454095       7.103357           0.000110
          134              C       5.288293      10.315247       4.285461       0.097297      26.064438 0.33958452E+03  0.75427757E+04                                 7.790465                            6.258292       0.085261       2.047886                    0.999244      26.171339      74.326424       0.637570       0.432509      -1.048946       0.035130       0.027717      -0.000651       0.044752       0.025148       0.010330      -0.018112      -0.012549       0.073995      -0.043777       0.010685       0.033092              8.638682       9.603680      -1.583951      -0.556876      10.286268       2.504617       6.026096           0.000162
          135              C      -1.262698      15.764616       8.248111       0.521850      22.973533 0.28460214E+03  0.61056434E+04                                 7.538776                            6.058431      -0.151366       2.002543                    0.999529      23.391139      67.324796       0.590336       0.483630      -1.010500       0.029090       0.019795      -0.018164       0.039598      -0.051327      -0.012512       0.033451      -0.084104      -0.163811      -0.063061      -0.038697       0.101758              8.375838       7.870081       2.479914      -0.855885       6.834384      -2.492636      10.423050          -0.000006
          136              C       9.986040      15.048591       8.942058      -0.164059      30.306813 0.50148043E+03  0.12308403E+05                                 8.709912                            7.584992      -0.544891       1.821701                    0.996844      30.396169      91.455235       0.580057       0.430217      -1.047833      -0.004082      -0.061735       0.033976       0.070585       0.003661       0.032855      -0.008992      -0.034138       0.067351      -0.045468       0.005630       0.039839              9.726944       9.887657       2.745706      -0.643247      12.020894      -0.880140       7.272281           0.000097
          137              C       9.704643      13.633751       8.371823       0.012053      25.169943 0.41331735E+03  0.96169855E+04                                 7.607400                            6.851676      -0.279867       1.933463                    0.998443      27.153073      78.239655       0.618030       0.425933      -1.055792       0.011513       0.001850       0.065530       0.066560      -0.002862      -0.006155       0.004415      -0.001701       0.029113      -0.008362      -0.005010       0.013372              8.154370       8.635002       1.470915       0.247179       8.864750      -0.184049       6.963357           0.000012
          138              C       8.554197      13.082962       9.255204      -0.165052      29.904114 0.49876421E+03  0.12210886E+05                                 8.660371                            7.594940      -0.505854       1.835613                    0.997128      30.166282      90.304702       0.576859       0.433695      -1.046945       0.066659       0.032676       0.023365       0.077827       0.007678       0.012531      -0.012377       0.023217       0.078650      -0.031346      -0.001135       0.032480              9.608830      10.896864       2.643897       0.191354      10.784345      -0.078773       7.145282           0.000067
          139              C       8.192388      11.654353       8.860872       0.510181      23.939589 0.28879963E+03  0.62320114E+04                                 7.761151                            6.118307      -0.340973       1.935409                    0.998993      23.871253      69.401208       0.583952       0.486068      -1.007028      -0.001658      -0.043014      -0.005881       0.043446      -0.015246      -0.059477       0.002159       0.110195      -0.118266      -0.065323      -0.036443       0.101767              8.653791       6.415214       1.806217       3.067770       9.282694       1.018027      10.263463           0.001055
          140              C       8.954502      11.446086      10.954311       0.511267      23.786227 0.29157372E+03  0.62986702E+04                                 7.681964                            6.124536      -0.298993       1.945374                    0.999453      23.864302      69.121976       0.587728       0.482424      -1.010247      -0.006031      -0.040833       0.001094       0.041291       0.004060      -0.052907       0.009853       0.124211      -0.121749      -0.065085      -0.036941       0.102026              8.424288       5.500551       1.004395       2.336033       9.479339      -0.972611      10.292972           0.001486
          141              C       9.015649      12.943544      10.695289      -0.164196      28.573134 0.48619584E+03  0.11834044E+05                                 8.451975                            7.554701      -0.483503       1.844080                    0.997098      30.066815      89.908002       0.571649       0.440205      -1.042475       0.034521       0.040303      -0.052171       0.074417       0.011011       0.002379      -0.012272       0.037075       0.057060      -0.034002       0.011965       0.022037              9.215478       9.571951       2.312476      -0.068010      10.434110       0.217883       7.640373           0.000013
          142              C      10.460093      13.454745      10.826733       0.005813      24.914738 0.41470016E+03  0.97479004E+04                                 7.885385                            7.128910      -0.545776       1.844481                    0.997386      28.309522      84.529751       0.567004       0.459561      -1.026288      -0.027921       0.010986      -0.062959       0.069743      -0.005466       0.009694      -0.008885       0.009765      -0.032460      -0.017158      -0.001098       0.018256              8.457432       8.258335       1.419981      -0.281035       9.046748      -0.107772       8.067212           0.000083
          143              C      10.460804      14.924663      10.397607      -0.172920      27.238841 0.45569963E+03  0.10965226E+05                                 8.495868                            7.590159      -0.594802       1.804748                    0.996776      30.561181      92.275454       0.536924       0.474083      -1.018510      -0.028849      -0.058680      -0.037878       0.075566       0.009414       0.022668      -0.001045      -0.046700       0.068343      -0.044123       0.013235       0.030888              9.312655       9.126529       2.168275      -0.927310      11.056268      -0.662579       7.755168           0.000057
          144              C      -0.558340      15.539137      10.368612       0.520540      21.821416 0.28601672E+03  0.61478521E+04                                 7.291177                            6.089423      -0.183484       1.991610                    0.999513      23.474387      67.782649       0.586114       0.486174      -1.008477       0.031912       0.021617      -0.004587       0.038816      -0.042406      -0.024472       0.029652      -0.100382      -0.138204      -0.062850      -0.035093       0.097943              7.863476       9.015027       2.064156       1.034691       6.054820      -1.347622       8.520581          -0.000007
          145              C      10.911692      12.773143       8.588319      -0.127468      26.356985 0.45114639E+03  0.10748398E+05                                 7.787806                            7.214489       0.024042       1.987792                    0.998499      29.659127      86.974586       0.594230       0.432638      -1.049833      -0.052512       0.040640      -0.023058       0.070291       0.016590      -0.020323       0.009032       0.002912      -0.036893      -0.032565       0.006796       0.025769              7.891698       8.648688      -2.116452      -0.056026       6.403957       0.647734       8.622447           0.001311
          146              C      -1.101557      12.675034       9.838970      -0.139919      27.837717 0.47881238E+03  0.11596963E+05                                 8.140139                            7.446378      -0.052858       1.957715                    0.998339      30.331770      90.149667       0.582333       0.434266      -1.047181      -0.028833       0.035893       0.052773       0.070033      -0.000929      -0.000342      -0.010051       0.022542      -0.081578      -0.030297       0.005391       0.024906              8.387050      10.233482      -2.772094       0.455072       6.836288       0.207074       8.091381           0.001132
          147              C       0.046740       9.788555      15.131524       0.096878      26.095642 0.33618197E+03  0.74436842E+04                                 7.782233                            6.216086       0.131671       2.061904                    0.999521      26.058347      73.735457       0.641803       0.431013      -1.050523       0.029772       0.021943       0.021500       0.042780       0.033731      -0.017211       0.002728       0.006678       0.049058      -0.045153       0.011441       0.033713              8.638566       9.337240      -1.997285       1.825103      11.168532      -1.318569       5.409926           0.000181
          148              C      -0.807789      10.816121      14.858971      -0.156009      31.189160 0.42297252E+03  0.98761045E+04                                 8.626251                            6.886487       0.146883       2.034746                    0.999335      28.783117      82.465927       0.623904       0.420450      -1.061632       0.003843      -0.002914       0.008465       0.009743       0.018750      -0.008251       0.000557       0.030095       0.036499      -0.030523       0.007602       0.022921              9.600006       9.800597      -2.938757       2.264429      12.832002      -1.691057       6.167419           0.000122
          149              C      -0.392948      12.124245      14.980750       0.112402      32.733322 0.39331210E+03  0.89842659E+04                                 9.035712                            6.696841       0.059992       2.043152                    0.999295      25.724903      72.009072       0.627086       0.427596      -1.061155       0.000223      -0.002739       0.003700       0.004609      -0.000601      -0.012964      -0.005379       0.003563       0.037565      -0.013458      -0.006772       0.020230             10.882188      12.325957      -4.614226       3.408285      13.479142      -2.471516       6.841466          -0.000005
          150              C       0.904277      12.349724      15.396345      -0.175184      31.861824 0.44812088E+03  0.10613924E+05                                 8.748292                            7.086554       0.163271       2.031741                    0.999497      29.377449      84.731920       0.615345       0.420249      -1.061915       0.001561      -0.007402       0.007022       0.010322       0.012968      -0.017363       0.002514      -0.009489       0.027659      -0.025806       0.004979       0.020827              9.733738      11.665276      -2.964140       2.798087      10.618423      -1.228169       6.917516          -0.000034
          151              C       1.722213      11.267079      15.655367       0.093847      26.352700 0.35087611E+03  0.78606781E+04                                 7.867896                            6.378156       0.118683       2.056418                    0.999307      26.394247      75.378590       0.628828       0.434778      -1.047161      -0.029413      -0.029358      -0.014788       0.044110       0.022863      -0.014043       0.012962       0.035033       0.076320      -0.046022       0.013440       0.032582              8.661221       9.839341      -1.929021       1.983688      10.394107      -0.708810       5.750216          -0.000024
          152              C      -0.305847       7.062149      -0.007732       0.521139      22.336886 0.28830444E+03  0.62160714E+04                                 7.421645                            6.117364      -0.332331       1.938832                    0.999222      23.706520      68.799628       0.583624       0.486753      -1.007092       0.032065       0.026418       0.003018       0.041656      -0.045603       0.015834      -0.045330      -0.073950      -0.130189      -0.060690      -0.036005       0.096695              8.063372       8.018131       2.349790      -1.022509       7.316371       1.881285       8.855613           0.000009
          153              C      10.893853       6.266947      18.871879      -0.165832      28.678524 0.47174993E+03  0.11429270E+05                                 8.578254                            7.520003      -0.578353       1.813911                    0.996682      30.274641      91.179382       0.562398       0.449527      -1.034024      -0.008941      -0.067188      -0.033723       0.075707       0.003996      -0.008412      -0.003800      -0.047414       0.086195      -0.039368       0.008733       0.030635              9.489285       9.812075       2.320549      -1.027999      11.621098      -0.054812       7.034683           0.000138
          154              C      10.693155       4.998411       0.376935       0.010899      25.326133 0.42198614E+03  0.99304948E+04                                 7.879500                            7.113009      -0.430832       1.884854                    0.997674      27.876860      82.415990       0.578887       0.449614      -1.035238       0.005492      -0.009485      -0.068826       0.069693       0.004467       0.011713      -0.003159       0.003156       0.013379      -0.013245      -0.000654       0.013899              8.462510       8.586941       1.190709      -0.520032       9.257173       0.197942       7.543414           0.000070
          155              C       9.490957       4.260009      19.061313      -0.173255      29.469801 0.48543292E+03  0.11816742E+05                                 8.693391                            7.600352      -0.513491       1.834896                    0.996853      30.173026      90.377884       0.563856       0.446241      -1.038412       0.064377       0.029320      -0.037166       0.079908       0.008758      -0.005482       0.013482       0.017214       0.072170      -0.028350       0.000251       0.028099              9.621317      10.626892       2.328784      -0.488515      11.121076       0.359925       7.115985           0.000150
          156              C       9.188327       2.932952       0.375002       0.516033      22.999175 0.28906679E+03  0.62423791E+04                                 7.581233                            6.142004      -0.327965       1.939289                    0.999327      23.855206      69.495003       0.579563       0.489388      -1.004807       0.001120      -0.036289       0.012146       0.038284      -0.008656       0.050368       0.000968       0.115771      -0.129390      -0.061756      -0.036191       0.097948              8.225995       5.411539       0.975151      -2.079312       9.360001       0.204585       9.906445           0.001473
          157              C       9.713856       2.378720      17.592233       0.507272      23.788469 0.28852443E+03  0.62162676E+04                                 7.670798                            6.076520      -0.217007       1.972425                    0.999403      23.829089      68.922209       0.592380       0.479909      -1.011596      -0.009008      -0.041384       0.005907       0.042763       0.001533       0.035725      -0.010290       0.138800      -0.166589      -0.067620      -0.037494       0.105113              8.461633       4.628395       0.858196      -1.012294      10.229440       2.174781      10.527063           0.001677
          158              C       9.832065       3.900275      17.619295      -0.156746      29.686640 0.49578594E+03  0.12078021E+05                                 8.510444                            7.497367      -0.355027       1.885950                    0.997860      29.585438      87.355748       0.591357       0.425162      -1.055800       0.040401       0.047936       0.042757       0.075883       0.005943      -0.005334       0.015144       0.033927       0.051033      -0.031645       0.008979       0.022666              9.335797       9.636998       2.637432       0.189472      10.677660       0.311546       7.692732           0.000024
          159              C      11.256601       4.375331      17.265556       0.011589      25.206260 0.41153424E+03  0.95700719E+04                                 7.614818                            6.838581      -0.322978       1.918485                    0.998340      27.237547      78.592728       0.618073       0.426145      -1.055118      -0.022848       0.020260       0.060341       0.067628      -0.006509      -0.010468       0.007759       0.004620      -0.019469      -0.013633      -0.003655       0.017288              8.135743       8.268553       1.751926       0.284169       8.709010       0.074219       7.429666           0.000083
          160              C      11.232136       5.910655      17.429861      -0.159953      29.646686 0.48020186E+03  0.11598229E+05                                 8.479269                            7.357538      -0.316379       1.901634                    0.997778      29.323459      86.038425       0.599882       0.422739      -1.057958      -0.025214      -0.042288       0.051465       0.071223      -0.009920      -0.010263      -0.000965      -0.047508       0.045802      -0.035449       0.016607       0.018842              9.419408       9.684389       3.244036      -0.588079      11.073054      -0.347721       7.500780           0.000070
          161              C       0.181046       6.571602      17.205633       0.522798      23.681779 0.27984538E+03  0.59745502E+04                                 7.648424                            5.980260      -0.139914       2.004362                    0.999639      23.316058      66.807233       0.598640       0.479240      -1.013450       0.033738       0.021463      -0.010232       0.041275      -0.058993       0.020477      -0.035155      -0.078827      -0.154231      -0.061963      -0.045119       0.107083              8.605740       9.320707       2.680046      -2.904099       6.488787       0.203387      10.007725          -0.000007
          162              C      11.904390       4.108542       0.204898      -0.131935      26.602226 0.46066664E+03  0.11041079E+05                                 7.862838                            7.294988       0.014054       1.985196                    0.998220      29.818581      87.922886       0.589913       0.433205      -1.048689      -0.052014       0.046541       0.018568       0.072224       0.019462       0.016258      -0.012726       0.016116      -0.059768      -0.035996       0.004004       0.031992              7.989885       8.993559      -2.310232       0.721825       6.304137      -0.081110       8.671959           0.001721
          163              C      -0.211279       3.809051      18.301644      -0.133237      26.476641 0.45316604E+03  0.10816626E+05                                 7.822690                            7.221721       0.049014       1.994667                    0.998387      29.795723      87.669360       0.594588       0.431574      -1.049698      -0.033132       0.029078      -0.057821       0.072708       0.006356      -0.005488       0.005711       0.027961      -0.097230      -0.033979       0.002141       0.031838              7.954556       9.518500      -2.361367       0.406633       6.405844       0.218568       7.939326           0.001266
          164              C       8.895193      14.139789      14.333195       0.101187      26.566754 0.34388913E+03  0.76660330E+04                                 7.923675                            6.325934       0.112214       2.061767                    0.999000      26.089109      74.339310       0.629639       0.436377      -1.046129       0.029830       0.037229       0.007087       0.048228       0.021706      -0.010459       0.024424       0.016824       0.080170      -0.046037       0.009094       0.036943              8.827303      10.311597      -1.777731       0.744988       9.769032      -2.519593       6.401281          -0.000025
          165              C       9.704185      13.096732      14.698532      -0.155224      31.875056 0.44048908E+03  0.10394115E+05                                 8.770425                            7.046089       0.081628       2.009219                    0.999378      29.147560      84.060857       0.614131       0.422661      -1.059819      -0.001695       0.005933       0.007059       0.009376       0.016622      -0.002971       0.004387      -0.022580       0.032507      -0.026107       0.010099       0.016007              9.798385      12.350328      -3.031057       1.031934      10.155559      -2.569947       6.889269          -0.000049
          166              C      -1.315606      13.249920      14.673403       0.101893      33.623378 0.40533830E+03  0.93270346E+04                                 9.187826                            6.795283       0.040196       2.033622                    0.999293      26.002161      73.003074       0.623091       0.427198      -1.061621      -0.005736       0.001022       0.001730       0.006078      -0.003862       0.007853       0.006421      -0.005537       0.035633      -0.014473      -0.001376       0.015849             11.109317      13.038927      -4.661583       2.004121      13.243086      -3.763177       7.045938           0.000014
          167              C      -0.795922      14.489195      14.309999      -0.172872      32.275711 0.45343399E+03  0.10758022E+05                                 8.794412                            7.108285       0.163794       2.026773                    0.999581      29.501418      84.815209       0.617790       0.417875      -1.064748      -0.000681       0.009520      -0.007566       0.012179       0.013795       0.002468       0.005741       0.028069       0.004213      -0.021246       0.001177       0.020069              9.802424      10.173477      -2.487898       1.307303      12.130442      -3.454092       7.103352           0.000106
          168              C      10.702497      15.502992      13.950461       0.097297      26.064478 0.33958519E+03  0.75427951E+04                                 7.790476                            6.258300       0.085258       2.047885                    0.999244      26.171369      74.326556       0.637569       0.432509      -1.048946      -0.035130      -0.027717      -0.000651       0.044752       0.025149      -0.010330       0.018112      -0.012549       0.073997      -0.043778       0.010685       0.033093              8.638693       9.603696      -1.583948       0.556875      10.286281      -2.504619       6.026103           0.000162
          169              C       4.859789      10.053622      17.913111       0.521850      22.973514 0.28460183E+03  0.61056355E+04                                 7.538774                            6.058429      -0.151367       2.002543                    0.999529      23.391126      67.324759       0.590336       0.483630      -1.010500      -0.029090      -0.019795      -0.018164       0.039598      -0.051327       0.012512      -0.033451      -0.084104      -0.163811      -0.063061      -0.038697       0.101758              8.375836       7.870076       2.479914       0.855884       6.834386       2.492637      10.423047          -0.000001
          170              C       6.004750      10.769648      18.607058      -0.164058      30.306818 0.50148029E+03  0.12308399E+05                                 8.709914                            7.584992      -0.544891       1.821701                    0.996844      30.396157      91.455198       0.580057       0.430217      -1.047833       0.004081       0.061735       0.033976       0.070585       0.003661      -0.032855       0.008992      -0.034138       0.067350      -0.045468       0.005630       0.039839              9.726948       9.887657       2.745716       0.643244      12.020904       0.880138       7.272282           0.000099
          171              C       6.286148      12.184487      18.036823       0.012053      25.169935 0.41331698E+03  0.96169750E+04                                 7.607398                            6.851673      -0.279867       1.933463                    0.998443      27.153072      78.239651       0.618030       0.425933      -1.055792      -0.011513      -0.001850       0.065530       0.066560      -0.002862       0.006155      -0.004415      -0.001701       0.029113      -0.008362      -0.005010       0.013372              8.154369       8.634998       1.470919      -0.247176       8.864751       0.184046       6.963358           0.000014
          172              C       7.436593      12.735276      18.920204      -0.165052      29.904110 0.49876409E+03  0.12210883E+05                                 8.660371                            7.594939      -0.505853       1.835613                    0.997128      30.166283      90.304706       0.576859       0.433695      -1.046945      -0.066659      -0.032676       0.023365       0.077827       0.007678      -0.012531       0.012377       0.023217       0.078649      -0.031345      -0.001135       0.032480              9.608830      10.896868       2.643899      -0.191350      10.784338       0.078779       7.145283           0.000067
          173              C       7.798403      14.163886      18.525872       0.510181      23.939589 0.28879967E+03  0.62320126E+04                                 7.761151                            6.118307      -0.340972       1.935409                    0.998993      23.871252      69.401199       0.583952       0.486068      -1.007028       0.001658       0.043014      -0.005881       0.043446      -0.015246       0.059477      -0.002159       0.110195      -0.118266      -0.065323      -0.036443       0.101767              8.653789       6.415212       1.806216      -3.067769       9.282691      -1.018025      10.263465           0.001056
          174              C       7.036288      14.372153       1.289311       0.511267      23.786231 0.29157373E+03  0.62986704E+04                                 7.681964                            6.124536      -0.298993       1.945374                    0.999453      23.864301      69.121967       0.587728       0.482424      -1.010247       0.006031       0.040833       0.001094       0.041291       0.004060       0.052907      -0.009853       0.124211      -0.121749      -0.065085      -0.036941       0.102026              8.424288       5.500551       1.004396      -2.336032       9.479341       0.972614      10.292973           0.001488
          175              C       6.975142      12.874695       1.030289      -0.164196      28.573136 0.48619588E+03  0.11834045E+05                                 8.451975                            7.554701      -0.483504       1.844080                    0.997098      30.066818      89.908014       0.571649       0.440205      -1.042475      -0.034521      -0.040303      -0.052172       0.074417       0.011010      -0.002379       0.012272       0.037075       0.057059      -0.034002       0.011965       0.022037              9.215477       9.571948       2.312472       0.068011      10.434109      -0.217880       7.640375           0.000014
          176              C       5.530698      12.363494       1.161733       0.005813      24.914739 0.41470027E+03  0.97479036E+04                                 7.885386                            7.128911      -0.545776       1.844481                    0.997386      28.309519      84.529740       0.567004       0.459561      -1.026288       0.027921      -0.010986      -0.062959       0.069743      -0.005466      -0.009694       0.008885       0.009765      -0.032460      -0.017158      -0.001098       0.018256              8.457431       8.258335       1.419985       0.281034       9.046746       0.107768       8.067214           0.000085
          177              C       5.529986      10.893575       0.732607      -0.172920      27.238834 0.45569949E+03  0.10965222E+05                                 8.495866                            7.590157      -0.594802       1.804748                    0.996776      30.561177      92.275442       0.536924       0.474083      -1.018510       0.028848       0.058680      -0.037878       0.075566       0.009414      -0.022668       0.001045      -0.046700       0.068343      -0.044123       0.013235       0.030887              9.312652       9.126531       2.168280       0.927310      11.056258       0.662577       7.755168           0.000057
          178              C       4.155431      10.279101       0.703612       0.520540      21.821406 0.28601648E+03  0.61478458E+04                                 7.291175                            6.089421      -0.183485       1.991610                    0.999513      23.474381      67.782633       0.586114       0.486175      -1.008477      -0.031912      -0.021617      -0.004587       0.038816      -0.042406       0.024472      -0.029652      -0.100382      -0.138204      -0.062850      -0.035093       0.097943              7.863474       9.015026       2.064157      -1.034691       6.054819       1.347621       8.520578          -0.000004
          179              C       5.079099      13.045095      18.253319      -0.127468      26.356993 0.45114661E+03  0.10748405E+05                                 7.787807                            7.214490       0.024043       1.987793                    0.998499      29.659128      86.974587       0.594231       0.432638      -1.049833       0.052512      -0.040640      -0.023057       0.070291       0.016589       0.020323      -0.009032       0.002912      -0.036893      -0.032565       0.006796       0.025769              7.891699       8.648688      -2.116454       0.056025       6.403961      -0.647734       8.622447           0.001313
          180              C       4.698648      13.143205       0.173970      -0.139919      27.837714 0.47881235E+03  0.11596962E+05                                 8.140138                            7.446378      -0.052857       1.957716                    0.998339      30.331763      90.149636       0.582333       0.434266      -1.047181       0.028833      -0.035893       0.052773       0.070033      -0.000929       0.000342       0.010051       0.022542      -0.081578      -0.030297       0.005391       0.024906              8.387049      10.233483      -2.772092      -0.455073       6.836283      -0.207072       8.091380           0.001135
          181              C       7.110176       1.182475      13.863476       0.096878      26.095632 0.33618177E+03  0.74436794E+04                                 7.782233                            6.216085       0.131669       2.061903                    0.999521      26.058359      73.735515       0.641803       0.431014      -1.050523       0.029773       0.021943      -0.021500       0.042780       0.033731       0.017211      -0.002728       0.006678       0.049060      -0.045154       0.011441       0.033713              8.638565       9.337236      -1.997284      -1.825102      11.168534       1.318570       5.409925           0.000176
          182              C       6.255648       2.210041      14.136029      -0.156009      31.189165 0.42297245E+03  0.98761020E+04                                 8.626251                            6.886486       0.146883       2.034746                    0.999335      28.783107      82.465884       0.623905       0.420450      -1.061632       0.003843      -0.002914      -0.008464       0.009742       0.018750       0.008251      -0.000557       0.030095       0.036501      -0.030523       0.007602       0.022921              9.600007       9.800596      -2.938760      -2.264428      12.832007       1.691058       6.167417           0.000118
          183              C       6.670489       3.518165      14.014250       0.112403      32.733304 0.39331184E+03  0.89842587E+04                                 9.035709                            6.696839       0.059991       2.043152                    0.999295      25.724896      72.009053       0.627086       0.427596      -1.061155       0.000224      -0.002739      -0.003700       0.004609      -0.000601       0.012964       0.005379       0.003563       0.037566      -0.013458      -0.006773       0.020231             10.882185      12.325959      -4.614221      -3.408285      13.479131       2.471512       6.841464          -0.000006
          184              C       7.967713       3.743645      13.598655      -0.175184      31.861805 0.44812051E+03  0.10613913E+05                                 8.748288                            7.086551       0.163271       2.031741                    0.999497      29.377439      84.731882       0.615346       0.420249      -1.061915       0.001561      -0.007401      -0.007022       0.010321       0.012968       0.017364      -0.002514      -0.009489       0.027660      -0.025806       0.004979       0.020827              9.733733      11.665273      -2.964131      -2.798087      10.618413       1.228167       6.917513          -0.000036
          185              C       8.785649       2.661000      13.339633       0.093847      26.352732 0.35087676E+03  0.78606967E+04                                 7.867905                            6.378164       0.118682       2.056417                    0.999307      26.394265      75.378675       0.628828       0.434779      -1.047161      -0.029413      -0.029358       0.014788       0.044110       0.022863       0.014043      -0.012962       0.035033       0.076321      -0.046023       0.013440       0.032582              8.661231       9.839353      -1.929027      -1.983690      10.394118       0.708813       5.750223          -0.000028
          186              C       5.024417      15.668228       9.672732       0.521139      22.336903 0.28830466E+03  0.62160774E+04                                 7.421649                            6.117366      -0.332330       1.938832                    0.999222      23.706536      68.799689       0.583623       0.486753      -1.007092       0.032066       0.026418      -0.003018       0.041656      -0.045603      -0.015835       0.045331      -0.073951      -0.130189      -0.060690      -0.036006       0.096696              8.063376       8.018138       2.349792       1.022512       7.316372      -1.881283       8.855619           0.000006
          187              C       3.830417      14.873027      10.123121      -0.165832      28.678525 0.47175001E+03  0.11429273E+05                                 8.578255                            7.520004      -0.578353       1.813911                    0.996682      30.274646      91.179405       0.562398       0.449527      -1.034024      -0.008941      -0.067189       0.033724       0.075707       0.003996       0.008412       0.003800      -0.047414       0.086195      -0.039368       0.008733       0.030635              9.489286       9.812079       2.320550       1.027997      11.621096       0.054810       7.034683           0.000136
          188              C       3.629719      13.604490       9.288065       0.010899      25.326138 0.42198620E+03  0.99304965E+04                                 7.879501                            7.113009      -0.430833       1.884853                    0.997674      27.876865      82.416009       0.578887       0.449614      -1.035238       0.005492      -0.009485       0.068826       0.069693       0.004467      -0.011713       0.003159       0.003156       0.013379      -0.013245      -0.000654       0.013899              8.462511       8.586949       1.190708       0.520030       9.257169      -0.197944       7.543414           0.000068
          189              C       2.427521      12.866089       9.933687      -0.173255      29.469796 0.48543287E+03  0.11816740E+05                                 8.693391                            7.600352      -0.513491       1.834896                    0.996853      30.173027      90.377887       0.563856       0.446241      -1.038412       0.064377       0.029320       0.037166       0.079908       0.008758       0.005482      -0.013482       0.017214       0.072170      -0.028350       0.000251       0.028099              9.621317      10.626900       2.328786       0.488513      11.121067      -0.359929       7.115983           0.000149
          190              C       2.124890      11.539031       9.289998       0.516033      22.999175 0.28906682E+03  0.62423802E+04                                 7.581234                            6.142006      -0.327966       1.939288                    0.999327      23.855210      69.495027       0.579563       0.489388      -1.004807       0.001120      -0.036289      -0.012146       0.038284      -0.008656      -0.050368      -0.000968       0.115771      -0.129390      -0.061756      -0.036191       0.097948              8.225996       5.411541       0.975150       2.079314       9.359997      -0.204589       9.906449           0.001472
          191              C       2.650419      10.984800      11.402767       0.507272      23.788489 0.28852474E+03  0.62162762E+04                                 7.670803                            6.076524      -0.217009       1.972424                    0.999403      23.829100      68.922255       0.592380       0.479909      -1.011596      -0.009008      -0.041384      -0.005907       0.042763       0.001533      -0.035724       0.010290       0.138800      -0.166589      -0.067620      -0.037493       0.105113              8.461638       4.628399       0.858199       1.012295      10.229444      -2.174781      10.527071           0.001679
          192              C       2.768629      12.506355      11.375705      -0.156746      29.686644 0.49578602E+03  0.12078023E+05                                 8.510443                            7.497366      -0.355027       1.885950                    0.997860      29.585441      87.355756       0.591357       0.425162      -1.055800       0.040401       0.047936      -0.042757       0.075883       0.005943       0.005334      -0.015144       0.033927       0.051033      -0.031645       0.008979       0.022666              9.335796       9.637007       2.637435      -0.189472      10.677652      -0.311547       7.692730           0.000024
          193              C       4.193165      12.981410      11.729444       0.011589      25.206271 0.41153454E+03  0.95700811E+04                                 7.614822                            6.838584      -0.322981       1.918484                    0.998340      27.237560      78.592786       0.618072       0.426145      -1.055118      -0.022848       0.020260      -0.060341       0.067628      -0.006509       0.010468      -0.007759       0.004620      -0.019470      -0.013633      -0.003655       0.017289              8.135747       8.268560       1.751926      -0.284170       8.709009      -0.074219       7.429671           0.000083
          194              C       4.168700      14.516735      11.565139      -0.159953      29.646706 0.48020237E+03  0.11598243E+05                                 8.479269                            7.357539      -0.316378       1.901635                    0.997778      29.323471      86.038448       0.599882       0.422739      -1.057958      -0.025216      -0.042289      -0.051465       0.071224      -0.009921       0.010263       0.000965      -0.047509       0.045803      -0.035450       0.016607       0.018843              9.419407       9.684392       3.244037       0.588080      11.073049       0.347722       7.500781           0.000068
          195              C       5.511310      15.177682      11.789367       0.522797      23.681813 0.27984587E+03  0.59745631E+04                                 7.648429                            5.980264      -0.139910       2.004362                    0.999639      23.316089      66.807334       0.598640       0.479240      -1.013450       0.033739       0.021464       0.010233       0.041276      -0.058994      -0.020477       0.035156      -0.078829      -0.154232      -0.061964      -0.045121       0.107085              8.605745       9.320710       2.680045       2.904099       6.488789      -0.203391      10.007735          -0.000010
          196              C       4.840954      12.714622       9.460102      -0.131935      26.602218 0.46066638E+03  0.11041071E+05                                 7.862836                            7.294986       0.014054       1.985197                    0.998220      29.818572      87.922849       0.589913       0.433205      -1.048689      -0.052014       0.046541      -0.018568       0.072224       0.019462      -0.016258       0.012726       0.016116      -0.059768      -0.035996       0.004004       0.031992              7.989883       8.993561      -2.310233      -0.721824       6.304136       0.081108       8.671954           0.001719
          197              C       5.118985      12.415130      10.693356      -0.133237      26.476636 0.45316588E+03  0.10816621E+05                                 7.822689                            7.221719       0.049014       1.994667                    0.998387      29.795714      87.669327       0.594588       0.431574      -1.049698      -0.033132       0.029078       0.057821       0.072708       0.006357       0.005488      -0.005711       0.027961      -0.097230      -0.033979       0.002141       0.031838              7.954556       9.518502      -2.361369      -0.406633       6.405844      -0.218571       7.939322           0.001266
          198              C       3.564930       5.533709      14.661805       0.101187      26.566768 0.34388940E+03  0.76660395E+04                                 7.923676                            6.325935       0.112216       2.061767                    0.999000      26.089098      74.339251       0.629639       0.436377      -1.046129       0.029830       0.037228      -0.007087       0.048228       0.021706       0.010459      -0.024424       0.016824       0.080169      -0.046036       0.009094       0.036943              8.827305      10.311597      -1.777738      -0.744991       9.769035       2.519594       6.401282          -0.000022
          199              C       4.373922       4.490652      14.296468      -0.155224      31.875067 0.44048915E+03  0.10394118E+05                                 8.770426                            7.046089       0.081627       2.009218                    0.999378      29.147577      84.060920       0.614132       0.422661      -1.059819      -0.001695       0.005933      -0.007059       0.009376       0.016622       0.002971      -0.004387      -0.022580       0.032506      -0.026106       0.010099       0.016007              9.798387      12.350332      -3.031055      -1.031934      10.155558       2.569947       6.889270          -0.000049
          200              C       5.747830       4.643840      14.321597       0.101893      33.623395 0.40533860E+03  0.93270431E+04                                 9.187828                            6.795285       0.040197       2.033622                    0.999293      26.002169      73.003099       0.623091       0.427197      -1.061621      -0.005736       0.001022      -0.001730       0.006078      -0.003862      -0.007853      -0.006421      -0.005537       0.035632      -0.014473      -0.001376       0.015849             11.109320      13.038939      -4.661585      -2.004122      13.243082       3.763176       7.045939           0.000014
          201              C       6.267514       5.883116      14.685001      -0.172871      32.275732 0.45343422E+03  0.10758029E+05                                 8.794416                            7.108287       0.163794       2.026773                    0.999581      29.501420      84.815223       0.617790       0.417876      -1.064748      -0.000681       0.009520       0.007566       0.012179       0.013795      -0.002468      -0.005740       0.028069       0.004212      -0.021246       0.001177       0.020069              9.802429      10.173484      -2.487904      -1.307306      12.130447       3.454094       7.103355           0.000108
          202              C       5.372234       6.896912      15.044539       0.097297      26.064447 0.33958466E+03  0.75427795E+04                                 7.790467                            6.258293       0.085260       2.047886                    0.999244      26.171346      74.326451       0.637570       0.432509      -1.048946      -0.035130      -0.027717       0.000651       0.044752       0.025149       0.010330      -0.018112      -0.012549       0.073995      -0.043777       0.010685       0.033092              8.638684       9.603683      -1.583952      -0.556877      10.286271       2.504617       6.026097           0.000166
          203              C      11.923225       1.447543      11.081889       0.521849      22.973552 0.28460241E+03  0.61056509E+04                                 7.538781                            6.058434      -0.151365       2.002543                    0.999529      23.391155      67.324855       0.590336       0.483630      -1.010500      -0.029090      -0.019795       0.018164       0.039598      -0.051328      -0.012512       0.033451      -0.084105      -0.163812      -0.063062      -0.038698       0.101760              8.375843       7.870086       2.479916      -0.855886       6.834389      -2.492638      10.423056          -0.000005
          204              C       0.674487       2.163568      10.387942      -0.164059      30.306816 0.50148044E+03  0.12308403E+05                                 8.709911                            7.584991      -0.544890       1.821701                    0.996844      30.396169      91.455224       0.580057       0.430217      -1.047833       0.004082       0.061736      -0.033976       0.070586       0.003661       0.032856      -0.008991      -0.034139       0.067351      -0.045469       0.005630       0.039839              9.726943       9.887656       2.745706      -0.643247      12.020892      -0.880140       7.272280           0.000096
          205              C       0.955884       3.578408      10.958177       0.012053      25.169951 0.41331750E+03  0.96169903E+04                                 7.607402                            6.851678      -0.279869       1.933462                    0.998443      27.153082      78.239697       0.618030       0.425933      -1.055792      -0.011513      -0.001850      -0.065531       0.066560      -0.002862      -0.006155       0.004415      -0.001701       0.029113      -0.008362      -0.005011       0.013372              8.154373       8.635005       1.470916       0.247179       8.864754      -0.184049       6.963360           0.000012
          206              C       2.106330       4.129197      10.074796      -0.165053      29.904117 0.49876424E+03  0.12210887E+05                                 8.660372                            7.594940      -0.505853       1.835613                    0.997128      30.166286      90.304718       0.576859       0.433695      -1.046945      -0.066659      -0.032676      -0.023365       0.077827       0.007678       0.012531      -0.012377       0.023217       0.078649      -0.031345      -0.001135       0.032480              9.608832      10.896865       2.643898       0.191354      10.784347      -0.078773       7.145283           0.000066
          207              C       2.468139       5.557806      10.469128       0.510181      23.939591 0.28879964E+03  0.62320122E+04                                 7.761153                            6.118308      -0.340974       1.935409                    0.998993      23.871257      69.401230       0.583952       0.486068      -1.007028       0.001658       0.043014       0.005881       0.043446      -0.015246      -0.059477       0.002159       0.110195      -0.118266      -0.065323      -0.036444       0.101767              8.653792       6.415215       1.806218       3.067771       9.282697       1.018027      10.263465           0.001056
          208              C       1.706025       5.766073       8.375689       0.511267      23.786228 0.29157371E+03  0.62986700E+04                                 7.681964                            6.124536      -0.298993       1.945374                    0.999453      23.864301      69.121972       0.587728       0.482424      -1.010247       0.006031       0.040833      -0.001094       0.041291       0.004060      -0.052907       0.009853       0.124211      -0.121749      -0.065085      -0.036941       0.102026              8.424288       5.500551       1.004395       2.336033       9.479339      -0.972612      10.292973           0.001487
          209              C       1.644878       4.268615       8.634711      -0.164196      28.573138 0.48619592E+03  0.11834046E+05                                 8.451976                            7.554702      -0.483504       1.844080                    0.997098      30.066817      89.908010       0.571649       0.440205      -1.042475      -0.034521      -0.040303       0.052172       0.074417       0.011010       0.002379      -0.012272       0.037075       0.057059      -0.034002       0.011965       0.022037              9.215479       9.571952       2.312477      -0.068010      10.434111       0.217883       7.640374           0.000012
          210              C       0.200434       3.757414       8.503267       0.005813      24.914734 0.41470006E+03  0.97478974E+04                                 7.885385                            7.128910      -0.545776       1.844481                    0.997386      28.309518      84.529737       0.567004       0.459561      -1.026288       0.027921      -0.010986       0.062959       0.069743      -0.005466       0.009694      -0.008885       0.009765      -0.032460      -0.017158      -0.001098       0.018256              8.457431       8.258334       1.419982      -0.281034       9.046747      -0.107772       8.067212           0.000083
          211              C       0.199723       2.287496       8.932393      -0.172920      27.238842 0.45569965E+03  0.10965227E+05                                 8.495869                            7.590160      -0.594802       1.804747                    0.996776      30.561181      92.275459       0.536924       0.474083      -1.018510       0.028848       0.058680       0.037878       0.075567       0.009414       0.022668      -0.001045      -0.046700       0.068343      -0.044123       0.013235       0.030887              9.312656       9.126530       2.168276      -0.927309      11.056269      -0.662580       7.755169           0.000055
          212              C      11.218867       1.673022       8.961388       0.520540      21.821426 0.28601687E+03  0.61478564E+04                                 7.291180                            6.089426      -0.183485       1.991609                    0.999513      23.474396      67.782690       0.586114       0.486175      -1.008477      -0.031912      -0.021617       0.004587       0.038816      -0.042407      -0.024472       0.029652      -0.100383      -0.138204      -0.062850      -0.035094       0.097944              7.863479       9.015030       2.064157       1.034691       6.054823      -1.347623       8.520585          -0.000007
          213              C      -0.251165       4.439016      10.741681      -0.127468      26.356983 0.45114636E+03  0.10748397E+05                                 7.787806                            7.214489       0.024042       1.987793                    0.998499      29.659126      86.974585       0.594230       0.432638      -1.049833       0.052512      -0.040640       0.023058       0.070291       0.016590      -0.020323       0.009032       0.002912      -0.036893      -0.032565       0.006796       0.025769              7.891698       8.648688      -2.116452      -0.056026       6.403957       0.647734       8.622447           0.001312
          214              C      11.762084       4.537125       9.491030      -0.139919      27.837705 0.47881211E+03  0.11596955E+05                                 8.140136                            7.446376      -0.052858       1.957715                    0.998339      30.331759      90.149625       0.582333       0.434266      -1.047181       0.028833      -0.035893      -0.052773       0.070033      -0.000929      -0.000342      -0.010051       0.022542      -0.081578      -0.030297       0.005391       0.024906              8.387048      10.233479      -2.772093       0.455072       6.836286       0.207074       8.091379           0.001133
          215              C      10.613787       7.423604       4.198476       0.096878      26.095626 0.33618173E+03  0.74436773E+04                                 7.782229                            6.216083       0.131672       2.061904                    0.999521      26.058336      73.735409       0.641803       0.431013      -1.050523      -0.029772      -0.021943      -0.021500       0.042780       0.033731      -0.017211       0.002728       0.006678       0.049058      -0.045153       0.011441       0.033713              8.638561       9.337235      -1.997284       1.825102      11.168526      -1.318568       5.409923           0.000177
          216              C      11.468316       6.396038       4.471029      -0.156009      31.189153 0.42297240E+03  0.98761009E+04                                 8.626250                            6.886486       0.146883       2.034746                    0.999335      28.783113      82.465910       0.623904       0.420450      -1.061632      -0.003843       0.002914      -0.008465       0.009743       0.018750      -0.008251       0.000557       0.030095       0.036499      -0.030522       0.007602       0.022921              9.600004       9.800595      -2.938756       2.264428      12.831998      -1.691056       6.167418           0.000123
          217              C      11.053475       5.087914       4.349250       0.112402      32.733328 0.39331220E+03  0.89842688E+04                                 9.035713                            6.696842       0.059991       2.043152                    0.999295      25.724907      72.009087       0.627086       0.427596      -1.061155      -0.000223       0.002739      -0.003700       0.004609      -0.000601      -0.012964      -0.005379       0.003563       0.037565      -0.013458      -0.006772       0.020230             10.882189      12.325957      -4.614226       3.408286      13.479142      -2.471516       6.841467          -0.000004
          218              C       9.756250       4.862435       3.933655      -0.175183      31.861821 0.44812082E+03  0.10613922E+05                                 8.748291                            7.086554       0.163271       2.031741                    0.999497      29.377447      84.731910       0.615345       0.420249      -1.061915      -0.001562       0.007402      -0.007022       0.010322       0.012968      -0.017363       0.002514      -0.009489       0.027659      -0.025806       0.004979       0.020827              9.733737      11.665274      -2.964139       2.798087      10.618421      -1.228169       6.917515          -0.000032
          219              C       8.938314       5.945080       3.674633       0.093847      26.352692 0.35087597E+03  0.78606741E+04                                 7.867895                            6.378155       0.118684       2.056418                    0.999307      26.394240      75.378561       0.628828       0.434778      -1.047161       0.029413       0.029357       0.014788       0.044110       0.022863      -0.014043       0.012962       0.035033       0.076320      -0.046022       0.013440       0.032582              8.661219       9.839338      -1.929021       1.983687      10.394105      -0.708810       5.750215          -0.000028
          220              C      10.966374      10.150010       0.007732       0.521139      22.336880 0.28830435E+03  0.62160689E+04                                 7.421644                            6.117363      -0.332331       1.938832                    0.999222      23.706514      68.799606       0.583624       0.486753      -1.007092      -0.032066      -0.026418      -0.003018       0.041656      -0.045603       0.015834      -0.045330      -0.073950      -0.130189      -0.060690      -0.036004       0.096695              8.063370       8.018129       2.349790      -1.022509       7.316370       1.881285       8.855611           0.000008
          221              C      -0.233326      10.945212       0.458121      -0.165832      28.678522 0.47174989E+03  0.11429269E+05                                 8.578253                            7.520002      -0.578353       1.813911                    0.996682      30.274637      91.179363       0.562398       0.449527      -1.034024       0.008941       0.067188       0.033724       0.075707       0.003996      -0.008412      -0.003800      -0.047414       0.086195      -0.039368       0.008733       0.030635              9.489284       9.812074       2.320548      -1.027998      11.621096      -0.054812       7.034682           0.000140
          222              C      -0.032628      12.213748      18.953065       0.010899      25.326136 0.42198621E+03  0.99304964E+04                                 7.879499                            7.113008      -0.430831       1.884854                    0.997674      27.876860      82.415984       0.578887       0.449614      -1.035238      -0.005492       0.009485       0.068826       0.069693       0.004467       0.011713      -0.003159       0.003156       0.013379      -0.013245      -0.000654       0.013899              8.462509       8.586941       1.190709      -0.520032       9.257173       0.197942       7.543413           0.000070
          223              C       1.169570      12.952150       0.268687      -0.173255      29.469800 0.48543292E+03  0.11816742E+05                                 8.693391                            7.600352      -0.513491       1.834896                    0.996853      30.173026      90.377884       0.563856       0.446241      -1.038412      -0.064377      -0.029320       0.037167       0.079908       0.008759      -0.005482       0.013482       0.017214       0.072170      -0.028350       0.000251       0.028099              9.621317      10.626891       2.328784      -0.488515      11.121076       0.359926       7.115984           0.000151
          224              C       1.472200      14.279207      18.954998       0.516033      22.999175 0.28906680E+03  0.62423796E+04                                 7.581233                            6.142004      -0.327965       1.939289                    0.999327      23.855206      69.495002       0.579563       0.489388      -1.004807      -0.001120       0.036289      -0.012146       0.038284      -0.008656       0.050368       0.000968       0.115771      -0.129390      -0.061756      -0.036191       0.097948              8.225995       5.411538       0.975150      -2.079312       9.360001       0.204585       9.906444           0.001473
          225              C       0.946671      14.833439       1.737767       0.507272      23.788480 0.28852462E+03  0.62162727E+04                                 7.670801                            6.076522      -0.217008       1.972425                    0.999403      23.829094      68.922227       0.592380       0.479909      -1.011596       0.009008       0.041384      -0.005907       0.042763       0.001533       0.035724      -0.010290       0.138800      -0.166589      -0.067620      -0.037493       0.105113              8.461635       4.628396       0.858196      -1.012294      10.229443       2.174781      10.527066           0.001678
          226              C       0.828462      13.311884       1.710705      -0.156746      29.686639 0.49578593E+03  0.12078021E+05                                 8.510443                            7.497367      -0.355027       1.885950                    0.997860      29.585438      87.355748       0.591357       0.425162      -1.055800      -0.040401      -0.047936      -0.042757       0.075883       0.005943      -0.005334       0.015144       0.033927       0.051032      -0.031645       0.008979       0.022666              9.335796       9.636997       2.637432       0.189472      10.677659       0.311545       7.692732           0.000025
          227              C      -0.596074      12.836828       2.064444       0.011589      25.206256 0.41153418E+03  0.95700699E+04                                 7.614816                            6.838580      -0.322977       1.918486                    0.998340      27.237541      78.592697       0.618073       0.426145      -1.055119       0.022848      -0.020260      -0.060341       0.067628      -0.006509      -0.010468       0.007758       0.004620      -0.019470      -0.013633      -0.003655       0.017288              8.135741       8.268552       1.751925       0.284169       8.709007       0.074219       7.429664           0.000083
          228              C      -0.571609      11.301504       1.900139      -0.159953      29.646676 0.48020172E+03  0.11598225E+05                                 8.479267                            7.357537      -0.316379       1.901635                    0.997778      29.323451      86.038395       0.599882       0.422739      -1.057958       0.025214       0.042288      -0.051464       0.071222      -0.009920      -0.010263      -0.000965      -0.047508       0.045802      -0.035449       0.016607       0.018842              9.419405       9.684387       3.244035      -0.588079      11.073051      -0.347721       7.500779           0.000071
          229              C      10.479481      10.640557       2.124367       0.522797      23.681766 0.27984522E+03  0.59745459E+04                                 7.648422                            5.980259      -0.139914       2.004361                    0.999639      23.316047      66.807195       0.598640       0.479240      -1.013450      -0.033738      -0.021463       0.010232       0.041275      -0.058993       0.020477      -0.035155      -0.078827      -0.154232      -0.061964      -0.045119       0.107083              8.605737       9.320704       2.680045      -2.904098       6.488785       0.203387      10.007723          -0.000010
          230              C      -1.243863      13.103617      19.125102      -0.131935      26.602226 0.46066665E+03  0.11041079E+05                                 7.862838                            7.294988       0.014054       1.985197                    0.998220      29.818581      87.922882       0.589913       0.433205      -1.048689       0.052014      -0.046541      -0.018568       0.072224       0.019462       0.016258      -0.012726       0.016116      -0.059768      -0.035996       0.004004       0.031992              7.989885       8.993559      -2.310232       0.721825       6.304137      -0.081110       8.671958           0.001720
          231              C      10.871806      13.403108       1.028356      -0.133237      26.476639 0.45316598E+03  0.10816624E+05                                 7.822689                            7.221720       0.049014       1.994667                    0.998387      29.795721      87.669353       0.594588       0.431574      -1.049698       0.033132      -0.029078       0.057821       0.072708       0.006357      -0.005488       0.005711       0.027961      -0.097230      -0.033979       0.002141       0.031838              7.954556       9.518501      -2.361368       0.406633       6.405843       0.218569       7.939325           0.001267
          232              C       1.765334       3.072370       4.996805       0.101188      26.566738 0.34388888E+03  0.76660251E+04                                 7.923668                            6.325929       0.112217       2.061768                    0.999000      26.089094      74.339230       0.629640       0.436377      -1.046129      -0.029830      -0.037229      -0.007087       0.048229       0.021706      -0.010459       0.024424       0.016824       0.080169      -0.046036       0.009094       0.036943              8.827296      10.311588      -1.777729       0.744987       9.769023      -2.519590       6.401276          -0.000027
          233              C       0.956342       4.115427       4.631468      -0.155224      31.875063 0.44048923E+03  0.10394120E+05                                 8.770426                            7.046090       0.081628       2.009219                    0.999378      29.147568      84.060882       0.614132       0.422661      -1.059819       0.001695      -0.005933      -0.007059       0.009376       0.016622      -0.002971       0.004387      -0.022580       0.032506      -0.026106       0.010099       0.016007              9.798386      12.350328      -3.031055       1.031934      10.155559      -2.569947       6.889270          -0.000049
          234              C      -0.417567       3.962239       4.656597       0.101893      33.623395 0.40533858E+03  0.93270427E+04                                 9.187829                            6.795285       0.040196       2.033622                    0.999293      26.002172      73.003115       0.623091       0.427198      -1.061621       0.005736      -0.001022      -0.001730       0.006078      -0.003862       0.007853       0.006421      -0.005537       0.035632      -0.014473      -0.001376       0.015849             11.109320      13.038930      -4.661583       2.004121      13.243089      -3.763178       7.045940           0.000015
          235              C      11.456449       2.722964       5.020001      -0.172871      32.275717 0.45343411E+03  0.10758026E+05                                 8.794414                            7.108286       0.163793       2.026772                    0.999581      29.501425      84.815241       0.617790       0.417876      -1.064748       0.000681      -0.009520       0.007566       0.012179       0.013795       0.002468       0.005740       0.028070       0.004211      -0.021246       0.001177       0.020069              9.802425      10.173479      -2.487896       1.307303      12.130443      -3.454092       7.103354           0.000106
          236              C      -0.041970       1.709167       5.379539       0.097297      26.064458 0.33958487E+03  0.75427855E+04                                 7.790469                            6.258295       0.085260       2.047886                    0.999244      26.171355      74.326482       0.637570       0.432509      -1.048946       0.035130       0.027717       0.000651       0.044752       0.025149      -0.010330       0.018112      -0.012549       0.073995      -0.043777       0.010685       0.033092              8.638685       9.603687      -1.583946       0.556874      10.286272      -2.504616       6.026098           0.000158
          237              C       5.800738       7.158537       1.416889       0.521850      22.973504 0.28460169E+03  0.61056317E+04                                 7.538773                            6.058428      -0.151368       2.002543                    0.999529      23.391117      67.324732       0.590336       0.483631      -1.010499       0.029090       0.019795       0.018164       0.039598      -0.051327       0.012512      -0.033451      -0.084104      -0.163811      -0.063061      -0.038697       0.101758              8.375835       7.870074       2.479913       0.855883       6.834385       2.492637      10.423045          -0.000004
          238              C       4.655777       6.442511       0.722942      -0.164059      30.306814 0.50148023E+03  0.12308397E+05                                 8.709914                            7.584992      -0.544891       1.821701                    0.996844      30.396153      91.455184       0.580057       0.430217      -1.047833      -0.004081      -0.061735      -0.033976       0.070585       0.003661      -0.032855       0.008992      -0.034138       0.067350      -0.045468       0.005629       0.039838              9.726947       9.887656       2.745716       0.643244      12.020903       0.880138       7.272282           0.000101
          239              C       4.374379       5.027672       1.293177       0.012052      25.169933 0.41331694E+03  0.96169735E+04                                 7.607397                            6.851672      -0.279866       1.933463                    0.998443      27.153069      78.239635       0.618030       0.425933      -1.055792       0.011513       0.001850      -0.065530       0.066560      -0.002862       0.006155      -0.004414      -0.001701       0.029113      -0.008362      -0.005010       0.013372              8.154368       8.634997       1.470919      -0.247176       8.864750       0.184046       6.963357           0.000014
          240              C       3.223934       4.476883       0.409796      -0.165052      29.904106 0.49876403E+03  0.12210881E+05                                 8.660370                            7.594939      -0.505853       1.835613                    0.997128      30.166280      90.304695       0.576859       0.433695      -1.046945       0.066659       0.032676      -0.023365       0.077827       0.007678      -0.012531       0.012377       0.023217       0.078649      -0.031345      -0.001135       0.032480              9.608829      10.896867       2.643899      -0.191350      10.784337       0.078779       7.145282           0.000069
          241              C       2.862124       3.048273       0.804128       0.510181      23.939589 0.28879967E+03  0.62320127E+04                                 7.761152                            6.118308      -0.340973       1.935409                    0.998993      23.871253      69.401209       0.583952       0.486068      -1.007028      -0.001658      -0.043014       0.005881       0.043446      -0.015246       0.059477      -0.002159       0.110195      -0.118266      -0.065323      -0.036444       0.101767              8.653790       6.415213       1.806216      -3.067769       9.282692      -1.018026      10.263466           0.001056
          242              C       3.624239       2.840006      18.040689       0.511267      23.786230 0.29157373E+03  0.62986702E+04                                 7.681964                            6.124536      -0.298993       1.945374                    0.999453      23.864299      69.121961       0.587728       0.482424      -1.010247      -0.006031      -0.040833      -0.001094       0.041291       0.004060       0.052906      -0.009853       0.124211      -0.121749      -0.065085      -0.036941       0.102026              8.424288       5.500551       1.004396      -2.336032       9.479341       0.972613      10.292973           0.001488
          243              C       3.685385       4.337464      18.299711      -0.164196      28.573134 0.48619585E+03  0.11834044E+05                                 8.451975                            7.554701      -0.483504       1.844080                    0.997098      30.066817      89.908009       0.571649       0.440205      -1.042475       0.034521       0.040303       0.052172       0.074417       0.011010      -0.002379       0.012272       0.037075       0.057059      -0.034002       0.011965       0.022037              9.215477       9.571947       2.312471       0.068011      10.434109      -0.217881       7.640374           0.000015
          244              C       5.129829       4.848665      18.168267       0.005813      24.914741 0.41470030E+03  0.97479044E+04                                 7.885385                            7.128911      -0.545775       1.844481                    0.997386      28.309519      84.529736       0.567004       0.459561      -1.026288      -0.027921       0.010986       0.062959       0.069743      -0.005466      -0.009694       0.008885       0.009765      -0.032460      -0.017158      -0.001098       0.018256              8.457431       8.258335       1.419985       0.281034       9.046745       0.107768       8.067213           0.000085
          245              C       5.130541       6.318584      18.597393      -0.172920      27.238834 0.45569951E+03  0.10965222E+05                                 8.495865                            7.590157      -0.594802       1.804748                    0.996776      30.561174      92.275423       0.536924       0.474083      -1.018510      -0.028848      -0.058680       0.037878       0.075566       0.009414      -0.022668       0.001045      -0.046700       0.068342      -0.044123       0.013235       0.030887              9.312651       9.126529       2.168280       0.927310      11.056257       0.662576       7.755167           0.000059
          246              C       6.505096       6.933058      18.626388       0.520540      21.821401 0.28601642E+03  0.61478443E+04                                 7.291174                            6.089421      -0.183484       1.991610                    0.999513      23.474377      67.782618       0.586114       0.486175      -1.008477       0.031912       0.021617       0.004587       0.038816      -0.042406       0.024472      -0.029652      -0.100382      -0.138204      -0.062850      -0.035093       0.097943              7.863473       9.015025       2.064157      -1.034690       6.054818       1.347621       8.520577          -0.000004
          247              C       5.581428       4.167064       1.076681      -0.127468      26.356993 0.45114663E+03  0.10748405E+05                                 7.787807                            7.214491       0.024043       1.987793                    0.998499      29.659127      86.974583       0.594230       0.432638      -1.049833      -0.052512       0.040640       0.023058       0.070291       0.016589       0.020323      -0.009032       0.002913      -0.036893      -0.032565       0.006796       0.025769              7.891699       8.648688      -2.116453       0.056025       6.403961      -0.647733       8.622447           0.001312
          248              C       5.961879       4.068954      19.156030      -0.139919      27.837713 0.47881233E+03  0.11596961E+05                                 8.140137                            7.446378      -0.052856       1.957716                    0.998339      30.331762      90.149630       0.582333       0.434266      -1.047181      -0.028833       0.035893      -0.052773       0.070033      -0.000929       0.000342       0.010051       0.022542      -0.081578      -0.030297       0.005391       0.024906              8.387048      10.233483      -2.772092      -0.455073       6.836283      -0.207072       8.091379           0.001134
          249              N       2.272662      15.831744       5.864722      -0.177526      35.200695 0.53350672E+03  0.13000076E+05                                 9.015939                            7.528347      -0.155114       1.975065                    0.998791      27.899031      77.658710       0.630971       0.398374      -1.092709       0.063800      -0.081244      -0.037923       0.110041       0.037521       0.010133      -0.029456       0.019596      -0.087574      -0.056794       0.002051       0.054743              9.908074      10.959760      -1.704453      -1.716938      12.437732       0.638589       6.326729          -0.000021
          250              N       4.725353       1.382136       8.648242      -0.480483      43.767122 0.69526560E+03  0.18130886E+05                                10.243728                            8.469536      -0.199399       1.915604                    0.997996      32.069440      92.841328       0.607069       0.386901      -1.098924       0.007754      -0.022105       0.001764       0.023492       0.004500       0.011441      -0.022222      -0.012698       0.132420      -0.034749      -0.017852       0.052601             11.381661      13.166424       4.104896       1.984523       9.845142      -1.342755      11.133418          -0.000007
          251              N       8.363308       6.707578       9.143090      -0.495978      48.845049 0.74707950E+03  0.19910297E+05                                11.109930                            8.838090      -0.324358       1.856208                    0.998637      33.613386      99.594663       0.586157       0.392086      -1.091148      -0.001174       0.006820      -0.004204       0.008097      -0.013967       0.010704      -0.018943      -0.064203       0.161592      -0.062338       0.000178       0.062160             12.464229       6.850636       1.202498       1.944649      18.086670      -0.319295      12.455381           0.004236
          252              N       6.616172      10.470156       4.298992      -0.167241      34.158230 0.49855817E+03  0.11943927E+05                                 8.845283                            7.284469       0.023766       2.046957                    0.998488      27.207547      75.083072       0.640566       0.399127      -1.092240      -0.060943       0.075277       0.039084       0.104443       0.036286       0.021396       0.003812       0.017548      -0.067403      -0.036681      -0.016809       0.053489              9.801703      11.439874      -1.296610      -0.148428      11.206452       2.379631       6.758784           0.000027
          253              N      -0.263658      16.058944       9.137291      -0.491653      42.780360 0.70071517E+03  0.18282854E+05                                10.048843                            8.470302      -0.110296       1.943139                    0.997801      32.049457      92.381233       0.611387       0.383961      -1.102578       0.001313       0.009296       0.006277       0.011293       0.002809       0.030097      -0.003842       0.008335       0.122979      -0.031653      -0.022315       0.053968             11.081721      12.438074       3.916928      -0.307060       9.712789      -2.301241      11.094300           0.000007
          254              N       8.450253      10.792024       9.873764      -0.487176      47.889433 0.72237963E+03  0.19092607E+05                                10.975379                            8.699235      -0.340074       1.857904                    0.998314      33.171721      97.907086       0.589900       0.392851      -1.090518       0.001237      -0.004735      -0.004872       0.006906      -0.012397       0.023372       0.000835      -0.045754       0.171465      -0.059109      -0.002904       0.062014             12.372011       7.878998       1.994833       3.005014      17.225601       0.677541      12.011435           0.002507
          255              N       1.324429       9.986495      15.529722      -0.177526      35.200649 0.53350564E+03  0.13000044E+05                                 9.015932                            7.528340      -0.155111       1.975066                    0.998791      27.899012      77.658648       0.630971       0.398374      -1.092709      -0.063799       0.081243      -0.037923       0.110040       0.037520      -0.010133       0.029456       0.019596      -0.087574      -0.056793       0.002051       0.054742              9.908066      10.959749      -1.704448       1.716936      12.437727      -0.638586       6.326723          -0.000017
          256              N       0.604910       7.223943      18.313242      -0.480483      43.767098 0.69526541E+03  0.18130879E+05                                10.243724                            8.469534      -0.199397       1.915604                    0.997996      32.069432      92.841294       0.607069       0.386901      -1.098924      -0.007754       0.022105       0.001765       0.023492       0.004500      -0.011441       0.022222      -0.012697       0.132421      -0.034749      -0.017852       0.052601             11.381655      13.166411       4.104888      -1.984523       9.845136       1.342758      11.133419          -0.000001
          257              N       9.360656       1.898501      18.808090      -0.495978      48.845047 0.74707930E+03  0.19910289E+05                                11.109928                            8.838088      -0.324356       1.856208                    0.998637      33.613372      99.594595       0.586157       0.392086      -1.091148       0.001174      -0.006820      -0.004204       0.008097      -0.013967      -0.010704       0.018943      -0.064203       0.161592      -0.062338       0.000178       0.062160             12.464230       6.850633       1.202497      -1.944647      18.086680       0.319292      12.455376           0.004235
          258              N       9.374619      15.348082      13.963992      -0.167242      34.158329 0.49855975E+03  0.11943974E+05                                 8.845293                            7.284475       0.023759       2.046955                    0.998488      27.207617      75.083290       0.640566       0.399126      -1.092241       0.060945      -0.075281       0.039084       0.104447       0.036287      -0.021396      -0.003813       0.017550      -0.067401      -0.036681      -0.016810       0.053491              9.801713      11.439887      -1.296598       0.148424      11.206461      -2.379634       6.758790           0.000026
          259              N       3.860749       9.759294      18.802291      -0.491652      42.780331 0.70071456E+03  0.18282834E+05                                10.048837                            8.470297      -0.110294       1.943139                    0.997801      32.049442      92.381171       0.611387       0.383961      -1.102578      -0.001313      -0.009296       0.006277       0.011293       0.002809      -0.030098       0.003842       0.008335       0.122979      -0.031653      -0.022315       0.053968             11.081714      12.438066       3.916926       0.307061       9.712783       2.301239      11.094294           0.000013
          260              N       7.540538      15.026215       0.208764      -0.487176      47.889440 0.72237974E+03  0.19092610E+05                                10.975379                            8.699235      -0.340072       1.857904                    0.998314      33.171717      97.907059       0.589900       0.392851      -1.090518      -0.001237       0.004735      -0.004872       0.006906      -0.012397      -0.023372      -0.000835      -0.045754       0.171465      -0.059109      -0.002904       0.062014             12.372013       7.878999       1.994836      -3.005015      17.225602      -0.677542      12.011437           0.002508
          261              N       8.387865       1.380415      13.465278      -0.177526      35.200738 0.53350749E+03  0.13000098E+05                                 9.015938                            7.528347      -0.155116       1.975064                    0.998791      27.899056      77.658756       0.630972       0.398373      -1.092710      -0.063801       0.081246       0.037924       0.110044       0.037521       0.010133      -0.029456       0.019596      -0.087574      -0.056794       0.002051       0.054743              9.908073      10.959759      -1.704453      -1.716938      12.437731       0.638589       6.326728          -0.000019
          262              N       5.935174      15.830023      10.681758      -0.480482      43.767118 0.69526549E+03  0.18130881E+05                                10.243723                            8.469532      -0.199399       1.915604                    0.997996      32.069439      92.841298       0.607070       0.386901      -1.098925      -0.007755       0.022105      -0.001763       0.023492       0.004500       0.011442      -0.022221      -0.012698       0.132417      -0.034749      -0.017851       0.052600             11.381655      13.166415       4.104893       1.984522       9.845136      -1.342755      11.133414          -0.000005
          263              N       2.297219      10.504581      10.186910      -0.495978      48.845053 0.74707952E+03  0.19910298E+05                                11.109931                            8.838090      -0.324358       1.856207                    0.998637      33.613387      99.594670       0.586157       0.392086      -1.091148       0.001174      -0.006820       0.004204       0.008097      -0.013967       0.010704      -0.018943      -0.064203       0.161592      -0.062338       0.000178       0.062160             12.464230       6.850637       1.202498       1.944650      18.086671      -0.319295      12.455383           0.004236
          264              N       4.044355       6.742003      15.031008      -0.167241      34.158254 0.49855856E+03  0.11943939E+05                                 8.845287                            7.284472       0.023766       2.046957                    0.998488      27.207560      75.083121       0.640565       0.399127      -1.092240       0.060943      -0.075278      -0.039084       0.104443       0.036286       0.021396       0.003812       0.017548      -0.067402      -0.036681      -0.016809       0.053490              9.801708      11.439879      -1.296610      -0.148429      11.206458       2.379632       6.758787           0.000029
          265              N      10.924185       1.153215      10.192709      -0.491652      42.780355 0.70071502E+03  0.18282848E+05                                10.048839                            8.470299      -0.110296       1.943139                    0.997801      32.049455      92.381211       0.611387       0.383961      -1.102578      -0.001313      -0.009295      -0.006276       0.011292       0.002809       0.030096      -0.003842       0.008334       0.122979      -0.031652      -0.022315       0.053967             11.081717      12.438068       3.916926      -0.307059       9.712785      -2.301240      11.094297           0.000009
          266              N       2.210274       6.420135       9.456236      -0.487176      47.889439 0.72237969E+03  0.19092609E+05                                10.975380                            8.699235      -0.340074       1.857904                    0.998314      33.171723      97.907096       0.589900       0.392851      -1.090518      -0.001237       0.004735       0.004872       0.006906      -0.012397       0.023372       0.000835      -0.045754       0.171465      -0.059109      -0.002904       0.062014             12.372013       7.878999       1.994833       3.005015      17.225604       0.677541      12.011437           0.002508
          267              N       9.336098       7.225664       3.800278      -0.177526      35.200642 0.53350552E+03  0.13000040E+05                                 9.015931                            7.528340      -0.155111       1.975066                    0.998791      27.899007      77.658631       0.630971       0.398374      -1.092709       0.063799      -0.081243       0.037923       0.110040       0.037520      -0.010133       0.029456       0.019596      -0.087575      -0.056793       0.002051       0.054742              9.908065      10.959748      -1.704448       1.716936      12.437726      -0.638586       6.326723          -0.000019
          268              N      10.055617       9.988216       1.016758      -0.480483      43.767083 0.69526516E+03  0.18130871E+05                                10.243724                            8.469534      -0.199399       1.915604                    0.997996      32.069424      92.841274       0.607069       0.386901      -1.098924       0.007754      -0.022106      -0.001765       0.023493       0.004500      -0.011440       0.022223      -0.012697       0.132421      -0.034749      -0.017852       0.052601             11.381655      13.166411       4.104888      -1.984523       9.845135       1.342758      11.133417          -0.000004
          269              N       1.299871      15.313658       0.521910      -0.495978      48.845052 0.74707946E+03  0.19910295E+05                                11.109930                            8.838089      -0.324356       1.856208                    0.998637      33.613377      99.594618       0.586157       0.392086      -1.091148      -0.001174       0.006820       0.004204       0.008097      -0.013967      -0.010704       0.018943      -0.064203       0.161592      -0.062338       0.000178       0.062160             12.464231       6.850634       1.202498      -1.944647      18.086684       0.319291      12.455375           0.004236
          270              N       1.285908       1.864077       5.366008      -0.167241      34.158262 0.49855859E+03  0.11943940E+05                                 8.845287                            7.284471       0.023763       2.046956                    0.998488      27.207577      75.083177       0.640566       0.399127      -1.092240      -0.060944       0.075279      -0.039084       0.104444       0.036286      -0.021396      -0.003812       0.017549      -0.067402      -0.036681      -0.016809       0.053490              9.801706      11.439880      -1.296597       0.148424      11.206453      -2.379632       6.758786           0.000024
          271              N       6.799778       7.452865       0.527709      -0.491652      42.780316 0.70071430E+03  0.18282825E+05                                10.048836                            8.470297      -0.110296       1.943139                    0.997801      32.049434      92.381149       0.611387       0.383961      -1.102578       0.001314       0.009296      -0.006277       0.011293       0.002809      -0.030098       0.003841       0.008335       0.122979      -0.031653      -0.022315       0.053968             11.081713      12.438065       3.916926       0.307061       9.712783       2.301238      11.094292           0.000011
          272              N       3.119989       2.185944      19.121236      -0.487176      47.889437 0.72237970E+03  0.19092609E+05                                10.975379                            8.699235      -0.340072       1.857904                    0.998314      33.171716      97.907056       0.589900       0.392851      -1.090518       0.001237      -0.004735       0.004872       0.006906      -0.012397      -0.023372      -0.000835      -0.045754       0.171465      -0.059109      -0.002904       0.062014             12.372012       7.878999       1.994835      -3.005015      17.225602      -0.677541      12.011435           0.002508
          273              O       7.745307       6.912403       6.939470      -0.512925      34.667535 0.51364032E+03  0.12226000E+05                                 8.441419                            7.054787       0.600266       2.232926                    0.998381      27.666381      72.722119       0.708175       0.363362      -1.133843       0.008162      -0.017507       0.028728       0.034618      -0.020344      -0.018493      -0.062055       0.174912       0.026278      -0.124757       0.037089       0.087668              9.206089       5.331155      -0.293571       0.282573       9.078004      -4.705796      13.209108           0.001147
          274              O       8.898766       5.833201      11.184338      -0.492886      28.315831 0.43238791E+03  0.98496942E+04                                 7.264755                            6.404725       0.890724       2.349631                    0.998282      26.482226      67.903221       0.755785       0.355761      -1.140848      -0.015013      -0.009228      -0.036629       0.040647      -0.022279      -0.012727      -0.004583       0.204161       0.118526      -0.124452       0.036650       0.087802              7.504822       5.879560       0.363005       1.717815       5.536701       0.293215      11.098206           0.001367
          275              O       5.504411       1.067154      10.776475      -0.492381      27.832460 0.45142210E+03  0.10379411E+05                                 7.153513                            6.543406       0.877274       2.346080                    0.998126      26.483411      67.897010       0.748962       0.355677      -1.142589       0.008946      -0.002311      -0.036898       0.038037      -0.076928      -0.027095      -0.008309      -0.152205       0.085786      -0.127602       0.033566       0.094037              7.296772       5.268034       0.123698       0.150890       7.181985      -2.165297       9.440296          -0.000019
          276              O       4.535314       2.087835       6.481349      -0.507800      33.215824 0.47480514E+03  0.11063575E+05                                 8.144939                            6.721910       0.597019       2.246743                    0.997558      26.946534      69.707194       0.736588       0.356863      -1.140832      -0.000573      -0.016017       0.036798       0.040137      -0.051977       0.058464       0.045385      -0.046792       0.001333      -0.107643       0.047748       0.059895              8.979352       9.015066       0.605704       4.657578       6.029481       0.647827      11.893508          -0.000031
          277              O       0.202885      15.573561      11.323514      -0.495058      26.560574 0.41936294E+03  0.94520048E+04                                 6.863049                            6.245472       1.114257       2.426920                    0.998389      26.118522      65.970318       0.779113       0.348796      -1.149924      -0.025313       0.006099      -0.027525       0.037889      -0.075461       0.045946       0.050504      -0.062178       0.031192      -0.120678       0.038400       0.082277              7.023708       7.912340       0.007248       2.230482       5.016517      -0.244168       8.142268          -0.000034
          278              O      -1.229448      16.074435       7.065115      -0.493856      30.910142 0.45390844E+03  0.10462261E+05                                 7.762440                            6.577791       0.720302       2.294042                    0.997067      26.635343      68.613141       0.743405       0.357456      -1.139928       0.010313       0.004414       0.031662       0.033590      -0.066191      -0.035553      -0.017386      -0.106328       0.086660      -0.110572       0.040114       0.070458              8.401576       5.731999       0.456471      -1.239364       6.980103      -2.911812      12.492626          -0.000041
          279              O       7.758075      11.327322       7.762928      -0.500131      33.393750 0.48203587E+03  0.11260828E+05                                 8.151830                            6.765277       0.870570       2.333981                    0.998880      26.863278      69.303901       0.736363       0.356060      -1.142869       0.023764       0.003512       0.026836       0.036017      -0.018886      -0.007714       0.033736       0.187980       0.116793      -0.122046       0.042214       0.079832              8.942858       7.187272       1.123790       3.839960       6.371457       2.342769      13.269844           0.001317
          280              O       9.320925      10.921115      11.996198      -0.505700      30.224649 0.44994918E+03  0.10351762E+05                                 7.596497                            6.527282       0.730383       2.282028                    0.998571      27.004319      69.574772       0.749761       0.355085      -1.141445      -0.018891       0.023221      -0.027996       0.040986      -0.022331      -0.019800      -0.041990       0.187448       0.111408      -0.126809       0.043107       0.083701              8.027256       5.646380      -0.495175       2.273323       6.681277      -2.457947      11.754112           0.001341
          281              O       9.978657       1.693676      16.604470      -0.512925      34.667689 0.51364312E+03  0.12226085E+05                                 8.441448                            7.054809       0.600253       2.232921                    0.998381      27.666432      72.722335       0.708174       0.363363      -1.133842      -0.008162       0.017507       0.028729       0.034619      -0.020345       0.018493       0.062054       0.174913       0.026276      -0.124757       0.037088       0.087669              9.206121       5.331171      -0.293572      -0.282574       9.078036       4.705815      13.209158           0.001147
          282              O       8.825198       2.772879       1.519338      -0.492886      28.315823 0.43238775E+03  0.98496894E+04                                 7.264753                            6.404723       0.890725       2.349631                    0.998282      26.482225      67.903212       0.755785       0.355761      -1.140848       0.015013       0.009228      -0.036629       0.040647      -0.022279       0.012727       0.004583       0.204161       0.118525      -0.124452       0.036650       0.087802              7.504821       5.879557       0.363005      -1.717814       5.536700      -0.293216      11.098205           0.001371
          283              O      -0.174147       7.538926       1.111475      -0.492381      27.832467 0.45142226E+03  0.10379416E+05                                 7.153516                            6.543409       0.877272       2.346080                    0.998126      26.483406      67.897012       0.748962       0.355678      -1.142589      -0.008946       0.002311      -0.036898       0.038037      -0.076927       0.027095       0.008309      -0.152203       0.085784      -0.127600       0.033565       0.094036              7.296775       5.268037       0.123699      -0.150888       7.181990       2.165298       9.440299          -0.000011
          284              O       0.794950       6.518245      16.146349      -0.507800      33.215838 0.47480535E+03  0.11063581E+05                                 8.144944                            6.721914       0.597021       2.246743                    0.997558      26.946527      69.707190       0.736588       0.356863      -1.140832       0.000573       0.016017       0.036798       0.040137      -0.051975      -0.058463      -0.045384      -0.046791       0.001331      -0.107639       0.047746       0.059893              8.979359       9.015076       0.605708      -4.657583       6.029486      -0.647832      11.893513          -0.000021
          285              O       3.394206      10.244677       1.658514      -0.495059      26.560568 0.41936281E+03  0.94520013E+04                                 6.863049                            6.245471       1.114257       2.426921                    0.998389      26.118515      65.970301       0.779113       0.348796      -1.149923       0.025313      -0.006099      -0.027525       0.037889      -0.075460      -0.045945      -0.050504      -0.062177       0.031192      -0.120676       0.038400       0.082277              7.023708       7.912339       0.007249      -2.230483       5.016517       0.244167       8.142268          -0.000025
          286              O       4.826539       9.743803      16.730115      -0.493857      30.910131 0.45390825E+03  0.10462256E+05                                 7.762440                            6.577791       0.720303       2.294042                    0.997067      26.635332      68.613116       0.743405       0.357457      -1.139927      -0.010313      -0.004413       0.031662       0.033590      -0.066190       0.035552       0.017386      -0.106325       0.086657      -0.110570       0.040113       0.070456              8.401576       5.731999       0.456470       1.239364       6.980104       2.911813      12.492625          -0.000030
          287              O       8.232715      14.490917      17.427928      -0.500131      33.393754 0.48203592E+03  0.11260830E+05                                 8.151830                            6.765278       0.870570       2.333981                    0.998880      26.863282      69.303916       0.736363       0.356060      -1.142869      -0.023764      -0.003512       0.026836       0.036017      -0.018886       0.007714      -0.033736       0.187980       0.116792      -0.122046       0.042214       0.079832              8.942858       7.187268       1.123788      -3.839958       6.371457      -2.342768      13.269848           0.001318
          288              O       6.669866      14.897124       2.331198      -0.505700      30.224631 0.44994875E+03  0.10351750E+05                                 7.596493                            6.527278       0.730384       2.282028                    0.998571      27.004316      69.574752       0.749761       0.355085      -1.141446       0.018891      -0.023221      -0.027996       0.040986      -0.022331       0.019800       0.041990       0.187448       0.111408      -0.126809       0.043107       0.083702              8.027252       5.646375      -0.495173      -2.273319       6.681274       2.457947      11.754108           0.001344
          289              O       2.915220      10.299756      12.390530      -0.512925      34.667589 0.51364131E+03  0.12226030E+05                                 8.441429                            7.054794       0.600263       2.232924                    0.998381      27.666401      72.722198       0.708175       0.363362      -1.133843      -0.008162       0.017507      -0.028729       0.034619      -0.020344      -0.018493      -0.062055       0.174913       0.026278      -0.124757       0.037089       0.087668              9.206100       5.331160      -0.293571       0.282573       9.078015      -4.705803      13.209124           0.001152
          290              O       1.761761      11.378958       8.145662      -0.492886      28.315825 0.43238778E+03  0.98496903E+04                                 7.264754                            6.404724       0.890725       2.349631                    0.998282      26.482223      67.903210       0.755785       0.355761      -1.140848       0.015013       0.009228       0.036629       0.040647      -0.022279      -0.012727      -0.004583       0.204161       0.118526      -0.124452       0.036650       0.087802              7.504821       5.879559       0.363005       1.717814       5.536700       0.293215      11.098205           0.001372
          291              O       5.156116      16.145005       8.553525      -0.492381      27.832490 0.45142269E+03  0.10379427E+05                                 7.153514                            6.543407       0.877275       2.346080                    0.998126      26.483439      67.897078       0.748963       0.355677      -1.142589      -0.008946       0.002311       0.036898       0.038037      -0.076929      -0.027097      -0.008309      -0.152207       0.085788      -0.127605       0.033567       0.094038              7.296773       5.268035       0.123698       0.150890       7.181986      -2.165297       9.440299          -0.000020
          292              O       6.125213      15.124324      12.848651      -0.507799      33.215883 0.47480620E+03  0.11063604E+05                                 8.144940                            6.721911       0.597021       2.246743                    0.997558      26.946588      69.707319       0.736589       0.356862      -1.140833       0.000573       0.016017      -0.036797       0.040136      -0.051981       0.058467       0.045387      -0.046794       0.001338      -0.107648       0.047750       0.059898              8.979354       9.015069       0.605705       4.657579       6.029482       0.647827      11.893510          -0.000027
          293              O      10.457642       1.638598       8.006486      -0.495059      26.560587 0.41936317E+03  0.94520109E+04                                 6.863049                            6.245471       1.114259       2.426921                    0.998389      26.118539      65.970353       0.779114       0.348796      -1.149924       0.025313      -0.006099       0.027525       0.037889      -0.075462       0.045947       0.050505      -0.062178       0.031191      -0.120679       0.038401       0.082278              7.023708       7.912339       0.007248       2.230482       5.016517      -0.244168       8.142268          -0.000034
          294              O      11.889975       1.137724      12.264885      -0.493857      30.910201 0.45390953E+03  0.10462291E+05                                 7.762445                            6.577794       0.720300       2.294041                    0.997067      26.635390      68.613261       0.743406       0.357456      -1.139928      -0.010312      -0.004413      -0.031661       0.033590      -0.066194      -0.035553      -0.017387      -0.106332       0.086666      -0.110576       0.040116       0.070460              8.401581       5.732002       0.456472      -1.239366       6.980108      -2.911815      12.492633          -0.000036
          295              O       2.902452       5.884837      11.567072      -0.500131      33.393781 0.48203641E+03  0.11260844E+05                                 8.151835                            6.765281       0.870568       2.333980                    0.998880      26.863289      69.303943       0.736363       0.356060      -1.142869      -0.023764      -0.003512      -0.026836       0.036017      -0.018886      -0.007714       0.033736       0.187980       0.116793      -0.122046       0.042214       0.079832              8.942864       7.187276       1.123791       3.839964       6.371461       2.342771      13.269854           0.001321
          296              O       1.339602       6.291044       7.333802      -0.505700      30.224638 0.44994895E+03  0.10351755E+05                                 7.596495                            6.527280       0.730383       2.282028                    0.998571      27.004314      69.574752       0.749761       0.355085      -1.141446       0.018891      -0.023221       0.027996       0.040986      -0.022331      -0.019800      -0.041990       0.187448       0.111408      -0.126809       0.043107       0.083702              8.027254       5.646378      -0.495175       2.273322       6.681275      -2.457947      11.754110           0.001346
          297              O       0.681870      15.518483       2.725530      -0.512925      34.667602 0.51364155E+03  0.12226037E+05                                 8.441431                            7.054796       0.600261       2.232924                    0.998381      27.666405      72.722216       0.708175       0.363362      -1.133843       0.008162      -0.017507      -0.028729       0.034619      -0.020345       0.018493       0.062055       0.174913       0.026277      -0.124757       0.037089       0.087668              9.206103       5.331161      -0.293572      -0.282574       9.078018       4.705804      13.209129           0.001144
          298              O       1.835329      14.439280      17.810662      -0.492886      28.315810 0.43238751E+03  0.98496824E+04                                 7.264750                            6.404721       0.890726       2.349631                    0.998282      26.482222      67.903195       0.755785       0.355761      -1.140848      -0.015013      -0.009228       0.036629       0.040647      -0.022279       0.012727       0.004583       0.204161       0.118525      -0.124452       0.036650       0.087802              7.504817       5.879555       0.363005      -1.717813       5.536697      -0.293216      11.098200           0.001368
          299              O      10.834674       9.673233      18.218525      -0.492381      27.832450 0.45142193E+03  0.10379406E+05                                 7.153513                            6.543406       0.877271       2.346080                    0.998126      26.483397      67.896980       0.748962       0.355678      -1.142589       0.008946      -0.002311       0.036898       0.038038      -0.076927       0.027095       0.008309      -0.152202       0.085784      -0.127600       0.033565       0.094036              7.296772       5.268035       0.123699      -0.150887       7.181987       2.165297       9.440295          -0.000008
          300              O       9.865577      10.693914       3.183651      -0.507799      33.215775 0.47480427E+03  0.11063550E+05                                 8.144934                            6.721907       0.597021       2.246744                    0.997558      26.946497      69.707091       0.736588       0.356863      -1.140832      -0.000573      -0.016017      -0.036798       0.040137      -0.051975      -0.058463      -0.045384      -0.046791       0.001331      -0.107638       0.047746       0.059893              8.979348       9.015065       0.605707      -4.657576       6.029480      -0.647830      11.893499          -0.000024
          301              O       7.266321       6.967482      17.671486      -0.495059      26.560557 0.41936259E+03  0.94519951E+04                                 6.863047                            6.245470       1.114257       2.426921                    0.998389      26.118509      65.970280       0.779113       0.348796      -1.149923      -0.025313       0.006099       0.027525       0.037889      -0.075460      -0.045945      -0.050504      -0.062177       0.031192      -0.120676       0.038400       0.082276              7.023706       7.912337       0.007248      -2.230482       5.016516       0.244167       8.142265          -0.000026
          302              O       5.833988       7.468356       2.599885      -0.493857      30.910084 0.45390740E+03  0.10462231E+05                                 7.762433                            6.577785       0.720303       2.294043                    0.997067      26.635308      68.613035       0.743405       0.357457      -1.139927       0.010313       0.004413      -0.031662       0.033590      -0.066189       0.035552       0.017386      -0.106324       0.086657      -0.110569       0.040113       0.070456              8.401568       5.731993       0.456469       1.239362       6.980098       2.911809      12.492613          -0.000035
          303              O       2.427812       2.721242       1.902072      -0.500131      33.393757 0.48203598E+03  0.11260832E+05                                 8.151830                            6.765278       0.870569       2.333981                    0.998880      26.863285      69.303924       0.736363       0.356060      -1.142869       0.023764       0.003512      -0.026836       0.036017      -0.018886       0.007714      -0.033736       0.187980       0.116792      -0.122046       0.042213       0.079832              8.942858       7.187268       1.123788      -3.839958       6.371457      -2.342768      13.269848           0.001315
          304              O       3.990661       2.315035      16.998802      -0.505699      30.224604 0.44994827E+03  0.10351735E+05                                 7.596487                            6.527273       0.730385       2.282029                    0.998571      27.004309      69.574717       0.749762       0.355085      -1.141446      -0.018891       0.023221       0.027996       0.040986      -0.022331       0.019800       0.041990       0.187448       0.111408      -0.126809       0.043107       0.083701              8.027246       5.646371      -0.495173      -2.273317       6.681269       2.457945      11.754097           0.001340

******************************************************
Auxiliary information for the entire system
The total spin magnetic moment of the unit cell is   0.803321
The total net atomic charge of the unit cell is   0.000001
Accuracy of reproducing the electrostatic potential in the unit cell:
  The inner radius (bohr) =    5.0000
  The outer radius (bohr) =   12.0000
  Valid grid points have density less than (e/(bohr^3)) =    0.0001
  The number of valid grid points were=        24956
  The rms potential error without charges in kcal/mol is=      3.83333
  The rms potential error with partial charges in kcal/mol is=      0.88479
  The RRMSE value at monopole order=      0.23081
  The rms potential error with partial charges and cloud penetration in kcal/mol is=      0.91118
  The RRMSE value at monopole order with cloud penetration is=      0.23770
  The rms potential error with partial charges and atomic dipoles in kcal/mol is=      0.51080
  The RRMSE value at dipole order=      0.13325
  The rms potential error with partial charges, atomic dipoles and cloud penetration in kcal/mol is=      0.52135
  The RRMSE value at dipole order with cloud penetration=      0.13600

******************************************************
The electron densities and ab initio electrostatic potential were computed in VASP using the PBE functional and
projector augmented wave method. See the main text of the journal article for a description of computational details.
The atomic charges, dipoles, and quadrupoles were computed with the DDEC6 method as described in
(a) T. A. Manz and N. Gabaldon Limas, RSC Adv. 6 (2016) 47771-47801 DOI: 10.1039/c6ra04656h
(b) N. Gabaldon Limas and T. A. Manz, RSC Adv. 8 (2018) 2678-2707 DOI: 10.1039/c7ra11829e.
For each atom in the material, the electron cloud parameters were fit to the spherically averaged atom-in-material
electron density using radial positions for which this density was between 10^-4 and 10^-2 electrons per cubic bohr.
The polarizabilities, dispersion coefficients, and quantum Drude oscillator (QDO) parameters were fit using the MCLF method.
The magnetic structure of the system was optimized in VASP from the default ferromagnetic initial guess using spin polarization.
The atomic spin moments (ASMs) were computed on this optimized magnetic structure using the DDEC6 partition as inputs
to the method of T. A. Manz and D. S. Sholl, J. Chem. Theory Comput. 7 (2011) 4146-4164 DOI: 10.1021/ct200539n.
The RMSE and RRMSE were computed using a uniform grid with Ewald summation.
