# Supplementary material for: A collection of forcefield precursors for metal–organic frameworks
Source: RSC Adv. 2019 Nov 13;9(63):36492–507. doi: 10.1039/c9ra07327b (PMC9075174; doi:10.1039/c9ra07327b)
Supplement: RA-009-C9RA07327B-s4253 [file RA-009-C9RA07327B-s4253.xyz]

  156
jmolscript: load "" {1 1 1} spacegroup "x,y,z" unitcell [{     11.373700     0.000000     0.000000 }, {     -2.824427    17.373209     0.000000 }, {      0.000000     0.000000    17.905800 }]
Co    10.769572     1.313588    16.510043     0.716879
Co    -0.808086     7.373016     7.557143     0.824567
Co    -2.220299    16.059621     1.395757     0.715866
Co     9.357359    10.000193    10.348657     0.602751
H     -2.222656    13.566739    17.569171     0.335265
H     -1.849141    12.164721    17.101830     0.340132
H      8.222673    15.653261    13.513507     0.140871
H     -1.904999    11.528861    14.799144     0.144817
H      8.494740    14.308575    11.995095     0.119508
H      3.234329    17.100450    15.236045     0.119493
H      5.535763    17.069178    15.284391     0.111292
H      8.402570     2.828358    17.787622     0.104775
H      6.117922     2.868317    17.767925     0.116451
H      4.036824     0.012161    14.962086     0.106640
H      1.734482    -0.006949    15.022966     0.108434
H      1.768475     2.736280     0.007162     0.110531
H      4.081481     2.626829     0.102063     0.108808
H     -2.013985    12.493075     8.616271     0.335612
H      8.986200    13.895093     8.148930     0.338907
H     -1.085614    10.406552     4.560607     0.141015
H     -2.331642    14.530952     5.846244     0.142720
H     -1.357681    11.751239     3.042195     0.117784
H      3.902730     8.959364     6.283145     0.116388
H      1.601296     8.990636     6.331491     0.108032
H      1.558916     5.858246     8.834722     0.101811
H      3.843564     5.818288     8.815025     0.112900
H      5.924663     8.674443     6.009186     0.103819
H      8.227005     8.693554     6.070066     0.104520
H      8.193012     5.950324     8.960062     0.107214
H      5.880005     6.059775     9.054963     0.105428
H     -0.601771     3.806470     0.336629     0.335204
H     10.398414     5.208488     0.803970     0.338951
H      0.326600     1.719948     4.392293     0.140483
H     -0.919428     5.844348     3.106656     0.143968
H      0.054533     3.064634     5.910705     0.119284
H      5.314944     0.272759     2.669755     0.123302
H      3.013510     0.304031     2.621409     0.114585
H      0.146703    14.544851     0.118178     0.108496
H      2.431351    14.504892     0.137875     0.119862
H      7.336876    -0.012161     2.943714     0.110979
H      9.639218     0.006949     2.882834     0.111175
H      6.780798    14.636929    -0.007162     0.114796
H      4.467792    14.746380    17.803737     0.111820
H     -0.810442     4.880134     9.289529     0.335811
H     -0.436927     3.478116     9.756870     0.337856
H      9.634887     6.966657    13.345193     0.140474
H     -0.492785     2.842257    12.059556     0.142870
H      9.906954     5.621970    14.863605     0.116893
H      4.646543     8.413845    11.622655     0.119297
H      6.947977     8.382573    11.574309     0.111320
H      6.990357    11.514963     9.071078     0.105219
H      4.705709    11.554921     9.090775     0.115763
H      2.624610     8.698766    11.896614     0.105981
H      0.322268     8.679655    11.835734     0.108683
H      0.356261    11.422885     8.945738     0.111352
H      2.669268    11.313434     8.850837     0.107963
C      8.897527    14.713371    15.196652    -0.134012
C     -2.152558    13.443389    15.518957     0.294313
C      9.296809    12.432268    14.559206    -0.237924
C      9.106996    12.809267    13.239549     0.003032
C      8.688422    14.089672    12.899338    -0.141101
C      8.557796    15.026088    13.880576    -0.138395
C      8.646110    15.700169    16.374854     0.576697
C      9.253921    11.695644    12.122227     0.525060
C      5.820763     1.289092    16.509148     0.104247
C      6.526624     0.361363    15.766057    -0.186585
C      7.894300     0.350939    15.791125     0.083073
C      7.929298     2.192499    17.264772     0.086865
C      6.572721     2.211610    17.254029    -0.187400
C      4.434912     1.320364    16.484079     0.090198
C      3.603804     0.562892    15.604905    -0.180502
C      2.219624     0.562892    15.610276     0.101317
C      2.246677     2.159490    17.329233     0.075022
C      3.633635     2.100421    17.354301    -0.179418
C     -1.760468    11.346443     6.243752    -0.131438
C     -2.084083    12.616424     6.566057     0.293867
C     -2.159749    13.627545     5.606306    -0.237684
C     -1.969937    13.250547     4.286649     0.000535
C     -1.551363    11.970141     3.946438    -0.142656
C     -1.420736    11.033725     4.927676    -0.135270
C     -1.509051    10.359645     7.421954     0.585945
C     -2.116861    14.364169     3.169327     0.535217
C      4.140723     7.397512     7.556248     0.101472
C      3.434862     8.325242     6.813157    -0.187965
C      2.067186     8.335666     6.838225     0.087242
C      2.032189     6.494106     8.311872     0.089513
C      3.388766     6.474995     8.301129    -0.185560
C      5.526574     7.366241     7.531179     0.089532
C      6.357683     8.123713     6.652005    -0.182113
C      7.741862     8.123713     6.657376     0.105471
C      7.714810     6.527115     8.376333     0.078442
C      6.327852     6.586184     8.401401    -0.178541
C     -0.348254     2.659838     2.709148    -0.138016
C     -0.671869     3.929820     2.386843     0.295141
C     -0.747536     4.940941     3.346594    -0.236444
C     -0.557723     4.563942     4.666251     0.008387
C     -0.139149     3.283537     5.006462    -0.139247
C     -0.008523     2.347121     4.025224    -0.141321
C     -0.096837     1.673040     1.530946     0.581844
C     -0.704648     5.677565     5.783573     0.535670
C      2.728510    16.084117     1.396652     0.096224
C      2.022649    17.011846     2.139743    -0.187576
C      0.654973    17.022270     2.114675     0.087473
C      0.619975    15.180710     0.641028     0.091652
C      1.976552    15.161599     0.651771    -0.189290
C      4.114361    16.052845     1.421721     0.087329
C      4.945469    16.810317     2.300895    -0.187833
C      6.329649    16.810317     2.295524     0.106253
C      6.302596    15.213719     0.576567     0.079654
C      4.915638    15.272788     0.551499    -0.178785
C     10.309741     6.026766    11.662048    -0.134309
C     -0.740344     4.756785    11.339743     0.295789
C     10.709022     3.745664    12.299494    -0.238331
C     10.519210     4.122662    13.619151     0.003306
C     10.100636     5.403068    13.959362    -0.140879
C      9.970009     6.339484    12.978124    -0.139160
C     10.058324     7.013564    10.483846     0.585515
C     10.666134     3.009040    14.736473     0.530957
C      4.408550     9.975697    10.349552     0.102902
C      5.114411     9.047967    11.092643    -0.184071
C      6.482087     9.037543    11.067575     0.086909
C      6.517084    10.879103     9.593928     0.087315
C      5.160507    10.898214     9.604671    -0.184007
C      3.022699    10.006968    10.374621     0.087375
C      2.191590     9.249496    11.253795    -0.177972
C      0.807411     9.249496    11.248424     0.100651
C      0.834463    10.846094     9.529467     0.076485
C      2.221421    10.787025     9.504399    -0.175356
N     -2.067741    12.998635    16.917400    -0.751808
N      8.622373     1.273456    16.537797    -0.208387
N      1.590105     1.356848    16.433943    -0.209056
N      9.204801    13.061179     7.964500    -0.749914
N      1.339114     7.413148     7.584897    -0.229470
N      8.371381     7.329757     7.481043    -0.233677
N     10.617014     4.374574     0.988400    -0.747562
N     -0.073100    16.099753     1.368003    -0.204069
N      6.959168    16.016361     1.471857    -0.200776
N     -0.655528     4.312030     9.941300    -0.746040
N      7.210159     9.960061    10.320903    -0.177232
N      0.177892    10.043452    10.424757    -0.180328
O      7.939814    16.749511    16.034644    -0.567347
O     -2.144591    15.528174    17.381160    -0.507077
O      9.304650    10.502105    12.485714    -0.491874
O      9.279956    12.102177    10.944025    -0.492605
O     -0.802754     9.310303     7.081744    -0.605643
O      9.281651    10.531639     8.428260    -0.472347
O     -2.167591    15.557709     3.532814    -0.500857
O     -2.142897    13.957636     1.991125    -0.507820
O      0.609459     0.623698     1.871156    -0.569758
O     10.693864     1.845035     0.524640    -0.478823
O     -0.755377     6.871104     5.420086    -0.523822
O     -0.730683     5.271032     6.961775    -0.535334
O      9.352027     8.062906    10.824056    -0.548214
O     -0.732378     6.841570     9.477540    -0.526988
O     10.716864     1.815500    14.372986    -0.520632
O     10.692170     3.415573    15.914675    -0.522881

The following XYZ coordinates are in angstroms. Other properties are in atomic units.
The sperically averaged electron density of each atom fit to a function of the form exp(a - br)
eigen_1, eigen_2 and eigen_3 are the three eigenvalues of traceless quadrupole moment tensor
  atom number  atomic symbol              X              Y              Z     net charge C6 coefficient C8 coefficient C10 coefficient fluctuating dipole atomic polarizability isotropic forcefield polarizability              a              b squared Pearson coefficient          <r^3>          <r^4>         wp_QDO          m_QDO          q_QDO       dipole_x       dipole_y       dipole_z         dipole            Qxy            Qxz            Qyz     Q(x^2-y^2)  Q(3z^2 - R^2)        eigen_1        eigen_2        eigen_3 static polarizability      alpha(xx)      alpha(xy)      alpha(xz)      alpha(yy)      alpha(yz)      alpha(zz) atomic spin moment
            1             Co      10.769572       1.313588      16.510043       0.716879     103.799784 0.19136422E+04  0.61690953E+05                                19.275408                           15.197579       0.609112       2.015403                    0.997330      48.382102     136.183113       0.419784       0.452605      -1.100963      -0.017759      -0.000975      -0.003176       0.018067      -0.005132      -0.001553       0.126981      -0.384225       0.104456      -0.209590      -0.040199       0.249789             26.297606      32.129742      -2.039289       0.642779      23.210034      -6.108076      23.553041           3.477252
            2             Co      -0.808086       7.373016       7.557143       0.824567     116.411065 0.22052731E+04  0.71980899E+05                                18.741026                           14.746162       1.132567       2.191227                    0.994800      50.214876     131.911562       0.507486       0.369766      -1.185024       0.024534      -0.002391      -0.035349       0.043095       0.000159       0.009849      -0.040644      -0.212795       0.250449      -0.148574       0.032566       0.116009             25.570478      31.180138      -1.953229      -0.592361      22.562767       5.815571      22.968529           3.694002
            3             Co      -2.220299      16.059621       1.395757       0.715866     120.769943 0.23113818E+04  0.76609676E+05                                19.408952                           15.263285       0.888123       2.098849                    0.995440      52.721986     141.204738       0.488921       0.377969      -1.174331       0.024428       0.000649       0.036286       0.043747       0.005141       0.003647       0.057551      -0.233636       0.456949      -0.193106       0.016360       0.176747             26.491839      32.315558      -2.033536       0.628246      23.345543      -6.084377      23.814415          -0.750965
            4             Co       9.357359      10.000193      10.348657       0.602751     113.381097 0.21425820E+04  0.70805701E+05                                19.961532                           15.731491       0.648729       2.006815                    0.996501      52.083310     146.765938       0.427899       0.433145      -1.116975      -0.022605       0.008238       0.029603       0.038147       0.043778      -0.009789      -0.076617      -0.301713       0.388428      -0.221822       0.031478       0.190344             27.185552      33.084880      -2.127754      -0.678428      24.008539       6.333781      24.463237           0.441565
            5              H      -2.222656      13.566739      17.569171       0.335265       0.585362 0.35346455E+01  0.29109119E+02                                 1.280163                            1.190856      -1.567618       2.239099                    0.996481       2.850851       8.023189       0.494333       1.504539      -0.661684      -0.003368       0.012062       0.017859       0.021812      -0.009094       0.000317      -0.005312      -0.017849       0.039303      -0.019391       0.003580       0.015810              1.351069       1.080478      -0.077327      -0.062580       1.408567       0.294064       1.564163           0.000937
            6              H      -1.849141      12.164721      17.101830       0.340132       0.587386 0.35972589E+01  0.28738432E+02                                 1.148221                            1.103542      -1.073985       2.505767                    0.999896       2.209495       5.467031       0.603917       1.269514      -0.714810       0.007129      -0.028368       0.006927       0.030059      -0.013267      -0.001162      -0.001839      -0.046161       0.047916      -0.034658       0.015357       0.019301              1.162564       0.972424      -0.105660       0.028561       1.409783      -0.068491       1.105484           0.004490
            7              H       8.222673      15.653261      13.513507       0.140871       0.748344 0.47871012E+01  0.40737160E+02                                 1.285220                            1.222956      -0.844293       2.513053                    0.999834       2.797731       6.953822       0.614339       1.171602      -0.735365      -0.018280       0.020794      -0.030226       0.040990      -0.007369       0.010279      -0.013403      -0.003708       0.028981      -0.012434      -0.011019       0.023453              1.315812       1.131758      -0.192260       0.060025       1.567672      -0.028611       1.248006           0.004722
            8              H      -1.904999      11.528861      14.799144       0.144817       1.126294 0.82178703E+01  0.79699362E+02                                 1.667354                            1.584531      -1.043577       2.396953                    0.997863       3.193932       8.354962       0.551235       1.145707      -0.742718       0.003664      -0.035416       0.009349       0.036812      -0.005027       0.002252      -0.008056      -0.022345       0.016549      -0.015024      -0.001066       0.016090              1.699957       1.324958      -0.154469       0.018083       2.174822       0.056588       1.600091           0.005678
            9              H       8.494740      14.308575      11.995095       0.119508       1.172577 0.83663369E+01  0.81065274E+02                                 1.676189                            1.567293      -1.009957       2.393053                    0.998086       3.226525       8.289189       0.574130       1.101023      -0.754195      -0.007800       0.011360      -0.035700       0.038267      -0.010825       0.006049      -0.005180      -0.027826       0.031517      -0.023382       0.004841       0.018541              1.733184       1.330599      -0.045932       0.148683       1.504292       0.060426       2.364661           0.006872
           10              H       3.234329      17.100450      15.236045       0.119493       1.091850 0.80105283E+01  0.76919176E+02                                 1.610774                            1.546833      -0.917280       2.445103                    0.998766       3.169767       8.155114       0.569476       1.120101      -0.749593      -0.016673      -0.023939      -0.022590       0.036897      -0.000621       0.000409       0.017259      -0.001161      -0.009697      -0.018016       0.001060       0.016956              1.623689       1.828985       0.218559       0.211005       1.547647       0.242896       1.494436           0.005254
           11              H       5.535763      17.069178      15.284391       0.111292       1.207278 0.87581052E+01  0.86642237E+02                                 1.777211                            1.656549      -1.011086       2.401475                    0.997941       3.342148       8.944295       0.526935       1.174978      -0.735147       0.022830      -0.035490      -0.031417       0.052609       0.002870      -0.002688       0.020507      -0.007091      -0.004300      -0.020172      -0.001953       0.022124              1.848479       2.064177      -0.445700      -0.315341       1.832599       0.307746       1.648661           0.006190
           12              H       8.402570       2.828358      17.787622       0.104775       1.269105 0.91654373E+01  0.92681101E+02                                 1.897400                            1.735625      -1.292149       2.260904                    0.994541       3.669176      10.275846       0.491449       1.232509      -0.718788       0.020593       0.030896       0.025957       0.045303      -0.004786      -0.003791       0.013040       0.002940      -0.006281      -0.014342      -0.000477       0.014819              2.010381       2.284508       0.523644       0.461821       1.932569       0.377594       1.814067           0.005125
           13              H       6.117922       2.868317      17.767925       0.116451       1.099755 0.81333190E+01  0.78415990E+02                                 1.620193                            1.560147      -0.907973       2.446026                    0.998782       3.190535       8.232140       0.566076       1.122263      -0.749040      -0.015191       0.028179       0.019035       0.037245      -0.000762       0.000939       0.016968      -0.001597      -0.016951      -0.018674       0.002097       0.016577              1.627699       1.838183      -0.200827      -0.178702       1.609521       0.228535       1.435392           0.005250
           14              H       4.036824       0.012161      14.962086       0.106640       1.137490 0.85631537E+01  0.83612580E+02                                 1.653474                            1.597846      -0.940346       2.422577                    0.998506       3.268447       8.480976       0.561049       1.118065      -0.749898       0.015656      -0.020956      -0.027964       0.038292       0.000959      -0.001060       0.016720       0.007508       0.005314      -0.018552       0.002958       0.015594              1.658531       1.838818      -0.167203      -0.184271       1.500361       0.256350       1.636414           0.005733
           15              H       1.734482      -0.006949      15.022966       0.108434       1.293739 0.94367236E+01  0.96295423E+02                                 1.944693                            1.780473      -1.220763       2.302931                    0.994304       3.642035      10.306525       0.476476       1.259740      -0.713590      -0.025492      -0.027958      -0.031579       0.049282       0.000223       0.002911       0.014209       0.011717       0.015959      -0.017493       0.002708       0.014785              2.057226       2.203001       0.525719       0.434994       2.052385       0.426610       1.916292           0.006235
           16              H       1.768475       2.736280       0.007162       0.110531       1.256991 0.91274478E+01  0.92476296E+02                                 1.919148                            1.760197      -1.074785       2.373117                    0.996021       3.599838      10.190147       0.474920       1.272929      -0.710892      -0.020710       0.032646       0.032099       0.050250      -0.000496       0.003338       0.018589       0.006132       0.005759      -0.020170       0.002087       0.018084              2.032154       2.280115      -0.460186      -0.532731       1.870944       0.391836       1.945401           0.004819
           17              H       4.081481       2.626829       0.102063       0.108808       1.142092 0.86654883E+01  0.84946090E+02                                 1.663171                            1.611344      -0.963366       2.412437                    0.998273       3.295288       8.594776       0.556085       1.123607      -0.748243       0.015124       0.021325       0.025790       0.036724      -0.000495      -0.000161       0.017628       0.005473       0.005715      -0.018744       0.001775       0.016969              1.668431       1.877132       0.178155       0.197673       1.533282       0.233919       1.594879           0.004800
           18              H      -2.013985      12.493075       8.616271       0.335612       0.578844 0.34822726E+01  0.28542108E+02                                 1.266334                            1.178785      -1.555926       2.245828                    0.996757       2.818686       7.887780       0.499396       1.496365      -0.663256       0.003397      -0.011754       0.017983       0.021751      -0.008948      -0.000158       0.004998      -0.017381       0.037571      -0.018842       0.003767       0.015075              1.335734       1.069504      -0.076113       0.061797       1.392533      -0.289816       1.545166           0.002707
           19              H       8.986200      13.895093       8.148930       0.338907       0.583549 0.35642234E+01  0.28391034E+02                                 1.140494                            1.096360      -1.072798       2.506940                    0.999897       2.199009       5.421943       0.608019       1.264656      -0.715946      -0.007164       0.028236       0.007273       0.030025      -0.013203       0.001123       0.001927      -0.045442       0.048351      -0.034387       0.015320       0.019067              1.154621       0.966373      -0.104734      -0.028393       1.399617       0.068319       1.097873           0.005926
           20              H      -1.085614      10.406552       4.560607       0.141015       0.744763 0.47571618E+01  0.40415732E+02                                 1.280958                            1.218999      -0.838435       2.516489                    0.999844       2.788396       6.923118       0.615479       1.171360      -0.735462       0.018308      -0.020961      -0.029847       0.040809      -0.007602      -0.009868       0.012840      -0.004291       0.030137      -0.012924      -0.010123       0.023047              1.311445       1.128112      -0.191749      -0.059605       1.562974       0.028307       1.243250           0.004319
           21              H      -2.331642      14.530952       5.846244       0.142720       1.144331 0.83863908E+01  0.81779517E+02                                 1.687450                            1.602533      -1.065520       2.385184                    0.997657       3.223022       8.464944       0.546973       1.148340      -0.742002      -0.003714       0.035001       0.010036       0.036601      -0.005031      -0.002308       0.008367      -0.021574       0.016763      -0.014708      -0.001489       0.016196              1.721037       1.338730      -0.157472      -0.018457       2.204602      -0.057872       1.619781           0.004560
           22              H      -1.357681      11.751239       3.042195       0.117784       1.194761 0.85721336E+01  0.83629374E+02                                 1.702343                            1.590449      -1.031528       2.381513                    0.997906       3.261154       8.427874       0.567354       1.106577      -0.752671       0.007892      -0.011977      -0.035482       0.038271      -0.010722      -0.006151       0.005614      -0.028690       0.030822      -0.023556       0.004494       0.019063              1.760903       1.348700      -0.047157      -0.151842       1.527740      -0.063059       2.406269           0.004412
           23              H       3.902730       8.959364       6.283145       0.116388       1.083569 0.79234988E+01  0.75824312E+02                                 1.598121                            1.534915      -0.898844       2.452690                    0.998924       3.157458       8.091566       0.574026       1.115020      -0.750957       0.016234       0.023550      -0.022161       0.036184      -0.000185      -0.000528      -0.016390      -0.001478      -0.010070      -0.017127       0.000952       0.016175              1.610952       1.813288       0.216628      -0.208989       1.536162      -0.240410       1.483406           0.005809
           24              H       1.601296       8.990636       6.331491       0.108032       1.193399 0.86350551E+01  0.85118679E+02                                 1.764770                            1.645919      -0.972095       2.420401                    0.998180       3.322402       8.873931       0.528157       1.176476      -0.734952      -0.023078       0.035778      -0.030982       0.052655       0.001405       0.002755      -0.019574      -0.005792      -0.006610      -0.019434      -0.001305       0.020739              1.834923       2.047092      -0.440693       0.311755       1.819831      -0.304753       1.637847           0.005002
           25              H       1.558916       5.858246       8.834722       0.101811       1.257678 0.90671119E+01  0.91427404E+02                                 1.886482                            1.726822      -1.267442       2.272583                    0.994783       3.650477      10.204434       0.492540       1.233268      -0.718776      -0.020032      -0.030381       0.027082       0.045362      -0.004436       0.002715      -0.011845       0.002456      -0.003431      -0.012847      -0.000363       0.013210              1.997965       2.268804       0.518522      -0.457577       1.921348      -0.374060       1.803743           0.003730
           26              H       3.843564       5.818288       8.815025       0.112900       1.089230 0.80227112E+01  0.77022075E+02                                 1.604540                            1.545404      -0.888555       2.454328                    0.998946       3.173777       8.149689       0.571502       1.116335      -0.750647       0.014683      -0.027627       0.019069       0.036640      -0.001076      -0.000719      -0.016256      -0.001283      -0.015017      -0.017767       0.001927       0.015841              1.611857       1.818508      -0.198900       0.176783       1.594420      -0.225670       1.422642           0.005472
           27              H       5.924663       8.674443       6.009186       0.103819       1.128020 0.84634457E+01  0.82352154E+02                                 1.640617                            1.585734      -0.919250       2.431942                    0.998673       3.254698       8.415520       0.564981       1.114152      -0.750968      -0.015074       0.020660      -0.027335       0.037434       0.000751       0.001277      -0.015566       0.006549       0.004476      -0.017171       0.002607       0.014564              1.645648       1.823459      -0.165589       0.182554       1.489621      -0.253465       1.623865           0.005963
           28              H       8.227005       8.693554       6.070066       0.104520       1.296456 0.94597655E+01  0.96559642E+02                                 1.945049                            1.780793      -1.210928       2.305629                    0.994317       3.648439      10.315808       0.477324       1.257124      -0.714182       0.024879       0.027796      -0.031654       0.048924       0.000749      -0.003352      -0.013963       0.011960       0.014933      -0.017308       0.002617       0.014691              2.057591       2.202442       0.525841      -0.435080       2.053192      -0.427455       1.917138           0.004147
           29              H       8.193012       5.950324       8.960062       0.107214       1.263585 0.91895026E+01  0.93270731E+02                                 1.926612                            1.766762      -1.077924       2.370557                    0.995937       3.613442      10.240577       0.473759       1.273783      -0.710713       0.019910      -0.032560       0.032961       0.050428      -0.000775      -0.002548      -0.018315       0.005116       0.006721      -0.019512       0.001552       0.017959              2.040273       2.289567      -0.462604       0.535744       1.878286      -0.394115       1.952967           0.004340
           30              H       5.880005       6.059775       9.054963       0.105428       1.132643 0.85631244E+01  0.83638790E+02                                 1.649846                            1.598661      -0.943933       2.421001                    0.998451       3.279561       8.520000       0.560298       1.119210      -0.749468      -0.014549      -0.021138       0.025650       0.036282      -0.000370      -0.000155      -0.016977       0.005350       0.006477      -0.018038       0.001602       0.016436              1.654982       1.860674       0.176620      -0.196104       1.521633      -0.231396       1.582639           0.005418
           31              H      -0.601771       3.806470       0.336629       0.335204       0.578998 0.34855331E+01  0.28593301E+02                                 1.269978                            1.182036      -1.552167       2.247310                    0.996819       2.825639       7.926715       0.496692       1.503223      -0.662086       0.003333      -0.011918      -0.017980       0.021827      -0.009023       0.000321      -0.004471      -0.018235       0.036508      -0.018977       0.004428       0.014550              1.339832       1.072901      -0.076316      -0.061844       1.396329       0.290392       1.550266           0.002059
           32              H      10.398414       5.208488       0.803970       0.338951       0.585897 0.35865164E+01  0.28639938E+02                                 1.148600                            1.103931      -1.075806       2.506706                    0.999892       2.204158       5.458060       0.601955       1.274215      -0.713932      -0.007212       0.028452      -0.007325       0.030252      -0.013174      -0.001111      -0.001889      -0.045506       0.047307      -0.034225       0.015104       0.019121              1.162927       0.972741      -0.105654       0.028736       1.409947      -0.068986       1.106093           0.004683
           33              H       0.326600       1.719948       4.392293       0.140483       0.749140 0.47959031E+01  0.40843052E+02                                 1.287892                            1.225456      -0.838158       2.515516                    0.999843       2.801843       6.973511       0.612494       1.174238      -0.734732       0.018296      -0.020670       0.030143       0.040873      -0.007622       0.010086      -0.012966      -0.004316       0.030108      -0.012948      -0.010331       0.023279              1.318760       1.133918      -0.192766       0.059788       1.571757      -0.027568       1.250606           0.003025
           34              H      -0.919428       5.844348       3.106656       0.143968       1.132170 0.82731908E+01  0.80388845E+02                                 1.674526                            1.590962      -1.058199       2.389700                    0.997754       3.204612       8.397121       0.549421       1.147302      -0.742291      -0.003767       0.035243      -0.009552       0.036708      -0.005066       0.002267      -0.008224      -0.021603       0.016671      -0.014720      -0.001345       0.016065              1.707490       1.329885      -0.155521       0.018247       2.185241       0.057090       1.607346           0.005788
           35              H       0.054533       3.064634       5.910705       0.119284       1.185194 0.84853041E+01  0.82579339E+02                                 1.694403                            1.583284      -1.019950       2.388383                    0.997994       3.245789       8.380365       0.568095       1.107851      -0.752386       0.007772      -0.011015       0.035744       0.038201      -0.010806       0.006093      -0.005086      -0.028278       0.031575      -0.023580       0.005027       0.018553              1.752779       1.343132      -0.046758       0.150779       1.520663       0.063038       2.394543           0.005479
           36              H       5.314944       0.272759       2.669755       0.123302       1.086055 0.79519879E+01  0.76195547E+02                                 1.601459                            1.538213      -0.888973       2.457074                    0.998987       3.163928       8.123945       0.572880       1.115805      -0.750527       0.016041       0.023208       0.021555       0.035504      -0.000231       0.000474       0.016242      -0.000974      -0.009640      -0.017031       0.001133       0.015899              1.614271       1.817464       0.216852       0.209292       1.539041       0.240770       1.486307           0.003798
           37              H       3.013510       0.304031       2.621409       0.114585       1.190526 0.86148405E+01  0.84897882E+02                                 1.763032                            1.644655      -0.966058       2.424027                    0.998231       3.320197       8.876547       0.527865       1.177427      -0.734560      -0.022449       0.035938       0.031164       0.052600       0.001699      -0.002784       0.019735      -0.005744      -0.006036      -0.019605      -0.001294       0.020899              1.833087       2.045380      -0.439470      -0.311174       1.817593       0.303707       1.636288           0.003757
           38              H       0.146703      14.544851       0.118178       0.108496       1.252951 0.90283203E+01  0.90956105E+02                                 1.881771                            1.722866      -1.261204       2.275951                    0.994918       3.645729      10.193035       0.493122       1.232898      -0.718693      -0.019544      -0.030521      -0.027235       0.045334      -0.004400      -0.002987       0.012018       0.002303      -0.003920      -0.012989      -0.000492       0.013480              1.992916       2.263218       0.516543       0.455627       1.916496       0.372291       1.799036           0.003817
           39              H       2.431351      14.504892       0.137875       0.119862       1.085715 0.79942708E+01  0.76691467E+02                                 1.600116                            1.541730      -0.873792       2.460997                    0.999038       3.172039       8.145828       0.572623       1.114985      -0.750771       0.014353      -0.026942      -0.018635       0.035766      -0.001042       0.000762       0.015896      -0.001372      -0.015160      -0.017425       0.001911       0.015514              1.607224       1.812829      -0.197105      -0.175327       1.589914       0.224071       1.418927           0.004760
           40              H       7.336876      -0.012161       2.943714       0.110979       1.127920 0.84716584E+01  0.82499239E+02                                 1.642859                            1.588278      -0.870315       2.455034                    0.998900       3.258077       8.443452       0.563260       1.116647      -0.750119      -0.014870       0.020347       0.026590       0.036635       0.000686      -0.001226       0.015235       0.006637       0.004418      -0.016864       0.002649       0.014215              1.647835       1.826632      -0.164980      -0.181693       1.491292       0.253043       1.625582           0.004604
           41              H       9.639218       0.006949       2.882834       0.111175       1.290559 0.94126878E+01  0.96016504E+02                                 1.942960                            1.779036      -1.202535       2.310723                    0.994481       3.643514      10.318579       0.476197       1.260918      -0.713219       0.024321       0.028289       0.031962       0.049125       0.000747       0.003292       0.014120       0.012308       0.015099      -0.017573       0.002783       0.014790              2.055602       2.201224       0.524890       0.434457       2.050783       0.426302       1.914797           0.003525
           42              H       6.780798      14.636929      -0.007162       0.114796       1.245914 0.90377999E+01  0.91380272E+02                                 1.910787                            1.753671      -1.064340       2.379009                    0.996230       3.587413      10.158327       0.474735       1.276042      -0.710163       0.019914      -0.032166      -0.033778       0.050717      -0.000694       0.002553       0.018399       0.005582       0.007052      -0.019698       0.001699       0.017999              2.022660       2.269020      -0.456380      -0.528211       1.862924       0.388374       1.936037           0.003740
           43              H       4.467792      14.746380      17.803737       0.111820       1.133018 0.85699324E+01  0.83734199E+02                                 1.649414                            1.598473      -0.940608       2.422385                    0.998454       3.282528       8.533268       0.560682       1.118058      -0.749551      -0.014377      -0.020412      -0.025407       0.035621      -0.000387       0.000063       0.016868       0.005322       0.005824      -0.017947       0.001694       0.016254              1.654425       1.859592       0.176178       0.195652       1.521480       0.231078       1.582202           0.004167
           44              H      -0.810442       4.880134       9.289529       0.335811       0.582403 0.35101056E+01  0.28853986E+02                                 1.275678                            1.186567      -1.567167       2.240301                    0.996523       2.840049       7.982982       0.495365       1.504165      -0.661788      -0.003222       0.012087      -0.017900       0.021838      -0.008884      -0.000280       0.005561      -0.017728       0.038242      -0.019038       0.003310       0.015728              1.346435       1.076834      -0.077145       0.062578       1.403611      -0.293741       1.558861           0.001414
           45              H      -0.436927       3.478116       9.756870       0.337856       0.587526 0.35975351E+01  0.28741050E+02                                 1.149142                            1.104285      -1.075377       2.505470                    0.999895       2.207283       5.461509       0.603143       1.271126      -0.714587       0.007220      -0.028277      -0.007083       0.030032      -0.013272       0.001100       0.001778      -0.045903       0.048129      -0.034580       0.015421       0.019159              1.163463       0.972902      -0.106025      -0.028667       1.411433       0.068814       1.106054           0.004822
           46              H       9.634887       6.966657      13.345193       0.140474       0.746339 0.47694805E+01  0.40537486E+02                                 1.281367                            1.219468      -0.839888       2.515137                    0.999841       2.791719       6.927744       0.616338       1.169233      -0.735961      -0.018322       0.020780       0.030131       0.040931      -0.007533      -0.010056       0.013051      -0.004081       0.030032      -0.012810      -0.010460       0.023270              1.311716       1.128345      -0.191565      -0.059782       1.562654       0.028602       1.244150           0.005185
           47              H      -0.492785       2.842257      12.059556       0.142870       1.148746 0.84283458E+01  0.82297892E+02                                 1.692180                            1.606801      -1.077448       2.379330                    0.997554       3.229692       8.490340       0.546068       1.148717      -0.741881       0.003730      -0.035021      -0.009714       0.036534      -0.005014      -0.002313       0.008675      -0.021131       0.016946      -0.014527      -0.001849       0.016376              1.725810       1.341829      -0.158099      -0.018466       2.211172      -0.058637       1.624429           0.006267
           48              H       9.906954       5.621970      14.863605       0.116893       1.204266 0.86526721E+01  0.84611005E+02                                 1.710921                            1.597489      -1.050810       2.371805                    0.997765       3.274111       8.470621       0.566334       1.106004      -0.752783      -0.008072       0.011756       0.035364       0.038131      -0.010499      -0.006452       0.006149      -0.027924       0.029734      -0.022984       0.003611       0.019372              1.770514       1.354328      -0.047515      -0.153486       1.534565      -0.063307       2.422648           0.006249
           49              H       4.646543       8.413845      11.622655       0.119297       1.064771 0.77508291E+01  0.73743595E+02                                 1.578603                            1.517442      -0.886498       2.461690                    0.999035       3.122867       7.972392       0.577860       1.114057      -0.751333      -0.016902      -0.024254       0.022392       0.037085      -0.000073      -0.000726      -0.016515      -0.001608      -0.009611      -0.017171       0.000807       0.016364              1.590549       1.786822       0.212531      -0.204909       1.518289      -0.236110       1.466536           0.006760
           50              H       6.947977       8.382573      11.574309       0.111320       1.186210 0.85645069E+01  0.84212258E+02                                 1.754662                            1.636919      -0.981261       2.417605                    0.998222       3.302387       8.796457       0.530945       1.173230      -0.735792       0.023020      -0.035843       0.031280       0.052850       0.002267       0.002893      -0.020159      -0.006385      -0.005492      -0.019998      -0.001518       0.021516              1.823835       2.032375      -0.437034       0.309482       1.809919      -0.302958       1.629211           0.006932
           51              H       6.990357      11.514963       9.071078       0.105219       1.250509 0.89970107E+01  0.90480537E+02                                 1.873881                            1.716025      -1.279891       2.268153                    0.994779       3.626880      10.101639       0.496214       1.227384      -0.720146       0.020363       0.030614      -0.026889       0.045551      -0.004429       0.003386      -0.012426       0.002137      -0.004760      -0.013399      -0.000640       0.014038              1.983675       2.249445       0.513232      -0.452724       1.909294      -0.371226       1.792286           0.006089
           52              H       4.705709      11.554921       9.090775       0.115763       1.068685 0.78296870E+01  0.74673898E+02                                 1.581501                            1.524520      -0.875603       2.463107                    0.999048       3.137247       8.015712       0.576937       1.113149      -0.751574      -0.015285       0.027921      -0.019381       0.037267      -0.001189      -0.000620      -0.016204      -0.001707      -0.015095      -0.017648       0.001717       0.015931              1.588096       1.787731      -0.194576       0.172870       1.572431      -0.221019       1.404127           0.007787
           53              H       2.624610       8.698766      11.896614       0.105981       1.108841 0.82785864E+01  0.80073706E+02                                 1.619773                            1.566651      -0.873040       2.456122                    0.998908       3.219553       8.287581       0.569578       1.111781      -0.751707       0.015797      -0.021178       0.027816       0.038363       0.000623       0.001544      -0.015740       0.006616       0.005103      -0.017348       0.002516       0.014832              1.624167       1.796208      -0.162681       0.179451       1.472205      -0.249017       1.604087           0.007581
           54              H       0.322268       8.679655      11.835734       0.108683       1.280769 0.93194375E+01  0.94761280E+02                                 1.929466                            1.767826      -1.215660       2.306675                    0.994403       3.614817      10.197121       0.479010       1.257536      -0.714207      -0.025407      -0.028034       0.031662       0.049334       0.000482      -0.003267      -0.014025       0.012125       0.015810      -0.017465       0.002697       0.014768              2.039908       2.181061       0.518866      -0.429447       2.036468      -0.422378       1.902195           0.005631
           55              H       0.356261      11.422885       8.945738       0.111352       1.240237 0.89761480E+01  0.90496200E+02                                 1.897319                            1.742124      -1.068722       2.377814                    0.996220       3.563510      10.037848       0.479144       1.267942      -0.712124      -0.020887       0.032428      -0.032772       0.050615      -0.000699      -0.002905      -0.018286       0.005083       0.005522      -0.019567       0.001713       0.017854              2.007211       2.247680      -0.451462       0.522675       1.850647      -0.385560       1.923305           0.005953
           56              H       2.669268      11.313434       8.850837       0.107963       1.116086 0.84015151E+01  0.81630729E+02                                 1.630981                            1.581318      -0.934824       2.427502                    0.998526       3.248608       8.404135       0.564804       1.116124      -0.750349       0.015244       0.021142      -0.026141       0.036915      -0.000191      -0.000321      -0.017084       0.005152       0.006209      -0.018096       0.001546       0.016549              1.635493       1.834740       0.173793      -0.193075       1.505840      -0.228036       1.565901           0.007111
           57              C       8.897527      14.713371      15.196652      -0.134012      43.474123 0.48673440E+03  0.11676982E+05                                10.654934                            7.276241      -0.003535       1.989385                    0.999158      28.682110      81.145267       0.625913       0.407900      -1.078312      -0.012282       0.015863      -0.062391       0.065537      -0.001777       0.024204      -0.000077       0.005321       0.104347      -0.025114      -0.019543       0.044657             14.501460       6.122299      -1.837570       0.105003      17.438033       7.632227      19.944048           0.005206
           58              C      -2.152558      13.443389      15.518957       0.294313      32.924770 0.35687171E+03  0.79827185E+04                                 9.125025                            6.421279      -0.189021       1.951269                    0.998635      25.097049      70.281053       0.631983       0.433274      -1.054137       0.001379      -0.032800       0.079482       0.085995      -0.009573       0.021002      -0.013042      -0.028710       0.215758      -0.055471      -0.022068       0.077539             11.961684       5.042808      -1.368254       0.040364      13.623375       4.984652      17.218870           0.004271
           59              C       9.296809      12.432268      14.559206      -0.237924      40.084485 0.47052178E+03  0.11271613E+05                                10.159411                            7.203223      -0.052192       1.939800                    0.999211      30.889984      89.351731       0.618293       0.413528      -1.067113      -0.015096      -0.018802      -0.010711       0.026384      -0.009767       0.003079      -0.035265      -0.012498      -0.020397      -0.035217      -0.004574       0.039790             13.526750       5.547124      -1.118318      -0.062927      14.576660       7.622804      20.456465           0.011396
           60              C       9.106996      12.809267      13.239549       0.003032      41.894412 0.45500098E+03  0.10719373E+05                                10.533923                            7.053978      -0.039678       1.980797                    0.999291      27.572135      76.974604       0.633960       0.410098      -1.078258      -0.005832       0.032895       0.035988       0.049105       0.008749      -0.008345      -0.003127      -0.010376       0.009127      -0.013884       0.000215       0.013668             15.590496       6.094529      -2.173398      -0.752893      18.657284      10.422308      22.019676           0.006769
           61              C       8.688422      14.089672      12.899338      -0.141101      35.429314 0.41787963E+03  0.97097945E+04                                 9.301605                            6.739864       0.044024       1.977604                    0.999635      29.397945      83.518944       0.646643       0.407645      -1.071844       0.000811       0.006309       0.023396       0.024246      -0.027967       0.008377      -0.013840      -0.039997       0.048218      -0.042441       0.004290       0.038151             11.905471       5.348660      -1.778726      -0.135114      15.117404       6.476937      15.250347           0.011528
           62              C       8.557796      15.026088      13.880576      -0.138395      34.247576 0.39507655E+03  0.91275379E+04                                 9.433323                            6.820673      -0.137516       1.922429                    0.999387      29.655586      86.319780       0.600384       0.441575      -1.041946       0.003352      -0.013818       0.031374       0.034446      -0.004150       0.004439      -0.033620      -0.008173      -0.063957      -0.041496       0.005472       0.036024             11.972901       5.609456      -1.308088       0.613107      13.019933       5.667749      17.289315           0.010540
           63              C       8.646110      15.700169      16.374854       0.576697      24.910476 0.25322796E+03  0.52958723E+04                                 7.996526                            5.726507      -0.160565       1.999232                    0.999141      23.164096      66.631257       0.603089       0.485623      -1.005716      -0.011415       0.039176       0.044462       0.060348       0.046035      -0.025575      -0.043800       0.021513      -0.107027      -0.063151      -0.021065       0.084215             10.200527       7.042149      -2.607050       1.107110      11.488026       2.485458      12.071405           0.001497
           64              C       9.253921      11.695644      12.122227       0.525060      26.812875 0.27988261E+03  0.59439153E+04                                 8.330539                            5.884964      -0.125053       1.997905                    0.999129      23.342442      65.560286       0.621536       0.464027      -1.027093       0.007773      -0.039082      -0.042544       0.058291       0.006302       0.012278      -0.020834       0.159930      -0.150961      -0.074446      -0.031780       0.106226             11.713769       5.103343      -1.029434      -0.979095      14.096617       7.211549      15.941346           0.006504
           65              C       5.820763       1.289092      16.509148       0.104247      37.644982 0.38654245E+03  0.88020871E+04                                 9.922289                            6.608789      -0.126852       1.974077                    0.999424      26.221100      73.575186       0.634804       0.423719      -1.062282       0.022607       0.002772      -0.002299       0.022893       0.000689      -0.002067       0.011503       0.011111      -0.000617      -0.014792       0.005428       0.009364             14.077059      28.272098       0.233853       0.241508       7.397727       1.527421       6.561350          -0.062920
           66              C       6.526624       0.361363      15.766057      -0.186585      33.913585 0.43284495E+03  0.10142389E+05                                 9.074533                            6.902047       0.231899       2.042570                    0.999749      29.545133      84.181983       0.633350       0.412719      -1.068956      -0.005727       0.011824      -0.000395       0.013144       0.013450       0.015229       0.015543      -0.030541       0.024426      -0.027328      -0.005758       0.033086             11.160293      20.212191      -1.119120      -0.725671       6.922949       1.566653       6.345739          -0.013397
           67              C       7.894300       0.350939      15.791125       0.083073      28.213904 0.34911016E+03  0.77655467E+04                                 8.091975                            6.243066       0.153597       2.055055                    0.999737      26.356674      73.579242       0.657706       0.418663      -1.063318       0.027309       0.046835       0.029387       0.061668      -0.003069      -0.008195       0.007709      -0.045269       0.054830      -0.033153       0.007945       0.025208              9.799709      16.710193      -0.400766      -0.212213       6.844550       1.570897       5.844385          -0.012742
           68              C       7.929298       2.192499      17.264772       0.086865      28.198680 0.34068753E+03  0.75562069E+04                                 8.155698                            6.199104       0.132509       2.052697                    0.999720      26.369410      74.280235       0.652868       0.422993      -1.057198       0.022495      -0.033913      -0.036815       0.054877       0.001066       0.002969      -0.003948      -0.047022       0.060399      -0.033776       0.011722       0.022054              9.993303      17.089551       0.907986       0.784078       6.835277       1.699498       6.055081          -0.009099
           69              C       6.572721       2.211610      17.254029      -0.187400      35.089074 0.43629503E+03  0.10243166E+05                                 9.301230                            6.928619       0.245991       2.045928                    0.999786      29.606483      84.428891       0.632278       0.412614      -1.069063      -0.003694      -0.007922      -0.016788       0.018927      -0.017388      -0.013253       0.022459      -0.033027       0.010393      -0.026395      -0.014034       0.040429             11.703033      21.543928       1.740266       1.270203       7.352870       1.578199       6.212302          -0.019959
           70              C       4.434912       1.320364      16.484079       0.090198      40.018892 0.40383864E+03  0.92802166E+04                                10.292987                            6.733096      -0.081516       1.985645                    0.999474      26.448959      74.111649       0.633144       0.420972      -1.065950      -0.014827       0.001138      -0.001721       0.014970       0.002868      -0.006224       0.015514      -0.008816      -0.006668      -0.017491      -0.000272       0.017763             14.847084      30.423417      -0.025198       0.339496       6.836570       1.439124       7.281266          -0.055761
           71              C       3.603804       0.562892      15.604905      -0.180502      35.358508 0.45393385E+03  0.10751853E+05                                 9.335319                            7.058044       0.271575       2.050467                    0.999789      29.827121      85.135547       0.628359       0.411536      -1.070912      -0.005682       0.021661       0.017018       0.028127      -0.017552      -0.026678       0.024909      -0.025207       0.040625      -0.034655      -0.014859       0.049514             11.638754      21.212263       1.380320       1.520532       6.464013       1.686013       7.239987          -0.029560
           72              C       2.219624       0.562892      15.610276       0.101317      26.427465 0.32266320E+03  0.70735261E+04                                 7.844802                            6.057877       0.116959       2.059016                    0.999525      25.945974      73.123707       0.655084       0.426504      -1.052976      -0.015911       0.026953       0.032667       0.045241       0.009086       0.007142      -0.021557      -0.053142       0.071097      -0.041842       0.000612       0.041230              9.411445      15.096818       0.711038       0.509391       6.672919       2.025853       6.464597          -0.000193
           73              C       2.246677       2.159490      17.329233       0.075022      28.430215 0.35616758E+03  0.79874793E+04                                 8.216404                            6.347817       0.154501       2.058217                    0.999600      26.701609      75.623950       0.643761       0.424254      -1.056453      -0.021928      -0.032999      -0.033841       0.052105      -0.007083       0.000909       0.003475      -0.054258       0.070587      -0.039832       0.014981       0.024851              9.941777      16.312275      -1.012961      -0.773665       6.502270       2.004297       7.010786          -0.005327
           74              C       3.633635       2.100421      17.354301      -0.179418      35.307462 0.45908268E+03  0.10918846E+05                                 9.366078                            7.125907       0.173921       2.018548                    0.999741      30.021114      86.235754       0.620868       0.414783      -1.067407      -0.001890      -0.017745      -0.016196       0.024099       0.027500       0.015749       0.023326      -0.031846       0.036038      -0.037890      -0.009924       0.047814             11.650956      21.325972      -1.510785      -1.254575       6.645593       1.566908       6.981303          -0.015316
           75              C      -1.760468      11.346443       6.243752      -0.131438      43.246127 0.48354501E+03  0.11579474E+05                                10.622552                            7.254162       0.008116       1.994276                    0.999178      28.559796      80.681865       0.626737       0.408102      -1.078359       0.013448      -0.019151      -0.061139       0.065464      -0.006023      -0.023543      -0.000980       0.002140       0.095842      -0.027935      -0.013832       0.041767             14.470673       6.109540      -1.854419      -0.082827      17.468498      -7.642307      19.833982           0.013011
           76              C      -2.084083      12.616424       6.566057       0.293867      32.865638 0.35588651E+03  0.79530280E+04                                 9.107214                            6.408665      -0.183513       1.953672                    0.998620      25.047089      70.045458       0.633330       0.432768      -1.054730      -0.002675       0.033123       0.078495       0.085240      -0.008836      -0.020616       0.013614      -0.026862       0.213080      -0.053785      -0.022935       0.076720             11.941108       5.035225      -1.372515      -0.035672      13.626477      -4.983174      17.161621           0.006651
           77              C      -2.159749      13.627545       5.606306      -0.237684      40.223664 0.47187966E+03  0.11316644E+05                                10.191860                            7.220773      -0.061813       1.936130                    0.999228      30.953745      89.698378       0.616385       0.414350      -1.066173       0.014815       0.017638      -0.009559       0.024939      -0.009041      -0.003290       0.037203      -0.008188      -0.020086      -0.037785      -0.002466       0.040251             13.576135       5.563425      -1.128082       0.064719      14.647145      -7.651305      20.517835           0.008025
           78              C      -1.969937      13.250547       4.286649       0.000535      42.202553 0.45771145E+03  0.10800441E+05                                10.576729                            7.070760      -0.034074       1.981865                    0.999302      27.674154      77.348830       0.633701       0.409611      -1.078459       0.005753      -0.034845       0.037505       0.051516       0.009038       0.008360       0.002230      -0.008379       0.009347      -0.013787       0.000663       0.013124             15.675119       6.118295      -2.189404       0.760293      18.772630     -10.494149      22.134432           0.009658
           79              C      -1.551363      11.970141       3.946438      -0.142656      35.680922 0.42065627E+03  0.97961237E+04                                 9.360316                            6.772806       0.028007       1.971384                    0.999631      29.514238      84.100199       0.643188       0.408923      -1.070392      -0.000901      -0.006913       0.024467       0.025440      -0.028096      -0.008892       0.015459      -0.042863       0.045533      -0.042949       0.002605       0.040344             11.996808       5.379529      -1.795489       0.140385      15.247707      -6.546858      15.363188           0.006932
           80              C      -1.420736      11.033725       4.927676      -0.135270      33.937804 0.39062367E+03  0.89975187E+04                                 9.378323                            6.780840      -0.119649       1.931191                    0.999412      29.459682      85.570601       0.602424       0.441407      -1.042231      -0.002723       0.012704       0.032664       0.035153      -0.006464      -0.001698       0.030273      -0.011113      -0.063374      -0.038111       0.003648       0.034462             11.912633       5.577927      -1.305967      -0.596358      12.980683      -5.668017      17.179290           0.010907
           81              C      -1.509051      10.359645       7.421954       0.585945      24.792756 0.25176124E+03  0.52580027E+04                                 7.976048                            5.712843      -0.189593       1.992720                    0.999052      23.087997      66.385335       0.603292       0.486124      -1.005372       0.012565      -0.041570       0.039915       0.058985       0.041360       0.021325       0.043002       0.025436      -0.091298      -0.060540      -0.015796       0.076336             10.174113       7.015464      -2.592320      -1.105092      11.458742      -2.490878      12.048133           0.007229
           82              C      -2.116861      14.364169       3.169327       0.535217      27.028613 0.28216711E+03  0.60086120E+04                                 8.379959                            5.912897      -0.129790       1.993580                    0.999051      23.531411      66.323938       0.619032       0.464650      -1.026067      -0.007788       0.041116      -0.045608       0.061898       0.007881      -0.013176       0.022012       0.175926      -0.168927      -0.081242      -0.036097       0.117339             11.797949       5.138204      -1.038459       0.986481      14.203857      -7.285267      16.051786           0.000032
           83              C       4.140723       7.397512       7.556248       0.101472      37.308337 0.38197047E+03  0.86782750E+04                                 9.916129                            6.601466      -0.162510       1.965982                    0.999367      25.998426      73.036156       0.630116       0.427841      -1.058965      -0.013238      -0.002877      -0.002596       0.013793       0.000865       0.002561       0.000610       0.007410       0.011196      -0.005682       0.000078       0.005604             14.091769      28.331163       0.232023      -0.245729       7.388359      -1.519732       6.555785          -0.012472
           84              C       3.434862       8.325242       6.813157      -0.187965      33.613897 0.42773598E+03  0.99941609E+04                                 9.041845                            6.876196       0.224117       2.043853                    0.999732      29.294627      83.381888       0.632388       0.414526      -1.067662       0.000438      -0.008589      -0.003265       0.009199       0.012389      -0.013302      -0.008492      -0.032731       0.031099      -0.028481       0.002300       0.026182             11.129645      20.168652      -1.104623       0.710522       6.897578      -1.558742       6.322706           0.006518
           85              C       2.067186       8.335666       6.838225       0.087242      27.971193 0.34518994E+03  0.76620369E+04                                 8.075905                            6.231262       0.130503       2.051542                    0.999712      26.172770      73.154533       0.654176       0.421818      -1.060585      -0.022673      -0.045304       0.026668       0.057251      -0.003245       0.007170      -0.001311      -0.052410       0.063968      -0.037912       0.015305       0.022608              9.783985      16.687203      -0.396779       0.202282       6.830208      -1.566062       5.834544          -0.001847
           86              C       2.032189       6.494106       8.311872       0.089513      27.973100 0.33725241E+03  0.74674618E+04                                 8.147154                            6.194992       0.106868       2.048258                    0.999686      26.211277      73.978739       0.648232       0.426734      -1.053973      -0.017168       0.033445      -0.032452       0.049663      -0.001637      -0.004047       0.010550      -0.055594       0.083313      -0.041937       0.008224       0.033713              9.985824      17.085765       0.902010      -0.790341       6.824370      -1.691711       6.047335          -0.001096
           87              C       3.388766       6.474995       8.301129      -0.185560      34.647052 0.42924687E+03  0.10037101E+05                                 9.243299                            6.886507       0.244937       2.050275                    0.999782      29.283097      83.348036       0.632241       0.414307      -1.067932      -0.002203       0.004347      -0.013560       0.014410      -0.015714       0.011641      -0.015463      -0.033490       0.026385      -0.028251      -0.004883       0.033135             11.636379      21.429304       1.714732      -1.258145       7.304828      -1.565379       6.175006           0.005822
           88              C       5.526574       7.366241       7.531179       0.089532      39.609412 0.39851239E+03  0.91329405E+04                                10.271152                            6.716587      -0.114496       1.979241                    0.999412      26.207311      73.478306       0.629579       0.424509      -1.063086       0.005891      -0.001963      -0.001879       0.006487       0.003228       0.006462      -0.004268      -0.011879      -0.005007      -0.011538       0.002957       0.008581             14.835015      30.420085      -0.029542      -0.337234       6.821827      -1.430828       7.263133          -0.009053
           89              C       6.357683       8.123713       6.652005      -0.182113      35.114504 0.44942105E+03  0.10622644E+05                                 9.324605                            7.047305       0.260760       2.050322                    0.999785      29.592407      84.487037       0.625321       0.414404      -1.068628       0.011833      -0.019074       0.013578       0.026233      -0.017359       0.026207      -0.015310      -0.036121       0.039828      -0.039710      -0.002465       0.042175             11.635282      21.223808       1.369904      -1.508361       6.455227      -1.681065       7.226810           0.002900
           90              C       7.741862       8.123713       6.657376       0.105471      26.253003 0.31977793E+03  0.70009043E+04                                 7.839389                            6.053844       0.077423       2.049568                    0.999439      25.838793      72.989130       0.650961       0.429779      -1.050010       0.010719      -0.027443       0.030734       0.042574       0.007141      -0.007543       0.025817      -0.061942       0.076656      -0.046297      -0.001666       0.047963              9.405478      15.084234       0.711875      -0.507938       6.669392      -2.026181       6.462806           0.002364
           91              C       7.714810       6.527115       8.376333       0.078442      28.332873 0.35439743E+03  0.79463969E+04                                 8.232269                            6.359254       0.100612       2.043076                    0.999535      26.641623      75.711981       0.638371       0.427911      -1.053060       0.016221       0.033159      -0.031508       0.048533      -0.004794      -0.000451       0.001786      -0.067813       0.083213      -0.048114       0.019952       0.028161              9.962770      16.352397      -1.017336       0.782186       6.515098      -2.007667       7.020814           0.002579
           92              C       6.327852       6.586184       8.401401      -0.178541      34.982858 0.45325664E+03  0.10747523E+05                                 9.330059                            7.095957       0.170678       2.021350                    0.999729      29.756943      85.388738       0.620059       0.416590      -1.066088       0.007583       0.015035      -0.013170       0.021378       0.026623      -0.014718      -0.016937      -0.038007       0.037217      -0.039548      -0.002938       0.042485             11.614184      21.272839      -1.499883       1.242955       6.618312      -1.558657       6.951401           0.003607
           93              C      -0.348254       2.659838       2.709148      -0.138016      43.698805 0.48982144E+03  0.11769568E+05                                10.683568                            7.295447       0.005034       1.990731                    0.999179      28.794403      81.525768       0.625585       0.407472      -1.078601       0.013653      -0.014188       0.064615       0.067549      -0.005697       0.023325       0.000129       0.000733       0.103895      -0.028583      -0.015092       0.043675             14.547463       6.143771      -1.860829       0.088416      17.540555       7.667894      19.958063           0.009009
           94              C      -0.671869       3.929820       2.386843       0.295141      32.961899 0.35712674E+03  0.79899556E+04                                 9.128917                            6.423144      -0.187535       1.951541                    0.998613      25.109268      70.325051       0.631946       0.433216      -1.054158      -0.001574       0.032336      -0.077766       0.084235      -0.009686       0.020591      -0.014535      -0.027428       0.212644      -0.054267      -0.022632       0.076899             11.966714       5.047781      -1.374241       0.041519      13.635379       4.973577      17.216983           0.003692
           95              C      -0.747536       4.940941       3.346594      -0.236444      40.088226 0.47011468E+03  0.11261492E+05                                10.166882                            7.205680      -0.052516       1.940377                    0.999221      30.866043      89.334582       0.617357       0.414169      -1.066505       0.014583       0.019130       0.010161       0.026113      -0.009471       0.002959      -0.034913      -0.008586      -0.019929      -0.035557      -0.002732       0.038289             13.543330       5.551588      -1.122778      -0.064457      14.599661       7.634596      20.478741           0.009366
           96              C      -0.557723       4.563942       4.666251       0.008387      41.823496 0.45286782E+03  0.10658227E+05                                10.528929                            7.042371      -0.035025       1.984491                    0.999280      27.488059      76.739171       0.633716       0.410674      -1.077713       0.005633      -0.033345      -0.035296       0.048881       0.009776      -0.008554      -0.004418      -0.004288       0.005820      -0.012394      -0.002773       0.015167             15.605692       6.093565      -2.178637      -0.758675      18.680345      10.447992      22.043166           0.005923
           97              C      -0.139149       3.283537       5.006462      -0.139247      35.559748 0.41866070E+03  0.97379209E+04                                 9.343128                            6.758788       0.031743       1.974445                    0.999618      29.418285      83.772212       0.643569       0.409173      -1.070245      -0.000789      -0.005247      -0.022828       0.023437      -0.027649       0.008262      -0.012220      -0.041120       0.047241      -0.042394       0.005615       0.036779             11.978781       5.370588      -1.791621      -0.142494      15.215754       6.545679      15.350000           0.008825
           98              C      -0.008523       2.347121       4.025224      -0.141321      34.366939 0.39640530E+03  0.91681829E+04                                 9.462944                            6.836437      -0.130905       1.924268                    0.999414      29.715654      86.611168       0.598978       0.442132      -1.041361      -0.003128       0.013838      -0.032894       0.035823      -0.006848       0.003746      -0.032057      -0.011914      -0.062355      -0.039265       0.002549       0.036715             12.024656       5.625520      -1.316327       0.603317      13.094525       5.725060      17.353923           0.007296
           99              C      -0.096837       1.673040       1.530946       0.581844      25.071274 0.25511638E+03  0.53407728E+04                                 8.009990                            5.734782      -0.127534       2.009691                    0.999200      23.175301      66.513538       0.605220       0.483422      -1.007710       0.009007      -0.042599      -0.044222       0.062059       0.044429      -0.023209      -0.045371       0.021320      -0.097900      -0.063152      -0.018346       0.081499             10.220876       7.052468      -2.610334       1.112555      11.506872       2.500155      12.103287           0.002447
          100              C      -0.704648       5.677565       5.783573       0.535670      26.805189 0.27981353E+03  0.59460730E+04                                 8.333914                            5.888073      -0.123565       1.996706                    0.999058      23.450206      66.027707       0.620348       0.464632      -1.026069      -0.007993       0.038917       0.042438       0.058132       0.007919       0.013139      -0.025620       0.176105      -0.172395      -0.085119      -0.032857       0.117976             11.722360       5.114735      -1.030741      -0.978885      14.109603       7.219649      15.942742           0.001102
          101              C       2.728510      16.084117       1.396652       0.096224      37.107040 0.37964313E+03  0.86188229E+04                                 9.917959                            6.605055      -0.186368       1.960222                    0.999351      25.902110      72.919886       0.626073       0.430932      -1.056252      -0.010313      -0.001659       0.001121       0.010505       0.001331      -0.002846      -0.006298       0.001370       0.019710      -0.006912      -0.003366       0.010279             14.085941      28.309521       0.236513       0.248660       7.391278       1.520793       6.557026           0.039781
          102              C       2.022649      17.011846       2.139743      -0.187576      33.659212 0.42878972E+03  0.10028957E+05                                 9.064098                            6.895346       0.214597       2.041177                    0.999707      29.317152      83.597504       0.629790       0.415814      -1.066408      -0.000088      -0.006000       0.002352       0.006445       0.010967       0.011740       0.005551      -0.031687       0.033753      -0.027378       0.005160       0.022218             11.152359      20.206035      -1.111070      -0.717854       6.913415       1.561180       6.337626           0.026101
          103              C       0.654973      17.022270       2.114675       0.087473      28.072807 0.34691608E+03  0.77105692E+04                                 8.102509                            6.252158       0.135720       2.052810                    0.999712      26.215494      73.341477       0.652195       0.422539      -1.060048      -0.021934      -0.044168      -0.027348       0.056390      -0.001193      -0.006434       0.002177      -0.051029       0.065821      -0.037202       0.013956       0.023246              9.816608      16.748977      -0.390720      -0.203921       6.849559       1.569441       5.851288           0.016336
          104              C       0.619975      15.180710       0.641028       0.091652      28.028579 0.33817502E+03  0.74929601E+04                                 8.163441                            6.207403       0.108213       2.048821                    0.999671      26.220175      74.027413       0.646971       0.427277      -1.053645      -0.016490       0.034194       0.031264       0.049179      -0.003080       0.002315      -0.010257      -0.055793       0.079838      -0.041419       0.008758       0.032660             10.006192      17.124381       0.906062       0.790029       6.837041       1.694426       6.057155           0.015979
          105              C       1.976552      15.161599       0.651771      -0.189290      34.797232 0.43180100E+03  0.10116309E+05                                 9.288371                            6.921427       0.234101       2.046341                    0.999777      29.347483      83.733436       0.628389       0.416044      -1.066341      -0.002578       0.003803       0.011325       0.012221      -0.014472      -0.010154       0.011338      -0.034495       0.028678      -0.028252      -0.000311       0.028564             11.690850      21.530172       1.740107       1.273626       7.340144       1.570413       6.202233           0.031396
          106              C       4.114361      16.052845       1.421721       0.087329      39.351037 0.39547048E+03  0.90534213E+04                                10.269033                            6.717667      -0.140623       1.973240                    0.999384      26.081561      73.285320       0.625249       0.427912      -1.060082       0.003108      -0.000276       0.000379       0.003143       0.003833      -0.006757      -0.002346      -0.020311       0.002398      -0.013972       0.002185       0.011787             14.822820      30.382266      -0.026106       0.343571       6.822150       1.432438       7.264045           0.038875
          107              C       4.945469      16.810317       2.300895      -0.187833      35.362997 0.45338759E+03  0.10746856E+05                                 9.393303                            7.097431       0.240113       2.043148                    0.999774      29.699351      85.090825       0.620198       0.416643      -1.066505       0.012275      -0.016939      -0.012467       0.024352      -0.016336      -0.024279       0.011063      -0.035862       0.042031      -0.038774       0.001501       0.037273             11.724087      21.394968       1.392388       1.539602       6.499448       1.691007       7.277845           0.040487
          108              C       6.329649      16.810317       2.295524       0.106253      26.360504 0.32130736E+03  0.70421915E+04                                 7.863860                            6.069619       0.083755       2.051333                    0.999421      25.870848      73.100102       0.649958       0.429965      -1.049985       0.009620      -0.026025      -0.031439       0.041932       0.006261       0.005722      -0.024166      -0.060023       0.078938      -0.044885      -0.001325       0.046210              9.439263      15.148276       0.709262       0.510908       6.688823       2.033497       6.480691           0.009039
          109              C       6.302596      15.213719       0.576567       0.079654      28.393198 0.35559460E+03  0.79788072E+04                                 8.249688                            6.375023       0.102297       2.043890                    0.999514      26.634189      75.681394       0.636918       0.428588      -1.052796       0.016598       0.035511       0.028938       0.048724      -0.003341       0.001846      -0.000744      -0.064925       0.080450      -0.046087       0.019135       0.026952              9.984281      16.396278      -1.016198      -0.775906       6.524733       2.007468       7.031833           0.014711
          110              C       4.915638      15.272788       0.551499      -0.178785      34.997523 0.45406649E+03  0.10774088E+05                                 9.341584                            7.109729       0.162665       2.019118                    0.999707      29.769935      85.521486       0.618340       0.417463      -1.065277       0.007874       0.015855       0.009635       0.020155       0.025193       0.012678       0.013906      -0.038894       0.032808      -0.037922      -0.000483       0.038406             11.620357      21.269919      -1.509203      -1.249390       6.629666       1.560550       6.961485           0.025447
          111              C      10.309741       6.026766      11.662048      -0.134309      43.416661 0.48542431E+03  0.11636527E+05                                10.648906                            7.267159       0.007660       1.993410                    0.999168      28.628177      80.934464       0.626275       0.407980      -1.078368      -0.012591       0.016278       0.060403       0.063812      -0.005364      -0.025257      -0.002060       0.002993       0.109374      -0.030021      -0.016519       0.046540             14.511535       6.117309      -1.831151      -0.103648      17.427683      -7.666747      19.989613           0.011929
          112              C      -0.740344       4.756785      11.339743       0.295789      32.830052 0.35554344E+03  0.79439483E+04                                 9.105585                            6.406894      -0.180195       1.954997                    0.998620      25.034927      70.019692       0.633182       0.432946      -1.054555       0.002831      -0.031755      -0.078371       0.084608      -0.008191      -0.020741       0.013373      -0.028660       0.215696      -0.054808      -0.022651       0.077460             11.945226       5.033043      -1.363727      -0.037301      13.600276      -4.998876      17.202360           0.006131
          113              C      10.709022       3.745664      12.299494      -0.238331      40.205161 0.47164094E+03  0.11308961E+05                                10.186375                            7.215654      -0.059640       1.936954                    0.999221      30.954414      89.678872       0.617055       0.413972      -1.066466      -0.014553      -0.018756       0.010521       0.025966      -0.009092      -0.002729       0.035915      -0.007403      -0.019620      -0.036718      -0.002003       0.038721             13.572299       5.560180      -1.123784       0.061918      14.626299      -7.649844      20.530419           0.011528
          114              C      10.519210       4.122662      13.619151       0.003306      42.103129 0.45694344E+03  0.10779950E+05                                10.575237                            7.073501      -0.049475       1.977391                    0.999287      27.637781      77.289217       0.632287       0.410618      -1.077582      -0.005437       0.034023      -0.036761       0.050383       0.010640       0.008221       0.004125      -0.000234      -0.003516      -0.011331      -0.004462       0.015792             15.667223       6.116561      -2.183115       0.753892      18.738951     -10.477159      22.146156           0.011466
          115              C      10.100636       5.403068      13.959362      -0.140879      35.597169 0.41960700E+03  0.97656555E+04                                 9.344619                            6.762691       0.020393       1.969478                    0.999618      29.489821      84.006540       0.643902       0.408722      -1.070516       0.000210       0.006076      -0.023638       0.024407      -0.026860      -0.009187       0.014880      -0.039131       0.038254      -0.039649       0.001037       0.038612             11.970418       5.369238      -1.784683       0.130646      15.180401      -6.515128      15.361616           0.011734
          116              C       9.970009       6.339484      12.978124      -0.139160      34.095057 0.39268642E+03  0.90555947E+04                                 9.396066                            6.791385      -0.115126       1.930694                    0.999415      29.563777      85.881136       0.603022       0.440456      -1.042949       0.002759      -0.013762      -0.032038       0.034978      -0.006358      -0.003203       0.032008      -0.010109      -0.064282      -0.039852       0.003990       0.035862             11.933331       5.585933      -1.299792      -0.610867      12.963147      -5.659156      17.250913           0.013999
          117              C      10.058324       7.013564      10.483846       0.585515      24.799818 0.25183458E+03  0.52620108E+04                                 7.989557                            5.721918      -0.219685       1.982385                    0.998969      23.120820      66.581840       0.601271       0.487528      -1.004248      -0.009709       0.038064      -0.043870       0.058887       0.041331       0.021459       0.043133       0.026109      -0.105540      -0.063057      -0.014792       0.077850             10.194405       7.028648      -2.603158      -1.097070      11.487130      -2.497635      12.067438           0.006025
          118              C      10.666134       3.009040      14.736473       0.530957      26.984100 0.28212338E+03  0.60046198E+04                                 8.355469                            5.900836      -0.116701       1.996580                    0.999044      23.522106      66.178949       0.621785       0.462828      -1.027559       0.007417      -0.041480       0.042056       0.059534       0.007269      -0.013278       0.021714       0.174651      -0.161576      -0.080122      -0.035353       0.115475             11.754891       5.123773      -1.032493       0.980979      14.145165      -7.246448      15.995735           0.008090
          119              C       4.408550       9.975697      10.349552       0.102902      37.155024 0.38185737E+03  0.86703689E+04                                 9.864079                            6.587661      -0.152652       1.968955                    0.999384      25.993680      72.871413       0.632961       0.426179      -1.060569       0.014050       0.002227       0.001629       0.014318       0.000803       0.002345      -0.002122       0.005744       0.009943      -0.005366       0.000330       0.005036             13.950723      27.977708       0.231096      -0.241374       7.352565      -1.513600       6.521897          -0.000474
          120              C       5.114411       9.047967      11.092643      -0.184071      33.407054 0.42634993E+03  0.99483165E+04                                 8.989450                            6.856712       0.232339       2.046808                    0.999739      29.227550      82.988090       0.634784       0.413520      -1.068888      -0.001310       0.006740       0.002374       0.007265       0.011892      -0.013426      -0.009735      -0.031075       0.028298      -0.027139       0.000447       0.026692             11.026532      19.925174      -1.113369       0.720785       6.862236      -1.548683       6.292184           0.007523
          121              C       6.482087       9.037543      11.067575       0.086909      27.771859 0.34321122E+03  0.75982552E+04                                 8.010435                            6.193969       0.155812       2.061208                    0.999714      26.045531      72.425835       0.660003       0.419187      -1.063492       0.022706       0.043518      -0.027232       0.056134      -0.002166       0.007287      -0.004337      -0.044836       0.056129      -0.032856       0.010763       0.022093              9.679803      16.466578      -0.389709       0.200884       6.780012      -1.556431       5.792820           0.003937
          122              C       6.517084      10.879103       9.593928       0.087315      27.851030 0.33627944E+03  0.74312775E+04                                 8.094084                            6.165520       0.121572       2.053600                    0.999692      26.110346      73.322363       0.653842       0.423907      -1.057043       0.017213      -0.033191       0.031234       0.048719      -0.001446      -0.003483       0.007796      -0.049832       0.069529      -0.036727       0.009035       0.027692              9.897389      16.893396       0.887782      -0.777668       6.787186      -1.685191       6.011584           0.008441
          123              C       5.160507      10.898214       9.604671      -0.184007      34.465364 0.42829537E+03  0.10002921E+05                                 9.191797                            6.867914       0.255579       2.053241                    0.999784      29.238071      82.997379       0.635016       0.412988      -1.069464       0.001085      -0.004339       0.012318       0.013105      -0.015687       0.011363      -0.015915      -0.032890       0.021603      -0.027137      -0.006067       0.033204             11.532479      21.180219       1.719868      -1.261222       7.271885      -1.556271       6.145333           0.008984
          124              C       3.022699      10.006968      10.374621       0.087375      39.470715 0.39871620E+03  0.91343574E+04                                10.225920                            6.707972      -0.101858       1.982487                    0.999434      26.214810      73.370163       0.631745       0.423204      -1.064419      -0.006658       0.000915       0.000834       0.006772       0.003499       0.006616      -0.005961      -0.014382      -0.002381      -0.012966       0.002282       0.010684             14.702963      30.085279      -0.025426      -0.334393       6.791438      -1.425234       7.232173          -0.004246
          125              C       2.191590       9.249496      11.253795      -0.177972      34.817272 0.44671047E+03  0.10535375E+05                                 9.251897                            7.012806       0.277598       2.056221                    0.999786      29.491731      83.918407       0.629062       0.412847      -1.070370      -0.011125       0.016753      -0.014199       0.024618      -0.016018       0.026256      -0.016640      -0.031960       0.038742      -0.037430      -0.004791       0.042221             11.505851      20.929950       1.369945      -1.505099       6.410140      -1.666405       7.177462           0.009352
          126              C       0.807411       9.249496      11.248424       0.100651      26.164363 0.31929125E+03  0.69804632E+04                                 7.802966                            6.035772       0.097116       2.057245                    0.999441      25.738507      72.413218       0.654785       0.427868      -1.052253      -0.010670       0.024451      -0.030368       0.040421       0.007035      -0.007217       0.023994      -0.054314       0.068249      -0.041316      -0.002205       0.043521              9.344055      14.955129       0.701239      -0.495961       6.641923      -2.016967       6.435115           0.005763
          127              C       0.834463      10.846094       9.529467       0.076485      28.109613 0.35206801E+03  0.78718549E+04                                 8.167334                            6.323961       0.133961       2.056070                    0.999543      26.468752      74.824964       0.643091       0.425974      -1.055501      -0.017725      -0.032967       0.029230       0.047490      -0.005206      -0.000636       0.000467      -0.056458       0.073287      -0.040925       0.016456       0.024469              9.860804      16.145682      -0.992258       0.763232       6.466769      -1.990954       6.969960           0.003509
          128              C       2.221421      10.787025       9.504399      -0.175356      34.714399 0.45111232E+03  0.10676419E+05                                 9.259491                            7.065082       0.182213       2.025087                    0.999743      29.673936      84.872775       0.623712       0.414936      -1.067907      -0.006421      -0.015938       0.011442       0.020644       0.026231      -0.014028      -0.017669      -0.034984       0.034098      -0.037606      -0.004419       0.042025             11.483659      20.967331      -1.488293       1.240444       6.576798      -1.547164       6.906848           0.008119
          129              N      -2.067741      12.998635      16.917400      -0.751808      37.516800 0.54983009E+03  0.13497268E+05                                 9.242615                            7.455709      -0.003295       1.971590                    0.998457      32.467882      90.669682       0.658125       0.379123      -1.106478       0.000309       0.023931      -0.090517       0.093627      -0.075877       0.006796      -0.028607      -0.283559       0.384915      -0.224959       0.079090       0.145869             10.621340       5.608959      -0.835767       0.424032       9.713836       0.783879      16.541226           0.008205
          130              N       8.622373       1.273456      16.537797      -0.208387      36.860504 0.55330602E+03  0.13555198E+05                                 9.371688                            7.664407      -0.076499       2.009250                    0.997468      27.859627      76.814939       0.627975       0.398128      -1.096967      -0.163684       0.006835      -0.007320       0.163990       0.003920      -0.000308       0.040379      -0.133701       0.099183      -0.083517       0.000487       0.083031             11.389441      18.277597       0.452214      -0.087522       8.553074       1.879819       7.337651          -0.007319
          131              N       1.590105       1.356848      16.433943      -0.209056      34.472308 0.52987951E+03  0.12886706E+05                                 8.982111                            7.536416      -0.134799       1.985012                    0.997719      28.069104      77.997489       0.626552       0.401961      -1.090515       0.175923      -0.002930      -0.001478       0.175953       0.008027       0.007599       0.020571      -0.154881       0.131669      -0.100102       0.028330       0.071772             10.492322      15.141264      -0.569291       0.099897       7.982329       2.520783       8.353373           0.003516
          132              N       9.204801      13.061179       7.964500      -0.749914      37.170602 0.54381125E+03  0.13305777E+05                                 9.169374                            7.403638       0.013520       1.978219                    0.998542      32.312206      89.931145       0.662278       0.377984      -1.107898      -0.001003      -0.022655      -0.088825       0.091674      -0.074561      -0.006318       0.030226      -0.276944       0.386009      -0.221610       0.075150       0.146460             10.531677       5.567346      -0.830541      -0.420338       9.632235      -0.767920      16.395450           0.014667
          133              N       1.339114       7.413148       7.584897      -0.229470      38.249667 0.57669129E+03  0.14289442E+05                                 9.631680                            7.850637      -0.040241       2.006481                    0.998607      28.472674      79.212101       0.616789       0.400772      -1.094052       0.155512      -0.006072      -0.007069       0.155791       0.002789       0.001562      -0.025616      -0.126163       0.121089      -0.083363       0.016078       0.067285             11.758736      18.995168       0.469370       0.066321       8.759750      -1.914742       7.521289           0.028796
          134              N       8.371381       7.329757       7.481043      -0.233677      35.852264 0.55546568E+03  0.13681137E+05                                 9.231326                            7.730873      -0.088566       1.983211                    0.998897      28.795911      80.756000       0.616325       0.403488      -1.088529      -0.172914       0.001783      -0.003506       0.172958       0.007489      -0.010610      -0.004211      -0.153986       0.142466      -0.101825       0.045484       0.056340             10.814672      15.703307      -0.586839      -0.092325       8.180771      -2.575563       8.559938           0.028387
          135              N      10.617014       4.374574       0.988400      -0.747562      37.393875 0.54743179E+03  0.13422172E+05                                 9.221513                            7.439200      -0.005874       1.972253                    0.998461      32.379285      90.333748       0.658961       0.379100      -1.106623      -0.001132      -0.021553       0.088273       0.090874      -0.075113       0.007008      -0.029042      -0.276640       0.381244      -0.220940       0.076289       0.144651             10.598768       5.602536      -0.832842       0.430601       9.671815       0.761555      16.521954           0.011080
          136              N      -0.073100      16.099753       1.368003      -0.204069      37.274543 0.55955622E+03  0.13747785E+05                                 9.433441                            7.705853      -0.039926       2.014630                    0.998310      28.047347      77.460632       0.626452       0.397950      -1.097016       0.158050      -0.005554       0.006294       0.158273       0.002829      -0.002287       0.026238      -0.124748       0.118781      -0.082306       0.014939       0.067367             11.481108      18.464600       0.465545      -0.069183       8.597190       1.886560       7.381533           0.128034
          137              N       6.959168      16.016361       1.471857      -0.200776      34.763141 0.53451032E+03  0.13020714E+05                                 8.997152                            7.545364      -0.075689       1.996944                    0.998659      28.235268      78.387537       0.629494       0.399425      -1.092823      -0.174177       0.004716      -0.001021       0.174244       0.007842       0.007742       0.007822      -0.148580       0.140099      -0.098423       0.040729       0.057695             10.513921      15.186750      -0.578893       0.086359       7.991009       2.525960       8.364005           0.123981
          138              N      -0.655528       4.312030       9.941300      -0.746040      37.196229 0.54388041E+03  0.13312285E+05                                 9.185506                            7.410428      -0.000949       1.975049                    0.998391      32.294685      89.995590       0.660910       0.378629      -1.107060       0.001004       0.024027       0.089123       0.092310      -0.074562      -0.007018       0.028845      -0.280230       0.384253      -0.222761       0.077317       0.145444             10.557974       5.575051      -0.832280      -0.416961       9.657582      -0.794831      16.441288           0.011879
          139              N       7.210159       9.960061      10.320903      -0.177232      35.930950 0.53705183E+03  0.13062352E+05                                 9.238052                            7.573103       0.030866       2.044410                    0.998643      27.402849      75.341052       0.628837       0.400463      -1.095107      -0.129828       0.003989       0.005950       0.130025       0.000361       0.001536      -0.030757      -0.107255       0.095904      -0.069642       0.003943       0.065698             11.184871      17.869839       0.438944       0.069463       8.439698      -1.859194       7.245077          -0.002931
          140              N       0.177892      10.043452      10.424757      -0.180328      33.831792 0.51839291E+03  0.12543434E+05                                 8.894591                            7.475724      -0.070138       2.004136                    0.998910      27.722505      76.938403       0.626138       0.404277      -1.088519       0.144306      -0.001300       0.002045       0.144326       0.004207      -0.009305      -0.013564      -0.126726       0.117478      -0.083728       0.027882       0.055846             10.360628      14.889007      -0.559595      -0.083706       7.912495      -2.502525       8.280382           0.000144
          141              O       7.939814      16.749511      16.034644      -0.567347      46.955456 0.67080462E+03  0.17070683E+05                                10.494818                            8.104120      -0.186437       1.981035                    0.994478      28.774613      78.232389       0.655548       0.367153      -1.130787       0.021088       0.003943      -0.009643       0.023521      -0.031695      -0.001781      -0.044077      -0.034025      -0.160077      -0.072641      -0.001334       0.073975             13.133425      12.259650      -6.209234       0.304421      19.603084      -0.444549       7.537541           0.059853
          142              O      -2.144591      15.528174      17.381160      -0.507077      43.784208 0.61473422E+03  0.15465016E+05                                10.264088                            7.993563      -0.586198       1.859074                    0.995482      28.653136      80.113251       0.624624       0.389785      -1.102557       0.000346       0.008565      -0.007515       0.011400       0.038247      -0.009003      -0.022399       0.033800      -0.012942      -0.044953      -0.006326       0.051279             12.679445      10.218825      -0.443533       4.430967       8.414820       0.549351      19.404691          -0.035065
          143              O       9.304650      10.502105      12.485714      -0.491874      29.280185 0.44685715E+03  0.10263654E+05                                 7.539836                            6.514688       0.428254       2.192693                    0.998967      26.544907      68.350671       0.748726       0.356164      -1.140498      -0.001531       0.012274      -0.019417       0.023022       0.003006       0.004680       0.013729      -0.054625      -0.086003      -0.032116      -0.012371       0.044487              8.770577       5.563011      -0.777919      -0.305443      12.615458       2.731795       8.133263           0.038518
          144              O       9.279956      12.102177      10.944025      -0.492605      33.333961 0.49190313E+03  0.11586684E+05                                 8.355485                            6.912338       0.343047       2.172196                    0.997276      26.866171      70.328993       0.713879       0.364252      -1.132761      -0.004828      -0.019178       0.021569       0.029263      -0.000748      -0.000589       0.001733       0.017634       0.134424      -0.031291      -0.013563       0.044854             10.203963       5.974929      -0.317726      -0.657859       8.308872       2.909972      16.328088           0.026719
          145              O      -0.802754       9.310303       7.081744      -0.605643      49.954556 0.72128065E+03  0.18682281E+05                                10.873907                            8.368456      -0.068530       1.993488                    0.996386      29.942889      82.003475       0.649476       0.364097      -1.133690      -0.014561       0.007270      -0.010055       0.019130      -0.027632      -0.001281       0.041060      -0.014855      -0.130515      -0.063439       0.001596       0.061843             13.650794      12.698363      -6.466752      -0.281993      20.451161       0.380036       7.802858           0.062700
          146              O       9.281651      10.531639       8.428260      -0.472347      41.737625 0.58165045E+03  0.14435347E+05                                 9.974783                            7.792875      -0.583453       1.874466                    0.994834      27.826867      77.339631       0.630342       0.391530      -1.101051       0.008159      -0.014653       0.001515       0.016840       0.034004       0.008322       0.018460       0.019966       0.010776      -0.039693      -0.002380       0.042073             12.280779       9.910962      -0.442289      -4.290963       8.172511      -0.488526      18.758865           0.025693
          147              O      -2.167591      15.557709       3.532814      -0.500857      30.054325 0.46135720E+03  0.10678540E+05                                 7.650590                            6.601565       0.442816       2.191070                    0.998782      27.020700      69.777870       0.747040       0.354232      -1.142381       0.002185      -0.007426      -0.013253       0.015348       0.004074      -0.006808       0.001662      -0.042583      -0.159952      -0.054141       0.005794       0.048347              8.914632       5.646490      -0.794838       0.311769      12.827432      -2.798007       8.269975          -0.036420
          148              O      -2.142897      13.957636       1.991125      -0.507820      34.572841 0.51398584E+03  0.12237993E+05                                 8.539362                            7.047599       0.292575       2.147004                    0.996555      27.488532      72.298793       0.709879       0.362379      -1.134453       0.005458       0.008364       0.019377       0.021799       0.002877      -0.001275       0.019191       0.066263       0.144095      -0.060673       0.009236       0.051437             10.459142       6.105144      -0.328497       0.679848       8.520535      -3.034976      16.751747           0.003032
          149              O       0.609459       0.623698       1.871156      -0.569758      48.427032 0.69544097E+03  0.17839723E+05                                10.631924                            8.200245      -0.075010       1.999937                    0.996079      29.466355      80.166443       0.658497       0.362597      -1.135480      -0.014914      -0.000201       0.012258       0.019306      -0.030538       0.001732      -0.042556      -0.017979      -0.135572      -0.065735      -0.000571       0.066306             13.321834      12.410141      -6.292635       0.265993      19.925800      -0.374855       7.629560           0.000274
          150              O      10.693864       1.845035       0.524640      -0.478823      40.863688 0.56694173E+03  0.13957845E+05                                 9.789137                            7.657240      -0.572018       1.888979                    0.992987      27.448688      75.581599       0.641488       0.387826      -1.105461      -0.001034       0.004963       0.006349       0.008124       0.036169      -0.003494      -0.036120       0.026115       0.005912      -0.054500       0.003359       0.051142             12.046291       9.751056      -0.425244       4.213880       8.008258       0.470743      18.379558           0.051102
          151              O      -0.755377       6.871104       5.420086      -0.523822      30.501719 0.46991096E+03  0.10924716E+05                                 7.716685                            6.654854       0.475155       2.195778                    0.998990      27.291670      70.593984       0.745450       0.353421      -1.143232       0.001489      -0.008183       0.004758       0.009582       0.003960       0.006935      -0.006043      -0.038357      -0.178291      -0.060486       0.010926       0.049560              8.997532       5.691760      -0.804767      -0.318135      12.944190       2.835289       8.356646           0.064043
          152              O      -0.730683       5.271032       6.961775      -0.535334      35.286844 0.52684218E+03  0.12626227E+05                                 8.672537                            7.149275       0.302967       2.144458                    0.996984      27.754764      73.321180       0.702487       0.363810      -1.132939       0.005793       0.002287      -0.021866       0.022735       0.003142       0.002037      -0.017156       0.063244       0.134366      -0.057089       0.009348       0.047740             10.640956       6.196896      -0.338204      -0.695637       8.679121       3.119183      17.046852           0.057510
          153              O       9.352027       8.062906      10.824056      -0.548214      46.623637 0.66587420E+03  0.16913923E+05                                10.434190                            8.066335      -0.084547       2.008130                    0.995975      28.738370      78.060658       0.658055       0.366430      -1.131348       0.023676       0.007519      -0.004837       0.025308      -0.031755      -0.002245       0.027412      -0.043411      -0.106689      -0.046350      -0.016490       0.062840             13.038042      12.145539      -6.148138      -0.301012      19.467282       0.435437       7.501304           0.025664
          154              O      -0.732378       6.841570       9.477540      -0.526988      44.729599 0.63079333E+03  0.15969217E+05                                10.400776                            8.090748      -0.574154       1.857134                    0.995592      29.005232      81.312723       0.621710       0.389154      -1.103172       0.005250       0.003359       0.016288       0.017440       0.037117       0.008209       0.027168       0.040112      -0.025829      -0.048319      -0.005674       0.053993             12.868263      10.349936      -0.448012      -4.490678       8.531119      -0.587009      19.723733           0.048180
          155              O      10.716864       1.815500      14.372986      -0.520632      30.119982 0.46284503E+03  0.10715827E+05                                 7.630219                            6.587084       0.489508       2.203152                    0.998818      27.150905      70.000095       0.752548       0.351546      -1.145174      -0.001803       0.009881       0.004279       0.010918       0.003327      -0.006727       0.003069      -0.041199      -0.199307      -0.067096       0.012959       0.054138              8.885800       5.632790      -0.791077       0.310752      12.781732      -2.788392       8.242878           0.078613
          156              O      10.692170       3.415573      15.914675      -0.522881      34.386722 0.51071279E+03  0.12142559E+05                                 8.516382                            7.033494       0.251939       2.137749                    0.995708      27.349811      71.918950       0.709212       0.363243      -1.133600      -0.006342      -0.016551      -0.018593       0.025688       0.001839      -0.000999       0.006603       0.070711       0.161101      -0.062631       0.008538       0.054093             10.424792       6.092553      -0.326175       0.674819       8.491328      -3.010578      16.690495           0.069436

******************************************************
Auxiliary information for the entire system
The total spin magnetic moment of the unit cell is   8.341867
The total net atomic charge of the unit cell is   0.000006
Accuracy of reproducing the electrostatic potential in the unit cell:
  The inner radius (bohr) =    5.0000
  The outer radius (bohr) =   12.0000
  Valid grid points have density less than (e/(bohr^3)) =    0.0001
  The number of valid grid points were=       382066
  The rms potential error without charges in kcal/mol is=      2.77658
  The rms potential error with partial charges in kcal/mol is=      0.98514
  The RRMSE value at monopole order=      0.35480
  The rms potential error with partial charges and cloud penetration in kcal/mol is=      0.97665
  The RRMSE value at monopole order with cloud penetration is=      0.35175
  The rms potential error with partial charges and atomic dipoles in kcal/mol is=      0.97273
  The RRMSE value at dipole order=      0.35033
  The rms potential error with partial charges, atomic dipoles and cloud penetration in kcal/mol is=      0.95677
  The RRMSE value at dipole order with cloud penetration=      0.34459

******************************************************
The electron densities and ab initio electrostatic potential were computed in VASP using the PBE functional and
projector augmented wave method. See the main text of the journal article for a description of computational details.
The atomic charges, dipoles, and quadrupoles were computed with the DDEC6 method as described in
(a) T. A. Manz and N. Gabaldon Limas, RSC Adv. 6 (2016) 47771-47801 DOI: 10.1039/c6ra04656h
(b) N. Gabaldon Limas and T. A. Manz, RSC Adv. 8 (2018) 2678-2707 DOI: 10.1039/c7ra11829e.
For each atom in the material, the electron cloud parameters were fit to the spherically averaged atom-in-material
electron density using radial positions for which this density was between 10^-4 and 10^-2 electrons per cubic bohr.
The polarizabilities, dispersion coefficients, and quantum Drude oscillator (QDO) parameters were fit using the MCLF method.
The magnetic structure of the system was optimized in VASP from the default ferromagnetic initial guess using spin polarization.
The atomic spin moments (ASMs) were computed on this optimized magnetic structure using the DDEC6 partition as inputs
to the method of T. A. Manz and D. S. Sholl, J. Chem. Theory Comput. 7 (2011) 4146-4164 DOI: 10.1021/ct200539n.
The RMSE and RRMSE were computed using a uniform grid with Ewald summation.
