# Supplementary material for: A collection of forcefield precursors for metal–organic frameworks
Source: RSC Adv. 2019 Nov 13;9(63):36492–507. doi: 10.1039/c9ra07327b (PMC9075174; doi:10.1039/c9ra07327b)
Supplement: RA-009-C9RA07327B-s4254 [file RA-009-C9RA07327B-s4254.xyz]

  332
jmolscript: load "" {1 1 1} spacegroup "x,y,z" unitcell [{     10.270000     0.000000     0.000000 }, {     -4.284771    16.031269     0.000000 }, {      0.000000     0.000000    28.683000 }]
Cd     7.002313    10.710811     9.964761     0.992756
Cd     3.611249     9.620365     8.841535     1.094837
Cd    -3.159469    13.336092    24.306261     0.992756
Cd     0.231595    14.426539    23.183035     1.094840
Cd    -1.017084     5.320458    18.718239     0.992755
Cd     2.373980     6.410904    19.841465     1.094838
Cd     9.144698     2.695177     4.376739     0.992755
Cd     5.753634     1.604730     5.499965     1.094838
H      3.745369    14.240576     7.078964     0.138656
H     -0.069403     1.208758     8.613505     0.151430
H      5.812133    13.716354    10.515188     0.131094
H     -2.972412    14.982824    12.152987     0.091628
H      5.762102    15.329099    12.181670     0.093473
H      8.381268     2.428737    12.528734     0.168394
H      8.389172     0.873704    12.729515     0.161971
H      9.097580     1.508542    11.484673     0.178801
H      0.862304     4.746859    15.589210     0.172615
H      2.409564     4.506390    15.514635     0.175115
H      1.554240     3.783379    16.613194     0.172780
H     -1.317846    15.274593    12.832774     0.160831
H     -0.660020    15.672169    14.200953     0.159265
H      3.997963     0.423226    12.893009     0.173451
H      5.443758     8.155107    13.762103     0.129438
H      7.154693     4.862284    15.290907     0.136956
H     -1.453335     6.736339    12.173065     0.154133
H      8.350971     3.164573    14.461969     0.094733
H     -0.971397     3.991786    15.411376     0.106279
H      3.508844    -0.036872    18.526350     0.140334
H      5.649824     2.823106    16.710716     0.131071
H      6.743948     1.522971    20.324774     0.136387
H      4.387310     1.809930    14.766008     0.092027
H      3.791050     3.037925    15.551923     0.101619
H      1.286920    10.516512    10.325880     0.419425
H      0.771787    10.292075     9.006462     0.435438
H      4.540598     8.640854    11.243736     0.416816
H      3.192577     8.881323    11.676849     0.418933
H      0.097475     9.806327    21.420464     0.138657
H      8.197017     6.806877    22.955005     0.151432
H     -1.969289    10.330550    24.856688     0.131093
H      6.815255     9.064079    26.494487     0.091628
H     -1.919258     8.717804    26.523170     0.093473
H     -0.253654     5.586897    26.870234     0.168395
H     -0.261557     7.141930    27.071015     0.161971
H     -0.969966     6.507092    25.826173     0.178801
H      7.265310     3.268776     1.247710     0.172615
H      5.718051     3.509245     1.173135     0.175115
H      6.573374     4.232255     2.271694     0.172780
H      5.160689     8.772310    27.174274     0.160831
H      4.502864     8.374735    28.542453     0.159265
H      4.129651     7.592409    27.234509     0.173452
H     -1.600914    15.891797    28.103603     0.129438
H      0.972922     3.153351     0.949407     0.136955
H      9.580949     1.279295    26.514565     0.154132
H     -0.223357     4.851062     0.120469     0.094733
H      9.099011     4.023849     1.069876     0.106279
H      4.618771     8.052506     4.184850     0.140334
H      2.477791     5.192528     2.369216     0.131071
H      1.383667     6.492664     5.983274     0.136387
H      3.740304     6.205704     0.424508     0.092027
H      4.336565     4.977709     1.210423     0.101619
H      2.555923    13.530391    24.667380     0.419426
H      3.071056    13.754829    23.347962     0.435438
H     -0.697755    15.406050    25.585236     0.416816
H      0.650267    15.165580    26.018349     0.418933
H      2.239860     1.790693    21.604036     0.138657
H      6.054632    14.822511    20.069495     0.151430
H      0.173096     2.314915    18.167812     0.131094
H      8.957641     1.048445    16.530013     0.091628
H      0.223127     0.702170    16.501330     0.093473
H     -2.396039    13.602532    16.154266     0.168395
H     -2.403943    15.157565    15.953485     0.161971
H     -3.112351    14.522727    17.198327     0.178800
H      5.122925    11.284410    13.093790     0.172615
H      3.575665    11.524879    13.168365     0.175115
H      4.430989    12.247890    12.069806     0.172780
H      7.303075     0.756676    15.850226     0.160831
H      6.645249     0.359100    14.482047     0.159265
H      1.987266    15.608043    15.789991     0.173452
H      0.541471     7.876162    14.920897     0.129438
H     -1.169464    11.168985    13.392093     0.136956
H      7.438564     9.294930    16.509935     0.154132
H     -2.365742    12.866696    14.221031     0.094733
H      6.956626    12.039483    13.271624     0.106279
H      6.761156     0.036872    10.156650     0.140333
H      0.335405    13.208163    11.972284     0.131070
H     -0.758719    14.508298     8.358226     0.136385
H      1.597919    14.221339    13.916992     0.092027
H      2.194179    12.993344    13.131077     0.101618
H      4.698309     5.514757    18.357120     0.419425
H      5.213442     5.739194    19.676538     0.435439
H      1.444631     7.390415    17.439264     0.416815
H      2.792652     7.149946    17.006151     0.418933
H      5.887754     6.224942     7.262536     0.138655
H     -2.211788     9.224392     5.727995     0.151428
H      7.954518     5.700719     3.826312     0.131094
H     -0.830026     6.967190     2.188513     0.091629
H      7.904487     7.313465     2.159830     0.093473
H      6.238883    10.444372     1.812766     0.168395
H      6.246786     8.889339     1.611985     0.161971
H      6.955195     9.524177     2.856827     0.178800
H     -1.280081    12.762493    27.435289     0.172615
H      0.267178    12.522024    27.509865     0.175115
H     -0.588145    11.799014    26.411306     0.172780
H      0.824540     7.258959     1.508726     0.160831
H      1.482365     7.656534     0.140547     0.159265
H      1.855578     8.438860     1.448492     0.173451
H      7.586143     0.139472     0.579397     0.129438
H      5.012307    12.877918    27.733593     0.136955
H     -3.595720    14.751974     2.168435     0.154133
H      6.208586    11.180207    28.562531     0.094733
H     -3.113782    12.007420    27.613124     0.106279
H      1.366458     7.978763    24.498150     0.140333
H      3.507438    10.838741    26.313784     0.131071
H      4.601562     9.538605    22.699726     0.136386
H      2.244925     9.825565    28.258492     0.092027
H      1.648664    11.053560    27.472577     0.101619
H      3.429306     2.500878     4.015620     0.419425
H      2.914173     2.276440     5.335038     0.435439
H      6.682984     0.625219     3.097764     0.416816
H      5.334962     0.865689     2.664651     0.418933
C      4.316802    12.302396     8.794208     0.582416
C      4.719738    13.742004     8.779866     0.018347
C      4.319348    14.567614     7.732937    -0.107191
C      4.772056    15.870956     7.661229     0.013423
C      9.884244     0.336657     8.665134    -0.191033
C      5.956206    15.571172     9.743615     0.279038
C      5.548176    14.258211     9.806718    -0.252403
C      8.681316     0.737438     6.482358     0.589937
C     -3.622922    15.691406    12.018177    -0.061033
C      0.938055     0.801563    12.967584    -0.047887
C     -0.098599     1.732980    13.194180     0.121203
C      0.090611     2.754172    14.120641    -0.060244
C      1.332622     2.925707    14.754535     0.115321
C      2.354728     1.991084    14.519335    -0.058298
C      2.167239     0.944242    13.621557     0.105126
C      8.894792     1.625571    12.414002    -0.519222
C      1.561233     4.099195    15.706811    -0.515410
C      3.291202    -0.025650    13.363410    -0.521494
C      7.120396     8.717804    11.788713     0.550707
C      7.120180     7.619662    12.804091     0.010979
C      6.130955     7.528284    13.750630    -0.121956
C      6.144404     6.513505    14.691433     0.017116
C      7.147690     5.553232    14.668486    -0.243761
C      8.130414     5.638197    13.710474     0.286340
C      8.130908     6.673817    12.798355    -0.189959
C      5.069257     6.409301    15.769913     0.549664
C      9.185407     3.658336    14.507861    -0.065062
C      0.586309    15.731484    20.795175     0.549372
C      5.083190     0.581935    19.613435     0.024850
C      4.226767     0.554682    18.529218    -0.217545
C      4.424512     1.397927    17.445001     0.281964
C      5.504783     2.266821    17.442132    -0.245484
C      6.365308     2.313312    18.520613     0.017064
C      6.163278     1.486099    19.599094    -0.116541
C      7.497664     3.283204    18.543560     0.566350
C      3.636296     2.114524    15.299512    -0.047255
C     -0.473958    11.744508    23.135708     0.582417
C     -0.876895    10.304900    23.121366     0.018346
C     -0.476504     9.479289    22.074437    -0.107194
C     -0.929212     8.175947    22.002729     0.013423
C     -1.756629     7.678978    23.006634    -0.191035
C     -2.113362     8.475732    24.085115     0.279037
C     -1.705332     9.788693    24.148218    -0.252403
C     -0.553701     7.278196    20.823858     0.589938
C      7.465765     8.355497    26.359677    -0.061032
C      7.189559     7.214071    27.309084    -0.047887
C      8.226213     6.282654    27.535680     0.121204
C      8.037003     5.261462    28.462141    -0.060244
C      6.794992     5.089928     0.413035     0.115320
C      5.772886     6.024551     0.177835    -0.058298
C      5.960376     7.071393    27.963057     0.105126
C     -0.767178     6.390064    26.755502    -0.519222
C      6.566381     3.916439     1.365311    -0.515410
C      4.836413     8.041285    27.704910    -0.521494
C     -3.277552    15.329099    26.130213     0.550708
C      1.007434     0.395972    27.145591     0.010978
C      1.996660     0.487351    28.092130    -0.121957
C      1.983211     1.502130     0.349933     0.017115
C      0.979924     2.462403     0.326986    -0.243761
C     -0.002800     2.377437    28.051974     0.286340
C     -0.003293     1.341817    27.139855    -0.189959
C      3.058358     1.606333     1.428413     0.549666
C     -1.057793     4.357299     0.166361    -0.065061
C      3.256534     8.315419     6.453675     0.549366
C      3.044425     7.433699     5.271935     0.024850
C      3.900848     7.460953     4.187718    -0.217545
C      3.703103     6.617708     3.103501     0.281964
C      2.622831     5.748813     3.100632    -0.245483
C      1.762307     5.702322     4.179113     0.017064
C      1.964337     6.529536     5.257594    -0.116540
C      0.629951     4.732431     4.202059     0.566350
C      4.491319     5.901110     0.958012    -0.047254
C      1.668427     3.728873    19.888792     0.582416
C      1.265491     2.289265    19.903134     0.018347
C      1.665881     1.463655    20.950063    -0.107194
C      1.213173     0.160313    21.021771     0.013424
C     -3.899015    15.694612    20.017866    -0.191034
C      0.029023     0.460097    18.939385     0.279035
C      0.437053     1.773058    18.876282    -0.252403
C     -2.696087    15.293831    22.200642     0.589939
C      9.608151     0.339863    16.664823    -0.061033
C      5.047174    15.229706    15.715416    -0.047886
C      6.083828    14.298289    15.488820     0.121203
C      5.894618    13.277097    14.562359    -0.060244
C      4.652607    13.105562    13.928465     0.115320
C      3.630501    14.040185    14.163665    -0.058298
C      3.817990    15.087027    15.061443     0.105126
C     -2.909563    14.405698    16.268998    -0.519222
C      4.423996    11.932074    12.976189    -0.515410
C      6.978798     0.025650    15.319590    -0.521495
C     -1.135167     7.313465    16.894287     0.550707
C     -1.134951     8.411607    15.878909     0.010979
C     -0.145726     8.502985    14.932370    -0.121956
C     -0.159175     9.517764    13.991567     0.017115
C     -1.162461    10.478037    14.014514    -0.243761
C     -2.145185    10.393072    14.972526     0.286340
C     -2.145679     9.357452    15.884645    -0.189959
C      0.915972     9.621968    12.913087     0.549664
C     -3.200178    12.372933    14.175139    -0.065061
C      5.398920     0.299785     7.887825     0.549359
C      0.902039    15.449334     9.069565     0.024850
C      1.758462    15.476587    10.153782    -0.217544
C      1.560717    14.633342    11.237999     0.281966
C      0.480446    13.764448    11.240868    -0.245481
C     -0.380079    13.717957    10.162387     0.017062
C     -0.178049    14.545170     9.083906    -0.116533
C     -1.512435    12.748065    10.139440     0.566347
C      2.348933    13.916745    13.383488    -0.047254
C      6.459187     4.286761     5.547292     0.582415
C      6.862124     5.726369     5.561634     0.018347
C      6.461733     6.551980     6.608563    -0.107189
C      6.914441     7.855322     6.680271     0.013422
C      7.741858     8.352291     5.676366    -0.191031
C      8.098591     7.555537     4.597885     0.279038
C      7.690561     6.242576     4.534782    -0.252403
C      6.538930     8.753073     7.859142     0.589935
C     -1.480536     7.675772     2.323323    -0.061033
C     -1.204330     8.817198     1.373916    -0.047887
C     -2.240984     9.748615     1.147320     0.121203
C     -2.051774    10.769807     0.220859    -0.060245
C     -0.809763    10.941341    28.269965     0.115320
C      0.212343    10.006718    28.505165    -0.058298
C      0.024853     8.959876     0.719943     0.105126
C      6.752407     9.641205     1.927498    -0.519222
C     -0.581152    12.114830    27.317689    -0.515410
C      1.148816     7.989984     0.978090    -0.521494
C      9.262781     0.702170     2.552787     0.550708
C      4.977795    15.635297     1.537409     0.010979
C      3.988569    15.543918     0.590870    -0.121957
C      4.002018    14.529139    28.333067     0.017116
C      5.005305    13.568866    28.356014    -0.243761
C      5.988029    13.653832     0.631026     0.286340
C      5.988522    14.689452     1.543145    -0.189958
C      2.926871    14.424936    27.254587     0.549674
C      7.043022    11.673970    28.516639    -0.065061
C      2.728695     7.715850    22.229325     0.549370
C      2.940804     8.597570    23.411065     0.024849
C      2.084381     8.570316    24.495282    -0.217544
C      2.282126     9.413561    25.579499     0.281964
C      3.362398    10.282456    25.582368    -0.245484
C      4.222922    10.328947    24.503887     0.017064
C      4.020892     9.501733    23.425406    -0.116540
C      5.355278    11.298838    24.480941     0.566349
C      1.493910    10.130159    27.724988    -0.047254
O      4.878173    11.481595     9.574099    -0.597250
O      3.402301    11.935280     8.041853    -0.501606
O      7.799332     0.383147     5.684971    -0.571244
O      9.317509     1.811533     6.408643    -0.513524
O      0.749398     0.158710    10.693883    -0.163439
O      6.178606     9.540208    11.756875    -0.539519
O     -2.176981     8.805976    10.964364    -0.522701
O      4.113939     7.247737    15.746967    -0.433396
O      5.065145     5.441013    16.530013    -0.471554
O     -1.099776     4.737240    13.581401    -0.154031
O     -0.070689    14.681436    20.697653    -0.474532
O      5.367510     0.056109    21.902339    -0.479508
O      7.943683     3.647114    19.660476    -0.503666
O      7.980886     3.719254    17.514413    -0.536691
O      3.495879     1.306548    16.456298    -0.177970
O      1.473214    10.088478     9.560044    -0.789147
O      3.697241     8.695360    10.959774    -0.798344
O     -1.035330    12.565309    23.915599    -0.597249
O      0.440543    12.111624    22.383353    -0.501606
O      0.328283     7.632487    20.026471    -0.571244
O     -1.189894     6.204101    20.750143    -0.513524
O      7.378217     7.856925    25.035383    -0.163440
O     -2.335762    14.506695    26.098375    -0.539518
O      6.019824    15.240927    25.305864    -0.522700
O      4.013675     0.767898     1.405467    -0.433397
O      3.062470     2.574622     2.188513    -0.471556
O      9.227390     3.278395    27.922901    -0.154032
O      3.913533     9.365467     6.356153    -0.474529
O      2.760104     7.959525     7.560839    -0.479505
O      0.183932     4.368521     5.318976    -0.503666
O      0.146728     4.296380     3.172913    -0.536691
O      4.631735     6.709086     2.114798    -0.177970
O      2.369630    13.958426    23.901544    -0.789147
O      0.145602    15.351543    25.301274    -0.798343
O      1.107056     4.549674    19.108901    -0.597249
O      2.582928     4.095989    20.641147    -0.501606
O     -1.814103    15.648122    22.998029    -0.571251
O     -3.332280    14.219736    22.274357    -0.513527
O      5.235831    15.872559    17.989117    -0.163439
O     -0.193377     6.491061    16.926125    -0.539518
O      8.162210     7.225293    17.718636    -0.522701
O      1.871290     8.783532    12.936033    -0.433396
O      0.920084    10.590256    12.152987    -0.471554
O      7.085005    11.294029    15.101599    -0.154032
O      6.055918     1.349833     7.985347    -0.474525
O      0.617719    15.975160     6.780661    -0.479503
O     -1.958454    12.384155     9.022524    -0.503665
O     -1.995657    12.312015    11.168587    -0.536691
O      2.489350    14.724721    12.226702    -0.177972
O      4.512015     5.942791    19.122956    -0.789147
O      2.287988     7.335909    17.723226    -0.798344
O      7.020559     3.465960     4.767401    -0.597249
O      5.544686     3.919645     6.299647    -0.501606
O      5.656946     8.398782     8.656529    -0.571242
O      7.175123     9.827168     7.932857    -0.513521
O     -1.392988     8.174344     3.647617    -0.163438
O      8.320991     1.524574     2.584625    -0.539517
O     -0.034595     0.790342     3.377136    -0.522701
O      1.971554    15.263371    27.277533    -0.433406
O      2.922759    13.456647    26.494487    -0.471561
O     -3.242161    12.752874     0.760099    -0.154031
O      2.071696     6.665802    22.326847    -0.474532
O      3.225125     8.071744    21.122161    -0.479506
O      5.801297    11.662748    23.364024    -0.503664
O      5.838501    11.734889    25.510087    -0.536690
O      1.353494     9.322183    26.568202    -0.177971
O      3.615599     2.072843     4.781456    -0.789148
O      5.839627     0.679726     3.381726    -0.798344

The following XYZ coordinates are in angstroms. Other properties are in atomic units.
The sperically averaged electron density of each atom fit to a function of the form exp(a - br)
eigen_1, eigen_2 and eigen_3 are the three eigenvalues of traceless quadrupole moment tensor
  atom number  atomic symbol              X              Y              Z     net charge C6 coefficient C8 coefficient C10 coefficient fluctuating dipole atomic polarizability isotropic forcefield polarizability              a              b squared Pearson coefficient          <r^3>          <r^4>         wp_QDO          m_QDO          q_QDO       dipole_x       dipole_y       dipole_z         dipole            Qxy            Qxz            Qyz     Q(x^2-y^2)  Q(3z^2 - R^2)        eigen_1        eigen_2        eigen_3 static polarizability      alpha(xx)      alpha(xy)      alpha(xz)      alpha(yy)      alpha(yz)      alpha(zz) atomic spin moment
            1             Cd       7.002313      10.710811       9.964761       0.992756     164.739400 0.44146864E+04  0.16812270E+06                                22.734289                           20.468514       0.782724       1.971214                    0.998970      76.206181     203.015013       0.451935       0.355880      -1.219750      -0.012014       0.002868      -0.016925       0.020953      -0.019361      -0.031066      -0.003298       0.070116      -0.028042      -0.040928      -0.016806       0.057734             25.969805      22.314790       4.265924       4.943353      31.189211       1.684593      24.405414           0.030273
            2             Cd       3.611249       9.620365       8.841535       1.094837     149.677464 0.40150073E+04  0.14886646E+06                                21.277554                           19.501095       0.735717       1.986307                    0.997683      72.532046     188.787113       0.465085       0.355192      -1.224034      -0.032439      -0.044383       0.041957       0.069156      -0.000846      -0.028740      -0.035280       0.007526      -0.062746      -0.053968       0.011842       0.042126             23.885136      20.941936       0.243408      -1.235701      24.329269       9.532788      26.384203           0.024413
            3             Cd      -3.159469      13.336092      24.306261       0.992756     164.739795 0.44146959E+04  0.16812315E+06                                22.734321                           20.468531       0.782736       1.971217                    0.998970      76.206267     203.015288       0.451935       0.355880      -1.219750       0.012013      -0.002870      -0.016924       0.020952      -0.019362       0.031067       0.003298       0.070119      -0.028042      -0.040929      -0.016807       0.057736             25.969859      22.314849       4.265955      -4.943371      31.189294      -1.684628      24.405435           0.030234
            4             Cd       0.231595      14.426539      23.183035       1.094840     149.677419 0.40150045E+04  0.14886632E+06                                21.277543                           19.501082       0.735727       1.986310                    0.997683      72.532042     188.787044       0.465086       0.355192      -1.224035       0.032440       0.044384       0.041956       0.069156      -0.000846       0.028741       0.035280       0.007527      -0.062748      -0.053969       0.011843       0.042126             23.885127      20.941933       0.243405       1.235705      24.329261      -9.532790      26.384189           0.024381
            5             Cd      -1.017084       5.320458      18.718239       0.992755     164.739744 0.44146953E+04  0.16812312E+06                                22.734319                           20.468533       0.782732       1.971216                    0.998970      76.206247     203.015235       0.451934       0.355880      -1.219750       0.012013      -0.002868       0.016926       0.020953      -0.019362      -0.031066      -0.003298       0.070119      -0.028044      -0.040929      -0.016807       0.057736             25.969852      22.314832       4.265946       4.943363      31.189296       1.684606      24.405428           0.030243
            6             Cd       2.373980       6.410904      19.841465       1.094838     149.677612 0.40150110E+04  0.14886663E+06                                21.277566                           19.501101       0.735723       1.986308                    0.997683      72.532082     188.787218       0.465085       0.355192      -1.224034       0.032439       0.044384      -0.041957       0.069156      -0.000846      -0.028741      -0.035280       0.007527      -0.062748      -0.053969       0.011843       0.042126             23.885154      20.941950       0.243410      -1.235703      24.329310       9.532806      26.384201           0.024388
            7             Cd       9.144698       2.695177       4.376739       0.992755     164.739479 0.44146875E+04  0.16812275E+06                                22.734295                           20.468517       0.782734       1.971216                    0.998970      76.206193     203.015034       0.451935       0.355880      -1.219750      -0.012013       0.002868       0.016925       0.020952      -0.019362       0.031066       0.003297       0.070120      -0.028044      -0.040929      -0.016808       0.057737             25.969816      22.314826       4.265936      -4.943357      31.189226      -1.684599      24.405395           0.030264
            8             Cd       5.753634       1.604730       5.499965       1.094838     149.677117 0.40149979E+04  0.14886602E+06                                21.277522                           19.501072       0.735698       1.986302                    0.997683      72.531972     188.786860       0.465086       0.355192      -1.224034      -0.032438      -0.044382      -0.041957       0.069155      -0.000845       0.028742       0.035280       0.007527      -0.062737      -0.053966       0.011839       0.042127             23.885088      20.941902       0.243408       1.235703      24.329214      -9.532751      26.384149           0.024405
            9              H       3.745369      14.240576       7.078964       0.138656       1.103075 0.84087754E+01  0.83130274E+02                                 1.732573                            1.674531      -1.152044       2.353643                    0.996759       3.360518       9.273819       0.495444       1.250504      -0.716941      -0.025002      -0.014734      -0.031781       0.043038       0.003451       0.009097       0.008232       0.005413       0.017741      -0.010177      -0.005788       0.015965              1.736949       1.667043       0.131193       0.362687       1.638098       0.072094       1.905706           0.000321
           10              H      -0.069403       1.208758       8.613505       0.151430       1.038054 0.76137016E+01  0.72766301E+02                                 1.610913                            1.551929      -1.030536       2.417147                    0.998286       3.114431       8.205790       0.540247       1.186257      -0.733024       0.013842       0.037470      -0.004548       0.040203       0.007795       0.001815       0.003552      -0.014879      -0.033532      -0.011752      -0.005176       0.016927              1.611401       1.394323       0.215752       0.034044       1.898199      -0.174087       1.541681           0.000082
           11              H       5.812133      13.716354      10.515188       0.131094       0.895323 0.65545909E+01  0.62651282E+02                                 1.662621                            1.596090      -1.378937       2.233734                    0.993152       3.830550      11.410694       0.439665       1.457472      -0.670579       0.010954      -0.020821       0.025115       0.034413       0.004124       0.007726      -0.007660      -0.003943       0.020546      -0.013611       0.000849       0.012762              1.701452       1.487858      -0.089633       0.233027       1.734363      -0.238925       1.882136          -0.000182
           12              H      -2.972412      14.982824      12.152987       0.091628       0.961996 0.71803434E+01  0.69541516E+02                                 1.690293                            1.624182      -1.069086       2.357012                    0.994474       3.820002      11.099426       0.459041       1.377703      -0.686668       0.025227      -0.023522       0.004799       0.034824      -0.005638      -0.000034      -0.002702      -0.006756       0.008475      -0.008160       0.001522       0.006638              1.738616       1.986759      -0.366481       0.183648       1.753531       0.002636       1.475557           0.002289
           13              H       5.762102      15.329099      12.181670       0.093473       1.014977 0.80833512E+01  0.81095763E+02                                 1.777486                            1.743237      -1.454083       2.172713                    0.990808       4.155903      12.518339       0.433059       1.409784      -0.678893      -0.031900      -0.008157       0.007168       0.033697       0.002057      -0.001301      -0.000082       0.007456      -0.006129      -0.003293      -0.002203       0.005497              1.808773       2.154887       0.234224      -0.065061       1.655408       0.055049       1.616024           0.001586
           14              H       8.381268       2.428737      12.528734       0.168394       0.921675 0.64663174E+01  0.59414286E+02                                 1.498227                            1.432265      -0.895618       2.471686                    0.999582       3.011865       7.818047       0.560339       1.189656      -0.731431      -0.004188       0.016641      -0.000272       0.017162      -0.004932       0.002660       0.000587       0.002631      -0.009503      -0.005556      -0.001446       0.007002              1.525097       1.402884      -0.330618      -0.032576       1.872054       0.200978       1.300352           0.000092
           15              H       8.389172       0.873704      12.729515       0.161971       0.920527 0.69035539E+01  0.66288577E+02                                 1.646008                            1.597382      -1.322980       2.260983                    0.995418       3.641213      10.577051       0.460218       1.386041      -0.684789      -0.003680      -0.008414       0.006645       0.011336      -0.001725      -0.001537      -0.005092       0.002903       0.007004      -0.006564       0.001012       0.005552              1.661969       1.675099       0.405950      -0.131782       1.891640      -0.142303       1.419167           0.000181
           16              H       9.097580       1.508542      11.484673       0.178801       0.915737 0.65807148E+01  0.61570509E+02                                 1.575136                            1.511409      -0.924560       2.468446                    0.999310       3.154488       8.641688       0.502903       1.301734      -0.705401       0.006793       0.002909      -0.015379       0.017063       0.001747       0.001055      -0.004053      -0.000757       0.013193      -0.005326      -0.001075       0.006401              1.598287       1.329615      -0.070849      -0.127317       1.337337       0.222802       2.127910           0.000168
           17              H       0.862304       4.746859      15.589210       0.172615       0.923142 0.64550405E+01  0.61043601E+02                                 1.672269                            1.561853      -1.189560       2.338770                    0.996863       3.477561      10.075462       0.457038       1.417140      -0.679953      -0.011313       0.012366      -0.005559       0.017658      -0.001038       0.002240      -0.001955       0.000235       0.004054      -0.002154      -0.001719       0.003873              1.751424       1.998503      -0.493953       0.119739       1.928976       0.012518       1.326794           0.000184
           18              H       2.409564       4.506390      15.514635       0.175115       0.929820 0.66900714E+01  0.63070800E+02                                 1.613504                            1.539846      -0.936997       2.458735                    0.998868       3.233970       8.994605       0.488825       1.329092      -0.699310       0.011054       0.007633      -0.008650       0.015977       0.001692      -0.007185      -0.001433       0.003689       0.007709      -0.005739      -0.003469       0.009209              1.655870       2.110945       0.285789      -0.101112       1.599708      -0.009944       1.256958           0.000004
           19              H       1.554240       3.783379      16.613194       0.172780       0.795348 0.57613548E+01  0.52990655E+02                                 1.518343                            1.480844      -0.910187       2.472289                    0.998253       3.371445       9.653351       0.466558       1.427333      -0.678303      -0.000193      -0.004530       0.014476       0.015170      -0.000486       0.002198      -0.004116      -0.001396       0.009122      -0.003917      -0.002275       0.006192              1.533429       1.298256      -0.021063      -0.006710       1.378053      -0.178424       1.923977           0.000458
           20              H      -1.317846      15.274593      12.832774       0.160831       0.852911 0.60293047E+01  0.56114521E+02                                 1.590412                            1.513109      -1.117356       2.366484                    0.997181       3.493843      10.078082       0.462161       1.423982      -0.678392      -0.011035      -0.008013      -0.009818       0.016804       0.002400       0.002910      -0.001170      -0.007480      -0.000648      -0.006018       0.001441       0.004577              1.633868       1.617810       0.160686       0.190141       1.717558       0.420372       1.566236           0.000217
           21              H      -0.660020      15.672169      14.200953       0.159265       0.951233 0.72570339E+01  0.70108272E+02                                 1.655630                            1.618352      -1.063893       2.388687                    0.997308       3.459829       9.872399       0.468466       1.353374      -0.693304      -0.000251      -0.001989       0.014816       0.014951      -0.002087       0.003479      -0.003395      -0.004193       0.009806      -0.005262      -0.001799       0.007061              1.668072       1.646563      -0.110007       0.254258       1.453994      -0.091531       1.903660           0.000035
           22              H       3.997963       0.423226      12.893009       0.173451       0.965741 0.72342762E+01  0.69054528E+02                                 1.617454                            1.574743      -0.775607       2.534709                    0.999733       3.143128       8.594276       0.499176       1.285451      -0.710209       0.006260       0.013099      -0.012474       0.019141       0.004709      -0.002739      -0.007035      -0.003120      -0.005316      -0.007093      -0.003253       0.010346              1.638349       1.977266       0.178219      -0.324113       1.422304      -0.030794       1.515478           0.000211
           23              H       5.443758       8.155107      13.762103       0.129438       1.025179 0.75404956E+01  0.73633432E+02                                 1.739319                            1.652491      -1.118227       2.360234                    0.997042       3.573207      10.289822       0.461871       1.358031      -0.691904      -0.030038       0.026278       0.001450       0.039936      -0.011125       0.000803       0.001931      -0.002460      -0.024257      -0.009581      -0.005690       0.015271              1.782367       1.914170      -0.424389      -0.001296       1.932670      -0.181326       1.500260           0.001402
           24              H       7.154693       4.862284      15.290907       0.136956       1.024232 0.73853967E+01  0.72335132E+02                                 1.777316                            1.660426      -1.560742       2.146833                    0.992711       3.868307      11.458796       0.446719       1.399898      -0.681071      -0.000348      -0.021397       0.024380       0.032440       0.000111      -0.000087      -0.005163      -0.008138      -0.009863      -0.005637      -0.002426       0.008063              1.855314       1.629827      -0.156689      -0.082380       2.134556      -0.492068       1.801560           0.000725
           25              H      -1.453335       6.736339      12.173065       0.154133       1.098780 0.83152081E+01  0.81755921E+02                                 1.720014                            1.659771      -1.068268       2.403881                    0.997695       3.230369       8.812668       0.501425       1.242380      -0.720040       0.028742       0.001873      -0.027889       0.040092      -0.002556      -0.011882       0.003336       0.017050       0.003668      -0.010245      -0.007284       0.017529              1.724877       1.775795       0.007038      -0.355239       1.599620      -0.160285       1.799217          -0.000295
           26              H       8.350971       3.164573      14.461969       0.094733       1.074150 0.83805702E+01  0.83633667E+02                                 1.766648                            1.715022      -0.949758       2.415549                    0.996639       3.715141      10.651007       0.466339       1.316124      -0.700624      -0.029837      -0.020948      -0.001123       0.036473       0.006399       0.003362      -0.005142       0.005763      -0.027593      -0.012825       0.001208       0.011617              1.802105       1.989341       0.221970      -0.000218       1.930166       0.103365       1.486809           0.002505
           27              H      -0.971397       3.991786      15.411376       0.106279       0.954399 0.71407221E+01  0.69540604E+02                                 1.722429                            1.651961      -1.320672       2.248867                    0.992464       3.946008      11.759449       0.438855       1.433140      -0.675251       0.005669       0.012081       0.036143       0.038528      -0.004092       0.004506       0.001305      -0.012420       0.017737      -0.011646       0.004480       0.007166              1.767274       1.642554      -0.040933       0.102098       1.633288       0.250734       2.025980           0.002766
           28              H       3.508844      -0.036872      18.526350       0.140334       1.008081 0.75177734E+01  0.73456430E+02                                 1.730269                            1.658131      -1.246514       2.311095                    0.994290       3.560564      10.302403       0.457073       1.371449      -0.689263      -0.026577      -0.025176       0.000628       0.036614       0.010273       0.003526       0.002052      -0.000495      -0.010948      -0.008725      -0.004305       0.013030              1.750762       2.013887       0.415840       0.030982       1.665568      -0.064095       1.572832           0.000419
           29              H       5.649824       2.823106      16.710716       0.131071       0.995100 0.74132678E+01  0.72522909E+02                                 1.731096                            1.655305      -1.428827       2.206618                    0.993316       3.818618      11.227105       0.451713       1.386046      -0.684212       0.008104       0.022217      -0.024280       0.033894       0.006677      -0.001198      -0.007265       0.001823       0.033067      -0.013246      -0.001068       0.014314              1.766002       1.655171       0.130375       0.009799       1.778303      -0.327670       1.864531           0.000425
           30              H       6.743948       1.522971      20.324774       0.136387       1.129786 0.85187170E+01  0.84421478E+02                                 1.752756                            1.679102      -1.154750       2.347557                    0.996726       3.383596       9.323682       0.497985       1.241113      -0.718886       0.025188       0.003304       0.033953       0.042405      -0.000454       0.013044      -0.000857       0.012991       0.014282      -0.009071      -0.008448       0.017519              1.765479       1.856350       0.113274       0.356819       1.473935      -0.092994       1.966152           0.000487
           31              H       4.387310       1.809930      14.766008       0.092027       1.167335 0.89133034E+01  0.89464792E+02                                 1.806790                            1.721750      -0.843080       2.462972                    0.998132       3.576825       9.965396       0.489283       1.247190      -0.716987       0.023171      -0.010017      -0.023815       0.034704      -0.002614      -0.005889      -0.006665       0.003531       0.012608      -0.010483       0.000781       0.009701              1.863025       2.220418      -0.272768      -0.286141       1.628514       0.287441       1.740144           0.001846
           32              H       3.791050       3.037925      15.551923       0.101619       1.082997 0.81795814E+01  0.81013837E+02                                 1.759193                            1.678828      -1.176466       2.310278                    0.994928       3.723698      10.583932       0.478592       1.292148      -0.704896       0.001345       0.034767       0.007847       0.035667       0.003196      -0.003441      -0.004306      -0.009247       0.028820      -0.010647      -0.001471       0.012119              1.806023       1.695605       0.042520       0.133702       2.260256       0.247395       1.462206           0.001114
           33              H       1.286920      10.516512      10.325880       0.419425       0.477523 0.28994673E+01  0.23011904E+02                                 1.177455                            1.125481      -1.600769       2.263441                    0.998599       2.595648       7.471752       0.471067       1.638283      -0.639656       0.001180       0.004097       0.011025       0.011820      -0.007000       0.003514       0.003815       0.007048      -0.024655      -0.011566      -0.000433       0.011999              1.202489       1.025073      -0.040434      -0.095591       1.039660       0.178467       1.542733          -0.000236
           34              H       0.771787      10.292075       9.006462       0.435438       0.508045 0.31843095E+01  0.25330364E+02                                 1.166275                            1.138704      -1.204569       2.509446                    0.999956       2.082148       5.600024       0.504245       1.526996      -0.664916      -0.018833      -0.001887      -0.022838       0.029662      -0.006499       0.008265       0.004377       0.015290       0.031653      -0.017176       0.001490       0.015686              1.166565       1.262061      -0.038086       0.212279       0.992606       0.014351       1.245027          -0.000033
           35              H       4.540598       8.640854      11.243736       0.416816       0.494814 0.30106636E+01  0.24118042E+02                                 1.210119                            1.150852      -1.540399       2.302845                    0.997865       2.571467       7.434434       0.463466       1.649713      -0.638604       0.014393      -0.008455      -0.001089       0.016728      -0.008706      -0.003378       0.001475       0.005292       0.014975      -0.011638       0.002147       0.009492              1.238151       1.644540      -0.051702       0.104387       0.995148      -0.006787       1.074766           0.000075
           36              H       3.192577       8.881323      11.676849       0.418933       0.491041 0.29015266E+01  0.23024944E+02                                 1.199633                            1.124392      -1.548495       2.288970                    0.998334       2.600680       7.477856       0.472382       1.633956      -0.640284      -0.007126      -0.000591       0.004351       0.008370      -0.002111       0.010520      -0.001061       0.009157       0.011480      -0.007858      -0.006165       0.014023              1.245238       1.449439      -0.090182      -0.359551       0.986170       0.071954       1.300105           0.000379
           37              H       0.097475       9.806327      21.420464       0.138657       1.103081 0.84088414E+01  0.83131102E+02                                 1.732580                            1.674538      -1.152056       2.353636                    0.996759       3.360531       9.273869       0.495443       1.250504      -0.716941       0.025002       0.014734      -0.031781       0.043038       0.003451      -0.009097      -0.008232       0.005413       0.017741      -0.010177      -0.005788       0.015965              1.736956       1.667049       0.131194      -0.362688       1.638105      -0.072094       1.905713           0.000305
           38              H       8.197017       6.806877      22.955005       0.151432       1.038056 0.76137171E+01  0.72766471E+02                                 1.610912                            1.551928      -1.030542       2.417143                    0.998286       3.114436       8.205799       0.540249       1.186254      -0.733024      -0.013842      -0.037469      -0.004548       0.040203       0.007795      -0.001815      -0.003552      -0.014879      -0.033532      -0.011752      -0.005176       0.016928              1.611400       1.394323       0.215752      -0.034044       1.898197       0.174087       1.541680           0.000049
           39              H      -1.969289      10.330550      24.856688       0.131093       0.895323 0.65545969E+01  0.62651356E+02                                 1.662622                            1.596091      -1.378938       2.233733                    0.993152       3.830553      11.410706       0.439664       1.457473      -0.670579      -0.010954       0.020821       0.025115       0.034413       0.004124      -0.007726       0.007659      -0.003943       0.020546      -0.013612       0.000850       0.012762              1.701453       1.487859      -0.089633      -0.233027       1.734364       0.238925       1.882137          -0.000190
           40              H       6.815255       9.064079      26.494487       0.091628       0.961998 0.71803631E+01  0.69541753E+02                                 1.690294                            1.624184      -1.069086       2.357011                    0.994474       3.820008      11.099446       0.459041       1.377702      -0.686668      -0.025227       0.023522       0.004798       0.034824      -0.005638       0.000034       0.002702      -0.006756       0.008475      -0.008160       0.001522       0.006638              1.738618       1.986761      -0.366482      -0.183648       1.753533      -0.002636       1.475558           0.002280
           41              H      -1.919258       8.717804      26.523170       0.093473       1.014979 0.80833646E+01  0.81095927E+02                                 1.777487                            1.743238      -1.454082       2.172713                    0.990808       4.155905      12.518345       0.433059       1.409783      -0.678893       0.031900       0.008157       0.007167       0.033697       0.002057       0.001301       0.000082       0.007456      -0.006128      -0.003293      -0.002203       0.005497              1.808774       2.154888       0.234224       0.065061       1.655409      -0.055050       1.616025           0.001579
           42              H      -0.253654       5.586897      26.870234       0.168395       0.921675 0.64663143E+01  0.59414250E+02                                 1.498227                            1.432265      -0.895617       2.471686                    0.999582       3.011864       7.818044       0.560339       1.189655      -0.731431       0.004187      -0.016641      -0.000272       0.017162      -0.004932      -0.002660      -0.000587       0.002631      -0.009503      -0.005556      -0.001446       0.007002              1.525096       1.402883      -0.330618       0.032576       1.872053      -0.200978       1.300352           0.000077
           43              H      -0.261557       7.141930      27.071015       0.161971       0.920527 0.69035499E+01  0.66288543E+02                                 1.646009                            1.597383      -1.322981       2.260983                    0.995418       3.641215      10.577065       0.460218       1.386043      -0.684788       0.003680       0.008414       0.006645       0.011336      -0.001725       0.001537       0.005092       0.002902       0.007004      -0.006564       0.001012       0.005552              1.661970       1.675101       0.405951       0.131783       1.891640       0.142302       1.419168           0.000175
           44              H      -0.969966       6.507092      25.826173       0.178801       0.915738 0.65807258E+01  0.61570652E+02                                 1.575139                            1.511412      -0.924564       2.468444                    0.999310       3.154492       8.641708       0.502902       1.301736      -0.705401      -0.006794      -0.002909      -0.015379       0.017063       0.001747      -0.001055       0.004053      -0.000757       0.013193      -0.005326      -0.001075       0.006400              1.598290       1.329618      -0.070849       0.127317       1.337339      -0.222802       2.127913           0.000152
           45              H       7.265310       3.268776       1.247710       0.172615       0.923141 0.64550295E+01  0.61043477E+02                                 1.672268                            1.561852      -1.189559       2.338771                    0.996863       3.477561      10.075463       0.457038       1.417140      -0.679953       0.011313      -0.012366      -0.005559       0.017658      -0.001038      -0.002240       0.001955       0.000235       0.004053      -0.002154      -0.001719       0.003873              1.751423       1.998503      -0.493953      -0.119740       1.928974      -0.012517       1.326793           0.000181
           46              H       5.718051       3.509245       1.173135       0.175115       0.929819 0.66900628E+01  0.63070713E+02                                 1.613505                            1.539846      -0.936996       2.458735                    0.998868       3.233971       8.994614       0.488824       1.329094      -0.699309      -0.011055      -0.007633      -0.008650       0.015978       0.001692       0.007185       0.001433       0.003689       0.007708      -0.005739      -0.003469       0.009209              1.655871       2.110946       0.285789       0.101113       1.599708       0.009945       1.256959          -0.000003
           47              H       6.573374       4.232255       2.271694       0.172780       0.795350 0.57613735E+01  0.52990866E+02                                 1.518345                            1.480846      -0.910189       2.472288                    0.998253       3.371450       9.653367       0.466558       1.427332      -0.678303       0.000193       0.004530       0.014476       0.015170      -0.000486      -0.002198       0.004116      -0.001396       0.009122      -0.003917      -0.002275       0.006192              1.533431       1.298258      -0.021063       0.006710       1.378054       0.178424       1.923980           0.000460
           48              H       5.160689       8.772310      27.174274       0.160831       0.852912 0.60293103E+01  0.56114597E+02                                 1.590413                            1.513110      -1.117361       2.366482                    0.997180       3.493849      10.078108       0.462161       1.423983      -0.678392       0.011035       0.008013      -0.009818       0.016805       0.002400      -0.002910       0.001170      -0.007480      -0.000647      -0.006018       0.001442       0.004577              1.633870       1.617812       0.160685      -0.190141       1.717560      -0.420373       1.566238           0.000211
           49              H       4.502864       8.374735      28.542453       0.159265       0.951233 0.72570303E+01  0.70108238E+02                                 1.655630                            1.618352      -1.063893       2.388687                    0.997308       3.459829       9.872403       0.468466       1.353375      -0.693303       0.000251       0.001989       0.014816       0.014951      -0.002087      -0.003479       0.003395      -0.004193       0.009806      -0.005262      -0.001799       0.007061              1.668073       1.646564      -0.110007      -0.254258       1.453994       0.091530       1.903660           0.000032
           50              H       4.129651       7.592409      27.234509       0.173452       0.965742 0.72342870E+01  0.69054657E+02                                 1.617455                            1.574744      -0.775608       2.534709                    0.999733       3.143131       8.594286       0.499176       1.285450      -0.710209      -0.006260      -0.013099      -0.012474       0.019141       0.004709       0.002739       0.007036      -0.003120      -0.005316      -0.007093      -0.003253       0.010346              1.638350       1.977268       0.178219       0.324113       1.422304       0.030793       1.515478           0.000196
           51              H      -1.600914      15.891797      28.103603       0.129438       1.025189 0.75405929E+01  0.73634637E+02                                 1.739331                            1.652502      -1.118246       2.360223                    0.997042       3.573233      10.289922       0.461870       1.358032      -0.691904       0.030038      -0.026278       0.001450       0.039936      -0.011125      -0.000803      -0.001931      -0.002460      -0.024258      -0.009582      -0.005689       0.015271              1.782379       1.914184      -0.424392       0.001296       1.932683       0.181328       1.500270           0.001395
           52              H       0.972922       3.153351       0.949407       0.136955       1.024237 0.73854401E+01  0.72335657E+02                                 1.777320                            1.660430      -1.560748       2.146829                    0.992711       3.868318      11.458833       0.446719       1.399896      -0.681071       0.000348       0.021397       0.024380       0.032440       0.000111       0.000087       0.005163      -0.008138      -0.009863      -0.005637      -0.002427       0.008063              1.855319       1.629831      -0.156689       0.082380       2.134562       0.492070       1.801564           0.000724
           53              H       9.580949       1.279295      26.514565       0.154132       1.098787 0.83152729E+01  0.81756717E+02                                 1.720021                            1.659777      -1.068278       2.403876                    0.997695       3.230380       8.812706       0.501424       1.242379      -0.720040      -0.028742      -0.001873      -0.027888       0.040092      -0.002556       0.011882      -0.003336       0.017050       0.003668      -0.010246      -0.007284       0.017529              1.724884       1.775803       0.007038       0.355241       1.599626       0.160286       1.799223          -0.000325
           54              H      -0.223357       4.851062       0.120469       0.094733       1.074152 0.83805830E+01  0.83633828E+02                                 1.766649                            1.715023      -0.949759       2.415549                    0.996639       3.715144      10.651018       0.466339       1.316124      -0.700624       0.029837       0.020948      -0.001123       0.036473       0.006399      -0.003362       0.005142       0.005763      -0.027593      -0.012825       0.001208       0.011617              1.802107       1.989343       0.221971       0.000218       1.930168      -0.103365       1.486810           0.002502
           55              H       9.099011       4.023849       1.069876       0.106279       0.954399 0.71407208E+01  0.69540586E+02                                 1.722429                            1.651961      -1.320670       2.248867                    0.992464       3.946007      11.759444       0.438855       1.433140      -0.675251      -0.005669      -0.012081       0.036143       0.038528      -0.004092      -0.004506      -0.001305      -0.012420       0.017737      -0.011646       0.004480       0.007166              1.767274       1.642554      -0.040933      -0.102098       1.633287      -0.250734       2.025980           0.002767
           56              H       4.618771       8.052506       4.184850       0.140334       1.008077 0.75177336E+01  0.73455918E+02                                 1.730263                            1.658125      -1.246510       2.311098                    0.994290       3.560552      10.302348       0.457075       1.371446      -0.689264       0.026577       0.025177       0.000628       0.036614       0.010273      -0.003526      -0.002052      -0.000496      -0.010949      -0.008725      -0.004305       0.013030              1.750756       2.013879       0.415837      -0.030982       1.665561       0.064095       1.572826           0.000424
           57              H       2.477791       5.192528       2.369216       0.131071       0.995100 0.74132726E+01  0.72522977E+02                                 1.731098                            1.655306      -1.428830       2.206617                    0.993316       3.818621      11.227120       0.451713       1.386047      -0.684212      -0.008104      -0.022217      -0.024280       0.033894       0.006677       0.001198       0.007265       0.001823       0.033067      -0.013246      -0.001068       0.014314              1.766003       1.655172       0.130375      -0.009799       1.778304       0.327670       1.864532           0.000425
           58              H       1.383667       6.492664       5.983274       0.136387       1.129780 0.85186602E+01  0.84420780E+02                                 1.752751                            1.679098      -1.154739       2.347563                    0.996726       3.383585       9.323646       0.497985       1.241114      -0.718886      -0.025188      -0.003304       0.033953       0.042405      -0.000454      -0.013044       0.000857       0.012991       0.014282      -0.009071      -0.008448       0.017519              1.765474       1.856344       0.113273      -0.356818       1.473931       0.092993       1.966147           0.000511
           59              H       3.740304       6.205704       0.424508       0.092027       1.167336 0.89133072E+01  0.89464843E+02                                 1.806791                            1.721750      -0.843080       2.462972                    0.998132       3.576825       9.965398       0.489283       1.247190      -0.716987      -0.023171       0.010017      -0.023815       0.034704      -0.002614       0.005889       0.006665       0.003531       0.012608      -0.010483       0.000781       0.009701              1.863026       2.220420      -0.272769       0.286141       1.628514      -0.287441       1.740144           0.001837
           60              H       4.336565       4.977709       1.210423       0.101619       1.082996 0.81795740E+01  0.81013761E+02                                 1.759193                            1.678828      -1.176465       2.310279                    0.994928       3.723698      10.583939       0.478591       1.292151      -0.704895      -0.001345      -0.034767       0.007847       0.035667       0.003196       0.003441       0.004306      -0.009247       0.028820      -0.010647      -0.001471       0.012119              1.806023       1.695607       0.042520      -0.133702       2.260257      -0.247395       1.462206           0.001110
           61              H       2.555923      13.530391      24.667380       0.419426       0.477524 0.28994781E+01  0.23012017E+02                                 1.177458                            1.125483      -1.600774       2.263439                    0.998599       2.595655       7.471782       0.471066       1.638285      -0.639655      -0.001180      -0.004097       0.011025       0.011821      -0.007000      -0.003513      -0.003815       0.007048      -0.024655      -0.011566      -0.000433       0.011999              1.202492       1.025075      -0.040434       0.095591       1.039663      -0.178468       1.542737          -0.000242
           62              H       3.071056      13.754829      23.347962       0.435438       0.508045 0.31843061E+01  0.25330326E+02                                 1.166273                            1.138703      -1.204568       2.509446                    0.999956       2.082148       5.600020       0.504246       1.526994      -0.664916       0.018833       0.001887      -0.022838       0.029662      -0.006499      -0.008265      -0.004377       0.015290       0.031653      -0.017176       0.001490       0.015686              1.166563       1.262059      -0.038086      -0.212279       0.992605      -0.014351       1.245026          -0.000054
           63              H      -0.697755      15.406050      25.585236       0.416816       0.494814 0.30106620E+01  0.24118040E+02                                 1.210122                            1.150855      -1.540398       2.302846                    0.997865       2.571471       7.434462       0.463464       1.649720      -0.638603      -0.014393       0.008455      -0.001089       0.016728      -0.008706       0.003378      -0.001475       0.005292       0.014975      -0.011638       0.002147       0.009492              1.238154       1.644544      -0.051702      -0.104387       0.995150       0.006787       1.074768           0.000066
           64              H       0.650267      15.165580      26.018349       0.418933       0.491044 0.29015514E+01  0.23025206E+02                                 1.199641                            1.124399      -1.548483       2.288974                    0.998334       2.600696       7.477928       0.472379       1.633963      -0.640283       0.007125       0.000592       0.004351       0.008370      -0.002110      -0.010520       0.001062       0.009156       0.011480      -0.007857      -0.006166       0.014023              1.245247       1.449451      -0.090183       0.359555       0.986175      -0.071955       1.300114           0.000371
           65              H       2.239860       1.790693      21.604036       0.138657       1.103087 0.84089015E+01  0.83131874E+02                                 1.732589                            1.674546      -1.152065       2.353632                    0.996758       3.360542       9.273920       0.495441       1.250507      -0.716941       0.025003       0.014734       0.031781       0.043038       0.003451       0.009097       0.008232       0.005412       0.017740      -0.010177      -0.005788       0.015965              1.736965       1.667058       0.131195       0.362692       1.638113       0.072095       1.905724           0.000302
           66              H       6.054632      14.822511      20.069495       0.151430       1.038064 0.76138021E+01  0.72767565E+02                                 1.610929                            1.551944      -1.030548       2.417141                    0.998286       3.114449       8.205878       0.540242       1.186265      -0.733022      -0.013842      -0.037470       0.004548       0.040203       0.007795       0.001815       0.003552      -0.014879      -0.033531      -0.011752      -0.005176       0.016927              1.611418       1.394336       0.215755       0.034045       1.898220      -0.174090       1.541697           0.000052
           67              H       0.173096       2.314915      18.167812       0.131094       0.895322 0.65545852E+01  0.62651220E+02                                 1.662620                            1.596090      -1.378939       2.233733                    0.993152       3.830550      11.410697       0.439664       1.457473      -0.670579      -0.010954       0.020821      -0.025115       0.034413       0.004124       0.007726      -0.007659      -0.003943       0.020546      -0.013612       0.000850       0.012762              1.701452       1.487858      -0.089633       0.233027       1.734363      -0.238924       1.882136          -0.000187
           68              H       8.957641       1.048445      16.530013       0.091628       0.961999 0.71803688E+01  0.69541818E+02                                 1.690295                            1.624184      -1.069085       2.357011                    0.994474       3.820009      11.099448       0.459041       1.377701      -0.686668      -0.025227       0.023522      -0.004799       0.034824      -0.005638      -0.000034      -0.002702      -0.006756       0.008475      -0.008160       0.001522       0.006638              1.738618       1.986762      -0.366482       0.183648       1.753533       0.002635       1.475559           0.002284
           69              H       0.223127       0.702170      16.501330       0.093473       1.014978 0.80833537E+01  0.81095794E+02                                 1.777486                            1.743237      -1.454081       2.172713                    0.990808       4.155904      12.518342       0.433059       1.409784      -0.678893       0.031900       0.008157      -0.007168       0.033697       0.002057      -0.001301      -0.000082       0.007456      -0.006128      -0.003293      -0.002203       0.005497              1.808773       2.154887       0.234223      -0.065061       1.655408       0.055050       1.616024           0.001582
           70              H      -2.396039      13.602532      16.154266       0.168395       0.921675 0.64663133E+01  0.59414237E+02                                 1.498226                            1.432264      -0.895616       2.471686                    0.999582       3.011865       7.818045       0.560340       1.189655      -0.731431       0.004187      -0.016641       0.000272       0.017162      -0.004932       0.002660       0.000587       0.002631      -0.009503      -0.005556      -0.001446       0.007002              1.525096       1.402883      -0.330618      -0.032576       1.872053       0.200978       1.300351           0.000083
           71              H      -2.403943      15.157565      15.953485       0.161971       0.920527 0.69035584E+01  0.66288638E+02                                 1.646009                            1.597383      -1.322981       2.260983                    0.995418       3.641216      10.577065       0.460218       1.386042      -0.684788       0.003680       0.008414      -0.006645       0.011336      -0.001725      -0.001537      -0.005092       0.002902       0.007004      -0.006564       0.001012       0.005552              1.661970       1.675100       0.405951      -0.131783       1.891641      -0.142303       1.419168           0.000179
           72              H      -3.112351      14.522727      17.198327       0.178800       0.915740 0.65807467E+01  0.61570925E+02                                 1.575144                            1.511417      -0.924567       2.468443                    0.999310       3.154499       8.641746       0.502899       1.301741      -0.705400      -0.006794      -0.002909       0.015379       0.017063       0.001747       0.001055      -0.004053      -0.000757       0.013193      -0.005326      -0.001075       0.006400              1.598296       1.329622      -0.070849      -0.127318       1.337343       0.222804       2.127923           0.000157
           73              H       5.122925      11.284410      13.093790       0.172615       0.923141 0.64550358E+01  0.61043546E+02                                 1.672268                            1.561852      -1.189559       2.338771                    0.996863       3.477560      10.075458       0.457038       1.417140      -0.679953       0.011313      -0.012366       0.005559       0.017658      -0.001038       0.002240      -0.001955       0.000235       0.004053      -0.002154      -0.001719       0.003873              1.751424       1.998502      -0.493953       0.119739       1.928975       0.012518       1.326793           0.000185
           74              H       3.575665      11.524879      13.168365       0.175115       0.929821 0.66900754E+01  0.63070847E+02                                 1.613505                            1.539846      -0.936997       2.458735                    0.998868       3.233971       8.994608       0.488825       1.329092      -0.699310      -0.011054      -0.007633       0.008650       0.015977       0.001692      -0.007185      -0.001433       0.003689       0.007709      -0.005739      -0.003469       0.009209              1.655871       2.110945       0.285790      -0.101112       1.599709      -0.009944       1.256959           0.000004
           75              H       4.430989      12.247890      12.069806       0.172780       0.795349 0.57613664E+01  0.52990781E+02                                 1.518343                            1.480845      -0.910187       2.472289                    0.998253       3.371447       9.653354       0.466559       1.427331      -0.678303       0.000193       0.004530      -0.014476       0.015170      -0.000486       0.002198      -0.004116      -0.001396       0.009122      -0.003917      -0.002275       0.006192              1.533429       1.298257      -0.021063      -0.006710       1.378053      -0.178424       1.923978           0.000463
           76              H       7.303075       0.756676      15.850226       0.160831       0.852912 0.60293176E+01  0.56114683E+02                                 1.590414                            1.513111      -1.117362       2.366481                    0.997180       3.493850      10.078113       0.462161       1.423983      -0.678392       0.011036       0.008013       0.009818       0.016805       0.002400       0.002910      -0.001170      -0.007480      -0.000647      -0.006018       0.001442       0.004577              1.633871       1.617813       0.160686       0.190142       1.717561       0.420373       1.566238           0.000214
           77              H       6.645249       0.359100      14.482047       0.159265       0.951231 0.72570180E+01  0.70108089E+02                                 1.655629                            1.618351      -1.063892       2.388688                    0.997308       3.459826       9.872393       0.468466       1.353376      -0.693303       0.000251       0.001989      -0.014816       0.014951      -0.002087       0.003479      -0.003395      -0.004193       0.009807      -0.005262      -0.001799       0.007061              1.668071       1.646562      -0.110007       0.254258       1.453993      -0.091530       1.903659           0.000036
           78              H       1.987266      15.608043      15.789991       0.173452       0.965742 0.72342818E+01  0.69054590E+02                                 1.617454                            1.574743      -0.775607       2.534709                    0.999733       3.143131       8.594283       0.499176       1.285449      -0.710209      -0.006260      -0.013099       0.012474       0.019141       0.004709      -0.002739      -0.007036      -0.003120      -0.005316      -0.007093      -0.003253       0.010346              1.638349       1.977265       0.178219      -0.324113       1.422303      -0.030793       1.515477           0.000203
           79              H       0.541471       7.876162      14.920897       0.129438       1.025182 0.75405250E+01  0.73633793E+02                                 1.739323                            1.652494      -1.118232       2.360231                    0.997042       3.573214      10.289848       0.461871       1.358031      -0.691904       0.030038      -0.026278      -0.001450       0.039936      -0.011125       0.000803       0.001931      -0.002460      -0.024257      -0.009581      -0.005690       0.015271              1.782370       1.914174      -0.424390      -0.001296       1.932674      -0.181326       1.500263           0.001401
           80              H      -1.169464      11.168985      13.392093       0.136956       1.024230 0.73853821E+01  0.72334955E+02                                 1.777314                            1.660424      -1.560740       2.146834                    0.992711       3.868303      11.458783       0.446719       1.399899      -0.681071       0.000348       0.021397      -0.024380       0.032440       0.000111      -0.000087      -0.005163      -0.008138      -0.009863      -0.005637      -0.002427       0.008064              1.855313       1.629826      -0.156688      -0.082379       2.134554      -0.492068       1.801558           0.000728
           81              H       7.438564       9.294930      16.509935       0.154132       1.098786 0.83152678E+01  0.81756671E+02                                 1.720021                            1.659778      -1.068276       2.403877                    0.997695       3.230380       8.812712       0.501423       1.242381      -0.720040      -0.028742      -0.001873       0.027888       0.040092      -0.002556      -0.011882       0.003336       0.017050       0.003668      -0.010246      -0.007284       0.017529              1.724885       1.775803       0.007038      -0.355241       1.599627      -0.160286       1.799225          -0.000315
           82              H      -2.365742      12.866696      14.221031       0.094733       1.074149 0.83805563E+01  0.83633488E+02                                 1.766646                            1.715020      -0.949755       2.415551                    0.996639       3.715137      10.650990       0.466339       1.316124      -0.700624       0.029837       0.020948       0.001122       0.036473       0.006399       0.003362      -0.005142       0.005763      -0.027592      -0.012825       0.001208       0.011617              1.802103       1.989339       0.221970      -0.000218       1.930164       0.103365       1.486807           0.002507
           83              H       6.956626      12.039483      13.271624       0.106279       0.954398 0.71407182E+01  0.69540553E+02                                 1.722428                            1.651960      -1.320670       2.248867                    0.992464       3.946006      11.759440       0.438855       1.433140      -0.675251      -0.005669      -0.012081      -0.036143       0.038528      -0.004092       0.004506       0.001305      -0.012420       0.017736      -0.011646       0.004480       0.007166              1.767273       1.642553      -0.040933       0.102098       1.633287       0.250734       2.025979           0.002770
           84              H       6.761156       0.036872      10.156650       0.140333       1.008068 0.75176327E+01  0.73454598E+02                                 1.730244                            1.658108      -1.246492       2.311107                    0.994290       3.560517      10.302183       0.457080       1.371437      -0.689266       0.026576       0.025177      -0.000629       0.036614       0.010272       0.003526       0.002051      -0.000497      -0.010950      -0.008725      -0.004305       0.013030              1.750737       2.013855       0.415831       0.030981       1.665545      -0.064094       1.572810           0.000426
           85              H       0.335405      13.208163      11.972284       0.131070       0.995095 0.74132218E+01  0.72522337E+02                                 1.731091                            1.655300      -1.428814       2.206625                    0.993316       3.818604      11.227050       0.451714       1.386046      -0.684212      -0.008104      -0.022217       0.024280       0.033894       0.006677      -0.001199      -0.007265       0.001823       0.033066      -0.013246      -0.001068       0.014314              1.765996       1.655166       0.130375       0.009798       1.778297      -0.327669       1.864525           0.000429
           86              H      -0.758719      14.508298       8.358226       0.136385       1.129757 0.85184343E+01  0.84417986E+02                                 1.752729                            1.679078      -1.154681       2.347592                    0.996727       3.383544       9.323504       0.497987       1.241118      -0.718886      -0.025188      -0.003304      -0.033954       0.042405      -0.000454       0.013043      -0.000857       0.012991       0.014283      -0.009071      -0.008447       0.017518              1.765452       1.856320       0.113271       0.356812       1.473914      -0.092991       1.966122           0.000507
           87              H       1.597919      14.221339      13.916992       0.092027       1.167333 0.89132823E+01  0.89464534E+02                                 1.806789                            1.721748      -0.843082       2.462971                    0.998132       3.576820       9.965382       0.489283       1.247191      -0.716987      -0.023171       0.010017       0.023815       0.034704      -0.002614      -0.005889      -0.006665       0.003532       0.012608      -0.010483       0.000781       0.009702              1.863024       2.220416      -0.272768      -0.286141       1.628513       0.287441       1.740142           0.001844
           88              H       2.194179      12.993344      13.131077       0.101618       1.082996 0.81795746E+01  0.81013752E+02                                 1.759192                            1.678827      -1.176467       2.310278                    0.994928       3.723696      10.583925       0.478592       1.292149      -0.704896      -0.001345      -0.034767      -0.007847       0.035667       0.003196      -0.003441      -0.004306      -0.009247       0.028820      -0.010647      -0.001471       0.012118              1.806022       1.695605       0.042521       0.133702       2.260256       0.247396       1.462206           0.001116
           89              H       4.698309       5.514757      18.357120       0.419425       0.477523 0.28994641E+01  0.23011874E+02                                 1.177455                            1.125480      -1.600768       2.263442                    0.998599       2.595648       7.471753       0.471067       1.638284      -0.639656      -0.001180      -0.004097      -0.011025       0.011820      -0.007000       0.003514       0.003815       0.007048      -0.024655      -0.011566      -0.000433       0.011999              1.202488       1.025073      -0.040434      -0.095591       1.039660       0.178467       1.542732          -0.000240
           90              H       5.213442       5.739194      19.676538       0.435439       0.508045 0.31843087E+01  0.25330350E+02                                 1.166273                            1.138703      -1.204568       2.509446                    0.999956       2.082147       5.600017       0.504247       1.526993      -0.664916       0.018833       0.001887       0.022838       0.029662      -0.006499       0.008265       0.004377       0.015290       0.031654      -0.017176       0.001490       0.015686              1.166563       1.262059      -0.038086       0.212278       0.992605       0.014351       1.245026          -0.000051
           91              H       1.444631       7.390415      17.439264       0.416815       0.494815 0.30106664E+01  0.24118071E+02                                 1.210120                            1.150853      -1.540401       2.302844                    0.997865       2.571469       7.434442       0.463466       1.649714      -0.638604      -0.014393       0.008455       0.001090       0.016728      -0.008706      -0.003378       0.001475       0.005292       0.014975      -0.011638       0.002147       0.009492              1.238153       1.644542      -0.051702       0.104387       0.995149      -0.006787       1.074767           0.000070
           92              H       2.792652       7.149946      17.006151       0.418933       0.491040 0.29015189E+01  0.23024873E+02                                 1.199632                            1.124392      -1.548494       2.288970                    0.998334       2.600678       7.477853       0.472382       1.633959      -0.640284       0.007126       0.000591      -0.004351       0.008370      -0.002111       0.010520      -0.001061       0.009157       0.011480      -0.007858      -0.006165       0.014023              1.245237       1.449439      -0.090182      -0.359550       0.986169       0.071954       1.300105           0.000375
           93              H       5.887754       6.224942       7.262536       0.138655       1.103077 0.84088015E+01  0.83130624E+02                                 1.732578                            1.674536      -1.152043       2.353644                    0.996759       3.360522       9.273845       0.495442       1.250508      -0.716941      -0.025002      -0.014734       0.031781       0.043038       0.003451      -0.009097      -0.008232       0.005413       0.017741      -0.010177      -0.005788       0.015965              1.736954       1.667048       0.131194      -0.362689       1.638103      -0.072095       1.905712           0.000325
           94              H      -2.211788       9.224392       5.727995       0.151428       1.038060 0.76137604E+01  0.72767066E+02                                 1.610926                            1.551941      -1.030533       2.417149                    0.998286       3.114439       8.205846       0.540242       1.186266      -0.733022       0.013842       0.037470       0.004549       0.040203       0.007795      -0.001815      -0.003552      -0.014879      -0.033531      -0.011751      -0.005176       0.016927              1.611414       1.394334       0.215755      -0.034045       1.898215       0.174090       1.541693           0.000078
           95              H       7.954518       5.700719       3.826312       0.131094       0.895322 0.65545875E+01  0.62651241E+02                                 1.662620                            1.596089      -1.378936       2.233734                    0.993152       3.830549      11.410690       0.439665       1.457472      -0.670579       0.010954      -0.020821      -0.025115       0.034413       0.004124      -0.007726       0.007660      -0.003943       0.020546      -0.013611       0.000849       0.012762              1.701452       1.487857      -0.089633      -0.233027       1.734362       0.238925       1.882135          -0.000185
           96              H      -0.830026       6.967190       2.188513       0.091629       0.961996 0.71803451E+01  0.69541539E+02                                 1.690293                            1.624182      -1.069087       2.357011                    0.994474       3.820003      11.099431       0.459041       1.377703      -0.686668       0.025227      -0.023522      -0.004799       0.034824      -0.005638       0.000034       0.002702      -0.006756       0.008475      -0.008160       0.001522       0.006638              1.738616       1.986759      -0.366481      -0.183648       1.753531      -0.002636       1.475557           0.002285
           97              H       7.904487       7.313465       2.159830       0.093473       1.014979 0.80833650E+01  0.81095932E+02                                 1.777487                            1.743238      -1.454083       2.172712                    0.990808       4.155905      12.518346       0.433059       1.409783      -0.678893      -0.031900      -0.008157      -0.007168       0.033697       0.002057       0.001301       0.000082       0.007456      -0.006129      -0.003293      -0.002203       0.005497              1.808774       2.154888       0.234224       0.065061       1.655409      -0.055050       1.616025           0.001582
           98              H       6.238883      10.444372       1.812766       0.168395       0.921675 0.64663154E+01  0.59414264E+02                                 1.498227                            1.432265      -0.895618       2.471686                    0.999582       3.011864       7.818044       0.560339       1.189655      -0.731431      -0.004188       0.016641       0.000272       0.017162      -0.004932      -0.002660      -0.000587       0.002631      -0.009503      -0.005556      -0.001446       0.007002              1.525096       1.402884      -0.330618       0.032576       1.872054      -0.200978       1.300352           0.000086
           99              H       6.246786       8.889339       1.611985       0.161971       0.920527 0.69035553E+01  0.66288598E+02                                 1.646009                            1.597382      -1.322980       2.260983                    0.995418       3.641215      10.577060       0.460218       1.386042      -0.684788      -0.003680      -0.008414      -0.006645       0.011336      -0.001725       0.001537       0.005092       0.002902       0.007004      -0.006564       0.001012       0.005552              1.661969       1.675101       0.405951       0.131783       1.891640       0.142303       1.419168           0.000178
          100              H       6.955195       9.524177       2.856827       0.178800       0.915737 0.65807224E+01  0.61570638E+02                                 1.575141                            1.511414      -0.924560       2.468446                    0.999310       3.154493       8.641724       0.502900       1.301741      -0.705400       0.006794       0.002909       0.015379       0.017063       0.001747      -0.001055       0.004053      -0.000757       0.013193      -0.005326      -0.001075       0.006400              1.598293       1.329619      -0.070849       0.127317       1.337341      -0.222803       2.127918           0.000164
          101              H      -1.280081      12.762493      27.435289       0.172615       0.923142 0.64550424E+01  0.61043622E+02                                 1.672269                            1.561853      -1.189561       2.338769                    0.996863       3.477563      10.075467       0.457038       1.417139      -0.679953      -0.011313       0.012366       0.005559       0.017658      -0.001038      -0.002240       0.001955       0.000235       0.004054      -0.002154      -0.001719       0.003873              1.751424       1.998504      -0.493954      -0.119739       1.928976      -0.012518       1.326794           0.000180
          102              H       0.267178      12.522024      27.509865       0.175115       0.929817 0.66900385E+01  0.63070411E+02                                 1.613500                            1.539842      -0.936991       2.458738                    0.998868       3.233965       8.994585       0.488826       1.329092      -0.699310       0.011055       0.007633       0.008650       0.015978       0.001692       0.007185       0.001433       0.003689       0.007708      -0.005739      -0.003469       0.009209              1.655866       2.110939       0.285788       0.101112       1.599704       0.009945       1.256956          -0.000003
          103              H      -0.588145      11.799014      26.411306       0.172780       0.795349 0.57613661E+01  0.52990782E+02                                 1.518344                            1.480845      -0.910189       2.472288                    0.998253       3.371448       9.653360       0.466559       1.427332      -0.678303      -0.000193      -0.004530      -0.014476       0.015170      -0.000486      -0.002198       0.004116      -0.001396       0.009122      -0.003917      -0.002275       0.006192              1.533430       1.298257      -0.021063       0.006710       1.378053       0.178424       1.923979           0.000455
          104              H       0.824540       7.258959       1.508726       0.160831       0.852912 0.60293134E+01  0.56114631E+02                                 1.590414                            1.513110      -1.117359       2.366482                    0.997180       3.493849      10.078107       0.462161       1.423983      -0.678392      -0.011035      -0.008013       0.009818       0.016804       0.002400      -0.002910       0.001170      -0.007480      -0.000647      -0.006018       0.001442       0.004577              1.633870       1.617812       0.160685      -0.190141       1.717560      -0.420373       1.566238           0.000214
          105              H       1.482365       7.656534       0.140547       0.159265       0.951234 0.72570396E+01  0.70108349E+02                                 1.655631                            1.618353      -1.063895       2.388686                    0.997308       3.459831       9.872410       0.468466       1.353375      -0.693303      -0.000251      -0.001989      -0.014816       0.014951      -0.002087      -0.003479       0.003395      -0.004193       0.009806      -0.005262      -0.001799       0.007061              1.668074       1.646565      -0.110007      -0.254258       1.453995       0.091530       1.903662           0.000031
          106              H       1.855578       8.438860       1.448492       0.173451       0.965743 0.72342957E+01  0.69054770E+02                                 1.617457                            1.574746      -0.775608       2.534708                    0.999733       3.143133       8.594297       0.499175       1.285452      -0.710209       0.006260       0.013099       0.012474       0.019141       0.004709       0.002739       0.007035      -0.003120      -0.005316      -0.007093      -0.003253       0.010346              1.638352       1.977270       0.178219       0.324115       1.422306       0.030793       1.515480           0.000205
          107              H       7.586143       0.139472       0.579397       0.129438       1.025207 0.75407611E+01  0.73636691E+02                                 1.739350                            1.652519      -1.118278       2.360206                    0.997042       3.573273      10.290067       0.461868       1.358029      -0.691904      -0.030037       0.026278      -0.001449       0.039936      -0.011125      -0.000804      -0.001931      -0.002462      -0.024259      -0.009583      -0.005688       0.015271              1.782399       1.914206      -0.424400       0.001296       1.932706       0.181332       1.500285           0.001396
          108              H       5.012307      12.877918      27.733593       0.136955       1.024245 0.73855146E+01  0.72336555E+02                                 1.777328                            1.660436      -1.560762       2.146821                    0.992711       3.868337      11.458896       0.446719       1.399893      -0.681071      -0.000347      -0.021397      -0.024380       0.032440       0.000111       0.000086       0.005163      -0.008139      -0.009864      -0.005637      -0.002427       0.008064              1.855327       1.629838      -0.156690       0.082381       2.134572       0.492073       1.801572           0.000722
          109              H      -3.595720      14.751974       2.168435       0.154133       1.098785 0.83152511E+01  0.81756448E+02                                 1.720018                            1.659775      -1.068275       2.403877                    0.997695       3.230376       8.812692       0.501424       1.242379      -0.720040       0.028742       0.001873       0.027888       0.040092      -0.002556       0.011882      -0.003336       0.017050       0.003668      -0.010246      -0.007284       0.017529              1.724882       1.775801       0.007038       0.355241       1.599624       0.160285       1.799221          -0.000305
          110              H       6.208586      11.180207      28.562531       0.094733       1.074150 0.83805645E+01  0.83633598E+02                                 1.766648                            1.715021      -0.949757       2.415550                    0.996639       3.715140      10.651004       0.466339       1.316125      -0.700624      -0.029837      -0.020948       0.001122       0.036473       0.006399      -0.003362       0.005142       0.005763      -0.027593      -0.012825       0.001208       0.011617              1.802105       1.989341       0.221970       0.000218       1.930166      -0.103365       1.486808           0.002501
          111              H      -3.113782      12.007420      27.613124       0.106279       0.954399 0.71407196E+01  0.69540572E+02                                 1.722429                            1.651960      -1.320671       2.248867                    0.992464       3.946007      11.759444       0.438855       1.433140      -0.675251       0.005669       0.012081      -0.036143       0.038528      -0.004092      -0.004506      -0.001305      -0.012420       0.017737      -0.011646       0.004480       0.007166              1.767274       1.642554      -0.040933      -0.102097       1.633287      -0.250734       2.025980           0.002763
          112              H       1.366458       7.978763      24.498150       0.140333       1.008081 0.75177694E+01  0.73456374E+02                                 1.730269                            1.658130      -1.246512       2.311096                    0.994290       3.560563      10.302396       0.457074       1.371448      -0.689263      -0.026577      -0.025176      -0.000628       0.036614       0.010273      -0.003526      -0.002052      -0.000495      -0.010949      -0.008725      -0.004305       0.013030              1.750762       2.013887       0.415839      -0.030982       1.665567       0.064095       1.572831           0.000415
          113              H       3.507438      10.838741      26.313784       0.131071       0.995106 0.74133301E+01  0.72523675E+02                                 1.731104                            1.655311      -1.428840       2.206611                    0.993316       3.818636      11.227172       0.451713       1.386045      -0.684212       0.008104       0.022217       0.024280       0.033894       0.006677       0.001198       0.007265       0.001824       0.033067      -0.013246      -0.001068       0.014314              1.766009       1.655178       0.130376      -0.009800       1.778311       0.327672       1.864539           0.000422
          114              H       4.601562       9.538605      22.699726       0.136386       1.129787 0.85187343E+01  0.84421731E+02                                 1.752761                            1.679107      -1.154746       2.347559                    0.996726       3.383600       9.323711       0.497982       1.241118      -0.718885       0.025188       0.003304      -0.033953       0.042405      -0.000454      -0.013044       0.000857       0.012991       0.014281      -0.009071      -0.008448       0.017518              1.765484       1.856356       0.113275      -0.356821       1.473939       0.092994       1.966159           0.000488
          115              H       2.244925       9.825565      28.258492       0.092027       1.167336 0.89133118E+01  0.89464915E+02                                 1.806792                            1.721752      -0.843080       2.462972                    0.998132       3.576827       9.965410       0.489282       1.247192      -0.716987       0.023171      -0.010017       0.023815       0.034704      -0.002614       0.005889       0.006665       0.003531       0.012607      -0.010483       0.000781       0.009701              1.863028       2.220422      -0.272769       0.286142       1.628515      -0.287441       1.740145           0.001839
          116              H       1.648664      11.053560      27.472577       0.101619       1.082995 0.81795693E+01  0.81013712E+02                                 1.759194                            1.678828      -1.176462       2.310280                    0.994928       3.723698      10.583942       0.478591       1.292152      -0.704895       0.001345       0.034767      -0.007847       0.035667       0.003196       0.003441       0.004306      -0.009247       0.028820      -0.010647      -0.001471       0.012118              1.806024       1.695607       0.042520      -0.133702       2.260258      -0.247396       1.462207           0.001109
          117              H       3.429306       2.500878       4.015620       0.419425       0.477523 0.28994705E+01  0.23011939E+02                                 1.177456                            1.125482      -1.600771       2.263440                    0.998599       2.595651       7.471765       0.471067       1.638284      -0.639655       0.001180       0.004097      -0.011025       0.011820      -0.007000      -0.003514      -0.003815       0.007048      -0.024655      -0.011566      -0.000433       0.011999              1.202490       1.025074      -0.040434       0.095590       1.039661      -0.178468       1.542734          -0.000238
          118              H       2.914173       2.276440       5.335038       0.435439       0.508045 0.31843068E+01  0.25330335E+02                                 1.166273                            1.138703      -1.204567       2.509447                    0.999956       2.082148       5.600022       0.504246       1.526994      -0.664916      -0.018833      -0.001887       0.022838       0.029662      -0.006499      -0.008265      -0.004377       0.015290       0.031653      -0.017176       0.001490       0.015686              1.166563       1.262059      -0.038086      -0.212278       0.992605      -0.014351       1.245026          -0.000036
          119              H       6.682984       0.625219       3.097764       0.416816       0.494813 0.30106578E+01  0.24117994E+02                                 1.210120                            1.150853      -1.540398       2.302846                    0.997865       2.571468       7.434447       0.463465       1.649718      -0.638604       0.014393      -0.008455       0.001089       0.016728      -0.008706       0.003378      -0.001475       0.005292       0.014975      -0.011638       0.002147       0.009492              1.238152       1.644541      -0.051702      -0.104387       0.995149       0.006787       1.074767           0.000071
          120              H       5.334962       0.865689       2.664651       0.418933       0.491042 0.29015369E+01  0.23025059E+02                                 1.199637                            1.124396      -1.548492       2.288970                    0.998334       2.600689       7.477901       0.472380       1.633962      -0.640283      -0.007125      -0.000592      -0.004351       0.008370      -0.002111      -0.010520       0.001061       0.009157       0.011480      -0.007858      -0.006165       0.014023              1.245243       1.449446      -0.090183       0.359553       0.986173      -0.071955       1.300110           0.000375
          121              C       4.316802      12.302396       8.794208       0.582416      22.457422 0.25017635E+03  0.51820849E+04                                 7.359308                            5.623863       0.051569       2.076421                    0.999630      22.311530      62.516528       0.623725       0.474083      -1.018446       0.000888      -0.060824       0.007287       0.061265      -0.032335      -0.078453       0.014544       0.092005       0.181952      -0.087586      -0.037037       0.124623              8.446780       6.603619       1.074364       2.128351      12.732816      -0.368779       6.003904          -0.001554
          122              C       4.719738      13.742004       8.779866       0.018347      36.719854 0.43811308E+03  0.10252668E+05                                 9.587961                            6.974902       0.024738       2.018370                    0.999290      26.904428      75.538407       0.628542       0.416410      -1.071183       0.023522       0.041216      -0.001324       0.047474      -0.001099       0.003039       0.001772       0.037607       0.024435      -0.023020       0.007097       0.015923             11.568595       7.460878       1.704754       3.179028      16.860294      -1.648985      10.384614           0.012409
          123              C       4.319348      14.567614       7.732937      -0.107191      32.303971 0.42911077E+03  0.10110838E+05                                 8.998928                            7.058643      -0.173465       1.925926                    0.999126      29.426232      86.221859       0.597013       0.435416      -1.046639       0.016283       0.000997       0.001560       0.016388      -0.021375      -0.024614       0.035986       0.070992       0.021128      -0.059316      -0.002217       0.061533             10.249783       6.593713       0.304676       2.303256      13.668184      -4.291704      10.487452           0.051627
          124              C       4.772056      15.870956       7.661229       0.013423      37.740487 0.42895454E+03  0.99722125E+04                                 9.793073                            6.883293       0.005169       2.014206                    0.999190      26.711503      74.425793       0.636082       0.414202      -1.074033       0.017460      -0.019700       0.032229       0.041613       0.008561      -0.008727       0.023746       0.017848      -0.044496      -0.035663       0.015816       0.019848             12.639794       7.790534      -0.035255       4.287651      13.566761      -6.317113      16.562087          -0.003565
          125              C       9.884244       0.336657       8.665134      -0.191033      35.139065 0.44612254E+03  0.10555882E+05                                 9.342380                            7.071914       0.008281       1.973730                    0.999515      29.793544      85.917435       0.615765       0.420389      -1.061717      -0.001381       0.003659      -0.032558       0.032792      -0.008581      -0.044074       0.022272       0.014541      -0.132533      -0.068202       0.010859       0.057343             11.081827       7.911988       0.269305       4.970681       9.101563      -3.096264      16.231929           0.036945
          126              C       5.956206      15.571172       9.743615       0.279038      30.846000 0.34819429E+03  0.77379884E+04                                 8.740505                            6.376930       0.089152       2.059171                    0.999693      24.551701      68.447814       0.629313       0.437959      -1.051693       0.040041       0.014273       0.027352       0.050549       0.004581       0.015145       0.005538       0.015612       0.060850      -0.019267      -0.009657       0.028924             10.743802       7.379497       1.356096       4.928839       9.701582       0.065853      15.150327           0.024132
          127              C       5.548176      14.258211       9.806718      -0.252403      36.456566 0.53779798E+03  0.13395029E+05                                 9.690921                            7.866188      -0.168756       1.901986                    0.998504      32.080442      96.349907       0.569955       0.431460      -1.050010      -0.005777      -0.026620      -0.024046       0.036335      -0.020363      -0.005222      -0.013240       0.049515       0.052950      -0.044155       0.020844       0.023311             10.886672       8.456500       2.407050       3.943658      13.069278       1.161095      11.134239           0.012951
          128              C       8.681316       0.737438       6.482358       0.589937      24.019488 0.26053565E+03  0.54513252E+04                                 7.760142                            5.743400      -0.179586       1.992806                    0.999225      22.688063      63.878964       0.616551       0.474791      -1.018133      -0.006370       0.026094      -0.044212       0.051732      -0.040378      -0.060651       0.069515       0.014766      -0.027450      -0.080049      -0.033818       0.113867              9.616628       7.048502       0.399622       2.444781       9.712995      -5.086113      12.088386          -0.001801
          129              C      -3.622922      15.691406      12.018177      -0.061033      28.071409 0.40076903E+03  0.93456635E+04                                 8.405855                            6.878592      -0.458091       1.859244                    0.996738      28.947170      86.251453       0.593272       0.442727      -1.035313       0.025337       0.073781      -0.058259       0.097364      -0.002155       0.001331      -0.005423       0.006739       0.081239      -0.018067      -0.009737       0.027804              9.949265       7.850038       0.489082       2.102086       8.860126       3.404490      13.137629           0.001840
          130              C       0.938055       0.801563      12.967584      -0.047887      38.843452 0.47801536E+03  0.11452190E+05                                 9.993792                            7.314716      -0.094352       1.967091                    0.999075      28.189162      80.522212       0.609081       0.419744      -1.067249      -0.003070      -0.041541      -0.055733       0.069579      -0.000713       0.003437       0.024756      -0.025139       0.005139      -0.020022      -0.012005       0.032027             12.446358      13.366350      -0.750654       3.464511      11.947983       5.882974      12.024742           0.013564
          131              C      -0.098599       1.732980      13.194180       0.121203      33.218051 0.42299497E+03  0.98602990E+04                                 9.138981                            6.989892      -0.058627       1.989642                    0.999714      26.673870      75.944652       0.606617       0.433149      -1.055524      -0.070008       0.004434      -0.060979       0.092948       0.011348       0.019275      -0.012326       0.047953       0.000979      -0.035141       0.000221       0.034920             10.838092      11.292594      -1.790282       1.955378      11.755986       4.877788       9.465695           0.006488
          132              C       0.090611       2.754172      14.120641      -0.060244      40.018199 0.47298363E+03  0.11285007E+05                                10.145107                            7.243106       0.034657       2.009190                    0.999353      28.054764      79.587987       0.617185       0.415944      -1.071261      -0.045598       0.056544       0.006255       0.072908      -0.019875      -0.010633       0.003678       0.005752      -0.023263      -0.018376      -0.008748       0.027125             12.889375      14.687735      -4.216389       1.669944      14.572921       4.730613       9.407467          -0.000611
          133              C       1.332622       2.925707      14.754535       0.115321      34.060962 0.42235715E+03  0.98098636E+04                                 9.211701                            6.927457       0.104897       2.040310                    0.999470      26.442712      74.358792       0.618905       0.426088      -1.063311       0.013788       0.077034       0.041523       0.088591       0.010696       0.000217       0.016482      -0.052029       0.043616      -0.035593       0.001325       0.034267             11.044089      13.276385      -2.328690       2.421832      11.631633       3.686362       8.224249           0.008955
          134              C       2.354728       1.991084      14.519335      -0.058298      39.388719 0.46091557E+03  0.10914532E+05                                 9.987809                            7.110485      -0.068724       1.971974                    0.999285      27.948610      78.712458       0.628802       0.411347      -1.075394       0.062337       0.004938       0.032251       0.070359       0.008567       0.019721       0.004893       0.042433      -0.032784      -0.019900      -0.017049       0.036949             12.565718      15.449237      -1.837720       4.402051      11.323177       4.186063      10.924739           0.007820
          135              C       2.167239       0.944242      13.621557       0.105126      34.641958 0.41590677E+03  0.96370774E+04                                 9.331576                            6.883212       0.098193       2.040091                    0.999650      26.515425      74.832365       0.618784       0.427187      -1.061069       0.069799      -0.055400      -0.024366       0.092384      -0.033855      -0.017057       0.002568       0.001579      -0.023904      -0.034204      -0.007688       0.041892             11.372691      13.801490      -1.601485       2.692860      10.460167       4.519666       9.856416          -0.000118
          136              C       8.894792       1.625571      12.414002      -0.519222      27.091485 0.44613672E+03  0.10585910E+05                                 7.695324                            6.887655       0.041170       1.975800                    0.997409      32.378707      94.363056       0.647351       0.398755      -1.072824       0.063595       0.022619       0.026268       0.072429       0.000298       0.028840      -0.013160       0.043802      -0.011714      -0.032620      -0.010111       0.042731              8.088437       8.626602       0.263785       1.344102       7.730203       1.402628       7.908507           0.000147
          137              C       1.561233       4.099195      15.706811      -0.515410      29.264059 0.46535678E+03  0.11150651E+05                                 8.118279                            7.011790       0.031325       1.977662                    0.996627      32.343621      94.491920       0.645192       0.396190      -1.075362      -0.012197      -0.040404      -0.045203       0.061843       0.006450       0.002733       0.021670      -0.047458       0.059055      -0.034433      -0.004764       0.039196              8.875382       8.534838      -0.414569       0.487790      10.272220       2.154878       7.819088           0.000566
          138              C       3.291202      -0.025650      13.363410      -0.521494      29.209143 0.46981845E+03  0.11293990E+05                                 8.099372                            7.035297       0.070515       1.977983                    0.997705      32.856922      96.412600       0.644945       0.395063      -1.075219      -0.066519       0.053022       0.000759       0.085069      -0.011498       0.002138      -0.011215      -0.011886       0.010585      -0.015773      -0.003097       0.018869              8.896601      11.077463      -2.154518      -0.636182       8.120435       1.832291       7.491905           0.000844
          139              C       7.120396       8.717804      11.788713       0.550707      24.270843 0.26976314E+03  0.56919023E+04                                 7.773225                            5.821779      -0.019299       2.040493                    0.999592      23.027509      65.038938       0.616128       0.471151      -1.020420      -0.007547       0.037567      -0.037463       0.053588       0.033884       0.038645       0.073461      -0.003349      -0.003269      -0.073201      -0.026826       0.100027              9.472218       7.462560      -1.840716      -0.411341      11.090439      -5.084576       9.863655          -0.001614
          140              C       7.120180       7.619662      12.804091       0.010979      36.237774 0.42365965E+03  0.98493290E+04                                 9.563817                            6.874652      -0.101416       1.979167                    0.999222      26.919930      75.777281       0.629798       0.418327      -1.068032       0.005362      -0.034527       0.020103       0.040312      -0.000038      -0.001832       0.017734       0.024183      -0.008883      -0.024961       0.010647       0.014314             12.126660       9.088917      -2.498823      -1.040371      15.028221      -6.984300      12.262842          -0.008531
          141              C       6.130955       7.528284      13.750630      -0.121956      34.035345 0.44904669E+03  0.10720340E+05                                 9.343490                            7.240131      -0.186824       1.914144                    0.999339      30.078040      89.226353       0.586079       0.437757      -1.043388       0.006994      -0.019394      -0.001658       0.020683       0.006663       0.036703       0.043821      -0.007341      -0.034263      -0.057737      -0.001510       0.059248             10.823463       9.308445      -0.524308      -2.689631      11.613114      -5.384668      11.548830           0.074921
          142              C       6.144404       6.513505      14.691433       0.017116      37.198416 0.43519441E+03  0.10177050E+05                                 9.687419                            6.961973      -0.092564       1.977490                    0.999249      27.082586      76.248172       0.627126       0.417650      -1.069368       0.038369      -0.001088      -0.031269       0.049509      -0.001781       0.028016       0.002969      -0.013067      -0.020039      -0.033273       0.010097       0.023175             11.866716      12.554594      -1.296670      -4.484991      11.421673      -4.310998      11.623882           0.018475
          143              C       7.147690       5.553232      14.668486      -0.243761      35.796788 0.50185664E+03  0.12305348E+05                                 9.608863                            7.607910      -0.267676       1.875776                    0.998186      31.711053      94.995202       0.577576       0.432496      -1.047691      -0.020651       0.021559       0.018399       0.035068       0.020378       0.043597       0.009345      -0.021014       0.030793      -0.050404      -0.001015       0.051418             11.008455      12.324809      -3.940603      -2.601686      11.826086      -2.248430       8.874470           0.019252
          144              C       8.130414       5.638197      13.710474       0.286340      31.460201 0.34157847E+03  0.75496030E+04                                 8.863947                            6.303238       0.050396       2.045987                    0.999649      24.365619      67.596107       0.635337       0.436182      -1.053465       0.037397      -0.029368      -0.001320       0.047568      -0.019157       0.011648      -0.004167      -0.001664      -0.011891      -0.019613      -0.005815       0.025428             11.390790      10.146692      -5.314366      -0.698228      15.663238      -3.981256       8.362441           0.042069
          145              C       8.130908       6.673817      12.798355      -0.189959      35.475424 0.45107021E+03  0.10742480E+05                                 9.505364                            7.173619      -0.183571       1.913386                    0.998961      30.224105      88.516193       0.601149       0.427823      -1.053132      -0.014506       0.015346      -0.015488       0.026188       0.029679       0.004746       0.051667       0.044481       0.053208      -0.070161       0.010353       0.059808             11.550811       9.021250      -3.920704      -0.003398      15.915949      -5.554745       9.715234           0.051115
          146              C       5.069257       6.409301      15.769913       0.549664      24.025843 0.26488727E+03  0.55362370E+04                                 7.577634                            5.724435       0.018259       2.058062                    0.999452      22.482614      62.189862       0.631709       0.463912      -1.029440      -0.031511       0.001382       0.049958       0.059082       0.032840       0.054699       0.053081      -0.015150       0.040685      -0.058557      -0.037890       0.096448              8.789909      10.268853      -0.607511      -3.632746       7.751969      -2.371548       8.348905          -0.009858
          147              C       9.185407       3.658336      14.507861      -0.065062      29.917084 0.40425874E+03  0.94186909E+04                                 8.717170                            6.852164      -0.390801       1.878522                    0.997573      28.742841      84.755065       0.603598       0.435539      -1.042738       0.037725       0.038686      -0.070365       0.088719      -0.007928       0.003958      -0.033169      -0.041059      -0.027973      -0.029499      -0.017074       0.046573             10.874024      10.859898      -5.269743       0.069791      14.487439       0.076894       7.274735           0.001866
          148              C       0.586309      15.731484      20.795175       0.549372      23.971251 0.26671510E+03  0.55904774E+04                                 7.675774                            5.769492      -0.092483       2.021902                    0.999326      22.562089      62.735405       0.624376       0.468014      -1.025992      -0.001740      -0.021948       0.039510       0.045230      -0.064953      -0.016310       0.031403       0.088724      -0.177222      -0.077790      -0.035387       0.113177              9.252808       5.842127       2.236642      -0.630742       9.151121      -4.714080      12.765176          -0.006298
          149              C       5.083190       0.581935      19.613435       0.024850      37.518878 0.42125580E+03  0.97606412E+04                                 9.737261                            6.839803       0.009538       2.017455                    0.999222      26.577244      74.217271       0.634748       0.416459      -1.071295      -0.000145       0.026183      -0.027658       0.038086      -0.001057       0.006121       0.022884      -0.015619      -0.029562      -0.025547      -0.001599       0.027146             12.201181      10.324054       3.535695      -0.012419      10.642968      -6.139170      15.636521           0.004635
          150              C       4.226767       0.554682      18.529218      -0.217545      35.848043 0.48370501E+03  0.11731497E+05                                 9.551158                            7.431396      -0.159211       1.913128                    0.998819      31.053735      92.005078       0.589850       0.428146      -1.052138       0.006311      -0.007414       0.024267       0.026147      -0.000101      -0.009823       0.039005      -0.023528      -0.116028      -0.057349       0.008390       0.048960             10.880816       9.782832       1.669752       2.200393       7.998804      -3.825292      14.860811           0.028876
          151              C       4.424512       1.397927      17.445001       0.281964      30.852305 0.34033388E+03  0.75256518E+04                                 8.707951                            6.289188       0.108347       2.065391                    0.999698      24.495299      68.280221       0.635553       0.435828      -1.052221      -0.037270       0.004847      -0.031550       0.049071      -0.003128       0.019605      -0.009943      -0.001696       0.057449      -0.020471      -0.011083       0.031554             10.634968      11.653034       2.292318       3.990279       7.182461      -2.022452      13.069408           0.024147
          152              C       5.504783       2.266821      17.442132      -0.245484      37.256890 0.50883677E+03  0.12504156E+05                                 9.815281                            7.638801      -0.131932       1.918611                    0.998594      31.590445      94.356122       0.579598       0.430034      -1.050488       0.018385       0.016941       0.029719       0.038836      -0.028511      -0.016649      -0.005246      -0.029095       0.033508      -0.042922       0.015052       0.027870             11.442013      14.655120       4.172430       3.699012       8.909068      -0.480782      10.761850           0.025158
          153              C       6.365308       2.313312      18.520613       0.017064      37.106223 0.42482445E+03  0.98907063E+04                                 9.714378                            6.907366       0.052344       2.031292                    0.999350      26.829824      75.766197       0.624657       0.421160      -1.065421      -0.041369      -0.019006      -0.006301       0.045960      -0.012184      -0.004618       0.003129      -0.000331       0.052621      -0.020988       0.001550       0.019438             12.030097      14.561681       6.234330       1.412273      11.091656      -2.015880      10.436955           0.008282
          154              C       6.163278       1.486099      19.599094      -0.116541      33.634072 0.43689886E+03  0.10332357E+05                                 9.213003                            7.101991      -0.077519       1.952623                    0.999455      29.556171      86.532860       0.598242       0.432923      -1.048992      -0.024491       0.005938      -0.004212       0.025550      -0.040858       0.000767       0.034173       0.004869       0.006859      -0.054630       0.002631       0.051999             10.555332      11.078812       4.666749      -0.837188      10.186865      -3.904554      10.400319           0.065343
          155              C       7.497664       3.283204      18.543560       0.566350      22.922431 0.25030872E+03  0.51924299E+04                                 7.510705                            5.636747      -0.044382       2.042004                    0.999587      22.549685      63.506080       0.620296       0.476006      -1.016060       0.036186       0.032337      -0.000172       0.048530      -0.088201       0.012393      -0.012814      -0.023141      -0.110242      -0.070607      -0.038892       0.109499              8.954751      10.482341       4.901080       0.049030       8.494543       0.072233       7.887370          -0.003198
          156              C       3.636296       2.114524      15.299512      -0.047255      26.054272 0.35955205E+03  0.81286854E+04                                 7.861078                            6.408839      -0.247185       1.933342                    0.997579      27.788683      80.506397       0.632440       0.428379      -1.047908      -0.051924      -0.053226       0.044663       0.086741      -0.000602      -0.006813      -0.036657      -0.020022       0.123649      -0.034008      -0.026555       0.060563              9.100307      11.105361      -0.231672       3.322009       6.819342       0.363214       9.376218           0.001092
          157              C      -0.473958      11.744508      23.135708       0.582417      22.457476 0.25017705E+03  0.51821035E+04                                 7.359322                            5.623873       0.051569       2.076420                    0.999630      22.311561      62.516655       0.623724       0.474083      -1.018446      -0.000888       0.060824       0.007287       0.061266      -0.032335       0.078453      -0.014544       0.092007       0.181953      -0.087587      -0.037037       0.124624              8.446797       6.603635       1.074367      -2.128355      12.732847       0.368776       6.003910          -0.001572
          158              C      -0.876895      10.304900      23.121366       0.018346      36.719982 0.43811489E+03  0.10252721E+05                                 9.587981                            6.974915       0.024735       2.018368                    0.999290      26.904495      75.538652       0.628541       0.416410      -1.071183      -0.023523      -0.041217      -0.001324       0.047475      -0.001098      -0.003040      -0.001772       0.037604       0.024434      -0.023018       0.007096       0.015922             11.568622       7.460897       1.704759      -3.179036      16.860342       1.648982      10.384626           0.012388
          159              C      -0.476504       9.479289      22.074437      -0.107194      32.304149 0.42911388E+03  0.10110930E+05                                 8.998953                            7.058662      -0.173457       1.925927                    0.999126      29.426368      86.222337       0.597013       0.435415      -1.046639      -0.016283      -0.000997       0.001561       0.016388      -0.021373       0.024610      -0.035985       0.070990       0.021128      -0.059315      -0.002214       0.061529             10.249811       6.593735       0.304676      -2.303264      13.668226       4.291713      10.487473           0.051571
          160              C      -0.929212       8.175947      22.002729       0.013423      37.740643 0.42895615E+03  0.99722622E+04                                 9.793106                            6.883310       0.005164       2.014204                    0.999190      26.711571      74.426100       0.636081       0.414203      -1.074033      -0.017461       0.019700       0.032229       0.041614       0.008561       0.008726      -0.023745       0.017848      -0.044494      -0.035662       0.015814       0.019847             12.639843       7.790563      -0.035260      -4.287671      13.566813       6.317149      16.562155          -0.003575
          161              C      -1.756629       7.678978      23.006634      -0.191035      35.139316 0.44612609E+03  0.10555987E+05                                 9.342420                            7.071940       0.008277       1.973727                    0.999515      29.793688      85.917959       0.615764       0.420388      -1.061717       0.001381      -0.003659      -0.032559       0.032793      -0.008579       0.044071      -0.022272       0.014537      -0.132533      -0.068200       0.010862       0.057338             11.081878       7.912029       0.269303      -4.970714       9.101595       3.096280      16.232011           0.036884
          162              C      -2.113362       8.475732      24.085115       0.279037      30.846156 0.34819609E+03  0.77380391E+04                                 8.740530                            6.376944       0.089153       2.059170                    0.999693      24.551785      68.448111       0.629313       0.437958      -1.051693      -0.040042      -0.014274       0.027353       0.050550       0.004583      -0.015147      -0.005538       0.015610       0.060853      -0.019267      -0.009659       0.028926             10.743837       7.379526       1.356103      -4.928863       9.701609      -0.065860      15.150378           0.024105
          163              C      -1.705332       9.788693      24.148218      -0.252403      36.456616 0.53779881E+03  0.13395056E+05                                 9.690928                            7.866193      -0.168756       1.901986                    0.998504      32.080491      96.350099       0.569955       0.431460      -1.050010       0.005777       0.026621      -0.024047       0.036335      -0.020363       0.005221       0.013240       0.049514       0.052951      -0.044155       0.020845       0.023310             10.886682       8.456510       2.407052      -3.943662      13.069294      -1.161098      11.134242           0.012925
          164              C      -0.553701       7.278196      20.823858       0.589938      24.019524 0.26053592E+03  0.54513331E+04                                 7.760154                            5.743406      -0.179582       1.992808                    0.999225      22.688084      63.879071       0.616550       0.474791      -1.018133       0.006370      -0.026094      -0.044213       0.051732      -0.040378       0.060651      -0.069515       0.014767      -0.027451      -0.080049      -0.033818       0.113867              9.616648       7.048511       0.399620      -2.444784       9.713019       5.086133      12.088412          -0.001813
          165              C       7.465765       8.355497      26.359677      -0.061032      28.071461 0.40076966E+03  0.93456821E+04                                 8.405866                            6.878598      -0.458092       1.859244                    0.996738      28.947198      86.251569       0.593272       0.442727      -1.035313      -0.025337      -0.073781      -0.058259       0.097364      -0.002155      -0.001331       0.005422       0.006739       0.081238      -0.018067      -0.009737       0.027804              9.949281       7.850053       0.489083      -2.102097       8.860135      -3.404501      13.137654           0.001825
          166              C       7.189559       7.214071      27.309084      -0.047887      38.843468 0.47801521E+03  0.11452186E+05                                 9.993792                            7.314713      -0.094352       1.967091                    0.999075      28.189169      80.522222       0.609081       0.419744      -1.067250       0.003070       0.041541      -0.055733       0.069579      -0.000713      -0.003437      -0.024756      -0.025139       0.005137      -0.020022      -0.012005       0.032027             12.446361      13.366358      -0.750656      -3.464515      11.947983      -5.882975      12.024743           0.013538
          167              C       8.226213       6.282654      27.535680       0.121204      33.218073 0.42299513E+03  0.98603040E+04                                 9.138986                            6.989893      -0.058630       1.989641                    0.999714      26.673877      75.944682       0.606616       0.433149      -1.055524       0.070008      -0.004434      -0.060980       0.092948       0.011348      -0.019275       0.012326       0.047953       0.000978      -0.035141       0.000221       0.034920             10.838100      11.292602      -1.790282      -1.955379      11.755998      -4.877795       9.465699           0.006468
          168              C       8.037003       5.261462      28.462141      -0.060244      40.018245 0.47298400E+03  0.11285020E+05                                10.145116                            7.243109       0.034655       2.009189                    0.999353      28.054783      79.588073       0.617185       0.415944      -1.071261       0.045598      -0.056545       0.006255       0.072908      -0.019875       0.010633      -0.003678       0.005752      -0.023263      -0.018376      -0.008749       0.027125             12.889391      14.687761      -4.216405      -1.669944      14.572941      -4.730616       9.407471          -0.000624
          169              C       6.794992       5.089928       0.413035       0.115320      34.061007 0.42235780E+03  0.98098830E+04                                 9.211712                            6.927464       0.104897       2.040310                    0.999470      26.442731      74.358879       0.618904       0.426088      -1.063311      -0.013788      -0.077034       0.041523       0.088591       0.010696      -0.000218      -0.016483      -0.052029       0.043615      -0.035592       0.001325       0.034268             11.044104      13.276409      -2.328696      -2.421838      11.631648      -3.686364       8.224255           0.008936
          170              C       5.772886       6.024551       0.177835      -0.058298      39.388762 0.46091583E+03  0.10914540E+05                                 9.987817                            7.110487      -0.068724       1.971973                    0.999285      27.948624      78.712515       0.628802       0.411347      -1.075394      -0.062337      -0.004938       0.032251       0.070359       0.008567      -0.019722      -0.004893       0.042433      -0.032784      -0.019901      -0.017049       0.036949             12.565731      15.449254      -1.837710      -4.402066      11.323185      -4.186071      10.924754           0.007802
          171              C       5.960376       7.071393      27.963057       0.105126      34.641980 0.41590677E+03  0.96370776E+04                                 9.331579                            6.883211       0.098193       2.040091                    0.999650      26.515435      74.832396       0.618784       0.427186      -1.061069      -0.069799       0.055400      -0.024366       0.092384      -0.033855       0.017057      -0.002568       0.001579      -0.023904      -0.034204      -0.007689       0.041892             11.372698      13.801500      -1.601486      -2.692866      10.460173      -4.519668       9.856421          -0.000136
          172              C      -0.767178       6.390064      26.755502      -0.519222      27.091520 0.44613752E+03  0.10585934E+05                                 7.695332                            6.887661       0.041168       1.975800                    0.997409      32.378731      94.363163       0.647351       0.398755      -1.072824      -0.063596      -0.022619       0.026268       0.072429       0.000298      -0.028840       0.013160       0.043801      -0.011715      -0.032620      -0.010111       0.042731              8.088446       8.626615       0.263793      -1.344104       7.730209      -1.402632       7.908514           0.000103
          173              C       6.566381       3.916439       1.365311      -0.515410      29.264031 0.46535634E+03  0.11150639E+05                                 8.118275                            7.011787       0.031325       1.977662                    0.996627      32.343626      94.491954       0.645192       0.396190      -1.075362       0.012197       0.040404      -0.045203       0.061843       0.006449      -0.002733      -0.021670      -0.047457       0.059055      -0.034433      -0.004764       0.039196              8.875378       8.534839      -0.414568      -0.487790      10.272213      -2.154874       7.819081           0.000555
          174              C       4.836413       8.041285      27.704910      -0.521494      29.209177 0.46981907E+03  0.11294010E+05                                 8.099380                            7.035303       0.070511       1.977981                    0.997705      32.856952      96.412731       0.644944       0.395063      -1.075219       0.066520      -0.053022       0.000759       0.085069      -0.011497      -0.002138       0.011216      -0.011886       0.010586      -0.015772      -0.003097       0.018869              8.896612      11.077480      -2.154526       0.636185       8.120445      -1.832296       7.491911           0.000822
          175              C      -3.277552      15.329099      26.130213       0.550708      24.270932 0.26976425E+03  0.56919319E+04                                 7.773246                            5.821793      -0.019293       2.040494                    0.999592      23.027553      65.039105       0.616127       0.471151      -1.020420       0.007546      -0.037568      -0.037464       0.053589       0.033886      -0.038646      -0.073463      -0.003349      -0.003268      -0.073203      -0.026828       0.100030              9.472246       7.462581      -1.840725       0.411337      11.090478       5.084596       9.863679          -0.001626
          176              C       1.007434       0.395972      27.145591       0.010978      36.237813 0.42365995E+03  0.98493387E+04                                 9.563826                            6.874656      -0.101419       1.979166                    0.999222      26.919946      75.777363       0.629797       0.418327      -1.068031      -0.005362       0.034528       0.020104       0.040312      -0.000038       0.001831      -0.017735       0.024183      -0.008883      -0.024961       0.010648       0.014313             12.126673       9.088933      -2.498830       1.040370      15.028241       6.984306      12.262844          -0.008545
          177              C       1.996660       0.487351      28.092130      -0.121957      34.035473 0.44904861E+03  0.10720400E+05                                 9.343519                            7.240150      -0.186834       1.914140                    0.999339      30.078124      89.226737       0.586078       0.437757      -1.043388      -0.006994       0.019394      -0.001658       0.020683       0.006663      -0.036704      -0.043821      -0.007342      -0.034264      -0.057738      -0.001511       0.059249             10.823499       9.308482      -0.524308       2.689644      11.613151       5.384688      11.548863           0.074894
          178              C       1.983211       1.502130       0.349933       0.017115      37.198501 0.43519537E+03  0.10177080E+05                                 9.687439                            6.961984      -0.092572       1.977488                    0.999249      27.082618      76.248338       0.627125       0.417651      -1.069368      -0.038369       0.001088      -0.031269       0.049509      -0.001780      -0.028017      -0.002970      -0.013066      -0.020037      -0.033273       0.010097       0.023176             11.866744      12.554634      -1.296674       4.485009      11.421693       4.311005      11.623906           0.018463
          179              C       0.979924       2.462403       0.326986      -0.243761      35.796808 0.50185693E+03  0.12305357E+05                                 9.608868                            7.607913      -0.267678       1.875775                    0.998186      31.711065      94.995262       0.577576       0.432496      -1.047691       0.020651      -0.021559       0.018399       0.035068       0.020378      -0.043598      -0.009346      -0.021014       0.030792      -0.050405      -0.001015       0.051419             11.008463      12.324820      -3.940603       2.601689      11.826095       2.248434       8.874474           0.019238
          180              C      -0.002800       2.377437      28.051974       0.286340      31.460208 0.34157845E+03  0.75496024E+04                                 8.863949                            6.303238       0.050398       2.045988                    0.999649      24.365615      67.596098       0.635337       0.436182      -1.053465      -0.037397       0.029368      -0.001320       0.047569      -0.019157      -0.011649       0.004167      -0.001664      -0.011892      -0.019613      -0.005815       0.025428             11.390796      10.146695      -5.314369       0.698227      15.663251       3.981261       8.362441           0.042052
          181              C      -0.003293       1.341817      27.139855      -0.189959      35.475489 0.45107089E+03  0.10742502E+05                                 9.505377                            7.173626      -0.183576       1.913385                    0.998961      30.224137      88.516345       0.601148       0.427823      -1.053132       0.014506      -0.015346      -0.015487       0.026187       0.029679      -0.004746      -0.051668       0.044482       0.053206      -0.070162       0.010353       0.059809             11.550830       9.021272      -3.920716       0.003398      15.915978       5.554752       9.715242           0.051065
          182              C       3.058358       1.606333       1.428413       0.549666      24.025977 0.26488887E+03  0.55362803E+04                                 7.577667                            5.724456       0.018258       2.058059                    0.999452      22.482711      62.190247       0.631707       0.463912      -1.029440       0.031512      -0.001382       0.049959       0.059083       0.032842      -0.054702      -0.053084      -0.015150       0.040688      -0.058560      -0.037893       0.096453              8.789950      10.268909      -0.607515       3.632770       7.752001       2.371557       8.348942          -0.009863
          183              C      -1.057793       4.357299       0.166361      -0.065061      29.917076 0.40425851E+03  0.94186844E+04                                 8.717168                            6.852162      -0.390800       1.878522                    0.997573      28.742842      84.755072       0.603598       0.435539      -1.042738      -0.037725      -0.038686      -0.070365       0.088719      -0.007928      -0.003958       0.033168      -0.041058      -0.027973      -0.029498      -0.017074       0.046572             10.874024      10.859902      -5.269743      -0.069789      14.487438      -0.076897       7.274731           0.001862
          184              C       3.256534       8.315419       6.453675       0.549366      23.971180 0.26671422E+03  0.55904541E+04                                 7.675761                            5.769483      -0.092484       2.021904                    0.999326      22.562037      62.735225       0.624376       0.468014      -1.025992       0.001739       0.021948       0.039509       0.045229      -0.064951       0.016309      -0.031403       0.088723      -0.177218      -0.077789      -0.035385       0.113175              9.252791       5.842118       2.236636       0.630737       9.151101       4.714066      12.765154          -0.006282
          185              C       3.044425       7.433699       5.271935       0.024850      37.518740 0.42125402E+03  0.97605898E+04                                 9.737243                            6.839793       0.009546       2.017458                    0.999222      26.577177      74.217053       0.634747       0.416460      -1.071295       0.000145      -0.026183      -0.027657       0.038085      -0.001057      -0.006121      -0.022884      -0.015620      -0.029563      -0.025548      -0.001599       0.027147             12.201158      10.324034       3.535684       0.012413      10.642944       6.139154      15.636496           0.004647
          186              C       3.900848       7.460953       4.187718      -0.217545      35.847944 0.48370336E+03  0.11731445E+05                                 9.551137                            7.431382      -0.159198       1.913132                    0.998819      31.053674      92.004806       0.589851       0.428145      -1.052138      -0.006311       0.007415       0.024267       0.026148      -0.000101       0.009823      -0.039005      -0.023530      -0.116028      -0.057349       0.008389       0.048960             10.880793       9.782809       1.669744      -2.200392       7.998785       3.825281      14.860785           0.028889
          187              C       3.703103       6.617708       3.103501       0.281964      30.852294 0.34033377E+03  0.75256487E+04                                 8.707950                            6.289187       0.108345       2.065391                    0.999698      24.495285      68.280170       0.635553       0.435828      -1.052221       0.037269      -0.004847      -0.031550       0.049070      -0.003128      -0.019605       0.009943      -0.001697       0.057448      -0.020471      -0.011082       0.031554             10.634966      11.653024       2.292311      -3.990281       7.182459       2.022455      13.069415           0.024151
          188              C       2.622831       5.748813       3.100632      -0.245483      37.256863 0.50883657E+03  0.12504151E+05                                 9.815283                            7.638805      -0.131938       1.918609                    0.998594      31.590431      94.356117       0.579597       0.430035      -1.050488      -0.018385      -0.016941       0.029719       0.038836      -0.028512       0.016649       0.005245      -0.029095       0.033507      -0.042922       0.015051       0.027872             11.442015      14.655118       4.172424      -3.699018       8.909069       0.480781      10.761857           0.025164
          189              C       1.762307       5.702322       4.179113       0.017064      37.106192 0.42482403E+03  0.98906931E+04                                 9.714370                            6.907360       0.052347       2.031293                    0.999350      26.829809      75.766120       0.624658       0.421159      -1.065421       0.041369       0.019006      -0.006301       0.045960      -0.012185       0.004618      -0.003129      -0.000332       0.052621      -0.020988       0.001550       0.019438             12.030085      14.561662       6.234320      -1.412269      11.091643       2.015881      10.436949           0.008291
          190              C       1.964337       6.529536       5.257594      -0.116540      33.633979 0.43689732E+03  0.10332311E+05                                 9.212988                            7.101980      -0.077515       1.952625                    0.999455      29.556096      86.532580       0.598243       0.432923      -1.048992       0.024491      -0.005938      -0.004211       0.025550      -0.040859      -0.000766      -0.034173       0.004869       0.006861      -0.054631       0.002631       0.052000             10.555314      11.078788       4.666737       0.837188      10.186847       3.904551      10.400307           0.065378
          191              C       0.629951       4.732431       4.202059       0.566350      22.922432 0.25030867E+03  0.51924283E+04                                 7.510705                            5.636746      -0.044376       2.042005                    0.999587      22.549670      63.506017       0.620296       0.476006      -1.016060      -0.036186      -0.032337      -0.000172       0.048530      -0.088202      -0.012393       0.012814      -0.023141      -0.110244      -0.070607      -0.038892       0.109500              8.954751      10.482347       4.901082      -0.049024       8.494540      -0.072227       7.887366          -0.003189
          192              C       4.491319       5.901110       0.958012      -0.047254      26.054285 0.35955200E+03  0.81286840E+04                                 7.861080                            6.408838      -0.247184       1.933342                    0.997579      27.788676      80.506373       0.632440       0.428379      -1.047908       0.051924       0.053226       0.044663       0.086741      -0.000602       0.006813       0.036657      -0.020023       0.123648      -0.034008      -0.026555       0.060563              9.100312      11.105372      -0.231670      -3.322016       6.819344      -0.363216       9.376219           0.001080
          193              C       1.668427       3.728873      19.888792       0.582416      22.457487 0.25017709E+03  0.51821047E+04                                 7.359324                            5.623873       0.051568       2.076420                    0.999630      22.311571      62.516691       0.623724       0.474083      -1.018446      -0.000888       0.060824      -0.007287       0.061266      -0.032335      -0.078453       0.014544       0.092007       0.181953      -0.087587      -0.037037       0.124624              8.446801       6.603631       1.074366       2.128353      12.732860      -0.368780       6.003911          -0.001569
          194              C       1.265491       2.289265      19.903134       0.018347      36.720067 0.43811584E+03  0.10252749E+05                                 9.587993                            6.974920       0.024734       2.018367                    0.999290      26.904537      75.538788       0.628541       0.416410      -1.071184      -0.023524      -0.041217       0.001323       0.047475      -0.001098       0.003041       0.001772       0.037602       0.024434      -0.023017       0.007095       0.015922             11.568638       7.460904       1.704760       3.179040      16.860367      -1.648992      10.384643           0.012393
          195              C       1.665881       1.463655      20.950063      -0.107194      32.304166 0.42911391E+03  0.10110928E+05                                 8.998938                            7.058648      -0.173444       1.925931                    0.999126      29.426410      86.222382       0.597016       0.435413      -1.046641      -0.016283      -0.000997      -0.001561       0.016388      -0.021371      -0.024607       0.035983       0.070987       0.021129      -0.059312      -0.002212       0.061524             10.249795       6.593725       0.304680       2.303263      13.668199      -4.291703      10.487462           0.051573
          196              C       1.213173       0.160313      21.021771       0.013424      37.740712 0.42895695E+03  0.99722862E+04                                 9.793121                            6.883319       0.005161       2.014202                    0.999190      26.711593      74.426197       0.636080       0.414203      -1.074032      -0.017461       0.019699      -0.032229       0.041613       0.008561      -0.008726       0.023745       0.017848      -0.044495      -0.035662       0.015814       0.019847             12.639865       7.790574      -0.035254       4.287677      13.566841      -6.317157      16.562180          -0.003577
          197              C      -3.899015      15.694612      20.017866      -0.191034      35.139295 0.44612580E+03  0.10555979E+05                                 9.342408                            7.071930       0.008283       1.973730                    0.999515      29.793707      85.918005       0.615765       0.420388      -1.061718       0.001381      -0.003659       0.032560       0.032794      -0.008578      -0.044069       0.022271       0.014535      -0.132531      -0.068198       0.010863       0.057335             11.081863       7.912013       0.269308       4.970698       9.101598      -3.096277      16.231979           0.036891
          198              C       0.029023       0.460097      18.939385       0.279035      30.846273 0.34819773E+03  0.77380829E+04                                 8.740541                            6.376951       0.089165       2.059172                    0.999693      24.551855      68.448294       0.629314       0.437957      -1.051694      -0.040043      -0.014274      -0.027354       0.050551       0.004585       0.015149       0.005537       0.015607       0.060855      -0.019267      -0.009661       0.028927             10.743851       7.379532       1.356102       4.928868       9.701621       0.065854      15.150401           0.024113
          199              C       0.437053       1.773058      18.876282      -0.252403      36.456713 0.53780055E+03  0.13395110E+05                                 9.690944                            7.866205      -0.168758       1.901984                    0.998504      32.080546      96.350302       0.569955       0.431460      -1.050010       0.005778       0.026622       0.024046       0.036336      -0.020363      -0.005220      -0.013240       0.049513       0.052953      -0.044155       0.020846       0.023309             10.886701       8.456526       2.407059       3.943670      13.069317       1.161102      11.134262           0.012932
          200              C      -2.696087      15.293831      22.200642       0.589939      24.019439 0.26053489E+03  0.54513066E+04                                 7.760136                            5.743394      -0.179586       1.992807                    0.999225      22.688053      63.878976       0.616551       0.474791      -1.018133       0.006370      -0.026094       0.044212       0.051731      -0.040377      -0.060650       0.069515       0.014767      -0.027451      -0.080049      -0.033817       0.113866              9.616623       7.048497       0.399621       2.444778       9.712993      -5.086114      12.088379          -0.001817
          201              C       9.608151       0.339863      16.664823      -0.061033      28.071465 0.40076987E+03  0.93456886E+04                                 8.405868                            6.878601      -0.458091       1.859243                    0.996738      28.947218      86.251650       0.593271       0.442727      -1.035313      -0.025337      -0.073780       0.058259       0.097363      -0.002154       0.001331      -0.005422       0.006739       0.081239      -0.018067      -0.009738       0.027804              9.949282       7.850052       0.489082       2.102093       8.860138       3.404499      13.137657           0.001832
          202              C       5.047174      15.229706      15.715416      -0.047886      38.843469 0.47801552E+03  0.11452194E+05                                 9.993791                            7.314714      -0.094350       1.967091                    0.999075      28.189170      80.522219       0.609081       0.419744      -1.067250       0.003070       0.041541       0.055732       0.069579      -0.000713       0.003437       0.024756      -0.025139       0.005136      -0.020022      -0.012005       0.032027             12.446358      13.366348      -0.750654       3.464510      11.947983       5.882977      12.024743           0.013551
          203              C       6.083828      14.298289      15.488820       0.121203      33.218082 0.42299528E+03  0.98603090E+04                                 9.138990                            6.989896      -0.058629       1.989641                    0.999714      26.673883      75.944722       0.606616       0.433149      -1.055523       0.070008      -0.004435       0.060980       0.092948       0.011348       0.019275      -0.012326       0.047953       0.000979      -0.035141       0.000221       0.034920             10.838105      11.292604      -1.790280       1.955382      11.756002       4.877799       9.465709           0.006479
          204              C       5.894618      13.277097      14.562359      -0.060244      40.018247 0.47298415E+03  0.11285024E+05                                10.145117                            7.243111       0.034656       2.009189                    0.999353      28.054782      79.588070       0.617185       0.415944      -1.071261       0.045598      -0.056544      -0.006255       0.072908      -0.019875      -0.010633       0.003678       0.005752      -0.023263      -0.018376      -0.008749       0.027125             12.889389      14.687745      -4.216392       1.669946      14.572943       4.730625       9.407480          -0.000614
          205              C       4.652607      13.105562      13.928465       0.115320      34.060994 0.42235758E+03  0.98098760E+04                                 9.211706                            6.927459       0.104899       2.040310                    0.999470      26.442729      74.358850       0.618905       0.426088      -1.063311      -0.013788      -0.077034      -0.041523       0.088591       0.010696       0.000218       0.016483      -0.052030       0.043615      -0.035592       0.001325       0.034268             11.044096      13.276387      -2.328687       2.421832      11.631643       3.686371       8.224257           0.008950
          206              C       3.630501      14.040185      14.163665      -0.058298      39.388725 0.46091579E+03  0.10914538E+05                                 9.987809                            7.110486      -0.068721       1.971974                    0.999285      27.948618      78.712478       0.628802       0.411347      -1.075395      -0.062336      -0.004937      -0.032251       0.070359       0.008567       0.019722       0.004893       0.042433      -0.032783      -0.019901      -0.017049       0.036949             12.565715      15.449229      -1.837719       4.402043      11.323182       4.186068      10.924736           0.007815
          207              C       3.817990      15.087027      15.061443       0.105126      34.641979 0.41590699E+03  0.96370836E+04                                 9.331579                            6.883213       0.098193       2.040091                    0.999650      26.515435      74.832394       0.618784       0.427186      -1.061069      -0.069799       0.055400       0.024366       0.092384      -0.033855      -0.017057       0.002568       0.001579      -0.023904      -0.034203      -0.007689       0.041892             11.372695      13.801494      -1.601489       2.692857      10.460174       4.519669       9.856417          -0.000127
          208              C      -2.909563      14.405698      16.268998      -0.519222      27.091513 0.44613731E+03  0.10585929E+05                                 7.695333                            6.887662       0.041168       1.975800                    0.997409      32.378733      94.363204       0.647350       0.398755      -1.072824      -0.063596      -0.022619      -0.026268       0.072429       0.000298       0.028840      -0.013160       0.043801      -0.011715      -0.032620      -0.010111       0.042731              8.088448       8.626612       0.263789       1.344105       7.730211       1.402635       7.908521           0.000120
          209              C       4.423996      11.932074      12.976189      -0.515410      29.264062 0.46535675E+03  0.11150651E+05                                 8.118280                            7.011790       0.031325       1.977662                    0.996627      32.343623      94.491931       0.645192       0.396190      -1.075362       0.012197       0.040404       0.045203       0.061843       0.006449       0.002733       0.021670      -0.047458       0.059055      -0.034433      -0.004764       0.039197              8.875385       8.534838      -0.414566       0.487791      10.272223       2.154883       7.819093           0.000570
          210              C       6.978798       0.025650      15.319590      -0.521495      29.209181 0.46981922E+03  0.11294014E+05                                 8.099381                            7.035304       0.070511       1.977981                    0.997705      32.856952      96.412729       0.644944       0.395063      -1.075219       0.066520      -0.053022      -0.000759       0.085069      -0.011497       0.002138      -0.011216      -0.011886       0.010586      -0.015772      -0.003097       0.018869              8.896612      11.077480      -2.154524      -0.636185       8.120445       1.832295       7.491912           0.000834
          211              C      -1.135167       7.313465      16.894287       0.550707      24.270900 0.26976384E+03  0.56919210E+04                                 7.773239                            5.821787      -0.019297       2.040493                    0.999592      23.027544      65.039071       0.616128       0.471151      -1.020420       0.007546      -0.037567       0.037463       0.053589       0.033885       0.038646       0.073462      -0.003349      -0.003268      -0.073202      -0.026827       0.100029              9.472236       7.462572      -1.840720      -0.411340      11.090464      -5.084589       9.863673          -0.001621
          212              C      -1.134951       8.411607      15.878909       0.010979      36.237804 0.42365995E+03  0.98493381E+04                                 9.563823                            6.874655      -0.101420       1.979166                    0.999222      26.919944      75.777340       0.629797       0.418327      -1.068032      -0.005362       0.034528      -0.020104       0.040312      -0.000038      -0.001831       0.017735       0.024183      -0.008883      -0.024961       0.010647       0.014314             12.126668       9.088925      -2.498827      -1.040372      15.028232      -6.984303      12.262847          -0.008541
          213              C      -0.145726       8.502985      14.932370      -0.121956      34.035375 0.44904709E+03  0.10720352E+05                                 9.343497                            7.240135      -0.186827       1.914143                    0.999339      30.078062      89.226452       0.586079       0.437757      -1.043388      -0.006994       0.019394       0.001658       0.020683       0.006663       0.036703       0.043821      -0.007341      -0.034263      -0.057738      -0.001510       0.059248             10.823471       9.308453      -0.524310      -2.689634      11.613122      -5.384672      11.548837           0.074912
          214              C      -0.159175       9.517764      13.991567       0.017115      37.198431 0.43519454E+03  0.10177055E+05                                 9.687423                            6.961975      -0.092566       1.977490                    0.999249      27.082592      76.248206       0.627126       0.417650      -1.069368      -0.038369       0.001088       0.031269       0.049509      -0.001781       0.028017       0.002969      -0.013067      -0.020038      -0.033273       0.010097       0.023175             11.866722      12.554600      -1.296670      -4.484995      11.421676      -4.310999      11.623888           0.018474
          215              C      -1.162461      10.478037      14.014514      -0.243761      35.796790 0.50185670E+03  0.12305349E+05                                 9.608864                            7.607911      -0.267677       1.875776                    0.998186      31.711052      94.995200       0.577576       0.432496      -1.047691       0.020651      -0.021559      -0.018399       0.035068       0.020378       0.043597       0.009345      -0.021014       0.030793      -0.050404      -0.001014       0.051418             11.008456      12.324812      -3.940605      -2.601687      11.826085      -2.248427       8.874470           0.019252
          216              C      -2.145185      10.393072      14.972526       0.286340      31.460202 0.34157842E+03  0.75496015E+04                                 8.863948                            6.303237       0.050395       2.045987                    0.999649      24.365619      67.596109       0.635337       0.436182      -1.053465      -0.037397       0.029368       0.001319       0.047568      -0.019157       0.011648      -0.004167      -0.001664      -0.011891      -0.019613      -0.005815       0.025428             11.390791      10.146693      -5.314368      -0.698229      15.663241      -3.981256       8.362440           0.042063
          217              C      -2.145679       9.357452      15.884645      -0.189959      35.475461 0.45107068E+03  0.10742495E+05                                 9.505371                            7.173622      -0.183574       1.913385                    0.998961      30.224133      88.516318       0.601149       0.427823      -1.053132       0.014506      -0.015346       0.015488       0.026188       0.029679       0.004746       0.051667       0.044481       0.053207      -0.070162       0.010353       0.059809             11.550821       9.021260      -3.920708      -0.003400      15.915963      -5.554748       9.715240           0.051083
          218              C       0.915972       9.621968      12.913087       0.549664      24.025873 0.26488766E+03  0.55362474E+04                                 7.577642                            5.724440       0.018258       2.058061                    0.999452      22.482632      62.189931       0.631709       0.463912      -1.029440       0.031512      -0.001382      -0.049958       0.059082       0.032840       0.054700       0.053081      -0.015150       0.040685      -0.058558      -0.037891       0.096448              8.789918      10.268864      -0.607510      -3.632752       7.751974      -2.371550       8.348916          -0.009853
          219              C      -3.200178      12.372933      14.175139      -0.065061      29.917067 0.40425842E+03  0.94186812E+04                                 8.717167                            6.852161      -0.390798       1.878523                    0.997573      28.742827      84.755009       0.603598       0.435539      -1.042738      -0.037725      -0.038686       0.070365       0.088719      -0.007928       0.003958      -0.033169      -0.041059      -0.027972      -0.029499      -0.017074       0.046572             10.874020      10.859890      -5.269740       0.069790      14.487436       0.076897       7.274733           0.001869
          220              C       5.398920       0.299785       7.887825       0.549359      23.970783 0.26670956E+03  0.55903293E+04                                 7.675666                            5.769425      -0.092487       2.021908                    0.999326      22.561814      62.734352       0.624381       0.468013      -1.025994       0.001739       0.021946      -0.039508       0.045227      -0.064943      -0.016305       0.031402       0.088717      -0.177200      -0.077784      -0.035378       0.113162              9.252662       5.842050       2.236603      -0.630714       9.150976      -4.713968      12.764960          -0.006286
          221              C       0.902039      15.449334       9.069565       0.024850      37.518269 0.42124903E+03  0.97604412E+04                                 9.737164                            6.839752       0.009571       2.017470                    0.999222      26.576963      74.216227       0.634750       0.416460      -1.071295       0.000144      -0.026182       0.027656       0.038084      -0.001055       0.006122       0.022887      -0.015625      -0.029565      -0.025550      -0.001602       0.027151             12.201046      10.323939       3.535644      -0.012411      10.642849      -6.139089      15.636349           0.004650
          222              C       1.758462      15.476587      10.153782      -0.217544      35.847587 0.48369812E+03  0.11731284E+05                                 9.551084                            7.431351      -0.159185       1.913139                    0.998819      31.053425      92.003862       0.589851       0.428146      -1.052138      -0.006311       0.007417      -0.024266       0.026147      -0.000105      -0.009827       0.039004      -0.023536      -0.116034      -0.057350       0.008387       0.048963             10.880726       9.782743       1.669730       2.200370       7.998743      -3.825258      14.860691           0.028898
          223              C       1.560717      14.633342      11.237999       0.281966      30.852005 0.34033036E+03  0.75255563E+04                                 8.707915                            6.289170       0.108328       2.065388                    0.999698      24.495132      68.279721       0.635552       0.435830      -1.052219       0.037267      -0.004846       0.031549       0.049068      -0.003132       0.019602      -0.009941      -0.001698       0.057441      -0.020468      -0.011082       0.031550             10.634918      11.652982       2.292307       3.990257       7.182431      -2.022437      13.069341           0.024164
          224              C       0.480446      13.764448      11.240868      -0.245481      37.256582 0.50883204E+03  0.12504012E+05                                 9.815246                            7.638780      -0.131936       1.918612                    0.998594      31.590247      94.355468       0.579597       0.430036      -1.050487      -0.018384      -0.016941      -0.029718       0.038834      -0.028515      -0.016652      -0.005243      -0.029096       0.033499      -0.042925       0.015047       0.027877             11.441967      14.655059       4.172408       3.698999       8.909032      -0.480775      10.761809           0.025177
          225              C      -0.380079      13.717957      10.162387       0.017062      37.105892 0.42482082E+03  0.98905979E+04                                 9.714323                            6.907337       0.052359       2.031299                    0.999350      26.829663      75.765586       0.624658       0.421160      -1.065421       0.041368       0.019006       0.006299       0.045959      -0.012186      -0.004620       0.003130      -0.000333       0.052625      -0.020990       0.001550       0.019440             12.030017      14.561577       6.234272       1.412274      11.091575      -2.015858      10.436898           0.008295
          226              C      -0.178049      14.545170       9.083906      -0.116533      33.633528 0.43689094E+03  0.10332127E+05                                 9.212949                            7.101960      -0.077529       1.952625                    0.999455      29.555763      86.531584       0.598239       0.432927      -1.048990       0.024494      -0.005942       0.004208       0.025553      -0.040866       0.000759       0.034178       0.004866       0.006856      -0.054635       0.002623       0.052012             10.555261      11.078726       4.666706      -0.837184      10.186798      -3.904528      10.400259           0.065391
          227              C      -1.512435      12.748065      10.139440       0.566347      22.922285 0.25030715E+03  0.51923877E+04                                 7.510668                            5.636725      -0.044376       2.042008                    0.999587      22.549591      63.505699       0.620298       0.476005      -1.016061      -0.036185      -0.032337       0.000173       0.048529      -0.088199       0.012393      -0.012815      -0.023139      -0.110236      -0.070605      -0.038890       0.109495              8.954698      10.482268       4.901035       0.049033       8.494484       0.072237       7.887343          -0.003187
          228              C       2.348933      13.916745      13.383488      -0.047254      26.054202 0.35955107E+03  0.81286569E+04                                 7.861062                            6.408829      -0.247184       1.933343                    0.997579      27.788631      80.506190       0.632441       0.428379      -1.047908       0.051924       0.053227      -0.044663       0.086741      -0.000602      -0.006814      -0.036657      -0.020023       0.123648      -0.034009      -0.026554       0.060563              9.100285      11.105333      -0.231669       3.321992       6.819332       0.363218       9.376190           0.001090
          229              C       6.459187       4.286761       5.547292       0.582415      22.457432 0.25017658E+03  0.51820911E+04                                 7.359312                            5.623867       0.051569       2.076421                    0.999630      22.311535      62.516554       0.623725       0.474083      -1.018446       0.000889      -0.060824      -0.007287       0.061265      -0.032335       0.078453      -0.014544       0.092005       0.181953      -0.087587      -0.037037       0.124624              8.446783       6.603627       1.074365      -2.128354      12.732817       0.368775       6.003905          -0.001557
          230              C       6.862124       5.726369       5.561634       0.018347      36.719823 0.43811292E+03  0.10252663E+05                                 9.587959                            6.974902       0.024738       2.018370                    0.999290      26.904415      75.538372       0.628542       0.416410      -1.071183       0.023522       0.041216       0.001324       0.047474      -0.001099      -0.003039      -0.001772       0.037607       0.024435      -0.023020       0.007097       0.015922             11.568590       7.460881       1.704756      -3.179030      16.860284       1.648973      10.384606           0.012408
          231              C       6.461733       6.551980       6.608563      -0.107189      32.303890 0.42910980E+03  0.10110811E+05                                 8.998918                            7.058638      -0.173464       1.925927                    0.999126      29.426183      86.221722       0.597013       0.435416      -1.046638       0.016283       0.000996      -0.001560       0.016388      -0.021376       0.024614      -0.035985       0.070994       0.021127      -0.059317      -0.002218       0.061535             10.249769       6.593711       0.304678      -2.303255      13.668160       4.291688      10.487435           0.051629
          232              C       6.914441       7.855322       6.680271       0.013422      37.740443 0.42895406E+03  0.99721993E+04                                 9.793070                            6.883292       0.005176       2.014209                    0.999190      26.711483      74.425744       0.636082       0.414203      -1.074033       0.017461      -0.019699      -0.032228       0.041612       0.008561       0.008727      -0.023746       0.017848      -0.044496      -0.035663       0.015815       0.019848             12.639788       7.790536      -0.035252      -4.287652      13.566749       6.317103      16.562079          -0.003561
          233              C       7.741858       8.352291       5.676366      -0.191031      35.138993 0.44612127E+03  0.10555846E+05                                 9.342374                            7.071907       0.008279       1.973731                    0.999515      29.793498      85.917339       0.615764       0.420389      -1.061716      -0.001381       0.003659       0.032558       0.032792      -0.008582       0.044075      -0.022271       0.014541      -0.132530      -0.068201       0.010858       0.057343             11.081820       7.911986       0.269310      -4.970678       9.101561       3.096260      16.231912           0.036940
          234              C       8.098591       7.555537       4.597885       0.279038      30.845987 0.34819401E+03  0.77379815E+04                                 8.740507                            6.376931       0.089149       2.059170                    0.999693      24.551690      68.447804       0.629312       0.437959      -1.051693       0.040041       0.014273      -0.027352       0.050548       0.004581      -0.015145      -0.005538       0.015612       0.060850      -0.019267      -0.009656       0.028923             10.743807       7.379502       1.356098      -4.928842       9.701588      -0.065855      15.150329           0.024128
          235              C       7.690561       6.242576       4.534782      -0.252403      36.456545 0.53779757E+03  0.13395016E+05                                 9.690915                            7.866184      -0.168753       1.901987                    0.998504      32.080433      96.349858       0.569956       0.431460      -1.050010      -0.005776      -0.026620       0.024046       0.036335      -0.020363       0.005222       0.013240       0.049515       0.052949      -0.044155       0.020844       0.023311             10.886667       8.456498       2.407051      -3.943655      13.069275      -1.161098      11.134227           0.012945
          236              C       6.538930       8.753073       7.859142       0.589935      24.019433 0.26053502E+03  0.54513090E+04                                 7.760133                            5.743395      -0.179585       1.992808                    0.999225      22.688031      63.878868       0.616551       0.474791      -1.018133      -0.006370       0.026093       0.044212       0.051731      -0.040377       0.060650      -0.069514       0.014766      -0.027451      -0.080048      -0.033817       0.113865              9.616615       7.048494       0.399623      -2.444776       9.712981       5.086104      12.088369          -0.001799
          237              C      -1.480536       7.675772       2.323323      -0.061033      28.071418 0.40076901E+03  0.93456631E+04                                 8.405858                            6.878593      -0.458090       1.859245                    0.996738      28.947170      86.251466       0.593272       0.442727      -1.035313       0.025337       0.073782       0.058259       0.097364      -0.002155      -0.001331       0.005423       0.006739       0.081237      -0.018067      -0.009737       0.027804              9.949270       7.850046       0.489083      -2.102092       8.860127      -3.404495      13.137637           0.001834
          238              C      -1.204330       8.817198       1.373916      -0.047887      38.843477 0.47801531E+03  0.11452191E+05                                 9.993805                            7.314721      -0.094353       1.967091                    0.999075      28.189170      80.522305       0.609080       0.419745      -1.067249      -0.003070      -0.041541       0.055733       0.069579      -0.000713      -0.003437      -0.024756      -0.025139       0.005140      -0.020022      -0.012006       0.032027             12.446378      13.366377      -0.750657      -3.464521      11.947998      -5.882983      12.024759           0.013552
          239              C      -2.240984       9.748615       1.147320       0.121203      33.218081 0.42299521E+03  0.98603080E+04                                 9.138995                            6.989899      -0.058628       1.989642                    0.999714      26.673878      75.944741       0.606615       0.433149      -1.055523      -0.070008       0.004435       0.060980       0.092948       0.011347      -0.019275       0.012326       0.047953       0.000979      -0.035141       0.000221       0.034920             10.838112      11.292616      -1.790285      -1.955382      11.756008      -4.877800       9.465710           0.006479
          240              C      -2.051774      10.769807       0.220859      -0.060245      40.018242 0.47298390E+03  0.11285018E+05                                10.145120                            7.243112       0.034656       2.009190                    0.999353      28.054778      79.588085       0.617184       0.415944      -1.071261      -0.045598       0.056544      -0.006255       0.072908      -0.019875       0.010633      -0.003678       0.005752      -0.023263      -0.018376      -0.008749       0.027125             12.889397      14.687769      -4.216410      -1.669943      14.572947      -4.730619       9.407477          -0.000620
          241              C      -0.809763      10.941341      28.269965       0.115320      34.060987 0.42235748E+03  0.98098747E+04                                 9.211713                            6.927464       0.104895       2.040309                    0.999470      26.442717      74.358860       0.618904       0.426088      -1.063311       0.013788       0.077034      -0.041523       0.088591       0.010696      -0.000217      -0.016482      -0.052029       0.043616      -0.035593       0.001325       0.034267             11.044106      13.276413      -2.328698      -2.421837      11.631648      -3.686365       8.224258           0.008942
          242              C       0.212343      10.006718      28.505165      -0.058298      39.388763 0.46091574E+03  0.10914539E+05                                 9.987823                            7.110491      -0.068725       1.971973                    0.999285      27.948617      78.712531       0.628801       0.411347      -1.075394       0.062337       0.004938      -0.032251       0.070359       0.008567      -0.019721      -0.004893       0.042433      -0.032784      -0.019900      -0.017049       0.036949             12.565741      15.449269      -1.837711      -4.402072      11.323190      -4.186074      10.924763           0.007808
          243              C       0.024853       8.959876       0.719943       0.105126      34.641984 0.41590677E+03  0.96370794E+04                                 9.331587                            6.883216       0.098193       2.040092                    0.999650      26.515433      74.832442       0.618783       0.427187      -1.061068       0.069799      -0.055400       0.024366       0.092384      -0.033855       0.017057      -0.002568       0.001579      -0.023904      -0.034204      -0.007689       0.041892             11.372709      13.801515      -1.601489      -2.692869      10.460181      -4.519672       9.856430          -0.000127
          244              C       6.752407       9.641205       1.927498      -0.519222      27.091510 0.44613728E+03  0.10585928E+05                                 7.695331                            6.887660       0.041171       1.975801                    0.997409      32.378721      94.363144       0.647351       0.398755      -1.072824       0.063595       0.022619      -0.026268       0.072429       0.000298      -0.028840       0.013160       0.043801      -0.011714      -0.032620      -0.010111       0.042731              8.088446       8.626615       0.263792      -1.344105       7.730206      -1.402632       7.908516           0.000131
          245              C      -0.581152      12.114830      27.317689      -0.515410      29.264029 0.46535627E+03  0.11150636E+05                                 8.118274                            7.011787       0.031326       1.977662                    0.996627      32.343621      94.491923       0.645192       0.396190      -1.075362      -0.012197      -0.040404       0.045203       0.061843       0.006450      -0.002733      -0.021670      -0.047457       0.059054      -0.034432      -0.004764       0.039196              8.875377       8.534837      -0.414571      -0.487787      10.272214      -2.154877       7.819081           0.000552
          246              C       1.148816       7.989984       0.978090      -0.521494      29.209172 0.46981897E+03  0.11294007E+05                                 8.099379                            7.035302       0.070513       1.977982                    0.997705      32.856946      96.412718       0.644945       0.395063      -1.075219      -0.066520       0.053022      -0.000759       0.085069      -0.011497      -0.002138       0.011215      -0.011886       0.010586      -0.015772      -0.003097       0.018869              8.896611      11.077478      -2.154526       0.636187       8.120443      -1.832295       7.491912           0.000833
          247              C       9.262781       0.702170       2.552787       0.550708      24.270907 0.26976397E+03  0.56919241E+04                                 7.773240                            5.821789      -0.019295       2.040493                    0.999592      23.027533      65.039027       0.616128       0.471151      -1.020420      -0.007546       0.037567       0.037463       0.053589       0.033886      -0.038646      -0.073463      -0.003349      -0.003268      -0.073203      -0.026828       0.100031              9.472238       7.462576      -1.840720       0.411341      11.090465       5.084590       9.863673          -0.001618
          248              C       4.977795      15.635297       1.537409       0.010979      36.237762 0.42365932E+03  0.98493195E+04                                 9.563815                            6.874649      -0.101417       1.979167                    0.999222      26.919922      75.777255       0.629798       0.418327      -1.068032       0.005362      -0.034528      -0.020104       0.040312      -0.000038       0.001831      -0.017735       0.024183      -0.008883      -0.024961       0.010648       0.014313             12.126656       9.088926      -2.498823       1.040377      15.028213       6.984290      12.262829          -0.008537
          249              C       3.988569      15.543918       0.590870      -0.121957      34.035557 0.44904954E+03  0.10720430E+05                                 9.343535                            7.240158      -0.186847       1.914135                    0.999339      30.078195      89.227040       0.586078       0.437757      -1.043387       0.006995      -0.019394       0.001659       0.020684       0.006665      -0.036707      -0.043821      -0.007346      -0.034264      -0.057739      -0.001512       0.059252             10.823522       9.308500      -0.524317       2.689646      11.613182       5.384702      11.548883           0.074903
          250              C       4.002018      14.529139      28.333067       0.017116      37.198631 0.43519672E+03  0.10177122E+05                                 9.687463                            6.961996      -0.092585       1.977483                    0.999249      27.082674      76.248573       0.627124       0.417651      -1.069368       0.038369      -0.001088       0.031270       0.049509      -0.001778      -0.028018      -0.002972      -0.013065      -0.020035      -0.033274       0.010096       0.023178             11.866777      12.554665      -1.296681       4.485019      11.421730       4.311022      11.623938           0.018465
          251              C       5.005305      13.568866      28.356014      -0.243761      35.796887 0.50185793E+03  0.12305390E+05                                 9.608884                            7.607922      -0.267686       1.875772                    0.998186      31.711118      94.995492       0.577576       0.432496      -1.047691      -0.020650       0.021559      -0.018398       0.035067       0.020378      -0.043600      -0.009347      -0.021015       0.030788      -0.050407      -0.001015       0.051422             11.008485      12.324846      -3.940618       2.601692      11.826121       2.248438       8.874487           0.019239
          252              C       5.988029      13.653832       0.631026       0.286340      31.460178 0.34157808E+03  0.75495921E+04                                 8.863944                            6.303235       0.050396       2.045988                    0.999649      24.365599      67.596040       0.635337       0.436182      -1.053465       0.037397      -0.029368       0.001319       0.047568      -0.019157      -0.011649       0.004167      -0.001664      -0.011892      -0.019613      -0.005814       0.025428             11.390787      10.146693      -5.314366       0.698230      15.663234       3.981252       8.362435           0.042059
          253              C       5.988522      14.689452       1.543145      -0.189958      35.475407 0.45106971E+03  0.10742465E+05                                 9.505358                            7.173613      -0.183572       1.913386                    0.998961      30.224091      88.516129       0.601149       0.427822      -1.053133      -0.014506       0.015346       0.015487       0.026187       0.029679      -0.004746      -0.051668       0.044482       0.053207      -0.070162       0.010353       0.059809             11.550804       9.021256      -3.920705       0.003403      15.915934       5.554733       9.715221           0.051096
          254              C       2.926871      14.424936      27.254587       0.549674      24.026198 0.26489161E+03  0.55363534E+04                                 7.577715                            5.724488       0.018264       2.058057                    0.999452      22.482860      62.190797       0.631705       0.463913      -1.029439      -0.031514       0.001383      -0.049960       0.059085       0.032846      -0.054706      -0.053090      -0.015151       0.040694      -0.058565      -0.037898       0.096463              8.790009      10.268980      -0.607514       3.632804       7.752045       2.371575       8.349001          -0.009866
          255              C       7.043022      11.673970      28.516639      -0.065061      29.917064 0.40425830E+03  0.94186782E+04                                 8.717167                            6.852161      -0.390799       1.878523                    0.997573      28.742831      84.755035       0.603598       0.435539      -1.042738       0.037725       0.038686       0.070365       0.088719      -0.007928      -0.003958       0.033168      -0.041058      -0.027973      -0.029498      -0.017074       0.046572             10.874023      10.859904      -5.269746      -0.069787      14.487434      -0.076900       7.274731           0.001860
          256              C       2.728695       7.715850      22.229325       0.549370      23.971269 0.26671534E+03  0.55904834E+04                                 7.675778                            5.769494      -0.092483       2.021902                    0.999326      22.562095      62.735424       0.624376       0.468014      -1.025993      -0.001740      -0.021948      -0.039510       0.045230      -0.064953       0.016310      -0.031403       0.088724      -0.177223      -0.077791      -0.035387       0.113178              9.252813       5.842131       2.236643       0.630741       9.151126       4.714084      12.765182          -0.006298
          257              C       2.940804       8.597570      23.411065       0.024849      37.518853 0.42125540E+03  0.97606291E+04                                 9.737256                            6.839799       0.009542       2.017456                    0.999222      26.577235      74.217229       0.634748       0.416459      -1.071295      -0.000145       0.026183       0.027657       0.038086      -0.001057      -0.006121      -0.022884      -0.015619      -0.029562      -0.025547      -0.001599       0.027146             12.201174      10.324054       3.535694       0.012412      10.642961       6.139161      15.636509           0.004631
          258              C       2.084381       8.570316      24.495282      -0.217544      35.847996 0.48370412E+03  0.11731471E+05                                 9.551152                            7.431391      -0.159210       1.913128                    0.998819      31.053709      92.004991       0.589850       0.428146      -1.052138       0.006311      -0.007414      -0.024267       0.026147      -0.000102       0.009824      -0.039006      -0.023528      -0.116028      -0.057350       0.008390       0.048960             10.880809       9.782829       1.669751      -2.200396       7.998798       3.825286      14.860801           0.028870
          259              C       2.282126       9.413561      25.579499       0.281964      30.852304 0.34033382E+03  0.75256505E+04                                 8.707953                            6.289189       0.108344       2.065390                    0.999698      24.495290      68.280199       0.635553       0.435828      -1.052221      -0.037270       0.004847       0.031550       0.049070      -0.003128      -0.019605       0.009943      -0.001696       0.057448      -0.020471      -0.011083       0.031553             10.634971      11.653031       2.292314      -3.990282       7.182463       2.022457      13.069419           0.024143
          260              C       3.362398      10.282456      25.582368      -0.245484      37.256909 0.50883717E+03  0.12504169E+05                                 9.815287                            7.638805      -0.131936       1.918610                    0.998594      31.590466      94.356222       0.579598       0.430035      -1.050488       0.018385       0.016941      -0.029719       0.038836      -0.028511       0.016649       0.005246      -0.029093       0.033509      -0.042922       0.015052       0.027870             11.442021      14.655125       4.172429      -3.699020       8.909074       0.480784      10.761863           0.025150
          261              C       4.222922      10.328947      24.503887       0.017064      37.106215 0.42482407E+03  0.98906958E+04                                 9.714380                            6.907365       0.052344       2.031292                    0.999350      26.829815      75.766185       0.624657       0.421160      -1.065421      -0.041369      -0.019006       0.006300       0.045960      -0.012185       0.004619      -0.003129      -0.000331       0.052622      -0.020988       0.001549       0.019438             12.030102      14.561684       6.234333      -1.412273      11.091661       2.015884      10.436961           0.008281
          262              C       4.020892       9.501733      23.425406      -0.116540      33.634050 0.43689823E+03  0.10332339E+05                                 9.213002                            7.101987      -0.077519       1.952623                    0.999455      29.556146      86.532799       0.598242       0.432923      -1.048992      -0.024491       0.005939       0.004212       0.025550      -0.040858      -0.000767      -0.034174       0.004869       0.006858      -0.054630       0.002631       0.051999             10.555334      11.078813       4.666751       0.837186      10.186867       3.904557      10.400321           0.065344
          263              C       5.355278      11.298838      24.480941       0.566349      22.922435 0.25030868E+03  0.51924296E+04                                 7.510709                            5.636748      -0.044386       2.042003                    0.999587      22.549689      63.506118       0.620296       0.476006      -1.016060       0.036186       0.032337       0.000172       0.048530      -0.088201      -0.012392       0.012814      -0.023140      -0.110242      -0.070606      -0.038892       0.109498              8.954758      10.482356       4.901089      -0.049026       8.494549      -0.072229       7.887369          -0.003202
          264              C       1.493910      10.130159      27.724988      -0.047254      26.054294 0.35955213E+03  0.81286879E+04                                 7.861083                            6.408839      -0.247184       1.933342                    0.997579      27.788683      80.506410       0.632440       0.428379      -1.047908      -0.051924      -0.053226      -0.044663       0.086741      -0.000602       0.006813       0.036657      -0.020022       0.123648      -0.034008      -0.026555       0.060563              9.100316      11.105379      -0.231670      -3.322020       6.819346      -0.363216       9.376224           0.001080
          265              O       4.878173      11.481595       9.574099      -0.597250      41.115696 0.66621787E+03  0.16897581E+05                                 9.446759                            8.016412       0.067469       2.058832                    0.994986      28.810839      77.788925       0.667610       0.361722      -1.136843      -0.016963       0.037955      -0.010861       0.042968      -0.044830      -0.012798      -0.038741       0.019691       0.071231      -0.073142       0.023089       0.050053             10.446879       9.294626      -2.688287       2.754769      13.411393      -2.191211       8.634618           0.015585
          266              O       3.402301      11.935280       8.041853      -0.501606      26.091723 0.41000814E+03  0.91958570E+04                                 6.818020                            6.153229       0.784776       2.307021                    0.999616      26.344135      66.534446       0.788609       0.346294      -1.151159       0.016810       0.018302      -0.016205       0.029667       0.008546      -0.005240       0.039547       0.098333       0.102971      -0.080857       0.032555       0.048303              7.151578       7.403746       1.767679       2.230520       7.694852       1.442963       6.356137           0.038946
          267              O       7.799332       0.383147       5.684971      -0.571244      33.212463 0.54152224E+03  0.13068541E+05                                 8.250442                            7.250501       0.298794       2.139807                    0.995763      28.086181      74.473869       0.697179       0.364042      -1.132671       0.027023      -0.031943       0.001315       0.041861      -0.011284       0.016564       0.061335       0.083923       0.022578      -0.088677       0.036016       0.052660              9.030047       9.643086      -0.405060       3.468464       6.328993      -1.417669      11.118061           0.026172
          268              O       9.317509       1.811533       6.408643      -0.513524      30.920720 0.45865310E+03  0.10587411E+05                                 7.778237                            6.561208       0.456024       2.206801                    0.997950      26.625535      68.391283       0.753852       0.351977      -1.145606      -0.013462      -0.006440       0.015947       0.021841       0.011465      -0.037256       0.006341      -0.052674      -0.041064      -0.055781       0.020135       0.035647              8.895325       6.382363       2.502805      -0.923744      11.294913      -4.477033       9.008700           0.051679
          269              O       0.749398       0.158710      10.693883      -0.163439      23.978314 0.29524264E+03  0.61033659E+04                                 6.664165                            5.258422       0.505522       2.300584                    0.999415      21.916576      53.238705       0.843631       0.351207      -1.146468      -0.088671      -0.135742       0.080291       0.180928       0.014079       0.068389      -0.005653       0.005200       0.485855      -0.106408      -0.073655       0.180063              8.026490       5.717402       0.940337       3.079303       4.811363       1.889055      13.550707           0.055630
          270              O       6.178606       9.540208      11.756875      -0.539519      37.308484 0.58693689E+03  0.14382536E+05                                 8.859498                            7.506434       0.263582       2.153393                    0.993420      27.153895      71.411146       0.694312       0.360004      -1.141367       0.018183      -0.011719       0.005088       0.022223      -0.028331       0.033578       0.018163      -0.011566      -0.088567      -0.060411       0.015714       0.044697             10.091145      10.280988      -4.056548       1.248111      12.055505      -2.330976       7.936944           0.019435
          271              O      -2.176981       8.805976      10.964364      -0.522701      28.309244 0.47146055E+03  0.10955125E+05                                 7.275877                            6.664039       0.716639       2.284095                    0.997680      27.042505      69.627116       0.746231       0.353233      -1.144913      -0.005702      -0.020976       0.008322       0.023276       0.034709      -0.028459       0.021206       0.041119       0.074027      -0.064792       0.018423       0.046368              7.663581       7.733561       0.340554      -2.120942       6.272007      -1.630315       8.985174           0.039137
          272              O       4.113939       7.247737      15.746967      -0.433396      26.443197 0.38140806E+03  0.83694339E+04                                 6.904251                            5.922150       1.013290       2.406897                    0.999647      25.086218      61.899156       0.809468       0.344826      -1.156750       0.032117      -0.014927       0.002267       0.035489      -0.033010      -0.005869      -0.014137       0.002801      -0.014539      -0.037026       0.000756       0.036271              7.517559      10.363466      -2.700856      -1.746575       6.753532      -0.120234       5.435679           0.249170
          273              O       5.065145       5.441013      16.530013      -0.471554      32.513577 0.49052535E+03  0.11460568E+05                                 7.991723                            6.821575       0.860478       2.360018                    0.997283      25.791135      65.626577       0.736923       0.355745      -1.147980       0.013420       0.040523      -0.024333       0.049135      -0.008643       0.014552      -0.008836      -0.050456       0.024057      -0.034773       0.005456       0.029318              8.730604       6.730220       0.865624      -1.617250       9.936792      -3.817086       9.524800           0.173092
          274              O      -1.099776       4.737240      13.581401      -0.154031      24.943565 0.28683816E+03  0.58726738E+04                                 6.844072                            5.147667       0.570599       2.327260                    0.999383      21.614669      51.839261       0.863559       0.346430      -1.153200      -0.096314      -0.050129       0.138140       0.175704      -0.090656       0.023626      -0.089904      -0.134936      -0.137550      -0.105000      -0.068823       0.173823              8.796139       7.709334      -5.520242       0.885394      13.659702      -2.288930       5.019379           0.070945
          275              O      -0.070689      14.681436      20.697653      -0.474532      25.854514 0.41283520E+03  0.92879611E+04                                 6.847198                            6.225895       0.629450       2.261670                    0.998291      26.293538      66.809244       0.773222       0.352094      -1.144812       0.007885       0.010208      -0.017892       0.022057       0.012772      -0.007536       0.011513      -0.010800      -0.167761      -0.058419       0.016273       0.042146              7.261414       6.084758       2.233979      -0.699708       9.020542      -2.204141       6.678941           0.150049
          276              O       5.367510       0.056109      21.902339      -0.479508      25.306687 0.38499213E+03  0.84913154E+04                                 6.693919                            5.935856       0.830060       2.337376                    0.999059      25.724004      64.212695       0.809165       0.343199      -1.154919      -0.004603       0.016795      -0.020762       0.027098      -0.011938       0.017844       0.025720       0.012477       0.122677      -0.045260      -0.007021       0.052281              7.242588       5.417275       0.588052       1.154176       5.424268      -1.577246      10.886220           0.117527
          277              O       7.943683       3.647114      19.660476      -0.503666      27.716015 0.42889104E+03  0.97353174E+04                                 7.170482                            6.325369       0.748750       2.301476                    0.998888      26.442173      67.342572       0.771342       0.349829      -1.147408      -0.000948      -0.013895       0.002295       0.014115       0.000333       0.038805       0.033936      -0.023178       0.060031      -0.051497      -0.007467       0.058964              7.788998       7.442192       2.376074       2.139206       7.403201       2.063486       8.521602           0.089398
          278              O       7.980886       3.719254      17.514413      -0.536691      35.215169 0.55565064E+03  0.13425736E+05                                 8.463163                            7.271949       0.610219       2.259104                    0.995141      27.037398      70.521424       0.710295       0.356887      -1.144273      -0.022885      -0.004065       0.019386       0.030266      -0.027037      -0.031495      -0.033824      -0.000011       0.004032      -0.061611       0.026180       0.035431              9.316304       8.893388       2.450691      -2.448529       8.542179      -2.040068      10.513346           0.047447
          279              O       3.495879       1.306548      16.456298      -0.177970      29.135342 0.36612589E+03  0.79852036E+04                                 7.624246                            5.928571       0.472561       2.288979                    0.998803      22.432759      55.930823       0.780099       0.359999      -1.139659       0.119872       0.130737      -0.046558       0.183383      -0.006118       0.068782      -0.091474      -0.012273       0.363072      -0.110039      -0.067770       0.177809              9.141804       9.235634      -0.104402       5.390893       5.136709      -1.371393      13.053068           0.041163
          280              O       1.473214      10.088478       9.560044      -0.789147      26.187491 0.45456628E+03  0.10481006E+05                                 6.750140                            6.328930       0.593792       2.249800                    0.996928      27.843915      71.733977       0.803907       0.330442      -1.162567       0.064619      -0.068645      -0.008150       0.094627      -0.037222       0.063574       0.031256       0.083647       0.223058      -0.109388      -0.002970       0.112359              6.943665       7.865708      -0.847228      -0.876126       5.079715       1.095463       7.885571           0.000609
          281              O       3.697241       8.695360      10.959774      -0.798344      27.217714 0.45615635E+03  0.10590657E+05                                 7.087464                            6.436659       0.229182       2.125161                    0.995389      28.499561      75.146134       0.774566       0.340595      -1.146853      -0.036417      -0.022199      -0.067256       0.079639      -0.041531      -0.005981       0.003222       0.168212       0.043608      -0.101096       0.013971       0.087125              7.468126       9.251935      -0.575748      -1.137267       4.824437      -0.022466       8.328007           0.005104
          282              O      -1.035330      12.565309      23.915599      -0.597249      41.115727 0.66621847E+03  0.16897599E+05                                 9.446759                            8.016411       0.067468       2.058832                    0.994986      28.810853      77.788945       0.667611       0.361722      -1.136843       0.016963      -0.037955      -0.010861       0.042968      -0.044831       0.012799       0.038741       0.019690       0.071233      -0.073144       0.023090       0.050054             10.446880       9.294633      -2.688292      -2.754767      13.411399       2.191209       8.634609           0.015566
          283              O       0.440543      12.111624      22.383353      -0.501606      26.091712 0.41000791E+03  0.91958486E+04                                 6.818007                            6.153217       0.784781       2.307022                    0.999616      26.344180      66.534502       0.788611       0.346293      -1.151160      -0.016810      -0.018301      -0.016205       0.029667       0.008548       0.005241      -0.039550       0.098339       0.102977      -0.080862       0.032557       0.048306              7.151564       7.403734       1.767676      -2.230514       7.694838      -1.442961       6.356122           0.038893
          284              O       0.328283       7.632487      20.026471      -0.571244      33.212470 0.54152231E+03  0.13068542E+05                                 8.250437                            7.250496       0.298803       2.139810                    0.995763      28.086200      74.473889       0.697180       0.364041      -1.132672      -0.027023       0.031943       0.001315       0.041861      -0.011285      -0.016565      -0.061337       0.083928       0.022579      -0.088680       0.036019       0.052662              9.030042       9.643081      -0.405061      -3.468460       6.328991       1.417671      11.118055           0.026151
          285              O      -1.189894       6.204101      20.750143      -0.513524      30.920814 0.45865458E+03  0.10587454E+05                                 7.778252                            6.561217       0.456025       2.206801                    0.997950      26.625577      68.391420       0.753852       0.351977      -1.145606       0.013462       0.006440       0.015946       0.021840       0.011464       0.037258      -0.006340      -0.052675      -0.041064      -0.055783       0.020136       0.035647              8.895347       6.382373       2.502811       0.923750      11.294946       4.477053       9.008724           0.051636
          286              O       7.378217       7.856925      25.035383      -0.163440      23.978426 0.29524403E+03  0.61034014E+04                                 6.664180                            5.258430       0.505515       2.300580                    0.999415      21.916644      53.238890       0.843632       0.351206      -1.146469       0.088672       0.135743       0.080290       0.180929       0.014082      -0.068390       0.005655       0.005197       0.485862      -0.106413      -0.073653       0.180066              8.026512       5.717418       0.940340      -3.079320       4.811372      -1.889066      13.550746           0.055575
          287              O      -2.335762      14.506695      26.098375      -0.539518      37.308480 0.58693666E+03  0.14382524E+05                                 8.859483                            7.506421       0.263587       2.153395                    0.993420      27.153910      71.411101       0.694315       0.360003      -1.141368      -0.018184       0.011717       0.005087       0.022222      -0.028331      -0.033583      -0.018165      -0.011570      -0.088574      -0.060418       0.015719       0.044699             10.091129      10.280974      -4.056540      -1.248110      12.055487       2.330972       7.936927           0.019421
          288              O       6.019824      15.240927      25.305864      -0.522700      28.309254 0.47146091E+03  0.10955130E+05                                 7.275854                            6.664020       0.716655       2.284100                    0.997680      27.042607      69.627254       0.746236       0.353230      -1.144915       0.005703       0.020972       0.008319       0.023272       0.034721       0.028462      -0.021211       0.041126       0.074047      -0.064808       0.018432       0.046376              7.663555       7.733539       0.340555       2.120933       6.271987       1.630306       8.985138           0.039087
          289              O       4.013675       0.767898       1.405467      -0.433397      26.443451 0.38141237E+03  0.83695485E+04                                 6.904266                            5.922159       1.013304       2.406899                    0.999647      25.086465      61.899747       0.809473       0.344823      -1.156753      -0.032113       0.014930       0.002272       0.035487      -0.033016       0.005862       0.014118       0.002815      -0.014554      -0.037017       0.000741       0.036276              7.517578      10.363499      -2.700865       1.746585       6.753544       0.120233       5.435691           0.249171
          290              O       3.062470       2.574622       2.188513      -0.471556      32.513735 0.49052834E+03  0.11460649E+05                                 7.991723                            6.821575       0.860497       2.360023                    0.997283      25.791261      65.626821       0.736927       0.355743      -1.147982      -0.013416      -0.040523      -0.024332       0.049134      -0.008632      -0.014557       0.008837      -0.050467       0.024078      -0.034781       0.005464       0.029317              8.730604       6.730218       0.865624       1.617248       9.936797       3.817086       9.524797           0.173099
          291              O       9.227390       3.278395      27.922901      -0.154032      24.943619 0.28683883E+03  0.58726912E+04                                 6.844084                            5.147675       0.570597       2.327259                    0.999383      21.614680      51.839311       0.863558       0.346430      -1.153200       0.096314       0.050128       0.138140       0.175704      -0.090656      -0.023626       0.089904      -0.134936      -0.137550      -0.105000      -0.068823       0.173824              8.796159       7.709351      -5.520258      -0.885396      13.659740       2.288933       5.019386           0.070917
          292              O       3.913533       9.365467       6.356153      -0.474529      25.854466 0.41283434E+03  0.92879415E+04                                 6.847217                            6.225912       0.629439       2.261669                    0.998291      26.293383      66.808954       0.773216       0.352096      -1.144810      -0.007885      -0.010210      -0.017897       0.022061       0.012774       0.007529      -0.011514      -0.010801      -0.167709      -0.058401       0.016261       0.042140              7.261435       6.084776       2.233985       0.699711       9.020563       2.204150       6.678965           0.150097
          293              O       2.760104       7.959525       7.560839      -0.479505      25.306575 0.38498994E+03  0.84912574E+04                                 6.693914                            5.935852       0.830056       2.337376                    0.999059      25.723867      64.212372       0.809162       0.343201      -1.154918       0.004601      -0.016799      -0.020765       0.027102      -0.011930      -0.017844      -0.025719       0.012463       0.122660      -0.045248      -0.007029       0.052276              7.242584       5.417272       0.588051      -1.154178       5.424264       1.577242      10.886214           0.117601
          294              O       0.183932       4.368521       5.318976      -0.503666      27.715942 0.42888984E+03  0.97352819E+04                                 7.170466                            6.325357       0.748751       2.301478                    0.998888      26.442148      67.342450       0.771343       0.349829      -1.147408       0.000947       0.013893       0.002296       0.014114       0.000331      -0.038808      -0.033938      -0.023180       0.060030      -0.051502      -0.007465       0.058966              7.788978       7.442173       2.376062      -2.139198       7.403177      -2.063478       8.521586           0.089452
          295              O       0.146728       4.296380       3.172913      -0.536691      35.215156 0.55565027E+03  0.13425725E+05                                 8.463159                            7.271946       0.610211       2.259102                    0.995141      27.037390      70.521386       0.710295       0.356887      -1.144273       0.022884       0.004064       0.019385       0.030265      -0.027038       0.031497       0.033826      -0.000011       0.004029      -0.061614       0.026181       0.035433              9.316301       8.893390       2.450695       2.448530       8.542179       2.040069      10.513335           0.047450
          296              O       4.631735       6.709086       2.114798      -0.177970      29.135336 0.36612556E+03  0.79851949E+04                                 7.624245                            5.928569       0.472561       2.288979                    0.998803      22.432755      55.930814       0.780099       0.359999      -1.139659      -0.119872      -0.130737      -0.046558       0.183383      -0.006118      -0.068782       0.091474      -0.012273       0.363072      -0.110038      -0.067770       0.177809              9.141804       9.235632      -0.104406      -5.390896       5.136709       1.371396      13.053071           0.041167
          297              O       2.369630      13.958426      23.901544      -0.789147      26.187469 0.45456582E+03  0.10480993E+05                                 6.750137                            6.328927       0.593795       2.249802                    0.996928      27.843907      71.733950       0.803907       0.330442      -1.162567      -0.064619       0.068645      -0.008150       0.094627      -0.037223      -0.063573      -0.031256       0.083647       0.223058      -0.109388      -0.002970       0.112358              6.943660       7.865698      -0.847227       0.876124       5.079714      -1.095465       7.885568           0.000568
          298              O       0.145602      15.351543      25.301274      -0.798343      27.217794 0.45615793E+03  0.10590704E+05                                 7.087480                            6.436671       0.229181       2.125161                    0.995389      28.499580      75.146248       0.774565       0.340595      -1.146853       0.036418       0.022199      -0.067256       0.079639      -0.041531       0.005981      -0.003222       0.168214       0.043610      -0.101097       0.013972       0.087126              7.468146       9.251965      -0.575754       1.137278       4.824446       0.022465       8.328028           0.005036
          299              O       1.107056       4.549674      19.108901      -0.597249      41.115688 0.66621747E+03  0.16897568E+05                                 9.446756                            8.016407       0.067467       2.058832                    0.994986      28.810834      77.788892       0.667610       0.361722      -1.136843       0.016963      -0.037954       0.010861       0.042968      -0.044831      -0.012799      -0.038741       0.019690       0.071232      -0.073143       0.023090       0.050053             10.446877       9.294621      -2.688289       2.754765      13.411402      -2.191212       8.634608           0.015572
          300              O       2.582928       4.095989      20.641147      -0.501606      26.091719 0.41000807E+03  0.91958530E+04                                 6.818007                            6.153218       0.784783       2.307023                    0.999616      26.344189      66.534524       0.788611       0.346293      -1.151161      -0.016810      -0.018301       0.016205       0.029667       0.008549      -0.005240       0.039549       0.098339       0.102979      -0.080863       0.032557       0.048306              7.151565       7.403732       1.767677       2.230513       7.694841       1.442961       6.356121           0.038896
          301              O      -1.814103      15.648122      22.998029      -0.571251      33.212688 0.54152678E+03  0.13068681E+05                                 8.250489                            7.250539       0.298794       2.139806                    0.995763      28.086251      74.474194       0.697176       0.364042      -1.132670      -0.027023       0.031944      -0.001316       0.041862      -0.011284       0.016564       0.061335       0.083924       0.022576      -0.088677       0.036017       0.052660              9.030102       9.643144      -0.405065       3.468487       6.329031      -1.417687      11.118131           0.026124
          302              O      -3.332280      14.219736      22.274357      -0.513527      30.920996 0.45865776E+03  0.10587549E+05                                 7.778295                            6.561250       0.456023       2.206799                    0.997950      26.625605      68.391625       0.753848       0.351978      -1.145605       0.013461       0.006440      -0.015948       0.021841       0.011465      -0.037255       0.006340      -0.052672      -0.041060      -0.055779       0.020134       0.035645              8.895402       6.382407       2.502827      -0.923755      11.295013      -4.477091       9.008785           0.051626
          303              O       5.235831      15.872559      17.989117      -0.163439      23.978445 0.29524440E+03  0.61034109E+04                                 6.664182                            5.258432       0.505514       2.300580                    0.999415      21.916657      53.238923       0.843632       0.351206      -1.146469       0.088673       0.135742      -0.080289       0.180929       0.014084       0.068391      -0.005656       0.005194       0.485866      -0.106417      -0.073650       0.180067              8.026513       5.717419       0.940340       3.079317       4.811373       1.889064      13.550748           0.055590
          304              O      -0.193377       6.491061      16.926125      -0.539518      37.308476 0.58693664E+03  0.14382525E+05                                 8.859488                            7.506425       0.263585       2.153395                    0.993420      27.153903      71.411114       0.694314       0.360003      -1.141368      -0.018183       0.011718      -0.005087       0.022222      -0.028331       0.033581       0.018164      -0.011568      -0.088572      -0.060415       0.015717       0.044699             10.091134      10.280977      -4.056544       1.248110      12.055494      -2.330974       7.936932           0.019425
          305              O       8.162210       7.225293      17.718636      -0.522701      28.309272 0.47146109E+03  0.10955138E+05                                 7.275869                            6.664032       0.716645       2.284097                    0.997680      27.042569      69.627228       0.746233       0.353232      -1.144914       0.005703       0.020974      -0.008320       0.023273       0.034716      -0.028461       0.021209       0.041123       0.074040      -0.064802       0.018429       0.046373              7.663572       7.733552       0.340555      -2.120940       6.272002      -1.630313       8.985162           0.039098
          306              O       1.871290       8.783532      12.936033      -0.433396      26.443201 0.38140816E+03  0.83694354E+04                                 6.904243                            5.922144       1.013298       2.406899                    0.999647      25.086259      61.899221       0.809470       0.344825      -1.156751      -0.032117       0.014928      -0.002268       0.035489      -0.033011      -0.005868      -0.014134       0.002803      -0.014543      -0.037025       0.000753       0.036272              7.517550      10.363453      -2.700851      -1.746573       6.753523      -0.120234       5.435674           0.249187
          307              O       0.920084      10.590256      12.152987      -0.471554      32.513570 0.49052525E+03  0.11460565E+05                                 7.991718                            6.821572       0.860485       2.360020                    0.997283      25.791144      65.626582       0.736924       0.355745      -1.147980      -0.013419      -0.040523       0.024333       0.049135      -0.008641       0.014553      -0.008836      -0.050457       0.024058      -0.034773       0.005456       0.029317              8.730598       6.730217       0.865624      -1.617249       9.936781      -3.817081       9.524796           0.173104
          308              O       7.085005      11.294029      15.101599      -0.154032      24.943607 0.28683863E+03  0.58726862E+04                                 6.844081                            5.147673       0.570597       2.327259                    0.999383      21.614677      51.839300       0.863558       0.346430      -1.153200       0.096314       0.050128      -0.138140       0.175704      -0.090656       0.023626      -0.089904      -0.134936      -0.137550      -0.105000      -0.068823       0.173823              8.796153       7.709346      -5.520254       0.885395      13.659728      -2.288932       5.019384           0.070933
          309              O       6.055918       1.349833       7.985347      -0.474525      25.854221 0.41282970E+03  0.92878242E+04                                 6.847252                            6.225945       0.629401       2.261661                    0.998291      26.292907      66.808010       0.773201       0.352104      -1.144802      -0.007884      -0.010216       0.017912       0.022076       0.012778      -0.007508       0.011517      -0.010801      -0.167537      -0.058343       0.016226       0.042117              7.261471       6.084803       2.233995      -0.699709       9.020607      -2.204156       6.679002           0.150106
          310              O       0.617719      15.975160       6.780661      -0.479503      25.306509 0.38498877E+03  0.84912342E+04                                 6.693961                            5.935892       0.830031       2.337370                    0.999059      25.723565      64.211856       0.809148       0.343206      -1.154912       0.004596      -0.016813       0.020771       0.027115      -0.011903       0.017844       0.025715       0.012416       0.122603      -0.045210      -0.007053       0.052263              7.242634       5.417310       0.588061       1.154185       5.424305      -1.577256      10.886288           0.117589
          311              O      -1.958454      12.384155       9.022524      -0.503665      27.715962 0.42889006E+03  0.97352956E+04                                 7.170507                            6.325391       0.748732       2.301472                    0.998888      26.441999      67.342268       0.771335       0.349832      -1.147405       0.000952       0.013897      -0.002298       0.014118       0.000340       0.038792       0.033930      -0.023167       0.060042      -0.051477      -0.007478       0.058955              7.789026       7.442214       2.376079       2.139212       7.403222       2.063492       8.521641           0.089457
          312              O      -1.995657      12.312015      11.168587      -0.536691      35.215071 0.55564906E+03  0.13425694E+05                                 8.463169                            7.271958       0.610205       2.259100                    0.995141      27.037320      70.521308       0.710291       0.356889      -1.144271       0.022887       0.004067      -0.019384       0.030267      -0.027032      -0.031489      -0.033818      -0.000010       0.004047      -0.061600       0.026173       0.035427              9.316308       8.893384       2.450684      -2.448524       8.542178      -2.040063      10.513362           0.047461
          313              O       2.489350      14.724721      12.226702      -0.177972      29.135209 0.36612437E+03  0.79851631E+04                                 7.624232                            5.928566       0.472569       2.288983                    0.998803      22.432702      55.930681       0.780098       0.359999      -1.139659      -0.119870      -0.130738       0.046560       0.183382      -0.006123       0.068780      -0.091470      -0.012274       0.363066      -0.110031      -0.067774       0.177805              9.141782       9.235613      -0.104399       5.390872       5.136701      -1.371386      13.053030           0.041183
          314              O       4.512015       5.942791      19.122956      -0.789147      26.187499 0.45456653E+03  0.10481013E+05                                 6.750143                            6.328933       0.593791       2.249800                    0.996928      27.843919      71.733996       0.803906       0.330442      -1.162567      -0.064620       0.068645       0.008150       0.094627      -0.037222       0.063574       0.031256       0.083647       0.223057      -0.109388      -0.002970       0.112358              6.943667       7.865710      -0.847229      -0.876128       5.079719       1.095464       7.885570           0.000577
          315              O       2.287988       7.335909      17.723226      -0.798344      27.217725 0.45615664E+03  0.10590665E+05                                 7.087466                            6.436662       0.229182       2.125161                    0.995389      28.499562      75.146146       0.774566       0.340595      -1.146853       0.036417       0.022199       0.067256       0.079639      -0.041531      -0.005981       0.003222       0.168212       0.043608      -0.101097       0.013971       0.087126              7.468128       9.251939      -0.575749      -1.137266       4.824439      -0.022466       8.328007           0.005062
          316              O       7.020559       3.465960       4.767401      -0.597249      41.115672 0.66621753E+03  0.16897570E+05                                 9.446755                            8.016409       0.067469       2.058833                    0.994986      28.810828      77.788878       0.667610       0.361722      -1.136843      -0.016963       0.037955       0.010861       0.042968      -0.044830       0.012798       0.038741       0.019690       0.071231      -0.073142       0.023088       0.050053             10.446873       9.294629      -2.688288      -2.754768      13.411380       2.191209       8.634609           0.015580
          317              O       5.544686       3.919645       6.299647      -0.501606      26.091722 0.41000817E+03  0.91958578E+04                                 6.818019                            6.153228       0.784773       2.307020                    0.999616      26.344139      66.534455       0.788609       0.346294      -1.151159       0.016811       0.018302       0.016205       0.029667       0.008546       0.005240      -0.039549       0.098334       0.102969      -0.080858       0.032555       0.048303              7.151577       7.403746       1.767678      -2.230519       7.694850      -1.442963       6.356135           0.038949
          318              O       5.656946       8.398782       8.656529      -0.571242      33.212393 0.54152091E+03  0.13068502E+05                                 8.250437                            7.250498       0.298795       2.139808                    0.995763      28.086123      74.473723       0.697178       0.364042      -1.132670       0.027023      -0.031945      -0.001316       0.041862      -0.011281      -0.016564      -0.061333       0.083920       0.022571      -0.088673       0.036014       0.052660              9.030041       9.643080      -0.405058      -3.468457       6.328990       1.417667      11.118053           0.026182
          319              O       7.175123       9.827168       7.932857      -0.513521      30.920701 0.45865263E+03  0.10587402E+05                                 7.778256                            6.561222       0.456016       2.206799                    0.997950      26.625440      68.391136       0.753848       0.351979      -1.145604      -0.013460      -0.006441      -0.015950       0.021842       0.011464       0.037247      -0.006339      -0.052667      -0.041047      -0.055769       0.020129       0.035640              8.895350       6.382377       2.502811       0.923749      11.294941       4.477051       9.008731           0.051685
          320              O      -1.392988       8.174344       3.647617      -0.163438      23.978371 0.29524326E+03  0.61033831E+04                                 6.664182                            5.258432       0.505521       2.300584                    0.999415      21.916569      53.238737       0.843629       0.351208      -1.146467      -0.088671      -0.135742      -0.080291       0.180928       0.014078      -0.068388       0.005653       0.005201       0.485854      -0.106407      -0.073656       0.180063              8.026514       5.717418       0.940340      -3.079318       4.811374      -1.889066      13.550751           0.055622
          321              O       8.320991       1.524574       2.584625      -0.539517      37.308423 0.58693567E+03  0.14382494E+05                                 8.859475                            7.506415       0.263586       2.153396                    0.993420      27.153884      71.411016       0.694315       0.360003      -1.141368       0.018183      -0.011718      -0.005087       0.022222      -0.028331      -0.033583      -0.018165      -0.011569      -0.088572      -0.060417       0.015718       0.044699             10.091118      10.280960      -4.056532      -1.248108      12.055474       2.330971       7.936921           0.019429
          322              O      -0.034595       0.790342       3.377136      -0.522701      28.309214 0.47145996E+03  0.10955102E+05                                 7.275848                            6.664014       0.716653       2.284099                    0.997680      27.042584      69.627178       0.746236       0.353231      -1.144915      -0.005703      -0.020973      -0.008320       0.023272       0.034719       0.028462      -0.021210       0.041125       0.074044      -0.064806       0.018431       0.046375              7.663548       7.733534       0.340556       2.120934       6.271981       1.630304       8.985130           0.039124
          323              O       1.971554      15.263371      27.277533      -0.433406      26.443756 0.38141796E+03  0.83696918E+04                                 6.904256                            5.922150       1.013345       2.406907                    0.999647      25.086896      61.900647       0.809485       0.344817      -1.156759       0.032105      -0.014936      -0.002282       0.035483      -0.033027       0.005845       0.014081       0.002844      -0.014580      -0.036995       0.000709       0.036286              7.517566      10.363483      -2.700860       1.746584       6.753531       0.120232       5.435683           0.249157
          324              O       2.922759      13.456647      26.494487      -0.471561      32.514060 0.49053432E+03  0.11460812E+05                                 7.991719                            6.821570       0.860532       2.360032                    0.997283      25.791539      65.627360       0.736936       0.355738      -1.147987       0.013408       0.040524       0.024328       0.049131      -0.008610      -0.014567       0.008838      -0.050493       0.024124      -0.034800       0.005481       0.029319              8.730600       6.730214       0.865625       1.617249       9.936792       3.817087       9.524795           0.173087
          325              O      -3.242161      12.752874       0.760099      -0.154031      24.943615 0.28683880E+03  0.58726905E+04                                 6.844084                            5.147675       0.570599       2.327260                    0.999383      21.614674      51.839300       0.863557       0.346430      -1.153200      -0.096314      -0.050128      -0.138140       0.175704      -0.090656      -0.023626       0.089904      -0.134936      -0.137550      -0.105000      -0.068824       0.173823              8.796158       7.709354      -5.520260      -0.885394      13.659736       2.288930       5.019385           0.070930
          326              O       2.071696       6.665802      22.326847      -0.474532      25.854501 0.41283498E+03  0.92879551E+04                                 6.847198                            6.225895       0.629446       2.261670                    0.998291      26.293521      66.809199       0.773222       0.352094      -1.144812       0.007885       0.010208       0.017892       0.022057       0.012772       0.007536      -0.011513      -0.010800      -0.167760      -0.058419       0.016272       0.042146              7.261414       6.084761       2.233979       0.699708       9.020541       2.204141       6.678940           0.150029
          327              O       3.225125       8.071744      21.122161      -0.479506      25.306681 0.38499199E+03  0.84913121E+04                                 6.693920                            5.935857       0.830060       2.337376                    0.999059      25.723982      64.212650       0.809164       0.343199      -1.154919      -0.004603       0.016795       0.020763       0.027099      -0.011938      -0.017844      -0.025720       0.012476       0.122676      -0.045259      -0.007021       0.052280              7.242590       5.417276       0.588052      -1.154178       5.424270       1.577247      10.886222           0.117532
          328              O       5.801297      11.662748      23.364024      -0.503664      27.716069 0.42889222E+03  0.97353524E+04                                 7.170501                            6.325385       0.748749       2.301476                    0.998888      26.442148      67.342570       0.771339       0.349830      -1.147407      -0.000949      -0.013895      -0.002296       0.014116       0.000334      -0.038803      -0.033935      -0.023177       0.060031      -0.051494      -0.007469       0.058963              7.789020       7.442214       2.376083      -2.139212       7.403221      -2.063492       8.521625           0.089412
          329              O       5.838501      11.734889      25.510087      -0.536690      35.215251 0.55565213E+03  0.13425784E+05                                 8.463182                            7.271964       0.610204       2.259099                    0.995141      27.037416      70.521540       0.710293       0.356888      -1.144272      -0.022884      -0.004066      -0.019386       0.030266      -0.027035       0.031495       0.033823      -0.000012       0.004036      -0.061609       0.026178       0.035432              9.316328       8.893415       2.450704       2.448535       8.542205       2.040075      10.513365           0.047449
          330              O       1.353494       9.322183      26.568202      -0.177971      29.135349 0.36612575E+03  0.79852000E+04                                 7.624247                            5.928570       0.472565       2.288980                    0.998803      22.432762      55.930830       0.780099       0.359999      -1.139659       0.119872       0.130737       0.046558       0.183383      -0.006118      -0.068782       0.091474      -0.012273       0.363073      -0.110039      -0.067771       0.177809              9.141806       9.235634      -0.104405      -5.390899       5.136709       1.371395      13.053075           0.041159
          331              O       3.615599       2.072843       4.781456      -0.789148      26.187536 0.45456749E+03  0.10481042E+05                                 6.750151                            6.328941       0.593789       2.249799                    0.996928      27.843945      71.734103       0.803905       0.330442      -1.162567       0.064619      -0.068645       0.008150       0.094627      -0.037222      -0.063574      -0.031256       0.083647       0.223057      -0.109388      -0.002971       0.112358              6.943675       7.865718      -0.847229       0.876127       5.079725      -1.095465       7.885582           0.000598
          332              O       5.839627       0.679726       3.381726      -0.798344      27.217812 0.45615854E+03  0.10590722E+05                                 7.087487                            6.436679       0.229182       2.125161                    0.995389      28.499583      75.146277       0.774564       0.340596      -1.146853      -0.036417      -0.022199       0.067256       0.079639      -0.041532       0.005981      -0.003221       0.168213       0.043608      -0.101097       0.013971       0.087126              7.468151       9.251968      -0.575753       1.137273       4.824452       0.022468       8.328035           0.005076

******************************************************
Auxiliary information for the entire system
The total spin magnetic moment of the unit cell is   7.075582
The total net atomic charge of the unit cell is   0.000007
Accuracy of reproducing the electrostatic potential in the unit cell:
  The inner radius (bohr) =    5.0000
  The outer radius (bohr) =   12.0000
  Valid grid points have density less than (e/(bohr^3)) =    0.0001
  The number of valid grid points were=       155952
  The rms potential error without charges in kcal/mol is=      6.40473
  The rms potential error with partial charges in kcal/mol is=      1.37812
  The RRMSE value at monopole order=      0.21517
  The rms potential error with partial charges and cloud penetration in kcal/mol is=      1.37665
  The RRMSE value at monopole order with cloud penetration is=      0.21494
  The rms potential error with partial charges and atomic dipoles in kcal/mol is=      0.54822
  The RRMSE value at dipole order=      0.08560
  The rms potential error with partial charges, atomic dipoles and cloud penetration in kcal/mol is=      0.53457
  The RRMSE value at dipole order with cloud penetration=      0.08347

******************************************************
The electron densities and ab initio electrostatic potential were computed in VASP using the PBE functional and
projector augmented wave method. See the main text of the journal article for a description of computational details.
The atomic charges, dipoles, and quadrupoles were computed with the DDEC6 method as described in
(a) T. A. Manz and N. Gabaldon Limas, RSC Adv. 6 (2016) 47771-47801 DOI: 10.1039/c6ra04656h
(b) N. Gabaldon Limas and T. A. Manz, RSC Adv. 8 (2018) 2678-2707 DOI: 10.1039/c7ra11829e.
For each atom in the material, the electron cloud parameters were fit to the spherically averaged atom-in-material
electron density using radial positions for which this density was between 10^-4 and 10^-2 electrons per cubic bohr.
The polarizabilities, dispersion coefficients, and quantum Drude oscillator (QDO) parameters were fit using the MCLF method.
The magnetic structure of the system was optimized in VASP from the default ferromagnetic initial guess using spin polarization.
The atomic spin moments (ASMs) were computed on this optimized magnetic structure using the DDEC6 partition as inputs
to the method of T. A. Manz and D. S. Sholl, J. Chem. Theory Comput. 7 (2011) 4146-4164 DOI: 10.1021/ct200539n.
The RMSE and RRMSE were computed using a uniform grid with Ewald summation.
