# Supplementary material for: A collection of forcefield precursors for metal–organic frameworks
Source: RSC Adv. 2019 Nov 13;9(63):36492–507. doi: 10.1039/c9ra07327b (PMC9075174; doi:10.1039/c9ra07327b)
Supplement: RA-009-C9RA07327B-s4255 [file RA-009-C9RA07327B-s4255.xyz]

  156
jmolscript: load "" {1 1 1} spacegroup "x,y,z" unitcell [{     11.504700     0.000000     0.000000 }, {      0.000000    14.021400     0.000000 }, {      0.000000    -1.057817    15.796120 }]
Yb    10.224112     9.259172     0.221935     1.264997
Yb     4.471762    11.244019     7.676125     1.264997
Yb     1.280588     3.704411    15.574185     1.264997
Yb     7.032938     1.719564     8.119995     1.264997
H      7.879569     5.710673     1.867101     0.300257
H      6.499005     9.103185     0.620788     0.304027
H     10.713177     8.956904    12.750628     0.122922
H     10.926014     9.235233    10.332242     0.138145
H      9.821562    -0.217154     2.844881     0.139759
H      8.500823     0.749893     4.651957     0.118738
H      5.610842     8.356008     2.879633     0.114493
H      4.654802     7.986632     1.674389     0.114846
H      5.342783     5.829691     1.660172     0.096642
H      5.861645     6.118516     3.126052     0.108208
H      2.127219     0.771119     6.030959     0.300257
H      0.746655    11.400007     7.277272     0.304027
H      4.960827    10.488471    10.943552     0.122922
H      5.173664    10.210141    13.361938     0.138145
H      4.069212     6.698945     5.053179     0.139760
H      2.748473     5.731899     3.246103     0.118738
H     11.363192    12.147184     5.018427     0.114494
H     10.407152    12.516559     6.223671     0.114846
H     11.095133     0.652101     6.237888     0.096642
H      0.109295     0.363276     4.772008     0.108208
H      3.625131     7.252910    13.929019     0.300258
H      5.005695     3.860398    15.175332     0.304028
H      0.791523     4.006679     3.045492     0.122921
H      0.578686     3.728350     5.463878     0.138144
H      1.683138    -0.840663    12.951239     0.139759
H      3.003877    12.213690    11.144163     0.118738
H      5.893858     4.607575    12.916487     0.114492
H      6.849898     4.976951    14.121731     0.114846
H      6.161917     7.133892    14.135948     0.096641
H      5.643055     6.845067    12.670068     0.108208
H      9.377481    12.192464     9.765161     0.300257
H     10.758045     1.563576     8.518848     0.304027
H      6.543873     2.475112     4.852568     0.122922
H      6.331036     2.753442     2.434182     0.138144
H      7.435488     6.264638    10.742941     0.139760
H      8.756227     7.231684    12.550017     0.118738
H      0.141508     0.816399    10.777693     0.114493
H      1.097548     0.447024     9.572449     0.114846
H      0.409567    12.311482     9.558232     0.096642
H     11.395405    12.600307    11.024112     0.108208
C      1.224100     9.140325    12.963876    -0.087263
C      0.020708     9.088350    12.316235    -0.107547
C      0.143809     9.256386    10.916699    -0.119885
C      1.438087     9.457120    10.515477    -0.088626
C      1.525523     9.062318    14.421858     0.575205
C      1.940843     9.760027     9.153852     0.565448
C      8.790741    12.056867     3.017059    -0.076007
C      9.147387    13.347954     3.293491    -0.120523
C      8.382324    -0.114680     4.329716    -0.117733
C      7.444691    13.041585     4.811498    -0.090265
C      9.386685    11.075319     2.075610     0.536578
C      6.472544    13.214526     5.914067     0.612554
C      7.579296     7.482400     1.017270     0.656632
C      5.548717     7.881190     2.034540    -0.052991
C      5.915717     6.397941     2.198820    -0.057929
C      6.976450    10.305050    10.730304    -0.087264
C      5.773058    10.357025    11.377945    -0.107547
C      5.896159    10.188989    12.777481    -0.119885
C      7.190437     9.988255    13.178703    -0.088625
C      7.277873    10.383056     9.272322     0.575206
C      7.693193     9.685348    14.540328     0.565446
C      3.038391     8.446325     4.881001    -0.076007
C      3.395037     7.155238     4.604569    -0.120523
C      2.629974     6.596472     3.568344    -0.117734
C      1.692341     7.461606     3.086562    -0.090265
C      3.634335     9.427873     5.822450     0.536577
C      0.720194     7.288665     1.983993     0.612554
C      1.826946    13.020791     6.880790     0.656631
C     11.301067    12.622002     5.863520    -0.052992
C      0.163367     0.083850     5.699240    -0.057929
C     10.280600     3.823258     2.832244    -0.087262
C     -0.020708     3.875233     3.479885    -0.107547
C     11.360891     3.707197     4.879421    -0.119885
C     10.066613     3.506463     5.280643    -0.088623
C      9.979177     3.901265     1.374262     0.575205
C      9.563857     3.203556     6.642268     0.565442
C      2.713959     0.906716    12.779061    -0.076008
C      2.357313    -0.384371    12.502629    -0.120523
C      3.122376    13.078263    11.466404    -0.117734
C      4.060009    -0.078002    10.984622    -0.090266
C      2.118015     1.888264    13.720510     0.536575
C      5.032156    -0.250943     9.882053     0.612553
C      3.925404     5.481183    14.778850     0.656630
C      5.955983     5.082393    13.761580    -0.052990
C      5.588983     6.565642    13.597300    -0.057927
C      4.528250     2.658533     5.065816    -0.087263
C      5.731642     2.606558     4.418175    -0.107547
C      5.608541     2.774594     3.018639    -0.119885
C      4.314263     2.975328     2.617417    -0.088625
C      4.226827     2.580527     6.523798     0.575206
C      3.811507     3.278235     1.255792     0.565446
C      8.466309     4.517258    10.915119    -0.076009
C      8.109663     5.808345    11.191551    -0.120523
C      8.874726     6.367111    12.227776    -0.117734
C      9.812359     5.501977    12.709558    -0.090266
C      7.870365     3.535710     9.973670     0.536577
C     10.784506     5.674918    13.812127     0.612552
C      9.677754    -0.057208     8.915330     0.656630
C      0.203633     0.341581     9.932600    -0.052991
C     11.341333    12.879733    10.096880    -0.057928
S      2.514697     9.411209    11.856410     0.150201
S      7.491170    11.526902     4.002579     0.183450
S      8.267047    10.034166    11.837770     0.150201
S      1.738820     8.976290     3.895481     0.183451
S      8.990003     3.552374     3.939710     0.150200
S      4.013530     1.436681    11.793541     0.183451
S      3.237653     2.929417     3.958350     0.150201
S      9.765880     3.987293    11.900639     0.183451
N      7.293980     6.377135     1.713879    -0.365121
N      6.555378     8.340830     1.096251    -0.349759
N      1.541630     0.104656     6.184181    -0.365119
N      0.803028    12.162362     6.801809    -0.349757
N      4.210720     6.586448    14.082241    -0.365120
N      4.949322     4.622753    14.699869    -0.349758
N      9.963070    12.858927     9.611939    -0.365119
N     10.701672     0.801221     8.994311    -0.349756
O      0.532668     9.160787    15.206451    -0.460497
O      2.711658     8.973040    14.770952    -0.453550
O      3.139633    10.201115     9.101882    -0.547986
O      1.195338     9.593729     8.182390    -0.425104
O      8.979418     9.881257     2.125842    -0.507231
O     10.272547    11.438373     1.260530    -0.438938
O      6.451836     0.277166     6.531064    -0.499886
O      5.707482    12.237248     6.137898    -0.530507
O      8.633127     7.671594     0.369629    -0.605759
O      6.285018    10.284587     8.487729    -0.460497
O      8.464008    10.472334     8.923228    -0.453550
O      8.891983     9.244260    14.592298    -0.547985
O      6.947688     9.851645    15.511790    -0.425102
O      3.227068    10.621934     5.772218    -0.507231
O      4.520197     9.064819     6.637530    -0.438938
O      0.699486     6.204626     1.366996    -0.499886
O     11.459832     8.265943     1.760162    -0.530508
O      2.880777    12.831598     7.528431    -0.605759
O     10.972032     3.802796     0.589669    -0.460499
O      8.793042     3.990543     1.025168    -0.453548
O      8.365067     2.762468     6.694238    -0.547985
O     10.309362     3.369854     7.613730    -0.425097
O      2.525282     3.082326    13.670278    -0.507230
O      1.232153     1.525210    14.535590    -0.438934
O      5.052864    12.686417     9.265056    -0.499885
O      5.797218     0.726335     9.658222    -0.530507
O      2.871573     5.291989    15.426491    -0.605758
O      5.219682     2.678996     7.308391    -0.460497
O      3.040692     2.491249     6.872892    -0.453551
O      2.612717     3.719323     1.203822    -0.547986
O      4.557012     3.111938     0.284330    -0.425101
O      8.277632     2.341649    10.023902    -0.507232
O      6.984503     3.898764     9.158590    -0.438937
O     10.805214     6.758957    14.429124    -0.499883
O      0.044868     4.697640    14.035958    -0.530505
O      8.623923     0.131985     8.267689    -0.605759

The following XYZ coordinates are in angstroms. Other properties are in atomic units.
The sperically averaged electron density of each atom fit to a function of the form exp(a - br)
eigen_1, eigen_2 and eigen_3 are the three eigenvalues of traceless quadrupole moment tensor
  atom number  atomic symbol              X              Y              Z     net charge C6 coefficient C8 coefficient C10 coefficient fluctuating dipole atomic polarizability isotropic forcefield polarizability              a              b squared Pearson coefficient          <r^3>          <r^4>         wp_QDO          m_QDO          q_QDO       dipole_x       dipole_y       dipole_z         dipole            Qxy            Qxz            Qyz     Q(x^2-y^2)  Q(3z^2 - R^2)        eigen_1        eigen_2        eigen_3 static polarizability      alpha(xx)      alpha(xy)      alpha(xz)      alpha(yy)      alpha(yz)      alpha(zz) atomic spin moment
            1             Yb      10.224112       9.259172       0.221935       1.264997     191.884599 0.40761148E+04  0.15282221E+06                                26.049180                           20.668711       0.070107       1.763073                    0.999848      82.492762     221.152322       0.415675       0.393017      -1.184723       0.013064      -0.016119      -0.012373       0.024157       0.024938       0.015295      -0.005126      -0.057269       0.105859      -0.058390       0.020311       0.038078             31.685306      34.185694      -5.293928      -1.253817      28.393973       2.889707      32.476251           0.009178
            2             Yb       4.471762      11.244019       7.676125       1.264997     191.884483 0.40761118E+04  0.15282208E+06                                26.049177                           20.668709       0.070103       1.763072                    0.999848      82.492772     221.152392       0.415675       0.393017      -1.184723       0.013064       0.016118       0.012373       0.024157      -0.024938      -0.015295      -0.005126      -0.057269       0.105858      -0.058390       0.020312       0.038078             31.685301      34.185675       5.293935       1.253804      28.393970       2.889709      32.476258           0.009178
            3             Yb       1.280588       3.704411      15.574185       1.264997     191.884478 0.40761119E+04  0.15282206E+06                                26.049166                           20.668701       0.070099       1.763072                    0.999848      82.492676     221.152022       0.415676       0.393017      -1.184723      -0.013064       0.016119       0.012372       0.024157       0.024939       0.015295      -0.005125      -0.057271       0.105859      -0.058390       0.020313       0.038078             31.685286      34.185676      -5.293916      -1.253811      28.393951       2.889695      32.476231           0.009177
            4             Yb       7.032938       1.719564       8.119995       1.264997     191.884544 0.40761133E+04  0.15282214E+06                                26.049177                           20.668708       0.070105       1.763073                    0.999848      82.492746     221.152272       0.415675       0.393017      -1.184723      -0.013064      -0.016119      -0.012372       0.024157      -0.024938      -0.015294      -0.005126      -0.057269       0.105856      -0.058389       0.020312       0.038077             31.685301      34.185677       5.293925       1.253813      28.393969       2.889708      32.476257           0.009177
            5              H       7.879569       5.710673       1.867101       0.300257       0.657120 0.41823935E+01  0.35826660E+02                                 1.375979                            1.293171      -1.277466       2.358081                    0.998348       2.931538       8.340467       0.476877       1.499403      -0.664039       0.018405      -0.019227       0.005160       0.027112       0.002885      -0.006023      -0.012191       0.017375      -0.039554      -0.021379       0.003187       0.018192              1.415735       1.517915      -0.428051       0.077002       1.607614      -0.149511       1.121675           0.001556
            6              H       6.499005       9.103185       0.620788       0.304027       0.607444 0.38907268E+01  0.32718197E+02                                 1.308592                            1.250984      -1.069546       2.461762                    0.999757       2.809314       7.908871       0.482885       1.508357      -0.663317      -0.009003       0.024419      -0.010128       0.027927      -0.013289      -0.010649      -0.005226       0.016673      -0.016042      -0.020032      -0.000343       0.020375              1.329669       1.097714       0.041295      -0.002573       1.566699      -0.320413       1.324594           0.000867
            7              H      10.713177       8.956904      12.750628       0.122922       1.047050 0.72905314E+01  0.71560116E+02                                 1.838034                            1.676914      -1.546676       2.145796                    0.992162       4.020360      12.133747       0.431421       1.446417      -0.671897      -0.028884      -0.007045       0.019667       0.035647       0.005820      -0.003468       0.003013       0.011190       0.011818      -0.011189       0.003586       0.007603              1.942725       2.481365       0.245747      -0.468451       1.562590      -0.188334       1.784219           0.000002
            8              H      10.926014       9.235233      10.332242       0.138145       1.129472 0.83891718E+01  0.83791872E+02                                 1.832840                            1.729408      -1.147252       2.355025                    0.996107       3.525386      10.131448       0.458687       1.336925      -0.697459      -0.029176      -0.006951      -0.026676       0.040139       0.006070       0.008187      -0.000275       0.007955       0.010569      -0.010574      -0.001437       0.012012              1.861268       2.206727       0.020493       0.400508       1.529950      -0.080096       1.847128           0.000288
            9              H       9.821562      -0.217154       2.844881       0.139759       1.001346 0.72202125E+01  0.68546565E+02                                 1.615352                            1.546903      -0.771143       2.533398                    0.999821       3.134303       8.409775       0.519114       1.242818      -0.719777       0.027019       0.020994      -0.023573       0.041551       0.009154      -0.011988      -0.001776      -0.000637      -0.007578      -0.014498      -0.001577       0.016075              1.625763       1.711887       0.282739      -0.234657       1.607840      -0.140128       1.557562           0.000250
           10              H       8.500823       0.749893       4.651957       0.118738       0.982772 0.69704428E+01  0.67505339E+02                                 1.748220                            1.629474      -1.386380       2.217457                    0.993467       3.931996      11.702865       0.442754       1.428453      -0.675490       0.002284       0.028276       0.014652       0.031928       0.002718      -0.004595       0.008341       0.003292      -0.007391      -0.011732       0.004409       0.007323              1.816545       1.538630       0.069351       0.033269       2.377365       0.302539       1.533640           0.000019
           11              H       5.610842       8.356008       2.879633       0.114493       1.030765 0.77917828E+01  0.75498983E+02                                 1.656309                            1.607847      -0.668737       2.558488                    0.999807       3.325605       9.055196       0.508064       1.244182      -0.718592       0.007966       0.018947       0.030098       0.036446       0.000518       0.004965       0.002937      -0.005028       0.023236      -0.007982      -0.002098       0.010080              1.668148       1.383520       0.020314      -0.082348       1.570925       0.416631       2.049997           0.009989
           12              H       4.654802       7.986632       1.674389       0.114846       1.038396 0.79476837E+01  0.77912674E+02                                 1.703518                            1.654793      -0.753001       2.520350                    0.999081       3.467502       9.707080       0.483571       1.292046      -0.707085      -0.034335       0.005733      -0.016838       0.038669       0.000289       0.005861      -0.006263       0.008738      -0.012446      -0.010861       0.001283       0.009577              1.719717       2.274381      -0.065413       0.230884       1.352629      -0.007386       1.532139           0.003641
           13              H       5.342783       5.829691       1.660172       0.096642       0.949298 0.72608352E+01  0.70393629E+02                                 1.660163                            1.623346      -1.065940       2.357676                    0.994537       3.790114      10.955253       0.464186       1.361028      -0.689972      -0.020668      -0.019478      -0.016952       0.033075       0.002657       0.002402       0.009335       0.007926      -0.022391      -0.013869       0.003304       0.010565              1.669230       1.706274       0.356821       0.264846       1.692947       0.217491       1.608468           0.007903
           14              H       5.861645       6.118516       3.126052       0.108208       1.091136 0.83229341E+01  0.81771567E+02                                 1.704458                            1.650605      -0.641465       2.568337                    0.999864       3.346339       9.096822       0.507854       1.227555      -0.722905       0.000488      -0.007292       0.038105       0.038799       0.001442      -0.000148      -0.004165       0.007189       0.039079      -0.011074      -0.002689       0.013763              1.721627       1.453073       0.028029      -0.172440       1.538441      -0.314930       2.173367           0.002823
           15              H       2.127219       0.771119       6.030959       0.300257       0.657120 0.41823957E+01  0.35826679E+02                                 1.375979                            1.293171      -1.277462       2.358083                    0.998348       2.931537       8.340461       0.476877       1.499401      -0.664039       0.018405       0.019227      -0.005160       0.027112      -0.002885       0.006022      -0.012191       0.017375      -0.039553      -0.021378       0.003187       0.018192              1.415734       1.517914       0.428051      -0.077002       1.607614      -0.149511       1.121675           0.001556
           16              H       0.746655      11.400007       7.277272       0.304027       0.607444 0.38907215E+01  0.32718142E+02                                 1.308591                            1.250984      -1.069545       2.461762                    0.999757       2.809312       7.908865       0.482884       1.508358      -0.663317      -0.009003      -0.024419       0.010128       0.027927       0.013289       0.010649      -0.005226       0.016673      -0.016042      -0.020031      -0.000343       0.020375              1.329668       1.097713      -0.041295       0.002572       1.566698      -0.320413       1.324594           0.000866
           17              H       4.960827      10.488471      10.943552       0.122922       1.047052 0.72905501E+01  0.71560342E+02                                 1.838036                            1.676915      -1.546679       2.145795                    0.992162       4.020365      12.133764       0.431421       1.446416      -0.671897      -0.028884       0.007045      -0.019667       0.035647      -0.005820       0.003468       0.003013       0.011190       0.011818      -0.011189       0.003586       0.007602              1.942727       2.481368      -0.245748       0.468452       1.562592      -0.188335       1.784220           0.000002
           18              H       5.173664      10.210141      13.361938       0.138145       1.129467 0.83891318E+01  0.83791377E+02                                 1.832837                            1.729405      -1.147245       2.355028                    0.996107       3.525378      10.131421       0.458687       1.336926      -0.697458      -0.029176       0.006951       0.026676       0.040140      -0.006070      -0.008187      -0.000275       0.007955       0.010569      -0.010574      -0.001437       0.012012              1.861264       2.206721      -0.020492      -0.400507       1.529947      -0.080096       1.847124           0.000288
           19              H       4.069212       6.698945       5.053179       0.139760       1.001345 0.72202039E+01  0.68546458E+02                                 1.615350                            1.546902      -0.771143       2.533398                    0.999821       3.134301       8.409766       0.519115       1.242817      -0.719778       0.027019      -0.020994       0.023573       0.041551      -0.009154       0.011988      -0.001776      -0.000637      -0.007578      -0.014498      -0.001577       0.016075              1.625761       1.711885      -0.282739       0.234656       1.607839      -0.140128       1.557561           0.000251
           20              H       2.748473       5.731899       3.246103       0.118738       0.982772 0.69704427E+01  0.67505336E+02                                 1.748219                            1.629474      -1.386379       2.217458                    0.993467       3.931996      11.702864       0.442754       1.428453      -0.675490       0.002284      -0.028276      -0.014652       0.031928      -0.002719       0.004595       0.008341       0.003292      -0.007391      -0.011732       0.004409       0.007323              1.816545       1.538630      -0.069351      -0.033269       2.377365       0.302539       1.533640           0.000019
           21              H      11.363192      12.147184       5.018427       0.114494       1.030764 0.77917745E+01  0.75498888E+02                                 1.656308                            1.607846      -0.668739       2.558488                    0.999807       3.325603       9.055192       0.508063       1.244182      -0.718592       0.007966      -0.018946      -0.030098       0.036446      -0.000518      -0.004965       0.002937      -0.005028       0.023236      -0.007982      -0.002099       0.010080              1.668147       1.383520      -0.020314       0.082348       1.570925       0.416631       2.049997           0.009989
           22              H      10.407152      12.516559       6.223671       0.114846       1.038395 0.79476781E+01  0.77912609E+02                                 1.703517                            1.654793      -0.753002       2.520350                    0.999081       3.467500       9.707075       0.483571       1.292046      -0.707085      -0.034335      -0.005733       0.016838       0.038669      -0.000289      -0.005861      -0.006263       0.008738      -0.012446      -0.010861       0.001283       0.009577              1.719717       2.274381       0.065413      -0.230884       1.352629      -0.007387       1.532139           0.003641
           23              H      11.095133       0.652101       6.237888       0.096642       0.949296 0.72608163E+01  0.70393402E+02                                 1.660161                            1.623345      -1.065940       2.357676                    0.994537       3.790108      10.955233       0.464186       1.361029      -0.689972      -0.020668       0.019478       0.016952       0.033075      -0.002657      -0.002401       0.009334       0.007927      -0.022391      -0.013869       0.003304       0.010565              1.669228       1.706272      -0.356821      -0.264845       1.692946       0.217491       1.608466           0.007902
           24              H       0.109295       0.363276       4.772008       0.108208       1.091136 0.83229344E+01  0.81771573E+02                                 1.704458                            1.650605      -0.641465       2.568336                    0.999864       3.346338       9.096820       0.507854       1.227556      -0.722905       0.000488       0.007292      -0.038105       0.038799      -0.001442       0.000148      -0.004165       0.007189       0.039079      -0.011074      -0.002689       0.013763              1.721627       1.453073      -0.028030       0.172440       1.538442      -0.314931       2.173367           0.002823
           25              H       3.625131       7.252910      13.929019       0.300258       0.657128 0.41824598E+01  0.35827365E+02                                 1.375989                            1.293179      -1.277482       2.358071                    0.998348       2.931560       8.340542       0.476877       1.499398      -0.664039      -0.018405       0.019227      -0.005160       0.027112       0.002885      -0.006023      -0.012192       0.017375      -0.039556      -0.021380       0.003187       0.018192              1.415745       1.517927      -0.428056       0.077003       1.607627      -0.149513       1.121682           0.001556
           26              H       5.005695       3.860398      15.175332       0.304028       0.607451 0.38907759E+01  0.32718710E+02                                 1.308599                            1.250991      -1.069553       2.461756                    0.999757       2.809330       7.908925       0.482884       1.508354      -0.663318       0.009003      -0.024419       0.010128       0.027927      -0.013289      -0.010650      -0.005226       0.016674      -0.016043      -0.020032      -0.000343       0.020376              1.329677       1.097719       0.041295      -0.002572       1.566709      -0.320417       1.324602           0.000868
           27              H       0.791523       4.006679       3.045492       0.122921       1.047049 0.72905281E+01  0.71560074E+02                                 1.838033                            1.676913      -1.546675       2.145797                    0.992162       4.020359      12.133742       0.431421       1.446417      -0.671897       0.028884       0.007045      -0.019667       0.035647       0.005820      -0.003468       0.003013       0.011190       0.011818      -0.011189       0.003586       0.007603              1.942724       2.481365       0.245747      -0.468451       1.562590      -0.188334       1.784218           0.000002
           28              H       0.578686       3.728350       5.463878       0.138144       1.129464 0.83891004E+01  0.83790976E+02                                 1.832833                            1.729401      -1.147238       2.355032                    0.996107       3.525371      10.131392       0.458687       1.336926      -0.697459       0.029176       0.006951       0.026676       0.040140       0.006070       0.008187      -0.000275       0.007955       0.010570      -0.010574      -0.001437       0.012012              1.861260       2.206716       0.020493       0.400505       1.529944      -0.080095       1.847120           0.000288
           29              H       1.683138      -0.840663      12.951239       0.139759       1.001343 0.72201828E+01  0.68546199E+02                                 1.615347                            1.546899      -0.771142       2.533399                    0.999821       3.134297       8.409748       0.519115       1.242816      -0.719778      -0.027019      -0.020993       0.023574       0.041551       0.009154      -0.011988      -0.001776      -0.000637      -0.007578      -0.014498      -0.001577       0.016075              1.625758       1.711882       0.282738      -0.234656       1.607836      -0.140128       1.557558           0.000251
           30              H       3.003877      12.213690      11.144163       0.118738       0.982773 0.69704491E+01  0.67505411E+02                                 1.748220                            1.629475      -1.386380       2.217457                    0.993467       3.931997      11.702866       0.442754       1.428452      -0.675490      -0.002284      -0.028276      -0.014652       0.031928       0.002719      -0.004595       0.008341       0.003292      -0.007391      -0.011732       0.004409       0.007323              1.816545       1.538630       0.069351       0.033269       2.377366       0.302539       1.533640           0.000019
           31              H       5.893858       4.607575      12.916487       0.114492       1.030770 0.77918324E+01  0.75499555E+02                                 1.656311                            1.607849      -0.668731       2.558489                    0.999807       3.325616       9.055220       0.508065       1.244177      -0.718593      -0.007966      -0.018946      -0.030098       0.036446       0.000518       0.004965       0.002937      -0.005028       0.023236      -0.007982      -0.002098       0.010080              1.668150       1.383522       0.020313      -0.082348       1.570927       0.416632       2.050000           0.009988
           32              H       6.849898       4.976951      14.121731       0.114846       1.038394 0.79476640E+01  0.77912426E+02                                 1.703515                            1.654790      -0.752999       2.520352                    0.999081       3.467498       9.707063       0.483572       1.292045      -0.707085       0.034336      -0.005733       0.016838       0.038670       0.000289       0.005861      -0.006263       0.008737      -0.012446      -0.010861       0.001283       0.009577              1.719714       2.274376      -0.065412       0.230883       1.352628      -0.007386       1.532137           0.003641
           33              H       6.161917       7.133892      14.135948       0.096641       0.949299 0.72608401E+01  0.70393656E+02                                 1.660160                            1.623344      -1.065926       2.357681                    0.994537       3.790110      10.955223       0.464188       1.361024      -0.689973       0.020669       0.019478       0.016952       0.033075       0.002657       0.002401       0.009335       0.007926      -0.022390      -0.013869       0.003304       0.010565              1.669227       1.706272       0.356820       0.264845       1.692945       0.217490       1.608465           0.007903
           34              H       5.643055       6.845067      12.670068       0.108208       1.091137 0.83229396E+01  0.81771634E+02                                 1.704458                            1.650605      -0.641465       2.568336                    0.999864       3.346341       9.096828       0.507854       1.227555      -0.722905      -0.000488       0.007292      -0.038105       0.038800       0.001442      -0.000148      -0.004165       0.007189       0.039079      -0.011074      -0.002689       0.013763              1.721627       1.453073       0.028029      -0.172440       1.538442      -0.314930       2.173366           0.002823
           35              H       9.377481      12.192464       9.765161       0.300257       0.657126 0.41824397E+01  0.35827147E+02                                 1.375986                            1.293176      -1.277474       2.358076                    0.998348       2.931552       8.340512       0.476877       1.499399      -0.664039      -0.018405      -0.019227       0.005160       0.027112      -0.002885       0.006023      -0.012191       0.017375      -0.039555      -0.021379       0.003187       0.018192              1.415742       1.517922       0.428055      -0.077003       1.607623      -0.149512       1.121680           0.001556
           36              H      10.758045       1.563576       8.518848       0.304027       0.607447 0.38907490E+01  0.32718425E+02                                 1.308595                            1.250987      -1.069549       2.461759                    0.999757       2.809320       7.908889       0.482885       1.508355      -0.663318       0.009003       0.024419      -0.010128       0.027927       0.013289       0.010650      -0.005226       0.016673      -0.016043      -0.020032      -0.000343       0.020375              1.329672       1.097716      -0.041295       0.002572       1.566703      -0.320415       1.324597           0.000867
           37              H       6.543873       2.475112       4.852568       0.122922       1.047047 0.72905062E+01  0.71559807E+02                                 1.838031                            1.676911      -1.546674       2.145798                    0.992162       4.020353      12.133721       0.431421       1.446417      -0.671897       0.028884      -0.007045       0.019667       0.035647      -0.005820       0.003468       0.003013       0.011190       0.011818      -0.011189       0.003586       0.007603              1.942721       2.481360      -0.245747       0.468450       1.562588      -0.188334       1.784216           0.000002
           38              H       6.331036       2.753442       2.434182       0.138144       1.129468 0.83891341E+01  0.83791396E+02                                 1.832836                            1.729404      -1.147245       2.355028                    0.996107       3.525378      10.131417       0.458687       1.336925      -0.697459       0.029176      -0.006951      -0.026676       0.040140      -0.006070      -0.008187      -0.000275       0.007955       0.010569      -0.010574      -0.001437       0.012012              1.861264       2.206721      -0.020492      -0.400506       1.529947      -0.080096       1.847124           0.000288
           39              H       7.435488       6.264638      10.742941       0.139760       1.001344 0.72201988E+01  0.68546394E+02                                 1.615349                            1.546901      -0.771143       2.533398                    0.999821       3.134300       8.409761       0.519115       1.242817      -0.719778      -0.027019       0.020994      -0.023573       0.041551      -0.009154       0.011988      -0.001776      -0.000637      -0.007578      -0.014498      -0.001577       0.016075              1.625761       1.711884      -0.282739       0.234656       1.607838      -0.140128       1.557560           0.000251
           40              H       8.756227       7.231684      12.550017       0.118738       0.982771 0.69704357E+01  0.67505251E+02                                 1.748219                            1.629474      -1.386377       2.217459                    0.993467       3.931993      11.702853       0.442754       1.428453      -0.675490      -0.002284       0.028276       0.014652       0.031928      -0.002719       0.004595       0.008341       0.003292      -0.007391      -0.011732       0.004409       0.007323              1.816544       1.538629      -0.069351      -0.033269       2.377364       0.302539       1.533639           0.000019
           41              H       0.141508       0.816399      10.777693       0.114493       1.030768 0.77918108E+01  0.75499313E+02                                 1.656311                            1.607849      -0.668736       2.558488                    0.999807       3.325611       9.055212       0.508064       1.244180      -0.718592      -0.007966       0.018946       0.030098       0.036446      -0.000518      -0.004965       0.002937      -0.005028       0.023236      -0.007982      -0.002098       0.010080              1.668149       1.383522      -0.020314       0.082348       1.570927       0.416632       2.049999           0.009989
           42              H       1.097548       0.447024       9.572449       0.114846       1.038394 0.79476678E+01  0.77912479E+02                                 1.703516                            1.654791      -0.753000       2.520351                    0.999081       3.467498       9.707066       0.483572       1.292046      -0.707085       0.034335       0.005733      -0.016838       0.038669      -0.000289      -0.005861      -0.006263       0.008738      -0.012446      -0.010861       0.001283       0.009577              1.719715       2.274379       0.065413      -0.230884       1.352628      -0.007387       1.532138           0.003641
           43              H       0.409567      12.311482       9.558232       0.096642       0.949296 0.72608119E+01  0.70393325E+02                                 1.660158                            1.623342      -1.065928       2.357681                    0.994537       3.790103      10.955204       0.464188       1.361026      -0.689972       0.020669      -0.019478      -0.016952       0.033075      -0.002657      -0.002401       0.009335       0.007926      -0.022390      -0.013869       0.003304       0.010565              1.669225       1.706269      -0.356820      -0.264844       1.692943       0.217490       1.608463           0.007903
           44              H      11.395405      12.600307      11.024112       0.108208       1.091138 0.83229468E+01  0.81771723E+02                                 1.704459                            1.650606      -0.641466       2.568336                    0.999864       3.346341       9.096829       0.507854       1.227555      -0.722905      -0.000488      -0.007292       0.038105       0.038799      -0.001442       0.000148      -0.004165       0.007189       0.039079      -0.011074      -0.002689       0.013763              1.721628       1.453074      -0.028030       0.172440       1.538443      -0.314931       2.173367           0.002823
           45              C       1.224100       9.140325      12.963876      -0.087263      40.471315 0.53051726E+03  0.13008344E+05                                10.155941                            7.647209      -0.011253       1.973361                    0.999266      29.189230      83.569557       0.604291       0.413369      -1.074401      -0.020048      -0.003713      -0.034728       0.040271      -0.003047      -0.025797       0.004375      -0.021417      -0.056512      -0.037368       0.013444       0.023924             11.805252      11.189341       0.393842       2.267841       6.206467      -2.969289      18.019948           0.072292
           46              C       0.020708       9.088350      12.316235      -0.107547      36.329643 0.47569309E+03  0.11565408E+05                                 9.874139                            7.508597      -0.432488       1.831020                    0.998233      31.020687      94.030777       0.566826       0.444449      -1.035477       0.015127      -0.008846      -0.015036       0.023090       0.001303      -0.003908       0.028064      -0.092777      -0.002882      -0.046426      -0.013401       0.059827             11.352869      13.516081       1.734268      -1.237577       6.467205      -2.862755      14.075321           0.027457
           47              C       0.143809       9.256386      10.916699      -0.119885      33.833251 0.44298727E+03  0.10546681E+05                                 9.268079                            7.141154      -0.113683       1.936532                    0.998957      30.216528      89.704640       0.595943       0.431695      -1.046351       0.008557      -0.026424       0.012109       0.030299       0.004470       0.009214       0.009785      -0.075464      -0.007040      -0.038933      -0.002706       0.041639             10.515611      12.309291       1.515161      -1.520924       6.123382      -2.601331      13.114161           0.011451
           48              C       1.438087       9.457120      10.515477      -0.088626      43.423803 0.52113477E+03  0.12719748E+05                                10.685262                            7.575758      -0.021046       1.971791                    0.999387      29.139597      83.200683       0.607637       0.412984      -1.074791      -0.013694      -0.025585       0.032854       0.043835       0.007176       0.022055       0.018551      -0.007986      -0.023313      -0.029300      -0.002652       0.031953             13.179434      13.500995       2.671886      -6.039274       7.366709      -4.422811      18.670598           0.070742
           49              C       1.525523       9.062318      14.421858       0.575205      24.775259 0.25999275E+03  0.54330338E+04                                 7.779279                            5.728167      -0.063969       2.033960                    0.999446      22.562121      63.327808       0.619332       0.473262      -1.019723      -0.003358       0.004761       0.061089       0.061367       0.016694       0.007668       0.005922      -0.161571      -0.163138      -0.062004      -0.047949       0.109953              8.976354      11.628497      -0.578884      -0.321667       4.624952      -1.043384      10.675614          -0.006899
           50              C       1.940843       9.760027       9.153852       0.565448      24.107190 0.26246762E+03  0.55008138E+04                                 7.684005                            5.753117       0.020614       2.058281                    0.999676      22.777603      64.142538       0.618006       0.472892      -1.019355       0.035644      -0.008233      -0.045560       0.058429      -0.047883      -0.014327       0.013037      -0.095613      -0.170991      -0.061924      -0.036224       0.098148              8.911439       9.437985       1.994242      -1.588284       5.441483      -1.542223      11.854848          -0.005758
           51              C       8.790741      12.056867       3.017059      -0.076007      47.793087 0.52471913E+03  0.12844983E+05                                11.516446                            7.652772      -0.095752       1.954695                    0.999074      29.042312      83.379208       0.597802       0.418545      -1.069887      -0.012770       0.033912       0.002487       0.036322       0.001865      -0.003511      -0.021151       0.009108       0.027190      -0.023033      -0.000634       0.023667             15.359068       9.326402      -3.162790      -4.805214      19.885366      11.008584      16.865438           0.062555
           52              C       9.147387      13.347954       3.293491      -0.120523      32.342955 0.42533470E+03  0.99866759E+04                                 8.920397                            6.948602       0.042608       1.989814                    0.999243      29.495977      85.906597       0.612803       0.425692      -1.053943      -0.025035       0.005023      -0.004477       0.025923      -0.005431       0.005245      -0.007436       0.021914       0.046742      -0.021068       0.001505       0.019563             10.204927       8.392835       0.206139      -2.995395      12.074811       3.721802      10.147136           0.014454
           53              C       8.382324      -0.114680       4.329716      -0.117733      34.038359 0.45916966E+03  0.11039642E+05                                 9.385649                            7.324110      -0.188737       1.913723                    0.998166      30.408386      90.964929       0.581509       0.438094      -1.041640      -0.001759      -0.016550      -0.017462       0.024123      -0.012010       0.015695      -0.002147       0.041005       0.055954      -0.033176       0.000746       0.032430             10.741904       9.880942       0.263737      -3.666027      12.282174       2.939662      10.062596           0.016504
           54              C       7.444691      13.041585       4.811498      -0.090265      43.122635 0.52817384E+03  0.12968041E+05                                10.744070                            7.701169       0.014573       1.988574                    0.999339      29.223330      84.390002       0.592435       0.421083      -1.066849       0.025633       0.008750      -0.030451       0.040754      -0.005452       0.022087       0.003116      -0.025993      -0.015179      -0.030831       0.013844       0.016987             13.300995      14.881766       0.227517      -8.804703       9.587026       2.028082      15.434192           0.063223
           55              C       9.386685      11.075319       2.075610       0.536578      26.537554 0.27642867E+03  0.58829880E+04                                 8.309824                            5.925767      -0.114298       2.006940                    0.999209      23.498249      67.203558       0.604163       0.476362      -1.015067       0.015737      -0.026316      -0.021991       0.037733      -0.019305       0.073121      -0.033502       0.052960       0.014863      -0.064938      -0.033853       0.098792             10.356778       7.169401      -1.244887      -3.381245      12.698900       5.368272      11.202033          -0.007288
           56              C       6.472544      13.214526       5.914067       0.612554      23.988381 0.23999322E+03  0.49379128E+04                                 7.718115                            5.542083       0.015444       2.071042                    0.999493      22.179306      62.686825       0.620274       0.479931      -1.011600      -0.038632       0.007171       0.046497       0.060875      -0.030778       0.070627      -0.039497       0.050326       0.026395      -0.060782      -0.043202       0.103983              9.175189       9.201256       1.708856      -3.819236       9.436100       1.206969       8.888211          -0.004598
           57              C       7.579296       7.482400       1.017270       0.656632      20.302973 0.22346807E+03  0.45049689E+04                                 6.868575                            5.321143       0.213252       2.148404                    0.999884      21.120470      58.591146       0.639447       0.475144      -1.016762       0.021655       0.005336       0.005858       0.023059       0.003511       0.010154       0.015275       0.009000       0.030147      -0.018100      -0.005057       0.023158              7.715100      10.124766       0.734594      -2.875534       7.097275      -1.885678       5.923260          -0.004834
           58              C       5.548717       7.881190       2.034540      -0.052991      22.195583 0.34581516E+03  0.77036841E+04                                 6.903402                            6.193630       0.175919       2.082884                    0.999366      26.654805      75.410592       0.660958       0.415985      -1.060927       0.086601      -0.004155      -0.056341       0.103399       0.007611      -0.026857      -0.051569      -0.037397      -0.081281      -0.063740      -0.004070       0.067810              7.240912       8.550651      -0.229203      -1.671548       6.400128       0.210489       6.771958           0.009395
           59              C       5.915717       6.397941       2.198820      -0.057929      23.173040 0.37076692E+03  0.84268323E+04                                 7.201364                            6.495145      -0.053663       2.000175                    0.998557      27.469393      79.177085       0.631589       0.426686      -1.051437       0.082841       0.041552      -0.033367       0.098502      -0.027891      -0.029192      -0.002025       0.044333      -0.133457      -0.055227      -0.008749       0.063976              7.567626       8.484107       1.063342      -1.353859       7.603087      -1.073009       6.615684           0.008969
           60              C       6.976450      10.305050      10.730304      -0.087264      40.471325 0.53051753E+03  0.13008351E+05                                10.155937                            7.647207      -0.011251       1.973361                    0.999266      29.189241      83.569567       0.604291       0.413368      -1.074401      -0.020048       0.003712       0.034728       0.040271       0.003046       0.025797       0.004374      -0.021417      -0.056512      -0.037368       0.013444       0.023924             11.805247      11.189339      -0.393844      -2.267839       6.206464      -2.969283      18.019937           0.072292
           61              C       5.773058      10.357025      11.377945      -0.107547      36.329655 0.47569326E+03  0.11565413E+05                                 9.874140                            7.508598      -0.432489       1.831020                    0.998233      31.020696      94.030808       0.566826       0.444449      -1.035477       0.015127       0.008847       0.015036       0.023090      -0.001303       0.003908       0.028064      -0.092777      -0.002882      -0.046426      -0.013401       0.059827             11.352871      13.516086      -1.734270       1.237578       6.467207      -2.862755      14.075321           0.027457
           62              C       5.896159      10.188989      12.777481      -0.119885      33.833212 0.44298674E+03  0.10546664E+05                                 9.268070                            7.141148      -0.113677       1.936534                    0.998957      30.216500      89.704512       0.595944       0.431695      -1.046351       0.008557       0.026424      -0.012109       0.030299      -0.004470      -0.009214       0.009784      -0.075464      -0.007038      -0.038933      -0.002706       0.041639             10.515600      12.309275      -1.515156       1.520923       6.123377      -2.601330      13.114149           0.011451
           63              C       7.190437       9.988255      13.178703      -0.088625      43.423745 0.52113405E+03  0.12719726E+05                                10.685255                            7.575754      -0.021044       1.971793                    0.999387      29.139570      83.200593       0.607637       0.412984      -1.074791      -0.013694       0.025585      -0.032854       0.043835      -0.007176      -0.022055       0.018551      -0.007985      -0.023312      -0.029300      -0.002653       0.031953             13.179424      13.500983      -2.671883       6.039267       7.366704      -4.422808      18.670586           0.070741
           64              C       7.277873      10.383056       9.272322       0.575206      24.775276 0.25999301E+03  0.54330403E+04                                 7.779281                            5.728169      -0.063967       2.033960                    0.999446      22.562131      63.327834       0.619332       0.473262      -1.019723      -0.003358      -0.004761      -0.061089       0.061367      -0.016694      -0.007668       0.005922      -0.161572      -0.163139      -0.062004      -0.047950       0.109954              8.976356      11.628498       0.578882       0.321668       4.624952      -1.043382      10.675617          -0.006898
           65              C       7.693193       9.685348      14.540328       0.565446      24.107139 0.26246700E+03  0.55007974E+04                                 7.683994                            5.753110       0.020612       2.058282                    0.999676      22.777572      64.142425       0.618007       0.472892      -1.019355       0.035644       0.008234       0.045559       0.058429       0.047882       0.014327       0.013036      -0.095609      -0.170987      -0.061923      -0.036222       0.098145              8.911425       9.437970      -1.994237       1.588277       5.441475      -1.542221      11.854831          -0.005758
           66              C       3.038391       8.446325       4.881001      -0.076007      47.793075 0.52471896E+03  0.12844977E+05                                11.516444                            7.652771      -0.095751       1.954695                    0.999074      29.042306      83.379184       0.597802       0.418545      -1.069887      -0.012770      -0.033912      -0.002487       0.036322      -0.001865       0.003511      -0.021152       0.009108       0.027191      -0.023033      -0.000634       0.023668             15.359065       9.326398       3.162788       4.805212      19.885363      11.008583      16.865434           0.062554
           67              C       3.395037       7.155238       4.604569      -0.120523      32.342965 0.42533483E+03  0.99866792E+04                                 8.920398                            6.948603       0.042610       1.989814                    0.999243      29.495972      85.906569       0.612803       0.425692      -1.053943      -0.025035      -0.005023       0.004477       0.025923       0.005431      -0.005245      -0.007436       0.021914       0.046743      -0.021068       0.001505       0.019563             10.204929       8.392834      -0.206140       2.995394      12.074815       3.721803      10.147137           0.014454
           68              C       2.629974       6.596472       3.568344      -0.117734      34.038344 0.45916936E+03  0.11039633E+05                                 9.385645                            7.324107      -0.188736       1.913723                    0.998166      30.408382      90.964907       0.581509       0.438094      -1.041640      -0.001759       0.016550       0.017462       0.024122       0.012010      -0.015695      -0.002147       0.041005       0.055954      -0.033176       0.000746       0.032430             10.741900       9.880942      -0.263737       3.666028      12.282164       2.939660      10.062595           0.016504
           69              C       1.692341       7.461606       3.086562      -0.090265      43.122583 0.52817314E+03  0.12968020E+05                                10.744061                            7.701164       0.014575       1.988575                    0.999339      29.223307      84.389910       0.592435       0.421083      -1.066849       0.025633      -0.008750       0.030451       0.040754       0.005452      -0.022087       0.003116      -0.025994      -0.015180      -0.030831       0.013844       0.016987             13.300983      14.881757      -0.227518       8.804696       9.587015       2.028077      15.434177           0.063222
           70              C       3.634335       9.427873       5.822450       0.536577      26.537527 0.27642833E+03  0.58829791E+04                                 8.309817                            5.925763      -0.114300       2.006939                    0.999209      23.498244      67.203536       0.604163       0.476362      -1.015067       0.015736       0.026316       0.021991       0.037733       0.019305      -0.073121      -0.033502       0.052960       0.014862      -0.064938      -0.033853       0.098791             10.356769       7.169396       1.244884       3.381241      12.698887       5.368264      11.202023          -0.007288
           71              C       0.720194       7.288665       1.983993       0.612554      23.988319 0.23999250E+03  0.49378942E+04                                 7.718101                            5.542075       0.015444       2.071043                    0.999493      22.179273      62.686705       0.620274       0.479931      -1.011600      -0.038632      -0.007171      -0.046496       0.060875       0.030778      -0.070626      -0.039497       0.050326       0.026395      -0.060781      -0.043201       0.103983              9.175172       9.201240      -1.708853       3.819227       9.436082       1.206968       8.888195          -0.004598
           72              C       1.826946      13.020791       6.880790       0.656631      20.302934 0.22346755E+03  0.45049555E+04                                 6.868567                            5.321137       0.213250       2.148404                    0.999884      21.120443      58.591052       0.639447       0.475144      -1.016762       0.021655      -0.005336      -0.005858       0.023059      -0.003511      -0.010154       0.015275       0.008999       0.030147      -0.018100      -0.005058       0.023158              7.715091      10.124758      -0.734589       2.875530       7.097263      -1.885673       5.923253          -0.004835
           73              C      11.301067      12.622002       5.863520      -0.052992      22.195566 0.34581476E+03  0.77036723E+04                                 6.903397                            6.193625       0.175922       2.082885                    0.999366      26.654786      75.410506       0.660959       0.415985      -1.060927       0.086600       0.004155       0.056341       0.103398      -0.007611       0.026857      -0.051569      -0.037397      -0.081281      -0.063740      -0.004071       0.067810              7.240907       8.550644       0.229206       1.671546       6.400124       0.210488       6.771952           0.009394
           74              C       0.163367       0.083850       5.699240      -0.057929      23.173025 0.37076657E+03  0.84268214E+04                                 7.201359                            6.495140      -0.053659       2.000177                    0.998557      27.469366      79.176968       0.631590       0.426685      -1.051437       0.082841      -0.041552       0.033367       0.098501       0.027891       0.029192      -0.002024       0.044333      -0.133456      -0.055227      -0.008749       0.063976              7.567620       8.484097      -1.063341       1.353858       7.603086      -1.073011       6.615678           0.008969
           75              C      10.280600       3.823258       2.832244      -0.087262      40.471217 0.53051600E+03  0.13008304E+05                                10.155925                            7.647201      -0.011253       1.973361                    0.999266      29.189187      83.569398       0.604291       0.413369      -1.074401       0.020049       0.003713       0.034727       0.040271      -0.003046      -0.025797       0.004373      -0.021419      -0.056516      -0.037369       0.013445       0.023924             11.805231      11.189326       0.393844       2.267834       6.206459      -2.969281      18.019909           0.072294
           76              C      -0.020708       3.875233       3.479885      -0.107547      36.329614 0.47569281E+03  0.11565398E+05                                 9.874133                            7.508595      -0.432487       1.831021                    0.998233      31.020667      94.030690       0.566826       0.444449      -1.035477      -0.015127       0.008846       0.015035       0.023089       0.001303      -0.003908       0.028064      -0.092778      -0.002882      -0.046426      -0.013401       0.059827             11.352861      13.516075       1.734268      -1.237577       6.467202      -2.862751      14.075307           0.027457
           77              C      11.360891       3.707197       4.879421      -0.119885      33.833138 0.44298572E+03  0.10546633E+05                                 9.268057                            7.141140      -0.113675       1.936535                    0.998957      30.216448      89.704308       0.595944       0.431695      -1.046351      -0.008557       0.026424      -0.012108       0.030299       0.004470       0.009214       0.009785      -0.075465      -0.007034      -0.038934      -0.002705       0.041639             10.515584      12.309256       1.515157      -1.520922       6.123369      -2.601323      13.114128           0.011451
           78              C      10.066613       3.506463       5.280643      -0.088623      43.423582 0.52113197E+03  0.12719663E+05                                10.685237                            7.575745      -0.021042       1.971794                    0.999387      29.139493      83.200347       0.607637       0.412985      -1.074790       0.013694       0.025586      -0.032853       0.043835       0.007177       0.022055       0.018552      -0.007986      -0.023314      -0.029302      -0.002653       0.031955             13.179400      13.500958       2.671878      -6.039253       7.366692      -4.422797      18.670549           0.070744
           79              C       9.979177       3.901265       1.374262       0.575205      24.775240 0.25999261E+03  0.54330297E+04                                 7.779274                            5.728165      -0.063968       2.033961                    0.999446      22.562105      63.327737       0.619332       0.473262      -1.019723       0.003359      -0.004760      -0.061089       0.061367       0.016694       0.007668       0.005923      -0.161571      -0.163137      -0.062004      -0.047949       0.109953              8.976347      11.628489      -0.578881      -0.321667       4.624949      -1.043383      10.675605          -0.006898
           80              C       9.563857       3.203556       6.642268       0.565442      24.107043 0.26246586E+03  0.55007672E+04                                 7.683975                            5.753098       0.020609       2.058282                    0.999676      22.777509      64.142207       0.618007       0.472892      -1.019355      -0.035645       0.008234       0.045558       0.058429      -0.047880      -0.014327       0.013035      -0.095605      -0.170982      -0.061921      -0.036220       0.098141              8.911402       9.437947       1.994232      -1.588269       5.441464      -1.542212      11.854797          -0.005760
           81              C       2.713959       0.906716      12.779061      -0.076008      47.793023 0.52471846E+03  0.12844964E+05                                11.516448                            7.652775      -0.095753       1.954695                    0.999074      29.042279      83.379148       0.597801       0.418546      -1.069886       0.012770      -0.033912      -0.002486       0.036322       0.001865      -0.003511      -0.021152       0.009108       0.027193      -0.023034      -0.000634       0.023668             15.359069       9.326402      -3.162789      -4.805213      19.885370      11.008584      16.865436           0.062548
           82              C       2.357313      -0.384371      12.502629      -0.120523      32.342872 0.42533349E+03  0.99866394E+04                                 8.920381                            6.948592       0.042614       1.989816                    0.999243      29.495922      85.906374       0.612803       0.425692      -1.053943       0.025035      -0.005022       0.004477       0.025923      -0.005431       0.005245      -0.007435       0.021915       0.046744      -0.021069       0.001505       0.019564             10.204907       8.392820       0.206140      -2.995387      12.074787       3.721792      10.147114           0.014453
           83              C       3.122376      13.078263      11.466404      -0.117734      34.038334 0.45916932E+03  0.11039632E+05                                 9.385646                            7.324109      -0.188737       1.913723                    0.998166      30.408371      90.964883       0.581509       0.438095      -1.041640       0.001759       0.016550       0.017461       0.024122      -0.012010       0.015696      -0.002147       0.041005       0.055954      -0.033176       0.000745       0.032431             10.741900       9.880940       0.263739      -3.666023      12.282173       2.939659      10.062589           0.016502
           84              C       4.060009      -0.078002      10.984622      -0.090266      43.122612 0.52817354E+03  0.12968034E+05                                10.744076                            7.701173       0.014568       1.988573                    0.999339      29.223314      84.390002       0.592434       0.421084      -1.066849      -0.025633      -0.008750       0.030451       0.040754      -0.005453       0.022088       0.003115      -0.025993      -0.015181      -0.030832       0.013844       0.016988             13.301001      14.881774       0.227517      -8.804706       9.587034       2.028083      15.434196           0.063216
           85              C       2.118015       1.888264      13.720510       0.536575      26.537424 0.27642723E+03  0.58829492E+04                                 8.309795                            5.925751      -0.114299       2.006942                    0.999209      23.498172      67.203266       0.604164       0.476362      -1.015067      -0.015736       0.026316       0.021990       0.037732      -0.019305       0.073119      -0.033501       0.052958       0.014859      -0.064937      -0.033852       0.098788             10.356739       7.169377      -1.244877      -3.381229      12.698852       5.368243      11.201987          -0.007288
           86              C       5.032156      -0.250943       9.882053       0.612553      23.988345 0.23999284E+03  0.49379031E+04                                 7.718108                            5.542080       0.015443       2.071042                    0.999493      22.179284      62.686751       0.620274       0.479931      -1.011600       0.038632      -0.007171      -0.046497       0.060875      -0.030778       0.070626      -0.039497       0.050326       0.026395      -0.060782      -0.043201       0.103983              9.175181       9.201248       1.708855      -3.819232       9.436093       1.206967       8.888201          -0.004597
           87              C       3.925404       5.481183      14.778850       0.656630      20.303166 0.22347050E+03  0.45050296E+04                                 6.868609                            5.321165       0.213264       2.148404                    0.999884      21.120611      58.591594       0.639446       0.475143      -1.016763      -0.021653      -0.005336      -0.005859       0.023058       0.003512       0.010152       0.015275       0.009003       0.030147      -0.018101      -0.005056       0.023157              7.715140      10.124819       0.734599      -2.875550       7.097313      -1.885691       5.923288          -0.004833
           88              C       5.955983       5.082393      13.761580      -0.052990      22.195660 0.34581660E+03  0.77037254E+04                                 6.903422                            6.193647       0.175915       2.082881                    0.999366      26.654877      75.410879       0.660956       0.415986      -1.060926      -0.086601       0.004154       0.056342       0.103399       0.007610      -0.026858      -0.051570      -0.037396      -0.081283      -0.063742      -0.004069       0.067811              7.240934       8.550677      -0.229204      -1.671560       6.400147       0.210489       6.771977           0.009396
           89              C       5.588983       6.565642      13.597300      -0.057927      23.173107 0.37076824E+03  0.84268715E+04                                 7.201384                            6.495162      -0.053669       2.000172                    0.998557      27.469458      79.177370       0.631588       0.426686      -1.051436      -0.082841      -0.041552       0.033367       0.098502      -0.027891      -0.029193      -0.002026       0.044334      -0.133457      -0.055228      -0.008748       0.063976              7.567649       8.484138       1.063344      -1.353868       7.603110      -1.073014       6.615699           0.008971
           90              C       4.528250       2.658533       5.065816      -0.087263      40.471294 0.53051708E+03  0.13008337E+05                                10.155933                            7.647204      -0.011251       1.973361                    0.999266      29.189227      83.569516       0.604291       0.413368      -1.074401       0.020048      -0.003712      -0.034728       0.040271       0.003046       0.025797       0.004375      -0.021417      -0.056512      -0.037368       0.013444       0.023924             11.805241      11.189328      -0.393845      -2.267833       6.206462      -2.969281      18.019933           0.072292
           91              C       5.731642       2.606558       4.418175      -0.107547      36.329639 0.47569317E+03  0.11565409E+05                                 9.874137                            7.508597      -0.432486       1.831021                    0.998233      31.020681      94.030741       0.566826       0.444449      -1.035477      -0.015126      -0.008846      -0.015036       0.023090      -0.001302       0.003908       0.028064      -0.092777      -0.002881      -0.046426      -0.013401       0.059827             11.352866      13.516074      -1.734269       1.237576       6.467206      -2.862754      14.075319           0.027457
           92              C       5.608541       2.774594       3.018639      -0.119885      33.833209 0.44298673E+03  0.10546664E+05                                 9.268070                            7.141148      -0.113679       1.936534                    0.998957      30.216499      89.704508       0.595943       0.431695      -1.046351      -0.008557      -0.026424       0.012109       0.030299      -0.004470      -0.009214       0.009784      -0.075464      -0.007038      -0.038933      -0.002706       0.041639             10.515600      12.309273      -1.515157       1.520923       6.123377      -2.601330      13.114149           0.011451
           93              C       4.314263       2.975328       2.617417      -0.088625      43.423731 0.52113392E+03  0.12719721E+05                                10.685250                            7.575751      -0.021041       1.971793                    0.999387      29.139567      83.200562       0.607637       0.412984      -1.074791       0.013694      -0.025585       0.032854       0.043835      -0.007176      -0.022055       0.018551      -0.007984      -0.023312      -0.029300      -0.002653       0.031953             13.179418      13.500975      -2.671882       6.039264       7.366702      -4.422807      18.670579           0.070743
           94              C       4.226827       2.580527       6.523798       0.575206      24.775294 0.25999325E+03  0.54330466E+04                                 7.779284                            5.728172      -0.063969       2.033960                    0.999446      22.562141      63.327866       0.619332       0.473262      -1.019723       0.003357       0.004760       0.061089       0.061366      -0.016694      -0.007668       0.005922      -0.161573      -0.163140      -0.062004      -0.047950       0.109954              8.976360      11.628502       0.578881       0.321669       4.624954      -1.043383      10.675624          -0.006898
           95              C       3.811507       3.278235       1.255792       0.565446      24.107124 0.26246682E+03  0.55007925E+04                                 7.683991                            5.753108       0.020612       2.058282                    0.999676      22.777563      64.142394       0.618007       0.472892      -1.019355      -0.035644      -0.008234      -0.045559       0.058429       0.047882       0.014327       0.013036      -0.095609      -0.170988      -0.061923      -0.036222       0.098146              8.911422       9.437965      -1.994236       1.588276       5.441474      -1.542221      11.854827          -0.005758
           96              C       8.466309       4.517258      10.915119      -0.076009      47.793138 0.52471959E+03  0.12844999E+05                                11.516465                            7.652783      -0.095756       1.954693                    0.999074      29.042319      83.379302       0.597801       0.418546      -1.069886       0.012770       0.033912       0.002487       0.036322      -0.001865       0.003511      -0.021152       0.009109       0.027192      -0.023034      -0.000634       0.023668             15.359096       9.326417       3.162797       4.805224      19.885403      11.008608      16.865468           0.062548
           97              C       8.109663       5.808345      11.191551      -0.120523      32.342934 0.42533435E+03  0.99866654E+04                                 8.920395                            6.948601       0.042610       1.989815                    0.999243      29.495950      85.906503       0.612802       0.425692      -1.053943       0.025035       0.005023      -0.004477       0.025923       0.005431      -0.005246      -0.007436       0.021915       0.046743      -0.021069       0.001505       0.019564             10.204925       8.392832      -0.206140       2.995392      12.074810       3.721801      10.147132           0.014453
           98              C       8.874726       6.367111      12.227776      -0.117734      34.038292 0.45916851E+03  0.11039607E+05                                 9.385636                            7.324100      -0.188733       1.913724                    0.998166      30.408349      90.964779       0.581510       0.438094      -1.041641       0.001759      -0.016550      -0.017461       0.024122       0.012010      -0.015695      -0.002147       0.041005       0.055954      -0.033176       0.000746       0.032430             10.741890       9.880933      -0.263736       3.666022      12.282154       2.939657      10.062582           0.016503
           99              C       9.812359       5.501977      12.709558      -0.090266      43.122627 0.52817364E+03  0.12968038E+05                                10.744080                            7.701176       0.014568       1.988573                    0.999339      29.223316      84.390020       0.592434       0.421084      -1.066849      -0.025633       0.008750      -0.030451       0.040754       0.005452      -0.022088       0.003116      -0.025993      -0.015180      -0.030832       0.013845       0.016987             13.301009      14.881788      -0.227514       8.804716       9.587034       2.028085      15.434207           0.063215
          100              C       7.870365       3.535710       9.973670       0.536577      26.537484 0.27642780E+03  0.58829652E+04                                 8.309811                            5.925759      -0.114297       2.006941                    0.999209      23.498219      67.203458       0.604163       0.476362      -1.015067      -0.015736      -0.026316      -0.021991       0.037733       0.019305      -0.073121      -0.033501       0.052960       0.014863      -0.064938      -0.033853       0.098791             10.356760       7.169391       1.244882       3.381238      12.698878       5.368259      11.202012          -0.007287
          101              C      10.784506       5.674918      13.812127       0.612552      23.988309 0.23999240E+03  0.49378916E+04                                 7.718099                            5.542074       0.015440       2.071042                    0.999493      22.179266      62.686680       0.620274       0.479930      -1.011600       0.038632       0.007171       0.046496       0.060875       0.030778      -0.070625      -0.039497       0.050325       0.026395      -0.060781      -0.043201       0.103981              9.175170       9.201238      -1.708851       3.819226       9.436080       1.206968       8.888192          -0.004598
          102              C       9.677754      -0.057208       8.915330       0.656630      20.303060 0.22346912E+03  0.45049950E+04                                 6.868589                            5.321152       0.213258       2.148404                    0.999884      21.120536      58.591350       0.639447       0.475144      -1.016763      -0.021654       0.005336       0.005859       0.023059      -0.003512      -0.010153       0.015275       0.009001       0.030146      -0.018100      -0.005057       0.023157              7.715117      10.124792      -0.734593       2.875542       7.097288      -1.885681       5.923272          -0.004834
          103              C       0.203633       0.341581       9.932600      -0.052991      22.195612 0.34581561E+03  0.77036968E+04                                 6.903409                            6.193635       0.175919       2.082883                    0.999366      26.654831      75.410691       0.660958       0.415985      -1.060927      -0.086601      -0.004155      -0.056341       0.103399      -0.007611       0.026857      -0.051570      -0.037397      -0.081282      -0.063741      -0.004070       0.067811              7.240920       8.550660       0.229207       1.671552       6.400136       0.210488       6.771963           0.009395
          104              C      11.341333      12.879733      10.096880      -0.057928      23.173075 0.37076754E+03  0.84268503E+04                                 7.201373                            6.495152      -0.053662       2.000175                    0.998557      27.469413      79.177168       0.631589       0.426686      -1.051437      -0.082841       0.041552      -0.033367       0.098502       0.027891       0.029192      -0.002025       0.044334      -0.133456      -0.055227      -0.008749       0.063976              7.567636       8.484118      -1.063343       1.353865       7.603103      -1.073015       6.615689           0.008970
          105              S       2.514697       9.411209      11.856410       0.150201     111.093119 0.26372618E+04  0.92020043E+05                                16.033479                           14.112312       1.439273       2.133699                    0.999560      63.748147     186.039495       0.619873       0.283188      -1.239193      -0.065462       0.009556      -0.021915       0.069691       0.075754      -0.026509      -0.060105       0.308391       0.802506      -0.310365       0.031678       0.278687             17.408364      20.943221       1.891351      -1.150695      12.110301      -4.635726      19.171569           0.008382
          106              S       7.491170      11.526902       4.002579       0.183450     104.852825 0.25302779E+04  0.87677548E+05                                15.539368                           13.894228       1.188824       2.056490                    0.998878      64.130510     188.606124       0.617809       0.286109      -1.231791       0.021691       0.045970      -0.007884       0.051438      -0.003029      -0.254691       0.151860      -0.054560       0.093081      -0.296503      -0.004945       0.301448             16.801546      14.923058      -0.360124      -6.039222      16.941868       6.215606      18.539713           0.005102
          107              S       8.267047      10.034166      11.837770       0.150201     111.093096 0.26372612E+04  0.92020016E+05                                16.033479                           14.112311       1.439273       2.133699                    0.999560      63.748134     186.039459       0.619873       0.283188      -1.239193      -0.065462      -0.009557       0.021916       0.069691      -0.075754       0.026510      -0.060106       0.308391       0.802506      -0.310365       0.031678       0.278687             17.408364      20.943224      -1.891350       1.150696      12.110299      -4.635724      19.171567           0.008382
          108              S       1.738820       8.976290       3.895481       0.183451     104.852751 0.25302767E+04  0.87677494E+05                                15.539362                           13.894225       1.188825       2.056491                    0.998878      64.130484     188.606023       0.617809       0.286109      -1.231791       0.021691      -0.045970       0.007884       0.051438       0.003029       0.254692       0.151861      -0.054559       0.093081      -0.296503      -0.004945       0.301449             16.801536      14.923053       0.360120       6.039217      16.941856       6.215596      18.539699           0.005102
          109              S       8.990003       3.552374       3.939710       0.150200     111.092884 0.26372554E+04  0.92019761E+05                                16.033460                           14.112297       1.439277       2.133700                    0.999560      63.748060     186.039179       0.619873       0.283188      -1.239193       0.065461      -0.009558       0.021916       0.069690       0.075753      -0.026510      -0.060107       0.308390       0.802509      -0.310365       0.031676       0.278689             17.408342      20.943192       1.891350      -1.150698      12.110289      -4.635719      19.171544           0.008382
          110              S       4.013530       1.436681      11.793541       0.183451     104.852644 0.25302727E+04  0.87677319E+05                                15.539349                           13.894212       1.188828       2.056492                    0.998878      64.130450     188.605879       0.617809       0.286109      -1.231792      -0.021693      -0.045970       0.007884       0.051440      -0.003030      -0.254693       0.151863      -0.054560       0.093081      -0.296505      -0.004946       0.301451             16.801525      14.923037      -0.360125      -6.039210      16.941852       6.215600      18.539685           0.005103
          111              S       3.237653       2.929417       3.958350       0.150201     111.093046 0.26372599E+04  0.92019960E+05                                16.033474                           14.112308       1.439273       2.133699                    0.999560      63.748125     186.039418       0.619873       0.283188      -1.239193       0.065462       0.009557      -0.021916       0.069691      -0.075754       0.026510      -0.060106       0.308389       0.802505      -0.310364       0.031677       0.278687             17.408358      20.943211      -1.891350       1.150700      12.110296      -4.635724      19.171566           0.008382
          112              S       9.765880       3.987293      11.900639       0.183451     104.852652 0.25302737E+04  0.87677363E+05                                15.539350                           13.894215       1.188826       2.056492                    0.998878      64.130453     188.605896       0.617809       0.286109      -1.231792      -0.021691       0.045971      -0.007883       0.051440       0.003029       0.254694       0.151861      -0.054558       0.093082      -0.296504      -0.004946       0.301451             16.801524      14.923044       0.360123       6.039213      16.941845       6.215593      18.539684           0.005103
          113              N       7.293980       6.377135       1.713879      -0.365121      30.882169 0.43478396E+03  0.10100531E+05                                 8.275577                            6.751636      -0.049357       2.036568                    0.997295      27.282874      74.982873       0.670594       0.393166      -1.092577      -0.097176      -0.005870       0.031336       0.102272       0.006681      -0.074185      -0.025360       0.090024      -0.209101      -0.104924      -0.007572       0.112496              9.089607      10.807635      -0.673016      -1.668252      10.077975      -3.000443       6.383210           0.095366
          114              N       6.555378       8.340830       1.096251      -0.349759      29.770511 0.45023815E+03  0.10559340E+05                                 8.127358                            6.931759      -0.190830       1.992490                    0.996817      27.313778      75.613399       0.652583       0.400199      -1.086915      -0.073059      -0.013672       0.092430       0.118608      -0.022538      -0.073160      -0.040106       0.066167      -0.077819      -0.098450       0.006815       0.091636              8.693169       9.995107      -0.328626      -2.337539       8.620913      -2.197530       7.463488           0.130929
          115              N       1.541630       0.104656       6.184181      -0.365119      30.882111 0.43478297E+03  0.10100503E+05                                 8.275573                            6.751634      -0.049360       2.036568                    0.997295      27.282824      74.982734       0.670593       0.393166      -1.092576      -0.097175       0.005871      -0.031336       0.102271      -0.006681       0.074183      -0.025358       0.090024      -0.209094      -0.104920      -0.007574       0.112494              9.089602      10.807627       0.673016       1.668251      10.077971      -3.000441       6.383207           0.095371
          116              N       0.803028      12.162362       6.801809      -0.349757      29.770427 0.45023639E+03  0.10559289E+05                                 8.127350                            6.931751      -0.190832       1.992490                    0.996817      27.313720      75.613238       0.652582       0.400200      -1.086914      -0.073058       0.013671      -0.092429       0.118607       0.022537       0.073158      -0.040105       0.066167      -0.077816      -0.098447       0.006813       0.091634              8.693160       9.995099       0.328627       2.337537       8.620903      -2.197528       7.463480           0.130933
          117              N       4.210720       6.586448      14.082241      -0.365120      30.882318 0.43478617E+03  0.10100589E+05                                 8.275567                            6.751623      -0.049333       2.036574                    0.997295      27.283012      74.983123       0.670599       0.393162      -1.092580       0.097178       0.005869      -0.031337       0.102274       0.006678      -0.074191      -0.025369       0.090027      -0.209129      -0.104938      -0.007566       0.112504              9.089598      10.807623      -0.673023      -1.668248      10.077970      -3.000441       6.383201           0.095370
          118              N       4.949322       4.622753      14.699869      -0.349758      29.770641 0.45024013E+03  0.10559388E+05                                 8.127335                            6.931735      -0.190795       1.992501                    0.996816      27.313882      75.613454       0.652590       0.400194      -1.086919       0.073060       0.013674      -0.092432       0.118610      -0.022543      -0.073169      -0.040115       0.066167      -0.077835      -0.098467       0.006823       0.091644              8.693145       9.995072      -0.328629      -2.337530       8.620895      -2.197530       7.463468           0.130934
          119              N       9.963070      12.858927       9.611939      -0.365119      30.882214 0.43478451E+03  0.10100543E+05                                 8.275566                            6.751625      -0.049343       2.036572                    0.997295      27.282919      74.982904       0.670597       0.393164      -1.092579       0.097177      -0.005869       0.031336       0.102273      -0.006679       0.074187      -0.025364       0.090026      -0.209113      -0.104930      -0.007569       0.112499              9.089595      10.807617       0.673021       1.668249      10.077968      -3.000440       6.383201           0.095372
          120              N      10.701672       0.801221       8.994311      -0.349756      29.770523 0.45023794E+03  0.10559329E+05                                 8.127340                            6.931740      -0.190814       1.992495                    0.996817      27.313794      75.613320       0.652587       0.400197      -1.086916       0.073059      -0.013672       0.092431       0.118609       0.022540       0.073163      -0.040110       0.066167      -0.077827      -0.098457       0.006818       0.091639              8.693151       9.995084       0.328629       2.337533       8.620896      -2.197528       7.463471           0.130935
          121              O       0.532668       9.160787      15.206451      -0.460497      37.110808 0.49846031E+03  0.11781069E+05                                 8.946605                            6.995429       0.090111       2.106041                    0.994973      26.422143      69.303334       0.703919       0.368154      -1.129651       0.048013       0.024296      -0.028171       0.060738      -0.012777      -0.015524       0.003471       0.019300      -0.090053      -0.034118      -0.000609       0.034727             10.380544      13.507646       0.703141      -5.881709       6.110809      -0.500728      11.523177           0.217108
          122              O       2.711658       8.973040      14.770952      -0.453550      28.340248 0.39981413E+03  0.89184114E+04                                 7.326332                            6.140623       0.868208       2.350284                    0.999052      25.793868      65.144886       0.776388       0.353670      -1.144153      -0.037412       0.011283       0.004425       0.039326      -0.017177      -0.007342       0.015777       0.006611      -0.222513      -0.076634       0.020146       0.056488              8.061865      12.627972      -1.479176       1.878078       5.599432      -0.566538       5.958190           0.188975
          123              O       3.139633      10.201115       9.101882      -0.547986      40.563830 0.58874020E+03  0.14511226E+05                                 9.520062                            7.618307       0.065903       2.076150                    0.993980      27.945606      74.939806       0.672204       0.369679      -1.128087      -0.030747      -0.038069       0.010661       0.050083       0.018233       0.013396       0.021686       0.023938      -0.165287      -0.061875       0.007902       0.053974             10.950380      15.513618       3.931433      -2.952251       8.048193      -1.663799       9.289329           0.131290
          124              O       1.195338       9.593729       8.182390      -0.425104      24.184285 0.36836449E+03  0.80477473E+04                                 6.537634                            5.885853       0.907525       2.382132                    0.998306      25.048032      62.541935       0.794945       0.352673      -1.145323       0.031962      -0.008860       0.022328       0.039983      -0.014886       0.025522      -0.009232      -0.008855      -0.031192      -0.031071      -0.002765       0.033835              6.808071       5.910761       0.202178       1.689028       5.227245       0.084477       9.286208           0.196625
          125              O       8.979418       9.881257       2.125842      -0.507231      35.077076 0.54257985E+03  0.13138314E+05                                 8.730066                            7.360067       0.086787       2.082845                    0.995447      27.707578      74.291026       0.675614       0.374396      -1.121516      -0.000616       0.017441       0.021390       0.027606       0.019660       0.023021      -0.019524      -0.055613      -0.130519      -0.060698       0.003381       0.057317              9.864283       6.944385       1.231582      -0.263848      14.768922       3.434515       7.879541           0.155875
          126              O      10.272547      11.438373       1.260530      -0.438938      27.006907 0.40948708E+03  0.91987865E+04                                 7.119691                            6.233064       0.484779       2.234030                    0.997150      25.715924      65.405892       0.766340       0.355790      -1.141220      -0.015514       0.013290       0.012031       0.023707      -0.014088      -0.025575      -0.034707       0.022244       0.038243      -0.052342       0.010426       0.041916              7.725470       7.623857      -0.068587      -3.223492       6.267713       1.056088       9.284840           0.209880
          127              O       6.451836       0.277166       6.531064      -0.499886      39.424784 0.57990813E+03  0.14211351E+05                                 9.280647                            7.551750      -0.001122       2.076680                    0.992204      26.895622      71.451135       0.677739       0.368780      -1.131019      -0.008236      -0.045881      -0.026729       0.053734      -0.009702       0.030129      -0.004139      -0.030921      -0.022072      -0.040099       0.010420       0.029679             10.479330       7.311977      -0.070423      -0.007563      13.913398       4.475501      10.212613           0.144278
          128              O       5.707482      12.237248       6.137898      -0.530507      42.226656 0.56840468E+03  0.13891572E+05                                 9.821230                            7.490877       0.073781       2.085886                    0.994361      27.522149      73.563472       0.676976       0.370202      -1.127351       0.020016       0.034774      -0.023486       0.046491       0.021694       0.034104      -0.019437      -0.014356      -0.074430      -0.057423       0.021529       0.035894             11.677230      13.708819       6.506705      -4.318619      12.228906      -2.805806       9.093965           0.123603
          129              O       8.633127       7.671594       0.369629      -0.605759      41.264374 0.59223553E+03  0.14550380E+05                                 9.427962                            7.523829       0.311184       2.155877                    0.995191      27.807019      73.312679       0.695523       0.358439      -1.142190      -0.003252      -0.018276       0.008974       0.020619       0.026281      -0.027254       0.014833       0.088293       0.103493      -0.073128       0.014560       0.058568             10.786111      16.132452       2.752101      -4.824574       7.327016      -1.175350       8.898866           0.001875
          130              O       6.285018      10.284587       8.487729      -0.460497      37.110785 0.49846002E+03  0.11781060E+05                                 8.946600                            6.995426       0.090111       2.106042                    0.994973      26.422140      69.303314       0.703919       0.368154      -1.129651       0.048013      -0.024297       0.028170       0.060738       0.012776       0.015524       0.003471       0.019297      -0.090052      -0.034118      -0.000608       0.034726             10.380537      13.507634      -0.703141       5.881704       6.110806      -0.500727      11.523170           0.217110
          131              O       8.464008      10.472334       8.923228      -0.453550      28.340223 0.39981378E+03  0.89183998E+04                                 7.326318                            6.140613       0.868214       2.350285                    0.999052      25.793900      65.144914       0.776390       0.353669      -1.144154      -0.037412      -0.011283      -0.004425       0.039326       0.017177       0.007339       0.015776       0.006611      -0.222527      -0.076638       0.020149       0.056490              8.061848      12.627945       1.479170      -1.878073       5.599421      -0.566536       5.958178           0.188976
          132              O       8.891983       9.244260      14.592298      -0.547985      40.563767 0.58873918E+03  0.14511197E+05                                 9.520064                            7.618310       0.065902       2.076150                    0.993980      27.945555      74.939710       0.672202       0.369680      -1.128086      -0.030747       0.038069      -0.010663       0.050083      -0.018234      -0.013399       0.021687       0.023941      -0.165270      -0.061871       0.007897       0.053974             10.950383      15.513622      -3.931432       2.952248       8.048195      -1.663799       9.289331           0.131291
          133              O       6.947688       9.851645      15.511790      -0.425102      24.184240 0.36836360E+03  0.80477259E+04                                 6.537644                            5.885861       0.907516       2.382130                    0.998306      25.047923      62.541727       0.794941       0.352675      -1.145321       0.031961       0.008860      -0.022330       0.039983       0.014880      -0.025515      -0.009236      -0.008844      -0.031196      -0.031061      -0.002768       0.033828              6.808082       5.910771      -0.202176      -1.689031       5.227253       0.084473       9.286224           0.196627
          134              O       3.227068      10.621934       5.772218      -0.507231      35.077072 0.54257963E+03  0.13138309E+05                                 8.730067                            7.360068       0.086785       2.082844                    0.995447      27.707575      74.291036       0.675614       0.374396      -1.121516      -0.000617      -0.017441      -0.021390       0.027606      -0.019661      -0.023020      -0.019524      -0.055611      -0.130520      -0.060697       0.003380       0.057317              9.864284       6.944386      -1.231583       0.263849      14.768924       3.434515       7.879543           0.155875
          135              O       4.520197       9.064819       6.637530      -0.438938      27.006884 0.40948659E+03  0.91987737E+04                                 7.119693                            6.233065       0.484775       2.234029                    0.997150      25.715886      65.405812       0.766339       0.355791      -1.141220      -0.015514      -0.013291      -0.012031       0.023708       0.014088       0.025575      -0.034706       0.022238       0.038237      -0.052341       0.010426       0.041915              7.725472       7.623859       0.068587       3.223493       6.267715       1.056087       9.284843           0.209878
          136              O       0.699486       6.204626       1.366996      -0.499886      39.424705 0.57990663E+03  0.14211308E+05                                 9.280645                            7.551748      -0.001127       2.076679                    0.992204      26.895585      71.451067       0.677738       0.368781      -1.131019      -0.008236       0.045881       0.026730       0.053734       0.009700      -0.030127      -0.004141      -0.030919      -0.022074      -0.040096       0.010419       0.029677             10.479326       7.311976       0.070421       0.007563      13.913390       4.475501      10.212611           0.144276
          137              O      11.459832       8.265943       1.760162      -0.530508      42.226610 0.56840391E+03  0.13891551E+05                                 9.821232                            7.490879       0.073775       2.085884                    0.994361      27.522111      73.563400       0.676975       0.370203      -1.127350       0.020016      -0.034773       0.023486       0.046491      -0.021693      -0.034103      -0.019434      -0.014358      -0.074427      -0.057420       0.021527       0.035893             11.677232      13.708823      -6.506706       4.318618      12.228909      -2.805804       9.093965           0.123599
          138              O       2.880777      12.831598       7.528431      -0.605759      41.264358 0.59223542E+03  0.14550376E+05                                 9.427958                            7.523827       0.311188       2.155878                    0.995191      27.807020      73.312668       0.695523       0.358438      -1.142190      -0.003252       0.018276      -0.008974       0.020619      -0.026281       0.027254       0.014833       0.088293       0.103493      -0.073128       0.014560       0.058568             10.786105      16.132442      -2.752094       4.824571       7.327010      -1.175348       8.898863           0.001875
          139              O      10.972032       3.802796       0.589669      -0.460499      37.110784 0.49846019E+03  0.11781064E+05                                 8.946592                            6.995421       0.090116       2.106043                    0.994973      26.422168      69.303350       0.703920       0.368153      -1.129652      -0.048013      -0.024296       0.028171       0.060739      -0.012775      -0.015526       0.003473       0.019300      -0.090054      -0.034119      -0.000608       0.034728             10.380526      13.507622       0.703142      -5.881696       6.110802      -0.500728      11.523155           0.217103
          140              O       8.793042       3.990543       1.025168      -0.453548      28.340123 0.39981201E+03  0.89183523E+04                                 7.326313                            6.140609       0.868213       2.350286                    0.999052      25.793802      65.144677       0.776388       0.353670      -1.144152       0.037412      -0.011283      -0.004425       0.039326      -0.017178      -0.007343       0.015779       0.006609      -0.222507      -0.076633       0.020145       0.056488              8.061841      12.627934      -1.479169       1.878071       5.599417      -0.566536       5.958174           0.188980
          141              O       8.365067       2.762468       6.694238      -0.547985      40.563720 0.58873837E+03  0.14511177E+05                                 9.520076                            7.618320       0.065893       2.076148                    0.993980      27.945496      74.939630       0.672200       0.369681      -1.128085       0.030748       0.038069      -0.010665       0.050084       0.018236       0.013404       0.021689       0.023945      -0.165245      -0.061866       0.007890       0.053975             10.950396      15.513637       3.931438      -2.952252       8.048205      -1.663801       9.289344           0.131292
          142              O      10.309362       3.369854       7.613730      -0.425097      24.184141 0.36836177E+03  0.80476803E+04                                 6.537656                            5.885872       0.907498       2.382126                    0.998306      25.047732      62.541343       0.794935       0.352678      -1.145318      -0.031960       0.008860      -0.022333       0.039984      -0.014869       0.025502      -0.009242      -0.008829      -0.031204      -0.031045      -0.002772       0.033817              6.808094       5.910781       0.202179       1.689034       5.227262       0.084477       9.286240           0.196632
          143              O       2.525282       3.082326      13.670278      -0.507230      35.077080 0.54257986E+03  0.13138321E+05                                 8.730094                            7.360090       0.086771       2.082840                    0.995447      27.707489      74.290922       0.675610       0.374398      -1.121514       0.000619      -0.017442      -0.021393       0.027609       0.019661       0.023010      -0.019525      -0.055604      -0.130513      -0.060688       0.003375       0.057314              9.864317       6.944407       1.231584      -0.263850      14.768975       3.434533       7.879570           0.155875
          144              O       1.232153       1.525210      14.535590      -0.438934      27.006729 0.40948375E+03  0.91986962E+04                                 7.119683                            6.233058       0.484771       2.234029                    0.997150      25.715737      65.405442       0.766337       0.355793      -1.141218       0.015515      -0.013295      -0.012033       0.023712      -0.014087      -0.025577      -0.034705       0.022214       0.038213      -0.052336       0.010425       0.041911              7.725460       7.623848      -0.068584      -3.223485       6.267706       1.056083       9.284825           0.209887
          145              O       5.052864      12.686417       9.265056      -0.499885      39.424738 0.57990738E+03  0.14211329E+05                                 9.280644                            7.551748      -0.001126       2.076679                    0.992204      26.895599      71.451078       0.677739       0.368780      -1.131019       0.008236       0.045881       0.026730       0.053734      -0.009701       0.030128      -0.004139      -0.030921      -0.022073      -0.040097       0.010420       0.029677             10.479325       7.311975      -0.070422      -0.007564      13.913394       4.475498      10.212608           0.144280
          146              O       5.797218       0.726335       9.658222      -0.530507      42.226621 0.56840409E+03  0.13891557E+05                                 9.821235                            7.490881       0.073776       2.085884                    0.994361      27.522114      73.563415       0.676975       0.370203      -1.127350      -0.020016      -0.034773       0.023486       0.046491       0.021693       0.034103      -0.019435      -0.014357      -0.074427      -0.057420       0.021528       0.035893             11.677236      13.708827       6.506708      -4.318622      12.228912      -2.805807       9.093969           0.123603
          147              O       2.871573       5.291989      15.426491      -0.605758      41.264471 0.59223672E+03  0.14550420E+05                                 9.427984                            7.523844       0.311168       2.155871                    0.995191      27.807032      73.312794       0.695521       0.358439      -1.142189       0.003251       0.018276      -0.008974       0.020618       0.026281      -0.027252       0.014834       0.088292       0.103496      -0.073128       0.014562       0.058567             10.786137      16.132491       2.752110      -4.824588       7.327033      -1.175354       8.898887           0.001874
          148              O       5.219682       2.678996       7.308391      -0.460497      37.110823 0.49846058E+03  0.11781078E+05                                 8.946610                            6.995434       0.090109       2.106041                    0.994973      26.422145      69.303363       0.703918       0.368154      -1.129651      -0.048013       0.024297      -0.028169       0.060738       0.012776       0.015523       0.003471       0.019296      -0.090049      -0.034117      -0.000608       0.034725             10.380549      13.507648      -0.703144       5.881713       6.110813      -0.500730      11.523186           0.217108
          149              O       3.040692       2.491249       6.872892      -0.453551      28.340171 0.39981295E+03  0.89183752E+04                                 7.326301                            6.140599       0.868225       2.350289                    0.999052      25.793916      65.144894       0.776392       0.353668      -1.144154       0.037412       0.011282       0.004425       0.039326       0.017177       0.007338       0.015775       0.006611      -0.222538      -0.076641       0.020150       0.056491              8.061828      12.627912       1.479164      -1.878068       5.599407      -0.566534       5.958164           0.188975
          150              O       2.612717       3.719323       1.203822      -0.547986      40.563792 0.58873969E+03  0.14511213E+05                                 9.520069                            7.618314       0.065897       2.076148                    0.993980      27.945566      74.939753       0.672202       0.369680      -1.128086       0.030747      -0.038069       0.010663       0.050083      -0.018234      -0.013399       0.021687       0.023941      -0.165271      -0.061872       0.007897       0.053974             10.950387      15.513626      -3.931434       2.952250       8.048200      -1.663801       9.289337           0.131289
          151              O       4.557012       3.111938       0.284330      -0.425101      24.184238 0.36836354E+03  0.80477244E+04                                 6.537646                            5.885862       0.907511       2.382128                    0.998306      25.047914      62.541711       0.794941       0.352675      -1.145321      -0.031961      -0.008860       0.022330       0.039983       0.014880      -0.025515      -0.009236      -0.008843      -0.031197      -0.031060      -0.002768       0.033828              6.808084       5.910771      -0.202176      -1.689032       5.227255       0.084471       9.286226           0.196628
          152              O       8.277632       2.341649      10.023902      -0.507232      35.077090 0.54257991E+03  0.13138318E+05                                 8.730077                            7.360075       0.086782       2.082843                    0.995447      27.707558      74.291028       0.675613       0.374397      -1.121515       0.000617       0.017441       0.021390       0.027606      -0.019660      -0.023019      -0.019525      -0.055611      -0.130514      -0.060695       0.003379       0.057316              9.864297       6.944393      -1.231584       0.263850      14.768946       3.434523       7.879553           0.155871
          153              O       6.984503       3.898764       9.158590      -0.438937      27.006865 0.40948625E+03  0.91987638E+04                                 7.119689                            6.233062       0.484777       2.234029                    0.997150      25.715880      65.405781       0.766339       0.355791      -1.141220       0.015514       0.013291       0.012032       0.023708       0.014087       0.025576      -0.034706       0.022236       0.038235      -0.052340       0.010425       0.041915              7.725468       7.623855       0.068586       3.223491       6.267711       1.056086       9.284837           0.209881
          154              O      10.805214       6.758957      14.429124      -0.499883      39.424628 0.57990523E+03  0.14211266E+05                                 9.280639                            7.551744      -0.001130       2.076678                    0.992204      26.895545      71.450969       0.677738       0.368781      -1.131018       0.008235      -0.045881      -0.026730       0.053734       0.009697      -0.030124      -0.004141      -0.030919      -0.022076      -0.040093       0.010419       0.029674             10.479320       7.311972       0.070422       0.007565      13.913384       4.475499      10.212605           0.144285
          155              O       0.044868       4.697640      14.035958      -0.530505      42.226539 0.56840267E+03  0.13891516E+05                                 9.821236                            7.490882       0.073772       2.085883                    0.994361      27.522052      73.563289       0.676973       0.370204      -1.127349      -0.020017       0.034773      -0.023487       0.046492      -0.021691      -0.034101      -0.019429      -0.014362      -0.074422      -0.057415       0.021524       0.035891             11.677238      13.708833      -6.506709       4.318623      12.228912      -2.805805       9.093969           0.123609
          156              O       8.623923       0.131985       8.267689      -0.605759      41.264443 0.59223651E+03  0.14550412E+05                                 9.427976                            7.523840       0.311175       2.155874                    0.995191      27.807033      73.312767       0.695522       0.358439      -1.142189       0.003252      -0.018276       0.008974       0.020618      -0.026281       0.027253       0.014834       0.088292       0.103494      -0.073128       0.014561       0.058567             10.786127      16.132476      -2.752102       4.824584       7.327025      -1.175351       8.898881           0.001874

******************************************************
Auxiliary information for the entire system
The total spin magnetic moment of the unit cell is   7.893901
The total net atomic charge of the unit cell is   -0.000004
Accuracy of reproducing the electrostatic potential in the unit cell:
  The inner radius (bohr) =    5.0000
  The outer radius (bohr) =   12.0000
  Valid grid points have density less than (e/(bohr^3)) =    0.0001
  The number of valid grid points were=        85300
  The rms potential error without charges in kcal/mol is=      4.05642
  The rms potential error with partial charges in kcal/mol is=      1.49015
  The RRMSE value at monopole order=      0.36736
  The rms potential error with partial charges and cloud penetration in kcal/mol is=      1.48758
  The RRMSE value at monopole order with cloud penetration is=      0.36672
  The rms potential error with partial charges and atomic dipoles in kcal/mol is=      0.83119
  The RRMSE value at dipole order=      0.20491
  The rms potential error with partial charges, atomic dipoles and cloud penetration in kcal/mol is=      0.82758
  The RRMSE value at dipole order with cloud penetration=      0.20402

******************************************************
The electron densities and ab initio electrostatic potential were computed in VASP using the PBE functional and
projector augmented wave method. See the main text of the journal article for a description of computational details.
The atomic charges, dipoles, and quadrupoles were computed with the DDEC6 method as described in
(a) T. A. Manz and N. Gabaldon Limas, RSC Adv. 6 (2016) 47771-47801 DOI: 10.1039/c6ra04656h
(b) N. Gabaldon Limas and T. A. Manz, RSC Adv. 8 (2018) 2678-2707 DOI: 10.1039/c7ra11829e.
For each atom in the material, the electron cloud parameters were fit to the spherically averaged atom-in-material
electron density using radial positions for which this density was between 10^-4 and 10^-2 electrons per cubic bohr.
The polarizabilities, dispersion coefficients, and quantum Drude oscillator (QDO) parameters were fit using the MCLF method.
The magnetic structure of the system was optimized in VASP from the default ferromagnetic initial guess using spin polarization.
The atomic spin moments (ASMs) were computed on this optimized magnetic structure using the DDEC6 partition as inputs
to the method of T. A. Manz and D. S. Sholl, J. Chem. Theory Comput. 7 (2011) 4146-4164 DOI: 10.1021/ct200539n.
The RMSE and RRMSE were computed using a uniform grid with Ewald summation.
