# Supplementary material for: A collection of forcefield precursors for metal–organic frameworks
Source: RSC Adv. 2019 Nov 13;9(63):36492–507. doi: 10.1039/c9ra07327b (PMC9075174; doi:10.1039/c9ra07327b)
Supplement: RA-009-C9RA07327B-s4256 [file RA-009-C9RA07327B-s4256.xyz]

  164
jmolscript: load "" {1 1 1} spacegroup "x,y,z" unitcell [{     11.687100     0.000000     0.000000 }, {      0.000000    17.341300     0.000000 }, {      0.000000    -5.507532    25.257704 }]
Nd     0.330394     6.133577    10.583736     2.059813
Nd     5.750754    -2.516452    14.664370     2.070978
Nd     0.330394    -0.216693     2.045116     2.059813
Nd     5.750754     2.925804    23.222186     2.070978
Nd    11.356706     5.700191    14.673968     2.059814
Nd     5.936346    14.350220    10.593334     2.070978
Nd    11.356706    12.050461    23.212588     2.059813
Nd     5.936346     8.907964     2.035518     2.070978
H      9.065683     2.149527     9.984370     0.141480
H      7.856069     0.066137    10.401123     0.132606
H      0.328408     8.694177     5.975973     0.137504
H     10.660973     9.185643     4.008398     0.141240
H      8.590018     8.011044    14.492871     0.109819
H      7.343005    10.040951    14.957612     0.136852
H      9.065683     3.767357     2.644482     0.141480
H      7.856069     5.850747     2.227729     0.132606
H      0.328408    14.564007     6.652879     0.137504
H     10.660973    14.072541     8.620454     0.141240
H      8.590018     9.739608    23.393685     0.109819
H      7.343005     7.709701    22.928944     0.136852
H      2.621417     9.684241    15.273334     0.141480
H      3.831031    11.767631    14.856581     0.132606
H     11.358692     3.139591    19.281731     0.137504
H      1.026127     2.648125    21.249306     0.141240
H      3.097082     3.822724    10.764833     0.109819
H      4.344095     1.792817    10.300092     0.136852
H      2.621417     8.066411    22.613222     0.141480
H      3.831031     5.983021    23.029975     0.132606
H     11.358692    -2.730239    18.604825     0.137504
H      1.026127    -2.238773    16.637250     0.141240
H      3.097082     2.094160     1.864019     0.109819
H      4.344095     4.124067     2.328760     0.136852
C      9.541348     2.284633    11.949420    -0.119378
C      8.988549     1.758031    10.825452    -0.104856
C      8.286154     0.555981    11.065400    -0.099060
C      8.308359     0.197857    12.373749    -0.117669
C     10.315034     3.541557    12.133801     0.677712
C      7.656219    -0.936219    13.073388     0.662950
C     10.583838     7.417739     6.660457    -0.092766
C     11.181049     8.314418     5.816849    -0.122820
C     10.399182     8.598673     4.680253    -0.112553
C      9.230472     7.930401     4.675201    -0.106980
C     11.098070     6.935108     7.958450     0.608956
C      8.134222     8.071810     3.692676     0.590196
C      8.987380     8.672926    12.622538    -0.121376
C      8.476654     8.698615    13.876583    -0.131402
C      7.762572     9.871467    14.144314    -0.106101
C      7.742704    10.733069    13.103697    -0.107212
C      9.823008     7.638934    11.992358     0.651844
C      7.120950    12.079975    13.002666     0.682529
C      9.541348     3.632251     0.679432    -0.119378
C      8.988549     4.158853     1.803400    -0.104856
C      8.286154     5.360903     1.563452    -0.099060
C      8.308359     5.719027     0.255103    -0.117669
C     10.315034     2.375327     0.495051     0.677712
C      7.656219     1.345571    24.813168     0.662950
C     10.583838    15.840445     5.968395    -0.092766
C     11.181049    14.943766     6.812003    -0.122820
C     10.399182    14.659511     7.948599    -0.112553
C      9.230472    15.327783     7.953651    -0.106979
C     11.098070    -1.018224     4.670402     0.608956
C      8.134222    15.186374     8.936176     0.590196
C      8.987380    14.585258     0.006314    -0.121376
C      8.476654     9.052037    24.009973    -0.131402
C      7.762572     7.879185    23.742242    -0.106101
C      7.742704     7.017583    24.782859    -0.107212
C      9.823008    15.619250     0.636494     0.651844
C      7.120950     5.670677    24.883890     0.682529
C      2.145752     9.549135    13.308284    -0.119378
C      2.698551    10.075737    14.432252    -0.104856
C      3.400946    11.277787    14.192304    -0.099060
C      3.378741    11.635911    12.883955    -0.117669
C      1.372066     8.292211    13.123903     0.677712
C      4.030881    12.769987    12.184316     0.662950
C      1.103262     4.416029    18.597247    -0.092765
C      0.506051     3.519350    19.440855    -0.122820
C      1.287918     3.235095    20.577451    -0.112553
C      2.456628     3.903367    20.582503    -0.106979
C      0.589030     4.898660    17.299254     0.608956
C      3.552878     3.761958    21.565028     0.590196
C      2.699720     3.160842    12.635166    -0.121376
C      3.210446     3.135153    11.381121    -0.131402
C      3.924528     1.962301    11.113390    -0.106101
C      3.944396     1.100699    12.154007    -0.107212
C      1.864092     4.194834    13.265346     0.651844
C      4.566150    -0.246207    12.255038     0.682529
C      2.145752     8.201517    24.578272    -0.119378
C      2.698551     7.674915    23.454304    -0.104856
C      3.400946     6.472865    23.694252    -0.099060
C      3.378741     6.114741    25.002601    -0.117669
C      1.372066     9.458441    24.762653     0.677712
C      4.030881    10.488197     0.444536     0.662950
C      1.103262    -4.006677    19.289309    -0.092766
C      0.506051    -3.109998    18.445701    -0.122820
C      1.287918    -2.825743    17.309105    -0.112553
C      2.456628    -3.494015    17.304053    -0.106980
C      0.589030    -4.489308    20.587302     0.608956
C      3.552878    -3.352606    16.321528     0.590196
C      2.699720     2.756042    -0.006314    -0.121376
C      3.210446     2.781731     1.247731    -0.131402
C      3.924528     3.954583     1.515462    -0.106101
C      3.944396     4.816185     0.474845    -0.107212
C      1.864092    -3.785482    24.621210     0.651844
C      4.566150     6.163091     0.373814     0.682529
S      9.186294     1.326222    13.328238     0.156571
S      8.574592    10.082376    11.751147     0.185592
S      9.061944     6.908234     6.048968     0.146170
S      9.186294    -0.916870    24.558318     0.156571
S      8.574592    13.175808     0.877705     0.185592
S      9.061944    -0.991350     6.579884     0.146170
S      2.500806    10.507546    11.929466     0.156570
S      3.112508     1.751392    13.506557     0.185592
S      2.625156     4.925534    19.208736     0.146170
S      2.500806    12.750638     0.699386     0.156571
S      3.112508    -1.342040    24.379999     0.185592
S      2.625156    12.825118    18.677820     0.146170
O     10.575657     4.208623    11.096215    -0.652444
O     10.630586     3.822997    13.304496    -0.671689
O      7.581422    -0.870140    14.310005    -0.658393
O      7.157180    -1.899671    12.423507    -0.716771
O      0.390349     7.507973     8.474212    -0.657256
O     10.531246     5.948489     8.502753    -0.646581
O      7.053165     7.487435     3.855589    -0.664115
O      8.341083     8.837780     2.703332    -0.623437
O     10.286985     6.691247    12.715991    -0.771804
O     10.085967     7.712660    10.780241    -0.561407
O      6.990055    12.545518    11.845863    -0.665682
O      6.792543    12.640332    14.072835    -0.661060
O     10.575657     1.708261     1.532637    -0.652444
O     10.630586    -3.413645    24.582060    -0.671689
O      7.581422     1.279492    23.576551    -0.658393
O      7.157180     7.816555     0.205345    -0.716772
O      0.390349    15.750211     4.154640    -0.657256
O     10.531246    -0.031605     4.126099    -0.646581
O      7.053165    -1.570551     8.773263    -0.664115
O      8.341083    14.420404     9.925520    -0.623437
O     10.286985    11.059405    25.170565    -0.771804
O     10.085967    15.545524     1.848611    -0.561407
O      6.990055    10.712666     0.782989    -0.665682
O      6.792543     5.110320    23.813721    -0.661060
O      1.111443     7.625145    14.161489    -0.652444
O      1.056514     8.010771    11.953208    -0.671689
O      4.105678    12.703908    10.947699    -0.658393
O      4.529920    13.733439    12.834197    -0.716771
O     11.296751     4.325795    16.783492    -0.657256
O      1.155854     5.885279    16.754951    -0.646581
O      4.633935     4.346333    21.402115    -0.664115
O      3.346017     2.995988    22.554372    -0.623436
O      1.400115     5.142521    12.541713    -0.771804
O      1.601133     4.121108    14.477463    -0.561407
O      4.697045    -0.711750    13.411841    -0.665682
O      4.894557    -0.806564    11.184869    -0.661060
O      1.111443    10.125507    23.725067    -0.652444
O      1.056514    15.247413     0.675644    -0.671689
O      4.105678    10.554276     1.681153    -0.658393
O      4.529920     4.017213    25.052359    -0.716772
O     11.296751    -3.916443    21.103064    -0.657256
O      1.155854    11.865373    21.131605    -0.646581
O      4.633935    13.404319    16.484441    -0.664115
O      3.346017    -2.586636    15.332184    -0.623436
O      1.400115     0.774363     0.087139    -0.771804
O      1.601133    -3.711756    23.409093    -0.561407
O      4.697045     1.121102    24.474715    -0.665682
O      4.894557     6.723448     1.443983    -0.661060

The following XYZ coordinates are in angstroms. Other properties are in atomic units.
The sperically averaged electron density of each atom fit to a function of the form exp(a - br)
eigen_1, eigen_2 and eigen_3 are the three eigenvalues of traceless quadrupole moment tensor
  atom number  atomic symbol              X              Y              Z     net charge C6 coefficient C8 coefficient C10 coefficient fluctuating dipole atomic polarizability isotropic forcefield polarizability              a              b squared Pearson coefficient          <r^3>          <r^4>         wp_QDO          m_QDO          q_QDO       dipole_x       dipole_y       dipole_z         dipole            Qxy            Qxz            Qyz     Q(x^2-y^2)  Q(3z^2 - R^2)        eigen_1        eigen_2        eigen_3 static polarizability      alpha(xx)      alpha(xy)      alpha(xz)      alpha(yy)      alpha(yz)      alpha(zz) atomic spin moment
            1             Nd       0.330394       6.133577      10.583736       2.059813     141.299673 0.33463551E+04  0.11714290E+06                                17.891015                           15.442868       2.594563       2.459760                    0.999717      85.992904     209.158381       0.654707       0.267248      -1.330052      -0.018143       0.020193       0.022621       0.035336       0.000944      -0.071437       0.078474       0.071271      -0.340959      -0.166411       0.045120       0.121291             21.406209      17.139138      -2.062888       4.710010      21.615445      -3.020197      25.464045           0.000021
            2             Nd       5.750754      -2.516452      14.664370       2.070978     134.992776 0.31716485E+04  0.10948005E+06                                17.292911                           14.958208       2.651827       2.480592                    0.999744      85.237034     205.449299       0.670735       0.264549      -1.334269      -0.034007       0.006889      -0.005459       0.035124      -0.062396       0.149855       0.100138      -0.080873       0.183930      -0.219959       0.042561       0.177398             20.780586      21.438724       4.649234      -5.989278      22.537334      -3.642881      18.365702           0.000011
            3             Nd       0.330394      -0.216693       2.045116       2.059813     141.299688 0.33463554E+04  0.11714291E+06                                17.891016                           15.442869       2.594563       2.459760                    0.999717      85.992904     209.158383       0.654707       0.267248      -1.330052      -0.018143      -0.020193      -0.022621       0.035336      -0.000944       0.071437       0.078474       0.071271      -0.340959      -0.166411       0.045120       0.121291             21.406212      17.139138       2.062889      -4.710011      21.615447      -3.020200      25.464050           0.000022
            4             Nd       5.750754       2.925804      23.222186       2.070978     134.992795 0.31716489E+04  0.10948007E+06                                17.292913                           14.958209       2.651826       2.480591                    0.999744      85.237034     205.449304       0.670735       0.264549      -1.334269      -0.034007      -0.006889       0.005459       0.035125       0.062396      -0.149855       0.100138      -0.080873       0.183930      -0.219959       0.042561       0.177398             20.780590      21.438727      -4.649236       5.989280      22.537337      -3.642883      18.365705           0.000011
            5             Nd      11.356706       5.700191      14.673968       2.059814     141.299621 0.33463536E+04  0.11714283E+06                                17.891010                           15.442864       2.594563       2.459760                    0.999717      85.992896     209.158345       0.654707       0.267248      -1.330052       0.018143      -0.020193      -0.022621       0.035336       0.000944      -0.071437       0.078474       0.071271      -0.340959      -0.166411       0.045120       0.121291             21.406203      17.139133      -2.062888       4.710008      21.615439      -3.020197      25.464037           0.000016
            6             Nd       5.936346      14.350220      10.593334       2.070978     134.992785 0.31716486E+04  0.10948006E+06                                17.292912                           14.958208       2.651827       2.480592                    0.999744      85.237035     205.449302       0.670735       0.264549      -1.334269       0.034007      -0.006889       0.005459       0.035125      -0.062396       0.149855       0.100138      -0.080873       0.183930      -0.219959       0.042561       0.177398             20.780588      21.438726       4.649235      -5.989280      22.537335      -3.642883      18.365703           0.000010
            7             Nd      11.356706      12.050461      23.212588       2.059813     141.299681 0.33463553E+04  0.11714291E+06                                17.891015                           15.442869       2.594564       2.459760                    0.999717      85.992906     209.158387       0.654707       0.267248      -1.330052       0.018143       0.020193       0.022621       0.035336      -0.000945       0.071437       0.078474       0.071271      -0.340959      -0.166411       0.045120       0.121291             21.406210      17.139138       2.062888      -4.710010      21.615446      -3.020199      25.464047           0.000015
            8             Nd       5.936346       8.907964       2.035518       2.070978     134.992768 0.31716481E+04  0.10948003E+06                                17.292911                           14.958207       2.651826       2.480591                    0.999744      85.237028     205.449280       0.670735       0.264549      -1.334269       0.034007       0.006889      -0.005459       0.035125       0.062396      -0.149855       0.100138      -0.080873       0.183929      -0.219959       0.042561       0.177398             20.780587      21.438724      -4.649235       5.989280      22.537334      -3.642883      18.365702           0.000012
            9              H       9.065683       2.149527       9.984370       0.141480       1.065930 0.76831728E+01  0.73806388E+02                                 1.669707                            1.584943      -0.777942       2.532532                    0.999783       3.087081       8.230492       0.520038       1.226077      -0.724938       0.002965       0.017850      -0.036953       0.041145       0.008296       0.004010      -0.006651      -0.010357       0.033471      -0.017009       0.002817       0.014191              1.687844       1.384026       0.114515      -0.073758       1.621427      -0.309659       2.058077           0.000001
           10              H       7.856069       0.066137      10.401123       0.132606       0.982906 0.68439709E+01  0.65409032E+02                                 1.709607                            1.587350      -1.060456       2.389898                    0.996782       3.527026      10.137511       0.464203       1.380603      -0.687193      -0.016041      -0.018049      -0.030951       0.039256       0.003723       0.004435      -0.003637      -0.007859       0.028807      -0.011637       0.000361       0.011276              1.782365       1.596998       0.313970       0.250409       1.864511       0.472141       1.885587          -0.000000
           11              H       0.328408       8.694177       5.975973       0.137504       1.067920 0.75089204E+01  0.71061925E+02                                 1.605306                            1.513917      -0.806059       2.513562                    0.999655       3.036341       7.796602       0.565443       1.144611      -0.744335       0.034421       0.017354       0.006964       0.039172       0.012556       0.003988      -0.009267       0.012334      -0.004537      -0.018958       0.004035       0.014922              1.633832       2.001636       0.304335       0.161582       1.449342       0.020740       1.450519          -0.000001
           12              H      10.660973       9.185643       4.008398       0.141240       1.034000 0.72225273E+01  0.68024737E+02                                 1.602885                            1.509176      -0.779688       2.529231                    0.999778       3.034760       7.900043       0.549929       1.182556      -0.734662       0.011400       0.025612      -0.028889       0.040255       0.010805      -0.000132      -0.010817       0.006177       0.005717      -0.016544       0.001888       0.014656              1.641225       1.427490       0.158469      -0.114875       1.646634      -0.417275       1.849552          -0.000000
           13              H       8.590018       8.011044      14.492871       0.109819       1.269194 0.93646945E+01  0.94010894E+02                                 1.818980                            1.702988      -0.999759       2.394125                    0.998171       3.398736       9.100424       0.525365       1.161343      -0.738834      -0.005082      -0.021875       0.024985       0.033595      -0.002233      -0.011406      -0.004875      -0.014451       0.037786      -0.018561       0.000816       0.017746              1.866707       1.562978      -0.224810       0.069424       2.163734      -0.482744       1.873409           0.000000
           14              H       7.343005      10.040951      14.957612       0.136852       1.021726 0.71532362E+01  0.66825185E+02                                 1.553362                            1.473564      -0.762936       2.533724                    0.999787       2.984494       7.593834       0.575973       1.138325      -0.745967      -0.019164       0.007223       0.035269       0.040783      -0.008367      -0.010787      -0.003851      -0.009015       0.031399      -0.019046       0.003900       0.015146              1.577397       1.517232      -0.145622      -0.336579       1.381041       0.130563       1.833918           0.000000
           15              H       9.065683       3.767357       2.644482       0.141480       1.065930 0.76831724E+01  0.73806380E+02                                 1.669707                            1.584942      -0.777942       2.532532                    0.999783       3.087081       8.230491       0.520038       1.226077      -0.724938       0.002965      -0.017850       0.036953       0.041145      -0.008296      -0.004010      -0.006651      -0.010356       0.033471      -0.017008       0.002817       0.014191              1.687843       1.384026      -0.114515       0.073758       1.621427      -0.309658       2.058077           0.000001
           16              H       7.856069       5.850747       2.227729       0.132606       0.982906 0.68439702E+01  0.65409026E+02                                 1.709608                            1.587350      -1.060456       2.389898                    0.996782       3.527026      10.137512       0.464203       1.380603      -0.687193      -0.016041       0.018049       0.030951       0.039256      -0.003723      -0.004435      -0.003637      -0.007859       0.028807      -0.011637       0.000361       0.011276              1.782365       1.596998      -0.313970      -0.250409       1.864511       0.472141       1.885587          -0.000000
           17              H       0.328408      14.564007       6.652879       0.137504       1.067922 0.75089318E+01  0.71062063E+02                                 1.605307                            1.513919      -0.806060       2.513562                    0.999655       3.036343       7.796610       0.565442       1.144611      -0.744335       0.034420      -0.017354      -0.006964       0.039172      -0.012556      -0.003988      -0.009267       0.012334      -0.004537      -0.018958       0.004035       0.014922              1.633834       2.001638      -0.304335      -0.161583       1.449344       0.020740       1.450521          -0.000001
           18              H      10.660973      14.072541       8.620454       0.141240       1.034000 0.72225289E+01  0.68024758E+02                                 1.602885                            1.509176      -0.779689       2.529231                    0.999778       3.034760       7.900044       0.549929       1.182556      -0.734662       0.011400      -0.025612       0.028889       0.040255      -0.010805       0.000132      -0.010817       0.006177       0.005716      -0.016544       0.001888       0.014656              1.641226       1.427490      -0.158469       0.114875       1.646635      -0.417275       1.849552          -0.000000
           19              H       8.590018       9.739608      23.393685       0.109819       1.269193 0.93646818E+01  0.94010729E+02                                 1.818978                            1.702986      -0.999758       2.394126                    0.998171       3.398734       9.100415       0.525365       1.161343      -0.738834      -0.005082       0.021875      -0.024985       0.033595       0.002233       0.011406      -0.004875      -0.014451       0.037786      -0.018561       0.000816       0.017745              1.866705       1.562977       0.224809      -0.069424       2.163732      -0.482743       1.873407           0.000000
           20              H       7.343005       7.709701      22.928944       0.136852       1.021727 0.71532436E+01  0.66825275E+02                                 1.553363                            1.473565      -0.762936       2.533724                    0.999787       2.984495       7.593839       0.575972       1.138326      -0.745967      -0.019164      -0.007223      -0.035269       0.040783       0.008367       0.010787      -0.003851      -0.009015       0.031399      -0.019046       0.003900       0.015146              1.577399       1.517233       0.145622       0.336579       1.381042       0.130563       1.833920           0.000000
           21              H       2.621417       9.684241      15.273334       0.141480       1.065930 0.76831737E+01  0.73806395E+02                                 1.669707                            1.584942      -0.777942       2.532532                    0.999783       3.087081       8.230491       0.520038       1.226077      -0.724938      -0.002965      -0.017850       0.036953       0.041145       0.008296       0.004010      -0.006651      -0.010356       0.033471      -0.017008       0.002817       0.014191              1.687844       1.384026       0.114515      -0.073758       1.621427      -0.309659       2.058077           0.000001
           22              H       3.831031      11.767631      14.856581       0.132606       0.982906 0.68439765E+01  0.65409094E+02                                 1.709608                            1.587350      -1.060456       2.389898                    0.996782       3.527027      10.137512       0.464203       1.380602      -0.687193       0.016041       0.018049       0.030951       0.039256       0.003723       0.004435      -0.003637      -0.007859       0.028807      -0.011637       0.000361       0.011276              1.782365       1.596998       0.313970       0.250409       1.864511       0.472141       1.885587          -0.000000
           23              H      11.358692       3.139591      19.281731       0.137504       1.067920 0.75089168E+01  0.71061877E+02                                 1.605305                            1.513916      -0.806059       2.513562                    0.999655       3.036341       7.796599       0.565443       1.144610      -0.744336      -0.034421      -0.017354      -0.006964       0.039172       0.012556       0.003988      -0.009267       0.012334      -0.004537      -0.018958       0.004035       0.014922              1.633831       2.001634       0.304334       0.161582       1.449342       0.020740       1.450518          -0.000001
           24              H       1.026127       2.648125      21.249306       0.141240       1.034001 0.72225310E+01  0.68024781E+02                                 1.602885                            1.509176      -0.779689       2.529231                    0.999778       3.034761       7.900046       0.549929       1.182556      -0.734662      -0.011400      -0.025612       0.028889       0.040255       0.010805      -0.000132      -0.010817       0.006177       0.005717      -0.016544       0.001888       0.014656              1.641226       1.427490       0.158469      -0.114875       1.646635      -0.417275       1.849552          -0.000000
           25              H       3.097082       3.822724      10.764833       0.109819       1.269194 0.93646913E+01  0.94010846E+02                                 1.818979                            1.702987      -0.999759       2.394125                    0.998171       3.398736       9.100421       0.525365       1.161343      -0.738834       0.005082       0.021875      -0.024985       0.033595      -0.002233      -0.011406      -0.004875      -0.014451       0.037786      -0.018561       0.000816       0.017746              1.866706       1.562977      -0.224810       0.069424       2.163733      -0.482744       1.873408           0.000000
           26              H       4.344095       1.792817      10.300092       0.136852       1.021727 0.71532437E+01  0.66825275E+02                                 1.553363                            1.473565      -0.762936       2.533724                    0.999787       2.984495       7.593839       0.575972       1.138326      -0.745967       0.019164      -0.007223      -0.035269       0.040783      -0.008367      -0.010787      -0.003851      -0.009015       0.031399      -0.019046       0.003900       0.015146              1.577399       1.517233      -0.145622      -0.336579       1.381042       0.130563       1.833920           0.000000
           27              H       2.621417       8.066411      22.613222       0.141480       1.065930 0.76831745E+01  0.73806410E+02                                 1.669707                            1.584943      -0.777942       2.532532                    0.999783       3.087081       8.230493       0.520038       1.226077      -0.724938      -0.002965       0.017850      -0.036953       0.041145      -0.008296      -0.004010      -0.006651      -0.010356       0.033471      -0.017008       0.002817       0.014191              1.687844       1.384027      -0.114515       0.073758       1.621428      -0.309659       2.058078           0.000001
           28              H       3.831031       5.983021      23.029975       0.132606       0.982906 0.68439745E+01  0.65409073E+02                                 1.709608                            1.587350      -1.060456       2.389898                    0.996782       3.527027      10.137513       0.464203       1.380602      -0.687193       0.016041      -0.018049      -0.030951       0.039256      -0.003723      -0.004435      -0.003637      -0.007859       0.028807      -0.011637       0.000361       0.011276              1.782365       1.596998      -0.313970      -0.250409       1.864511       0.472141       1.885587          -0.000000
           29              H      11.358692      -2.730239      18.604825       0.137504       1.067921 0.75089272E+01  0.71062007E+02                                 1.605307                            1.513918      -0.806060       2.513562                    0.999655       3.036342       7.796606       0.565443       1.144611      -0.744335      -0.034420       0.017354       0.006964       0.039172      -0.012556      -0.003988      -0.009267       0.012334      -0.004537      -0.018958       0.004035       0.014922              1.633833       2.001637      -0.304335      -0.161582       1.449343       0.020740       1.450520          -0.000001
           30              H       1.026127      -2.238773      16.637250       0.141240       1.034000 0.72225283E+01  0.68024752E+02                                 1.602885                            1.509176      -0.779688       2.529231                    0.999778       3.034760       7.900045       0.549929       1.182557      -0.734662      -0.011400       0.025612      -0.028889       0.040255      -0.010805       0.000132      -0.010817       0.006177       0.005716      -0.016544       0.001888       0.014656              1.641226       1.427490      -0.158469       0.114875       1.646635      -0.417275       1.849552          -0.000000
           31              H       3.097082       2.094160       1.864019       0.109819       1.269194 0.93646919E+01  0.94010856E+02                                 1.818979                            1.702987      -0.999758       2.394126                    0.998171       3.398736       9.100422       0.525365       1.161343      -0.738834       0.005082      -0.021875       0.024985       0.033595       0.002233       0.011406      -0.004875      -0.014451       0.037786      -0.018561       0.000816       0.017745              1.866706       1.562977       0.224810      -0.069424       2.163733      -0.482744       1.873408           0.000000
           32              H       4.344095       4.124067       2.328760       0.136852       1.021728 0.71532492E+01  0.66825342E+02                                 1.553364                            1.473565      -0.762936       2.533724                    0.999787       2.984496       7.593843       0.575972       1.138326      -0.745967       0.019164       0.007223       0.035269       0.040783       0.008367       0.010787      -0.003851      -0.009015       0.031399      -0.019046       0.003900       0.015146              1.577399       1.517234       0.145622       0.336580       1.381043       0.130564       1.833921           0.000000
           33              C       9.541348       2.284633      11.949420      -0.119378      49.773364 0.53612185E+03  0.13191162E+05                                11.843900                            7.711429      -0.043205       1.964430                    0.999166      29.538369      84.942204       0.598479       0.415946      -1.071853      -0.015731      -0.025897      -0.017395       0.034939      -0.001551      -0.001951      -0.023831      -0.013866       0.056419      -0.019630      -0.014648       0.034278             16.682492      14.866412      12.633633       2.930174      25.138109       3.350804      10.042957          -0.000000
           34              C       8.988549       1.758031      10.825452      -0.104856      32.467667 0.40289975E+03  0.93068068E+04                                 8.864195                            6.678121       0.112507       2.011654                    0.999676      28.897586      82.728007       0.638792       0.415090      -1.063551      -0.009216      -0.016667       0.009126       0.021119       0.001829       0.003026      -0.006876      -0.015004      -0.009196      -0.009588      -0.002566       0.012154             10.566978       8.506896       5.641608       0.739972      13.686243      -0.009370       9.507794           0.000000
           35              C       8.286154       0.555981      11.065400      -0.099060      33.613216 0.43248471E+03  0.10212983E+05                                 9.264356                            7.056344      -0.010334       1.977987                    0.999106      29.427931      86.396513       0.600764       0.431738      -1.048586       0.015299       0.015696       0.000476       0.021924      -0.009233       0.000256      -0.004582      -0.002149      -0.006389      -0.009453      -0.001895       0.011348             11.021971       8.864322       5.755945       0.371761      14.110835       0.234613      10.090755          -0.000001
           36              C       8.308359       0.197857      12.373749      -0.117669      44.557371 0.53510208E+03  0.13196034E+05                                11.080521                            7.780321      -0.001696       1.985651                    0.998873      29.526491      85.771412       0.585477       0.424219      -1.063661       0.014865       0.016657      -0.021920       0.031287       0.005057       0.004818       0.022158      -0.023654       0.015155      -0.015503      -0.015019       0.030522             14.640833      12.260366       9.250207      -2.802352      19.952690      -5.111998      11.709444          -0.000001
           37              C      10.315034       3.541557      12.133801       0.677712      23.304847 0.23448831E+03  0.48189528E+04                                 7.765537                            5.560153      -0.261618       1.982317                    0.999146      22.140054      63.489891       0.602825       0.494406      -0.999485       0.028459       0.054612       0.006595       0.061935      -0.095101       0.008610      -0.000503       0.095941      -0.107394      -0.088931      -0.035842       0.124773              9.777799       7.916418       5.190311       1.261716      12.968839       0.539469       8.448139          -0.000000
           38              C       7.656219      -0.936219      13.073388       0.662950      22.537365 0.23685045E+03  0.48805147E+04                                 7.573163                            5.578736      -0.234878       1.987821                    0.999171      22.334267      64.166996       0.603234       0.492752      -1.000157       0.004080      -0.051683       0.017596       0.054749      -0.104229       0.035923       0.023402       0.074210      -0.115614      -0.112980      -0.018471       0.131451              9.283960       7.653178       4.661738      -1.066967      11.805342      -1.122729       8.393359          -0.000000
           39              C      10.583838       7.417739       6.660457      -0.092766      49.535767 0.52914299E+03  0.13000711E+05                                11.872160                            7.729442      -0.093334       1.956523                    0.998909      29.289062      84.670778       0.588786       0.423404      -1.065145      -0.011744       0.015256      -0.018375       0.026614       0.024699       0.013215       0.003766       0.003732      -0.030486      -0.023405      -0.009953       0.033358             16.783057      10.800974      -0.946704       7.043845      10.171795      -8.057501      29.376402          -0.000001
           40              C      11.181049       8.314418       5.816849      -0.122820      33.552639 0.41764365E+03  0.97292522E+04                                 9.053460                            6.815792       0.086846       1.995726                    0.999697      29.372794      84.297019       0.630339       0.417117      -1.062825      -0.018471       0.008324      -0.008373       0.021922       0.010063       0.007945      -0.003838       0.002701       0.027435      -0.017272       0.004171       0.013100             10.784520      10.453444       1.097020       3.636616       7.384381      -3.259882      14.515736          -0.000001
           41              C      10.399182       8.598673       4.680253      -0.112553      32.572935 0.40798203E+03  0.94610427E+04                                 8.905101                            6.757001       0.041347       1.985352                    0.999677      29.176508      83.899625       0.629376       0.419661      -1.059830       0.009562      -0.003959       0.014736       0.018007       0.001405       0.001059       0.000091       0.000362       0.021938      -0.005106      -0.002314       0.007420             10.512824      10.783863       1.204333       3.995567       7.217774      -2.744266      13.536836          -0.000001
           42              C       9.230472       7.930401       4.675201      -0.106980      47.932808 0.53338665E+03  0.13140251E+05                                11.594687                            7.757683      -0.130837       1.939892                    0.998974      29.618675      85.932599       0.587613       0.423110      -1.064594       0.026598       0.002076       0.016512       0.031375       0.017730      -0.004328      -0.022427      -0.007367       0.045750      -0.029145      -0.005099       0.034244             15.791488      18.934017       0.631368      11.577958       7.764984      -1.856473      20.675465          -0.000001
           43              C      11.098070       6.935108       7.958450       0.608956      25.803883 0.25619997E+03  0.53679911E+04                                 8.226030                            5.747780      -0.206544       1.981225                    0.999495      23.046508      66.125455       0.604534       0.483562      -1.007853       0.000961       0.012381       0.032018       0.034341      -0.034080      -0.084104       0.066091      -0.005306      -0.146044      -0.115489      -0.008469       0.123958             10.628983       7.569175       0.649774       3.669041       7.765168      -3.730499      16.552606           0.000000
           44              C       8.134222       8.071810       3.692676       0.590196      25.026443 0.26146549E+03  0.54957533E+04                                 7.977105                            5.758255      -0.100651       2.007305                    0.999658      23.268383      66.452752       0.612766       0.475553      -1.014003      -0.011138      -0.017968      -0.032568       0.038827      -0.004685      -0.066594       0.062128      -0.105795      -0.018753      -0.105565      -0.000000       0.105565              9.936744      11.477269       0.666334       5.203699       6.253142      -1.663427      12.079820          -0.000001
           45              C       8.987380       8.672926      12.622538      -0.121376      47.424572 0.53310949E+03  0.13129042E+05                                11.513700                            7.738655      -0.100474       1.948964                    0.999033      29.666397      85.999466       0.590396       0.421256      -1.065981      -0.022142       0.021028       0.015795       0.034379       0.005330       0.007289      -0.006289      -0.019917      -0.018058      -0.016099       0.000767       0.015332             15.649647      15.328955     -10.826245      -5.377695      20.014760       4.751470      11.605226          -0.000001
           46              C       8.476654       8.698615      13.876583      -0.131402      33.743423 0.42358897E+03  0.99341408E+04                                 9.119216                            6.874699       0.005101       1.959053                    0.999663      30.155625      87.738578       0.624204       0.418402      -1.058645      -0.025986       0.020763      -0.002980       0.033395       0.017025      -0.018266       0.000602      -0.011416       0.028500      -0.029083       0.005067       0.024016             10.842552       9.313038      -5.567359      -1.993789      14.131032      -0.031135       9.083586          -0.000001
           47              C       7.762572       9.871467      14.144314      -0.106101      32.295480 0.40009662E+03  0.92263799E+04                                 8.858239                            6.689496       0.092780       2.005320                    0.999706      28.869013      82.588988       0.633266       0.419424      -1.060742       0.007612      -0.014808      -0.006943       0.018039       0.005288      -0.005981       0.003367      -0.005752       0.008400      -0.010866       0.004607       0.006259             10.524753       8.973377      -5.325498      -1.796557      13.844676      -0.247304       8.756206          -0.000000
           48              C       7.742704      10.733069      13.103697      -0.107212      47.511264 0.52451531E+03  0.12838353E+05                                11.501574                            7.643998      -0.022621       1.976727                    0.999163      29.194101      83.801244       0.599019       0.417748      -1.070430       0.013570      -0.029010       0.013336       0.034693       0.000869      -0.009498       0.013963       0.004394       0.063992      -0.019542      -0.008820       0.028362             15.855061      12.239742     -10.558739       0.002730      26.477307      -2.431125       8.848133          -0.000001
           49              C       9.823008       7.638934      11.992358       0.651844      24.025909 0.23947276E+03  0.49405943E+04                                 7.853927                            5.576322      -0.195345       1.996881                    0.999456      22.369329      63.986821       0.609694       0.486935      -1.004666       0.015014      -0.057715      -0.010838       0.060613       0.104149       0.039621       0.002475       0.028454      -0.127911      -0.095807      -0.036385       0.132192              9.859394       8.912892      -5.262539      -1.700387      11.478020       1.055414       9.187270          -0.000001
           50              C       7.120950      12.079975      13.002666       0.682529      22.356386 0.23268439E+03  0.47744668E+04                                 7.581028                            5.556646      -0.292830       1.977559                    0.998906      22.002988      63.126024       0.599873       0.497610      -0.997494      -0.016527       0.056959      -0.002788       0.059373       0.082551      -0.004573      -0.011349       0.134839      -0.106866      -0.090045      -0.034855       0.124900              9.351755       7.013806      -4.476784      -0.315490      13.169140      -0.712280       7.872320          -0.000000
           51              C       9.541348       3.632251       0.679432      -0.119378      49.773358 0.53612179E+03  0.13191159E+05                                11.843898                            7.711428      -0.043205       1.964431                    0.999166      29.538367      84.942194       0.598479       0.415946      -1.071853      -0.015731       0.025897       0.017395       0.034939       0.001551       0.001951      -0.023831      -0.013866       0.056419      -0.019630      -0.014648       0.034278             16.682490      14.866410     -12.633631      -2.930174      25.138105       3.350804      10.042956          -0.000000
           52              C       8.988549       4.158853       1.803400      -0.104856      32.467666 0.40289973E+03  0.93068064E+04                                 8.864195                            6.678121       0.112508       2.011655                    0.999676      28.897585      82.728004       0.638792       0.415091      -1.063551      -0.009216       0.016667      -0.009126       0.021119      -0.001829      -0.003026      -0.006876      -0.015004      -0.009197      -0.009588      -0.002566       0.012154             10.566978       8.506896      -5.641608      -0.739972      13.686243      -0.009370       9.507793           0.000000
           53              C       8.286154       5.360903       1.563452      -0.099060      33.613214 0.43248469E+03  0.10212983E+05                                 9.264355                            7.056344      -0.010334       1.977987                    0.999106      29.427930      86.396509       0.600764       0.431738      -1.048586       0.015299      -0.015696      -0.000476       0.021924       0.009233      -0.000256      -0.004582      -0.002149      -0.006389      -0.009453      -0.001895       0.011348             11.021970       8.864322      -5.755944      -0.371761      14.110834       0.234613      10.090755          -0.000001
           54              C       8.308359       5.719027       0.255103      -0.117669      44.557375 0.53510214E+03  0.13196036E+05                                11.080521                            7.780321      -0.001696       1.985651                    0.998873      29.526493      85.771417       0.585477       0.424218      -1.063661       0.014865      -0.016657       0.021920       0.031287      -0.005057      -0.004818       0.022158      -0.023653       0.015156      -0.015503      -0.015019       0.030522             14.640833      12.260366      -9.250207       2.802352      19.952690      -5.111998      11.709444          -0.000001
           55              C      10.315034       2.375327       0.495051       0.677712      23.304848 0.23448832E+03  0.48189530E+04                                 7.765537                            5.560153      -0.261618       1.982317                    0.999146      22.140054      63.489889       0.602825       0.494406      -0.999485       0.028459      -0.054612      -0.006595       0.061935       0.095101      -0.008610      -0.000503       0.095941      -0.107394      -0.088931      -0.035842       0.124773              9.777798       7.916418      -5.190311      -1.261716      12.968838       0.539469       8.448139          -0.000000
           56              C       7.656219       1.345571      24.813168       0.662950      22.537365 0.23685047E+03  0.48805149E+04                                 7.573163                            5.578736      -0.234878       1.987821                    0.999171      22.334268      64.166996       0.603234       0.492752      -1.000157       0.004080       0.051683      -0.017596       0.054749       0.104229      -0.035923       0.023402       0.074210      -0.115614      -0.112980      -0.018471       0.131451              9.283959       7.653178      -4.661737       1.066967      11.805341      -1.122729       8.393358          -0.000000
           57              C      10.583838      15.840445       5.968395      -0.092766      49.535764 0.52914293E+03  0.13000709E+05                                11.872160                            7.729441      -0.093334       1.956523                    0.998909      29.289060      84.670770       0.588786       0.423404      -1.065145      -0.011744      -0.015256       0.018375       0.026614      -0.024699      -0.013215       0.003766       0.003732      -0.030486      -0.023405      -0.009953       0.033358             16.783057      10.800974       0.946704      -7.043845      10.171795      -8.057501      29.376402          -0.000001
           58              C      11.181049      14.943766       6.812003      -0.122820      33.552635 0.41764358E+03  0.97292501E+04                                 9.053459                            6.815791       0.086846       1.995726                    0.999697      29.372793      84.297016       0.630340       0.417117      -1.062825      -0.018471      -0.008324       0.008373       0.021922      -0.010063      -0.007945      -0.003838       0.002701       0.027436      -0.017272       0.004171       0.013100             10.784520      10.453444      -1.097020      -3.636616       7.384381      -3.259882      14.515735          -0.000001
           59              C      10.399182      14.659511       7.948599      -0.112553      32.572931 0.40798196E+03  0.94610407E+04                                 8.905100                            6.757000       0.041347       1.985352                    0.999677      29.176506      83.899613       0.629376       0.419661      -1.059830       0.009562       0.003959      -0.014736       0.018007      -0.001405      -0.001059       0.000092       0.000362       0.021938      -0.005106      -0.002314       0.007420             10.512823      10.783861      -1.204333      -3.995566       7.217773      -2.744266      13.536835          -0.000001
           60              C       9.230472      15.327783       7.953651      -0.106979      47.932793 0.53338650E+03  0.13140246E+05                                11.594684                            7.757682      -0.130836       1.939893                    0.998974      29.618670      85.932573       0.587613       0.423110      -1.064594       0.026598      -0.002076      -0.016512       0.031375      -0.017730       0.004328      -0.022427      -0.007367       0.045750      -0.029145      -0.005099       0.034244             15.791483      18.934011      -0.631368     -11.577953       7.764982      -1.856473      20.675457          -0.000001
           61              C      11.098070      -1.018224       4.670402       0.608956      25.803883 0.25619996E+03  0.53679910E+04                                 8.226031                            5.747781      -0.206544       1.981225                    0.999495      23.046511      66.125475       0.604534       0.483563      -1.007853       0.000961      -0.012381      -0.032018       0.034341       0.034080       0.084104       0.066091      -0.005306      -0.146043      -0.115489      -0.008469       0.123958             10.628984       7.569176      -0.649774      -3.669041       7.765169      -3.730500      16.552608           0.000000
           62              C       8.134222      15.186374       8.936176       0.590196      25.026443 0.26146549E+03  0.54957532E+04                                 7.977104                            5.758254      -0.100651       2.007305                    0.999658      23.268382      66.452744       0.612766       0.475553      -1.014003      -0.011138       0.017968       0.032568       0.038827       0.004685       0.066594       0.062128      -0.105795      -0.018753      -0.105565      -0.000000       0.105565              9.936743      11.477268      -0.666334      -5.203698       6.253142      -1.663427      12.079818          -0.000001
           63              C       8.987380      14.585258       0.006314      -0.121376      47.424563 0.53310940E+03  0.13129039E+05                                11.513698                            7.738654      -0.100474       1.948964                    0.999033      29.666394      85.999448       0.590396       0.421256      -1.065981      -0.022142      -0.021028      -0.015795       0.034379      -0.005330      -0.007289      -0.006289      -0.019917      -0.018058      -0.016099       0.000767       0.015332             15.649643      15.328952      10.826243       5.377694      20.014755       4.751469      11.605223          -0.000001
           64              C       8.476654       9.052037      24.009973      -0.131402      33.743414 0.42358887E+03  0.99341374E+04                                 9.119214                            6.874698       0.005101       1.959054                    0.999663      30.155619      87.738548       0.624204       0.418402      -1.058645      -0.025986      -0.020763       0.002980       0.033395      -0.017025       0.018266       0.000602      -0.011416       0.028500      -0.029083       0.005067       0.024016             10.842550       9.313036       5.567358       1.993790      14.131028      -0.031134       9.083584          -0.000001
           65              C       7.762572       7.879185      23.742242      -0.106101      32.295477 0.40009660E+03  0.92263790E+04                                 8.858238                            6.689495       0.092780       2.005320                    0.999706      28.869014      82.588987       0.633267       0.419424      -1.060742       0.007612       0.014808       0.006943       0.018039      -0.005288       0.005981       0.003367      -0.005752       0.008400      -0.010866       0.004607       0.006258             10.524751       8.973376       5.325497       1.796557      13.844672      -0.247303       8.756206          -0.000000
           66              C       7.742704       7.017583      24.782859      -0.107212      47.511261 0.52451531E+03  0.12838352E+05                                11.501573                            7.643998      -0.022621       1.976727                    0.999163      29.194101      83.801240       0.599019       0.417748      -1.070430       0.013570       0.029010      -0.013336       0.034693      -0.000869       0.009498       0.013963       0.004394       0.063992      -0.019542      -0.008820       0.028362             15.855059      12.239741      10.558737      -0.002729      26.477303      -2.431125       8.848132          -0.000001
           67              C       9.823008      15.619250       0.636494       0.651844      24.025910 0.23947277E+03  0.49405946E+04                                 7.853927                            5.576322      -0.195345       1.996881                    0.999456      22.369329      63.986819       0.609694       0.486935      -1.004666       0.015014       0.057715       0.010838       0.060613      -0.104149      -0.039621       0.002475       0.028454      -0.127911      -0.095807      -0.036385       0.132192              9.859394       8.912892       5.262539       1.700387      11.478020       1.055414       9.187270          -0.000001
           68              C       7.120950       5.670677      24.883890       0.682529      22.356384 0.23268437E+03  0.47744663E+04                                 7.581027                            5.556646      -0.292830       1.977559                    0.998906      22.002987      63.126021       0.599873       0.497610      -0.997494      -0.016527      -0.056959       0.002788       0.059373      -0.082551       0.004573      -0.011349       0.134839      -0.106866      -0.090045      -0.034855       0.124900              9.351755       7.013806       4.476783       0.315490      13.169139      -0.712280       7.872320          -0.000000
           69              C       2.145752       9.549135      13.308284      -0.119378      49.773360 0.53612182E+03  0.13191160E+05                                11.843899                            7.711428      -0.043205       1.964431                    0.999166      29.538368      84.942197       0.598479       0.415946      -1.071853       0.015731       0.025897       0.017395       0.034939      -0.001551      -0.001951      -0.023831      -0.013866       0.056419      -0.019630      -0.014648       0.034278             16.682491      14.866410      12.633631       2.930174      25.138106       3.350804      10.042956          -0.000000
           70              C       2.698551      10.075737      14.432252      -0.104856      32.467662 0.40289967E+03  0.93068046E+04                                 8.864195                            6.678120       0.112508       2.011655                    0.999676      28.897583      82.727996       0.638792       0.415091      -1.063551       0.009216       0.016667      -0.009126       0.021119       0.001829       0.003026      -0.006876      -0.015004      -0.009197      -0.009588      -0.002566       0.012154             10.566977       8.506896       5.641607       0.739971      13.686242      -0.009370       9.507793           0.000000
           71              C       3.400946      11.277787      14.192304      -0.099060      33.613215 0.43248468E+03  0.10212983E+05                                 9.264355                            7.056344      -0.010334       1.977987                    0.999106      29.427931      86.396512       0.600764       0.431738      -1.048586      -0.015299      -0.015696      -0.000476       0.021924      -0.009233       0.000256      -0.004582      -0.002149      -0.006389      -0.009453      -0.001895       0.011348             11.021970       8.864322       5.755944       0.371761      14.110834       0.234613      10.090755          -0.000001
           72              C       3.378741      11.635911      12.883955      -0.117669      44.557373 0.53510211E+03  0.13196035E+05                                11.080521                            7.780321      -0.001696       1.985651                    0.998873      29.526492      85.771414       0.585477       0.424218      -1.063661      -0.014865      -0.016657       0.021920       0.031287       0.005057       0.004818       0.022158      -0.023654       0.015156      -0.015503      -0.015020       0.030522             14.640833      12.260366       9.250206      -2.802352      19.952689      -5.111998      11.709444          -0.000001
           73              C       1.372066       8.292211      13.123903       0.677712      23.304847 0.23448832E+03  0.48189529E+04                                 7.765537                            5.560153      -0.261618       1.982317                    0.999146      22.140054      63.489890       0.602825       0.494406      -0.999485      -0.028459      -0.054612      -0.006595       0.061935      -0.095101       0.008610      -0.000503       0.095941      -0.107394      -0.088931      -0.035842       0.124773              9.777798       7.916418       5.190311       1.261716      12.968838       0.539469       8.448139          -0.000000
           74              C       4.030881      12.769987      12.184316       0.662950      22.537365 0.23685046E+03  0.48805148E+04                                 7.573163                            5.578736      -0.234878       1.987821                    0.999171      22.334267      64.166993       0.603234       0.492752      -1.000157      -0.004080       0.051683      -0.017596       0.054749      -0.104229       0.035923       0.023402       0.074210      -0.115614      -0.112980      -0.018471       0.131451              9.283959       7.653178       4.661738      -1.066967      11.805341      -1.122729       8.393359          -0.000000
           75              C       1.103262       4.416029      18.597247      -0.092765      49.535754 0.52914286E+03  0.13000707E+05                                11.872158                            7.729441      -0.093334       1.956523                    0.998909      29.289058      84.670762       0.588786       0.423404      -1.065145       0.011744      -0.015256       0.018375       0.026614       0.024699       0.013215       0.003766       0.003732      -0.030486      -0.023405      -0.009953       0.033358             16.783054      10.800972      -0.946704       7.043843      10.171793      -8.057499      29.376396          -0.000001
           76              C       0.506051       3.519350      19.440855      -0.122820      33.552637 0.41764364E+03  0.97292517E+04                                 9.053459                            6.815792       0.086846       1.995726                    0.999697      29.372793      84.297011       0.630339       0.417117      -1.062825       0.018471      -0.008324       0.008373       0.021922       0.010063       0.007945      -0.003838       0.002701       0.027435      -0.017272       0.004171       0.013100             10.784520      10.453442       1.097019       3.636615       7.384381      -3.259882      14.515735          -0.000001
           77              C       1.287918       3.235095      20.577451      -0.112553      32.572936 0.40798205E+03  0.94610435E+04                                 8.905102                            6.757001       0.041347       1.985352                    0.999677      29.176509      83.899631       0.629376       0.419661      -1.059830      -0.009562       0.003959      -0.014736       0.018007       0.001405       0.001059       0.000091       0.000362       0.021938      -0.005106      -0.002314       0.007420             10.512825      10.783863       1.204333       3.995566       7.217774      -2.744267      13.536837          -0.000001
           78              C       2.456628       3.903367      20.582503      -0.106979      47.932793 0.53338652E+03  0.13140246E+05                                11.594684                            7.757682      -0.130836       1.939893                    0.998974      29.618671      85.932580       0.587613       0.423110      -1.064594      -0.026598      -0.002076      -0.016512       0.031375       0.017730      -0.004328      -0.022427      -0.007367       0.045750      -0.029145      -0.005099       0.034244             15.791483      18.934010       0.631368      11.577952       7.764982      -1.856473      20.675457          -0.000001
           79              C       0.589030       4.898660      17.299254       0.608956      25.803883 0.25619997E+03  0.53679909E+04                                 8.226030                            5.747780      -0.206544       1.981225                    0.999495      23.046508      66.125455       0.604534       0.483562      -1.007853      -0.000961      -0.012381      -0.032018       0.034342      -0.034080      -0.084105       0.066091      -0.005306      -0.146044      -0.115489      -0.008469       0.123958             10.628983       7.569175       0.649774       3.669041       7.765168      -3.730499      16.552605           0.000000
           80              C       3.552878       3.761958      21.565028       0.590196      25.026443 0.26146549E+03  0.54957531E+04                                 7.977104                            5.758254      -0.100651       2.007305                    0.999658      23.268381      66.452740       0.612766       0.475553      -1.014003       0.011138       0.017968       0.032568       0.038827      -0.004686      -0.066594       0.062128      -0.105794      -0.018753      -0.105565      -0.000000       0.105565              9.936743      11.477268       0.666334       5.203698       6.253142      -1.663427      12.079818          -0.000001
           81              C       2.699720       3.160842      12.635166      -0.121376      47.424571 0.53310947E+03  0.13129041E+05                                11.513700                            7.738655      -0.100474       1.948964                    0.999033      29.666396      85.999464       0.590396       0.421256      -1.065981       0.022142      -0.021028      -0.015795       0.034379       0.005330       0.007289      -0.006289      -0.019917      -0.018058      -0.016099       0.000767       0.015332             15.649647      15.328956     -10.826246      -5.377695      20.014760       4.751470      11.605225          -0.000001
           82              C       3.210446       3.135153      11.381121      -0.131402      33.743422 0.42358896E+03  0.99341405E+04                                 9.119216                            6.874699       0.005101       1.959054                    0.999663      30.155624      87.738572       0.624204       0.418402      -1.058645       0.025986      -0.020763       0.002980       0.033395       0.017025      -0.018266       0.000602      -0.011416       0.028500      -0.029083       0.005067       0.024016             10.842552       9.313038      -5.567359      -1.993790      14.131031      -0.031134       9.083586          -0.000001
           83              C       3.924528       1.962301      11.113390      -0.106101      32.295480 0.40009663E+03  0.92263799E+04                                 8.858239                            6.689496       0.092780       2.005320                    0.999706      28.869015      82.588993       0.633266       0.419424      -1.060742      -0.007612       0.014808       0.006943       0.018039       0.005288      -0.005981       0.003367      -0.005752       0.008400      -0.010866       0.004607       0.006258             10.524752       8.973377      -5.325498      -1.796558      13.844674      -0.247303       8.756206          -0.000000
           84              C       3.944396       1.100699      12.154007      -0.107212      47.511256 0.52451525E+03  0.12838350E+05                                11.501573                            7.643998      -0.022620       1.976727                    0.999163      29.194099      83.801233       0.599019       0.417748      -1.070430      -0.013570       0.029010      -0.013336       0.034693       0.000869      -0.009498       0.013963       0.004394       0.063992      -0.019542      -0.008820       0.028362             15.855058      12.239740     -10.558736       0.002729      26.477301      -2.431125       8.848132          -0.000001
           85              C       1.864092       4.194834      13.265346       0.651844      24.025908 0.23947274E+03  0.49405939E+04                                 7.853927                            5.576322      -0.195345       1.996881                    0.999456      22.369328      63.986818       0.609694       0.486935      -1.004666      -0.015014       0.057715       0.010838       0.060613       0.104149       0.039621       0.002475       0.028454      -0.127911      -0.095807      -0.036385       0.132192              9.859394       8.912892      -5.262539      -1.700387      11.478020       1.055414       9.187270          -0.000001
           86              C       4.566150      -0.246207      12.255038       0.682529      22.356385 0.23268439E+03  0.47744665E+04                                 7.581027                            5.556645      -0.292829       1.977559                    0.998906      22.002987      63.126018       0.599873       0.497610      -0.997494       0.016527      -0.056959       0.002788       0.059373       0.082551      -0.004573      -0.011349       0.134839      -0.106866      -0.090045      -0.034855       0.124900              9.351754       7.013806      -4.476783      -0.315490      13.169138      -0.712280       7.872319          -0.000000
           87              C       2.145752       8.201517      24.578272      -0.119378      49.773366 0.53612188E+03  0.13191162E+05                                11.843900                            7.711428      -0.043205       1.964430                    0.999166      29.538370      84.942205       0.598479       0.415946      -1.071853       0.015731      -0.025897      -0.017395       0.034939       0.001550       0.001951      -0.023831      -0.013866       0.056419      -0.019630      -0.014648       0.034278             16.682492      14.866411     -12.633633      -2.930174      25.138108       3.350805      10.042957          -0.000000
           88              C       2.698551       7.674915      23.454304      -0.104856      32.467666 0.40289973E+03  0.93068063E+04                                 8.864196                            6.678121       0.112507       2.011654                    0.999676      28.897585      82.728007       0.638792       0.415091      -1.063550       0.009216      -0.016667       0.009126       0.021119      -0.001829      -0.003026      -0.006876      -0.015004      -0.009196      -0.009588      -0.002566       0.012154             10.566978       8.506896      -5.641608      -0.739971      13.686243      -0.009370       9.507794           0.000000
           89              C       3.400946       6.472865      23.694252      -0.099060      33.613215 0.43248469E+03  0.10212983E+05                                 9.264355                            7.056344      -0.010334       1.977987                    0.999106      29.427931      86.396512       0.600764       0.431738      -1.048586      -0.015299       0.015696       0.000476       0.021924       0.009233      -0.000256      -0.004582      -0.002149      -0.006389      -0.009453      -0.001895       0.011348             11.021970       8.864322      -5.755945      -0.371761      14.110834       0.234613      10.090755          -0.000001
           90              C       3.378741       6.114741      25.002601      -0.117669      44.557376 0.53510214E+03  0.13196036E+05                                11.080521                            7.780321      -0.001696       1.985651                    0.998873      29.526493      85.771418       0.585477       0.424218      -1.063661      -0.014865       0.016657      -0.021920       0.031287      -0.005057      -0.004818       0.022158      -0.023654       0.015156      -0.015503      -0.015020       0.030522             14.640834      12.260367      -9.250207       2.802352      19.952691      -5.111998      11.709444          -0.000001
           91              C       1.372066       9.458441      24.762653       0.677712      23.304847 0.23448832E+03  0.48189528E+04                                 7.765537                            5.560153      -0.261618       1.982317                    0.999146      22.140054      63.489890       0.602825       0.494406      -0.999485      -0.028459       0.054612       0.006595       0.061935       0.095101      -0.008610      -0.000503       0.095941      -0.107394      -0.088931      -0.035842       0.124773              9.777799       7.916418      -5.190311      -1.261716      12.968838       0.539469       8.448139          -0.000000
           92              C       4.030881      10.488197       0.444536       0.662950      22.537364 0.23685045E+03  0.48805146E+04                                 7.573162                            5.578735      -0.234878       1.987821                    0.999171      22.334267      64.166991       0.603234       0.492752      -1.000157      -0.004080      -0.051683       0.017596       0.054749       0.104229      -0.035923       0.023402       0.074210      -0.115614      -0.112980      -0.018471       0.131451              9.283959       7.653178      -4.661737       1.066967      11.805340      -1.122729       8.393358          -0.000000
           93              C       1.103262      -4.006677      19.289309      -0.092766      49.535766 0.52914297E+03  0.13000710E+05                                11.872161                            7.729442      -0.093334       1.956523                    0.998909      29.289061      84.670777       0.588786       0.423404      -1.065145       0.011744       0.015256      -0.018375       0.026614      -0.024699      -0.013215       0.003766       0.003732      -0.030486      -0.023405      -0.009953       0.033358             16.783058      10.800974       0.946704      -7.043844      10.171796      -8.057501      29.376403          -0.000001
           94              C       0.506051      -3.109998      18.445701      -0.122820      33.552642 0.41764369E+03  0.97292535E+04                                 9.053461                            6.815793       0.086846       1.995726                    0.999697      29.372796      84.297031       0.630339       0.417117      -1.062825       0.018471       0.008324      -0.008373       0.021922      -0.010063      -0.007945      -0.003838       0.002701       0.027436      -0.017272       0.004171       0.013100             10.784522      10.453445      -1.097020      -3.636616       7.384382      -3.259883      14.515738          -0.000001
           95              C       1.287918      -2.825743      17.309105      -0.112553      32.572930 0.40798196E+03  0.94610408E+04                                 8.905100                            6.757000       0.041347       1.985353                    0.999677      29.176506      83.899616       0.629376       0.419661      -1.059830      -0.009562      -0.003959       0.014736       0.018007      -0.001405      -0.001059       0.000091       0.000362       0.021938      -0.005106      -0.002314       0.007420             10.512823      10.783860      -1.204333      -3.995566       7.217773      -2.744266      13.536835          -0.000001
           96              C       2.456628      -3.494015      17.304053      -0.106980      47.932795 0.53338657E+03  0.13140248E+05                                11.594685                            7.757682      -0.130837       1.939893                    0.998974      29.618672      85.932582       0.587613       0.423110      -1.064594      -0.026598       0.002076       0.016512       0.031375      -0.017730       0.004328      -0.022427      -0.007367       0.045750      -0.029145      -0.005099       0.034244             15.791483      18.934010      -0.631368     -11.577953       7.764982      -1.856473      20.675458          -0.000001
           97              C       0.589030      -4.489308      20.587302       0.608956      25.803882 0.25619996E+03  0.53679908E+04                                 8.226030                            5.747781      -0.206544       1.981225                    0.999495      23.046509      66.125464       0.604534       0.483562      -1.007853      -0.000961       0.012381       0.032018       0.034342       0.034080       0.084104       0.066091      -0.005306      -0.146043      -0.115489      -0.008469       0.123958             10.628984       7.569176      -0.649774      -3.669041       7.765169      -3.730500      16.552607           0.000000
           98              C       3.552878      -3.352606      16.321528       0.590196      25.026444 0.26146551E+03  0.54957534E+04                                 7.977104                            5.758254      -0.100651       2.007306                    0.999658      23.268379      66.452727       0.612766       0.475553      -1.014003       0.011138      -0.017968      -0.032568       0.038827       0.004685       0.066594       0.062128      -0.105795      -0.018754      -0.105565      -0.000000       0.105565              9.936742      11.477267      -0.666335      -5.203697       6.253142      -1.663427      12.079817          -0.000001
           99              C       2.699720       2.756042      -0.006314      -0.121376      47.424566 0.53310943E+03  0.13129040E+05                                11.513698                            7.738654      -0.100474       1.948964                    0.999033      29.666395      85.999453       0.590396       0.421256      -1.065981       0.022142       0.021028       0.015795       0.034379      -0.005330      -0.007289      -0.006289      -0.019917      -0.018058      -0.016099       0.000767       0.015332             15.649644      15.328953      10.826243       5.377694      20.014756       4.751469      11.605224          -0.000001
          100              C       3.210446       2.781731       1.247731      -0.131402      33.743415 0.42358886E+03  0.99341373E+04                                 9.119215                            6.874698       0.005101       1.959054                    0.999663      30.155620      87.738556       0.624204       0.418402      -1.058645       0.025986       0.020763      -0.002980       0.033395      -0.017025       0.018266       0.000602      -0.011416       0.028500      -0.029083       0.005067       0.024016             10.842551       9.313037       5.567358       1.993789      14.131030      -0.031134       9.083585          -0.000001
          101              C       3.924528       3.954583       1.515462      -0.106101      32.295483 0.40009667E+03  0.92263812E+04                                 8.858240                            6.689497       0.092780       2.005320                    0.999706      28.869017      82.589005       0.633266       0.419424      -1.060742      -0.007612      -0.014808      -0.006943       0.018039      -0.005288       0.005981       0.003367      -0.005752       0.008400      -0.010866       0.004607       0.006258             10.524754       8.973378       5.325498       1.796558      13.844676      -0.247303       8.756207          -0.000000
          102              C       3.944396       4.816185       0.474845      -0.107212      47.511260 0.52451528E+03  0.12838352E+05                                11.501574                            7.643998      -0.022621       1.976727                    0.999163      29.194100      83.801240       0.599019       0.417748      -1.070430      -0.013570      -0.029010       0.013336       0.034693      -0.000869       0.009498       0.013963       0.004394       0.063992      -0.019542      -0.008820       0.028362             15.855059      12.239741      10.558737      -0.002729      26.477304      -2.431125       8.848133          -0.000001
          103              C       1.864092      -3.785482      24.621210       0.651844      24.025908 0.23947275E+03  0.49405941E+04                                 7.853926                            5.576322      -0.195345       1.996881                    0.999456      22.369328      63.986815       0.609694       0.486935      -1.004666      -0.015014      -0.057715      -0.010838       0.060613      -0.104149      -0.039621       0.002475       0.028454      -0.127911      -0.095807      -0.036385       0.132192              9.859394       8.912892       5.262539       1.700387      11.478020       1.055414       9.187269          -0.000001
          104              C       4.566150       6.163091       0.373814       0.682529      22.356383 0.23268436E+03  0.47744661E+04                                 7.581027                            5.556646      -0.292830       1.977559                    0.998906      22.002987      63.126022       0.599873       0.497610      -0.997494       0.016527       0.056959      -0.002788       0.059373      -0.082551       0.004573      -0.011349       0.134839      -0.106867      -0.090045      -0.034855       0.124900              9.351755       7.013806       4.476783       0.315490      13.169139      -0.712280       7.872320          -0.000000
          105              S       9.186294       1.326222      13.328238       0.156571     111.464450 0.26129210E+04  0.91442840E+05                                16.338474                           14.163791       0.985720       1.992646                    0.999525      65.556389     194.946683       0.607881       0.287915      -1.227553      -0.018210      -0.010222      -0.079837       0.082523       0.322846       0.014557      -0.084865      -0.295998       0.031561      -0.369425       0.007867       0.361557             18.910924      17.736304      10.545481       1.167894      24.514776      -0.443590      14.481692          -0.000002
          106              S       8.574592      10.082376      11.751147       0.185592     107.237198 0.25145114E+04  0.87174129E+05                                15.928313                           13.916835       1.001801       2.004077                    0.999578      64.527281     191.098238       0.611665       0.288841      -1.226346      -0.013750      -0.025940       0.068815       0.074816      -0.269473      -0.125331       0.007546      -0.349087      -0.072480      -0.345062      -0.000624       0.345686             18.235481      16.242536      -9.430901      -2.186639      24.603835       0.283027      13.860071          -0.000002
          107              S       9.061944       6.908234       6.048968       0.146170     111.306313 0.26039878E+04  0.91100866E+05                                16.289567                           14.149328       0.939966       1.980041                    0.999621      65.807201     196.002675       0.607238       0.288313      -1.226474       0.065828       0.047055      -0.017437       0.082774       0.080346       0.265500      -0.208206       0.205366       0.501913      -0.383748      -0.011561       0.395308             18.628128      16.746195       0.783331       7.327792      12.690466      -3.988512      26.447722          -0.000001
          108              S       9.186294      -0.916870      24.558318       0.156571     111.464440 0.26129207E+04  0.91442827E+05                                16.338473                           14.163790       0.985720       1.992647                    0.999525      65.556387     194.946672       0.607881       0.287915      -1.227553      -0.018210       0.010222       0.079837       0.082523      -0.322846      -0.014557      -0.084865      -0.295998       0.031562      -0.369425       0.007867       0.361557             18.910923      17.736303     -10.545480      -1.167894      24.514774      -0.443589      14.481691          -0.000002
          109              S       8.574592      13.175808       0.877705       0.185592     107.237188 0.25145111E+04  0.87174116E+05                                15.928312                           13.916834       1.001801       2.004077                    0.999578      64.527280     191.098229       0.611665       0.288841      -1.226346      -0.013750       0.025940      -0.068815       0.074816       0.269473       0.125330       0.007547      -0.349087      -0.072480      -0.345062      -0.000624       0.345686             18.235479      16.242535       9.430901       2.186640      24.603832       0.283028      13.860070          -0.000002
          110              S       9.061944      -0.991350       6.579884       0.146170     111.306282 0.26039869E+04  0.91100823E+05                                16.289563                           14.149325       0.939966       1.980042                    0.999621      65.807196     196.002642       0.607238       0.288313      -1.226474       0.065828      -0.047055       0.017437       0.082774      -0.080345      -0.265500      -0.208206       0.205366       0.501913      -0.383747      -0.011561       0.395308             18.628123      16.746192      -0.783331      -7.327791      12.690463      -3.988510      26.447715          -0.000001
          111              S       2.500806      10.507546      11.929466       0.156570     111.464454 0.26129211E+04  0.91442845E+05                                16.338474                           14.163792       0.985720       1.992646                    0.999525      65.556390     194.946687       0.607881       0.287915      -1.227553       0.018210       0.010222       0.079837       0.082523       0.322846       0.014557      -0.084865      -0.295998       0.031561      -0.369425       0.007867       0.361557             18.910925      17.736305      10.545482       1.167894      24.514777      -0.443590      14.481692          -0.000002
          112              S       3.112508       1.751392      13.506557       0.185592     107.237189 0.25145112E+04  0.87174118E+05                                15.928312                           13.916834       1.001801       2.004077                    0.999578      64.527281     191.098232       0.611665       0.288841      -1.226346       0.013750       0.025940      -0.068815       0.074816      -0.269473      -0.125330       0.007547      -0.349087      -0.072480      -0.345062      -0.000624       0.345686             18.235479      16.242534      -9.430900      -2.186639      24.603831       0.283027      13.860070          -0.000002
          113              S       2.625156       4.925534      19.208736       0.146170     111.306338 0.26039886E+04  0.91100900E+05                                16.289570                           14.149331       0.939966       1.980041                    0.999621      65.807206     196.002701       0.607237       0.288313      -1.226474      -0.065828      -0.047055       0.017437       0.082774       0.080345       0.265500      -0.208206       0.205366       0.501913      -0.383747      -0.011561       0.395309             18.628131      16.746198       0.783331       7.327793      12.690469      -3.988512      26.447727          -0.000001
          114              S       2.500806      12.750638       0.699386       0.156571     111.464450 0.26129210E+04  0.91442839E+05                                16.338474                           14.163791       0.985721       1.992647                    0.999525      65.556389     194.946682       0.607881       0.287915      -1.227553       0.018210      -0.010222      -0.079837       0.082523      -0.322846      -0.014557      -0.084865      -0.295998       0.031561      -0.369425       0.007867       0.361557             18.910924      17.736305     -10.545481      -1.167894      24.514776      -0.443589      14.481692          -0.000002
          115              S       3.112508      -1.342040      24.379999       0.185592     107.237201 0.25145115E+04  0.87174132E+05                                15.928314                           13.916836       1.001801       2.004077                    0.999578      64.527282     191.098242       0.611665       0.288841      -1.226346       0.013750      -0.025940       0.068815       0.074816       0.269473       0.125331       0.007546      -0.349087      -0.072480      -0.345062      -0.000624       0.345686             18.235481      16.242536       9.430902       2.186640      24.603834       0.283028      13.860072          -0.000002
          116              S       2.625156      12.825118      18.677820       0.146170     111.306281 0.26039870E+04  0.91100827E+05                                16.289563                           14.149324       0.939966       1.980041                    0.999621      65.807200     196.002654       0.607238       0.288313      -1.226474      -0.065828       0.047055      -0.017437       0.082774      -0.080345      -0.265500      -0.208206       0.205366       0.501913      -0.383747      -0.011561       0.395308             18.628122      16.746190      -0.783332      -7.327788      12.690463      -3.988509      26.447711          -0.000001
          117              O      10.575657       4.208623      11.096215      -0.652444      38.526735 0.59766669E+03  0.14768742E+05                                 9.119811                            7.596101       0.302687       2.121552                    0.996985      29.222232      78.150873       0.684649       0.362038      -1.135377      -0.085840      -0.040436       0.024322       0.097954      -0.051791      -0.000635      -0.043385       0.033227      -0.006346      -0.072499       0.006212       0.066288             10.549032       7.495020       3.305789      -1.433585      14.061805      -4.449852      10.090270          -0.000000
          118              O      10.630586       3.822997      13.304496      -0.671689      44.090700 0.68111992E+03  0.17473344E+05                                10.200241                            8.281562      -0.025143       2.009330                    0.995431      30.328398      83.943660       0.632297       0.377600      -1.118134       0.006894      -0.063630      -0.056128       0.085127      -0.063952       0.027783       0.008394       0.065863       0.010568      -0.079506       0.003904       0.075602             12.090389      10.635730       4.104196       4.539882      12.213010       4.549172      13.422427          -0.000001
          119              O       7.581422      -0.870140      14.310005      -0.658393      33.211830 0.53692310E+03  0.12962570E+05                                 8.220746                            7.188059       0.396285       2.144414                    0.997992      29.349228      78.481356       0.703047       0.360863      -1.132300       0.070206       0.061694      -0.023555       0.096384      -0.065396       0.005299       0.026047       0.089612       0.113564      -0.102838       0.039856       0.062982              8.787587       7.347075       1.705481      -0.750748       7.311171      -0.900991      11.704516          -0.000004
          120              O       7.157180      -1.899671      12.423507      -0.716771      49.927462 0.78579469E+03  0.20846281E+05                                11.002618                            8.835941      -0.131968       1.950895                    0.996642      31.642538      88.425196       0.619668       0.372587      -1.124344       0.105809       0.046503      -0.002537       0.115604      -0.061255       0.029869       0.029899       0.025776      -0.208526      -0.095663      -0.001811       0.097474             13.540487      11.387873       5.865742       0.883881      19.739834       3.344385       9.493755          -0.000001
          121              O       0.390349       7.507973       8.474212      -0.657256      34.683871 0.53475721E+03  0.12884632E+05                                 8.476945                            7.150678       0.449908       2.159416                    0.997730      29.377405      78.228270       0.708960       0.358566      -1.135219      -0.052217       0.071024      -0.071700       0.113630       0.014017      -0.005409       0.071300       0.034452      -0.025307      -0.083879       0.022376       0.061503              9.671981       9.996427       1.738193       4.025344       6.714764       0.544527      12.304751          -0.000002
          122              O      10.531246       5.948489       8.502753      -0.646581      38.816476 0.58786526E+03  0.14511434E+05                                 9.240851                            7.574084       0.351483       2.126699                    0.997137      29.733445      80.283789       0.678047       0.365943      -1.128838      -0.074670       0.019176      -0.048989       0.091342       0.017537      -0.085873      -0.009377      -0.070762      -0.105671      -0.112953       0.036898       0.076054             10.730686       6.827769       1.632406      -0.286731      11.307105      -4.818290      14.057184          -0.000001
          123              O       7.053165       7.487435       3.855589      -0.664115      35.397442 0.55952683E+03  0.13655027E+05                                 8.631213                            7.372742       0.417021       2.146639                    0.996925      29.747850      80.107888       0.688916       0.364308      -1.129054       0.063064      -0.073925       0.038901       0.104668       0.036219      -0.035045       0.045022      -0.015522      -0.157209      -0.091675       0.026254       0.065421              9.544351      12.917739       2.246471       2.080314       7.358066       0.210378       8.357248          -0.000002
          124              O       8.341083       8.837780       2.703332      -0.623437      34.893137 0.53933303E+03  0.12982333E+05                                 8.500765                            7.173809       0.453900       2.175418                    0.997404      28.592219      75.334823       0.711110       0.357828      -1.139327       0.093851      -0.031609      -0.006664       0.099255      -0.013490      -0.033834      -0.021867      -0.093670       0.183495      -0.088419       0.013538       0.074881              9.766177       7.337430      -0.581849       2.550580       8.628580      -3.991831      13.332522          -0.000002
          125              O      10.286985       6.691247      12.715991      -0.771804      52.900618 0.82043226E+03  0.21977731E+05                                11.363462                            8.949306      -0.051793       1.958563                    0.998664      32.703416      91.515885       0.624595       0.366073      -1.130517      -0.083567       0.033936      -0.068959       0.113537       0.047570       0.059276      -0.016647      -0.005233      -0.234910      -0.111325       0.018729       0.092596             14.350812      12.393306      -6.901534       2.844803      20.492748      -4.341384      10.166383          -0.000001
          126              O      10.085967       7.712660      10.780241      -0.561407      35.159544 0.53029797E+03  0.12738652E+05                                 8.657575                            7.220831       0.287329       2.148119                    0.995892      27.688905      73.398097       0.691539       0.368711      -1.128375      -0.053229       0.028991      -0.011548       0.061703       0.084436      -0.000915       0.003801       0.036907       0.125580      -0.107443       0.041826       0.065617              9.717864       7.244245      -1.543612      -2.094822       7.097857       1.399108      14.811491          -0.000001
          127              O       6.990055      12.545518      11.845863      -0.665682      43.500122 0.68956215E+03  0.17730806E+05                                10.082062                            8.325066      -0.032878       2.007372                    0.995362      30.284334      83.707446       0.632001       0.376906      -1.119511       0.054407      -0.027998       0.052606       0.080693       0.069900       0.009381      -0.033925       0.116099      -0.041548      -0.098233       0.000114       0.098119             11.667976       8.292634      -2.455240       0.888549      14.611602      -5.659687      12.099691          -0.000001
          128              O       6.792543      12.640332      14.072835      -0.661060      36.229631 0.58115057E+03  0.14280696E+05                                 8.746117                            7.489471       0.296175       2.114402                    0.996542      29.447556      78.900411       0.688653       0.361947      -1.133832       0.012792      -0.077448      -0.037804       0.087126       0.039086      -0.031264       0.026383       0.086790      -0.010460      -0.075291       0.008628       0.066662              9.930266       8.772442      -3.403307      -2.496307      11.527426       3.502010       9.490930          -0.000000
          129              O      10.575657       1.708261       1.532637      -0.652444      38.526731 0.59766661E+03  0.14768739E+05                                 9.119810                            7.596101       0.302687       2.121552                    0.996985      29.222231      78.150868       0.684649       0.362038      -1.135377      -0.085840       0.040436      -0.024322       0.097954       0.051791       0.000635      -0.043385       0.033227      -0.006346      -0.072499       0.006212       0.066288             10.549031       7.495020      -3.305789       1.433585      14.061804      -4.449851      10.090269          -0.000001
          130              O      10.630586      -3.413645      24.582060      -0.671689      44.090696 0.68111984E+03  0.17473341E+05                                10.200241                            8.281562      -0.025143       2.009330                    0.995431      30.328396      83.943653       0.632297       0.377600      -1.118134       0.006894       0.063630       0.056128       0.085127       0.063952      -0.027783       0.008394       0.065863       0.010568      -0.079506       0.003904       0.075602             12.090388      10.635729      -4.104196      -4.539882      12.213009       4.549172      13.422427          -0.000001
          131              O       7.581422       1.279492      23.576551      -0.658393      33.211836 0.53692321E+03  0.12962574E+05                                 8.220747                            7.188060       0.396284       2.144414                    0.997992      29.349229      78.481363       0.703047       0.360863      -1.132300       0.070206      -0.061694       0.023555       0.096384       0.065396      -0.005299       0.026047       0.089612       0.113564      -0.102838       0.039856       0.062982              8.787589       7.347076      -1.705482       0.750748       7.311172      -0.900991      11.704518          -0.000004
          132              O       7.157180       7.816555       0.205345      -0.716772      49.927464 0.78579474E+03  0.20846283E+05                                11.002618                            8.835942      -0.131968       1.950895                    0.996642      31.642539      88.425199       0.619668       0.372587      -1.124344       0.105809      -0.046503       0.002537       0.115604       0.061255      -0.029869       0.029899       0.025776      -0.208526      -0.095663      -0.001811       0.097474             13.540487      11.387874      -5.865742      -0.883881      19.739834       3.344385       9.493755          -0.000000
          133              O       0.390349      15.750211       4.154640      -0.657256      34.683932 0.53475836E+03  0.12884667E+05                                 8.476958                            7.150688       0.449906       2.159416                    0.997730      29.377419      78.228346       0.708959       0.358566      -1.135219      -0.052217      -0.071024       0.071700       0.113630      -0.014017       0.005408       0.071300       0.034451      -0.025307      -0.083879       0.022375       0.061503              9.671996       9.996442      -1.738195      -4.025351       6.714774       0.544527      12.304774          -0.000002
          134              O      10.531246      -0.031605       4.126099      -0.646581      38.816482 0.58786538E+03  0.14511437E+05                                 9.240853                            7.574085       0.351483       2.126699                    0.997137      29.733446      80.283796       0.678047       0.365943      -1.128838      -0.074670      -0.019176       0.048990       0.091342      -0.017537       0.085873      -0.009377      -0.070762      -0.105671      -0.112952       0.036898       0.076054             10.730688       6.827770      -1.632406       0.286731      11.307107      -4.818290      14.057185          -0.000001
          135              O       7.053165      -1.570551       8.773263      -0.664115      35.397429 0.55952659E+03  0.13655019E+05                                 8.631210                            7.372740       0.417022       2.146639                    0.996925      29.747847      80.107872       0.688916       0.364308      -1.129054       0.063064       0.073925      -0.038901       0.104668      -0.036219       0.035045       0.045022      -0.015522      -0.157209      -0.091675       0.026254       0.065421              9.544348      12.917735      -2.246470      -2.080313       7.358064       0.210378       8.357245          -0.000002
          136              O       8.341083      14.420404       9.925520      -0.623437      34.893136 0.53933303E+03  0.12982332E+05                                 8.500764                            7.173809       0.453900       2.175418                    0.997404      28.592221      75.334826       0.711110       0.357828      -1.139327       0.093851       0.031609       0.006664       0.099255       0.013490       0.033834      -0.021867      -0.093670       0.183495      -0.088419       0.013538       0.074881              9.766177       7.337430       0.581849      -2.550579       8.628580      -3.991830      13.332520          -0.000002
          137              O      10.286985      11.059405      25.170565      -0.771804      52.900611 0.82043213E+03  0.21977726E+05                                11.363461                            8.949305      -0.051793       1.958563                    0.998664      32.703415      91.515878       0.624595       0.366073      -1.130517      -0.083567      -0.033936       0.068959       0.113537      -0.047570      -0.059276      -0.016647      -0.005233      -0.234910      -0.111325       0.018729       0.092596             14.350810      12.393304       6.901532      -2.844803      20.492745      -4.341384      10.166382          -0.000001
          138              O      10.085967      15.545524       1.848611      -0.561407      35.159539 0.53029788E+03  0.12738649E+05                                 8.657574                            7.220830       0.287329       2.148119                    0.995892      27.688904      73.398091       0.691539       0.368711      -1.128375      -0.053229      -0.028991       0.011548       0.061703      -0.084436       0.000915       0.003801       0.036907       0.125580      -0.107443       0.041826       0.065617              9.717863       7.244244       1.543612       2.094822       7.097856       1.399107      14.811489          -0.000001
          139              O       6.990055      10.712666       0.782989      -0.665682      43.500123 0.68956218E+03  0.17730807E+05                                10.082062                            8.325066      -0.032878       2.007372                    0.995362      30.284335      83.707449       0.632001       0.376906      -1.119511       0.054407       0.027998      -0.052606       0.080693      -0.069900      -0.009381      -0.033925       0.116099      -0.041548      -0.098233       0.000114       0.098119             11.667975       8.292634       2.455239      -0.888549      14.611601      -5.659687      12.099692          -0.000001
          140              O       6.792543       5.110320      23.813721      -0.661060      36.229633 0.58115061E+03  0.14280697E+05                                 8.746117                            7.489471       0.296175       2.114402                    0.996542      29.447555      78.900411       0.688653       0.361947      -1.133832       0.012792       0.077448       0.037804       0.087126      -0.039086       0.031264       0.026383       0.086790      -0.010460      -0.075291       0.008628       0.066662              9.930266       8.772443       3.403307       2.496307      11.527426       3.502010       9.490931          -0.000000
          141              O       1.111443       7.625145      14.161489      -0.652444      38.526732 0.59766664E+03  0.14768740E+05                                 9.119811                            7.596101       0.302687       2.121552                    0.996985      29.222231      78.150870       0.684649       0.362038      -1.135377       0.085840       0.040436      -0.024322       0.097954      -0.051791      -0.000635      -0.043385       0.033227      -0.006346      -0.072499       0.006212       0.066288             10.549032       7.495020       3.305789      -1.433585      14.061804      -4.449851      10.090270          -0.000000
          142              O       1.056514       8.010771      11.953208      -0.671689      44.090698 0.68111989E+03  0.17473343E+05                                10.200241                            8.281562      -0.025143       2.009330                    0.995431      30.328397      83.943657       0.632297       0.377600      -1.118134      -0.006894       0.063630       0.056128       0.085127      -0.063952       0.027783       0.008394       0.065863       0.010568      -0.079506       0.003904       0.075602             12.090389      10.635730       4.104196       4.539882      12.213010       4.549172      13.422427          -0.000001
          143              O       4.105678      12.703908      10.947699      -0.658393      33.211826 0.53692302E+03  0.12962568E+05                                 8.220745                            7.188059       0.396285       2.144414                    0.997992      29.349226      78.481349       0.703047       0.360863      -1.132300      -0.070206      -0.061694       0.023555       0.096384      -0.065396       0.005299       0.026047       0.089612       0.113564      -0.102838       0.039856       0.062982              8.787587       7.347075       1.705481      -0.750748       7.311170      -0.900991      11.704515          -0.000004
          144              O       4.529920      13.733439      12.834197      -0.716771      49.927461 0.78579468E+03  0.20846281E+05                                11.002618                            8.835941      -0.131968       1.950895                    0.996642      31.642538      88.425196       0.619668       0.372587      -1.124344      -0.105809      -0.046503       0.002537       0.115604      -0.061255       0.029869       0.029899       0.025776      -0.208527      -0.095663      -0.001811       0.097474             13.540487      11.387873       5.865742       0.883881      19.739833       3.344385       9.493754          -0.000000
          145              O      11.296751       4.325795      16.783492      -0.657256      34.683877 0.53475732E+03  0.12884635E+05                                 8.476946                            7.150679       0.449908       2.159416                    0.997730      29.377407      78.228279       0.708960       0.358566      -1.135219       0.052217      -0.071024       0.071700       0.113630       0.014017      -0.005409       0.071300       0.034452      -0.025307      -0.083879       0.022376       0.061503              9.671982       9.996428       1.738193       4.025344       6.714765       0.544527      12.304753          -0.000002
          146              O       1.155854       5.885279      16.754951      -0.646581      38.816480 0.58786534E+03  0.14511436E+05                                 9.240852                            7.574085       0.351483       2.126699                    0.997137      29.733446      80.283794       0.678047       0.365943      -1.128838       0.074670      -0.019176       0.048989       0.091342       0.017537      -0.085873      -0.009377      -0.070762      -0.105671      -0.112953       0.036898       0.076054             10.730687       6.827769       1.632406      -0.286731      11.307106      -4.818290      14.057186          -0.000000
          147              O       4.633935       4.346333      21.402115      -0.664115      35.397415 0.55952631E+03  0.13655011E+05                                 8.631207                            7.372737       0.417022       2.146640                    0.996925      29.747844      80.107854       0.688916       0.364308      -1.129054      -0.063064       0.073925      -0.038901       0.104667       0.036219      -0.035045       0.045022      -0.015522      -0.157209      -0.091675       0.026254       0.065421              9.544344      12.917730       2.246470       2.080312       7.358062       0.210378       8.357241          -0.000001
          148              O       3.346017       2.995988      22.554372      -0.623436      34.893134 0.53933300E+03  0.12982331E+05                                 8.500764                            7.173808       0.453900       2.175418                    0.997404      28.592220      75.334823       0.711110       0.357828      -1.139327      -0.093851       0.031609       0.006664       0.099255      -0.013490      -0.033834      -0.021867      -0.093669       0.183495      -0.088419       0.013538       0.074881              9.766176       7.337429      -0.581849       2.550579       8.628579      -3.991830      13.332520          -0.000002
          149              O       1.400115       5.142521      12.541713      -0.771804      52.900615 0.82043219E+03  0.21977729E+05                                11.363461                            8.949305      -0.051793       1.958563                    0.998664      32.703416      91.515881       0.624595       0.366073      -1.130517       0.083567      -0.033936       0.068959       0.113537       0.047570       0.059276      -0.016647      -0.005233      -0.234910      -0.111325       0.018729       0.092596             14.350811      12.393305      -6.901533       2.844803      20.492746      -4.341384      10.166382          -0.000001
          150              O       1.601133       4.121108      14.477463      -0.561407      35.159543 0.53029794E+03  0.12738651E+05                                 8.657574                            7.220831       0.287330       2.148119                    0.995892      27.688905      73.398095       0.691539       0.368711      -1.128375       0.053229      -0.028991       0.011548       0.061703       0.084436      -0.000915       0.003801       0.036907       0.125580      -0.107443       0.041826       0.065617              9.717864       7.244245      -1.543612      -2.094822       7.097856       1.399107      14.811490          -0.000001
          151              O       4.697045      -0.711750      13.411841      -0.665682      43.500117 0.68956207E+03  0.17730804E+05                                10.082061                            8.325066      -0.032878       2.007372                    0.995362      30.284333      83.707441       0.632001       0.376906      -1.119511      -0.054407       0.027998      -0.052606       0.080693       0.069900       0.009381      -0.033925       0.116099      -0.041548      -0.098233       0.000114       0.098119             11.667974       8.292633      -2.455239       0.888549      14.611599      -5.659686      12.099690          -0.000001
          152              O       4.894557      -0.806564      11.184869      -0.661060      36.229629 0.58115051E+03  0.14280694E+05                                 8.746116                            7.489471       0.296175       2.114403                    0.996542      29.447554      78.900405       0.688653       0.361947      -1.133832      -0.012793       0.077448       0.037803       0.087126       0.039086      -0.031264       0.026383       0.086791      -0.010460      -0.075291       0.008628       0.066662              9.930265       8.772442      -3.403307      -2.496307      11.527425       3.502010       9.490930          -0.000000
          153              O       1.111443      10.125507      23.725067      -0.652444      38.526733 0.59766664E+03  0.14768740E+05                                 9.119811                            7.596101       0.302687       2.121552                    0.996985      29.222231      78.150870       0.684649       0.362038      -1.135377       0.085840      -0.040436       0.024322       0.097954       0.051791       0.000635      -0.043385       0.033227      -0.006346      -0.072499       0.006212       0.066288             10.549032       7.495020      -3.305789       1.433585      14.061805      -4.449852      10.090270          -0.000000
          154              O       1.056514      15.247413       0.675644      -0.671689      44.090699 0.68111989E+03  0.17473343E+05                                10.200241                            8.281562      -0.025143       2.009330                    0.995431      30.328397      83.943656       0.632297       0.377600      -1.118134      -0.006894      -0.063630      -0.056128       0.085127       0.063952      -0.027783       0.008394       0.065863       0.010568      -0.079506       0.003904       0.075602             12.090389      10.635730      -4.104196      -4.539883      12.213010       4.549173      13.422428          -0.000001
          155              O       4.105678      10.554276       1.681153      -0.658393      33.211833 0.53692316E+03  0.12962573E+05                                 8.220747                            7.188060       0.396285       2.144414                    0.997992      29.349228      78.481359       0.703047       0.360863      -1.132300      -0.070206       0.061694      -0.023555       0.096384       0.065396      -0.005299       0.026047       0.089612       0.113564      -0.102838       0.039856       0.062982              8.787588       7.347076      -1.705482       0.750748       7.311172      -0.900991      11.704517          -0.000004
          156              O       4.529920       4.017213      25.052359      -0.716772      49.927463 0.78579471E+03  0.20846282E+05                                11.002618                            8.835941      -0.131968       1.950895                    0.996642      31.642539      88.425197       0.619668       0.372587      -1.124344      -0.105809       0.046503      -0.002537       0.115604       0.061255      -0.029869       0.029899       0.025776      -0.208526      -0.095663      -0.001811       0.097474             13.540487      11.387873      -5.865742      -0.883881      19.739834       3.344385       9.493754          -0.000000
          157              O      11.296751      -3.916443      21.103064      -0.657256      34.683902 0.53475779E+03  0.12884649E+05                                 8.476951                            7.150683       0.449907       2.159416                    0.997730      29.377414      78.228312       0.708960       0.358566      -1.135219       0.052217       0.071024      -0.071700       0.113630      -0.014017       0.005409       0.071300       0.034451      -0.025307      -0.083879       0.022375       0.061503              9.671988       9.996434      -1.738194      -4.025347       6.714769       0.544527      12.304762          -0.000002
          158              O       1.155854      11.865373      21.131605      -0.646581      38.816479 0.58786533E+03  0.14511436E+05                                 9.240852                            7.574085       0.351483       2.126699                    0.997137      29.733445      80.283792       0.678047       0.365943      -1.128838       0.074670       0.019176      -0.048990       0.091342      -0.017537       0.085873      -0.009377      -0.070762      -0.105671      -0.112952       0.036898       0.076054             10.730687       6.827769      -1.632406       0.286731      11.307107      -4.818290      14.057185          -0.000000
          159              O       4.633935      13.404319      16.484441      -0.664115      35.397378 0.55952561E+03  0.13654989E+05                                 8.631199                            7.372731       0.417023       2.146640                    0.996925      29.747837      80.107811       0.688917       0.364307      -1.129054      -0.063064      -0.073925       0.038901       0.104667      -0.036219       0.035045       0.045022      -0.015521      -0.157209      -0.091675       0.026254       0.065421              9.544335      12.917717      -2.246468      -2.080308       7.358055       0.210378       8.357232          -0.000001
          160              O       3.346017      -2.586636      15.332184      -0.623436      34.893114 0.53933261E+03  0.12982320E+05                                 8.500760                            7.173806       0.453901       2.175418                    0.997404      28.592213      75.334794       0.711110       0.357828      -1.139327      -0.093851      -0.031609      -0.006664       0.099255       0.013490       0.033834      -0.021867      -0.093670       0.183494      -0.088419       0.013539       0.074881              9.766172       7.337426       0.581848      -2.550578       8.628575      -3.991828      13.332513          -0.000002
          161              O       1.400115       0.774363       0.087139      -0.771804      52.900610 0.82043210E+03  0.21977725E+05                                11.363460                            8.949304      -0.051793       1.958563                    0.998664      32.703415      91.515875       0.624595       0.366073      -1.130517       0.083567       0.033936      -0.068959       0.113537      -0.047570      -0.059276      -0.016647      -0.005233      -0.234910      -0.111325       0.018729       0.092596             14.350810      12.393304       6.901532      -2.844803      20.492744      -4.341383      10.166382          -0.000001
          162              O       1.601133      -3.711756      23.409093      -0.561407      35.159540 0.53029790E+03  0.12738650E+05                                 8.657574                            7.220831       0.287329       2.148119                    0.995892      27.688904      73.398092       0.691539       0.368711      -1.128375       0.053229       0.028991      -0.011548       0.061703      -0.084436       0.000915       0.003801       0.036907       0.125580      -0.107443       0.041826       0.065617              9.717863       7.244245       1.543612       2.094822       7.097856       1.399107      14.811489          -0.000001
          163              O       4.697045       1.121102      24.474715      -0.665682      43.500122 0.68956216E+03  0.17730807E+05                                10.082062                            8.325066      -0.032878       2.007372                    0.995362      30.284334      83.707446       0.632001       0.376906      -1.119511      -0.054407      -0.027998       0.052606       0.080693      -0.069900      -0.009381      -0.033925       0.116099      -0.041548      -0.098233       0.000114       0.098119             11.667975       8.292634       2.455239      -0.888549      14.611601      -5.659687      12.099692          -0.000001
          164              O       4.894557       6.723448       1.443983      -0.661060      36.229644 0.58115081E+03  0.14280703E+05                                 8.746119                            7.489473       0.296175       2.114402                    0.996542      29.447558      78.900425       0.688653       0.361947      -1.133831      -0.012792      -0.077448      -0.037804       0.087126      -0.039086       0.031264       0.026383       0.086790      -0.010460      -0.075291       0.008628       0.066662              9.930269       8.772445       3.403309       2.496308      11.527430       3.502011       9.490933          -0.000000

******************************************************
Auxiliary information for the entire system
The total spin magnetic moment of the unit cell is   0.000003
The total net atomic charge of the unit cell is   0.000003
Accuracy of reproducing the electrostatic potential in the unit cell:
  The inner radius (bohr) =    5.0000
  The outer radius (bohr) =   12.0000
  Valid grid points have density less than (e/(bohr^3)) =    0.0001
  The number of valid grid points were=       567792
  The rms potential error without charges in kcal/mol is=      7.78331
  The rms potential error with partial charges in kcal/mol is=      2.04227
  The RRMSE value at monopole order=      0.26239
  The rms potential error with partial charges and cloud penetration in kcal/mol is=      2.03627
  The RRMSE value at monopole order with cloud penetration is=      0.26162
  The rms potential error with partial charges and atomic dipoles in kcal/mol is=      0.81446
  The RRMSE value at dipole order=      0.10464
  The rms potential error with partial charges, atomic dipoles and cloud penetration in kcal/mol is=      0.81466
  The RRMSE value at dipole order with cloud penetration=      0.10467

******************************************************
The electron densities and ab initio electrostatic potential were computed in VASP using the PBE functional and
projector augmented wave method. See the main text of the journal article for a description of computational details.
The atomic charges, dipoles, and quadrupoles were computed with the DDEC6 method as described in
(a) T. A. Manz and N. Gabaldon Limas, RSC Adv. 6 (2016) 47771-47801 DOI: 10.1039/c6ra04656h
(b) N. Gabaldon Limas and T. A. Manz, RSC Adv. 8 (2018) 2678-2707 DOI: 10.1039/c7ra11829e.
For each atom in the material, the electron cloud parameters were fit to the spherically averaged atom-in-material
electron density using radial positions for which this density was between 10^-4 and 10^-2 electrons per cubic bohr.
The polarizabilities, dispersion coefficients, and quantum Drude oscillator (QDO) parameters were fit using the MCLF method.
The magnetic structure of the system was optimized in VASP from the default ferromagnetic initial guess using spin polarization.
The atomic spin moments (ASMs) were computed on this optimized magnetic structure using the DDEC6 partition as inputs
to the method of T. A. Manz and D. S. Sholl, J. Chem. Theory Comput. 7 (2011) 4146-4164 DOI: 10.1021/ct200539n.
The RMSE and RRMSE were computed using a uniform grid with Ewald summation.
