# Supplementary material for: A collection of forcefield precursors for metal–organic frameworks
Source: RSC Adv. 2019 Nov 13;9(63):36492–507. doi: 10.1039/c9ra07327b (PMC9075174; doi:10.1039/c9ra07327b)
Supplement: RA-009-C9RA07327B-s4257 [file RA-009-C9RA07327B-s4257.xyz]

  164
jmolscript: load "" {1 1 1} spacegroup "x,y,z" unitcell [{     12.179900     0.000000     0.000000 }, {      0.000000    16.983600     0.000000 }, {      0.000000    -5.407968    25.206598 }]
Nd     5.802383     5.985129    10.548457     2.061759
Nd    -0.018879    14.056164    10.523503     2.076386
Nd     5.802383    -0.197313     2.054842     2.061759
Nd    -0.018879     8.715252     2.079796     2.076386
Nd     6.377517     5.590503    14.658141     2.061759
Nd     0.018879    -2.480532    14.683095     2.076386
Nd     6.377517    11.772945    23.151756     2.061760
Nd     0.018879     2.860380    23.126802     2.076386
H      8.704975     8.246717    14.599662     0.104968
H     10.048417    10.269401    14.987843     0.137445
H      5.964497     8.571571     6.024377     0.135425
H      7.307940     9.123160     4.070866     0.138103
H      3.267867     9.381435    15.184455     0.141369
H      2.109559    11.498803    14.854248     0.134738
H      8.704975     9.116731    23.210235     0.104968
H     10.048417     7.094047    22.822054     0.137445
H      5.964497    14.199845     6.578922     0.135425
H      7.307940    13.648256     8.532433     0.138103
H      3.267867     7.982013    22.625442     0.141369
H      2.109559     5.864645    22.955649     0.134738
H      3.474925     3.328915    10.606936     0.104968
H      2.131482     1.306231    10.218755     0.137445
H      6.215403     3.004061    19.182221     0.135425
H      4.871960     2.452472    21.135732     0.138103
H      8.912033     2.194197    10.022143     0.141369
H     10.070341     0.076829    10.352350     0.134738
H      3.474925     2.458901     1.996363     0.104968
H      2.131482     4.481585     2.384544     0.137445
H      6.215403    -2.624213    18.627676     0.135425
H      4.871960    -2.072624    16.674165     0.138103
H      8.912033     3.593619     2.581156     0.141369
H     10.070341     5.710987     2.250949     0.134738
C      8.769528     8.580385    12.593216    -0.121384
C      9.013126     8.798640    13.919083    -0.142810
C      9.806037     9.964837    14.143422    -0.109539
C     10.159255    10.569329    13.004084    -0.112029
C      7.920589     7.546183    11.983217     0.659887
C     10.929024    11.815867    12.885613     0.703169
C      7.389545     7.330502     6.687310    -0.092193
C      6.804910     8.207067     5.863055    -0.121036
C      7.577116     8.529167     4.733799    -0.108549
C      8.771964     7.866190     4.728758    -0.110465
C      6.858502     6.791839     7.955202     0.623498
C      9.874245     8.037108     3.765866     0.594448
C      3.834233     9.353960    13.238505    -0.121744
C      3.230109     9.823296    14.367761    -0.106053
C      2.545599    11.036265    14.176191    -0.101781
C      2.599191    11.454582    12.875530    -0.113564
C      4.642978     8.122913    13.039373     0.682867
C      1.948784    12.622232    12.230241     0.663539
C      8.769528    14.191031     0.010083    -0.121384
C      9.013126     8.564808    23.890814    -0.142810
C      9.806037     7.398611    23.666475    -0.109539
C     10.159255     6.794119    24.805813    -0.112029
C      7.920589    15.225233     0.620082     0.659887
C     10.929024     5.547581    24.924284     0.703169
C      7.389545    15.440914     5.915989    -0.092193
C      6.804910    14.564349     6.740244    -0.121036
C      7.577116    14.242249     7.869500    -0.108549
C      8.771964    14.905226     7.874541    -0.110465
C      6.858502    -1.004023     4.648097     0.623498
C      9.874245    14.734308     8.837433     0.594448
C      3.834233     8.009488    24.571392    -0.121744
C      3.230109     7.540152    23.442136    -0.106053
C      2.545599     6.327183    23.633706    -0.101781
C      2.599191     5.908866    24.934367    -0.113564
C      4.642978     9.240535    24.770524     0.682867
C      1.948784    10.149184     0.373058     0.663539
C      3.410372     2.995247    12.613382    -0.121384
C      3.166774     2.776992    11.287515    -0.142810
C      2.373863     1.610795    11.063176    -0.109539
C      2.020645     1.006303    12.202514    -0.112029
C      4.259311     4.029449    13.223381     0.659887
C      1.250876    -0.240235    12.320985     0.703169
C      4.790355     4.245130    18.519288    -0.092193
C      5.374990     3.368565    19.343543    -0.121036
C      4.602784     3.046465    20.472799    -0.108549
C      3.407936     3.709442    20.477840    -0.110465
C      5.321398     4.783793    17.251396     0.623498
C      2.305655     3.538524    21.440732     0.594448
C      8.345667     2.221672    11.968093    -0.121744
C      8.949791     1.752336    10.838837    -0.106053
C      9.634301     0.539367    11.030407    -0.101780
C      9.580709     0.121050    12.331068    -0.113564
C      7.536922     3.452719    12.167225     0.682867
C     10.231116    -1.046600    12.976357     0.663539
C      3.410372     2.792569    -0.010083    -0.121384
C      3.166774     3.010824     1.315784    -0.142810
C      2.373863     4.177021     1.540123    -0.109539
C      2.020645     4.781513     0.400785    -0.112029
C      4.259311    -3.649601    24.586516     0.659887
C      1.250876     6.028051     0.282314     0.703169
C      4.790355    -3.865282    19.290609    -0.092193
C      5.374990    -2.988717    18.466354    -0.121036
C      4.602784    -2.666617    17.337098    -0.108549
C      3.407936    -3.329594    17.332057    -0.110465
C      5.321398    -4.403945    20.558501     0.623498
C      2.305655    -3.158676    16.369165     0.594448
C      8.345667     3.566144     0.635206    -0.121744
C      8.949791     4.035480     1.764462    -0.106053
C      9.634301     5.248449     1.572892    -0.101780
C      9.580709     5.666766     0.272231    -0.113564
C      7.536922     2.335097     0.436074     0.682867
C     10.231116     1.426448    24.833540     0.663539
S      9.527118     9.759353    11.654523     0.193931
S      8.920559     6.850064     6.087141     0.146194
S      3.524863    10.381770    11.899279     0.153800
S      9.527118    13.012063     0.948776     0.193931
S      8.920559    -1.062248     6.516158     0.146193
S      3.524863    12.389646     0.704020     0.153800
S      2.652782     1.816279    13.552075     0.193931
S      3.259341     4.725568    19.119457     0.146193
S      8.655037     1.193862    13.307319     0.153800
S      2.652782    -1.436431    24.257822     0.193931
S      3.259341    12.637880    18.690440     0.146193
S      8.655037    -0.814014    24.502578     0.153800
O      7.411469     6.661059    12.744456    -0.777021
O      7.715967     7.585595    10.778341    -0.549531
O     11.248138    12.148935    11.721068    -0.672912
O     11.193328    12.418538    13.931687    -0.668303
O      7.437047     5.855487     8.519830    -0.636176
O      5.818338     7.307831     8.431607    -0.682640
O      9.730522     8.898482     2.838263    -0.630376
O     10.915626     7.365546     3.864171    -0.673689
O      4.987669     7.866650    11.874828    -0.669065
O      4.871960     7.435760    14.065282    -0.656666
O      2.010901    12.701484    10.990077    -0.666223
O      1.373893    13.483107    12.943588    -0.707777
O      7.411469    10.702389    25.065441    -0.777021
O      7.715967    15.185821     1.824958    -0.549531
O     11.248138    10.622481     0.882231    -0.672912
O     11.193328     4.944910    23.878210    -0.668303
O      7.437047    -0.067671     4.083469    -0.636176
O      5.818338    15.463585     4.171692    -0.682640
O      9.730522    13.872934     9.765036    -0.630376
O     10.915626    -1.577730     8.739128    -0.673689
O      4.987669    14.904766     0.728471    -0.669065
O      4.871960     9.927688    23.744615    -0.656666
O      2.010901    10.069932     1.613222    -0.666223
O      1.373893     3.880341    24.866309    -0.707777
O      4.768431     4.914573    12.462142    -0.777021
O      4.463933     3.990037    14.428257    -0.549530
O      0.931762    -0.573303    13.485530    -0.672912
O      0.986572    -0.842906    11.274911    -0.668303
O      4.742853     5.720145    16.686768    -0.636176
O      6.361562     4.267801    16.774991    -0.682640
O      2.449378     2.677150    22.368335    -0.630376
O      1.264274     4.210086    21.342427    -0.673689
O      7.192231     3.708982    13.331770    -0.669065
O      7.307940     4.139872    11.141316    -0.656666
O     10.168999    -1.125852    14.216521    -0.666223
O     10.806007    -1.907475    12.263010    -0.707777
O      4.768431     0.873243     0.141157    -0.777021
O      4.463933    -3.610189    23.381640    -0.549531
O      0.931762     0.953151    24.324367    -0.672912
O      0.986572     6.630722     1.328388    -0.668303
O      4.742853    11.643303    21.123129    -0.636176
O      6.361562    -3.887953    21.034906    -0.682640
O      2.449378    -2.297302    15.441562    -0.630376
O      1.264274    13.153362    16.467470    -0.673689
O      7.192231    -3.329134    24.478127    -0.669065
O      7.307940     1.647944     1.461983    -0.656666
O     10.168999     1.505700    23.593376    -0.666223
O     10.806007     7.695291     0.340289    -0.707777

The following XYZ coordinates are in angstroms. Other properties are in atomic units.
The sperically averaged electron density of each atom fit to a function of the form exp(a - br)
eigen_1, eigen_2 and eigen_3 are the three eigenvalues of traceless quadrupole moment tensor
  atom number  atomic symbol              X              Y              Z     net charge C6 coefficient C8 coefficient C10 coefficient fluctuating dipole atomic polarizability isotropic forcefield polarizability              a              b squared Pearson coefficient          <r^3>          <r^4>         wp_QDO          m_QDO          q_QDO       dipole_x       dipole_y       dipole_z         dipole            Qxy            Qxz            Qyz     Q(x^2-y^2)  Q(3z^2 - R^2)        eigen_1        eigen_2        eigen_3 static polarizability      alpha(xx)      alpha(xy)      alpha(xz)      alpha(yy)      alpha(yz)      alpha(zz) atomic spin moment
            1             Nd       5.802383       5.985129      10.548457       2.061759     140.795647 0.32960739E+04  0.11495177E+06                                17.842471                           15.310730       2.597382       2.460625                    0.999736      85.879672     208.521568       0.658508       0.266702      -1.330676       0.013300       0.019012       0.022140       0.032071      -0.002238       0.073503       0.077094       0.054872      -0.327788      -0.163085       0.048226       0.114859             21.516576      17.318189       2.320253      -4.836160      22.122264      -3.527293      25.109274           0.000021
            2             Nd      -0.018879      14.056164      10.523503       2.076386     134.004320 0.31296335E+04  0.10770291E+06                                17.203182                           14.858613       2.636977       2.476293                    0.999735      85.134554     205.094971       0.672787       0.264542      -1.333872      -0.024084      -0.000446       0.008595       0.025575       0.039364      -0.163216       0.092947      -0.108900       0.157976      -0.220105       0.035633       0.184471             20.637861      22.357432      -3.666063       6.346393      21.054711      -2.572665      18.501438           0.000012
            3             Nd       5.802383      -0.197313       2.054842       2.061759     140.795635 0.32960735E+04  0.11495175E+06                                17.842470                           15.310729       2.597381       2.460625                    0.999736      85.879668     208.521555       0.658508       0.266702      -1.330676       0.013300      -0.019012      -0.022140       0.032071       0.002238      -0.073503       0.077094       0.054872      -0.327788      -0.163085       0.048226       0.114859             21.516574      17.318188      -2.320253       4.836159      22.122264      -3.527293      25.109271           0.000016
            4             Nd      -0.018879       8.715252       2.079796       2.076386     134.004274 0.31296322E+04  0.10770285E+06                                17.203178                           14.858610       2.636977       2.476293                    0.999735      85.134545     205.094937       0.672787       0.264542      -1.333872      -0.024084       0.000446      -0.008595       0.025575      -0.039364       0.163216       0.092947      -0.108900       0.157975      -0.220104       0.035633       0.184471             20.637855      22.357426       3.666060      -6.346390      21.054707      -2.572663      18.501432           0.000019
            5             Nd       6.377517       5.590503      14.658141       2.061759     140.795645 0.32960738E+04  0.11495177E+06                                17.842471                           15.310730       2.597382       2.460625                    0.999736      85.879671     208.521566       0.658508       0.266702      -1.330676      -0.013300      -0.019013      -0.022140       0.032071      -0.002239       0.073503       0.077093       0.054872      -0.327788      -0.163085       0.048226       0.114859             21.516575      17.318189       2.320252      -4.836160      22.122265      -3.527293      25.109273           0.000012
            6             Nd       0.018879      -2.480532      14.683095       2.076386     134.004277 0.31296323E+04  0.10770285E+06                                17.203178                           14.858610       2.636977       2.476293                    0.999735      85.134547     205.094940       0.672787       0.264542      -1.333872       0.024084       0.000446      -0.008595       0.025575       0.039364      -0.163216       0.092947      -0.108900       0.157975      -0.220104       0.035633       0.184471             20.637855      22.357427      -3.666061       6.346392      21.054706      -2.572664      18.501433           0.000017
            7             Nd       6.377517      11.772945      23.151756       2.061760     140.795622 0.32960731E+04  0.11495173E+06                                17.842468                           15.310728       2.597381       2.460625                    0.999736      85.879667     208.521547       0.658508       0.266702      -1.330676      -0.013300       0.019012       0.022140       0.032071       0.002238      -0.073503       0.077093       0.054871      -0.327788      -0.163085       0.048226       0.114859             21.516573      17.318187      -2.320253       4.836160      22.122261      -3.527293      25.109271           0.000020
            8             Nd       0.018879       2.860380      23.126802       2.076386     134.004274 0.31296322E+04  0.10770285E+06                                17.203178                           14.858610       2.636977       2.476293                    0.999735      85.134547     205.094940       0.672787       0.264542      -1.333872       0.024084      -0.000446       0.008595       0.025575      -0.039364       0.163216       0.092947      -0.108900       0.157975      -0.220104       0.035633       0.184471             20.637855      22.357426       3.666061      -6.346391      21.054706      -2.572663      18.501432           0.000017
            9              H       8.704975       8.246717      14.599662       0.104968       1.317642 0.98190570E+01  0.10001369E+03                                 1.883152                            1.757633      -1.035229       2.373179                    0.997929       3.495987       9.511723       0.509681       1.179825      -0.733959      -0.004764      -0.014264       0.029009       0.032676       0.006573       0.003400      -0.000558      -0.007138       0.053619      -0.016714      -0.001536       0.018250              1.941616       1.739002       0.369577      -0.254800       2.037865      -0.450525       2.047980           0.000001
           10              H      10.048417      10.269401      14.987843       0.137445       1.035832 0.73081340E+01  0.68671611E+02                                 1.569861                            1.491428      -0.815959       2.509671                    0.999653       3.010194       7.693573       0.571092       1.141378      -0.745112       0.010386       0.012932       0.036317       0.039925       0.008999       0.002640      -0.000214      -0.004566       0.045291      -0.016986       0.001582       0.015403              1.590545       1.410636       0.157494       0.203369       1.449210       0.228322       1.911791           0.000001
           11              H       5.964497       8.571571       6.024377       0.135425       1.065097 0.74932323E+01  0.70846032E+02                                 1.599055                            1.509552      -0.796863       2.516302                    0.999720       3.038672       7.787971       0.568069       1.140403      -0.745340      -0.034307       0.016839       0.008003       0.039046      -0.011762      -0.003209      -0.008726       0.011563      -0.004727      -0.017545       0.003369       0.014176              1.625927       1.993370      -0.292060      -0.162661       1.439907       0.014532       1.444504          -0.000001
           12              H       7.307940       9.123160       4.070866       0.138103       1.055713 0.74008543E+01  0.70122045E+02                                 1.624866                            1.527609      -0.779168       2.527784                    0.999780       3.057637       7.980223       0.546713       1.182426      -0.734772      -0.012096       0.027283      -0.029690       0.042097      -0.011346      -0.000817      -0.011150       0.007340       0.005381      -0.017743       0.003084       0.014659              1.664464       1.440594      -0.162333       0.119407       1.683904      -0.430147       1.868892          -0.000000
           13              H       3.267867       9.381435      15.184455       0.141369       1.047917 0.75053554E+01  0.71624682E+02                                 1.645799                            1.562381      -0.771269       2.535717                    0.999791       3.060630       8.113604       0.526236       1.219647      -0.726426      -0.000054      -0.020534       0.036030       0.041470      -0.007337      -0.006049      -0.007057      -0.012101       0.031501      -0.017401       0.003007       0.014394              1.665150       1.361401      -0.106276       0.037600       1.651260      -0.342789       1.982788           0.000001
           14              H       2.109559      11.498803      14.854248       0.134738       0.980718 0.68279479E+01  0.65085028E+02                                 1.695580                            1.577228      -1.025472       2.408001                    0.997465       3.467125       9.886320       0.470311       1.366249      -0.690395      -0.015219       0.017382       0.031422       0.039001      -0.003121      -0.005207      -0.003909      -0.008355       0.027977      -0.011720       0.000220       0.011499              1.763294       1.587488      -0.314802      -0.265295       1.815803       0.448877       1.886592           0.000000
           15              H       8.704975       9.116731      23.210235       0.104968       1.317643 0.98190625E+01  0.10001376E+03                                 1.883152                            1.757633      -1.035229       2.373179                    0.997929       3.495988       9.511726       0.509681       1.179825      -0.733959      -0.004764       0.014264      -0.029009       0.032676      -0.006573      -0.003400      -0.000558      -0.007138       0.053619      -0.016714      -0.001536       0.018250              1.941616       1.739002      -0.369577       0.254800       2.037866      -0.450525       2.047981           0.000001
           16              H      10.048417       7.094047      22.822054       0.137445       1.035833 0.73081407E+01  0.68671691E+02                                 1.569862                            1.491429      -0.815959       2.509671                    0.999653       3.010195       7.693577       0.571091       1.141379      -0.745112       0.010386      -0.012932      -0.036317       0.039925      -0.008999      -0.002640      -0.000214      -0.004566       0.045291      -0.016986       0.001582       0.015403              1.590546       1.410637      -0.157494      -0.203369       1.449211       0.228322       1.911792           0.000001
           17              H       5.964497      14.199845       6.578922       0.135425       1.065097 0.74932285E+01  0.70845987E+02                                 1.599055                            1.509552      -0.796863       2.516302                    0.999720       3.038671       7.787968       0.568069       1.140403      -0.745340      -0.034307      -0.016839      -0.008003       0.039046       0.011762       0.003209      -0.008726       0.011563      -0.004727      -0.017545       0.003369       0.014176              1.625927       1.993370       0.292060       0.162661       1.439907       0.014532       1.444504          -0.000001
           18              H       7.307940      13.648256       8.532433       0.138103       1.055712 0.74008495E+01  0.70121984E+02                                 1.624865                            1.527608      -0.779167       2.527784                    0.999780       3.057636       7.980218       0.546713       1.182425      -0.734772      -0.012096      -0.027283       0.029690       0.042097       0.011346       0.000817      -0.011150       0.007340       0.005381      -0.017743       0.003084       0.014659              1.664463       1.440593       0.162333      -0.119406       1.683903      -0.430146       1.868891          -0.000000
           19              H       3.267867       7.982013      22.625442       0.141369       1.047916 0.75053537E+01  0.71624660E+02                                 1.645799                            1.562381      -0.771269       2.535717                    0.999791       3.060630       8.113603       0.526236       1.219647      -0.726426      -0.000054       0.020534      -0.036030       0.041470       0.007337       0.006049      -0.007057      -0.012101       0.031501      -0.017401       0.003007       0.014394              1.665149       1.361401       0.106276      -0.037600       1.651259      -0.342789       1.982787           0.000001
           20              H       2.109559       5.864645      22.955649       0.134738       0.980717 0.68279473E+01  0.65085022E+02                                 1.695580                            1.577228      -1.025472       2.408001                    0.997465       3.467125       9.886321       0.470311       1.366250      -0.690395      -0.015219      -0.017382      -0.031422       0.039001       0.003121       0.005207      -0.003909      -0.008355       0.027977      -0.011720       0.000220       0.011499              1.763295       1.587488       0.314802       0.265295       1.815803       0.448877       1.886592           0.000000
           21              H       3.474925       3.328915      10.606936       0.104968       1.317642 0.98190532E+01  0.10001364E+03                                 1.883151                            1.757632      -1.035229       2.373179                    0.997929       3.495987       9.511721       0.509682       1.179825      -0.733959       0.004764       0.014264      -0.029009       0.032676       0.006573       0.003400      -0.000558      -0.007138       0.053619      -0.016714      -0.001536       0.018250              1.941615       1.739001       0.369577      -0.254800       2.037864      -0.450524       2.047979           0.000001
           22              H       2.131482       1.306231      10.218755       0.137445       1.035832 0.73081347E+01  0.68671617E+02                                 1.569861                            1.491428      -0.815958       2.509671                    0.999653       3.010194       7.693572       0.571092       1.141378      -0.745112      -0.010386      -0.012932      -0.036317       0.039925       0.008999       0.002640      -0.000214      -0.004566       0.045291      -0.016986       0.001582       0.015403              1.590545       1.410636       0.157494       0.203370       1.449210       0.228322       1.911790           0.000001
           23              H       6.215403       3.004061      19.182221       0.135425       1.065096 0.74932219E+01  0.70845906E+02                                 1.599054                            1.509551      -0.796863       2.516302                    0.999720       3.038670       7.787963       0.568070       1.140403      -0.745340       0.034307      -0.016839      -0.008003       0.039046      -0.011762      -0.003209      -0.008726       0.011563      -0.004727      -0.017545       0.003369       0.014176              1.625926       1.993368      -0.292060      -0.162661       1.439906       0.014532       1.444503          -0.000001
           24              H       4.871960       2.452472      21.135732       0.138103       1.055713 0.74008537E+01  0.70122037E+02                                 1.624865                            1.527609      -0.779167       2.527784                    0.999780       3.057637       7.980222       0.546713       1.182426      -0.734772       0.012096      -0.027283       0.029690       0.042097      -0.011346      -0.000817      -0.011150       0.007340       0.005381      -0.017743       0.003084       0.014659              1.664463       1.440594      -0.162333       0.119407       1.683904      -0.430147       1.868892          -0.000001
           25              H       8.912033       2.194197      10.022143       0.141369       1.047917 0.75053558E+01  0.71624690E+02                                 1.645800                            1.562382      -0.771269       2.535717                    0.999791       3.060630       8.113605       0.526236       1.219647      -0.726425       0.000054       0.020534      -0.036030       0.041470      -0.007337      -0.006049      -0.007057      -0.012101       0.031501      -0.017401       0.003007       0.014394              1.665150       1.361402      -0.106276       0.037600       1.651260      -0.342789       1.982788           0.000001
           26              H      10.070341       0.076829      10.352350       0.134738       0.980718 0.68279479E+01  0.65085028E+02                                 1.695580                            1.577228      -1.025472       2.408001                    0.997465       3.467125       9.886320       0.470311       1.366249      -0.690395       0.015219      -0.017382      -0.031422       0.039001      -0.003121      -0.005207      -0.003909      -0.008355       0.027977      -0.011720       0.000220       0.011499              1.763294       1.587488      -0.314802      -0.265295       1.815803       0.448877       1.886592           0.000000
           27              H       3.474925       2.458901       1.996363       0.104968       1.317643 0.98190677E+01  0.10001383E+03                                 1.883153                            1.757634      -1.035229       2.373179                    0.997929       3.495989       9.511731       0.509681       1.179825      -0.733959       0.004764      -0.014264       0.029009       0.032676      -0.006573      -0.003400      -0.000558      -0.007138       0.053619      -0.016714      -0.001536       0.018250              1.941617       1.739003      -0.369577       0.254800       2.037867      -0.450525       2.047982           0.000001
           28              H       2.131482       4.481585       2.384544       0.137445       1.035833 0.73081411E+01  0.68671696E+02                                 1.569862                            1.491429      -0.815958       2.509671                    0.999653       3.010195       7.693577       0.571091       1.141379      -0.745112      -0.010386       0.012932       0.036317       0.039925      -0.008999      -0.002640      -0.000214      -0.004566       0.045291      -0.016986       0.001582       0.015403              1.590546       1.410637      -0.157494      -0.203370       1.449211       0.228322       1.911792           0.000001
           29              H       6.215403      -2.624213      18.627676       0.135425       1.065096 0.74932230E+01  0.70845915E+02                                 1.599053                            1.509551      -0.796863       2.516302                    0.999720       3.038671       7.787964       0.568070       1.140402      -0.745341       0.034307       0.016839       0.008003       0.039046       0.011762       0.003209      -0.008726       0.011563      -0.004727      -0.017545       0.003369       0.014176              1.625925       1.993368       0.292060       0.162660       1.439906       0.014532       1.444503          -0.000001
           30              H       4.871960      -2.072624      16.674165       0.138103       1.055713 0.74008532E+01  0.70122028E+02                                 1.624865                            1.527609      -0.779167       2.527784                    0.999780       3.057637       7.980221       0.546713       1.182425      -0.734772       0.012096       0.027283      -0.029690       0.042097       0.011346       0.000817      -0.011150       0.007340       0.005381      -0.017743       0.003084       0.014659              1.664463       1.440593       0.162333      -0.119407       1.683904      -0.430147       1.868892          -0.000000
           31              H       8.912033       3.593619       2.581156       0.141369       1.047916 0.75053537E+01  0.71624660E+02                                 1.645799                            1.562381      -0.771269       2.535717                    0.999791       3.060630       8.113603       0.526236       1.219647      -0.726426       0.000054      -0.020534       0.036030       0.041470       0.007337       0.006049      -0.007057      -0.012101       0.031501      -0.017401       0.003007       0.014394              1.665149       1.361401       0.106276      -0.037600       1.651259      -0.342789       1.982787           0.000001
           32              H      10.070341       5.710987       2.250949       0.134738       0.980718 0.68279479E+01  0.65085028E+02                                 1.695580                            1.577228      -1.025472       2.408001                    0.997465       3.467125       9.886320       0.470311       1.366249      -0.690395       0.015219       0.017382       0.031422       0.039001       0.003121       0.005207      -0.003909      -0.008355       0.027977      -0.011720       0.000220       0.011499              1.763294       1.587488       0.314802       0.265295       1.815803       0.448877       1.886592           0.000000
           33              C       8.769528       8.580385      12.593216      -0.121384      47.314454 0.52881744E+03  0.12998841E+05                                11.510951                            7.711169      -0.102349       1.950222                    0.999082      29.559968      85.648877       0.590937       0.421663      -1.065576       0.012602       0.020073       0.017292       0.029338      -0.005225      -0.003564      -0.008437      -0.014675      -0.008731      -0.012385      -0.001313       0.013698             15.811216      15.383255      11.428588       4.363583      20.253313       5.032528      11.797080          -0.000001
           34              C       9.013126       8.798640      13.919083      -0.142810      34.953392 0.44491529E+03  0.10561852E+05                                 9.351025                            7.048980       0.013294       1.956125                    0.999672      30.650581      89.684277       0.616080       0.418800      -1.058530       0.014214       0.024305       0.000494       0.028161      -0.004242       0.007540       0.000813      -0.000507       0.060407      -0.015413      -0.006488       0.021901             11.219254      10.024560       6.521415       0.702588      13.779074       0.218999       9.854126          -0.000000
           35              C       9.806037       9.964837      14.143422      -0.109539      32.454686 0.40397248E+03  0.93336838E+04                                 8.881879                            6.706090       0.094732       2.002748                    0.999695      28.999633      82.910220       0.635019       0.417463      -1.062504      -0.013227      -0.016369      -0.005846       0.021841      -0.003266       0.005607       0.001374       0.000451      -0.004800      -0.007305       0.001218       0.006087             10.634900       9.486462       6.169911       0.464307      13.123090       0.088661       9.295147          -0.000000
           36              C      10.159255      10.569329      13.004084      -0.112029      46.739478 0.50372204E+03  0.12214405E+05                                11.395400                            7.490706      -0.027942       1.978752                    0.999187      28.923830      82.837738       0.604699       0.417721      -1.069654      -0.020590      -0.027143       0.005676       0.034538      -0.008397       0.004150       0.008856       0.005050       0.047665      -0.019334       0.000638       0.018696             15.932338      14.680320      12.311733      -1.103811      23.804574      -2.093936       9.312119          -0.000001
           37              C       7.920589       7.546183      11.983217       0.659887      23.336686 0.22944941E+03  0.46885187E+04                                 7.720880                            5.471351      -0.202422       2.000218                    0.999402      22.121510      63.196580       0.612666       0.489253      -1.002393      -0.021541      -0.051013      -0.004595       0.055565      -0.106067      -0.040826       0.002943       0.020809      -0.129230      -0.097759      -0.036314       0.134073              9.725230       8.763128       5.228110       1.358138      11.185071       0.993600       9.227490          -0.000001
           38              C      10.929024      11.815867      12.885613       0.703169      21.454211 0.22015777E+03  0.44623286E+04                                 7.419646                            5.427946      -0.286809       1.986271                    0.998979      21.627191      61.983662       0.602158       0.501844      -0.993830       0.027877       0.054334      -0.001496       0.061086      -0.089461       0.017561      -0.016596       0.106965      -0.103804      -0.087590      -0.037393       0.124983              9.200219       7.869843       5.074589      -0.187921      12.058229      -0.430784       7.672586          -0.000001
           39              C       7.389545       7.330502       6.687310      -0.092193      48.371817 0.50960039E+03  0.12410299E+05                                11.690862                            7.586062      -0.070872       1.967215                    0.998944      29.018062      83.670742       0.593908       0.423481      -1.064498       0.008645       0.018812      -0.017208       0.026921      -0.021684      -0.011278       0.008816       0.011549      -0.030520      -0.017358      -0.014987       0.032345             16.536849      10.781360       1.212068      -7.020449      10.445579      -8.451237      28.383608          -0.000001
           40              C       6.804910       8.207067       5.863055      -0.121036      33.010465 0.40543905E+03  0.93862052E+04                                 8.974583                            6.728664       0.066886       1.991566                    0.999675      29.238094      83.971235       0.631798       0.418758      -1.060533       0.015873       0.010492      -0.008142       0.020696      -0.004039      -0.006031       0.002031       0.000556       0.018573      -0.007823      -0.002391       0.010215             10.718829      10.254426      -0.897683      -3.621922       7.479402      -3.518072      14.422660          -0.000001
           41              C       7.577116       8.529167       4.733799      -0.108549      32.667897 0.41155388E+03  0.95578606E+04                                 8.909720                            6.775831       0.065456       1.993009                    0.999649      29.142102      83.666520       0.630438       0.418340      -1.061423      -0.005786      -0.000960       0.014904       0.016016      -0.004219      -0.004413      -0.006653       0.003751       0.018419      -0.011334       0.001546       0.009788             10.505774      10.657424      -1.059817      -3.894000       7.368429      -2.986631      13.491470          -0.000002
           42              C       8.771964       7.866190       4.728758      -0.110465      48.204464 0.53767314E+03  0.13272577E+05                                11.642647                            7.790054      -0.130951       1.939833                    0.998986      29.664584      86.156714       0.586240       0.423247      -1.064492      -0.023314       0.003148       0.012369       0.026579      -0.020397      -0.000840      -0.019272      -0.012713       0.030507      -0.030529       0.000873       0.029656             15.862053      19.137631      -0.299481     -11.726027       7.824951      -2.112513      20.623577          -0.000001
           43              C       6.858502       6.791839       7.955202       0.623498      25.282491 0.24855705E+03  0.51731019E+04                                 8.142217                            5.677206      -0.221054       1.979893                    0.999416      22.829667      65.471471       0.605211       0.486267      -1.005568      -0.006885       0.013401       0.033643       0.036863       0.029439       0.079024       0.074358      -0.021637      -0.117591      -0.112915      -0.009477       0.122393             10.543320       7.695277      -0.431825      -3.594595       7.771724      -4.138966      16.162960           0.000000
           44              C       9.874245       8.037108       3.765866       0.594448      25.238043 0.26272256E+03  0.55337639E+04                                 8.046550                            5.790115      -0.135258       1.996403                    0.999682      23.324711      66.879194       0.607679       0.478529      -1.011515       0.012380      -0.013538      -0.032537       0.037352       0.007345       0.073893       0.064316      -0.090136       0.018760      -0.107038      -0.002323       0.109361             10.034918      11.470000      -0.607661      -5.510718       6.696718      -1.772015      11.938036          -0.000001
           45              C       3.834233       9.353960      13.238505      -0.121744      50.041953 0.53887429E+03  0.13271408E+05                                11.874081                            7.724658      -0.041292       1.964105                    0.999138      29.577424      85.001282       0.598927       0.415243      -1.072667      -0.021075       0.026956       0.017678       0.038513       0.002990      -0.002327      -0.024108      -0.022193       0.054654      -0.020656      -0.015120       0.035776             16.742782      15.420222     -12.837919      -3.162611      24.763771       3.236596      10.044353          -0.000000
           46              C       3.230109       9.823296      14.367761      -0.106053      32.625974 0.40298263E+03  0.93084819E+04                                 8.894308                            6.680226       0.104084       2.008129                    0.999690      28.923536      82.780369       0.638537       0.415267      -1.063520      -0.010548       0.014193      -0.007838       0.019343      -0.000815      -0.003468      -0.004412      -0.018394      -0.006767      -0.010046      -0.001676       0.011722             10.639256       8.647398      -5.721180      -1.025413      13.949925      -0.130870       9.320445           0.000000
           47              C       2.545599      11.036265      14.176191      -0.101781      33.598456 0.43093987E+03  0.10160480E+05                                 9.239272                            7.029245       0.030289       1.990085                    0.999276      29.377220      85.988185       0.604194       0.429964      -1.050381       0.014721      -0.014255       0.001613       0.020555       0.009664      -0.000944      -0.004362      -0.004937      -0.001472      -0.010150      -0.001431       0.011581             11.000316       8.833017      -5.800344      -0.557418      14.214820       0.163366       9.953110          -0.000001
           48              C       2.599191      11.454582      12.875530      -0.113564      45.057154 0.53868585E+03  0.13298843E+05                                11.157371                            7.799885       0.013163       1.989362                    0.998996      29.497737      85.571265       0.585809       0.423518      -1.064721       0.015289      -0.020211       0.023525       0.034578      -0.005373      -0.013068       0.017159      -0.026465       0.025764      -0.023053      -0.006526       0.029579             14.810463      12.532024      -9.585762       2.538579      20.552234      -5.015706      11.347132          -0.000002
           49              C       4.642978       8.122913      13.039373       0.682867      23.058542 0.23097855E+03  0.47285416E+04                                 7.704622                            5.514900      -0.265890       1.982045                    0.999112      22.026493      63.024226       0.605921       0.493782      -0.999889       0.030172      -0.052812      -0.006134       0.061132       0.096115      -0.005893      -0.001278       0.092010      -0.116104      -0.087295      -0.038809       0.126104              9.700789       8.102788      -5.202257      -1.413368      12.608187       0.483484       8.391392          -0.000000
           50              C       1.948784      12.622232      12.230241       0.663539      22.458172 0.23662448E+03  0.48745897E+04                                 7.543020                            5.568875      -0.234843       1.985807                    0.999276      22.385370      64.300912       0.604952       0.491481      -1.000825       0.004239       0.060671      -0.013709       0.062345       0.107384      -0.019648       0.027695       0.061982      -0.113788      -0.109012      -0.021725       0.130737              9.205801       7.816884      -4.657435       0.619287      11.412976      -1.309196       8.387541          -0.000000
           51              C       8.769528      14.191031       0.010083      -0.121384      47.314453 0.52881741E+03  0.12998840E+05                                11.510951                            7.711169      -0.102349       1.950222                    0.999082      29.559967      85.648876       0.590937       0.421663      -1.065576       0.012602      -0.020073      -0.017292       0.029338       0.005225       0.003564      -0.008437      -0.014675      -0.008731      -0.012385      -0.001313       0.013698             15.811217      15.383256     -11.428588      -4.363583      20.253314       5.032528      11.797081          -0.000000
           52              C       9.013126       8.564808      23.890814      -0.142810      34.953394 0.44491530E+03  0.10561852E+05                                 9.351025                            7.048980       0.013294       1.956125                    0.999672      30.650582      89.684283       0.616080       0.418800      -1.058530       0.014214      -0.024305      -0.000494       0.028161       0.004242      -0.007540       0.000813      -0.000507       0.060407      -0.015413      -0.006488       0.021901             11.219255      10.024561      -6.521416      -0.702589      13.779075       0.218999       9.854127          -0.000000
           53              C       9.806037       7.398611      23.666475      -0.109539      32.454688 0.40397249E+03  0.93336841E+04                                 8.881880                            6.706090       0.094732       2.002748                    0.999695      28.999634      82.910228       0.635019       0.417463      -1.062503      -0.013227       0.016369       0.005846       0.021841       0.003266      -0.005607       0.001374       0.000451      -0.004800      -0.007306       0.001218       0.006087             10.634901       9.486463      -6.169912      -0.464307      13.123091       0.088661       9.295148           0.000000
           54              C      10.159255       6.794119      24.805813      -0.112029      46.739474 0.50372197E+03  0.12214403E+05                                11.395400                            7.490706      -0.027942       1.978752                    0.999187      28.923828      82.837733       0.604698       0.417721      -1.069654      -0.020590       0.027143      -0.005676       0.034538       0.008397      -0.004150       0.008856       0.005050       0.047665      -0.019334       0.000638       0.018696             15.932337      14.680320     -12.311733       1.103811      23.804573      -2.093937       9.312119          -0.000001
           55              C       7.920589      15.225233       0.620082       0.659887      23.336686 0.22944941E+03  0.46885186E+04                                 7.720880                            5.471351      -0.202423       2.000218                    0.999402      22.121510      63.196582       0.612666       0.489253      -1.002393      -0.021541       0.051013       0.004595       0.055565       0.106067       0.040826       0.002943       0.020809      -0.129231      -0.097759      -0.036314       0.134073              9.725230       8.763128      -5.228110      -1.358138      11.185072       0.993600       9.227490          -0.000001
           56              C      10.929024       5.547581      24.924284       0.703169      21.454210 0.22015776E+03  0.44623284E+04                                 7.419646                            5.427946      -0.286809       1.986271                    0.998979      21.627191      61.983663       0.602158       0.501844      -0.993830       0.027877      -0.054334       0.001496       0.061086       0.089461      -0.017561      -0.016596       0.106965      -0.103804      -0.087590      -0.037393       0.124983              9.200219       7.869843      -5.074589       0.187921      12.058229      -0.430784       7.672586          -0.000001
           57              C       7.389545      15.440914       5.915989      -0.092193      48.371811 0.50960035E+03  0.12410298E+05                                11.690860                            7.586061      -0.070872       1.967215                    0.998944      29.018061      83.670735       0.593908       0.423481      -1.064498       0.008645      -0.018812       0.017208       0.026921       0.021684       0.011278       0.008816       0.011549      -0.030520      -0.017358      -0.014987       0.032345             16.536846      10.781358      -1.212067       7.020448      10.445577      -8.451236      28.383603          -0.000001
           58              C       6.804910      14.564349       6.740244      -0.121036      33.010458 0.40543897E+03  0.93862025E+04                                 8.974580                            6.728663       0.066886       1.991566                    0.999675      29.238091      83.971214       0.631798       0.418758      -1.060533       0.015873      -0.010492       0.008142       0.020696       0.004039       0.006031       0.002031       0.000556       0.018573      -0.007823      -0.002391       0.010215             10.718825      10.254423       0.897684       3.621920       7.479399      -3.518071      14.422654          -0.000001
           59              C       7.577116      14.242249       7.869500      -0.108549      32.667884 0.41155370E+03  0.95578552E+04                                 8.909717                            6.775829       0.065457       1.993009                    0.999649      29.142095      83.666486       0.630438       0.418340      -1.061423      -0.005786       0.000960      -0.014904       0.016016       0.004218       0.004413      -0.006653       0.003751       0.018419      -0.011334       0.001546       0.009788             10.505770      10.657420       1.059817       3.893998       7.368426      -2.986630      13.491464          -0.000001
           60              C       8.771964      14.905226       7.874541      -0.110465      48.204460 0.53767308E+03  0.13272576E+05                                11.642647                            7.790053      -0.130951       1.939834                    0.998986      29.664582      86.156706       0.586240       0.423247      -1.064492      -0.023314      -0.003148      -0.012369       0.026579       0.020397       0.000840      -0.019272      -0.012713       0.030507      -0.030529       0.000873       0.029656             15.862052      19.137630       0.299481      11.726027       7.824950      -2.112512      20.623576          -0.000001
           61              C       6.858502      -1.004023       4.648097       0.623498      25.282490 0.24855705E+03  0.51731018E+04                                 8.142216                            5.677205      -0.221054       1.979893                    0.999416      22.829666      65.471461       0.605211       0.486267      -1.005568      -0.006885      -0.013401      -0.033643       0.036863      -0.029439      -0.079024       0.074357      -0.021637      -0.117591      -0.112915      -0.009477       0.122393             10.543319       7.695276       0.431825       3.594594       7.771723      -4.138965      16.162957           0.000000
           62              C       9.874245      14.734308       8.837433       0.594448      25.238040 0.26272252E+03  0.55337628E+04                                 8.046549                            5.790115      -0.135258       1.996403                    0.999682      23.324711      66.879200       0.607679       0.478529      -1.011515       0.012380       0.013538       0.032537       0.037352      -0.007345      -0.073893       0.064316      -0.090136       0.018760      -0.107038      -0.002323       0.109361             10.034918      11.470000       0.607661       5.510718       6.696718      -1.772015      11.938036          -0.000001
           63              C       3.834233       8.009488      24.571392      -0.121744      50.041947 0.53887420E+03  0.13271405E+05                                11.874081                            7.724658      -0.041292       1.964105                    0.999138      29.577421      85.001273       0.598927       0.415243      -1.072667      -0.021075      -0.026956      -0.017678       0.038513      -0.002990       0.002327      -0.024108      -0.022193       0.054654      -0.020656      -0.015120       0.035776             16.742782      15.420222      12.837919       3.162610      24.763771       3.236596      10.044353          -0.000000
           64              C       3.230109       7.540152      23.442136      -0.106053      32.625975 0.40298264E+03  0.93084822E+04                                 8.894308                            6.680226       0.104084       2.008129                    0.999690      28.923536      82.780368       0.638537       0.415267      -1.063520      -0.010548      -0.014193       0.007838       0.019343       0.000815       0.003468      -0.004412      -0.018394      -0.006767      -0.010046      -0.001676       0.011722             10.639256       8.647399       5.721180       1.025413      13.949926      -0.130870       9.320445           0.000000
           65              C       2.545599       6.327183      23.633706      -0.101781      33.598457 0.43093990E+03  0.10160481E+05                                 9.239272                            7.029245       0.030289       1.990085                    0.999276      29.377221      85.988188       0.604194       0.429964      -1.050381       0.014721       0.014255      -0.001613       0.020555      -0.009664       0.000944      -0.004362      -0.004937      -0.001472      -0.010150      -0.001431       0.011581             11.000316       8.833017       5.800344       0.557418      14.214820       0.163366       9.953110          -0.000001
           66              C       2.599191       5.908866      24.934367      -0.113564      45.057154 0.53868586E+03  0.13298843E+05                                11.157371                            7.799885       0.013163       1.989362                    0.998996      29.497737      85.571265       0.585809       0.423518      -1.064721       0.015289       0.020211      -0.023525       0.034578       0.005373       0.013068       0.017159      -0.026465       0.025764      -0.023053      -0.006526       0.029579             14.810464      12.532025       9.585762      -2.538579      20.552234      -5.015706      11.347132          -0.000002
           67              C       4.642978       9.240535      24.770524       0.682867      23.058541 0.23097855E+03  0.47285416E+04                                 7.704622                            5.514900      -0.265890       1.982045                    0.999112      22.026493      63.024228       0.605921       0.493782      -0.999889       0.030172       0.052812       0.006134       0.061132      -0.096115       0.005893      -0.001278       0.092010      -0.116104      -0.087295      -0.038809       0.126104              9.700789       8.102788       5.202258       1.413368      12.608187       0.483484       8.391392          -0.000000
           68              C       1.948784      10.149184       0.373058       0.663539      22.458171 0.23662447E+03  0.48745895E+04                                 7.543020                            5.568875      -0.234843       1.985807                    0.999276      22.385370      64.300916       0.604952       0.491481      -1.000825       0.004239      -0.060671       0.013709       0.062345      -0.107384       0.019648       0.027695       0.061982      -0.113787      -0.109012      -0.021725       0.130737              9.205801       7.816885       4.657435      -0.619287      11.412977      -1.309196       8.387542          -0.000000
           69              C       3.410372       2.995247      12.613382      -0.121384      47.314445 0.52881734E+03  0.12998838E+05                                11.510949                            7.711168      -0.102348       1.950222                    0.999082      29.559965      85.648865       0.590937       0.421663      -1.065576      -0.012602      -0.020073      -0.017292       0.029338      -0.005225      -0.003564      -0.008437      -0.014675      -0.008731      -0.012385      -0.001313       0.013698             15.811214      15.383254      11.428586       4.363582      20.253310       5.032527      11.797078          -0.000000
           70              C       3.166774       2.776992      11.287515      -0.142810      34.953395 0.44491533E+03  0.10561853E+05                                 9.351025                            7.048980       0.013294       1.956125                    0.999672      30.650582      89.684277       0.616080       0.418800      -1.058530      -0.014214      -0.024305      -0.000494       0.028161      -0.004241       0.007540       0.000813      -0.000507       0.060407      -0.015413      -0.006489       0.021901             11.219254      10.024561       6.521415       0.702588      13.779073       0.218999       9.854126          -0.000000
           71              C       2.373863       1.610795      11.063176      -0.109539      32.454688 0.40397251E+03  0.93336841E+04                                 8.881879                            6.706089       0.094732       2.002748                    0.999695      28.999631      82.910206       0.635019       0.417463      -1.062504       0.013227       0.016369       0.005846       0.021841      -0.003266       0.005607       0.001374       0.000451      -0.004800      -0.007306       0.001218       0.006087             10.634899       9.486464       6.169912       0.464309      13.123089       0.088661       9.295145          -0.000000
           72              C       2.020645       1.006303      12.202514      -0.112029      46.739473 0.50372200E+03  0.12214404E+05                                11.395400                            7.490706      -0.027942       1.978752                    0.999187      28.923829      82.837736       0.604698       0.417721      -1.069654       0.020590       0.027143      -0.005676       0.034539      -0.008397       0.004150       0.008856       0.005050       0.047665      -0.019334       0.000638       0.018696             15.932336      14.680318      12.311732      -1.103810      23.804572      -2.093936       9.312119          -0.000001
           73              C       4.259311       4.029449      13.223381       0.659887      23.336684 0.22944939E+03  0.46885181E+04                                 7.720879                            5.471351      -0.202422       2.000219                    0.999402      22.121508      63.196572       0.612666       0.489253      -1.002393       0.021541       0.051013       0.004595       0.055565      -0.106067      -0.040826       0.002943       0.020809      -0.129231      -0.097759      -0.036314       0.134073              9.725229       8.763127       5.228109       1.358137      11.185070       0.993600       9.227489          -0.000001
           74              C       1.250876      -0.240235      12.320985       0.703169      21.454210 0.22015776E+03  0.44623282E+04                                 7.419645                            5.427946      -0.286809       1.986272                    0.998979      21.627190      61.983658       0.602158       0.501844      -0.993830      -0.027877      -0.054334       0.001496       0.061086      -0.089461       0.017561      -0.016596       0.106965      -0.103804      -0.087590      -0.037393       0.124983              9.200219       7.869842       5.074588      -0.187921      12.058228      -0.430783       7.672586          -0.000001
           75              C       4.790355       4.245130      18.519288      -0.092193      48.371803 0.50960026E+03  0.12410295E+05                                11.690859                            7.586060      -0.070872       1.967215                    0.998944      29.018058      83.670721       0.593908       0.423481      -1.064498      -0.008645      -0.018812       0.017208       0.026921      -0.021684      -0.011278       0.008816       0.011549      -0.030520      -0.017358      -0.014987       0.032345             16.536844      10.781357       1.212067      -7.020447      10.445576      -8.451234      28.383599          -0.000001
           76              C       5.374990       3.368565      19.343543      -0.121036      33.010457 0.40543896E+03  0.93862022E+04                                 8.974580                            6.728663       0.066886       1.991566                    0.999675      29.238090      83.971206       0.631798       0.418758      -1.060534      -0.015873      -0.010492       0.008142       0.020696      -0.004039      -0.006031       0.002031       0.000556       0.018573      -0.007823      -0.002391       0.010215             10.718825      10.254422      -0.897683      -3.621920       7.479399      -3.518071      14.422654          -0.000001
           77              C       4.602784       3.046465      20.472799      -0.108549      32.667892 0.41155382E+03  0.95578588E+04                                 8.909719                            6.775831       0.065457       1.993009                    0.999649      29.142100      83.666508       0.630438       0.418340      -1.061423       0.005786       0.000960      -0.014904       0.016016      -0.004219      -0.004413      -0.006653       0.003751       0.018419      -0.011334       0.001546       0.009788             10.505772      10.657422      -1.059817      -3.893998       7.368428      -2.986631      13.491467          -0.000001
           78              C       3.407936       3.709442      20.477840      -0.110465      48.204463 0.53767314E+03  0.13272577E+05                                11.642647                            7.790054      -0.130951       1.939833                    0.998986      29.664584      86.156714       0.586240       0.423247      -1.064492       0.023314      -0.003148      -0.012369       0.026579      -0.020397      -0.000840      -0.019272      -0.012713       0.030507      -0.030529       0.000873       0.029656             15.862053      19.137630      -0.299481     -11.726027       7.824951      -2.112513      20.623577          -0.000001
           79              C       5.321398       4.783793      17.251396       0.623498      25.282489 0.24855704E+03  0.51731015E+04                                 8.142216                            5.677205      -0.221054       1.979893                    0.999416      22.829665      65.471459       0.605211       0.486267      -1.005568       0.006885      -0.013401      -0.033643       0.036863       0.029439       0.079024       0.074358      -0.021637      -0.117591      -0.112915      -0.009477       0.122393             10.543319       7.695276      -0.431825      -3.594594       7.771723      -4.138965      16.162957           0.000000
           80              C       2.305655       3.538524      21.440732       0.594448      25.238042 0.26272255E+03  0.55337637E+04                                 8.046550                            5.790116      -0.135258       1.996403                    0.999682      23.324712      66.879201       0.607679       0.478529      -1.011515      -0.012380       0.013538       0.032537       0.037352       0.007345       0.073893       0.064316      -0.090136       0.018760      -0.107038      -0.002323       0.109361             10.034918      11.470000      -0.607661      -5.510718       6.696718      -1.772015      11.938036          -0.000001
           81              C       8.345667       2.221672      11.968093      -0.121744      50.041954 0.53887430E+03  0.13271408E+05                                11.874082                            7.724658      -0.041292       1.964105                    0.999138      29.577424      85.001285       0.598927       0.415243      -1.072667       0.021075      -0.026956      -0.017678       0.038513       0.002990      -0.002327      -0.024108      -0.022193       0.054654      -0.020656      -0.015120       0.035776             16.742783      15.420223     -12.837920      -3.162611      24.763773       3.236596      10.044354          -0.000000
           82              C       8.949791       1.752336      10.838837      -0.106053      32.625972 0.40298260E+03  0.93084811E+04                                 8.894307                            6.680225       0.104084       2.008129                    0.999690      28.923535      82.780364       0.638537       0.415267      -1.063520       0.010548      -0.014193       0.007838       0.019343      -0.000815      -0.003468      -0.004412      -0.018394      -0.006767      -0.010046      -0.001676       0.011722             10.639255       8.647397      -5.721179      -1.025413      13.949924      -0.130871       9.320445           0.000000
           83              C       9.634301       0.539367      11.030407      -0.101780      33.598450 0.43093979E+03  0.10160477E+05                                 9.239271                            7.029244       0.030289       1.990085                    0.999276      29.377217      85.988170       0.604194       0.429964      -1.050381      -0.014721       0.014255      -0.001613       0.020555       0.009664      -0.000944      -0.004362      -0.004937      -0.001472      -0.010150      -0.001431       0.011581             11.000314       8.833015      -5.800342      -0.557418      14.214817       0.163366       9.953108          -0.000001
           84              C       9.580709       0.121050      12.331068      -0.113564      45.057161 0.53868593E+03  0.13298845E+05                                11.157373                            7.799886       0.013163       1.989362                    0.998996      29.497739      85.571277       0.585808       0.423518      -1.064721      -0.015289       0.020211      -0.023525       0.034578      -0.005373      -0.013068       0.017159      -0.026465       0.025764      -0.023053      -0.006526       0.029579             14.810466      12.532027      -9.585764       2.538580      20.552238      -5.015707      11.347134          -0.000002
           85              C       7.536922       3.452719      12.167225       0.682867      23.058540 0.23097853E+03  0.47285411E+04                                 7.704622                            5.514900      -0.265890       1.982045                    0.999112      22.026492      63.024225       0.605921       0.493782      -0.999889      -0.030172       0.052812       0.006134       0.061132       0.096115      -0.005893      -0.001278       0.092010      -0.116104      -0.087295      -0.038809       0.126104              9.700789       8.102788      -5.202257      -1.413368      12.608187       0.483484       8.391392          -0.000000
           86              C      10.231116      -1.046600      12.976357       0.663539      22.458171 0.23662447E+03  0.48745895E+04                                 7.543020                            5.568875      -0.234843       1.985807                    0.999276      22.385370      64.300916       0.604952       0.491481      -1.000825      -0.004239      -0.060671       0.013709       0.062345       0.107384      -0.019648       0.027695       0.061982      -0.113787      -0.109012      -0.021725       0.130737              9.205801       7.816885      -4.657435       0.619287      11.412977      -1.309196       8.387542          -0.000000
           87              C       3.410372       2.792569      -0.010083      -0.121384      47.314449 0.52881737E+03  0.12998839E+05                                11.510950                            7.711168      -0.102348       1.950222                    0.999082      29.559966      85.648872       0.590937       0.421663      -1.065576      -0.012602       0.020073       0.017292       0.029338       0.005225       0.003564      -0.008437      -0.014675      -0.008731      -0.012385      -0.001313       0.013698             15.811216      15.383255     -11.428587      -4.363583      20.253312       5.032528      11.797081          -0.000001
           88              C       3.166774       3.010824       1.315784      -0.142810      34.953402 0.44491539E+03  0.10561856E+05                                 9.351027                            7.048982       0.013294       1.956124                    0.999672      30.650586      89.684304       0.616079       0.418800      -1.058530      -0.014214       0.024305       0.000494       0.028161       0.004241      -0.007540       0.000814      -0.000507       0.060407      -0.015412      -0.006488       0.021901             11.219257      10.024564      -6.521418      -0.702588      13.779078       0.218999       9.854129          -0.000000
           89              C       2.373863       4.177021       1.540123      -0.109539      32.454696 0.40397259E+03  0.93336869E+04                                 8.881881                            6.706091       0.094732       2.002748                    0.999695      28.999634      82.910229       0.635019       0.417463      -1.062503       0.013227      -0.016369      -0.005846       0.021841       0.003266      -0.005607       0.001374       0.000451      -0.004800      -0.007306       0.001218       0.006087             10.634903       9.486467      -6.169915      -0.464309      13.123095       0.088661       9.295148           0.000000
           90              C       2.020645       4.781513       0.400785      -0.112029      46.739471 0.50372196E+03  0.12214403E+05                                11.395399                            7.490706      -0.027942       1.978752                    0.999187      28.923828      82.837732       0.604699       0.417721      -1.069654       0.020590      -0.027143       0.005676       0.034538       0.008397      -0.004150       0.008856       0.005049       0.047665      -0.019334       0.000638       0.018696             15.932336      14.680318     -12.311732       1.103811      23.804572      -2.093937       9.312119          -0.000001
           91              C       4.259311      -3.649601      24.586516       0.659887      23.336683 0.22944937E+03  0.46885177E+04                                 7.720880                            5.471351      -0.202422       2.000218                    0.999402      22.121508      63.196576       0.612666       0.489253      -1.002393       0.021541      -0.051013      -0.004595       0.055565       0.106067       0.040826       0.002943       0.020809      -0.129231      -0.097759      -0.036314       0.134073              9.725229       8.763128      -5.228110      -1.358138      11.185071       0.993601       9.227490          -0.000001
           92              C       1.250876       6.028051       0.282314       0.703169      21.454210 0.22015776E+03  0.44623285E+04                                 7.419646                            5.427946      -0.286809       1.986271                    0.998979      21.627191      61.983664       0.602158       0.501844      -0.993830      -0.027877       0.054334      -0.001496       0.061086       0.089461      -0.017561      -0.016596       0.106965      -0.103804      -0.087590      -0.037393       0.124983              9.200219       7.869843      -5.074589       0.187921      12.058229      -0.430784       7.672586          -0.000001
           93              C       4.790355      -3.865282      19.290609      -0.092193      48.371814 0.50960035E+03  0.12410298E+05                                11.690861                            7.586061      -0.070873       1.967215                    0.998944      29.018061      83.670737       0.593908       0.423481      -1.064498      -0.008645       0.018812      -0.017208       0.026921       0.021684       0.011278       0.008816       0.011549      -0.030520      -0.017358      -0.014987       0.032345             16.536848      10.781359      -1.212068       7.020450      10.445578      -8.451237      28.383607          -0.000001
           94              C       5.374990      -2.988717      18.466354      -0.121036      33.010461 0.40543901E+03  0.93862036E+04                                 8.974581                            6.728664       0.066886       1.991566                    0.999675      29.238091      83.971215       0.631798       0.418758      -1.060533      -0.015873       0.010492      -0.008142       0.020696       0.004039       0.006031       0.002031       0.000556       0.018573      -0.007823      -0.002391       0.010215             10.718827      10.254423       0.897683       3.621920       7.479401      -3.518072      14.422657          -0.000001
           95              C       4.602784      -2.666617      17.337098      -0.108549      32.667890 0.41155379E+03  0.95578578E+04                                 8.909718                            6.775830       0.065457       1.993009                    0.999649      29.142099      83.666502       0.630438       0.418340      -1.061423       0.005786      -0.000960       0.014904       0.016016       0.004218       0.004413      -0.006653       0.003750       0.018419      -0.011334       0.001546       0.009788             10.505772      10.657421       1.059817       3.893998       7.368427      -2.986631      13.491467          -0.000001
           96              C       3.407936      -3.329594      17.332057      -0.110465      48.204460 0.53767308E+03  0.13272576E+05                                11.642647                            7.790054      -0.130951       1.939833                    0.998986      29.664582      86.156708       0.586240       0.423247      -1.064492       0.023314       0.003148       0.012369       0.026579       0.020397       0.000840      -0.019272      -0.012713       0.030507      -0.030529       0.000873       0.029656             15.862053      19.137630       0.299481      11.726028       7.824951      -2.112513      20.623578          -0.000002
           97              C       5.321398      -4.403945      20.558501       0.623498      25.282494 0.24855708E+03  0.51731028E+04                                 8.142218                            5.677206      -0.221055       1.979893                    0.999416      22.829669      65.471478       0.605211       0.486267      -1.005568       0.006885       0.013401       0.033643       0.036863      -0.029439      -0.079024       0.074358      -0.021637      -0.117591      -0.112915      -0.009477       0.122393             10.543321       7.695278       0.431825       3.594595       7.771725      -4.138966      16.162962           0.000000
           98              C       2.305655      -3.158676      16.369165       0.594448      25.238041 0.26272254E+03  0.55337634E+04                                 8.046549                            5.790115      -0.135258       1.996403                    0.999682      23.324712      66.879201       0.607679       0.478529      -1.011515      -0.012380      -0.013538      -0.032537       0.037352      -0.007345      -0.073893       0.064317      -0.090136       0.018760      -0.107038      -0.002323       0.109361             10.034918      11.470000       0.607661       5.510718       6.696718      -1.772015      11.938036          -0.000001
           99              C       8.345667       3.566144       0.635206      -0.121744      50.041959 0.53887434E+03  0.13271409E+05                                11.874083                            7.724659      -0.041292       1.964105                    0.999138      29.577425      85.001290       0.598927       0.415243      -1.072667       0.021075       0.026956       0.017678       0.038513      -0.002990       0.002327      -0.024108      -0.022193       0.054654      -0.020656      -0.015120       0.035776             16.742785      15.420225      12.837922       3.162611      24.763776       3.236597      10.044354          -0.000000
          100              C       8.949791       4.035480       1.764462      -0.106053      32.625974 0.40298262E+03  0.93084817E+04                                 8.894308                            6.680226       0.104084       2.008129                    0.999690      28.923535      82.780366       0.638537       0.415267      -1.063520       0.010548       0.014193      -0.007838       0.019343       0.000815       0.003468      -0.004412      -0.018394      -0.006767      -0.010046      -0.001676       0.011722             10.639256       8.647399       5.721180       1.025413      13.949925      -0.130870       9.320445           0.000000
          101              C       9.634301       5.248449       1.572892      -0.101780      33.598451 0.43093981E+03  0.10160478E+05                                 9.239271                            7.029244       0.030289       1.990085                    0.999276      29.377218      85.988173       0.604194       0.429964      -1.050381      -0.014721      -0.014255       0.001613       0.020555      -0.009664       0.000944      -0.004362      -0.004937      -0.001472      -0.010149      -0.001431       0.011581             11.000314       8.833016       5.800342       0.557418      14.214817       0.163366       9.953108          -0.000001
          102              C       9.580709       5.666766       0.272231      -0.113564      45.057165 0.53868597E+03  0.13298847E+05                                11.157374                            7.799887       0.013162       1.989362                    0.998996      29.497740      85.571283       0.585808       0.423518      -1.064721      -0.015289      -0.020211       0.023525       0.034578       0.005373       0.013068       0.017159      -0.026465       0.025764      -0.023053      -0.006526       0.029579             14.810468      12.532028       9.585765      -2.538580      20.552241      -5.015707      11.347134          -0.000002
          103              C       7.536922       2.335097       0.436074       0.682867      23.058541 0.23097854E+03  0.47285415E+04                                 7.704622                            5.514900      -0.265890       1.982045                    0.999112      22.026493      63.024230       0.605920       0.493782      -0.999889      -0.030172      -0.052812      -0.006134       0.061132      -0.096115       0.005893      -0.001278       0.092010      -0.116104      -0.087295      -0.038809       0.126104              9.700789       8.102788       5.202258       1.413368      12.608188       0.483484       8.391392          -0.000000
          104              C      10.231116       1.426448      24.833540       0.663539      22.458173 0.23662449E+03  0.48745900E+04                                 7.543020                            5.568875      -0.234843       1.985807                    0.999276      22.385371      64.300919       0.604952       0.491481      -1.000825      -0.004239       0.060671      -0.013709       0.062345      -0.107384       0.019648       0.027695       0.061982      -0.113787      -0.109012      -0.021725       0.130737              9.205802       7.816885       4.657436      -0.619287      11.412978      -1.309196       8.387542          -0.000000
          105              S       9.527118       9.759353      11.654523       0.193931     107.845048 0.24476075E+04  0.84329748E+05                                15.995435                           13.723137       0.991258       2.003234                    0.999572      64.195388     189.858792       0.616128       0.288534      -1.226015      -0.021741      -0.003717       0.101640       0.104006       0.312613       0.062366       0.030791      -0.242829      -0.047481      -0.331196      -0.022086       0.353283             18.622101      17.389325      10.709886       1.023101      23.891366       0.867056      14.585613          -0.000003
          106              S       8.920559       6.850064       6.087141       0.146194     111.449613 0.25990721E+04  0.90927570E+05                                16.315670                           14.141447       0.935041       1.977939                    0.999647      65.893219     196.551201       0.606776       0.288536      -1.225675      -0.075436       0.056412      -0.026661       0.097897      -0.069342      -0.265392      -0.207549       0.204915       0.472888      -0.374573      -0.018194       0.392767             18.681408      16.969836      -0.525772      -7.510657      12.772957      -4.234713      26.301431          -0.000002
          107              S       3.524863      10.381770      11.899279       0.153800     111.443622 0.26105465E+04  0.91344838E+05                                16.327313                           14.154739       0.968165       1.986872                    0.999571      65.667682     195.302633       0.608205       0.287808      -1.227588      -0.014317       0.009925       0.080029       0.081903      -0.316117      -0.040773      -0.091198      -0.294788      -0.026413      -0.364190       0.002605       0.361586             18.851671      17.857645     -10.440385      -1.393717      24.254582      -0.557174      14.442785          -0.000003
          108              S       9.527118      13.012063       0.948776       0.193931     107.845064 0.24476079E+04  0.84329767E+05                                15.995437                           13.723138       0.991258       2.003234                    0.999572      64.195393     189.858812       0.616128       0.288534      -1.226015      -0.021741       0.003717      -0.101640       0.104006      -0.312613      -0.062366       0.030791      -0.242829      -0.047482      -0.331196      -0.022087       0.353282             18.622103      17.389327     -10.709888      -1.023101      23.891369       0.867056      14.585614          -0.000003
          109              S       8.920559      -1.062248       6.516158       0.146193     111.449658 0.25990733E+04  0.90927625E+05                                16.315676                           14.141452       0.935041       1.977939                    0.999647      65.893225     196.551239       0.606776       0.288536      -1.225675      -0.075437      -0.056412       0.026661       0.097897       0.069342       0.265392      -0.207549       0.204915       0.472889      -0.374573      -0.018194       0.392767             18.681416      16.969843       0.525771       7.510662      12.772961      -4.234714      26.301443          -0.000002
          110              S       3.524863      12.389646       0.704020       0.153800     111.443596 0.26105457E+04  0.91344804E+05                                16.327310                           14.154736       0.968166       1.986872                    0.999571      65.667676     195.302603       0.608205       0.287808      -1.227588      -0.014317      -0.009925      -0.080029       0.081903       0.316117       0.040773      -0.091199      -0.294788      -0.026413      -0.364191       0.002605       0.361585             18.851668      17.857642      10.440383       1.393717      24.254578      -0.557174      14.442783          -0.000003
          111              S       2.652782       1.816279      13.552075       0.193931     107.845061 0.24476079E+04  0.84329765E+05                                15.995437                           13.723138       0.991258       2.003234                    0.999572      64.195392     189.858809       0.616128       0.288534      -1.226015       0.021741       0.003717      -0.101640       0.104006       0.312613       0.062366       0.030791      -0.242828      -0.047482      -0.331196      -0.022087       0.353282             18.622103      17.389327      10.709887       1.023101      23.891368       0.867056      14.585614          -0.000003
          112              S       3.259341       4.725568      19.119457       0.146193     111.449624 0.25990724E+04  0.90927583E+05                                16.315672                           14.141449       0.935041       1.977939                    0.999647      65.893220     196.551208       0.606776       0.288536      -1.225675       0.075436      -0.056412       0.026661       0.097897      -0.069341      -0.265392      -0.207549       0.204915       0.472889      -0.374573      -0.018194       0.392767             18.681410      16.969837      -0.525771      -7.510659      12.772958      -4.234714      26.301435          -0.000002
          113              S       8.655037       1.193862      13.307319       0.153800     111.443632 0.26105467E+04  0.91344849E+05                                16.327314                           14.154739       0.968165       1.986872                    0.999571      65.667685     195.302645       0.608205       0.287808      -1.227588       0.014317      -0.009925      -0.080029       0.081903      -0.316117      -0.040773      -0.091199      -0.294788      -0.026413      -0.364191       0.002605       0.361586             18.851672      17.857647     -10.440386      -1.393717      24.254584      -0.557174      14.442786          -0.000003
          114              S       2.652782      -1.436431      24.257822       0.193931     107.845068 0.24476081E+04  0.84329774E+05                                15.995437                           13.723139       0.991258       2.003233                    0.999572      64.195394     189.858818       0.616128       0.288534      -1.226015       0.021741      -0.003717       0.101640       0.104006      -0.312612      -0.062366       0.030791      -0.242829      -0.047482      -0.331196      -0.022087       0.353282             18.622104      17.389327     -10.709888      -1.023101      23.891369       0.867056      14.585615          -0.000002
          115              S       3.259341      12.637880      18.690440       0.146193     111.449646 0.25990730E+04  0.90927609E+05                                16.315674                           14.141450       0.935041       1.977939                    0.999647      65.893225     196.551231       0.606776       0.288536      -1.225675       0.075436       0.056412      -0.026661       0.097897       0.069341       0.265392      -0.207549       0.204915       0.472889      -0.374573      -0.018194       0.392767             18.681413      16.969841       0.525771       7.510661      12.772960      -4.234714      26.301440          -0.000002
          116              S       8.655037      -0.814014      24.502578       0.153800     111.443606 0.26105460E+04  0.91344816E+05                                16.327311                           14.154737       0.968166       1.986872                    0.999571      65.667681     195.302621       0.608205       0.287808      -1.227588       0.014317       0.009925       0.080029       0.081903       0.316117       0.040773      -0.091198      -0.294788      -0.026413      -0.364191       0.002605       0.361585             18.851669      17.857643      10.440384       1.393717      24.254579      -0.557174      14.442783          -0.000003
          117              O       7.411469       6.661059      12.744456      -0.777021      54.050262 0.83005223E+03  0.22311015E+05                                11.541375                            9.016900      -0.075541       1.949424                    0.998673      32.845820      92.214694       0.620372       0.367316      -1.129017       0.074822       0.047934      -0.063942       0.109474      -0.052117      -0.056745      -0.017589      -0.010669      -0.224436      -0.108893       0.014717       0.094176             14.731591      13.178084       7.307388      -3.327325      20.327935      -4.684695      10.688753          -0.000000
          118              O       7.715967       7.585595      10.778341      -0.549531      35.015414 0.51696211E+03  0.12341523E+05                                 8.641829                            7.136965       0.269075       2.149190                    0.995535      27.355456      72.328734       0.694379       0.369487      -1.127595       0.054307       0.029924      -0.010643       0.062913      -0.085748      -0.002098       0.003580       0.033234       0.113157      -0.106217       0.037247       0.068970              9.774805       7.064141       1.620918       1.815339       7.188757       1.611922      15.071516          -0.000001
          119              O      11.248138      12.148935      11.721068      -0.672912      41.874499 0.67945249E+03  0.17419941E+05                                 9.835923                            8.272382      -0.031035       2.008108                    0.994835      30.344812      83.964284       0.632536       0.377688      -1.118065      -0.043171      -0.042098       0.048151       0.077165      -0.070280      -0.003332      -0.032311       0.103841      -0.010501      -0.095697       0.005060       0.090637             11.172278       9.038196       2.946460      -1.758235      12.675709      -4.593152      11.802929          -0.000001
          120              O      11.193328      12.418538      13.931687      -0.668303      37.708344 0.59676393E+03  0.14766636E+05                                 9.013199                            7.608318       0.149465       2.067238                    0.996593      29.533695      79.490223       0.680489       0.363753      -1.132057      -0.013700      -0.077769      -0.046151       0.091464      -0.047066       0.038579       0.018034       0.064100      -0.048494      -0.071649      -0.001616       0.073265             10.428391       9.352733       4.020697       2.623397      12.451619       3.746658       9.480822          -0.000000
          121              O       7.437047       5.855487       8.519830      -0.636176      38.128270 0.56831631E+03  0.13918580E+05                                 9.132652                            7.451815       0.349128       2.129281                    0.997164      29.475635      79.419957       0.682552       0.366408      -1.127846       0.072488       0.023895      -0.040406       0.086361      -0.011465       0.091586       0.003887      -0.072577      -0.078523      -0.116990       0.048476       0.068513             10.638407       6.854471      -1.641773       0.357364      11.158398      -4.862799      13.902352           0.000000
          122              O       5.818338       7.307831       8.431607      -0.682640      35.725249 0.55707033E+03  0.13558756E+05                                 8.644934                            7.293924       0.429520       2.145201                    0.997758      29.841991      79.842098       0.702672       0.358132      -1.135678       0.054959       0.075493      -0.070801       0.117185      -0.018182      -0.004421       0.067179       0.036086      -0.013148      -0.078655       0.015596       0.063059              9.878447      10.602198      -1.475577      -4.161985       6.652725       0.131553      12.380418          -0.000001
          123              O       9.730522       8.898482       2.838263      -0.630376      35.546605 0.55297333E+03  0.13394331E+05                                 8.600871                            7.262894       0.498307       2.183615                    0.997856      28.886963      76.355604       0.706875       0.357723      -1.139386      -0.094921      -0.023716      -0.005044       0.097969       0.020244       0.036021      -0.025228      -0.102309       0.184152      -0.096100       0.018721       0.077378              9.849900       7.318446       0.675854      -2.735059       9.286333      -4.240250      12.944922          -0.000002
          124              O      10.915626       7.365546       3.864171      -0.673689      36.077332 0.57343916E+03  0.14083460E+05                                 8.751470                            7.467636       0.402069       2.138007                    0.996805      30.007911      81.115579       0.683871       0.364678      -1.128549      -0.075918      -0.062873       0.037978       0.105635      -0.041705       0.033647       0.050870      -0.020800      -0.120303      -0.091389       0.023121       0.068268              9.720654      12.809420      -2.534776      -2.540756       7.774729       0.448818       8.577815          -0.000002
          125              O       4.987669       7.866650      11.874828      -0.669065      42.841308 0.66223152E+03  0.16867189E+05                                 9.988576                            8.153315       0.015604       2.024420                    0.995405      30.146465      83.099604       0.638827       0.376435      -1.119168       0.006444       0.065629       0.058143       0.087916       0.065539      -0.024775       0.008713       0.066585       0.015402      -0.081004       0.005977       0.075027             11.773020      10.668968      -4.015291      -4.556346      11.510087       4.176572      13.140004          -0.000000
          126              O       4.871960       7.435760      14.065282      -0.656666      39.142518 0.60325536E+03  0.14940199E+05                                 9.216100                            7.630516       0.278402       2.112393                    0.997057      29.287855      78.390499       0.683302       0.361941      -1.135557      -0.087124       0.035925      -0.028689       0.098510       0.056111      -0.001803      -0.040423       0.038397      -0.030466      -0.071943      -0.000767       0.072710             10.745115       7.674781      -3.424388       1.352648      14.471203      -4.588229      10.089361          -0.000000
          127              O       2.010901      12.701484      10.990077      -0.666223      33.842739 0.54468211E+03  0.13195096E+05                                 8.326065                            7.238899       0.373369       2.134978                    0.997738      29.494826      78.966128       0.700815       0.360772      -1.132547       0.095684      -0.039352       0.030733       0.107928       0.068506      -0.002894       0.016527       0.082301       0.114897      -0.100863       0.038683       0.062181              8.942099       7.573191      -1.637965       0.269585       7.462044      -1.666425      11.791063          -0.000004
          128              O       1.373893      13.483107      12.943588      -0.707777      48.963961 0.78242503E+03  0.20736002E+05                                10.854006                            8.826145      -0.137136       1.951031                    0.996380      31.496403      87.991969       0.619004       0.373362      -1.123684       0.109539      -0.038061      -0.003056       0.116003       0.069089      -0.026215       0.034353       0.027020      -0.196684      -0.096985      -0.006210       0.103195             13.132575      12.000586      -5.857347      -1.327188      17.729175       3.384077       9.667966          -0.000000
          129              O       7.411469      10.702389      25.065441      -0.777021      54.050274 0.83005244E+03  0.22311022E+05                                11.541377                            9.016901      -0.075542       1.949424                    0.998673      32.845824      92.214708       0.620371       0.367316      -1.129017       0.074822      -0.047934       0.063942       0.109474       0.052117       0.056745      -0.017589      -0.010669      -0.224436      -0.108893       0.014717       0.094176             14.731593      13.178086      -7.307389       3.327325      20.327938      -4.684696      10.688754          -0.000000
          130              O       7.715967      15.185821       1.824958      -0.549531      35.015414 0.51696211E+03  0.12341522E+05                                 8.641828                            7.136965       0.269075       2.149190                    0.995535      27.355456      72.328733       0.694379       0.369487      -1.127595       0.054307      -0.029924       0.010643       0.062913       0.085748       0.002098       0.003580       0.033234       0.113157      -0.106217       0.037247       0.068970              9.774804       7.064141      -1.620918      -1.815339       7.188757       1.611922      15.071516          -0.000001
          131              O      11.248138      10.622481       0.882231      -0.672912      41.874506 0.67945264E+03  0.17419945E+05                                 9.835924                            8.272383      -0.031035       2.008108                    0.994835      30.344815      83.964295       0.632536       0.377688      -1.118065      -0.043171       0.042098      -0.048151       0.077165       0.070280       0.003332      -0.032311       0.103841      -0.010502      -0.095697       0.005060       0.090637             11.172279       9.038197      -2.946461       1.758235      12.675710      -4.593153      11.802930          -0.000002
          132              O      11.193328       4.944910      23.878210      -0.668303      37.708347 0.59676399E+03  0.14766638E+05                                 9.013200                            7.608319       0.149464       2.067238                    0.996593      29.533695      79.490226       0.680489       0.363753      -1.132057      -0.013700       0.077769       0.046151       0.091464       0.047066      -0.038579       0.018034       0.064100      -0.048494      -0.071649      -0.001616       0.073265             10.428392       9.352734      -4.020698      -2.623398      12.451621       3.746658       9.480823          -0.000000
          133              O       7.437047      -0.067671       4.083469      -0.636176      38.128265 0.56831623E+03  0.13918577E+05                                 9.132651                            7.451814       0.349128       2.129281                    0.997164      29.475635      79.419953       0.682553       0.366408      -1.127846       0.072488      -0.023895       0.040406       0.086361       0.011465      -0.091586       0.003887      -0.072577      -0.078523      -0.116990       0.048476       0.068514             10.638405       6.854470       1.641773      -0.357364      11.158396      -4.862798      13.902350           0.000001
          134              O       5.818338      15.463585       4.171692      -0.682640      35.725236 0.55707009E+03  0.13558748E+05                                 8.644931                            7.293922       0.429520       2.145201                    0.997758      29.841987      79.842081       0.702672       0.358132      -1.135678       0.054959      -0.075493       0.070801       0.117185       0.018181       0.004421       0.067179       0.036086      -0.013148      -0.078655       0.015596       0.063059              9.878444      10.602195       1.475577       4.161983       6.652723       0.131553      12.380414          -0.000001
          135              O       9.730522      13.872934       9.765036      -0.630376      35.546606 0.55297335E+03  0.13394332E+05                                 8.600871                            7.262894       0.498307       2.183615                    0.997856      28.886963      76.355605       0.706875       0.357723      -1.139386      -0.094921       0.023716       0.005044       0.097969      -0.020244      -0.036021      -0.025228      -0.102309       0.184152      -0.096100       0.018721       0.077379              9.849900       7.318445      -0.675854       2.735058       9.286334      -4.240250      12.944922          -0.000002
          136              O      10.915626      -1.577730       8.739128      -0.673689      36.077380 0.57344009E+03  0.14083489E+05                                 8.751480                            7.467644       0.402068       2.138006                    0.996805      30.007922      81.115639       0.683870       0.364679      -1.128549      -0.075918       0.062873      -0.037978       0.105635       0.041705      -0.033647       0.050870      -0.020801      -0.120304      -0.091389       0.023121       0.068268              9.720666      12.809435       2.534779       2.540761       7.774737       0.448818       8.577826          -0.000002
          137              O       4.987669      14.904766       0.728471      -0.669065      42.841315 0.66223166E+03  0.16867193E+05                                 9.988577                            8.153316       0.015604       2.024420                    0.995405      30.146467      83.099614       0.638827       0.376435      -1.119168       0.006444      -0.065629      -0.058143       0.087917      -0.065539       0.024775       0.008713       0.066585       0.015402      -0.081004       0.005977       0.075027             11.773021      10.668970       4.015292       4.556347      11.510089       4.176573      13.140005          -0.000000
          138              O       4.871960       9.927688      23.744615      -0.656666      39.142514 0.60325528E+03  0.14940196E+05                                 9.216099                            7.630516       0.278402       2.112393                    0.997057      29.287853      78.390492       0.683302       0.361941      -1.135557      -0.087124      -0.035925       0.028689       0.098510      -0.056111       0.001803      -0.040423       0.038397      -0.030466      -0.071943      -0.000767       0.072710             10.745114       7.674780       3.424388      -1.352648      14.471202      -4.588229      10.089360          -0.000000
          139              O       2.010901      10.069932       1.613222      -0.666223      33.842741 0.54468217E+03  0.13195098E+05                                 8.326065                            7.238899       0.373369       2.134978                    0.997738      29.494826      78.966131       0.700815       0.360772      -1.132547       0.095684       0.039352      -0.030733       0.107929      -0.068506       0.002894       0.016528       0.082301       0.114897      -0.100863       0.038683       0.062180              8.942100       7.573192       1.637965      -0.269584       7.462045      -1.666425      11.791064          -0.000005
          140              O       1.373893       3.880341      24.866309      -0.707777      48.963968 0.78242516E+03  0.20736006E+05                                10.854007                            8.826145      -0.137136       1.951031                    0.996380      31.496405      87.991978       0.619004       0.373362      -1.123684       0.109539       0.038061       0.003056       0.116003      -0.069090       0.026215       0.034353       0.027020      -0.196684      -0.096985      -0.006210       0.103195             13.132577      12.000587       5.857348       1.327188      17.729177       3.384078       9.667967          -0.000000
          141              O       4.768431       4.914573      12.462142      -0.777021      54.050259 0.83005218E+03  0.22311013E+05                                11.541375                            9.016899      -0.075541       1.949424                    0.998673      32.845820      92.214691       0.620372       0.367316      -1.129017      -0.074822      -0.047934       0.063942       0.109474      -0.052117      -0.056745      -0.017589      -0.010669      -0.224436      -0.108893       0.014717       0.094176             14.731590      13.178083       7.307387      -3.327324      20.327933      -4.684695      10.688752          -0.000000
          142              O       4.463933       3.990037      14.428257      -0.549530      35.015407 0.51696200E+03  0.12341519E+05                                 8.641827                            7.136964       0.269075       2.149190                    0.995535      27.355454      72.328725       0.694379       0.369487      -1.127595      -0.054307      -0.029924       0.010643       0.062913      -0.085748      -0.002098       0.003580       0.033234       0.113157      -0.106217       0.037247       0.068970              9.774803       7.064140       1.620918       1.815338       7.188756       1.611921      15.071513          -0.000001
          143              O       0.931762      -0.573303      13.485530      -0.672912      41.874506 0.67945264E+03  0.17419945E+05                                 9.835924                            8.272383      -0.031035       2.008108                    0.994835      30.344815      83.964295       0.632536       0.377688      -1.118065       0.043171       0.042098      -0.048151       0.077165      -0.070280      -0.003332      -0.032311       0.103841      -0.010501      -0.095697       0.005060       0.090637             11.172279       9.038197       2.946461      -1.758235      12.675710      -4.593153      11.802930          -0.000002
          144              O       0.986572      -0.842906      11.274911      -0.668303      37.708336 0.59676378E+03  0.14766631E+05                                 9.013197                            7.608317       0.149465       2.067238                    0.996593      29.533692      79.490211       0.680489       0.363753      -1.132057       0.013700       0.077769       0.046151       0.091464      -0.047066       0.038579       0.018034       0.064100      -0.048494      -0.071649      -0.001616       0.073265             10.428390       9.352731       4.020696       2.623397      12.451617       3.746658       9.480821          -0.000000
          145              O       4.742853       5.720145      16.686768      -0.636176      38.128258 0.56831612E+03  0.13918574E+05                                 9.132649                            7.451813       0.349128       2.129281                    0.997164      29.475633      79.419945       0.682553       0.366408      -1.127846      -0.072488      -0.023895       0.040406       0.086361      -0.011465       0.091586       0.003887      -0.072577      -0.078523      -0.116990       0.048476       0.068513             10.638404       6.854470      -1.641773       0.357364      11.158395      -4.862797      13.902347           0.000000
          146              O       6.361562       4.267801      16.774991      -0.682640      35.725241 0.55707020E+03  0.13558752E+05                                 8.644932                            7.293922       0.429519       2.145201                    0.997758      29.841991      79.842093       0.702672       0.358132      -1.135678      -0.054959      -0.075493       0.070800       0.117185      -0.018182      -0.004421       0.067179       0.036087      -0.013148      -0.078655       0.015596       0.063059              9.878445      10.602196      -1.475577      -4.161984       6.652724       0.131553      12.380414          -0.000001
          147              O       2.449378       2.677150      22.368335      -0.630376      35.546615 0.55297351E+03  0.13394337E+05                                 8.600873                            7.262896       0.498306       2.183615                    0.997856      28.886965      76.355616       0.706875       0.357723      -1.139386       0.094921       0.023716       0.005044       0.097969       0.020244       0.036021      -0.025228      -0.102309       0.184152      -0.096100       0.018721       0.077378              9.849903       7.318447       0.675854      -2.735060       9.286336      -4.240251      12.944925          -0.000002
          148              O       1.264274       4.210086      21.342427      -0.673689      36.077352 0.57343955E+03  0.14083472E+05                                 8.751474                            7.467639       0.402068       2.138007                    0.996805      30.007916      81.115605       0.683870       0.364679      -1.128549       0.075918       0.062873      -0.037978       0.105635      -0.041705       0.033647       0.050870      -0.020800      -0.120304      -0.091389       0.023121       0.068268              9.720659      12.809426      -2.534777      -2.540758       7.774732       0.448818       8.577819          -0.000002
          149              O       7.192231       3.708982      13.331770      -0.669065      42.841311 0.66223157E+03  0.16867190E+05                                 9.988576                            8.153315       0.015604       2.024420                    0.995405      30.146466      83.099608       0.638827       0.376435      -1.119168      -0.006444      -0.065629      -0.058143       0.087916       0.065539      -0.024775       0.008713       0.066585       0.015402      -0.081004       0.005977       0.075027             11.773020      10.668969      -4.015292      -4.556346      11.510088       4.176572      13.140004          -0.000000
          150              O       7.307940       4.139872      11.141316      -0.656666      39.142516 0.60325532E+03  0.14940198E+05                                 9.216100                            7.630516       0.278402       2.112393                    0.997057      29.287854      78.390495       0.683302       0.361941      -1.135557       0.087124      -0.035925       0.028689       0.098510       0.056111      -0.001803      -0.040423       0.038397      -0.030466      -0.071943      -0.000767       0.072710             10.745115       7.674781      -3.424388       1.352648      14.471203      -4.588229      10.089360          -0.000000
          151              O      10.168999      -1.125852      14.216521      -0.666223      33.842741 0.54468215E+03  0.13195097E+05                                 8.326065                            7.238899       0.373369       2.134978                    0.997738      29.494826      78.966130       0.700815       0.360772      -1.132547      -0.095684       0.039352      -0.030733       0.107928       0.068506      -0.002894       0.016528       0.082301       0.114897      -0.100863       0.038683       0.062181              8.942100       7.573192      -1.637965       0.269585       7.462045      -1.666425      11.791064          -0.000005
          152              O      10.806007      -1.907475      12.263010      -0.707777      48.963964 0.78242507E+03  0.20736003E+05                                10.854007                            8.826145      -0.137136       1.951030                    0.996380      31.496403      87.991973       0.619004       0.373362      -1.123684      -0.109539       0.038061       0.003056       0.116003       0.069089      -0.026215       0.034353       0.027020      -0.196684      -0.096985      -0.006210       0.103195             13.132577      12.000587      -5.857348      -1.327188      17.729177       3.384078       9.667967          -0.000000
          153              O       4.768431       0.873243       0.141157      -0.777021      54.050272 0.83005242E+03  0.22311021E+05                                11.541377                            9.016901      -0.075542       1.949424                    0.998673      32.845823      92.214706       0.620371       0.367316      -1.129017      -0.074822       0.047934      -0.063942       0.109474       0.052117       0.056745      -0.017589      -0.010669      -0.224436      -0.108893       0.014717       0.094176             14.731593      13.178086      -7.307389       3.327325      20.327938      -4.684696      10.688754          -0.000000
          154              O       4.463933      -3.610189      23.381640      -0.549531      35.015412 0.51696208E+03  0.12341521E+05                                 8.641828                            7.136965       0.269075       2.149190                    0.995535      27.355455      72.328730       0.694379       0.369487      -1.127595      -0.054307       0.029924      -0.010643       0.062913       0.085748       0.002098       0.003580       0.033234       0.113157      -0.106217       0.037247       0.068970              9.774804       7.064141      -1.620918      -1.815339       7.188757       1.611922      15.071516          -0.000001
          155              O       0.931762       0.953151      24.324367      -0.672912      41.874505 0.67945262E+03  0.17419945E+05                                 9.835924                            8.272383      -0.031035       2.008108                    0.994835      30.344814      83.964293       0.632536       0.377688      -1.118065       0.043171      -0.042098       0.048151       0.077165       0.070280       0.003332      -0.032311       0.103841      -0.010501      -0.095697       0.005060       0.090637             11.172279       9.038197      -2.946461       1.758235      12.675711      -4.593153      11.802930          -0.000001
          156              O       0.986572       6.630722       1.328388      -0.668303      37.708346 0.59676397E+03  0.14766637E+05                                 9.013199                            7.608318       0.149465       2.067238                    0.996593      29.533695      79.490225       0.680489       0.363753      -1.132057       0.013700      -0.077769      -0.046151       0.091464       0.047066      -0.038579       0.018034       0.064100      -0.048494      -0.071649      -0.001616       0.073265             10.428392       9.352734      -4.020698      -2.623397      12.451621       3.746658       9.480822          -0.000000
          157              O       4.742853      11.643303      21.123129      -0.636176      38.128277 0.56831644E+03  0.13918584E+05                                 9.132653                            7.451816       0.349128       2.129280                    0.997164      29.475637      79.419967       0.682552       0.366408      -1.127846      -0.072488       0.023895      -0.040406       0.086361       0.011465      -0.091586       0.003887      -0.072577      -0.078523      -0.116990       0.048476       0.068513             10.638409       6.854472       1.641773      -0.357364      11.158399      -4.862800      13.902355           0.000000
          158              O       6.361562      -3.887953      21.034906      -0.682640      35.725248 0.55707032E+03  0.13558755E+05                                 8.644933                            7.293923       0.429519       2.145201                    0.997758      29.841993      79.842102       0.702672       0.358132      -1.135678      -0.054959       0.075493      -0.070800       0.117185       0.018182       0.004421       0.067179       0.036086      -0.013148      -0.078655       0.015596       0.063059              9.878446      10.602198       1.475577       4.161985       6.652724       0.131554      12.380417          -0.000001
          159              O       2.449378      -2.297302      15.441562      -0.630376      35.546615 0.55297351E+03  0.13394337E+05                                 8.600873                            7.262896       0.498306       2.183615                    0.997856      28.886965      76.355616       0.706875       0.357723      -1.139386       0.094921      -0.023716      -0.005044       0.097969      -0.020244      -0.036021      -0.025228      -0.102309       0.184152      -0.096100       0.018721       0.077378              9.849903       7.318447      -0.675854       2.735060       9.286336      -4.240252      12.944926          -0.000003
          160              O       1.264274      13.153362      16.467470      -0.673689      36.077368 0.57343987E+03  0.14083482E+05                                 8.751478                            7.467641       0.402068       2.138006                    0.996805      30.007921      81.115628       0.683870       0.364679      -1.128549       0.075918      -0.062873       0.037978       0.105635       0.041705      -0.033647       0.050870      -0.020801      -0.120304      -0.091389       0.023121       0.068268              9.720663      12.809431       2.534778       2.540759       7.774735       0.448818       8.577823          -0.000002
          161              O       7.192231      -3.329134      24.478127      -0.669065      42.841314 0.66223163E+03  0.16867192E+05                                 9.988577                            8.153316       0.015604       2.024420                    0.995405      30.146467      83.099613       0.638827       0.376435      -1.119168      -0.006444       0.065629       0.058143       0.087917      -0.065539       0.024775       0.008713       0.066585       0.015402      -0.081004       0.005977       0.075027             11.773021      10.668970       4.015292       4.556347      11.510089       4.176573      13.140005          -0.000000
          162              O       7.307940       1.647944       1.461983      -0.656666      39.142518 0.60325535E+03  0.14940199E+05                                 9.216100                            7.630516       0.278402       2.112393                    0.997057      29.287854      78.390497       0.683302       0.361941      -1.135557       0.087124       0.035925      -0.028689       0.098510      -0.056111       0.001803      -0.040423       0.038397      -0.030466      -0.071943      -0.000767       0.072710             10.745115       7.674781       3.424388      -1.352648      14.471204      -4.588229      10.089361          -0.000000
          163              O      10.168999       1.505700      23.593376      -0.666223      33.842735 0.54468203E+03  0.13195094E+05                                 8.326063                            7.238898       0.373369       2.134978                    0.997738      29.494826      78.966125       0.700815       0.360772      -1.132547      -0.095684      -0.039352       0.030733       0.107928      -0.068506       0.002894       0.016528       0.082301       0.114897      -0.100863       0.038683       0.062180              8.942098       7.573190       1.637964      -0.269584       7.462043      -1.666425      11.791061          -0.000005
          164              O      10.806007       7.695291       0.340289      -0.707777      48.963965 0.78242510E+03  0.20736004E+05                                10.854007                            8.826145      -0.137136       1.951031                    0.996380      31.496404      87.991974       0.619004       0.373362      -1.123684      -0.109539      -0.038061      -0.003056       0.116003      -0.069090       0.026215       0.034353       0.027020      -0.196684      -0.096985      -0.006210       0.103195             13.132577      12.000587       5.857348       1.327188      17.729177       3.384078       9.667966          -0.000000

******************************************************
Auxiliary information for the entire system
The total spin magnetic moment of the unit cell is   0.000012
The total net atomic charge of the unit cell is   0.000001
Accuracy of reproducing the electrostatic potential in the unit cell:
  The inner radius (bohr) =    5.0000
  The outer radius (bohr) =   12.0000
  Valid grid points have density less than (e/(bohr^3)) =    0.0001
  The number of valid grid points were=       512100
  The rms potential error without charges in kcal/mol is=      8.34096
  The rms potential error with partial charges in kcal/mol is=      2.21749
  The RRMSE value at monopole order=      0.26586
  The rms potential error with partial charges and cloud penetration in kcal/mol is=      2.21054
  The RRMSE value at monopole order with cloud penetration is=      0.26502
  The rms potential error with partial charges and atomic dipoles in kcal/mol is=      0.77437
  The RRMSE value at dipole order=      0.09284
  The rms potential error with partial charges, atomic dipoles and cloud penetration in kcal/mol is=      0.77465
  The RRMSE value at dipole order with cloud penetration=      0.09287

******************************************************
The electron densities and ab initio electrostatic potential were computed in VASP using the PBE functional and
projector augmented wave method. See the main text of the journal article for a description of computational details.
The atomic charges, dipoles, and quadrupoles were computed with the DDEC6 method as described in
(a) T. A. Manz and N. Gabaldon Limas, RSC Adv. 6 (2016) 47771-47801 DOI: 10.1039/c6ra04656h
(b) N. Gabaldon Limas and T. A. Manz, RSC Adv. 8 (2018) 2678-2707 DOI: 10.1039/c7ra11829e.
For each atom in the material, the electron cloud parameters were fit to the spherically averaged atom-in-material
electron density using radial positions for which this density was between 10^-4 and 10^-2 electrons per cubic bohr.
The polarizabilities, dispersion coefficients, and quantum Drude oscillator (QDO) parameters were fit using the MCLF method.
The magnetic structure of the system was optimized in VASP from the default ferromagnetic initial guess using spin polarization.
The atomic spin moments (ASMs) were computed on this optimized magnetic structure using the DDEC6 partition as inputs
to the method of T. A. Manz and D. S. Sholl, J. Chem. Theory Comput. 7 (2011) 4146-4164 DOI: 10.1021/ct200539n.
The RMSE and RRMSE were computed using a uniform grid with Ewald summation.
