# Supplementary material for: A collection of forcefield precursors for metal–organic frameworks
Source: RSC Adv. 2019 Nov 13;9(63):36492–507. doi: 10.1039/c9ra07327b (PMC9075174; doi:10.1039/c9ra07327b)
Supplement: RA-009-C9RA07327B-s4258 [file RA-009-C9RA07327B-s4258.xyz]

  164
jmolscript: load "" {1 1 1} spacegroup "x,y,z" unitcell [{     12.145500     0.000000     0.000000 }, {      0.000000    17.007200     0.000000 }, {      0.000000    -5.489327    24.998095 }]
Nd     0.332787    14.458412    10.473952     2.056333
Nd     6.083924     5.546030    10.428705     2.077737
Nd     0.332787     8.307725     2.025096     2.056332
Nd     6.083924     0.212907     2.070342     2.077737
Nd    11.812713    -2.940539    14.524143     2.056332
Nd     6.061576     5.971843    14.569390     2.077737
Nd    11.812713     3.210148    22.972999     2.056332
Nd     6.061576    11.304966    22.927753     2.077737
H      0.195543    -0.011491     5.892051     0.136057
H     10.934594     0.547298     3.974697     0.138152
H      2.816541     0.902781    15.096350     0.140671
H      4.001942     2.992627    14.733877     0.133207
H      7.688102     1.302489    14.786373     0.136965
H      9.048398    -0.661461    14.366405     0.108982
H      0.195543     5.770428     6.606997     0.136057
H     10.934594     5.211638     8.524350     0.138152
H      2.816541    -0.633172    22.400793     0.140671
H      4.001942    -2.723018    22.763265     0.133207
H      7.688102    -1.032880    22.710769     0.136965
H      9.048398     0.931070    23.130737     0.108982
H     11.949957    11.529364    19.106044     0.136057
H      1.210906    10.970575    21.023398     0.138152
H      9.328959    10.615092     9.901745     0.140671
H      8.143558     8.525246    10.264218     0.133207
H      4.457399    10.215384    10.211722     0.136965
H      3.097103    12.179334    10.631690     0.108982
H     11.949957     5.747445    18.391098     0.136057
H      1.210906     6.306235    16.473745     0.138152
H      9.328959    12.151045     2.597302     0.140671
H      8.143558    14.240891     2.234830     0.133207
H      4.457399    12.550753     2.287326     0.136965
H      3.097103    10.586803     1.867358     0.108982
C     10.896943    -1.239553     6.581998    -0.093686
C     11.490858    -0.363413     5.752062    -0.118144
C     10.677109    -0.039699     4.649646    -0.108958
C      9.488065    -0.669353     4.674644    -0.108279
C     11.454421    15.224080     7.856901     0.613668
C      8.376751    -0.474913     3.727216     0.589360
C      2.228699     0.865608    13.158997    -0.118565
C      2.850549     1.335086    14.273912    -0.107669
C      3.547701     2.532584    14.063928    -0.094323
C      3.483329     2.942839    12.776526    -0.114903
C      1.407663    -0.382368    12.971511     0.678798
C      4.118539     4.092936    12.124076     0.663461
C      8.001455     1.941923    12.889018    -0.112931
C      8.098619     1.125991    13.971435    -0.108449
C      8.878360    -0.003312    13.731454    -0.138999
C      9.362966    -0.039142    12.454051    -0.125022
C      7.298231     3.259226    12.784026     0.688747
C     10.283595    -1.031681    11.839098     0.647506
C     10.896943     6.998489     5.917049    -0.093686
C     11.490858     6.122350     6.746986    -0.118144
C     10.677109     5.798636     7.849402    -0.108958
C      9.488065     6.428289     7.824404    -0.108279
C     11.454421     7.542056     4.642146     0.613668
C      8.376751     6.233850     8.771832     0.589360
C      2.228699    -0.595999    24.338145    -0.118565
C      2.850549    -1.065477    23.223230    -0.107669
C      3.547701    -2.262975    23.433214    -0.094322
C      3.483329    -2.673229    24.720616    -0.114903
C      1.407663     0.651977    24.525631     0.678798
C      4.118539     1.666000     0.374971     0.663461
C      8.001455    -1.672314    24.608125    -0.112931
C      8.098619    -0.856381    23.525707    -0.108449
C      8.878360     0.272922    23.765689    -0.138999
C      9.362966     5.798078     0.044997    -0.125022
C      7.298231    -2.989617    24.713117     0.688747
C     10.283595     6.790618     0.659950     0.647506
C      1.248557    12.757426    18.416097    -0.093686
C      0.654642    11.881286    19.246033    -0.118144
C      1.468391    11.557572    20.348449    -0.108958
C      2.657435    12.187226    20.323451    -0.108279
C      0.691079    -3.706207    17.141194     0.613668
C      3.768749    11.992786    21.270879     0.589360
C      9.916801    10.652265    11.839098    -0.118565
C      9.294951    10.182787    10.724183    -0.107669
C      8.597799     8.985289    10.934167    -0.094322
C      8.662171     8.575034    12.221569    -0.114903
C     10.737837    11.900241    12.026584     0.678798
C      8.026961     7.424937    12.874019     0.663461
C      4.144045     9.575950    12.109077    -0.112931
C      4.046881    10.391882    11.026660    -0.108449
C      3.267140    11.521185    11.266641    -0.138999
C      2.782534    11.557015    12.544044    -0.125022
C      4.847269     8.258647    12.214069     0.688747
C      1.861905    12.549554    13.158997     0.647506
C      1.248557     4.519384    19.081046    -0.093686
C      0.654642     5.395523    18.251109    -0.118144
C      1.468391     5.719237    17.148693    -0.108958
C      2.657435     5.089584    17.173691    -0.108279
C      0.691079     3.975817    20.355949     0.613668
C      3.768749     5.284023    16.226263     0.589360
C      9.916801    12.113872     0.659950    -0.118565
C      9.294951    12.583350     1.774865    -0.107669
C      8.597799    13.780848     1.564881    -0.094322
C      8.662171    14.191102     0.277479    -0.114903
C     10.737837    10.865896     0.472464     0.678798
C      8.026961     9.851873    24.623124     0.663461
C      4.144045    13.190187     0.389970    -0.112931
C      4.046881    12.374254     1.472388    -0.108449
C      3.267140    11.244951     1.232406    -0.138999
C      2.782534     5.719795    24.953098    -0.125022
C      4.847269    14.507490     0.284978     0.688747
C      1.861905     4.727255    24.338145     0.647506
S      9.349970    15.305268     6.036540     0.152203
S      2.549462     1.855591    11.809850     0.158110
S      8.802208     1.291638    11.542620     0.202014
S      9.349970     7.460869     6.462508     0.152204
S      2.549462     3.903346     0.689197     0.158110
S      8.802208     4.467298     0.956427     0.202014
S      2.795530    -3.787395    18.961555     0.152204
S      9.596038     9.662282    13.188245     0.158110
S      3.343292    10.226235    13.455475     0.202014
S      2.795530     4.057004    18.535587     0.152204
S      9.596038     7.614527    24.308898     0.158110
S      3.343292     7.050575    24.041668     0.202013
O     10.872652    14.273525     8.429358    -0.636025
O      0.344932    -1.254146     8.336865    -0.673443
O      8.507923     0.388179     2.817285    -0.616455
O      7.300660    15.864272     3.857206    -0.687254
O      1.078520    -0.652921    11.801101    -0.668700
O      1.129531    -1.047314    14.001433    -0.650818
O      4.723385     4.971959    12.799025    -0.711218
O      4.067528     4.171766    10.866672    -0.675070
O      7.040746     3.656243    11.626614    -0.660582
O      7.043175     3.857690    13.861444    -0.670468
O     10.561727    -0.917362    10.629190    -0.559938
O     10.782775    -1.932413    12.560293    -0.762070
O     10.872652     8.492611     4.069690    -0.636025
O      0.344932     7.013083     4.162183    -0.673443
O      8.507923     5.370757     9.681762    -0.616455
O      7.300660     6.901865     8.641841    -0.687254
O      1.078520     6.411857     0.697947    -0.668700
O      1.129531     1.316923    23.495709    -0.650818
O      4.723385    -4.702350    24.698118    -0.711218
O      4.067528     1.587171     1.632376    -0.675070
O      7.040746     2.102694     0.872434    -0.660582
O      7.043175    -3.588080    23.635699    -0.670468
O     10.561727     6.676299     1.869858    -0.559938
O     10.782775     2.202022    24.936850    -0.762070
O      1.272848    -2.755652    16.568737    -0.636025
O     11.800568    12.772019    16.661230    -0.673443
O      3.637577    11.129694    22.180810    -0.616455
O      4.844840    -4.346399    21.140889    -0.687254
O     11.066980    12.170794    13.196994    -0.668700
O     11.015969    12.565187    10.996662    -0.650818
O      7.422115     6.545914    12.199070    -0.711218
O      8.077972     7.346107    14.131423    -0.675070
O      5.104754     7.861630    13.371481    -0.660582
O      5.102325     7.660183    11.136651    -0.670468
O      1.583773    12.435235    14.368905    -0.559938
O      1.362725    13.450286    12.437802    -0.762070
O      1.272848     3.025262    20.928405    -0.636025
O     11.800568     4.504790    20.835912    -0.673443
O      3.637577     6.147116    15.316333    -0.616455
O      4.844840     4.616008    16.356254    -0.687254
O     11.066980     5.106016    24.300148    -0.668700
O     11.015969    10.200950     1.502386    -0.650818
O      7.422115    16.220223     0.299977    -0.711218
O      8.077972     9.930702    23.365719    -0.675070
O      5.104754     9.415179    24.125661    -0.660582
O      5.102325    15.105953     1.362396    -0.670468
O      1.583773     4.841574    23.128237    -0.559938
O      1.362725     9.315851     0.061245    -0.762070

The following XYZ coordinates are in angstroms. Other properties are in atomic units.
The sperically averaged electron density of each atom fit to a function of the form exp(a - br)
eigen_1, eigen_2 and eigen_3 are the three eigenvalues of traceless quadrupole moment tensor
  atom number  atomic symbol              X              Y              Z     net charge C6 coefficient C8 coefficient C10 coefficient fluctuating dipole atomic polarizability isotropic forcefield polarizability              a              b squared Pearson coefficient          <r^3>          <r^4>         wp_QDO          m_QDO          q_QDO       dipole_x       dipole_y       dipole_z         dipole            Qxy            Qxz            Qyz     Q(x^2-y^2)  Q(3z^2 - R^2)        eigen_1        eigen_2        eigen_3 static polarizability      alpha(xx)      alpha(xy)      alpha(xz)      alpha(yy)      alpha(yz)      alpha(zz) atomic spin moment
            1             Nd       0.332787      14.458412      10.473952       2.056333     141.739622 0.33570875E+04  0.11762150E+06                                17.928630                           15.469462       2.602903       2.461655                    0.999739      86.092686     209.543860       0.653978       0.267312      -1.329873      -0.015673       0.021285       0.017345       0.031615       0.002970      -0.071773       0.073710       0.059974      -0.350342      -0.165694       0.049231       0.116463             21.479513      17.573027      -2.131751       4.959406      21.694754      -3.035085      25.170759           0.000018
            2             Nd       6.083924       5.546030      10.428705       2.077737     133.978477 0.31351278E+04  0.10792174E+06                                17.195074                           14.868234       2.625529       2.474992                    0.999738      85.026718     204.754555       0.672911       0.264420      -1.334242       0.019775       0.001873       0.010666       0.022546      -0.045277       0.159732       0.086520      -0.097282       0.155625      -0.215066       0.038656       0.176410             20.593008      22.149553       3.972157      -6.216489      21.219093      -2.712413      18.410378           0.000012
            3             Nd       0.332787       8.307725       2.025096       2.056332     141.739710 0.33570908E+04  0.11762164E+06                                17.928639                           15.469471       2.602904       2.461655                    0.999739      86.092702     209.543932       0.653978       0.267312      -1.329873      -0.015673      -0.021285      -0.017345       0.031615      -0.002971       0.071773       0.073710       0.059974      -0.350342      -0.165694       0.049231       0.116463             21.479522      17.573032       2.131753      -4.959404      21.694767      -3.035088      25.170766           0.000014
            4             Nd       6.083924       0.212907       2.070342       2.077737     133.978429 0.31351266E+04  0.10792169E+06                                17.195069                           14.868230       2.625529       2.474992                    0.999738      85.026715     204.754534       0.672911       0.264420      -1.334242       0.019775      -0.001873      -0.010666       0.022546       0.045277      -0.159732       0.086520      -0.097282       0.155625      -0.215066       0.038656       0.176410             20.593001      22.149548      -3.972158       6.216486      21.219087      -2.712415      18.410369           0.000012
            5             Nd      11.812713      -2.940539      14.524143       2.056332     141.739687 0.33570895E+04  0.11762159E+06                                17.928636                           15.469467       2.602903       2.461655                    0.999739      86.092697     209.543908       0.653978       0.267312      -1.329873       0.015673      -0.021285      -0.017345       0.031615       0.002970      -0.071773       0.073710       0.059975      -0.350343      -0.165694       0.049231       0.116463             21.479521      17.573033      -2.131752       4.959407      21.694763      -3.035085      25.170766           0.000018
            6             Nd       6.061576       5.971843      14.569390       2.077737     133.978434 0.31351265E+04  0.10792168E+06                                17.195069                           14.868230       2.625529       2.474992                    0.999738      85.026711     204.754523       0.672911       0.264420      -1.334242      -0.019775      -0.001873      -0.010666       0.022546      -0.045277       0.159732       0.086520      -0.097282       0.155624      -0.215066       0.038656       0.176410             20.593003      22.149548       3.972155      -6.216488      21.219088      -2.712412      18.410373           0.000014
            7             Nd      11.812713       3.210148      22.972999       2.056332     141.739655 0.33570892E+04  0.11762157E+06                                17.928634                           15.469467       2.602903       2.461655                    0.999739      86.092695     209.543898       0.653978       0.267312      -1.329873       0.015673       0.021285       0.017345       0.031615      -0.002971       0.071773       0.073710       0.059974      -0.350342      -0.165694       0.049231       0.116463             21.479515      17.573028       2.131752      -4.959403      21.694760      -3.035087      25.170758           0.000017
            8             Nd       6.061576      11.304966      22.927753       2.077737     133.978385 0.31351254E+04  0.10792164E+06                                17.195065                           14.868227       2.625529       2.474992                    0.999738      85.026706     204.754499       0.672911       0.264420      -1.334242      -0.019775       0.001874       0.010666       0.022546       0.045277      -0.159731       0.086520      -0.097282       0.155624      -0.215066       0.038656       0.176410             20.592996      22.149542      -3.972157       6.216484      21.219082      -2.712414      18.410365           0.000016
            9              H       0.195543      -0.011491       5.892051       0.136057       1.067366 0.74827838E+01  0.70712061E+02                                 1.600181                            1.507715      -0.798180       2.515595                    0.999714       3.034912       7.772626       0.568944       1.139217      -0.745645       0.035618       0.016714       0.007177       0.039994       0.011765       0.003333      -0.009620       0.013626      -0.005380      -0.018664       0.003888       0.014776              1.628303       2.023196       0.288040       0.146827       1.428514       0.006903       1.433199          -0.000000
           10              H      10.934594       0.547298       3.974697       0.138152       1.046213 0.73344412E+01  0.69327481E+02                                 1.614685                            1.520292      -0.793487       2.522123                    0.999750       3.046584       7.938590       0.548340       1.181730      -0.734974       0.011436       0.025779      -0.029780       0.041015       0.010509       0.000348      -0.010901       0.007412       0.004941      -0.016804       0.002623       0.014180              1.652648       1.433321       0.153400      -0.113274       1.662359      -0.426884       1.862263          -0.000000
           11              H       2.816541       0.902781      15.096350       0.140671       1.051142 0.75244349E+01  0.71846236E+02                                 1.648187                            1.563509      -0.770406       2.535091                    0.999778       3.066595       8.129390       0.526524       1.218311      -0.726687      -0.000300      -0.020218       0.036886       0.042065       0.008079       0.006195      -0.007351      -0.011195       0.029803      -0.017721       0.003615       0.014106              1.668144       1.363399       0.103682      -0.039679       1.641841      -0.339573       1.999191           0.000001
           12              H       4.001942       2.992627      14.733877       0.133207       0.987549 0.68866350E+01  0.65784507E+02                                 1.701046                            1.581823      -1.019885       2.406324                    0.997385       3.500646       9.992280       0.470598       1.362510      -0.690874       0.016877       0.016415       0.030793       0.038762       0.002987       0.005596      -0.004455      -0.007634       0.026752      -0.011577      -0.000024       0.011601              1.769767       1.611213       0.318457       0.271508       1.814663       0.445924       1.883425          -0.000000
           13              H       7.688102       1.302489      14.786373       0.136965       1.025557 0.71729066E+01  0.67065915E+02                                 1.557995                            1.476199      -0.763021       2.533575                    0.999803       2.989989       7.615110       0.575008       1.139267      -0.745691      -0.018503       0.006699       0.035612       0.040687      -0.009291      -0.010114      -0.004256      -0.006604       0.033698      -0.019271       0.003828       0.015443              1.583455       1.519043      -0.153298      -0.336399       1.385782       0.135897       1.845539           0.000001
           14              H       9.048398      -0.661461      14.366405       0.108982       1.279485 0.94434635E+01  0.95112510E+02                                 1.838657                            1.717791      -1.003098       2.392859                    0.998090       3.414436       9.192796       0.518990       1.171765      -0.736317      -0.004242      -0.020745       0.025652       0.033262      -0.004206      -0.010893      -0.004786      -0.011899       0.039785      -0.018355       0.000584       0.017772              1.890906       1.610736      -0.279030       0.119729       2.141027      -0.489354       1.920955           0.000000
           15              H       0.195543       5.770428       6.606997       0.136057       1.067367 0.74827878E+01  0.70712106E+02                                 1.600181                            1.507715      -0.798180       2.515595                    0.999714       3.034913       7.772628       0.568944       1.139217      -0.745645       0.035618      -0.016714      -0.007177       0.039994      -0.011765      -0.003333      -0.009620       0.013626      -0.005380      -0.018664       0.003888       0.014776              1.628303       2.023196      -0.288040      -0.146827       1.428514       0.006903       1.433200          -0.000000
           16              H      10.934594       5.211638       8.524350       0.138152       1.046212 0.73344331E+01  0.69327380E+02                                 1.614683                            1.520290      -0.793487       2.522123                    0.999750       3.046583       7.938584       0.548340       1.181729      -0.734974       0.011436      -0.025779       0.029780       0.041015      -0.010509      -0.000348      -0.010901       0.007412       0.004941      -0.016804       0.002623       0.014180              1.652646       1.433320      -0.153400       0.113274       1.662358      -0.426884       1.862260          -0.000000
           17              H       2.816541      -0.633172      22.400793       0.140671       1.051142 0.75244265E+01  0.71846142E+02                                 1.648187                            1.563509      -0.770406       2.535091                    0.999778       3.066594       8.129389       0.526523       1.218312      -0.726686      -0.000300       0.020218      -0.036886       0.042065      -0.008079      -0.006195      -0.007351      -0.011195       0.029803      -0.017721       0.003615       0.014106              1.668143       1.363399      -0.103682       0.039679       1.641841      -0.339573       1.999191           0.000001
           18              H       4.001942      -2.723018      22.763265       0.133207       0.987549 0.68866358E+01  0.65784514E+02                                 1.701046                            1.581823      -1.019885       2.406324                    0.997385       3.500646       9.992279       0.470598       1.362510      -0.690874       0.016877      -0.016415      -0.030793       0.038762      -0.002987      -0.005596      -0.004455      -0.007634       0.026752      -0.011577      -0.000024       0.011601              1.769767       1.611213      -0.318457      -0.271508       1.814663       0.445924       1.883425          -0.000000
           19              H       7.688102      -1.032880      22.710769       0.136965       1.025556 0.71729054E+01  0.67065900E+02                                 1.557995                            1.476198      -0.763021       2.533575                    0.999803       2.989989       7.615109       0.575008       1.139267      -0.745691      -0.018503      -0.006699      -0.035612       0.040687       0.009291       0.010114      -0.004256      -0.006604       0.033698      -0.019271       0.003828       0.015443              1.583454       1.519042       0.153298       0.336398       1.385782       0.135897       1.845538           0.000001
           20              H       9.048398       0.931070      23.130737       0.108982       1.279484 0.94434579E+01  0.95112440E+02                                 1.838656                            1.717791      -1.003098       2.392859                    0.998090       3.414435       9.192793       0.518990       1.171765      -0.736317      -0.004242       0.020745      -0.025652       0.033262       0.004206       0.010893      -0.004786      -0.011899       0.039785      -0.018355       0.000584       0.017772              1.890905       1.610735       0.279030      -0.119729       2.141025      -0.489354       1.920956           0.000000
           21              H      11.949957      11.529364      19.106044       0.136057       1.067365 0.74827761E+01  0.70711967E+02                                 1.600180                            1.507714      -0.798180       2.515596                    0.999714       3.034911       7.772621       0.568944       1.139217      -0.745645      -0.035618      -0.016714      -0.007177       0.039994       0.011765       0.003333      -0.009620       0.013626      -0.005380      -0.018664       0.003888       0.014776              1.628302       2.023194       0.288040       0.146826       1.428513       0.006903       1.433198          -0.000000
           22              H       1.210906      10.970575      21.023398       0.138152       1.046213 0.73344395E+01  0.69327459E+02                                 1.614684                            1.520291      -0.793487       2.522123                    0.999750       3.046584       7.938589       0.548340       1.181729      -0.734974      -0.011436      -0.025779       0.029780       0.041015       0.010509       0.000348      -0.010901       0.007412       0.004940      -0.016804       0.002623       0.014180              1.652647       1.433321       0.153400      -0.113274       1.662358      -0.426884       1.862262          -0.000000
           23              H       9.328959      10.615092       9.901745       0.140671       1.051142 0.75244299E+01  0.71846177E+02                                 1.648187                            1.563508      -0.770406       2.535091                    0.999778       3.066594       8.129387       0.526524       1.218311      -0.726686       0.000300       0.020218      -0.036886       0.042065       0.008079       0.006195      -0.007351      -0.011195       0.029803      -0.017721       0.003615       0.014106              1.668143       1.363399       0.103682      -0.039679       1.641840      -0.339573       1.999191           0.000001
           24              H       8.143558       8.525246      10.264218       0.133207       0.987549 0.68866357E+01  0.65784513E+02                                 1.701046                            1.581823      -1.019885       2.406324                    0.997385       3.500646       9.992279       0.470598       1.362510      -0.690874      -0.016877      -0.016415      -0.030793       0.038762       0.002987       0.005596      -0.004455      -0.007634       0.026752      -0.011577      -0.000024       0.011601              1.769767       1.611213       0.318457       0.271508       1.814663       0.445924       1.883425          -0.000000
           25              H       4.457399      10.215384      10.211722       0.136965       1.025556 0.71729017E+01  0.67065854E+02                                 1.557994                            1.476198      -0.763021       2.533575                    0.999803       2.989988       7.615105       0.575008       1.139267      -0.745691       0.018503      -0.006699      -0.035612       0.040687      -0.009291      -0.010114      -0.004256      -0.006604       0.033698      -0.019271       0.003828       0.015443              1.583454       1.519042      -0.153298      -0.336399       1.385782       0.135897       1.845537           0.000001
           26              H       3.097103      12.179334      10.631690       0.108982       1.279485 0.94434639E+01  0.95112518E+02                                 1.838657                            1.717791      -1.003098       2.392859                    0.998090       3.414436       9.192797       0.518990       1.171765      -0.736317       0.004242       0.020745      -0.025652       0.033262      -0.004206      -0.010893      -0.004786      -0.011899       0.039785      -0.018355       0.000584       0.017772              1.890906       1.610735      -0.279030       0.119729       2.141027      -0.489355       1.920956           0.000000
           27              H      11.949957       5.747445      18.391098       0.136057       1.067366 0.74827818E+01  0.70712036E+02                                 1.600181                            1.507715      -0.798180       2.515596                    0.999714       3.034912       7.772625       0.568944       1.139217      -0.745645      -0.035618       0.016714       0.007177       0.039994      -0.011765      -0.003333      -0.009620       0.013626      -0.005380      -0.018664       0.003888       0.014776              1.628302       2.023195      -0.288040      -0.146826       1.428513       0.006903       1.433199          -0.000000
           28              H       1.210906       6.306235      16.473745       0.138152       1.046213 0.73344413E+01  0.69327484E+02                                 1.614685                            1.520292      -0.793487       2.522123                    0.999750       3.046584       7.938591       0.548339       1.181730      -0.734974      -0.011436       0.025779      -0.029780       0.041015      -0.010509      -0.000348      -0.010901       0.007412       0.004941      -0.016804       0.002623       0.014180              1.652648       1.433322      -0.153400       0.113274       1.662360      -0.426884       1.862262          -0.000000
           29              H       9.328959      12.151045       2.597302       0.140671       1.051142 0.75244315E+01  0.71846201E+02                                 1.648188                            1.563509      -0.770407       2.535091                    0.999778       3.066595       8.129392       0.526523       1.218311      -0.726686       0.000300      -0.020218       0.036886       0.042065      -0.008079      -0.006195      -0.007351      -0.011195       0.029803      -0.017721       0.003615       0.014106              1.668144       1.363399      -0.103682       0.039679       1.641841      -0.339573       1.999191           0.000001
           30              H       8.143558      14.240891       2.234830       0.133207       0.987549 0.68866363E+01  0.65784523E+02                                 1.701047                            1.581823      -1.019885       2.406324                    0.997385       3.500646       9.992280       0.470598       1.362510      -0.690874      -0.016877       0.016415       0.030793       0.038762      -0.002987      -0.005596      -0.004455      -0.007634       0.026752      -0.011577      -0.000024       0.011601              1.769767       1.611213      -0.318457      -0.271508       1.814663       0.445925       1.883425          -0.000000
           31              H       4.457399      12.550753       2.287326       0.136965       1.025556 0.71729016E+01  0.67065850E+02                                 1.557994                            1.476197      -0.763021       2.533575                    0.999803       2.989988       7.615104       0.575008       1.139266      -0.745691       0.018503       0.006699       0.035612       0.040687       0.009291       0.010114      -0.004256      -0.006604       0.033698      -0.019271       0.003828       0.015443              1.583453       1.519042       0.153298       0.336398       1.385782       0.135897       1.845536           0.000001
           32              H       3.097103      10.586803       1.867358       0.108982       1.279484 0.94434618E+01  0.95112489E+02                                 1.838657                            1.717791      -1.003098       2.392859                    0.998090       3.414436       9.192796       0.518990       1.171765      -0.736317       0.004242      -0.020746       0.025652       0.033262       0.004206       0.010893      -0.004786      -0.011899       0.039785      -0.018355       0.000584       0.017772              1.890905       1.610735       0.279029      -0.119729       2.141025      -0.489355       1.920956           0.000000
           33              C      10.896943      -1.239553       6.581998      -0.093686      48.059061 0.51845435E+03  0.12675418E+05                                11.639629                            7.645841      -0.077732       1.963067                    0.998872      29.164837      84.150390       0.592493       0.422835      -1.065323      -0.009211       0.019373      -0.017427       0.027638       0.018333       0.011098       0.007860       0.006432      -0.022640      -0.015278      -0.012337       0.027615             16.317908      10.939540      -1.233356       6.983491      10.339631      -8.285710      27.674553          -0.000001
           34              C      11.490858      -0.363413       5.752062      -0.118144      32.683968 0.40473126E+03  0.93589686E+04                                 8.900984                            6.713860       0.087843       1.999827                    0.999708      29.107214      83.350152       0.634214       0.417647      -1.062005      -0.015114       0.012711      -0.008785       0.021614       0.005797       0.008174      -0.000788       0.005804       0.025498      -0.012130      -0.001236       0.013365             10.559275      10.521594       0.871443       3.534543       7.328478      -3.409778      13.827754          -0.000001
           35              C      10.677109      -0.039699       4.649646      -0.108958      32.238134 0.40522705E+03  0.93780727E+04                                 8.834292                            6.723929       0.062616       1.992567                    0.999679      29.071995      83.421781       0.632575       0.418388      -1.060994       0.008669      -0.001029       0.017160       0.019253      -0.001748       0.001611      -0.002831      -0.003430       0.018423      -0.005535      -0.001914       0.007448             10.393088      10.871616       0.921264       3.927421       7.195964      -2.970727      13.111683          -0.000001
           36              C       9.488065      -0.669353       4.674644      -0.108279      47.359789 0.52858842E+03  0.12994485E+05                                11.502455                            7.721027      -0.119853       1.944267                    0.999020      29.552830      85.690131       0.589116       0.422925      -1.064560       0.022544       0.002068       0.015171       0.027252       0.017195       0.000033      -0.021253      -0.013608       0.028654      -0.028018      -0.002522       0.030541             15.576796      19.188031       0.036531      11.368406       7.756180      -2.355117      19.786176          -0.000001
           37              C      11.454421      15.224080       7.856901       0.613668      25.812887 0.25931202E+03  0.54482901E+04                                 8.239869                            5.789398      -0.216151       1.977843                    0.999343      23.057467      66.195922       0.601441       0.484703      -1.007506       0.007693       0.012995       0.031725       0.035135      -0.029467      -0.080729       0.073068      -0.020800      -0.122979      -0.114394      -0.008213       0.122607             10.614187       7.853962       0.449814       3.693633       7.835108      -4.056590      16.153491           0.000000
           38              C       8.376751      -0.474913       3.727216       0.589360      25.595447 0.26845981E+03  0.56794569E+04                                 8.102027                            5.840375      -0.123767       1.998463                    0.999692      23.394899      67.004953       0.607638       0.476468      -1.013636      -0.015427      -0.011136      -0.031626       0.036908      -0.001599      -0.071649       0.065043      -0.091292       0.024652      -0.107453       0.000422       0.107031             10.085460      11.665607       0.414713       5.482533       6.782296      -1.957265      11.808478          -0.000001
           39              C       2.228699       0.865608      13.158997      -0.118565      49.530376 0.53697580E+03  0.13209055E+05                                11.796869                            7.708437      -0.033160       1.967156                    0.999121      29.506235      84.664301       0.600040       0.414963      -1.073168       0.016104       0.025066       0.020240       0.036018      -0.002531      -0.001428      -0.021203      -0.013120       0.055331      -0.018691      -0.012884       0.031575             16.620007      15.483313      12.787434       3.113767      24.403908       3.125483       9.972802          -0.000000
           40              C       2.850549       1.335086      14.273912      -0.107669      32.499397 0.40032298E+03  0.92331599E+04                                 8.870523                            6.658076       0.121523       2.014873                    0.999653      28.870217      82.606855       0.639511       0.415258      -1.063363       0.008928       0.015891      -0.007192       0.019595       0.001482       0.002209      -0.006176      -0.012410      -0.009938      -0.008032      -0.002585       0.010617             10.608059       8.720058       5.716850       0.976603      13.752983      -0.218355       9.351135           0.000000
           41              C       3.547701       2.532584      14.063928      -0.094323      33.253317 0.42392390E+03  0.99647219E+04                                 9.207884                            6.995408      -0.025659       1.975373                    0.999211      29.252563      85.790803       0.601949       0.432882      -1.047492      -0.016481      -0.015068       0.002744       0.022499      -0.014548      -0.000059      -0.003768      -0.001405      -0.014027      -0.013082      -0.004154       0.017236             10.969149       8.930097       5.795928       0.531051      14.032791       0.032398       9.944560          -0.000001
           42              C       3.483329       2.942839      12.776526      -0.114903      44.787039 0.52809323E+03  0.12981474E+05                                11.111665                            7.726151       0.003325       1.987743                    0.999001      29.413101      85.329526       0.587822       0.423884      -1.063777      -0.017584      -0.021171       0.021791       0.035104       0.005787       0.012433       0.017809      -0.020849       0.018044      -0.019901      -0.008597       0.028498             14.764608      12.397564       9.460904      -2.601860      20.426870      -5.197976      11.469391          -0.000001
           43              C       1.407663      -0.382368      12.971511       0.678798      23.262991 0.23462629E+03  0.48169574E+04                                 7.739158                            5.550325      -0.225423       1.995284                    0.999161      22.024583      62.890535       0.605924       0.492370      -1.001667      -0.031664      -0.050107      -0.004764       0.059464      -0.098553       0.010412      -0.003216       0.086679      -0.110056      -0.089490      -0.037186       0.126676              9.746540       8.152839       5.287936       1.287216      12.636849       0.477115       8.449932           0.000000
           44              C       4.118539       4.092936      12.124076       0.663461      22.879515 0.23889021E+03  0.49319623E+04                                 7.640002                            5.595732      -0.228431       1.988233                    0.999313      22.375887      64.299153       0.603584       0.491526      -1.001013      -0.003180       0.061316      -0.014447       0.063075      -0.104366       0.020212       0.027870       0.058944      -0.107227      -0.107165      -0.019157       0.126322              9.392774       7.979921       4.873873      -0.742813      11.775356      -1.531679       8.423046          -0.000000
           45              C       8.001455       1.941923      12.889018      -0.112931      47.840217 0.52833079E+03  0.12953348E+05                                11.558782                            7.667714      -0.027343       1.973957                    0.999168      29.271752      84.055137       0.598650       0.417308      -1.070864       0.017851      -0.027885       0.015673       0.036631       0.002343      -0.002330       0.011993       0.002855       0.060665      -0.016665      -0.007642       0.024307             16.008221      13.313255     -11.390596       0.194856      25.599493      -2.346105       9.111915          -0.000001
           46              C       8.098619       1.125991      13.971435      -0.108449      32.508632 0.40184167E+03  0.92768138E+04                                 8.893171                            6.699262       0.081997       2.000664                    0.999703      28.963289      82.907312       0.633479       0.418823      -1.061110       0.009806      -0.014164      -0.008069       0.019023       0.005012      -0.008076       0.000818      -0.007497       0.012996      -0.012053       0.002834       0.009219             10.598354       9.498879      -5.705248      -1.635055      13.377145      -0.335296       8.919039          -0.000000
           47              C       8.878360      -0.003312      13.731454      -0.138999      34.295223 0.43117791E+03  0.10157660E+05                                 9.213265                            6.931500      -0.000150       1.953848                    0.999645      30.418953      88.719508       0.622214       0.417859      -1.058932      -0.024094       0.018673      -0.000546       0.030488       0.013725      -0.019130      -0.004183      -0.009182       0.037044      -0.025973      -0.001202       0.027175             10.985746       9.907839      -5.988068      -1.746454      13.772528      -0.229759       9.276872          -0.000001
           48              C       9.362966      -0.039142      12.454051      -0.125022      48.267463 0.54448595E+03  0.13464599E+05                                11.626812                            7.801111      -0.075746       1.954020                    0.999100      29.778698      86.176841       0.590938       0.419138      -1.068560      -0.020804       0.020050       0.018903       0.034527      -0.002060       0.002885      -0.007086      -0.022545      -0.006883      -0.011077      -0.004549       0.015627             15.889316      16.642693     -11.406848      -5.379142      19.370233       4.417146      11.655021          -0.000001
           49              C       7.298231       3.259226      12.784026       0.688747      22.249137 0.23274368E+03  0.47756789E+04                                 7.571120                            5.563906      -0.274237       1.985515                    0.998945      21.925826      62.891343       0.598461       0.498785      -0.996970      -0.022078       0.058418       0.000386       0.062452       0.084518      -0.018221      -0.014487       0.121410      -0.104614      -0.087045      -0.037716       0.124761              9.343509       7.350765      -4.777110      -0.017420      12.809642      -0.460719       7.870122          -0.000000
           50              C      10.283595      -1.031681      11.839098       0.647506      23.846663 0.23711946E+03  0.48808739E+04                                 7.809056                            5.545989      -0.176455       2.003440                    0.999441      22.377196      63.974479       0.611721       0.486432      -1.004741       0.023748      -0.052319      -0.009001       0.058158       0.107837       0.042186       0.008154       0.005993      -0.115230      -0.098827      -0.035824       0.134651              9.811530       9.398503      -5.359330      -1.581934      10.947876       0.669034       9.088212          -0.000000
           51              C      10.896943       6.998489       5.917049      -0.093686      48.059070 0.51845445E+03  0.12675421E+05                                11.639630                            7.645841      -0.077732       1.963067                    0.998872      29.164836      84.150380       0.592493       0.422835      -1.065323      -0.009211      -0.019373       0.017427       0.027638      -0.018333      -0.011098       0.007860       0.006431      -0.022640      -0.015278      -0.012337       0.027615             16.317909      10.939537       1.233356      -6.983490      10.339628      -8.285708      27.674560          -0.000001
           52              C      11.490858       6.122350       6.746986      -0.118144      32.683971 0.40473122E+03  0.93589674E+04                                 8.900984                            6.713860       0.087843       1.999827                    0.999708      29.107214      83.350147       0.634214       0.417647      -1.062005      -0.015114      -0.012711       0.008785       0.021614      -0.005797      -0.008174      -0.000788       0.005804       0.025498      -0.012130      -0.001236       0.013365             10.559276      10.521595      -0.871441      -3.534544       7.328475      -3.409778      13.827759          -0.000001
           53              C      10.677109       5.798636       7.849402      -0.108958      32.238127 0.40522684E+03  0.93780664E+04                                 8.834290                            6.723927       0.062616       1.992567                    0.999679      29.071992      83.421766       0.632575       0.418388      -1.060994       0.008669       0.001029      -0.017160       0.019253       0.001748      -0.001611      -0.002831      -0.003430       0.018423      -0.005535      -0.001913       0.007448             10.393086      10.871621      -0.921264      -3.927423       7.195963      -2.970724      13.111675          -0.000001
           54              C       9.488065       6.428289       7.824404      -0.108279      47.359782 0.52858827E+03  0.12994480E+05                                11.502453                            7.721025      -0.119853       1.944267                    0.999020      29.552828      85.690119       0.589116       0.422925      -1.064560       0.022544      -0.002068      -0.015171       0.027252      -0.017195      -0.000033      -0.021253      -0.013609       0.028654      -0.028018      -0.002522       0.030541             15.576792      19.188037      -0.036534     -11.368404       7.756177      -2.355112      19.786162          -0.000001
           55              C      11.454421       7.542056       4.642146       0.613668      25.812858 0.25931171E+03  0.54482819E+04                                 8.239862                            5.789394      -0.216151       1.977843                    0.999343      23.057465      66.195910       0.601441       0.484703      -1.007506       0.007693      -0.012994      -0.031725       0.035135       0.029467       0.080729       0.073068      -0.020800      -0.122979      -0.114394      -0.008213       0.122607             10.614176       7.853959      -0.449816      -3.693627       7.835101      -4.056583      16.153468           0.000000
           56              C       8.376751       6.233850       8.771832       0.589360      25.595441 0.26845978E+03  0.56794561E+04                                 8.102025                            5.840374      -0.123767       1.998463                    0.999692      23.394899      67.004952       0.607638       0.476468      -1.013636      -0.015427       0.011136       0.031626       0.036908       0.001599       0.071649       0.065043      -0.091292       0.024651      -0.107453       0.000422       0.107031             10.085456      11.665605      -0.414715      -5.482527       6.782297      -1.957264      11.808467          -0.000001
           57              C       2.228699      -0.595999      24.338145      -0.118565      49.530352 0.53697564E+03  0.13209050E+05                                11.796865                            7.708435      -0.033160       1.967156                    0.999121      29.506234      84.664298       0.600040       0.414963      -1.073168       0.016104      -0.025066      -0.020240       0.036018       0.002531       0.001428      -0.021203      -0.013120       0.055331      -0.018691      -0.012884       0.031575             16.620000      15.483306     -12.787426      -3.113765      24.403893       3.125479       9.972801          -0.000000
           58              C       2.850549      -1.065477      23.223230      -0.107669      32.499369 0.40032262E+03  0.92331497E+04                                 8.870518                            6.658072       0.121523       2.014873                    0.999653      28.870215      82.606844       0.639511       0.415258      -1.063363       0.008928      -0.015891       0.007192       0.019595      -0.001482      -0.002209      -0.006176      -0.012411      -0.009938      -0.008032      -0.002585       0.010617             10.608051       8.720051      -5.716844      -0.976601      13.752972      -0.218357       9.351129           0.000000
           59              C       3.547701      -2.262975      23.433214      -0.094322      33.253304 0.42392381E+03  0.99647190E+04                                 9.207881                            6.995406      -0.025659       1.975373                    0.999211      29.252563      85.790798       0.601949       0.432882      -1.047492      -0.016481       0.015068      -0.002744       0.022499       0.014548       0.000059      -0.003768      -0.001405      -0.014027      -0.013082      -0.004154       0.017236             10.969144       8.930093      -5.795923      -0.531052      14.032782       0.032402       9.944558          -0.000001
           60              C       3.483329      -2.673229      24.720616      -0.114903      44.787034 0.52809339E+03  0.12981478E+05                                11.111666                            7.726152       0.003324       1.987743                    0.999001      29.413103      85.329538       0.587822       0.423884      -1.063777      -0.017584       0.021171      -0.021791       0.035104      -0.005787      -0.012433       0.017809      -0.020849       0.018044      -0.019901      -0.008597       0.028498             14.764608      12.397565      -9.460903       2.601858      20.426867      -5.197971      11.469391          -0.000001
           61              C       1.407663       0.651977      24.525631       0.678798      23.263004 0.23462650E+03  0.48169625E+04                                 7.739161                            5.550328      -0.225423       1.995284                    0.999161      22.024583      62.890534       0.605924       0.492370      -1.001667      -0.031664       0.050107       0.004764       0.059464       0.098553      -0.010412      -0.003216       0.086679      -0.110056      -0.089490      -0.037186       0.126676              9.746543       8.152842      -5.287938      -1.287214      12.636853       0.477112       8.449934           0.000000
           62              C       4.118539       1.666000       0.374971       0.663461      22.879524 0.23889039E+03  0.49319669E+04                                 7.640005                            5.595735      -0.228431       1.988233                    0.999313      22.375888      64.299157       0.603584       0.491526      -1.001013      -0.003180      -0.061316       0.014447       0.063075       0.104366      -0.020212       0.027870       0.058944      -0.107227      -0.107165      -0.019157       0.126322              9.392777       7.979925      -4.873876       0.742812      11.775363      -1.531674       8.423044          -0.000000
           63              C       8.001455      -1.672314      24.608125      -0.112931      47.840226 0.52833116E+03  0.12953360E+05                                11.558784                            7.667717      -0.027343       1.973957                    0.999168      29.271753      84.055140       0.598650       0.417308      -1.070864       0.017851       0.027885      -0.015673       0.036631      -0.002343       0.002330       0.011993       0.002855       0.060665      -0.016665      -0.007642       0.024307             16.008222      13.313259      11.390598      -0.194853      25.599493      -2.346100       9.111914          -0.000001
           64              C       8.098619      -0.856381      23.525707      -0.108449      32.508645 0.40184218E+03  0.92768283E+04                                 8.893174                            6.699267       0.081997       2.000664                    0.999703      28.963288      82.907309       0.633478       0.418823      -1.061110       0.009806       0.014164       0.008069       0.019023      -0.005012       0.008076       0.000818      -0.007497       0.012996      -0.012053       0.002834       0.009219             10.598355       9.498881       5.705247       1.635059      13.377142      -0.335290       8.919043          -0.000000
           65              C       8.878360       0.272922      23.765689      -0.138999      34.295201 0.43117788E+03  0.10157659E+05                                 9.213261                            6.931500      -0.000150       1.953848                    0.999645      30.418951      88.719500       0.622214       0.417859      -1.058932      -0.024094      -0.018673       0.000546       0.030488      -0.013725       0.019130      -0.004183      -0.009182       0.037044      -0.025973      -0.001202       0.027175             10.985738       9.907831       5.988056       1.746455      13.772507      -0.229760       9.276875          -0.000001
           66              C       9.362966       5.798078       0.044997      -0.125022      48.267463 0.54448608E+03  0.13464603E+05                                11.626812                            7.801112      -0.075747       1.954019                    0.999100      29.778700      86.176850       0.590938       0.419138      -1.068560      -0.020804      -0.020050      -0.018903       0.034527       0.002060      -0.002885      -0.007086      -0.022545      -0.006883      -0.011077      -0.004549       0.015627             15.889315      16.642689      11.406846       5.379137      19.370237       4.417141      11.655019          -0.000001
           67              C       7.298231      -2.989617      24.713117       0.688747      22.249119 0.23274352E+03  0.47756750E+04                                 7.571116                            5.563904      -0.274237       1.985515                    0.998945      21.925827      62.891349       0.598461       0.498785      -0.996970      -0.022078      -0.058418      -0.000386       0.062452      -0.084518       0.018221      -0.014487       0.121410      -0.104614      -0.087045      -0.037716       0.124761              9.343502       7.350759       4.777103       0.017421      12.809625      -0.460716       7.870122          -0.000000
           68              C      10.283595       6.790618       0.659950       0.647506      23.846651 0.23711938E+03  0.48808719E+04                                 7.809053                            5.545989      -0.176455       2.003440                    0.999441      22.377196      63.974479       0.611721       0.486432      -1.004741       0.023748       0.052319       0.009001       0.058158      -0.107837      -0.042186       0.008154       0.005993      -0.115230      -0.098827      -0.035824       0.134651              9.811526       9.398497       5.359325       1.581930      10.947870       0.669032       9.088212          -0.000000
           69              C       1.248557      12.757426      18.416097      -0.093686      48.059056 0.51845431E+03  0.12675417E+05                                11.639628                            7.645840      -0.077732       1.963067                    0.998872      29.164836      84.150383       0.592493       0.422835      -1.065323       0.009211      -0.019374       0.017427       0.027638       0.018333       0.011098       0.007860       0.006431      -0.022640      -0.015278      -0.012337       0.027615             16.317906      10.939539      -1.233356       6.983490      10.339629      -8.285708      27.674548          -0.000001
           70              C       0.654642      11.881286      19.246033      -0.118144      32.683973 0.40473136E+03  0.93589713E+04                                 8.900985                            6.713861       0.087843       1.999827                    0.999708      29.107216      83.350159       0.634214       0.417647      -1.062005       0.015114      -0.012711       0.008785       0.021614       0.005797       0.008174      -0.000788       0.005804       0.025498      -0.012130      -0.001236       0.013366             10.559276      10.521594       0.871443       3.534543       7.328479      -3.409778      13.827756          -0.000001
           71              C       1.468391      11.557572      20.348449      -0.108958      32.238130 0.40522701E+03  0.93780713E+04                                 8.834291                            6.723929       0.062616       1.992567                    0.999679      29.071993      83.421772       0.632575       0.418388      -1.060994      -0.008669       0.001029      -0.017160       0.019253      -0.001748       0.001611      -0.002831      -0.003430       0.018423      -0.005535      -0.001914       0.007448             10.393087      10.871615       0.921264       3.927420       7.195963      -2.970727      13.111681          -0.000001
           72              C       2.657435      12.187226      20.323451      -0.108279      47.359787 0.52858840E+03  0.12994484E+05                                11.502454                            7.721026      -0.119853       1.944267                    0.999020      29.552829      85.690125       0.589116       0.422925      -1.064560      -0.022544      -0.002068      -0.015171       0.027252       0.017195       0.000033      -0.021253      -0.013609       0.028654      -0.028018      -0.002522       0.030541             15.576795      19.188030       0.036531      11.368405       7.756179      -2.355117      19.786174          -0.000001
           73              C       0.691079      -3.706207      17.141194       0.613668      25.812888 0.25931204E+03  0.54482904E+04                                 8.239868                            5.789398      -0.216151       1.977843                    0.999343      23.057466      66.195912       0.601441       0.484703      -1.007506      -0.007693      -0.012994      -0.031725       0.035135      -0.029467      -0.080729       0.073068      -0.020800      -0.122979      -0.114394      -0.008213       0.122607             10.614186       7.853962       0.449814       3.693632       7.835108      -4.056589      16.153490           0.000000
           74              C       3.768749      11.992786      21.270879       0.589360      25.595446 0.26845980E+03  0.56794568E+04                                 8.102026                            5.840375      -0.123767       1.998463                    0.999692      23.394900      67.004958       0.607638       0.476468      -1.013636       0.015427       0.011136       0.031626       0.036908      -0.001599      -0.071649       0.065043      -0.091293       0.024651      -0.107453       0.000422       0.107031             10.085460      11.665607       0.414713       5.482532       6.782295      -1.957265      11.808477          -0.000001
           75              C       9.916801      10.652265      11.839098      -0.118565      49.530373 0.53697576E+03  0.13209054E+05                                11.796868                            7.708436      -0.033160       1.967156                    0.999121      29.506234      84.664297       0.600040       0.414963      -1.073168      -0.016104      -0.025066      -0.020240       0.036018      -0.002531      -0.001427      -0.021203      -0.013120       0.055331      -0.018691      -0.012884       0.031575             16.620007      15.483312      12.787433       3.113767      24.403907       3.125482       9.972802          -0.000000
           76              C       9.294951      10.182787      10.724183      -0.107669      32.499395 0.40032296E+03  0.92331592E+04                                 8.870522                            6.658075       0.121523       2.014873                    0.999653      28.870216      82.606846       0.639511       0.415258      -1.063363      -0.008928      -0.015891       0.007192       0.019595       0.001482       0.002209      -0.006176      -0.012410      -0.009938      -0.008032      -0.002585       0.010617             10.608057       8.720057       5.716849       0.976603      13.752981      -0.218355       9.351134           0.000000
           77              C       8.597799       8.985289      10.934167      -0.094322      33.253313 0.42392385E+03  0.99647203E+04                                 9.207883                            6.995407      -0.025659       1.975373                    0.999211      29.252561      85.790793       0.601949       0.432882      -1.047492       0.016481       0.015068      -0.002744       0.022499      -0.014548      -0.000059      -0.003768      -0.001405      -0.014027      -0.013082      -0.004154       0.017236             10.969148       8.930096       5.795927       0.531050      14.032789       0.032398       9.944558          -0.000001
           78              C       8.662171       8.575034      12.221569      -0.114903      44.787039 0.52809323E+03  0.12981474E+05                                11.111665                            7.726151       0.003325       1.987743                    0.999001      29.413101      85.329526       0.587822       0.423884      -1.063777       0.017584       0.021171      -0.021791       0.035104       0.005787       0.012433       0.017809      -0.020849       0.018044      -0.019901      -0.008597       0.028498             14.764608      12.397564       9.460904      -2.601860      20.426870      -5.197976      11.469391          -0.000001
           79              C      10.737837      11.900241      12.026584       0.678798      23.262991 0.23462629E+03  0.48169573E+04                                 7.739159                            5.550325      -0.225423       1.995284                    0.999161      22.024583      62.890537       0.605924       0.492370      -1.001667       0.031664       0.050107       0.004764       0.059464      -0.098553       0.010412      -0.003216       0.086679      -0.110056      -0.089490      -0.037186       0.126676              9.746540       8.152840       5.287936       1.287216      12.636849       0.477115       8.449932           0.000000
           80              C       8.026961       7.424937      12.874019       0.663461      22.879515 0.23889021E+03  0.49319623E+04                                 7.640002                            5.595732      -0.228431       1.988233                    0.999313      22.375887      64.299153       0.603584       0.491526      -1.001013       0.003180      -0.061316       0.014447       0.063075      -0.104366       0.020212       0.027870       0.058944      -0.107227      -0.107165      -0.019157       0.126322              9.392774       7.979921       4.873873      -0.742813      11.775356      -1.531679       8.423046          -0.000000
           81              C       4.144045       9.575950      12.109077      -0.112931      47.840214 0.52833078E+03  0.12953348E+05                                11.558782                            7.667714      -0.027344       1.973957                    0.999168      29.271752      84.055138       0.598650       0.417308      -1.070864      -0.017851       0.027885      -0.015673       0.036631       0.002343      -0.002330       0.011993       0.002855       0.060665      -0.016665      -0.007642       0.024307             16.008221      13.313254     -11.390596       0.194856      25.599493      -2.346105       9.111915          -0.000001
           82              C       4.046881      10.391882      11.026660      -0.108449      32.508639 0.40184179E+03  0.92768171E+04                                 8.893172                            6.699263       0.081997       2.000665                    0.999703      28.963287      82.907298       0.633479       0.418823      -1.061111      -0.009806       0.014164       0.008069       0.019023       0.005012      -0.008076       0.000818      -0.007497       0.012996      -0.012053       0.002834       0.009219             10.598355       9.498882      -5.705250      -1.635056      13.377147      -0.335296       8.919038          -0.000000
           83              C       3.267140      11.521185      11.266641      -0.138999      34.295213 0.43117779E+03  0.10157656E+05                                 9.213263                            6.931499      -0.000150       1.953848                    0.999645      30.418952      88.719504       0.622214       0.417858      -1.058932       0.024094      -0.018673       0.000546       0.030488       0.013725      -0.019130      -0.004183      -0.009182       0.037044      -0.025973      -0.001202       0.027175             10.985743       9.907835      -5.988063      -1.746455      13.772523      -0.229761       9.276872          -0.000001
           84              C       2.782534      11.557015      12.544044      -0.125022      48.267479 0.54448610E+03  0.13464604E+05                                11.626815                            7.801112      -0.075747       1.954019                    0.999100      29.778702      86.176862       0.590938       0.419138      -1.068560       0.020804      -0.020050      -0.018903       0.034527      -0.002060       0.002885      -0.007086      -0.022545      -0.006883      -0.011077      -0.004549       0.015627             15.889321      16.642700     -11.406853      -5.379144      19.370240       4.417147      11.655024          -0.000001
           85              C       4.847269       8.258647      12.214069       0.688747      22.249138 0.23274369E+03  0.47756792E+04                                 7.571120                            5.563906      -0.274237       1.985515                    0.998945      21.925826      62.891341       0.598461       0.498784      -0.996970       0.022078      -0.058418      -0.000386       0.062452       0.084518      -0.018221      -0.014487       0.121410      -0.104614      -0.087045      -0.037716       0.124761              9.343509       7.350764      -4.777110      -0.017420      12.809642      -0.460718       7.870122          -0.000000
           86              C       1.861905      12.549554      13.158997       0.647506      23.846664 0.23711946E+03  0.48808741E+04                                 7.809056                            5.545990      -0.176455       2.003440                    0.999441      22.377197      63.974483       0.611721       0.486432      -1.004741      -0.023748       0.052319       0.009001       0.058158       0.107837       0.042186       0.008154       0.005993      -0.115230      -0.098827      -0.035824       0.134651              9.811531       9.398504      -5.359330      -1.581934      10.947876       0.669034       9.088212          -0.000000
           87              C       1.248557       4.519384      19.081046      -0.093686      48.059074 0.51845447E+03  0.12675422E+05                                11.639631                            7.645842      -0.077733       1.963067                    0.998872      29.164837      84.150388       0.592493       0.422835      -1.065323       0.009211       0.019373      -0.017427       0.027638      -0.018333      -0.011098       0.007860       0.006432      -0.022640      -0.015278      -0.012337       0.027615             16.317911      10.939538       1.233356      -6.983491      10.339629      -8.285711      27.674565          -0.000001
           88              C       0.654642       5.395523      18.251109      -0.118144      32.683979 0.40473134E+03  0.93589707E+04                                 8.900986                            6.713861       0.087843       1.999827                    0.999708      29.107217      83.350163       0.634214       0.417647      -1.062005       0.015114       0.012711      -0.008785       0.021614      -0.005797      -0.008174      -0.000788       0.005804       0.025498      -0.012130      -0.001236       0.013365             10.559279      10.521597      -0.871440      -3.534545       7.328477      -3.409780      13.827764          -0.000001
           89              C       1.468391       5.719237      17.148693      -0.108958      32.238136 0.40522695E+03  0.93780701E+04                                 8.834292                            6.723928       0.062615       1.992566                    0.999679      29.071998      83.421795       0.632575       0.418388      -1.060994      -0.008669      -0.001029       0.017160       0.019253       0.001748      -0.001611      -0.002831      -0.003430       0.018423      -0.005535      -0.001914       0.007448             10.393089      10.871623      -0.921265      -3.927423       7.195965      -2.970726      13.111679          -0.000001
           90              C       2.657435       5.089584      17.173691      -0.108279      47.359787 0.52858829E+03  0.12994482E+05                                11.502455                            7.721026      -0.119853       1.944267                    0.999020      29.552829      85.690132       0.589116       0.422925      -1.064560      -0.022544       0.002068       0.015171       0.027252      -0.017195      -0.000033      -0.021253      -0.013609       0.028654      -0.028018      -0.002522       0.030541             15.576795      19.188041      -0.036534     -11.368407       7.756178      -2.355113      19.786166          -0.000001
           91              C       0.691079       3.975817      20.355949       0.613668      25.812860 0.25931172E+03  0.54482822E+04                                 8.239863                            5.789395      -0.216151       1.977843                    0.999343      23.057465      66.195911       0.601441       0.484703      -1.007506      -0.007693       0.012994       0.031725       0.035135       0.029467       0.080729       0.073068      -0.020799      -0.122979      -0.114394      -0.008213       0.122607             10.614177       7.853960      -0.449816      -3.693628       7.835102      -4.056584      16.153470           0.000000
           92              C       3.768749       5.284023      16.226263       0.589360      25.595440 0.26845976E+03  0.56794558E+04                                 8.102025                            5.840374      -0.123767       1.998463                    0.999692      23.394900      67.004960       0.607638       0.476468      -1.013636       0.015427      -0.011136      -0.031626       0.036908       0.001599       0.071649       0.065043      -0.091293       0.024652      -0.107453       0.000422       0.107031             10.085457      11.665606      -0.414715      -5.482528       6.782297      -1.957264      11.808468          -0.000001
           93              C       9.916801      12.113872       0.659950      -0.118565      49.530351 0.53697563E+03  0.13209050E+05                                11.796865                            7.708435      -0.033160       1.967156                    0.999121      29.506234      84.664297       0.600040       0.414963      -1.073168      -0.016104       0.025066       0.020240       0.036018       0.002531       0.001428      -0.021203      -0.013120       0.055331      -0.018691      -0.012884       0.031575             16.619999      15.483305     -12.787425      -3.113765      24.403892       3.125479       9.972801          -0.000000
           94              C       9.294951      12.583350       1.774865      -0.107669      32.499374 0.40032269E+03  0.92331516E+04                                 8.870519                            6.658073       0.121523       2.014873                    0.999653      28.870218      82.606858       0.639511       0.415258      -1.063363      -0.008928       0.015891      -0.007192       0.019595      -0.001482      -0.002209      -0.006176      -0.012410      -0.009938      -0.008032      -0.002585       0.010617             10.608052       8.720052      -5.716845      -0.976602      13.752974      -0.218357       9.351131           0.000000
           95              C       8.597799      13.780848       1.564881      -0.094322      33.253304 0.42392381E+03  0.99647190E+04                                 9.207881                            6.995406      -0.025659       1.975373                    0.999211      29.252563      85.790800       0.601949       0.432882      -1.047492       0.016481      -0.015068       0.002744       0.022499       0.014548       0.000059      -0.003768      -0.001405      -0.014027      -0.013082      -0.004154       0.017236             10.969144       8.930093      -5.795924      -0.531052      14.032782       0.032402       9.944558          -0.000001
           96              C       8.662171      14.191102       0.277479      -0.114903      44.787030 0.52809335E+03  0.12981477E+05                                11.111664                            7.726152       0.003325       1.987743                    0.999001      29.413102      85.329529       0.587822       0.423884      -1.063777       0.017584      -0.021171       0.021791       0.035104      -0.005787      -0.012433       0.017809      -0.020849       0.018044      -0.019901      -0.008597       0.028498             14.764606      12.397563      -9.460901       2.601857      20.426864      -5.197970      11.469390          -0.000001
           97              C      10.737837      10.865896       0.472464       0.678798      23.263004 0.23462650E+03  0.48169626E+04                                 7.739161                            5.550328      -0.225423       1.995284                    0.999161      22.024583      62.890533       0.605924       0.492370      -1.001667       0.031664      -0.050107      -0.004764       0.059464       0.098553      -0.010412      -0.003216       0.086679      -0.110056      -0.089490      -0.037186       0.126676              9.746543       8.152842      -5.287938      -1.287214      12.636853       0.477112       8.449934           0.000000
           98              C       8.026961       9.851873      24.623124       0.663461      22.879524 0.23889040E+03  0.49319671E+04                                 7.640005                            5.595735      -0.228431       1.988233                    0.999313      22.375888      64.299158       0.603584       0.491526      -1.001013       0.003180       0.061316      -0.014447       0.063075       0.104366      -0.020212       0.027870       0.058944      -0.107227      -0.107165      -0.019157       0.126322              9.392778       7.979925      -4.873876       0.742812      11.775364      -1.531674       8.423045          -0.000000
           99              C       4.144045      13.190187       0.389970      -0.112931      47.840219 0.52833111E+03  0.12953358E+05                                11.558782                            7.667716      -0.027343       1.973957                    0.999168      29.271752      84.055134       0.598650       0.417308      -1.070864      -0.017851      -0.027885       0.015673       0.036631      -0.002343       0.002330       0.011993       0.002855       0.060665      -0.016665      -0.007642       0.024307             16.008219      13.313256      11.390595      -0.194853      25.599489      -2.346099       9.111913          -0.000001
          100              C       4.046881      12.374254       1.472388      -0.108449      32.508657 0.40184239E+03  0.92768340E+04                                 8.893176                            6.699269       0.081997       2.000664                    0.999703      28.963289      82.907309       0.633478       0.418823      -1.061110      -0.009806      -0.014164      -0.008069       0.019023      -0.005012       0.008076       0.000818      -0.007497       0.012996      -0.012053       0.002834       0.009219             10.598358       9.498885       5.705249       1.635060      13.377146      -0.335290       8.919042          -0.000000
          101              C       3.267140      11.244951       1.232406      -0.138999      34.295192 0.43117775E+03  0.10157655E+05                                 9.213259                            6.931499      -0.000150       1.953848                    0.999645      30.418950      88.719496       0.622214       0.417859      -1.058932       0.024094       0.018673      -0.000546       0.030488      -0.013725       0.019130      -0.004183      -0.009182       0.037044      -0.025973      -0.001202       0.027175             10.985735       9.907827       5.988052       1.746456      13.772503      -0.229761       9.276875          -0.000001
          102              C       2.782534       5.719795      24.953098      -0.125022      48.267460 0.54448603E+03  0.13464602E+05                                11.626811                            7.801111      -0.075746       1.954020                    0.999100      29.778698      86.176840       0.590938       0.419138      -1.068560       0.020804       0.020050       0.018903       0.034527       0.002060      -0.002885      -0.007086      -0.022545      -0.006883      -0.011077      -0.004549       0.015627             15.889314      16.642689      11.406845       5.379138      19.370235       4.417140      11.655019          -0.000001
          103              C       4.847269      14.507490       0.284978       0.688747      22.249118 0.23274352E+03  0.47756748E+04                                 7.571116                            5.563904      -0.274237       1.985515                    0.998945      21.925826      62.891344       0.598461       0.498785      -0.996970       0.022078       0.058418       0.000386       0.062452      -0.084518       0.018221      -0.014487       0.121410      -0.104614      -0.087045      -0.037716       0.124761              9.343502       7.350758       4.777103       0.017421      12.809624      -0.460716       7.870122          -0.000000
          104              C       1.861905       4.727255      24.338145       0.647506      23.846652 0.23711938E+03  0.48808720E+04                                 7.809053                            5.545988      -0.176455       2.003440                    0.999441      22.377196      63.974476       0.611721       0.486432      -1.004741      -0.023748      -0.052319      -0.009001       0.058158      -0.107837      -0.042186       0.008154       0.005993      -0.115230      -0.098827      -0.035824       0.134651              9.811526       9.398496       5.359325       1.581930      10.947869       0.669031       9.088211          -0.000000
          105              S       9.349970      15.305268       6.036540       0.152203     110.510044 0.25854902E+04  0.90323658E+05                                16.221615                           14.108355       0.942467       1.981232                    0.999629      65.688469     195.727667       0.607304       0.288696      -1.225646       0.071537       0.051281      -0.025434       0.091619       0.063277       0.270154      -0.219074       0.225729       0.419412      -0.383171      -0.013993       0.397164             18.476549      17.017726       0.472605       7.265052      12.745194      -4.327194      25.666726          -0.000001
          106              S       2.549462       1.855591      11.809850       0.158110     111.056084 0.26006253E+04  0.90916634E+05                                16.297903                           14.133704       0.966139       1.987402                    0.999579      65.534662     194.858887       0.608240       0.288048      -1.227258       0.016241       0.008245       0.079095       0.081165       0.320284       0.031645      -0.090801      -0.282569       0.000074      -0.366100       0.006225       0.359875             18.821738      17.870815      10.434700       1.390549      24.109688      -0.551409      14.484710          -0.000003
          107              S       8.802208       1.291638      11.542620       0.202014     106.482272 0.24574546E+04  0.84730124E+05                                15.858158                           13.759014       0.994417       2.004938                    0.999631      64.073799     189.392809       0.614941       0.288882      -1.225991      -0.010269      -0.021386       0.069807       0.073728      -0.291804      -0.101202       0.005294      -0.268630      -0.047190      -0.334972      -0.004244       0.339216             18.241206      16.791605      -9.904625      -1.938735      23.659004       0.270451      14.273009          -0.000002
          108              S       9.349970       7.460869       6.462508       0.152204     110.510017 0.25854903E+04  0.90323660E+05                                16.221613                           14.108356       0.942468       1.981232                    0.999629      65.688456     195.727615       0.607304       0.288696      -1.225646       0.071537      -0.051281       0.025434       0.091619      -0.063277      -0.270154      -0.219074       0.225728       0.419411      -0.383171      -0.013993       0.397164             18.476544      17.017721      -0.472606      -7.265051      12.745194      -4.327189      25.666716          -0.000001
          109              S       2.549462       3.903346       0.689197       0.158110     111.056093 0.26006251E+04  0.90916628E+05                                16.297905                           14.133704       0.966139       1.987402                    0.999579      65.534663     194.858899       0.608240       0.288048      -1.227258       0.016241      -0.008245      -0.079095       0.081165      -0.320284      -0.031645      -0.090801      -0.282569       0.000075      -0.366100       0.006225       0.359875             18.821740      17.870816     -10.434702      -1.390549      24.109688      -0.551409      14.484715          -0.000003
          110              S       8.802208       4.467298       0.956427       0.202014     106.482293 0.24574537E+04  0.84730089E+05                                15.858160                           13.759012       0.994417       2.004938                    0.999631      64.073803     189.392829       0.614941       0.288882      -1.225991      -0.010269       0.021386      -0.069807       0.073728       0.291805       0.101202       0.005294      -0.268630      -0.047190      -0.334972      -0.004244       0.339216             18.241212      16.791611       9.904635       1.938736      23.659020       0.270451      14.273006          -0.000003
          111              S       2.795530      -3.787395      18.961555       0.152204     110.510022 0.25854896E+04  0.90323632E+05                                16.221613                           14.108354       0.942467       1.981232                    0.999629      65.688462     195.727639       0.607304       0.288696      -1.225646      -0.071537      -0.051281       0.025434       0.091619       0.063277       0.270154      -0.219074       0.225728       0.419412      -0.383171      -0.013993       0.397164             18.476546      17.017724       0.472605       7.265051      12.745192      -4.327193      25.666722          -0.000001
          112              S       9.596038       9.662282      13.188245       0.158110     111.056097 0.26006256E+04  0.90916650E+05                                16.297905                           14.133705       0.966139       1.987402                    0.999579      65.534664     194.858899       0.608240       0.288048      -1.227258      -0.016241      -0.008245      -0.079095       0.081165       0.320284       0.031645      -0.090801      -0.282569       0.000074      -0.366100       0.006225       0.359875             18.821740      17.870817      10.434702       1.390549      24.109691      -0.551410      14.484711          -0.000003
          113              S       3.343292      10.226235      13.455475       0.202014     106.482285 0.24574549E+04  0.84730140E+05                                15.858160                           13.759016       0.994417       2.004938                    0.999631      64.073800     189.392819       0.614941       0.288882      -1.225991       0.010269       0.021386      -0.069807       0.073728      -0.291805      -0.101203       0.005294      -0.268630      -0.047190      -0.334972      -0.004244       0.339216             18.241209      16.791607      -9.904627      -1.938735      23.659008       0.270450      14.273010          -0.000003
          114              S       2.795530       4.057004      18.535587       0.152204     110.510078 0.25854920E+04  0.90323738E+05                                16.221620                           14.108362       0.942467       1.981232                    0.999629      65.688467     195.727677       0.607304       0.288696      -1.225646      -0.071537       0.051281      -0.025434       0.091619      -0.063277      -0.270154      -0.219074       0.225728       0.419412      -0.383171      -0.013993       0.397164             18.476553      17.017729      -0.472606      -7.265055      12.745200      -4.327192      25.666731          -0.000001
          115              S       9.596038       7.614527      24.308898       0.158110     111.056086 0.26006249E+04  0.90916620E+05                                16.297904                           14.133703       0.966139       1.987402                    0.999579      65.534662     194.858893       0.608240       0.288048      -1.227258      -0.016241       0.008245       0.079095       0.081165      -0.320284      -0.031645      -0.090801      -0.282569       0.000074      -0.366100       0.006225       0.359875             18.821738      17.870815     -10.434701      -1.390549      24.109686      -0.551409      14.484714          -0.000003
          116              S       3.343292       7.050575      24.041668       0.202013     106.482282 0.24574534E+04  0.84730076E+05                                15.858159                           13.759011       0.994417       2.004938                    0.999631      64.073800     189.392815       0.614941       0.288882      -1.225991       0.010269      -0.021386       0.069807       0.073728       0.291804       0.101202       0.005294      -0.268630      -0.047190      -0.334972      -0.004244       0.339216             18.241211      16.791610       9.904634       1.938736      23.659017       0.270451      14.273005          -0.000002
          117              O      10.872652      14.273525       8.429358      -0.636025      38.280470 0.57963717E+03  0.14259832E+05                                 9.150930                            7.522313       0.362102       2.130962                    0.997343      29.595696      79.809971       0.680096       0.366082      -1.128586      -0.073488       0.018539      -0.042169       0.086732       0.015287      -0.091634      -0.001874      -0.079433      -0.082586      -0.118896       0.046125       0.072771             10.599295       6.844460       1.632595      -0.332177      11.171338      -4.757789      13.782087           0.000000
          118              O       0.344932      -1.254146       8.336865      -0.673443      35.330637 0.55245146E+03  0.13417097E+05                                 8.575006                            7.262408       0.432681       2.147870                    0.997810      29.731458      79.435088       0.704439       0.358013      -1.135881      -0.054073       0.075454      -0.070667       0.116666       0.018400       0.000687       0.069609       0.035768      -0.015420      -0.081698       0.018085       0.063613              9.748518      10.536621       1.532982       4.009689       6.605786       0.211419      12.103145          -0.000001
          119              O       8.507923       0.388179       2.817285      -0.616455      34.965029 0.53747751E+03  0.12931724E+05                                 8.517319                            7.169344       0.474322       2.181814                    0.997812      28.579526      75.383007       0.709872       0.358616      -1.138242       0.091555      -0.018044      -0.002599       0.093352      -0.022084      -0.034460      -0.016652      -0.104569       0.180562      -0.095712       0.024780       0.070932              9.768161       7.303688      -0.791319       2.768881       9.331486      -4.282026      12.669310          -0.000002
          120              O       7.300660      15.864272       3.857206      -0.687254      36.993478 0.59878198E+03  0.14850739E+05                                 8.881566                            7.616524       0.283374       2.098618                    0.996732      30.367360      82.219228       0.679752       0.363309      -1.130751       0.071210      -0.067817       0.043051       0.107347       0.055601      -0.033220       0.044824      -0.005875      -0.131143      -0.094236       0.015722       0.078514              9.825575      13.034906       2.438523       2.360273       7.797674       0.342106       8.644144          -0.000001
          121              O       1.078520      -0.652921      11.801101      -0.668700      43.462981 0.67270342E+03  0.17199623E+05                                10.091064                            8.221569       0.000279       2.018341                    0.995472      30.230694      83.465682       0.635761       0.376805      -1.118999      -0.013224       0.068437       0.055633       0.089183      -0.066152       0.027872       0.009290       0.060525       0.020187      -0.082151       0.007499       0.074652             11.932957      10.739960       4.101364       4.618564      11.778549       4.314954      13.280362          -0.000001
          122              O       1.129531      -1.047314      14.001433      -0.650818      38.373811 0.59295433E+03  0.14626855E+05                                 9.098850                            7.570849       0.299474       2.121147                    0.996987      29.175369      78.019193       0.684979       0.362493      -1.134747       0.083362       0.037864      -0.022442       0.094268      -0.055111       0.001936      -0.042039       0.033327      -0.022426      -0.071838       0.000460       0.071377             10.527975       7.606889       3.407657      -1.474372      13.872616      -4.407761      10.104419          -0.000001
          123              O       4.723385       4.971959      12.799025      -0.711218      49.707104 0.79166125E+03  0.21042477E+05                                10.976809                            8.880249      -0.156359       1.944402                    0.996428      31.587852      88.377789       0.616888       0.373544      -1.123544      -0.105360      -0.035004      -0.004552       0.111116      -0.062762       0.024232       0.032697       0.028348      -0.215269      -0.096190      -0.004044       0.100234             13.400284      12.321146       6.248751       1.268700      18.310879       3.220350       9.568828          -0.000001
          124              O       4.067528       4.171766      10.866672      -0.675070      34.381831 0.55944752E+03  0.13636892E+05                                 8.407749                            7.327931       0.382693       2.134177                    0.997731      29.730144      79.712251       0.698096       0.359944      -1.133766      -0.093116      -0.036807       0.029901       0.104496      -0.065825       0.002359       0.012942       0.077170       0.141123      -0.100862       0.045468       0.055394              9.020593       7.617931       1.661379      -0.241039       7.507687      -1.653114      11.936162          -0.000003
          125              O       7.040746       3.656243      11.626614      -0.660582      41.832733 0.67265739E+03  0.17204842E+05                                 9.836648                            8.236337      -0.041234       2.006308                    0.995127      30.210450      83.531351       0.633204       0.378186      -1.117541       0.049957      -0.033081       0.049743       0.077875       0.066649       0.001971      -0.032395       0.117203      -0.026347      -0.095101       0.000601       0.094500             11.219386       8.543335      -2.706889       1.326230      13.340945      -4.909582      11.773879          -0.000001
          126              O       7.043175       3.857690      13.861444      -0.670468      37.362183 0.60070063E+03  0.14885893E+05                                 8.946816                            7.627467       0.181381       2.075499                    0.996450      29.679873      79.896618       0.680543       0.363190      -1.132694       0.012683      -0.074145      -0.042440       0.086368       0.044135      -0.036723       0.025415       0.063357      -0.024235      -0.074764       0.009051       0.065712             10.221771       8.834708      -3.545849      -2.450436      12.196066       3.766039       9.634537          -0.000000
          127              O      10.561727      -0.917362      10.629190      -0.559938      35.637628 0.53934608E+03  0.13005054E+05                                 8.733755                            7.283340       0.295243       2.151175                    0.995559      27.703203      73.466620       0.688710       0.368829      -1.128793      -0.048677       0.033297      -0.014328       0.060691       0.084757      -0.001005       0.003638       0.022968       0.143277      -0.109485       0.047642       0.061843              9.811791       7.369142      -1.538866      -2.094804       7.081720       1.115252      14.984510          -0.000001
          128              O      10.782775      -1.932413      12.560293      -0.762070      53.020327 0.80852600E+03  0.21599524E+05                                11.403019                            8.911467      -0.094896       1.948671                    0.998515      32.505109      91.108233       0.622473       0.368329      -1.127750      -0.079075       0.042175      -0.065957       0.111274       0.052098       0.058192      -0.008593      -0.011926      -0.217928      -0.105156       0.009286       0.095871             14.475281      13.160160      -7.276871       3.194726      19.842562      -4.481829      10.423121          -0.000001
          129              O      10.872652       8.492611       4.069690      -0.636025      38.280446 0.57963670E+03  0.14259818E+05                                 9.150925                            7.522309       0.362102       2.130962                    0.997343      29.595693      79.809954       0.680096       0.366081      -1.128586      -0.073488      -0.018539       0.042169       0.086732      -0.015287       0.091634      -0.001874      -0.079433      -0.082585      -0.118896       0.046125       0.072771             10.599288       6.844458      -1.632597       0.332178      11.171332      -4.757783      13.782073           0.000000
          130              O       0.344932       7.013083       4.162183      -0.673443      35.330624 0.55245108E+03  0.13417085E+05                                 8.575004                            7.262405       0.432682       2.147871                    0.997810      29.731455      79.435080       0.704439       0.358013      -1.135881      -0.054073      -0.075454       0.070667       0.116666      -0.018400      -0.000688       0.069609       0.035768      -0.015420      -0.081698       0.018085       0.063613              9.748515      10.536624      -1.532982      -4.009688       6.605784       0.211417      12.103138          -0.000001
          131              O       8.507923       5.370757       9.681762      -0.616455      34.965017 0.53747730E+03  0.12931717E+05                                 8.517317                            7.169342       0.474323       2.181814                    0.997812      28.579524      75.382994       0.709872       0.358616      -1.138243       0.091555       0.018044       0.002599       0.093352       0.022084       0.034460      -0.016652      -0.104569       0.180562      -0.095712       0.024780       0.070932              9.768157       7.303686       0.791319      -2.768879       9.331488      -4.282025      12.669298          -0.000002
          132              O       7.300660       6.901865       8.641841      -0.687254      36.993531 0.59878301E+03  0.14850771E+05                                 8.881576                            7.616532       0.283373       2.098618                    0.996732      30.367372      82.219289       0.679752       0.363309      -1.130751       0.071210       0.067817      -0.043051       0.107347      -0.055601       0.033219       0.044824      -0.005875      -0.131143      -0.094236       0.015722       0.078514              9.825587      13.034922      -2.438526      -2.360274       7.797683       0.342105       8.644155          -0.000001
          133              O       1.078520       6.411857       0.697947      -0.668700      43.462989 0.67270392E+03  0.17199638E+05                                10.091065                            8.221572       0.000279       2.018341                    0.995472      30.230692      83.465674       0.635761       0.376805      -1.118999      -0.013224      -0.068437      -0.055633       0.089183       0.066152      -0.027872       0.009290       0.060525       0.020187      -0.082151       0.007499       0.074652             11.932958      10.739961      -4.101363      -4.618563      11.778548       4.314953      13.280363          -0.000001
          134              O       1.129531       1.316923      23.495709      -0.650818      38.373814 0.59295435E+03  0.14626855E+05                                 9.098850                            7.570849       0.299474       2.121147                    0.996987      29.175370      78.019196       0.684979       0.362493      -1.134747       0.083362      -0.037864       0.022442       0.094268       0.055111      -0.001936      -0.042039       0.033327      -0.022426      -0.071838       0.000460       0.071377             10.527975       7.606889      -3.407658       1.474373      13.872618      -4.407762      10.104418          -0.000001
          135              O       4.723385      -4.702350      24.698118      -0.711218      49.707097 0.79166090E+03  0.21042466E+05                                10.976808                            8.880247      -0.156359       1.944402                    0.996428      31.587853      88.377793       0.616888       0.373544      -1.123544      -0.105360       0.035004       0.004552       0.111116       0.062762      -0.024232       0.032697       0.028348      -0.215269      -0.096190      -0.004044       0.100234             13.400283      12.321144      -6.248752      -1.268697      18.310882       3.220348       9.568824          -0.000001
          136              O       4.067528       1.587171       1.632376      -0.675070      34.381846 0.55944809E+03  0.13636910E+05                                 8.407752                            7.327935       0.382693       2.134176                    0.997731      29.730146      79.712262       0.698096       0.359944      -1.133766      -0.093116       0.036807      -0.029901       0.104496       0.065825      -0.002359       0.012942       0.077170       0.141123      -0.100862       0.045468       0.055394              9.020595       7.617936      -1.661380       0.241037       7.507687      -1.653107      11.936163          -0.000003
          137              O       7.040746       2.102694       0.872434      -0.660582      41.832730 0.67265726E+03  0.17204838E+05                                 9.836648                            8.236337      -0.041234       2.006308                    0.995127      30.210450      83.531354       0.633204       0.378186      -1.117541       0.049957       0.033081      -0.049744       0.077875      -0.066649      -0.001971      -0.032395       0.117203      -0.026347      -0.095101       0.000601       0.094500             11.219385       8.543334       2.706890      -1.326232      13.340941      -4.909580      11.773880          -0.000001
          138              O       7.043175      -3.588080      23.635699      -0.670468      37.362173 0.60070036E+03  0.14885885E+05                                 8.946814                            7.627465       0.181381       2.075499                    0.996450      29.679874      79.896617       0.680543       0.363190      -1.132694       0.012683       0.074145       0.042440       0.086368      -0.044135       0.036723       0.025415       0.063357      -0.024234      -0.074764       0.009051       0.065712             10.221767       8.834704       3.545846       2.450436      12.196058       3.766037       9.634539          -0.000001
          139              O      10.561727       6.676299       1.869858      -0.559938      35.637630 0.53934606E+03  0.13005053E+05                                 8.733756                            7.283340       0.295243       2.151175                    0.995559      27.703202      73.466618       0.688710       0.368829      -1.128793      -0.048677      -0.033297       0.014328       0.060691      -0.084757       0.001005       0.003638       0.022968       0.143277      -0.109485       0.047641       0.061844              9.811792       7.369140       1.538866       2.094803       7.081720       1.115252      14.984515          -0.000001
          140              O      10.782775       2.202022      24.936850      -0.762070      53.020303 0.80852555E+03  0.21599509E+05                                11.403015                            8.911464      -0.094896       1.948671                    0.998515      32.505110      91.108236       0.622473       0.368329      -1.127750      -0.079075      -0.042175       0.065957       0.111274      -0.052098      -0.058192      -0.008593      -0.011926      -0.217928      -0.105156       0.009286       0.095871             14.475273      13.160154       7.276865      -3.194727      19.842543      -4.481828      10.423122          -0.000001
          141              O       1.272848      -2.755652      16.568737      -0.636025      38.280448 0.57963677E+03  0.14259820E+05                                 9.150925                            7.522310       0.362103       2.130962                    0.997343      29.595690      79.809943       0.680096       0.366081      -1.128586       0.073488      -0.018539       0.042169       0.086732       0.015287      -0.091634      -0.001874      -0.079433      -0.082585      -0.118896       0.046125       0.072771             10.599289       6.844457       1.632595      -0.332177      11.171332      -4.757786      13.782079           0.000000
          142              O      11.800568      12.772019      16.661230      -0.673443      35.330622 0.55245118E+03  0.13417088E+05                                 8.575003                            7.262405       0.432681       2.147871                    0.997810      29.731454      79.435068       0.704439       0.358013      -1.135881       0.054073      -0.075454       0.070667       0.116666       0.018400       0.000687       0.069609       0.035768      -0.015420      -0.081698       0.018085       0.063612              9.748514      10.536618       1.532982       4.009687       6.605784       0.211420      12.103140          -0.000001
          143              O       3.637577      11.129694      22.180810      -0.616455      34.965025 0.53747744E+03  0.12931722E+05                                 8.517319                            7.169343       0.474322       2.181814                    0.997812      28.579525      75.383002       0.709872       0.358616      -1.138242      -0.091555       0.018044       0.002599       0.093352      -0.022084      -0.034460      -0.016652      -0.104569       0.180562      -0.095712       0.024780       0.070932              9.768160       7.303687      -0.791319       2.768880       9.331485      -4.282025      12.669308          -0.000002
          144              O       4.844840      -4.346399      21.140889      -0.687254      36.993513 0.59878268E+03  0.14850761E+05                                 8.881573                            7.616529       0.283373       2.098618                    0.996732      30.367370      82.219275       0.679752       0.363309      -1.130751      -0.071210       0.067817      -0.043051       0.107347       0.055601      -0.033220       0.044824      -0.005875      -0.131143      -0.094236       0.015722       0.078514              9.825583      13.034917       2.438525       2.360276       7.797680       0.342107       8.644152          -0.000001
          145              O      11.066980      12.170794      13.196994      -0.668700      43.462980 0.67270341E+03  0.17199623E+05                                10.091064                            8.221569       0.000279       2.018341                    0.995472      30.230693      83.465680       0.635761       0.376805      -1.118999       0.013224      -0.068437      -0.055633       0.089183      -0.066152       0.027872       0.009290       0.060525       0.020187      -0.082151       0.007499       0.074652             11.932957      10.739960       4.101364       4.618564      11.778549       4.314954      13.280362          -0.000001
          146              O      11.015969      12.565187      10.996662      -0.650818      38.373814 0.59295437E+03  0.14626856E+05                                 9.098851                            7.570849       0.299474       2.121147                    0.996987      29.175370      78.019197       0.684979       0.362493      -1.134747      -0.083362      -0.037864       0.022442       0.094268      -0.055111       0.001936      -0.042039       0.033327      -0.022425      -0.071838       0.000460       0.071377             10.527975       7.606889       3.407657      -1.474372      13.872617      -4.407761      10.104420          -0.000001
          147              O       7.422115       6.545914      12.199070      -0.711218      49.707104 0.79166125E+03  0.21042478E+05                                10.976809                            8.880249      -0.156359       1.944402                    0.996428      31.587852      88.377790       0.616888       0.373544      -1.123544       0.105360       0.035004       0.004552       0.111116      -0.062762       0.024232       0.032697       0.028348      -0.215269      -0.096190      -0.004044       0.100234             13.400285      12.321146       6.248751       1.268700      18.310880       3.220350       9.568828          -0.000001
          148              O       8.077972       7.346107      14.131423      -0.675070      34.381827 0.55944743E+03  0.13636890E+05                                 8.407748                            7.327930       0.382693       2.134177                    0.997731      29.730143      79.712246       0.698096       0.359944      -1.133766       0.093116       0.036807      -0.029901       0.104496      -0.065825       0.002359       0.012942       0.077170       0.141123      -0.100862       0.045468       0.055394              9.020592       7.617931       1.661379      -0.241039       7.507686      -1.653114      11.936160          -0.000003
          149              O       5.104754       7.861630      13.371481      -0.660582      41.832735 0.67265742E+03  0.17204843E+05                                 9.836649                            8.236338      -0.041234       2.006308                    0.995127      30.210450      83.531353       0.633204       0.378186      -1.117541      -0.049957       0.033081      -0.049744       0.077875       0.066649       0.001970      -0.032395       0.117203      -0.026347      -0.095101       0.000601       0.094500             11.219387       8.543335      -2.706889       1.326230      13.340946      -4.909582      11.773879          -0.000001
          150              O       5.102325       7.660183      11.136651      -0.670468      37.362169 0.60070034E+03  0.14885884E+05                                 8.946813                            7.627464       0.181382       2.075499                    0.996450      29.679870      79.896600       0.680543       0.363190      -1.132694      -0.012683       0.074145       0.042440       0.086368       0.044135      -0.036723       0.025415       0.063357      -0.024234      -0.074764       0.009051       0.065712             10.221767       8.834704      -3.545847      -2.450435      12.196061       3.766038       9.634534          -0.000000
          151              O       1.583773      12.435235      14.368905      -0.559938      35.637628 0.53934608E+03  0.13005054E+05                                 8.733755                            7.283339       0.295243       2.151175                    0.995559      27.703203      73.466620       0.688710       0.368829      -1.128793       0.048677      -0.033297       0.014328       0.060691       0.084757      -0.001005       0.003638       0.022968       0.143277      -0.109485       0.047641       0.061843              9.811791       7.369142      -1.538867      -2.094804       7.081721       1.115252      14.984510          -0.000001
          152              O       1.362725      13.450286      12.437802      -0.762070      53.020338 0.80852618E+03  0.21599530E+05                                11.403021                            8.911468      -0.094896       1.948671                    0.998515      32.505112      91.108246       0.622473       0.368329      -1.127750       0.079075      -0.042175       0.065957       0.111274       0.052098       0.058192      -0.008593      -0.011926      -0.217928      -0.105156       0.009286       0.095871             14.475284      13.160162      -7.276873       3.194727      19.842566      -4.481830      10.423122          -0.000001
          153              O       1.272848       3.025262      20.928405      -0.636025      38.280462 0.57963698E+03  0.14259827E+05                                 9.150928                            7.522311       0.362102       2.130962                    0.997343      29.595697      79.809973       0.680096       0.366081      -1.128586       0.073488       0.018539      -0.042169       0.086732      -0.015287       0.091634      -0.001874      -0.079433      -0.082586      -0.118896       0.046125       0.072771             10.599292       6.844460      -1.632597       0.332177      11.171336      -4.757786      13.782080           0.000000
          154              O      11.800568       4.504790      20.835912      -0.673443      35.330596 0.55245054E+03  0.13417069E+05                                 8.574998                            7.262401       0.432682       2.147871                    0.997810      29.731449      79.435046       0.704439       0.358013      -1.135881       0.054072       0.075454      -0.070667       0.116666      -0.018400      -0.000687       0.069609       0.035768      -0.015420      -0.081698       0.018086       0.063613              9.748508      10.536617      -1.532981      -4.009685       6.605780       0.211418      12.103128          -0.000001
          155              O       3.637577       6.147116      15.316333      -0.616455      34.965023 0.53747741E+03  0.12931721E+05                                 8.517318                            7.169343       0.474322       2.181814                    0.997812      28.579524      75.382999       0.709872       0.358616      -1.138242      -0.091555      -0.018044      -0.002599       0.093352       0.022084       0.034460      -0.016652      -0.104569       0.180562      -0.095712       0.024780       0.070932              9.768159       7.303687       0.791319      -2.768880       9.331490      -4.282026      12.669301          -0.000002
          156              O       4.844840       4.616008      16.356254      -0.687254      36.993559 0.59878356E+03  0.14850788E+05                                 8.881582                            7.616537       0.283372       2.098617                    0.996732      30.367378      82.219323       0.679751       0.363309      -1.130751      -0.071211      -0.067817       0.043050       0.107347      -0.055601       0.033219       0.044824      -0.005875      -0.131143      -0.094236       0.015722       0.078514              9.825593      13.034931      -2.438528      -2.360277       7.797688       0.342105       8.644161          -0.000001
          157              O      11.066980       5.106016      24.300148      -0.668700      43.462990 0.67270393E+03  0.17199639E+05                                10.091065                            8.221573       0.000279       2.018341                    0.995472      30.230692      83.465676       0.635761       0.376805      -1.118999       0.013224       0.068437       0.055633       0.089183       0.066152      -0.027872       0.009290       0.060525       0.020187      -0.082151       0.007499       0.074652             11.932958      10.739962      -4.101363      -4.618563      11.778549       4.314953      13.280363          -0.000001
          158              O      11.015969      10.200950       1.502386      -0.650818      38.373810 0.59295428E+03  0.14626853E+05                                 9.098850                            7.570849       0.299474       2.121148                    0.996987      29.175368      78.019190       0.684979       0.362493      -1.134747      -0.083362       0.037864      -0.022442       0.094268       0.055111      -0.001936      -0.042039       0.033327      -0.022426      -0.071838       0.000460       0.071377             10.527974       7.606889      -3.407658       1.474373      13.872617      -4.407761      10.104417          -0.000001
          159              O       7.422115      16.220223       0.299977      -0.711218      49.707099 0.79166094E+03  0.21042468E+05                                10.976809                            8.880247      -0.156359       1.944402                    0.996428      31.587853      88.377796       0.616888       0.373544      -1.123544       0.105360      -0.035004      -0.004552       0.111116       0.062762      -0.024232       0.032697       0.028348      -0.215269      -0.096190      -0.004044       0.100234             13.400284      12.321145      -6.248752      -1.268697      18.310883       3.220348       9.568825          -0.000001
          160              O       8.077972       9.930702      23.365719      -0.675070      34.381838 0.55944794E+03  0.13636905E+05                                 8.407750                            7.327933       0.382693       2.134176                    0.997731      29.730145      79.712254       0.698096       0.359944      -1.133766       0.093116      -0.036807       0.029901       0.104496       0.065825      -0.002359       0.012942       0.077170       0.141123      -0.100862       0.045468       0.055394              9.020593       7.617934      -1.661379       0.241037       7.507686      -1.653106      11.936160          -0.000004
          161              O       5.104754       9.415179      24.125661      -0.660582      41.832728 0.67265725E+03  0.17204838E+05                                 9.836648                            8.236337      -0.041234       2.006308                    0.995127      30.210450      83.531354       0.633204       0.378186      -1.117541      -0.049957      -0.033081       0.049743       0.077875      -0.066649      -0.001970      -0.032395       0.117203      -0.026347      -0.095101       0.000601       0.094500             11.219385       8.543334       2.706890      -1.326232      13.340941      -4.909579      11.773880          -0.000001
          162              O       5.102325      15.105953       1.362396      -0.670468      37.362165 0.60070019E+03  0.14885880E+05                                 8.946812                            7.627464       0.181381       2.075499                    0.996450      29.679871      79.896605       0.680543       0.363190      -1.132694      -0.012683      -0.074145      -0.042440       0.086368      -0.044135       0.036723       0.025415       0.063357      -0.024234      -0.074764       0.009051       0.065712             10.221765       8.834703       3.545845       2.450435      12.196055       3.766036       9.634537          -0.000000
          163              O       1.583773       4.841574      23.128237      -0.559938      35.637632 0.53934610E+03  0.13005054E+05                                 8.733756                            7.283340       0.295243       2.151175                    0.995559      27.703203      73.466621       0.688710       0.368829      -1.128793       0.048677       0.033297      -0.014328       0.060691      -0.084757       0.001005       0.003638       0.022968       0.143277      -0.109485       0.047641       0.061844              9.811792       7.369140       1.538866       2.094803       7.081720       1.115252      14.984515          -0.000001
          164              O       1.362725       9.315851       0.061245      -0.762070      53.020300 0.80852549E+03  0.21599507E+05                                11.403014                            8.911464      -0.094896       1.948671                    0.998515      32.505109      91.108232       0.622473       0.368329      -1.127750       0.079075       0.042175      -0.065957       0.111274      -0.052098      -0.058192      -0.008593      -0.011926      -0.217928      -0.105156       0.009286       0.095871             14.475272      13.160153       7.276864      -3.194727      19.842542      -4.481829      10.423122          -0.000001

******************************************************
Auxiliary information for the entire system
The total spin magnetic moment of the unit cell is   0.000008
The total net atomic charge of the unit cell is   0.000010
Accuracy of reproducing the electrostatic potential in the unit cell:
  The inner radius (bohr) =    5.0000
  The outer radius (bohr) =   12.0000
  Valid grid points have density less than (e/(bohr^3)) =    0.0001
  The number of valid grid points were=       502280
  The rms potential error without charges in kcal/mol is=      7.93833
  The rms potential error with partial charges in kcal/mol is=      2.09959
  The RRMSE value at monopole order=      0.26449
  The rms potential error with partial charges and cloud penetration in kcal/mol is=      2.09335
  The RRMSE value at monopole order with cloud penetration is=      0.26370
  The rms potential error with partial charges and atomic dipoles in kcal/mol is=      0.77812
  The RRMSE value at dipole order=      0.09802
  The rms potential error with partial charges, atomic dipoles and cloud penetration in kcal/mol is=      0.77834
  The RRMSE value at dipole order with cloud penetration=      0.09805

******************************************************
The electron densities and ab initio electrostatic potential were computed in VASP using the PBE functional and
projector augmented wave method. See the main text of the journal article for a description of computational details.
The atomic charges, dipoles, and quadrupoles were computed with the DDEC6 method as described in
(a) T. A. Manz and N. Gabaldon Limas, RSC Adv. 6 (2016) 47771-47801 DOI: 10.1039/c6ra04656h
(b) N. Gabaldon Limas and T. A. Manz, RSC Adv. 8 (2018) 2678-2707 DOI: 10.1039/c7ra11829e.
For each atom in the material, the electron cloud parameters were fit to the spherically averaged atom-in-material
electron density using radial positions for which this density was between 10^-4 and 10^-2 electrons per cubic bohr.
The polarizabilities, dispersion coefficients, and quantum Drude oscillator (QDO) parameters were fit using the MCLF method.
The magnetic structure of the system was optimized in VASP from the default ferromagnetic initial guess using spin polarization.
The atomic spin moments (ASMs) were computed on this optimized magnetic structure using the DDEC6 partition as inputs
to the method of T. A. Manz and D. S. Sholl, J. Chem. Theory Comput. 7 (2011) 4146-4164 DOI: 10.1021/ct200539n.
The RMSE and RRMSE were computed using a uniform grid with Ewald summation.
