# Supplementary material for: A collection of forcefield precursors for metal–organic frameworks
Source: RSC Adv. 2019 Nov 13;9(63):36492–507. doi: 10.1039/c9ra07327b (PMC9075174; doi:10.1039/c9ra07327b)
Supplement: RA-009-C9RA07327B-s4259 [file RA-009-C9RA07327B-s4259.xyz]

  100
jmolscript: load "" {1 1 1} spacegroup "x,y,z" unitcell [{      6.918000     0.000000     0.000000 }, {      0.000000    14.237000     0.000000 }, {     -1.774176     0.000000    15.282360 }]
Cd     3.215037    11.447972     4.797897     0.968866
Cd     5.387787     4.329472    10.484463     0.968866
Cd     1.928787     2.789028    10.484463     0.968866
Cd    -0.243963     9.907528     4.797897     0.968866
H      4.874198     1.987485     6.288691     0.133067
H      4.435114     0.253419     4.856734     0.104834
H      3.661510    12.107145     7.873472     0.095106
H      4.030917    13.801348     9.357389     0.136756
H      4.427127    14.050495     0.962789     0.130046
H      3.086521     1.336854    14.298176     0.122781
H      0.642663    12.081518     2.550626     0.112900
H      3.728626     9.105985     8.993669     0.133068
H      4.167710     7.371919    10.425626     0.104834
H      4.941314     4.988645     7.408888     0.095107
H      4.571907     6.682848     5.924971     0.136755
H      4.175697     6.931995    14.319571     0.130046
H      5.516303     8.455354     0.984184     0.122782
H      1.042161     4.963018    12.731734     0.112900
H      0.269626    12.249515     8.993669     0.133068
H      0.708710    13.983581    10.425626     0.104834
H      1.482314     2.129855     7.408888     0.095106
H      1.112907     0.435652     5.924971     0.136755
H      0.716697     0.186505    14.319571     0.130045
H      2.057303    12.900146     0.984184     0.122779
H      4.501161     2.155482    12.731734     0.112898
H      1.415198     5.131015     6.288691     0.133068
H      0.976114     6.865081     4.856734     0.104834
H      0.202510     9.248355     7.873472     0.095107
H      0.571917     7.554152     9.357389     0.136755
H      0.968127     7.305005     0.962789     0.130046
H     -0.372479     5.781646    14.298176     0.122779
H      4.101663     9.273982     2.550626     0.112899
C      4.738105     2.082873     8.944765     0.556447
C      4.504688     0.962421     7.975864     0.035516
C      4.620017     1.158892     6.624903    -0.151292
C      4.352362     0.115320     5.772147     0.086469
C      3.890414    12.947128     7.546429     0.088347
C      4.125074    13.953684     8.445032    -0.160536
C      4.938681    12.296497     2.866971     0.567995
C      5.840349    12.881638     1.833883    -0.023677
C      5.327904    13.811314     0.944450    -0.173296
C      6.234892     0.162302    -0.015282     0.076658
C      3.984282     1.096249    14.305817    -0.130037
C      0.307899    12.626795     1.876674    -0.105239
C      3.864719     9.201373     6.337595     0.556447
C      4.098136     8.080921     7.306496     0.035516
C      3.982807     8.277392     8.657457    -0.151292
C      4.250462     7.233820     9.510213     0.086469
C      4.712410     5.828628     7.735931     0.088347
C      4.477750     6.835184     6.837328    -0.160535
C      3.664143     5.177997    12.415389     0.567995
C      2.762475     5.763138    13.448477    -0.023677
C      3.274920     6.692814    14.337910    -0.173297
C      4.142108     7.280802     0.015282     0.076658
C      4.618542     8.214749     0.976543    -0.130038
C      1.376925     5.508295    13.405686    -0.105238
C      0.405719    12.154127     6.337595     0.556447
C      0.639136    13.274579     7.306496     0.035516
C      0.523807    13.078108     8.657457    -0.151292
C      0.791462    14.121680     9.510213     0.086469
C      1.253410     1.289872     7.735931     0.088347
C      1.018750     0.283316     6.837328    -0.160535
C      0.205143     1.940503    12.415389     0.567995
C     -0.696525     1.355362    13.448477    -0.023681
C     -0.184080     0.425686    14.337910    -0.173296
C      0.683108    14.074698     0.015282     0.076650
C      1.159542    13.140751     0.976543    -0.130008
C      4.835925     1.610205    13.405686    -0.105209
C      1.279105     5.035627     8.944765     0.556447
C      1.045688     6.156079     7.975864     0.035516
C      1.161017     5.959608     6.624903    -0.151293
C      0.893362     7.003180     5.772147     0.086469
C      0.431414     8.408372     7.546429     0.088347
C      0.666074     7.401816     8.445032    -0.160535
C      1.479681     9.059003     2.866971     0.567995
C      2.381349     8.473862     1.833883    -0.023681
C      1.868904     7.544186     0.944450    -0.173296
C      2.775892     6.956198    -0.015282     0.076650
C      0.525282     6.022251    14.305817    -0.130008
C      3.766899     8.728705     1.876674    -0.105209
N      3.981796    13.112277     6.222977    -0.232532
N      4.621028     5.993777     9.059383    -0.232532
N      1.162028     1.124723     9.059383    -0.232532
N      0.522796     8.243223     6.222977    -0.232532
O      4.140116     2.141245    10.103168    -0.572977
O      5.556564     2.994041     8.628420    -0.537931
O      5.343953    11.382482     3.618863    -0.562497
O      3.726556    12.774860     2.957137    -0.565797
O      4.462708     9.259745     5.179192    -0.572977
O      3.046260    10.112541     6.653940    -0.537931
O      3.258871     4.263982    11.663497    -0.562497
O      4.876268     5.656360    12.325223    -0.565797
O      1.003708    12.095755     5.179192    -0.572977
O     -0.412740    11.242959     6.653940    -0.537931
O     -0.200129     2.854519    11.663497    -0.562497
O      1.417268     1.462140    12.325223    -0.565797
O      0.681116     4.977255    10.103168    -0.572977
O      2.097564     4.124459     8.628420    -0.537931
O      1.884953     9.973019     3.618863    -0.562497
O      0.267556     8.580640     2.957137    -0.565797

The following XYZ coordinates are in angstroms. Other properties are in atomic units.
The sperically averaged electron density of each atom fit to a function of the form exp(a - br)
eigen_1, eigen_2 and eigen_3 are the three eigenvalues of traceless quadrupole moment tensor
  atom number  atomic symbol              X              Y              Z     net charge C6 coefficient C8 coefficient C10 coefficient fluctuating dipole atomic polarizability isotropic forcefield polarizability              a              b squared Pearson coefficient          <r^3>          <r^4>         wp_QDO          m_QDO          q_QDO       dipole_x       dipole_y       dipole_z         dipole            Qxy            Qxz            Qyz     Q(x^2-y^2)  Q(3z^2 - R^2)        eigen_1        eigen_2        eigen_3 static polarizability      alpha(xx)      alpha(xy)      alpha(xz)      alpha(yy)      alpha(yz)      alpha(zz) atomic spin moment
            1             Cd       3.215037      11.447972       4.797897       0.968866     159.424494 0.39471691E+04  0.14697685E+06                                23.700196                           20.664810       0.844381       1.981502                    0.998748      77.142314     206.898116       0.405447       0.405703      -1.173963      -0.080092      -0.075091      -0.071320       0.130919      -0.032934       0.019985      -0.056914       0.079415       0.005610      -0.082348       0.006293       0.076054             27.785643      30.176635       4.682137      -0.371303      28.185617       2.711755      24.994675          -0.000006
            2             Cd       5.387787       4.329472      10.484463       0.968866     159.424485 0.39471687E+04  0.14697683E+06                                23.700196                           20.664809       0.844381       1.981502                    0.998748      77.142313     206.898115       0.405447       0.405703      -1.173963       0.080092      -0.075091       0.071320       0.130919       0.032934       0.019985       0.056914       0.079415       0.005610      -0.082348       0.006293       0.076054             27.785642      30.176634      -4.682136      -0.371303      28.185617      -2.711755      24.994677          -0.000006
            3             Cd       1.928787       2.789028      10.484463       0.968866     159.424482 0.39471691E+04  0.14697684E+06                                23.700194                           20.664809       0.844381       1.981502                    0.998748      77.142311     206.898101       0.405447       0.405703      -1.173963       0.080092       0.075091       0.071320       0.130919      -0.032934       0.019985      -0.056913       0.079415       0.005610      -0.082348       0.006294       0.076054             27.785639      30.176629       4.682126      -0.371309      28.185610       2.711755      24.994677          -0.000006
            4             Cd      -0.243963       9.907528       4.797897       0.968866     159.424479 0.39471690E+04  0.14697684E+06                                23.700193                           20.664808       0.844381       1.981502                    0.998748      77.142307     206.898086       0.405447       0.405703      -1.173963      -0.080092       0.075091      -0.071320       0.130919       0.032934       0.019984       0.056913       0.079415       0.005610      -0.082348       0.006294       0.076054             27.785638      30.176627      -4.682127      -0.371309      28.185610      -2.711756      24.994676          -0.000006
            5              H       4.874198       1.987485       6.288691       0.133067       0.971748 0.69849248E+01  0.64973879E+02                                 1.502918                            1.456940      -0.849664       2.487549                    0.999589       3.033544       7.744217       0.577798       1.139602      -0.744515       0.010158       0.034524      -0.015756       0.039285       0.004509      -0.005782      -0.008465      -0.020897       0.018290      -0.015313      -0.001648       0.016962              1.504674       1.293886       0.176775      -0.043249       1.910316      -0.113947       1.309820           0.000003
            6              H       4.435114       0.253419       4.856734       0.104834       1.113759 0.80673743E+01  0.78418980E+02                                 1.700331                            1.604416      -0.890756       2.456512                    0.999095       3.306078       8.855817       0.526604       1.196556      -0.729641       0.007745       0.012683      -0.046164       0.048497       0.004447      -0.005169      -0.010705      -0.017964       0.017199      -0.013423      -0.004747       0.018170              1.724631       1.349761       0.010826      -0.087939       1.404423       0.063046       2.419709           0.000001
            7              H       3.661510      12.107145       7.873472       0.095106       1.138007 0.83866441E+01  0.83305406E+02                                 1.798796                            1.690864      -1.030829       2.386579                    0.997099       3.591852      10.112506       0.482348       1.278381      -0.709162      -0.008174      -0.040917       0.021570       0.046971       0.004216      -0.000795      -0.010247      -0.015200       0.041563      -0.015754      -0.003912       0.019667              1.857154       1.530953       0.247410      -0.048568       2.599632      -0.111898       1.440879           0.000001
            8              H       4.030917      13.801348       9.357389       0.136756       1.025995 0.78674562E+01  0.76215829E+02                                 1.634459                            1.610031      -0.886709       2.476879                    0.999232       3.194509       8.622867       0.511717       1.235565      -0.721738      -0.003991      -0.007770       0.040512       0.041443       0.005453      -0.001151      -0.008791      -0.017838       0.043823      -0.017814      -0.001577       0.019392              1.613142       1.415305       0.009398      -0.060690       1.425283       0.018178       1.998837           0.000001
            9              H       4.427127      14.050495       0.962789       0.130046       1.125771 0.81956346E+01  0.80874535E+02                                 1.780283                            1.668157      -1.124500       2.357292                    0.996285       3.489146       9.765042       0.487477       1.273277      -0.710451      -0.036394       0.011968       0.001510       0.038341      -0.007585       0.002181      -0.005067       0.008840      -0.023605      -0.010603      -0.003042       0.013645              1.823153       2.406524      -0.146626      -0.019991       1.473451      -0.165116       1.589484           0.000000
           10              H       3.086521       1.336854      14.298176       0.122781       1.117994 0.79099847E+01  0.77447669E+02                                 1.782585                            1.646375      -1.040543       2.393162                    0.997451       3.463375       9.688204       0.486811       1.285030      -0.708078      -0.035096       0.012254      -0.001520       0.037205      -0.006107      -0.007946      -0.009420       0.009621      -0.004447      -0.016663       0.005939       0.010724              1.847737       2.520858      -0.229598       0.081282       1.491909      -0.149770       1.530444          -0.000000
           11              H       0.642663      12.081518       2.550626       0.112900       0.971710 0.66670712E+01  0.63859711E+02                                 1.743210                            1.598217      -1.317423       2.256363                    0.993497       3.847976      11.393755       0.445089       1.436704      -0.674448       0.018997      -0.018408       0.027675       0.038283      -0.004464       0.002724      -0.006433       0.013791      -0.000563      -0.011073       0.000601       0.010472              1.847389       1.643761      -0.208263       0.220554       1.798289      -0.555450       2.100118          -0.000001
           12              H       3.728626       9.105985       8.993669       0.133068       0.971747 0.69849103E+01  0.64973698E+02                                 1.502915                            1.456938      -0.849663       2.487550                    0.999589       3.033542       7.744204       0.577799       1.139600      -0.744515      -0.010158       0.034524       0.015756       0.039285      -0.004509      -0.005782       0.008465      -0.020897       0.018290      -0.015313      -0.001648       0.016962              1.504670       1.293883      -0.176774      -0.043249       1.910311       0.113946       1.309817           0.000003
           13              H       4.167710       7.371919      10.425626       0.104834       1.113758 0.80673675E+01  0.78418875E+02                                 1.700328                            1.604413      -0.890756       2.456512                    0.999095       3.306077       8.855804       0.526605       1.196553      -0.729641      -0.007745       0.012683       0.046164       0.048497      -0.004447      -0.005168       0.010705      -0.017965       0.017199      -0.013423      -0.004747       0.018170              1.724628       1.349759      -0.010826      -0.087939       1.404420      -0.063045       2.419704           0.000001
           14              H       4.941314       4.988645       7.408888       0.095107       1.138006 0.83866307E+01  0.83305243E+02                                 1.798795                            1.690863      -1.030827       2.386580                    0.997099       3.591850      10.112500       0.482348       1.278382      -0.709162       0.008174      -0.040917      -0.021570       0.046971      -0.004216      -0.000795       0.010247      -0.015200       0.041563      -0.015754      -0.003912       0.019667              1.857153       1.530952      -0.247409      -0.048568       2.599629       0.111898       1.440878           0.000001
           15              H       4.571907       6.682848       5.924971       0.136755       1.025995 0.78674642E+01  0.76215938E+02                                 1.634461                            1.610034      -0.886709       2.476879                    0.999232       3.194510       8.622876       0.511716       1.235567      -0.721738       0.003991      -0.007770      -0.040512       0.041443      -0.005453      -0.001151       0.008791      -0.017838       0.043823      -0.017814      -0.001577       0.019392              1.613144       1.415307      -0.009398      -0.060690       1.425285      -0.018178       1.998840           0.000001
           16              H       4.175697       6.931995      14.319571       0.130046       1.125770 0.81956320E+01  0.80874490E+02                                 1.780282                            1.668156      -1.124500       2.357292                    0.996285       3.489145       9.765033       0.487478       1.273275      -0.710451       0.036394       0.011968      -0.001510       0.038341       0.007585       0.002181       0.005067       0.008840      -0.023605      -0.010603      -0.003042       0.013645              1.823151       2.406522       0.146625      -0.019991       1.473450       0.165116       1.589482           0.000000
           17              H       5.516303       8.455354       0.984184       0.122782       1.117993 0.79099788E+01  0.77447586E+02                                 1.782583                            1.646374      -1.040543       2.393162                    0.997451       3.463373       9.688192       0.486811       1.285029      -0.708078       0.035096       0.012254       0.001520       0.037205       0.006107      -0.007946       0.009420       0.009621      -0.004447      -0.016663       0.005939       0.010724              1.847735       2.520854       0.229597       0.081282       1.491908       0.149770       1.530442          -0.000000
           18              H       1.042161       4.963018      12.731734       0.112900       0.971710 0.66670680E+01  0.63859673E+02                                 1.743209                            1.598216      -1.317423       2.256363                    0.993497       3.847975      11.393752       0.445089       1.436705      -0.674448      -0.018997      -0.018408      -0.027675       0.038283       0.004464       0.002724       0.006433       0.013791      -0.000563      -0.011072       0.000601       0.010472              1.847389       1.643761       0.208263       0.220554       1.798288       0.555450       2.100118          -0.000001
           19              H       0.269626      12.249515       8.993669       0.133068       0.971747 0.69849156E+01  0.64973761E+02                                 1.502916                            1.456938      -0.849664       2.487549                    0.999589       3.033543       7.744208       0.577799       1.139600      -0.744515      -0.010158      -0.034524       0.015756       0.039285       0.004509      -0.005782      -0.008465      -0.020897       0.018290      -0.015313      -0.001648       0.016962              1.504671       1.293884       0.176775      -0.043249       1.910312      -0.113946       1.309818           0.000003
           20              H       0.708710      13.983581      10.425626       0.104834       1.113758 0.80673638E+01  0.78418835E+02                                 1.700328                            1.604413      -0.890756       2.456512                    0.999095       3.306076       8.855803       0.526605       1.196554      -0.729641      -0.007745      -0.012683       0.046164       0.048497       0.004447      -0.005169      -0.010705      -0.017965       0.017199      -0.013423      -0.004747       0.018170              1.724628       1.349759       0.010826      -0.087939       1.404421       0.063045       2.419705           0.000001
           21              H       1.482314       2.129855       7.408888       0.095106       1.138007 0.83866410E+01  0.83305371E+02                                 1.798796                            1.690864      -1.030829       2.386580                    0.997099       3.591852      10.112507       0.482348       1.278382      -0.709162       0.008174       0.040917      -0.021570       0.046971       0.004216      -0.000795      -0.010247      -0.015200       0.041563      -0.015754      -0.003912       0.019667              1.857154       1.530953       0.247409      -0.048568       2.599631      -0.111898       1.440878           0.000001
           22              H       1.112907       0.435652       5.924971       0.136755       1.025994 0.78674519E+01  0.76215784E+02                                 1.634460                            1.610032      -0.886708       2.476879                    0.999232       3.194508       8.622867       0.511716       1.235567      -0.721738       0.003991       0.007770      -0.040512       0.041443       0.005453      -0.001151      -0.008791      -0.017838       0.043823      -0.017814      -0.001577       0.019392              1.613142       1.415305       0.009398      -0.060690       1.425284       0.018178       1.998838           0.000001
           23              H       0.716697       0.186505      14.319571       0.130045       1.125770 0.81956329E+01  0.80874505E+02                                 1.780282                            1.668157      -1.124500       2.357292                    0.996285       3.489146       9.765038       0.487477       1.273276      -0.710451       0.036394      -0.011968      -0.001510       0.038341      -0.007585       0.002181      -0.005067       0.008840      -0.023605      -0.010603      -0.003042       0.013645              1.823152       2.406522      -0.146625      -0.019991       1.473450      -0.165116       1.589483           0.000000
           24              H       2.057303      12.900146       0.984184       0.122779       1.118014 0.79101434E+01  0.77449576E+02                                 1.782603                            1.646389      -1.040555       2.393154                    0.997451       3.463398       9.688276       0.486810       1.285025      -0.708079       0.035096      -0.012254       0.001520       0.037205      -0.006107      -0.007946      -0.009420       0.009622      -0.004447      -0.016663       0.005939       0.010724              1.847757       2.520894      -0.229604       0.081284       1.491921      -0.149772       1.530455          -0.000000
           25              H       4.501161       2.155482      12.731734       0.112898       0.971724 0.66671717E+01  0.63860909E+02                                 1.743224                            1.598227      -1.317432       2.256356                    0.993497       3.848003      11.393853       0.445088       1.436702      -0.674448      -0.018997       0.018408      -0.027675       0.038283      -0.004464       0.002724      -0.006434       0.013791      -0.000563      -0.011073       0.000601       0.010472              1.847406       1.643773      -0.208267       0.220560       1.798306      -0.555462       2.100141          -0.000002
           26              H       1.415198       5.131015       6.288691       0.133068       0.971747 0.69849118E+01  0.64973722E+02                                 1.502916                            1.456938      -0.849663       2.487550                    0.999589       3.033542       7.744207       0.577799       1.139601      -0.744515       0.010158      -0.034524      -0.015756       0.039285      -0.004509      -0.005782       0.008465      -0.020897       0.018290      -0.015313      -0.001648       0.016962              1.504671       1.293884      -0.176775      -0.043249       1.910312       0.113946       1.309818           0.000003
           27              H       0.976114       6.865081       4.856734       0.104834       1.113758 0.80673685E+01  0.78418900E+02                                 1.700329                            1.604415      -0.890756       2.456512                    0.999095       3.306077       8.855810       0.526605       1.196555      -0.729641       0.007745      -0.012684      -0.046164       0.048497      -0.004447      -0.005169       0.010705      -0.017965       0.017199      -0.013423      -0.004747       0.018170              1.724629       1.349760      -0.010826      -0.087939       1.404422      -0.063046       2.419707           0.000001
           28              H       0.202510       9.248355       7.873472       0.095107       1.138006 0.83866287E+01  0.83305221E+02                                 1.798795                            1.690863      -1.030827       2.386580                    0.997099       3.591849      10.112498       0.482348       1.278382      -0.709162      -0.008174       0.040917       0.021570       0.046971      -0.004216      -0.000795       0.010247      -0.015200       0.041563      -0.015754      -0.003912       0.019666              1.857153       1.530952      -0.247409      -0.048568       2.599629       0.111898       1.440878           0.000001
           29              H       0.571917       7.554152       9.357389       0.136755       1.025995 0.78674563E+01  0.76215830E+02                                 1.634459                            1.610032      -0.886709       2.476879                    0.999232       3.194509       8.622867       0.511717       1.235565      -0.721738      -0.003991       0.007770       0.040512       0.041443      -0.005453      -0.001151       0.008791      -0.017838       0.043823      -0.017814      -0.001577       0.019392              1.613142       1.415305      -0.009398      -0.060690       1.425284      -0.018178       1.998837           0.000001
           30              H       0.968127       7.305005       0.962789       0.130046       1.125770 0.81956325E+01  0.80874507E+02                                 1.780283                            1.668157      -1.124499       2.357292                    0.996285       3.489146       9.765041       0.487477       1.273276      -0.710451      -0.036394      -0.011968       0.001510       0.038341       0.007585       0.002181       0.005067       0.008840      -0.023605      -0.010603      -0.003042       0.013645              1.823152       2.406523       0.146625      -0.019991       1.473450       0.165116       1.589483           0.000000
           31              H      -0.372479       5.781646      14.298176       0.122779       1.118014 0.79101404E+01  0.77449543E+02                                 1.782603                            1.646389      -1.040555       2.393155                    0.997451       3.463398       9.688277       0.486810       1.285026      -0.708079      -0.035096      -0.012254      -0.001520       0.037205       0.006107      -0.007946       0.009420       0.009622      -0.004447      -0.016663       0.005939       0.010724              1.847756       2.520894       0.229604       0.081284       1.491921       0.149772       1.530455          -0.000000
           32              H       4.101663       9.273982       2.550626       0.112899       0.971723 0.66671670E+01  0.63860858E+02                                 1.743224                            1.598227      -1.317433       2.256356                    0.993497       3.848002      11.393853       0.445088       1.436703      -0.674448       0.018997       0.018408       0.027675       0.038283       0.004464       0.002724       0.006434       0.013791      -0.000563      -0.011073       0.000601       0.010472              1.847406       1.643772       0.208267       0.220560       1.798306       0.555462       2.100141          -0.000002
           33              C       4.738105       2.082873       8.944765       0.556447      24.357629 0.27633650E+03  0.58878333E+04                                 7.887568                            5.959925      -0.103765       2.019497                    0.998903      23.293695      66.927656       0.596368       0.482031      -1.010816       0.016311       0.042799       0.046370       0.065176      -0.062948       0.053782      -0.053090       0.034095      -0.019748      -0.066753      -0.048200       0.114953              9.497221       7.198126       2.089268      -0.755190      11.800845       4.429623       9.492693           0.000002
           34              C       4.504688       0.962421       7.975864       0.035516      32.724554 0.44706749E+03  0.10573070E+05                                 9.102334                            7.176360      -0.272790       1.928599                    0.998351      27.242489      78.280888       0.599531       0.431983      -1.055594       0.002394      -0.028488      -0.026035       0.038666      -0.007196      -0.001687      -0.013822       0.046837      -0.057899      -0.031171      -0.002981       0.034152             10.798576       6.065277       2.030132       0.465512      14.909518       5.272459      11.420933          -0.000001
           35              C       4.620017       1.158892       6.624903      -0.151292      28.276792 0.41945534E+03  0.97678404E+04                                 8.034964                            6.851472       0.128343       2.019117                    0.999728      28.942708      82.654325       0.626729       0.419675      -1.062744       0.001316      -0.002020       0.006611       0.007037      -0.007348      -0.009375      -0.025529       0.000021      -0.029204      -0.032758       0.008644       0.024115              8.643220       5.186753       1.292450       0.200499      10.674575       3.128891      10.068334          -0.000003
           36              C       4.352362       0.115320       5.772147       0.086469      24.359357 0.33490418E+03  0.73909824E+04                                 7.361721                            6.172305       0.232928       2.093766                    0.999651      25.945338      72.735443       0.650607       0.426585      -1.055712      -0.006249      -0.036682       0.026287       0.045559      -0.018808      -0.007410      -0.029438       0.047224      -0.018740      -0.048661       0.015052       0.033609              7.977071       4.735068       1.303599       0.044504       9.591962       2.393696       9.604184          -0.000003
           37              C       3.890414      12.947128       7.546429       0.088347      24.517643 0.34693524E+03  0.77771389E+04                                 7.557625                            6.382883      -0.150412       1.965357                    0.998959      26.824628      77.495634       0.620466       0.440369      -1.040243       0.017034       0.014931      -0.034868       0.041579      -0.009909      -0.006386      -0.028662       0.030653      -0.046599      -0.042446       0.016214       0.026232              8.306705       5.175663       1.288318       0.122782      11.371019       2.598492       8.373433          -0.000003
           38              C       4.125074      13.953684       8.445032      -0.160536      29.511729 0.44837274E+03  0.10675586E+05                                 8.445116                            7.191864      -0.149475       1.929778                    0.998684      29.929829      88.002375       0.594673       0.432589      -1.048907      -0.000056       0.003024      -0.002892       0.004185      -0.009060      -0.003739      -0.024862       0.021510       0.037329      -0.033632       0.006937       0.026695              9.301267       5.938606       1.695480       0.275819      12.883355       3.426014       9.081840          -0.000003
           39              C       4.938681      12.296497       2.866971       0.567995      25.654600 0.26851727E+03  0.56615732E+04                                 8.033901                            5.807892       0.053516       2.065555                    0.999764      22.955768      64.907175       0.616659       0.471082      -1.020005      -0.037941      -0.034720       0.039147       0.064633       0.017194       0.054859       0.069147      -0.043428       0.006863      -0.079704      -0.021771       0.101475              9.815527      10.397777       0.298535      -2.765844       8.374197      -4.338867      10.674608          -0.000000
           40              C       5.840349      12.881638       1.833883      -0.023677      39.854104 0.44168216E+03  0.10346453E+05                                10.063932                            6.942148       0.043528       2.013902                    0.999337      27.376123      76.641093       0.639021       0.409175      -1.077003       0.038683       0.003471      -0.030950       0.049662      -0.005726       0.001960      -0.004142       0.001111      -0.023088      -0.009082      -0.001512       0.010595             12.811666      13.493835       1.154239      -3.465409      10.228911      -6.959585      14.712253          -0.000003
           41              C       5.327904      13.811314       0.944450      -0.173296      40.812592 0.47767991E+03  0.11512275E+05                                10.352964                            7.325223       0.011176       1.959462                    0.999579      30.721798      89.791891       0.603317       0.421246      -1.059801       0.008481       0.004577      -0.005778       0.011236      -0.012152       0.012834       0.021258       0.018481      -0.053314      -0.037511       0.013169       0.024342             12.857186      11.767692       0.870458      -2.627997      11.061150      -7.835307      15.742716          -0.000001
           42              C       6.234892       0.162302      -0.015282       0.076658      38.152261 0.41114764E+03  0.94787679E+04                                 9.897808                            6.772284      -0.093406       1.980414                    0.999271      26.446445      73.921602       0.635109       0.418315      -1.068975      -0.013723      -0.002532      -0.001040       0.013994       0.001898      -0.008088      -0.023713      -0.005371       0.030582      -0.021573      -0.008382       0.029955             12.652762      11.364930       0.432105      -2.072996      11.040809      -8.125738      15.552549           0.000000
           43              C       3.984282       1.096249      14.305817      -0.130037      36.826636 0.41975375E+03  0.98104117E+04                                 9.682175                            6.866025       0.074099       2.000630                    0.999542      29.286216      84.739872       0.622252       0.421160      -1.058138       0.007337      -0.003505      -0.004280       0.009189      -0.009434       0.004691       0.006811       0.021123      -0.011939      -0.017127       0.000764       0.016363             11.801202      11.661541      -0.140241      -1.366762      10.016804      -6.692607      13.725262          -0.000002
           44              C       0.307899      12.626795       1.876674      -0.105239      36.545064 0.44657797E+03  0.10651143E+05                                 9.836061                            7.234221      -0.189968       1.917624                    0.998780      29.888413      88.741485       0.584372       0.439458      -1.041944      -0.013323       0.018702      -0.007509       0.024159      -0.009747       0.020629       0.005367      -0.012594      -0.011264      -0.027916       0.010071       0.017845             11.676033      13.670311       0.487193      -2.487728       8.706729      -5.236616      12.651059          -0.000006
           45              C       3.864719       9.201373       6.337595       0.556447      24.357627 0.27633648E+03  0.58878329E+04                                 7.887568                            5.959924      -0.103765       2.019497                    0.998903      23.293694      66.927652       0.596368       0.482031      -1.010816      -0.016311       0.042799      -0.046370       0.065176       0.062948       0.053782       0.053090       0.034095      -0.019748      -0.066753      -0.048200       0.114953              9.497221       7.198126      -2.089268      -0.755189      11.800845      -4.429623       9.492691           0.000002
           46              C       4.098136       8.080921       7.306496       0.035516      32.724553 0.44706748E+03  0.10573070E+05                                 9.102334                            7.176359      -0.272790       1.928599                    0.998351      27.242488      78.280883       0.599531       0.431983      -1.055594      -0.002394      -0.028488       0.026035       0.038666       0.007196      -0.001687       0.013822       0.046837      -0.057899      -0.031171      -0.002981       0.034152             10.798576       6.065277      -2.030132       0.465512      14.909519      -5.272459      11.420931          -0.000002
           47              C       3.982807       8.277392       8.657457      -0.151292      28.276796 0.41945544E+03  0.97678432E+04                                 8.034964                            6.851473       0.128342       2.019117                    0.999728      28.942709      82.654322       0.626729       0.419675      -1.062744      -0.001316      -0.002020      -0.006611       0.007037       0.007348      -0.009375       0.025529       0.000021      -0.029204      -0.032758       0.008644       0.024115              8.643221       5.186753      -1.292450       0.200499      10.674574      -3.128892      10.068334          -0.000002
           48              C       4.250462       7.233820       9.510213       0.086469      24.359360 0.33490425E+03  0.73909839E+04                                 7.361721                            6.172306       0.232927       2.093765                    0.999651      25.945340      72.735441       0.650607       0.426585      -1.055712       0.006249      -0.036681      -0.026287       0.045559       0.018808      -0.007410       0.029438       0.047224      -0.018740      -0.048661       0.015052       0.033609              7.977071       4.735068      -1.303599       0.044504       9.591962      -2.393695       9.604182          -0.000003
           49              C       4.712410       5.828628       7.735931       0.088347      24.517652 0.34693544E+03  0.77771445E+04                                 7.557628                            6.382885      -0.150413       1.965357                    0.998959      26.824634      77.495658       0.620466       0.440369      -1.040243      -0.017034       0.014931       0.034868       0.041579       0.009909      -0.006386       0.028662       0.030653      -0.046599      -0.042446       0.016214       0.026232              8.306708       5.175665      -1.288317       0.122782      11.371021      -2.598495       8.373437          -0.000003
           50              C       4.477750       6.835184       6.837328      -0.160535      29.511716 0.44837249E+03  0.10675579E+05                                 8.445113                            7.191862      -0.149475       1.929778                    0.998684      29.929822      88.002353       0.594674       0.432588      -1.048907       0.000056       0.003024       0.002892       0.004185       0.009060      -0.003739       0.024862       0.021510       0.037329      -0.033632       0.006937       0.026695              9.301264       5.938604      -1.695479       0.275819      12.883349      -3.426012       9.081839          -0.000003
           51              C       3.664143       5.177997      12.415389       0.567995      25.654599 0.26851726E+03  0.56615728E+04                                 8.033900                            5.807892       0.053516       2.065555                    0.999764      22.955767      64.907170       0.616659       0.471082      -1.020005       0.037941      -0.034720      -0.039147       0.064633      -0.017194       0.054859      -0.069147      -0.043428       0.006863      -0.079704      -0.021771       0.101475              9.815527      10.397776      -0.298535      -2.765843       8.374197       4.338867      10.674608          -0.000000
           52              C       2.762475       5.763138      13.448477      -0.023677      39.854102 0.44168215E+03  0.10346452E+05                                10.063932                            6.942148       0.043528       2.013902                    0.999337      27.376122      76.641090       0.639021       0.409175      -1.077003      -0.038683       0.003471       0.030950       0.049662       0.005726       0.001960       0.004142       0.001111      -0.023088      -0.009082      -0.001513       0.010595             12.811666      13.493835      -1.154240      -3.465409      10.228911       6.959584      14.712252          -0.000003
           53              C       3.274920       6.692814      14.337910      -0.173297      40.812599 0.47768002E+03  0.11512278E+05                                10.352964                            7.325224       0.011176       1.959462                    0.999579      30.721803      89.791899       0.603317       0.421246      -1.059801      -0.008481       0.004576       0.005778       0.011236       0.012152       0.012834      -0.021258       0.018481      -0.053314      -0.037511       0.013169       0.024342             12.857186      11.767691      -0.870458      -2.627997      11.061151       7.835307      15.742717          -0.000001
           54              C       4.142108       7.280802       0.015282       0.076658      38.152249 0.41114752E+03  0.94787641E+04                                 9.897804                            6.772282      -0.093406       1.980414                    0.999271      26.446441      73.921579       0.635109       0.418315      -1.068975       0.013723      -0.002532       0.001040       0.013994      -0.001898      -0.008088       0.023713      -0.005371       0.030582      -0.021573      -0.008382       0.029955             12.652758      11.364926      -0.432105      -2.072995      11.040805       8.125735      15.552542           0.000000
           55              C       4.618542       8.214749       0.976543      -0.130038      36.826637 0.41975378E+03  0.98104124E+04                                 9.682174                            6.866025       0.074099       2.000630                    0.999542      29.286217      84.739863       0.622252       0.421160      -1.058138      -0.007337      -0.003505       0.004280       0.009189       0.009434       0.004691      -0.006811       0.021123      -0.011939      -0.017127       0.000764       0.016363             11.801201      11.661538       0.140240      -1.366762      10.016804       6.692607      13.725261          -0.000003
           56              C       1.376925       5.508295      13.405686      -0.105238      36.545045 0.44657771E+03  0.10651135E+05                                 9.836057                            7.234219      -0.189968       1.917624                    0.998780      29.888403      88.741443       0.584373       0.439458      -1.041944       0.013323       0.018702       0.007509       0.024159       0.009747       0.020629      -0.005367      -0.012594      -0.011264      -0.027916       0.010072       0.017844             11.676028      13.670305      -0.487192      -2.487727       8.706725       5.236613      12.651053          -0.000005
           57              C       0.405719      12.154127       6.337595       0.556447      24.357629 0.27633651E+03  0.58878335E+04                                 7.887568                            5.959924      -0.103765       2.019497                    0.998903      23.293693      66.927644       0.596368       0.482030      -1.010816      -0.016311      -0.042799      -0.046370       0.065176      -0.062948       0.053781      -0.053090       0.034095      -0.019748      -0.066753      -0.048200       0.114953              9.497221       7.198126       2.089268      -0.755189      11.800845       4.429623       9.492692           0.000002
           58              C       0.639136      13.274579       7.306496       0.035516      32.724552 0.44706747E+03  0.10573069E+05                                 9.102334                            7.176359      -0.272790       1.928599                    0.998351      27.242488      78.280883       0.599531       0.431983      -1.055594      -0.002394       0.028488       0.026035       0.038666      -0.007196      -0.001687      -0.013822       0.046837      -0.057899      -0.031171      -0.002981       0.034152             10.798575       6.065277       2.030132       0.465512      14.909518       5.272458      11.420930          -0.000001
           59              C       0.523807      13.078108       8.657457      -0.151292      28.276797 0.41945546E+03  0.97678438E+04                                 8.034964                            6.851473       0.128342       2.019117                    0.999728      28.942711      82.654330       0.626729       0.419675      -1.062744      -0.001316       0.002020      -0.006611       0.007037      -0.007348      -0.009375      -0.025529       0.000021      -0.029204      -0.032758       0.008644       0.024115              8.643221       5.186753       1.292450       0.200499      10.674574       3.128892      10.068334          -0.000003
           60              C       0.791462      14.121680       9.510213       0.086469      24.359362 0.33490430E+03  0.73909854E+04                                 7.361721                            6.172306       0.232927       2.093765                    0.999651      25.945342      72.735449       0.650607       0.426585      -1.055712       0.006249       0.036682      -0.026287       0.045559      -0.018808      -0.007410      -0.029438       0.047224      -0.018740      -0.048661       0.015052       0.033609              7.977071       4.735068       1.303599       0.044505       9.591962       2.393696       9.604182          -0.000003
           61              C       1.253410       1.289872       7.735931       0.088347      24.517645 0.34693530E+03  0.77771407E+04                                 7.557626                            6.382883      -0.150413       1.965357                    0.998959      26.824630      77.495641       0.620466       0.440369      -1.040243      -0.017034      -0.014931       0.034868       0.041579      -0.009909      -0.006386      -0.028662       0.030653      -0.046599      -0.042446       0.016214       0.026232              8.306705       5.175663       1.288318       0.122782      11.371019       2.598493       8.373434          -0.000003
           62              C       1.018750       0.283316       6.837328      -0.160535      29.511720 0.44837260E+03  0.10675582E+05                                 8.445114                            7.191863      -0.149475       1.929778                    0.998684      29.929823      88.002356       0.594674       0.432589      -1.048907       0.000056      -0.003024       0.002892       0.004185      -0.009060      -0.003739      -0.024862       0.021510       0.037329      -0.033632       0.006937       0.026695              9.301265       5.938605       1.695480       0.275819      12.883352       3.426013       9.081839          -0.000003
           63              C       0.205143       1.940503      12.415389       0.567995      25.654611 0.26851750E+03  0.56615791E+04                                 8.033903                            5.807895       0.053515       2.065555                    0.999764      22.955773      64.907197       0.616659       0.471082      -1.020005       0.037941       0.034720      -0.039147       0.064633       0.017194       0.054860       0.069147      -0.043428       0.006864      -0.079704      -0.021771       0.101475              9.815529      10.397771       0.298534      -2.765842       8.374203      -4.338870      10.674612          -0.000000
           64              C      -0.696525       1.355362      13.448477      -0.023681      39.854324 0.44168507E+03  0.10346538E+05                                10.063972                            6.942174       0.043522       2.013898                    0.999337      27.376207      76.641409       0.639020       0.409175      -1.077002      -0.038682      -0.003471       0.030950       0.049661      -0.005726       0.001959      -0.004142       0.001111      -0.023088      -0.009083      -0.001512       0.010594             12.811719      13.493888       1.154252      -3.465433      10.228951      -6.959618      14.712317          -0.000003
           65              C      -0.184080       0.425686      14.337910      -0.173296      40.812596 0.47768031E+03  0.11512288E+05                                10.352966                            7.325229       0.011170       1.959460                    0.999579      30.721821      89.792007       0.603317       0.421246      -1.059801      -0.008481      -0.004576       0.005778       0.011236      -0.012151       0.012834       0.021258       0.018482      -0.053315      -0.037512       0.013169       0.024342             12.857182      11.767695       0.870462      -2.628002      11.061143      -7.835297      15.742707          -0.000002
           66              C       0.683108      14.074698       0.015282       0.076650      38.152504 0.41115066E+03  0.94788546E+04                                 9.897849                            6.772309      -0.093408       1.980411                    0.999271      26.446536      73.921913       0.635108       0.418315      -1.068975       0.013723       0.002533       0.001039       0.013994       0.001898      -0.008089      -0.023714      -0.005371       0.030583      -0.021574      -0.008382       0.029956             12.652820      11.364976       0.432107      -2.073005      11.040860      -8.125782      15.552623           0.000000
           67              C       1.159542      13.140751       0.976543      -0.130008      36.825731 0.41974146E+03  0.98100459E+04                                 9.681986                            6.865898       0.074134       2.000646                    0.999542      29.285817      84.738192       0.622261       0.421157      -1.058141      -0.007338       0.003505       0.004281       0.009190      -0.009434       0.004692       0.006809       0.021124      -0.011938      -0.017126       0.000763       0.016363             11.800962      11.661356      -0.140250      -1.366734      10.016587      -6.692432      13.724942          -0.000002
           68              C       4.835925       1.610205      13.405686      -0.105209      36.544176 0.44656484E+03  0.10650745E+05                                 9.835872                            7.234088      -0.189933       1.917640                    0.998780      29.887990      88.739690       0.584381       0.439455      -1.041946       0.013323      -0.018703       0.007510       0.024160      -0.009747       0.020628       0.005366      -0.012592      -0.011264      -0.027915       0.010070       0.017845             11.675800      13.670016       0.487168      -2.487653       8.706569      -5.236512      12.650814          -0.000006
           69              C       1.279105       5.035627       8.944765       0.556447      24.357631 0.27633653E+03  0.58878341E+04                                 7.887568                            5.959924      -0.103765       2.019497                    0.998903      23.293694      66.927645       0.596368       0.482030      -1.010816       0.016311      -0.042799       0.046370       0.065176       0.062948       0.053781       0.053090       0.034095      -0.019748      -0.066753      -0.048200       0.114953              9.497221       7.198126      -2.089268      -0.755190      11.800845      -4.429623       9.492692           0.000002
           70              C       1.045688       6.156079       7.975864       0.035516      32.724553 0.44706748E+03  0.10573069E+05                                 9.102334                            7.176359      -0.272790       1.928599                    0.998351      27.242488      78.280880       0.599531       0.431983      -1.055594       0.002394       0.028488      -0.026035       0.038666       0.007196      -0.001687       0.013822       0.046837      -0.057899      -0.031171      -0.002981       0.034152             10.798575       6.065277      -2.030132       0.465512      14.909518      -5.272458      11.420930          -0.000002
           71              C       1.161017       5.959608       6.624903      -0.151293      28.276800 0.41945550E+03  0.97678451E+04                                 8.034965                            6.851474       0.128342       2.019117                    0.999728      28.942712      82.654336       0.626729       0.419675      -1.062744       0.001316       0.002020       0.006611       0.007037       0.007348      -0.009375       0.025529       0.000021      -0.029204      -0.032758       0.008644       0.024115              8.643222       5.186754      -1.292450       0.200499      10.674576      -3.128893      10.068335          -0.000002
           72              C       0.893362       7.003180       5.772147       0.086469      24.359362 0.33490429E+03  0.73909851E+04                                 7.361721                            6.172306       0.232927       2.093765                    0.999651      25.945342      72.735454       0.650607       0.426585      -1.055712      -0.006249       0.036681       0.026287       0.045559       0.018808      -0.007410       0.029438       0.047224      -0.018740      -0.048661       0.015052       0.033609              7.977071       4.735068      -1.303599       0.044504       9.591963      -2.393696       9.604183          -0.000003
           73              C       0.431414       8.408372       7.546429       0.088347      24.517654 0.34693548E+03  0.77771458E+04                                 7.557628                            6.382885      -0.150413       1.965357                    0.998959      26.824636      77.495665       0.620466       0.440369      -1.040243       0.017034      -0.014931      -0.034868       0.041579       0.009909      -0.006386       0.028662       0.030653      -0.046599      -0.042446       0.016214       0.026232              8.306708       5.175665      -1.288318       0.122782      11.371022      -2.598494       8.373436          -0.000003
           74              C       0.666074       7.401816       8.445032      -0.160535      29.511719 0.44837257E+03  0.10675581E+05                                 8.445114                            7.191863      -0.149475       1.929778                    0.998684      29.929823      88.002354       0.594674       0.432589      -1.048907      -0.000056      -0.003024      -0.002892       0.004185       0.009060      -0.003739       0.024862       0.021510       0.037329      -0.033632       0.006937       0.026695              9.301265       5.938605      -1.695480       0.275819      12.883351      -3.426013       9.081839          -0.000003
           75              C       1.479681       9.059003       2.866971       0.567995      25.654611 0.26851750E+03  0.56615792E+04                                 8.033902                            5.807894       0.053516       2.065555                    0.999764      22.955773      64.907193       0.616659       0.471082      -1.020005      -0.037941       0.034720       0.039147       0.064633      -0.017194       0.054860      -0.069147      -0.043428       0.006864      -0.079704      -0.021771       0.101475              9.815527      10.397769      -0.298533      -2.765841       8.374202       4.338869      10.674610          -0.000000
           76              C       2.381349       8.473862       1.833883      -0.023681      39.854320 0.44168503E+03  0.10346537E+05                                10.063971                            6.942174       0.043523       2.013899                    0.999337      27.376206      76.641400       0.639020       0.409175      -1.077003       0.038682      -0.003471      -0.030950       0.049661       0.005726       0.001959       0.004142       0.001111      -0.023088      -0.009083      -0.001512       0.010594             12.811716      13.493885      -1.154251      -3.465431      10.228949       6.959616      14.712314          -0.000003
           77              C       1.868904       7.544186       0.944450      -0.173296      40.812599 0.47768036E+03  0.11512290E+05                                10.352965                            7.325229       0.011171       1.959460                    0.999579      30.721823      89.792010       0.603317       0.421246      -1.059801       0.008481      -0.004576      -0.005778       0.011236       0.012151       0.012834      -0.021258       0.018482      -0.053315      -0.037512       0.013170       0.024342             12.857181      11.767694      -0.870461      -2.628002      11.061143       7.835297      15.742706          -0.000001
           78              C       2.775892       6.956198      -0.015282       0.076650      38.152494 0.41115056E+03  0.94788514E+04                                 9.897846                            6.772308      -0.093408       1.980411                    0.999271      26.446533      73.921893       0.635108       0.418315      -1.068975      -0.013723       0.002533      -0.001039       0.013993      -0.001898      -0.008089       0.023714      -0.005371       0.030582      -0.021574      -0.008382       0.029956             12.652815      11.364973      -0.432107      -2.073005      11.040856       8.125779      15.552617           0.000000
           79              C       0.525282       6.022251      14.305817      -0.130008      36.825740 0.41974160E+03  0.98100503E+04                                 9.681988                            6.865900       0.074133       2.000646                    0.999542      29.285821      84.738210       0.622261       0.421157      -1.058141       0.007338       0.003505      -0.004281       0.009190       0.009434       0.004692      -0.006810       0.021123      -0.011938      -0.017126       0.000763       0.016363             11.800964      11.661358       0.140249      -1.366734      10.016589       6.692434      13.724945          -0.000003
           80              C       3.766899       8.728705       1.876674      -0.105209      36.544163 0.44656468E+03  0.10650740E+05                                 9.835869                            7.234086      -0.189933       1.917640                    0.998780      29.887983      88.739659       0.584381       0.439455      -1.041946      -0.013323      -0.018703      -0.007510       0.024160       0.009747       0.020628      -0.005366      -0.012592      -0.011264      -0.027915       0.010070       0.017845             11.675796      13.670011      -0.487168      -2.487651       8.706567       5.236510      12.650809          -0.000006
           81              N       3.981796      13.112277       6.222977      -0.232532      32.750202 0.56672807E+03  0.13991659E+05                                 8.588437                            7.769893      -0.140343       1.979386                    0.996921      28.316949      78.822309       0.621048       0.399472      -1.094147       0.041455       0.122309       0.106854       0.167618      -0.003779      -0.021896      -0.087606       0.041081       0.009890      -0.100471       0.018176       0.082295              9.136449       6.285075       1.602679      -0.066798      11.167923       1.699434       9.956348          -0.000002
           82              N       4.621028       5.993777       9.059383      -0.232532      32.750201 0.56672805E+03  0.13991658E+05                                 8.588437                            7.769893      -0.140343       1.979386                    0.996921      28.316949      78.822310       0.621048       0.399472      -1.094147      -0.041455       0.122309      -0.106854       0.167618       0.003779      -0.021896       0.087606       0.041081       0.009890      -0.100471       0.018176       0.082295              9.136449       6.285075      -1.602679      -0.066798      11.167923      -1.699435       9.956348          -0.000002
           83              N       1.162028       1.124723       9.059383      -0.232532      32.750200 0.56672806E+03  0.13991659E+05                                 8.588437                            7.769893      -0.140343       1.979386                    0.996921      28.316949      78.822313       0.621048       0.399472      -1.094147      -0.041455      -0.122309      -0.106854       0.167618      -0.003779      -0.021896      -0.087606       0.041081       0.009890      -0.100471       0.018176       0.082295              9.136449       6.285075       1.602679      -0.066798      11.167922       1.699434       9.956348          -0.000002
           84              N       0.522796       8.243223       6.222977      -0.232532      32.750200 0.56672804E+03  0.13991658E+05                                 8.588437                            7.769893      -0.140343       1.979386                    0.996921      28.316949      78.822311       0.621048       0.399472      -1.094147       0.041455      -0.122309       0.106854       0.167618       0.003779      -0.021896       0.087606       0.041081       0.009890      -0.100471       0.018176       0.082295              9.136448       6.285075      -1.602679      -0.066798      11.167923      -1.699434       9.956347          -0.000002
           85              O       4.140116       2.141245      10.103168      -0.572977      38.901608 0.64810603E+03  0.16329925E+05                                 9.184998                            7.938149       0.157099       2.092938                    0.995212      28.600522      77.037227       0.666721       0.364606      -1.134268       0.030217       0.001207       0.013488       0.033113      -0.060556      -0.033200      -0.010570       0.074732       0.191920      -0.107007       0.025956       0.081051             10.282472      10.251283      -0.859379      -2.900187       7.891213       2.765394      12.704920          -0.000005
           86              O       5.556564       2.994041       8.628420      -0.537931      35.384102 0.57631267E+03  0.14099281E+05                                 8.606304                            7.478764       0.216168       2.128620                    0.993626      27.604426      73.237701       0.687915       0.363942      -1.134922      -0.012384      -0.004900       0.025695       0.028941       0.017516       0.034754      -0.041158       0.003316      -0.182397      -0.089229       0.041088       0.048141              9.688511       9.479166       3.489699      -0.207716      13.402039       0.812292       6.184329          -0.000004
           87              O       5.343953      11.382482       3.618863      -0.562497      44.238925 0.64866457E+03  0.16371483E+05                                10.051461                            7.975900      -0.065649       2.028974                    0.994247      28.329783      76.738422       0.659884       0.367765      -1.130168       0.006258       0.009406      -0.032154       0.034081       0.010182       0.044690       0.002464      -0.090930       0.013049      -0.073840       0.026975       0.046865             11.937609      10.021084      -2.160816       1.659834      12.884611      -5.973272      12.907133          -0.000006
           88              O       3.726556      12.774860       2.957137      -0.565797      34.236522 0.53382009E+03  0.12773807E+05                                 8.298573                            7.095443       0.670025       2.269475                    0.995913      27.545227      71.574325       0.723745       0.353668      -1.146496       0.000199      -0.010935      -0.024228       0.026582      -0.013784      -0.001179       0.040321       0.106744      -0.077244      -0.074803       0.006317       0.068486              9.177172      13.143023      -1.305236      -0.996749       6.358796      -0.831805       8.029697          -0.000007
           89              O       4.462708       9.259745       5.179192      -0.572977      38.901607 0.64810603E+03  0.16329925E+05                                 9.184998                            7.938149       0.157100       2.092938                    0.995212      28.600522      77.037227       0.666721       0.364606      -1.134268      -0.030217       0.001207      -0.013488       0.033113       0.060556      -0.033200       0.010570       0.074732       0.191920      -0.107007       0.025956       0.081051             10.282472      10.251283       0.859379      -2.900186       7.891214      -2.765394      12.704919          -0.000005
           90              O       3.046260      10.112541       6.653940      -0.537931      35.384101 0.57631264E+03  0.14099280E+05                                 8.606304                            7.478764       0.216168       2.128620                    0.993626      27.604425      73.237699       0.687915       0.363943      -1.134921       0.012384      -0.004900      -0.025695       0.028941      -0.017516       0.034754       0.041158       0.003316      -0.182397      -0.089229       0.041088       0.048141              9.688512       9.479166      -3.489699      -0.207716      13.402040      -0.812291       6.184329          -0.000004
           91              O       3.258871       4.263982      11.663497      -0.562497      44.238915 0.64866440E+03  0.16371478E+05                                10.051460                            7.975899      -0.065649       2.028974                    0.994247      28.329779      76.738410       0.659884       0.367765      -1.130168      -0.006258       0.009406       0.032154       0.034081      -0.010182       0.044690      -0.002464      -0.090930       0.013049      -0.073840       0.026975       0.046865             11.937608      10.021083       2.160815       1.659834      12.884609       5.973271      12.907132          -0.000006
           92              O       4.876268       5.656360      12.325223      -0.565797      34.236526 0.53382017E+03  0.12773809E+05                                 8.298573                            7.095443       0.670025       2.269475                    0.995913      27.545231      71.574336       0.723745       0.353668      -1.146496      -0.000199      -0.010935       0.024228       0.026582       0.013784      -0.001179      -0.040321       0.106744      -0.077244      -0.074804       0.006317       0.068486              9.177172      13.143023       1.305236      -0.996750       6.358796       0.831805       8.029698          -0.000007
           93              O       1.003708      12.095755       5.179192      -0.572977      38.901557 0.64810498E+03  0.16329891E+05                                 9.184988                            7.938141       0.157103       2.092939                    0.995212      28.600499      77.037131       0.666722       0.364606      -1.134268      -0.030217      -0.001207      -0.013488       0.033113      -0.060556      -0.033200      -0.010570       0.074732       0.191921      -0.107007       0.025956       0.081051             10.282460      10.251270      -0.859379      -2.900183       7.891206       2.765391      12.704905          -0.000005
           94              O      -0.412740      11.242959       6.653940      -0.537931      35.384105 0.57631273E+03  0.14099283E+05                                 8.606305                            7.478765       0.216168       2.128620                    0.993626      27.604427      73.237706       0.687915       0.363943      -1.134921       0.012384       0.004900      -0.025695       0.028941       0.017516       0.034754      -0.041158       0.003316      -0.182397      -0.089229       0.041088       0.048141              9.688512       9.479167       3.489699      -0.207716      13.402041       0.812292       6.184330          -0.000004
           95              O      -0.200129       2.854519      11.663497      -0.562497      44.238961 0.64866537E+03  0.16371508E+05                                10.051466                            7.975905      -0.065649       2.028974                    0.994247      28.329793      76.738461       0.659884       0.367765      -1.130168      -0.006257      -0.009406       0.032154       0.034081       0.010182       0.044690       0.002464      -0.090930       0.013049      -0.073841       0.026976       0.046865             11.937616      10.021087      -2.160820       1.659839      12.884622      -5.973277      12.907138          -0.000006
           96              O       1.417268       1.462140      12.325223      -0.565797      34.236466 0.53381914E+03  0.12773778E+05                                 8.298562                            7.095435       0.670028       2.269476                    0.995913      27.545209      71.574245       0.723745       0.353667      -1.146497      -0.000199       0.010935       0.024228       0.026582      -0.013784      -0.001179       0.040320       0.106743      -0.077243      -0.074803       0.006317       0.068486              9.177157      13.142998      -1.305235      -0.996748       6.358787      -0.831802       8.029686          -0.000007
           97              O       0.681116       4.977255      10.103168      -0.572977      38.901562 0.64810509E+03  0.16329895E+05                                 9.184989                            7.938142       0.157103       2.092939                    0.995212      28.600501      77.037140       0.666722       0.364606      -1.134268       0.030217      -0.001207       0.013488       0.033113       0.060556      -0.033200       0.010570       0.074732       0.191921      -0.107007       0.025956       0.081051             10.282462      10.251271       0.859379      -2.900183       7.891207      -2.765392      12.704907          -0.000005
           98              O       2.097564       4.124459       8.628420      -0.537931      35.384103 0.57631269E+03  0.14099282E+05                                 8.606305                            7.478764       0.216168       2.128620                    0.993626      27.604426      73.237703       0.687915       0.363943      -1.134921      -0.012384       0.004900       0.025695       0.028941      -0.017516       0.034754       0.041158       0.003316      -0.182397      -0.089229       0.041088       0.048141              9.688512       9.479167      -3.489698      -0.207716      13.402040      -0.812292       6.184330          -0.000003
           99              O       1.884953       9.973019       3.618863      -0.562497      44.238957 0.64866530E+03  0.16371506E+05                                10.051466                            7.975905      -0.065650       2.028974                    0.994247      28.329791      76.738458       0.659884       0.367765      -1.130168       0.006257      -0.009406      -0.032154       0.034081      -0.010182       0.044690      -0.002464      -0.090930       0.013049      -0.073841       0.026976       0.046865             11.937615      10.021087       2.160820       1.659839      12.884622       5.973276      12.907137          -0.000006
          100              O       0.267556       8.580640       2.957137      -0.565797      34.236468 0.53381919E+03  0.12773780E+05                                 8.298563                            7.095436       0.670028       2.269476                    0.995913      27.545208      71.574247       0.723745       0.353668      -1.146497       0.000199       0.010935      -0.024228       0.026582       0.013784      -0.001179      -0.040320       0.106743      -0.077243      -0.074803       0.006317       0.068486              9.177158      13.142999       1.305235      -0.996748       6.358788       0.831802       8.029687          -0.000007

******************************************************
Auxiliary information for the entire system
The total spin magnetic moment of the unit cell is   -0.000198
The total net atomic charge of the unit cell is   -0.000002
Accuracy of reproducing the electrostatic potential in the unit cell:
  The inner radius (bohr) =    5.0000
  The outer radius (bohr) =   12.0000
  Valid grid points have density less than (e/(bohr^3)) =    0.0001
  The number of valid grid points were=        53628
  The rms potential error without charges in kcal/mol is=      6.85547
  The rms potential error with partial charges in kcal/mol is=      0.37882
  The RRMSE value at monopole order=      0.05526
  The rms potential error with partial charges and cloud penetration in kcal/mol is=      0.36644
  The RRMSE value at monopole order with cloud penetration is=      0.05345
  The rms potential error with partial charges and atomic dipoles in kcal/mol is=      0.24955
  The RRMSE value at dipole order=      0.03640
  The rms potential error with partial charges, atomic dipoles and cloud penetration in kcal/mol is=      0.26641
  The RRMSE value at dipole order with cloud penetration=      0.03886

******************************************************
The electron densities and ab initio electrostatic potential were computed in VASP using the PBE functional and
projector augmented wave method. See the main text of the journal article for a description of computational details.
The atomic charges, dipoles, and quadrupoles were computed with the DDEC6 method as described in
(a) T. A. Manz and N. Gabaldon Limas, RSC Adv. 6 (2016) 47771-47801 DOI: 10.1039/c6ra04656h
(b) N. Gabaldon Limas and T. A. Manz, RSC Adv. 8 (2018) 2678-2707 DOI: 10.1039/c7ra11829e.
For each atom in the material, the electron cloud parameters were fit to the spherically averaged atom-in-material
electron density using radial positions for which this density was between 10^-4 and 10^-2 electrons per cubic bohr.
The polarizabilities, dispersion coefficients, and quantum Drude oscillator (QDO) parameters were fit using the MCLF method.
The magnetic structure of the system was optimized in VASP from the default ferromagnetic initial guess using spin polarization.
The atomic spin moments (ASMs) were computed on this optimized magnetic structure using the DDEC6 partition as inputs
to the method of T. A. Manz and D. S. Sholl, J. Chem. Theory Comput. 7 (2011) 4146-4164 DOI: 10.1021/ct200539n.
The RMSE and RRMSE were computed using a uniform grid with Ewald summation.
