# Supplementary material for: A collection of forcefield precursors for metal–organic frameworks
Source: RSC Adv. 2019 Nov 13;9(63):36492–507. doi: 10.1039/c9ra07327b (PMC9075174; doi:10.1039/c9ra07327b)
Supplement: RA-009-C9RA07327B-s4260 [file RA-009-C9RA07327B-s4260.xyz]

  108
jmolscript: load "" {1 1 1} spacegroup "x,y,z" unitcell [{     11.675500     0.000000     0.000000 }, {      0.000000    12.252100     0.000000 }, {     -5.681457     0.000000    11.128391 }]
Cu    -0.567820    11.815680     5.201187     0.803383
Cu     3.564841     5.689630     0.363008     0.803599
Cu     6.561863     0.436420     5.927204     0.803380
Cu     2.429202     6.562470    10.765383     0.803210
H      0.467905     9.279741     1.642551     0.134326
H      1.347460     7.587726     0.381704     0.099111
H      4.467601     7.348810     2.699748     0.100621
H      3.726292     9.108211     3.952804     0.128880
H      2.529116     3.153691     3.921645     0.134305
H      1.649562     1.461676     5.182492     0.099097
H     -1.470580     1.222760     2.864448     0.100601
H     -0.729271     2.982161     1.611391     0.128862
H     -3.906590     2.506780     8.273959     0.132564
H     -3.853815     4.185317     9.828595     0.093614
H      0.023417     2.109812     8.733561     0.128992
H     -0.048174     3.769971    10.328260     0.090649
H      1.222154     8.632830     8.418628     0.132550
H      1.169380    10.311367     6.863992     0.093592
H     -2.707852     8.235862     7.959025     0.128964
H     -2.636262     9.896021     6.364327     0.090617
H      9.900633     9.745320     2.854432     0.132525
H      9.847858     8.066783     1.299796     0.093581
H      5.970626    10.142288     2.394830     0.128946
H      6.042217     8.482129     0.800131     0.090596
H      4.771889     3.619270     2.709763     0.132529
H      4.824663     1.940733     4.264399     0.093593
H      8.701895     4.016238     3.169366     0.128958
H      8.630305     2.356079     4.764064     0.090615
H      5.526138     2.972359     9.485840     0.134282
H      4.646583     4.664374    10.746687     0.099087
H      1.526442     4.903290     8.428643     0.100582
H      2.267751     3.143889     7.175587     0.128839
H      3.464927     9.098409     7.206746     0.134298
H      4.344481    10.790424     5.945899     0.099092
H     -4.210877    11.029340     8.263943     0.100593
H      6.723314     9.269939     9.517000     0.128846
C      1.427392    10.425312     3.911629     0.555680
C      1.286674     8.903601     1.872908    -0.156216
C      1.817378     7.881776     1.128419     0.097083
C      1.993431     9.370406     2.981296     0.040050
C      3.657730     7.749453     2.479406     0.075398
C      3.207363     8.793332     3.249490    -0.160774
C      1.569629     4.299262     1.652566     0.555697
C      1.710347     2.777551     3.691287    -0.156262
C      1.179644     1.755726     4.435777     0.097088
C      1.003591     3.244356     2.582900     0.040002
C     -0.660708     1.623403     3.084790     0.075378
C     -0.210341     2.667282     2.314705    -0.160780
C     -1.957999     1.051230     7.231228     0.589039
C     -1.928354     2.120839     8.302893     0.034120
C     -3.099581     2.753047     8.664565    -0.148550
C     -3.059411     3.754043     9.612704     0.082323
C     -0.788026     2.515356     8.941662    -0.156619
C     -0.835835     3.520028     9.902042     0.085834
C     -0.726436     7.177280     9.461358     0.589035
C     -0.756082     8.246889     8.389694     0.034081
C      0.415145     8.879097     8.028021    -0.148563
C      0.374975     9.880093     7.079882     0.082316
C     -1.896409     8.641406     7.750924    -0.156677
C     -1.848601     9.646078     6.790544     0.085809
C      7.952042    11.200870     3.897163     0.589072
C      7.922397    10.131261     2.825498     0.034045
C      9.093624     9.499053     2.463826    -0.148626
C      9.053454     8.498057     1.515687     0.082312
C      6.782069     9.736744     2.186729    -0.156695
C      6.829878     8.732072     1.226349     0.085758
C      6.720479     5.074820     1.667033     0.589062
C      6.750125     4.005211     2.738697     0.034115
C      5.578898     3.373003     3.100370    -0.148626
C      5.619068     2.372007     4.048509     0.082322
C      7.890452     3.610694     3.377467    -0.156652
C      7.842644     2.606022     4.337847     0.085788
C      4.566651     1.826788     7.216762     0.555725
C      4.707369     3.348499     9.255483    -0.156298
C      4.176665     4.370324     9.999972     0.097065
C      4.000612     2.881694     8.147095     0.039972
C      2.336313     4.502647     8.648985     0.075323
C      2.786680     3.458768     7.878901    -0.160830
C      4.424414     7.952838     9.475825     0.555697
C      4.283696     9.474549     7.437104    -0.156268
C      4.814399    10.496374     6.692614     0.097065
C      4.990452     9.007744     8.545491     0.040051
C      6.654751    10.628697     8.043601     0.075348
C      6.204384     9.584818     8.813686    -0.160836
N      2.978608     7.288774     1.426660    -0.197836
N      0.018413     1.162724     4.137536    -0.197855
N     -1.958494     4.132633    10.230330    -0.193459
N     -0.725942    10.258683     6.462257    -0.193479
N      7.952537     8.119467     0.898061    -0.193505
N      6.719985     1.993417     4.666134    -0.193470
N      3.015435     4.963326     9.701731    -0.197882
N      5.975630    11.089376     6.990855    -0.197851
O      0.173950    10.624163     3.806355    -0.558256
O      2.170855    10.968080     4.724002    -0.551253
O      2.823072     4.498113     1.757841    -0.558128
O      0.826166     4.842030     0.840194    -0.551184
O     -3.038481     0.534192     6.946342    -0.586993
O     -0.832159     0.784992     6.713758    -0.561207
O      0.354046     6.660242     9.746245    -0.586907
O     -1.852276     6.911042     9.978828    -0.561093
O      9.032524    11.717908     4.182049    -0.587024
O      6.826202    11.467108     4.414633    -0.561188
O      5.639997     5.591858     1.382146    -0.587107
O      7.846319     5.341058     1.149563    -0.561319
O      5.820093     1.627937     7.322036    -0.558259
O      3.823188     1.284020     6.404389    -0.551267
O      3.170971     7.753987     9.370550    -0.558409
O      5.167877     7.410070    10.288197    -0.551333

The following XYZ coordinates are in angstroms. Other properties are in atomic units.
The sperically averaged electron density of each atom fit to a function of the form exp(a - br)
eigen_1, eigen_2 and eigen_3 are the three eigenvalues of traceless quadrupole moment tensor
  atom number  atomic symbol              X              Y              Z     net charge C6 coefficient C8 coefficient C10 coefficient fluctuating dipole atomic polarizability isotropic forcefield polarizability              a              b squared Pearson coefficient          <r^3>          <r^4>         wp_QDO          m_QDO          q_QDO       dipole_x       dipole_y       dipole_z         dipole            Qxy            Qxz            Qyz     Q(x^2-y^2)  Q(3z^2 - R^2)        eigen_1        eigen_2        eigen_3 static polarizability      alpha(xx)      alpha(xy)      alpha(xz)      alpha(yy)      alpha(yz)      alpha(zz) atomic spin moment
            1             Cu      -0.567820      11.815680       5.201187       0.803383      69.435157 0.10886254E+04  0.29968534E+05                                14.457418                           11.314375       1.158332       2.295648                    0.993803      41.183657     101.377031       0.504551       0.440975      -1.127009      -0.048951       0.006853      -0.023256       0.054626      -0.018386       0.018397       0.082842       0.033856       0.080015      -0.096007       0.009972       0.086035             17.914093      13.514101      -1.621336      -4.962020      21.380528      -2.258347      18.847651          -0.733146
            2             Cu       3.564841       5.689630       0.363008       0.803599      69.421895 0.10883940E+04  0.29960290E+05                                14.455122                           11.312797       1.158653       2.295784                    0.993806      41.180837     101.363808       0.504616       0.440946      -1.127038       0.048971       0.006863       0.023252       0.054643       0.018385       0.018465      -0.082825       0.034055       0.079831      -0.096065       0.010103       0.085962             17.911011      13.511928       1.621005      -4.960966      21.376740       2.257833      18.844366          -0.732194
            3             Cu       6.561863       0.436420       5.927204       0.803380      69.437553 0.10886493E+04  0.29969356E+05                                14.457751                           11.314480       1.158197       2.295605                    0.993802      41.184037     101.378246       0.504550       0.440974      -1.127010       0.048931      -0.006858       0.023248       0.054605      -0.018387       0.018418       0.082834       0.033931       0.079960      -0.096026       0.010019       0.086008             17.914798      13.514469      -1.621532      -4.962442      21.381453      -2.258422      18.848472          -0.732389
            4             Cu       2.429202       6.562470      10.765383       0.803210      69.449753 0.10888528E+04  0.29976640E+05                                14.459906                           11.315910       1.158020       2.295517                    0.993799      41.186369     101.389925       0.504488       0.441002      -1.126981      -0.048900      -0.006852      -0.023248       0.054577       0.018399       0.018326      -0.082849       0.033706       0.080162      -0.095958       0.009874       0.086084             17.917744      13.516544       1.621861      -4.963506      21.385075       2.258919      18.851613          -0.733814
            5              H       0.467905       9.279741       1.642551       0.134326       1.068517 0.75966718E+01  0.73704984E+02                                 1.736814                            1.620235      -1.023959       2.410758                    0.997299       3.397842       9.492228       0.487157       1.295878      -0.705894      -0.034290       0.014407      -0.007402       0.037923      -0.006428       0.008284       0.002873       0.008568      -0.013370      -0.012223      -0.000167       0.012389              1.786674       2.280521      -0.371553       0.180114       1.548487       0.024249       1.531014          -0.000698
            6              H       1.347460       7.587726       0.381704       0.099111       1.127104 0.79457522E+01  0.78871981E+02                                 1.859224                            1.696553      -1.367825       2.224514                    0.993407       3.909080      11.472225       0.454242       1.358410      -0.689583      -0.028085      -0.014520      -0.034943       0.047123      -0.001735       0.002938       0.008571       0.008930       0.014455      -0.012010       0.002227       0.009783              1.941923       1.894985       0.089396       0.496783       1.658516       0.288989       2.272268          -0.000607
            7              H       4.467601       7.348810       2.699748       0.100621       1.211817 0.87773884E+01  0.87667695E+02                                 1.836548                            1.700277      -1.048370       2.376090                    0.997386       3.519185       9.746111       0.496508       1.235110      -0.719514       0.038114      -0.019632       0.015643       0.045638      -0.006031       0.015403       0.002896       0.011700       0.006074      -0.016227      -0.002924       0.019151              1.900748       2.403205      -0.483242       0.105221       1.806979       0.012933       1.492061          -0.000797
            8              H       3.726292       9.108211       3.952804       0.128880       1.014294 0.71615714E+01  0.68462096E+02                                 1.669188                            1.564944      -1.036209       2.395815                    0.997785       3.425905       9.498028       0.499625       1.282391      -0.707788       0.021036       0.013474       0.026577       0.036475      -0.002763       0.010218       0.004564       0.012893       0.000502      -0.012305      -0.001650       0.013955              1.712808       1.684270       0.139081       0.354860       1.496402       0.363540       1.957751          -0.000401
            9              H       2.529116       3.153691       3.921645       0.134305       1.068568 0.75971136E+01  0.73710248E+02                                 1.736857                            1.620273      -1.023848       2.410792                    0.997299       3.397949       9.492550       0.487156       1.295863      -0.705897       0.034285       0.014405       0.007407       0.037919       0.006429       0.008284      -0.002877       0.008568      -0.013367      -0.012226      -0.000162       0.012388              1.786719       2.280580       0.371566       0.180120       1.548525      -0.024251       1.531052          -0.000701
           10              H       1.649562       1.461676       5.182492       0.099097       1.127052 0.79453076E+01  0.78866535E+02                                 1.859182                            1.696519      -1.367710       2.224572                    0.993408       3.908979      11.471887       0.454241       1.358432      -0.689580       0.028078      -0.014525       0.034947       0.047124       0.001737       0.002944      -0.008574       0.008930       0.014464      -0.012014       0.002225       0.009789              1.941877       1.894937      -0.089393       0.496762       1.658482      -0.288979       2.272211          -0.000607
           11              H      -1.470580       1.222760       2.864448       0.100601       1.211848 0.87776828E+01  0.87671487E+02                                 1.836593                            1.700317      -1.048314       2.376110                    0.997387       3.519248       9.746375       0.496497       1.235125      -0.719510      -0.038107      -0.019638      -0.015639       0.045633       0.006032       0.015401      -0.002898       0.011692       0.006065      -0.016228      -0.002918       0.019146              1.900795       2.403267       0.483259       0.105226       1.807024      -0.012934       1.492093          -0.000790
           12              H      -0.729271       2.982161       1.611391       0.128862       1.014310 0.71617217E+01  0.68463974E+02                                 1.669216                            1.564969      -1.036178       2.395826                    0.997785       3.425961       9.498251       0.499616       1.282405      -0.707786      -0.021040       0.013474      -0.026576       0.036476       0.002764       0.010218      -0.004566       0.012889       0.000497      -0.012308      -0.001647       0.013954              1.712839       1.684299      -0.139085       0.354870       1.496428      -0.363551       1.957788          -0.000399
           13              H      -3.906590       2.506780       8.273959       0.132564       1.018956 0.70496347E+01  0.67553708E+02                                 1.702012                            1.571553      -1.354156       2.240632                    0.995028       3.628731      10.282999       0.486520       1.313781      -0.699080      -0.030190      -0.011962      -0.015875       0.036147      -0.003133       0.000839       0.003251       0.005488      -0.002260      -0.005918       0.001295       0.004623              1.765764       2.218588       0.241061       0.385836       1.475666       0.256402       1.603040          -0.000425
           14              H      -3.853815       4.185317       9.828595       0.093614       1.198212 0.86818126E+01  0.87049030E+02                                 1.860590                            1.718367      -1.169225       2.314699                    0.996128       3.688263      10.457285       0.478961       1.275418      -0.709062      -0.043224       0.019705       0.005103       0.047777      -0.006176       0.005781       0.002065       0.017984      -0.030954      -0.013016      -0.003954       0.016971              1.922242       2.379493      -0.397335      -0.287126       1.717092       0.262855       1.670140          -0.000756
           15              H       0.023417       2.109812       8.733561       0.128992       1.124157 0.83114609E+01  0.81656806E+02                                 1.727495                            1.643007      -1.096526       2.368830                    0.997113       3.357980       9.137897       0.511868       1.217959      -0.724093       0.030815      -0.019989      -0.010401       0.038175      -0.007828       0.002744       0.005663       0.012018      -0.021307      -0.013015      -0.000405       0.013420              1.745113       2.146973      -0.267866      -0.172860       1.596985       0.200879       1.491380          -0.000681
           16              H      -0.048174       3.769971      10.328260       0.090649       1.204350 0.87248715E+01  0.88043921E+02                                 1.908822                            1.754148      -1.167858       2.319620                    0.995032       3.754556      10.861692       0.458946       1.322527      -0.699031       0.041717       0.011486       0.021705       0.048408      -0.003854       0.009136       0.007856       0.022895      -0.016907      -0.017643      -0.000204       0.017846              1.990183       2.422589       0.362502       0.471194       1.677938       0.281792       1.870024          -0.000697
           17              H       1.222154       8.632830       8.418628       0.132550       1.018967 0.70497402E+01  0.67555165E+02                                 1.702046                            1.571582      -1.354183       2.240619                    0.995028       3.628802      10.283330       0.486506       1.313809      -0.699074       0.030191      -0.011963       0.015876       0.036148       0.003134       0.000839      -0.003254       0.005480      -0.002252      -0.005920       0.001299       0.004621              1.765801       2.218636      -0.241069       0.385850       1.475694      -0.256410       1.603073          -0.000422
           18              H       1.169380      10.311367       6.863992       0.093592       1.198210 0.86817950E+01  0.87048710E+02                                 1.860584                            1.718362      -1.169211       2.314701                    0.996128       3.688259      10.457226       0.478963       1.275414      -0.709063       0.043218       0.019708      -0.005109       0.047774       0.006177       0.005781      -0.002067       0.017983      -0.030950      -0.013017      -0.003953       0.016970              1.922234       2.379481       0.397334      -0.287124       1.717087      -0.262854       1.670134          -0.000751
           19              H      -2.707852       8.235862       7.959025       0.128964       1.124272 0.83125441E+01  0.81670177E+02                                 1.727613                            1.643114      -1.096505       2.368817                    0.997112       3.358215       9.138714       0.511851       1.217959      -0.724093      -0.030814      -0.019985       0.010396       0.038170       0.007827       0.002745      -0.005668       0.012019      -0.021302      -0.013019      -0.000399       0.013418              1.745234       2.147132       0.267888      -0.172875       1.597091      -0.200902       1.491478          -0.000686
           20              H      -2.636262       9.896021       6.364327       0.090617       1.204431 0.87255800E+01  0.88052633E+02                                 1.908884                            1.754201      -1.167813       2.319622                    0.995032       3.754706      10.862131       0.458947       1.322500      -0.699037      -0.041707       0.011486      -0.021707       0.048401       0.003854       0.009134      -0.007858       0.022895      -0.016903      -0.017644      -0.000201       0.017845              1.990251       2.422673      -0.362519       0.471217       1.677991      -0.281808       1.870088          -0.000699
           21              H       9.900633       9.745320       2.854432       0.132525       1.019085 0.70507475E+01  0.67566954E+02                                 1.702140                            1.571664      -1.354154       2.240604                    0.995027       3.629039      10.284026       0.486509       1.313759      -0.699083       0.030189       0.011963       0.015873       0.036145      -0.003133       0.000840       0.003256       0.005495      -0.002265      -0.005925       0.001298       0.004626              1.765901       2.218764       0.241085       0.385877       1.475776       0.256435       1.603163          -0.000423
           22              H       9.847858       8.066783       1.299796       0.093581       1.198319 0.86827676E+01  0.87060835E+02                                 1.860677                            1.718443      -1.169273       2.314650                    0.996128       3.688490      10.457998       0.478959       1.275391      -0.709067       0.043207      -0.019709      -0.005117       0.047764      -0.006176       0.005782       0.002070       0.017982      -0.030945      -0.013018      -0.003950       0.016968              1.922335       2.379603      -0.397361      -0.287152       1.717176       0.262880       1.670226          -0.000751
           23              H       5.970626      10.142288       2.394830       0.128946       1.124426 0.83139956E+01  0.81687954E+02                                 1.727754                            1.643242      -1.096600       2.368745                    0.997110       3.358516       9.139712       0.511839       1.217937      -0.724096      -0.030807       0.019985       0.010400       0.038166      -0.007825       0.002744       0.005670       0.012022      -0.021309      -0.013021      -0.000398       0.013419              1.745379       2.147314      -0.267919      -0.172894       1.597223       0.200934       1.491599          -0.000682
           24              H       6.042217       8.482129       0.800131       0.090596       1.204619 0.87272352E+01  0.88073018E+02                                 1.909020                            1.754317      -1.167842       2.319573                    0.995030       3.755032      10.863102       0.458954       1.322425      -0.699050      -0.041693      -0.011489      -0.021703       0.048388      -0.003855       0.009131       0.007862       0.022894      -0.016897      -0.017646      -0.000196       0.017842              1.990397       2.422853       0.362556       0.471265       1.678112       0.281844       1.870225          -0.000697
           25              H       4.771889       3.619270       2.709763       0.132529       1.019108 0.70509327E+01  0.67568981E+02                                 1.702142                            1.571667      -1.354178       2.240588                    0.995027       3.629047      10.283973       0.486519       1.313729      -0.699089      -0.030188       0.011961      -0.015870       0.036142       0.003133       0.000840      -0.003252       0.005501      -0.002269      -0.005923       0.001295       0.004628              1.765903       2.218770      -0.241084       0.385876       1.475776      -0.256434       1.603162          -0.000425
           26              H       4.824663       1.940733       4.264399       0.093593       1.198294 0.86825316E+01  0.87057877E+02                                 1.860654                            1.718421      -1.169240       2.314672                    0.996128       3.688423      10.457773       0.478961       1.275393      -0.709067      -0.043215      -0.019706       0.005111       0.047770       0.006175       0.005781      -0.002067       0.017983      -0.030954      -0.013018      -0.003952       0.016969              1.922311       2.379575       0.397356      -0.287147       1.717155      -0.262875       1.670204          -0.000753
           27              H       8.701895       4.016238       3.169366       0.128958       1.124343 0.83132242E+01  0.81678665E+02                                 1.727694                            1.643188      -1.096662       2.368739                    0.997110       3.358346       9.139221       0.511836       1.217969      -0.724090       0.030809       0.019988      -0.010402       0.038170       0.007825       0.002744      -0.005664       0.012023      -0.021316      -0.013016      -0.000405       0.013420              1.745317       2.147235       0.267909      -0.172887       1.597168      -0.200921       1.491547          -0.000682
           28              H       8.630305       2.356079       4.764064       0.090615       1.204533 0.87264685E+01  0.88063529E+02                                 1.908954                            1.754259      -1.167867       2.319581                    0.995031       3.754862      10.862576       0.458953       1.322453      -0.699045       0.041705      -0.011487       0.021702       0.048396       0.003855       0.009133      -0.007859       0.022897      -0.016902      -0.017645      -0.000200       0.017845              1.990325       2.422763      -0.362541       0.471242       1.678056      -0.281828       1.870156          -0.000698
           29              H       5.526138       2.972359       9.485840       0.134282       1.068725 0.75985100E+01  0.73726959E+02                                 1.736991                            1.620392      -1.023908       2.410729                    0.997298       3.398266       9.493545       0.487153       1.295815      -0.705906       0.034279      -0.014405       0.007400       0.037912      -0.006428       0.008286       0.002879       0.008570      -0.013364      -0.012228      -0.000161       0.012389              1.786860       2.280768      -0.371606       0.180136       1.548644       0.024260       1.531168          -0.000700
           30              H       4.646583       4.664374      10.746687       0.099087       1.127096 0.79457131E+01  0.78871505E+02                                 1.859221                            1.696554      -1.367645       2.224589                    0.993408       3.909091      11.472255       0.454240       1.358419      -0.689582       0.028072       0.014531       0.034944       0.047119      -0.001739       0.002949       0.008574       0.008933       0.014468      -0.012018       0.002226       0.009792              1.941918       1.894970       0.089395       0.496766       1.658523       0.288993       2.272261          -0.000607
           31              H       1.526442       4.903290       8.428643       0.100582       1.212009 0.87791332E+01  0.87689527E+02                                 1.836735                            1.700440      -1.048353       2.376064                    0.997386       3.519554       9.747395       0.496487       1.235101      -0.719514      -0.038094       0.019640      -0.015632       0.045621      -0.006033       0.015398       0.002903       0.011685       0.006061      -0.016230      -0.002911       0.019140              1.900946       2.403468      -0.483315       0.105229       1.807172       0.012945       1.492200          -0.000792
           32              H       2.267751       3.143889       7.175587       0.128839       1.014473 0.71631562E+01  0.68480910E+02                                 1.669358                            1.565094      -1.036264       2.395746                    0.997784       3.426314       9.499360       0.499612       1.282354      -0.707795      -0.021032      -0.013471      -0.026573       0.036468      -0.002765       0.010219       0.004567       0.012894       0.000497      -0.012310      -0.001646       0.013957              1.712987       1.684442       0.139097       0.354906       1.496557       0.363600       1.957963          -0.000400
           33              H       3.464927       9.098409       7.206746       0.134298       1.068664 0.75979757E+01  0.73720629E+02                                 1.736943                            1.620351      -1.024026       2.410696                    0.997297       3.398142       9.493188       0.487151       1.295840      -0.705901      -0.034283      -0.014406      -0.007398       0.037915       0.006425       0.008287      -0.002873       0.008572      -0.013369      -0.012223      -0.000167       0.012390              1.786809       2.280698       0.371590       0.180131       1.548601      -0.024258       1.531128          -0.000699
           34              H       4.344481      10.790424       5.945899       0.099092       1.127117 0.79458532E+01  0.78872963E+02                                 1.859214                            1.696546      -1.367712       2.224557                    0.993407       3.909074      11.472077       0.454252       1.358382      -0.689589      -0.028080       0.014525      -0.034942       0.047121       0.001738       0.002944      -0.008572       0.008935       0.014462      -0.012015       0.002228       0.009787              1.941912       1.894965      -0.089398       0.496768       1.658515      -0.288994       2.272256          -0.000606
           35              H      -4.210877      11.029340       8.263943       0.100593       1.211962 0.87786824E+01  0.87683666E+02                                 1.836667                            1.700381      -1.048380       2.376057                    0.997385       3.519450       9.746947       0.496503       1.235078      -0.719520       0.038103       0.019635       0.015636       0.045627       0.006033       0.015400      -0.002901       0.011693       0.006068      -0.016229      -0.002916       0.019145              1.900876       2.403373       0.483290       0.105222       1.807105      -0.012943       1.492149          -0.000794
           36              H       6.723314       9.269939       9.517000       0.128846       1.014480 0.71632287E+01  0.68481771E+02                                 1.669363                            1.565100      -1.036336       2.395714                    0.997784       3.426319       9.499383       0.499612       1.282351      -0.707795       0.021029      -0.013469       0.026573       0.036466       0.002764       0.010219      -0.004564       0.012900       0.000502      -0.012307      -0.001651       0.013959              1.712992       1.684451      -0.139097       0.354908       1.496559      -0.363599       1.957967          -0.000401
           37              C       1.427392      10.425312       3.911629       0.555680      24.164648 0.25813909E+03  0.53769177E+04                                 7.639533                            5.652897      -0.070957       2.025302                    0.999409      22.715308      63.356592       0.633442       0.464215      -1.026130      -0.035877       0.037795       0.023425       0.057135       0.018469      -0.009349      -0.088216      -0.072899       0.037523      -0.068567      -0.044013       0.112580              9.070001      10.198995      -2.237685      -0.824837       8.551096       4.064397       8.459913           0.000924
           38              C       1.286674       8.903601       1.872908      -0.156216      33.057313 0.42321607E+03  0.98862191E+04                                 8.951945                            6.872090       0.193566       2.042332                    0.999677      29.049584      83.330748       0.626601       0.418453      -1.062574      -0.000382      -0.005753       0.016882       0.017840       0.006048      -0.001714      -0.018862       0.011646      -0.045711      -0.027501       0.007742       0.019759             10.180191       9.937944      -2.737798       0.703200       9.828559       4.530084      10.774070          -0.003983
           39              C       1.817378       7.881776       1.128419       0.097083      28.104902 0.33993804E+03  0.75642903E+04                                 8.229212                            6.283264      -0.071806       1.995389                    0.999108      26.313293      75.176248       0.632027       0.435514      -1.045513       0.037691      -0.014713       0.038154       0.055613       0.034778      -0.005901      -0.034191       0.029806       0.015891      -0.052851       0.002728       0.050122              9.398498       9.961592      -3.202011       0.764612       9.241450       3.156253       8.992452           0.000808
           40              C       1.993431       9.370406       2.981296       0.040050      35.168023 0.40952072E+03  0.93970854E+04                                 9.277077                            6.697992      -0.008374       2.008319                    0.999237      26.264144      72.360560       0.649747       0.410813      -1.077802       0.013912      -0.027524      -0.020465       0.037012       0.022158      -0.001502      -0.025912       0.005714      -0.041109      -0.035702      -0.001062       0.036764             11.271055      11.004871      -4.079610      -0.754322      11.241564       5.812758      11.566732          -0.004141
           41              C       3.657730       7.749453       2.479406       0.075398      26.944134 0.32778025E+03  0.72065474E+04                                 7.911258                            6.106348       0.201962       2.082114                    0.999708      26.049514      73.273272       0.653055       0.426591      -1.054015      -0.042210      -0.007807      -0.026784       0.050597       0.018717       0.001354      -0.041783       0.018375      -0.021790      -0.051371       0.010108       0.041264              9.001553       9.193857      -2.388967       0.525780       9.285643       3.774587       8.525158           0.000414
           42              C       3.207363       8.793332       3.249490      -0.160774      33.027026 0.42223875E+03  0.98511506E+04                                 8.923357                            6.847642       0.189396       2.035603                    0.999730      29.114407      83.284150       0.630408       0.416443      -1.064560      -0.008269      -0.001573      -0.008335       0.011845       0.019867       0.004688      -0.006810      -0.000228       0.028086      -0.026398       0.010716       0.015682             10.202287      10.876326      -3.428134      -0.039887      10.331015       4.368406       9.399518          -0.004578
           43              C       1.569629       4.299262       1.652566       0.555697      24.164703 0.25813983E+03  0.53769280E+04                                 7.639528                            5.652898      -0.070836       2.025340                    0.999410      22.715115      63.355689       0.633444       0.464214      -1.026132       0.035886       0.037802      -0.023407       0.057137      -0.018482      -0.009331       0.088241      -0.072850       0.037483      -0.068614      -0.043975       0.112589              9.069990      10.198968       2.237646      -0.824793       8.551094      -4.064399       8.459909           0.000923
           44              C       1.710347       2.777551       3.691287      -0.156262      33.059046 0.42324243E+03  0.98869935E+04                                 8.952227                            6.872283       0.193650       2.042338                    0.999678      29.050731      83.334834       0.626595       0.418450      -1.062575       0.000360      -0.005749      -0.016870       0.017826      -0.006031      -0.001689       0.018861       0.011678      -0.045728      -0.027509       0.007774       0.019735             10.180528       9.938278       2.737932       0.703222       9.828907      -4.530234      10.774397          -0.003988
           45              C       1.179644       1.755726       4.435777       0.097088      28.104476 0.33993191E+03  0.75641302E+04                                 8.229190                            6.283248      -0.071853       1.995384                    0.999107      26.312990      75.175598       0.632021       0.435520      -1.045508      -0.037694      -0.014715      -0.038144       0.055609      -0.034773      -0.005906       0.034178       0.029758       0.015911      -0.052826       0.002714       0.050112              9.398481       9.961526       3.202066       0.764546       9.241515      -3.156270       8.992403           0.000809
           46              C       1.003591       3.244356       2.582900       0.040002      35.168836 0.40953387E+03  0.93974459E+04                                 9.277103                            6.698019      -0.008269       2.008344                    0.999237      26.264768      72.362086       0.649758       0.410804      -1.077810      -0.013928      -0.027518       0.020474       0.037019      -0.022129      -0.001498       0.025862       0.005702      -0.041109      -0.035646      -0.001066       0.036712             11.271068      11.004860       4.079574      -0.754255      11.241585      -5.812754      11.566758          -0.004140
           47              C      -0.660708       1.623403       3.084790       0.075378      26.944273 0.32778176E+03  0.72065959E+04                                 7.911300                            6.106366       0.201989       2.082123                    0.999708      26.049635      73.273919       0.653053       0.426591      -1.054013       0.042209      -0.007820       0.026773       0.050592      -0.018704       0.001347       0.041776       0.018340      -0.021828      -0.051354       0.010094       0.041260              9.001614       9.193845       2.388973       0.525798       9.285762      -3.774662       8.525236           0.000424
           48              C      -0.210341       2.667282       2.314705      -0.160780      33.027603 0.42224715E+03  0.98514054E+04                                 8.923484                            6.847725       0.189391       2.035595                    0.999730      29.114756      83.285661       0.630402       0.416445      -1.064558       0.008272      -0.001570       0.008351       0.011859      -0.019873       0.004715       0.006805      -0.000231       0.028070      -0.026408       0.010730       0.015678             10.202441      10.876425       3.428145      -0.039835      10.331206      -4.368514       9.399692          -0.004577
           49              C      -1.957999       1.051230       7.231228       0.589039      23.803554 0.24367311E+03  0.50158559E+04                                 7.626300                            5.539896       0.004458       2.065011                    0.999461      22.194766      62.059614       0.630002       0.472310      -1.019075       0.010130      -0.046640      -0.045094       0.065662      -0.024743       0.018727      -0.082751      -0.062419       0.055586      -0.063429      -0.045904       0.109333              9.132753       9.702060       0.364888      -0.653537       8.828385       4.492895       8.867815           0.001027
           50              C      -1.928354       2.120839       8.302893       0.034120      34.808219 0.40104173E+03  0.91560116E+04                                 9.215212                            6.619429       0.062502       2.033714                    0.999275      26.106578      71.782813       0.654797       0.409716      -1.078346       0.000827       0.022418       0.026881       0.035012       0.004903      -0.014370      -0.030207       0.004100      -0.013476      -0.033920      -0.000345       0.034264             11.251077      10.285556       0.184711       1.161056      11.594500       7.141388      11.873174          -0.004778
           51              C      -3.099581       2.753047       8.664565      -0.148550      33.751445 0.43134981E+03  0.10138674E+05                                 9.157436                            6.999445       0.014190       1.986030                    0.999436      29.174263      84.337585       0.611823       0.425921      -1.056384       0.010816      -0.006891       0.001413       0.012902       0.011037       0.005017      -0.025444      -0.007231       0.014581      -0.028455      -0.000533       0.028989             10.455889      10.726705      -0.464608       0.597783      10.339278       5.710730      10.301684          -0.004620
           52              C      -3.059411       3.754043       9.612704       0.082323      26.968808 0.32554828E+03  0.71544242E+04                                 7.933856                            6.095493       0.142148       2.062683                    0.999689      26.061651      73.599288       0.651198       0.427990      -1.051803       0.049048      -0.004574       0.007381       0.049810      -0.003607      -0.009837      -0.051502       0.013646      -0.010365      -0.057153       0.009396       0.047757              9.006069       9.580682       0.186943       0.854024       8.610889       4.554740       8.826635           0.000983
           53              C      -0.788026       2.515356       8.941662      -0.156619      32.465825 0.41629137E+03  0.96774224E+04                                 8.811631                            6.791480       0.130634       2.016823                    0.999698      29.091360      83.051758       0.634134       0.415492      -1.065233      -0.015492       0.001698      -0.003608       0.015997      -0.015883      -0.016061      -0.014678      -0.009135      -0.014436      -0.031654       0.012301       0.019353             10.032375      10.244484       0.747716       1.605985       9.863597       5.429364       9.989045          -0.003650
           54              C      -0.835835       3.520028       9.902042       0.085834      26.661077 0.32995548E+03  0.72721641E+04                                 7.873311                            6.128346       0.189491       2.078361                    0.999740      26.080894      73.642688       0.651081       0.426837      -1.053024      -0.047311       0.013869      -0.002999       0.049393       0.011986       0.010968      -0.041581       0.021163       0.008639      -0.051182       0.013489       0.037693              8.888364       9.691171      -0.103026       0.707101       8.608507       4.254500       8.365414           0.000872
           55              C      -0.726436       7.177280       9.461358       0.589035      23.803977 0.24367759E+03  0.50159697E+04                                 7.626401                            5.539956       0.004542       2.065036                    0.999461      22.194844      62.059919       0.629997       0.472311      -1.019074      -0.010158      -0.046619       0.045108       0.065661       0.024756       0.018723       0.082765      -0.062358       0.055565      -0.063463      -0.045871       0.109334              9.132885       9.702219      -0.364973      -0.653451       8.828504      -4.492973       8.867932           0.001031
           56              C      -0.756082       8.246889       8.389694       0.034081      34.809299 0.40105587E+03  0.91564166E+04                                 9.215351                            6.619510       0.062574       2.033731                    0.999275      26.107208      71.784904       0.654798       0.409711      -1.078349      -0.000813       0.022416      -0.026889       0.035017      -0.004902      -0.014359       0.030157       0.004105      -0.013456      -0.033868      -0.000348       0.034216             11.251252      10.285769      -0.184801       1.161186      11.594631      -7.141488      11.873357          -0.004777
           57              C       0.415145       8.879097       8.028021      -0.148563      33.752249 0.43136164E+03  0.10139051E+05                                 9.157687                            6.999617       0.014065       1.985988                    0.999435      29.174629      84.339836       0.611804       0.425930      -1.056375      -0.010825      -0.006896      -0.001418       0.012913      -0.011038       0.005025       0.025444      -0.007215       0.014574      -0.028463      -0.000520       0.028983             10.456188      10.727031       0.464541       0.597899      10.339537      -5.710910      10.301996          -0.004610
           58              C       0.374975       9.880093       7.079882       0.082316      26.968420 0.32554221E+03  0.71542650E+04                                 7.933822                            6.095462       0.142111       2.062679                    0.999689      26.061377      73.598629       0.651195       0.427994      -1.051800      -0.049040      -0.004571      -0.007391       0.049805       0.003608      -0.009842       0.051489       0.013620      -0.010336      -0.057133       0.009380       0.047753              9.006038       9.580601      -0.186965       0.854051       8.610878      -4.554760       8.826635           0.000997
           59              C      -1.896409       8.641406       7.750924      -0.156677      32.468471 0.41632921E+03  0.96785477E+04                                 8.812129                            6.791800       0.130631       2.016796                    0.999699      29.093040      83.058331       0.634116       0.415493      -1.065229       0.015506       0.001700       0.003587       0.016006       0.015896      -0.016064       0.014668      -0.009082      -0.014476      -0.031655       0.012302       0.019353             10.032988      10.245106      -0.747757       1.606097       9.864185      -5.429756       9.989674          -0.003658
           60              C      -1.848601       9.646078       6.790544       0.085809      26.661654 0.32996126E+03  0.72723387E+04                                 7.873462                            6.128424       0.189500       2.078358                    0.999740      26.081327      73.644661       0.651072       0.426841      -1.053019       0.047309       0.013858       0.002987       0.049387      -0.011995       0.010974       0.041569       0.021141       0.008659      -0.051171       0.013482       0.037689              8.888568       9.691326       0.103061       0.707102       8.608729      -4.254666       8.365650           0.000873
           61              C       7.952042      11.200870       3.897163       0.589072      23.803920 0.24367456E+03  0.50159098E+04                                 7.626471                            5.539964       0.004353       2.064970                    0.999461      22.194988      62.061057       0.629987       0.472319      -1.019067      -0.010128       0.046644       0.045098       0.065666      -0.024745       0.018721      -0.082764      -0.062387       0.055556      -0.063453      -0.045883       0.109335              9.133050       9.702161       0.364870      -0.653564       8.828771       4.493207       8.868218           0.001046
           62              C       7.922397      10.131261       2.825498       0.034045      34.811752 0.40108080E+03  0.91571628E+04                                 9.215869                            6.619765       0.062344       2.033644                    0.999275      26.108203      71.789228       0.654776       0.409718      -1.078341      -0.000825      -0.022433      -0.026900       0.035036       0.004901      -0.014365      -0.030146       0.004100      -0.013465      -0.033860      -0.000351       0.034211             11.252049      10.286239       0.184721       1.161131      11.595590       7.142230      11.874319          -0.004765
           63              C       9.093624       9.499053       2.463826      -0.148626      33.755646 0.43140868E+03  0.10140447E+05                                 9.158237                            6.999943       0.014139       1.985974                    0.999436      29.176800      84.347702       0.611796       0.425923      -1.056378      -0.010836       0.006897      -0.001422       0.012923       0.011051       0.005040      -0.025422      -0.007164       0.014533      -0.028467      -0.000478       0.028945             10.456913      10.727591      -0.464618       0.597864      10.340353       5.711484      10.302796          -0.004602
           64              C       9.053454       8.498057       1.515687       0.082312      26.969752 0.32555806E+03  0.71547358E+04                                 7.934185                            6.095680       0.141902       2.062600                    0.999689      26.062353      73.603206       0.651169       0.428003      -1.051789      -0.049048       0.004563      -0.007408       0.049814      -0.003611      -0.009862      -0.051473       0.013595      -0.010314      -0.057114       0.009366       0.047748              9.006520       9.580926       0.186938       0.854004       8.611441       4.555158       8.827193           0.000999
           65              C       6.782069       9.736744       2.186729      -0.156695      32.471295 0.41636708E+03  0.96796876E+04                                 8.812693                            6.792143       0.130475       2.016721                    0.999699      29.094804      83.065592       0.634092       0.415498      -1.065222       0.015527      -0.001701       0.003602       0.016030      -0.015908      -0.016078      -0.014651      -0.009078      -0.014508      -0.031663       0.012305       0.019358             10.033712      10.245635       0.747725       1.606117       9.865020       5.430337       9.990482          -0.003644
           66              C       6.829878       8.732072       1.226349       0.085758      26.663754 0.32998796E+03  0.72730854E+04                                 7.873818                            6.128620       0.189555       2.078344                    0.999740      26.082950      73.650409       0.651069       0.426834      -1.053022       0.047309      -0.013874       0.002989       0.049392       0.012011       0.010985      -0.041555       0.021132       0.008659      -0.051165       0.013489       0.037676              8.889045       9.691694      -0.103102       0.707099       8.609291       4.255040       8.366152           0.000878
           67              C       6.720479       5.074820       1.667033       0.589062      23.804210 0.24367826E+03  0.50160073E+04                                 7.626486                            5.539974       0.004279       2.064938                    0.999461      22.195454      62.062583       0.629992       0.472313      -1.019069       0.010093       0.046671      -0.045088       0.065673       0.024738       0.018726       0.082738      -0.062448       0.055595      -0.063408      -0.045918       0.109326              9.133068       9.702161      -0.364794      -0.653649       8.828795      -4.493220       8.868249           0.001026
           68              C       6.750125       4.005211       2.738697       0.034115      34.810593 0.40106415E+03  0.91566882E+04                                 9.215713                            6.619659       0.062266       2.033628                    0.999275      26.107501      71.786937       0.654776       0.409721      -1.078338       0.000835      -0.022426       0.026894       0.035027      -0.004903      -0.014373       0.030202       0.004082      -0.013467      -0.033911      -0.000353       0.034264             11.251856      10.286047      -0.184635       1.161012      11.595409      -7.142108      11.874113          -0.004767
           69              C       5.578898       3.373003       3.100370      -0.148626      33.755082 0.43140014E+03  0.10140175E+05                                 9.158063                            6.999825       0.014216       1.986001                    0.999436      29.176531      84.346074       0.611809       0.425917      -1.056384       0.010823       0.006896       0.001421       0.012912      -0.011045       0.005029       0.025430      -0.007181       0.014551      -0.028463      -0.000497       0.028960             10.456705      10.727398       0.464692       0.597758      10.340155      -5.711340      10.302562          -0.004619
           70              C       5.619068       2.372007       4.048509       0.082322      26.969540 0.32555529E+03  0.71546423E+04                                 7.934084                            6.095615       0.142009       2.062633                    0.999689      26.062147      73.601877       0.651180       0.427998      -1.051795       0.049055       0.004575       0.007396       0.049820       0.003610      -0.009857       0.051490       0.013620      -0.010351      -0.057139       0.009383       0.047756              9.006392       9.580845      -0.186915       0.853971       8.611295      -4.555043       8.827036           0.000999
           71              C       7.890452       3.610694       3.377467      -0.156652      32.468853 0.41633133E+03  0.96786353E+04                                 8.812273                            6.791868       0.130434       2.016735                    0.999698      29.093189      83.059648       0.634104       0.415500      -1.065223      -0.015511      -0.001690      -0.003615       0.016017       0.015890      -0.016071       0.014672      -0.009128      -0.014473      -0.031663       0.012304       0.019359             10.033202      10.245132      -0.747702       1.606043       9.864513      -5.430007       9.989961          -0.003655
           72              C       7.842644       2.606022       4.337847       0.085788      26.662656 0.32997372E+03  0.72726765E+04                                 7.873585                            6.128478       0.189575       2.078363                    0.999740      26.082096      73.646969       0.651079       0.426832      -1.053026      -0.047314      -0.013876      -0.002997       0.049398      -0.012001       0.010978       0.041569       0.021156       0.008640      -0.051178       0.013495       0.037683              8.888752       9.691426       0.103062       0.707098       8.608987      -4.254837       8.365844           0.000878
           73              C       4.566651       1.826788       7.216762       0.555725      24.164996 0.25814055E+03  0.53769785E+04                                 7.639731                            5.652986      -0.071132       2.025243                    0.999409      22.715527      63.358264       0.633422       0.464227      -1.026119       0.035882      -0.037811      -0.023424       0.057148       0.018472      -0.009340      -0.088225      -0.072884       0.037499      -0.068585      -0.043998       0.112583              9.070340      10.199190      -2.237912      -0.825045       8.551564       4.064697       8.460267           0.000940
           74              C       4.707369       3.348499       9.255483      -0.156298      33.062216 0.42328609E+03  0.98883009E+04                                 8.952810                            6.872637       0.193552       2.042273                    0.999678      29.052758      83.342760       0.626577       0.418451      -1.062571       0.000353       0.005750      -0.016894       0.017849       0.006008      -0.001681      -0.018855       0.011686      -0.045757      -0.027509       0.007798       0.019711             10.181284       9.938924      -2.738253       0.703142       9.829753       4.530713      10.775175          -0.003980
           75              C       4.176665       4.370324       9.999972       0.097065      28.105975 0.33995111E+03  0.75646882E+04                                 8.229521                            6.283446      -0.071856       1.995367                    0.999107      26.314091      75.180166       0.632006       0.435522      -1.045503      -0.037701       0.014742      -0.038145       0.055621       0.034771      -0.005902      -0.034158       0.029726       0.015950      -0.052808       0.002713       0.050095              9.398925       9.961854      -3.202289       0.764420       9.242094       3.156581       8.992827           0.000807
           76              C       4.000612       2.881694       8.147095       0.039972      35.171963 0.40956596E+03  0.93984193E+04                                 9.277799                            6.698370      -0.008548       2.008241                    0.999237      26.265960      72.367616       0.649725       0.410814      -1.077797      -0.013921       0.027543       0.020481       0.037039       0.022123      -0.001499      -0.025863       0.005693      -0.041116      -0.035643      -0.001066       0.036709             11.272122      11.005751      -4.080152      -0.754576      11.242807       5.813530      11.567809          -0.004135
           77              C       2.336313       4.502647       8.648985       0.075323      26.946935 0.32781562E+03  0.72075533E+04                                 7.911829                            6.106675       0.201987       2.082090                    0.999708      26.051567      73.281328       0.653035       0.426591      -1.054010       0.042221       0.007839       0.026764       0.050600       0.018683       0.001342      -0.041768       0.018350      -0.021881      -0.051344       0.010102       0.041242              9.002316       9.194440      -2.389244       0.525732       9.286606       3.775122       8.525902           0.000424
           78              C       2.786680       3.458768       7.878901      -0.160830      33.031616 0.42230130E+03  0.98530230E+04                                 8.924216                            6.848161       0.189254       2.035511                    0.999730      29.117300      83.295498       0.630380       0.416444      -1.064554       0.008295       0.001586       0.008348       0.011875       0.019875       0.004733      -0.006781      -0.000223       0.028099      -0.026411       0.010754       0.015658             10.203399      10.877316      -3.428583      -0.039974      10.332306       4.369115       9.400575          -0.004573
           79              C       4.424414       7.952838       9.475825       0.555697      24.165698 0.25814919E+03  0.53772171E+04                                 7.639881                            5.653079      -0.071290       2.025180                    0.999409      22.716329      63.361371       0.633416       0.464227      -1.026116      -0.035872      -0.037814       0.023451       0.057155      -0.018449      -0.009366       0.088193      -0.072935       0.037547      -0.068525      -0.044043       0.112568              9.070533      10.199429       2.238005      -0.825116       8.551733      -4.064786       8.460438           0.000919
           80              C       4.283696       9.474549       7.437104      -0.156268      33.060550 0.42326067E+03  0.98875567E+04                                 8.952562                            6.872471       0.193448       2.042262                    0.999678      29.051589      83.338717       0.626579       0.418455      -1.062568      -0.000375       0.005749       0.016902       0.017857      -0.006035      -0.001702       0.018864       0.011653      -0.045737      -0.027508       0.007763       0.019745             10.180986       9.938590       2.738092       0.703145       9.829427      -4.530599      10.774940          -0.003985
           81              C       4.814399      10.496374       6.692614       0.097065      28.105597 0.33994614E+03  0.75645253E+04                                 8.229362                            6.283343      -0.071716       1.995410                    0.999108      26.313787      75.178243       0.632021       0.435515      -1.045511       0.037699       0.014732       0.038156       0.055625      -0.034777      -0.005896       0.034172       0.029781       0.015936      -0.052836       0.002730       0.050106              9.398723       9.961652       3.202134       0.764462       9.241826      -3.156498       8.992693           0.000818
           82              C       4.990452       9.007744       8.545491       0.040051      35.170956 0.40954921E+03  0.93979552E+04                                 9.277727                            6.698302      -0.008660       2.008217                    0.999237      26.265238      72.365728       0.649717       0.410823      -1.077789       0.013908       0.027544      -0.020471       0.037029      -0.022155      -0.001509       0.025918       0.005693      -0.041098      -0.035699      -0.001069       0.036768             11.272055      11.005718       4.080154      -0.754619      11.242711      -5.813498      11.567735          -0.004131
           83              C       6.654751      10.628697       8.043601       0.075348      26.946233 0.32780587E+03  0.72072726E+04                                 7.911681                            6.106584       0.201991       2.082097                    0.999708      26.050986      73.278934       0.653041       0.426591      -1.054012      -0.042224       0.007821      -0.026778       0.050607      -0.018697       0.001348       0.041779       0.018378      -0.021845      -0.051363       0.010112       0.041251              9.002132       9.194300       2.389197       0.525695       9.286378      -3.775007       8.525720           0.000429
           84              C       6.204384       9.584818       8.813686      -0.160836      33.031145 0.42229446E+03  0.98528215E+04                                 8.924145                            6.848118       0.189226       2.035510                    0.999730      29.116955      83.294283       0.630380       0.416446      -1.064553      -0.008290       0.001584      -0.008333       0.011860      -0.019872       0.004702       0.006798      -0.000214       0.028117      -0.026408       0.010736       0.015672             10.203313      10.877320       3.428598      -0.040013      10.332171      -4.369024       9.400450          -0.004576
           85              N       2.978608       7.288774       1.426660      -0.197836      36.996320 0.50559930E+03  0.12120035E+05                                 9.307307                            7.284689      -0.016699       2.023941                    0.999081      27.346172      74.778683       0.649175       0.393593      -1.099236      -0.047866       0.097559       0.078956       0.134324       0.020257       0.026516      -0.042362       0.052668       0.028223      -0.068739       0.023235       0.045505             10.767423      11.172576      -2.793692       1.271301      10.992501       3.709733      10.137191          -0.057809
           86              N       0.018413       1.162724       4.137536      -0.197855      36.996540 0.50560056E+03  0.12120131E+05                                 9.307535                            7.284832      -0.016785       2.023913                    0.999081      27.346186      74.780092       0.649148       0.393607      -1.099220       0.047870       0.097535      -0.078947       0.134303      -0.020274       0.026516       0.042387       0.052653       0.028248      -0.068766       0.023257       0.045509             10.767738      11.172727       2.793814       1.271252      10.992970      -3.709977      10.137515          -0.057827
           87              N      -1.958494       4.132633      10.230330      -0.193459      34.860815 0.48738225E+03  0.11584676E+05                                 8.934759                            7.153549       0.010227       2.033335                    0.999332      27.199186      74.229851       0.654466       0.393736      -1.098374       0.003461      -0.098691      -0.095902       0.137655       0.003307       0.000758      -0.057089       0.058876      -0.049423      -0.076049       0.036261       0.039788             10.112697      11.577270      -0.187426       0.477770       9.698832       4.282352       9.061988          -0.054910
           88              N      -0.725942      10.258683       6.462257      -0.193479      34.860855 0.48737983E+03  0.11584654E+05                                 8.934938                            7.153651       0.010207       2.033330                    0.999332      27.199089      74.230753       0.654442       0.393749      -1.098360      -0.003451      -0.098678       0.095880       0.137631      -0.003306       0.000749       0.057113       0.058860      -0.049412      -0.076069       0.036261       0.039808             10.112949      11.577410       0.187489       0.477740       9.699155      -4.282578       9.062281          -0.054931
           89              N       7.952537       8.119467       0.898061      -0.193505      34.862665 0.48740448E+03  0.11585475E+05                                 8.935494                            7.154005       0.010039       2.033267                    0.999332      27.199880      74.235504       0.654397       0.393768      -1.098339      -0.003437       0.098664       0.095882       0.137622       0.003309       0.000726      -0.057138       0.058844      -0.049413      -0.076089       0.036250       0.039839             10.113700      11.577960      -0.187569       0.477637       9.700079       4.283143       9.063060          -0.054901
           90              N       6.719985       1.993417       4.666134      -0.193470      34.861422 0.48738655E+03  0.11584864E+05                                 8.935048                            7.153705       0.010115       2.033299                    0.999332      27.199352      74.231845       0.654439       0.393749      -1.098359       0.003450       0.098680      -0.095897       0.137644      -0.003308       0.000742       0.057103       0.058861      -0.049424      -0.076060       0.036252       0.039808             10.113129      11.577487       0.187510       0.477659       9.699428      -4.282740       9.062471          -0.054893
           91              N       3.015435       4.963326       9.701731      -0.197882      36.998637 0.50562740E+03  0.12121032E+05                                 9.308147                            7.285204      -0.016984       2.023840                    0.999080      27.347077      74.785277       0.649102       0.393626      -1.099198       0.047894      -0.097516      -0.078946       0.134296       0.020296       0.026508      -0.042399       0.052635       0.028278      -0.068781       0.023281       0.045500             10.768593      11.173280      -2.794101       1.271115      10.994096       3.710594      10.138404          -0.057797
           92              N       5.975630      11.089376       6.990855      -0.197851      36.997144 0.50560681E+03  0.12120326E+05                                 9.307635                            7.284869      -0.016833       2.023897                    0.999080      27.346466      74.781155       0.649147       0.393606      -1.099220      -0.047883      -0.097543       0.078955       0.134318      -0.020270       0.026512       0.042369       0.052650       0.028249      -0.068746       0.023247       0.045500             10.767926      11.172744       2.793850       1.271136      10.993265      -3.710214      10.137769          -0.057794
           93              O       0.173950      10.624163       3.806355      -0.558256      39.841868 0.58685949E+03  0.14409473E+05                                 9.268287                            7.494431       0.297890       2.127694                    0.998615      28.175818      74.667854       0.695053       0.358901      -1.139920       0.029051       0.009913       0.006432       0.031363      -0.015471      -0.011559      -0.012742       0.062387      -0.074674      -0.039170      -0.009091       0.048261             10.638648      15.310534      -3.519831      -1.746871       8.568533       2.196632       8.036879          -0.068553
           94              O       2.170855      10.968080       4.724002      -0.551253      33.374813 0.50640182E+03  0.11968422E+05                                 8.145829                            6.946338       0.815940       2.314664                    0.996910      27.271775      70.606818       0.725298       0.357312      -1.142664      -0.002071       0.003891      -0.007507       0.008705       0.067624       0.058648      -0.044624      -0.062282       0.098745      -0.125096       0.055510       0.069585              8.874709       9.315014       1.359473       2.564451       8.074512       2.645204       9.234603           0.001087
           95              O       2.823072       4.498113       1.757841      -0.558128      39.838336 0.58679873E+03  0.14407572E+05                                 9.267686                            7.493998       0.297787       2.127685                    0.998614      28.174569      74.662869       0.695081       0.358897      -1.139926      -0.029077       0.009880      -0.006376       0.031364       0.015468      -0.011560       0.012719       0.062376      -0.074601      -0.039139      -0.009106       0.048245             10.637918      15.309519       3.519551      -1.746704       8.567936      -2.196397       8.036301          -0.068532
           96              O       0.826166       4.842030       0.840194      -0.551184      33.372033 0.50634797E+03  0.11966825E+05                                 8.145404                            6.945985       0.815941       2.314696                    0.996908      27.270386      70.602148       0.725314       0.357314      -1.142663       0.001987       0.003890       0.007523       0.008699      -0.067639       0.058644       0.044643      -0.062268       0.098716      -0.125108       0.055514       0.069594              8.874242       9.314445      -1.359440       2.564323       8.074129      -2.645081       9.234153           0.001089
           97              O      -3.038481       0.534192       6.946342      -0.586993      42.983386 0.64639554E+03  0.16279445E+05                                 9.795767                            7.979741       0.202106       2.100642                    0.995247      28.737739      77.441716       0.658346       0.369412      -1.130327       0.021034       0.006138       0.003717       0.022225       0.025551       0.029573      -0.068667       0.015779      -0.067571      -0.093060       0.032737       0.060322             11.100472      15.528400       3.613979       2.540510       9.723923       1.984409       8.049093           0.001890
           98              O      -0.832159       0.784992       6.713758      -0.561207      39.368947 0.56748298E+03  0.13814481E+05                                 9.175484                            7.340326       0.486273       2.188611                    0.999271      28.046159      73.957217       0.706668       0.356049      -1.142424      -0.034459      -0.010281       0.005421       0.036366      -0.026490      -0.030030      -0.013062       0.025646       0.033880      -0.048369       0.007466       0.040903             10.620683      11.690134      -2.750204      -4.714638       9.108236       3.712969      11.063680          -0.062345
           99              O       0.354046       6.660242       9.746245      -0.586907      42.980195 0.64633287E+03  0.16277481E+05                                 9.795362                            7.979402       0.202073       2.100656                    0.995246      28.736265      77.436958       0.658354       0.369416      -1.130323      -0.020951       0.006171      -0.003714       0.022154      -0.025552       0.029564       0.068681       0.015770      -0.067553      -0.093065       0.032726       0.060339             11.100030      15.527761      -3.613907       2.540536       9.723531      -1.984341       8.048798           0.001893
          100              O      -1.852276       6.911042       9.978828      -0.561093      39.366090 0.56743578E+03  0.13813022E+05                                 9.175020                            7.340004       0.486265       2.188637                    0.999271      28.045068      73.953107       0.706687       0.356047      -1.142428       0.034482      -0.010229      -0.005464       0.036380       0.026476      -0.030013       0.013015       0.025651       0.033901      -0.048323       0.007426       0.040897             10.620106      11.689554       2.750021      -4.714321       9.107719      -3.712695      11.063044          -0.062344
          101              O       9.032524      11.717908       4.182049      -0.587024      42.984391 0.64641271E+03  0.16279974E+05                                 9.795869                            7.979801       0.202223       2.100672                    0.995247      28.738189      77.442979       0.658350       0.369407      -1.130331      -0.021030      -0.006166      -0.003745       0.022233       0.025541       0.029569      -0.068668       0.015782      -0.067570      -0.093055       0.032733       0.060322             11.100616      15.528463       3.614083       2.540642       9.724131       1.984574       8.049254           0.001888
          102              O       6.826202      11.467108       4.414633      -0.561188      39.370217 0.56749868E+03  0.13814970E+05                                 9.175730                            7.340450       0.486184       2.188585                    0.999271      28.046302      73.958070       0.706658       0.356051      -1.142422       0.034460       0.010260      -0.005438       0.036364      -0.026486      -0.030028      -0.013047       0.025634       0.033899      -0.048357       0.007455       0.040902             10.621100      11.690364      -2.750426      -4.714941       9.108662       3.713302      11.064272          -0.062307
          103              O       5.639997       5.591858       1.382146      -0.587107      42.988456 0.64648934E+03  0.16282383E+05                                 9.796405                            7.980226       0.202266       2.100657                    0.995247      28.739962      77.448841       0.658338       0.369403      -1.130334       0.021124      -0.006129       0.003731       0.022310      -0.025543       0.029577       0.068645       0.015795      -0.067583      -0.093042       0.032747       0.060295             11.101226      15.529416      -3.614213       2.540661       9.724622      -1.984666       8.049639           0.001890
          104              O       7.846319       5.341058       1.149563      -0.561319      39.375475 0.56758655E+03  0.13817669E+05                                 9.176527                            7.341007       0.486271       2.188562                    0.999272      28.048431      73.965624       0.706631       0.356050      -1.142421      -0.034451       0.010332       0.005379       0.036367       0.026503      -0.030051       0.013104       0.025619       0.033900      -0.048415       0.007504       0.040911             10.622092      11.691400       2.750740      -4.715480       9.109528      -3.713764      11.065348          -0.062304
          105              O       5.820093       1.627937       7.322036      -0.558259      39.843512 0.58688551E+03  0.14410278E+05                                 9.268549                            7.494588       0.297836       2.127670                    0.998614      28.176351      74.669803       0.695046       0.358900      -1.139920      -0.029083      -0.009916      -0.006421       0.031390      -0.015473      -0.011565      -0.012732       0.062374      -0.074640      -0.039157      -0.009094       0.048252             10.639053      15.310939      -3.520212      -1.747210       8.569008       2.196850       8.037212          -0.068507
          106              O       3.823188       1.284020       6.404389      -0.551267      33.375736 0.50641933E+03  0.11968938E+05                                 8.145960                            6.946437       0.815974       2.314668                    0.996910      27.272214      70.608230       0.725296       0.357310      -1.142666       0.002059      -0.003886       0.007538       0.008727       0.067618       0.058643      -0.044629      -0.062277       0.098703      -0.125085       0.055503       0.069582              8.874878       9.315038       1.359474       2.564399       8.074784       2.645357       9.234811           0.001090
          107              O       3.170971       7.753987       9.370550      -0.558409      39.849251 0.58698512E+03  0.14413368E+05                                 9.269438                            7.495228       0.298047       2.127692                    0.998615      28.178590      74.677959       0.695015       0.358900      -1.139917       0.029065      -0.009972       0.006503       0.031408       0.015471      -0.011564       0.012766       0.062381      -0.074719      -0.039198      -0.009067       0.048266             10.640136      15.312498       3.520620      -1.747441       8.569867      -2.197173       8.038043          -0.068514
          108              O       5.167877       7.410070      10.288197      -0.551333      33.380006 0.50650013E+03  0.11971339E+05                                 8.146628                            6.946979       0.815954       2.314618                    0.996911      27.274239      70.615197       0.725269       0.357309      -1.142665      -0.002172      -0.003892      -0.007524       0.008745      -0.067600       0.058648       0.044604      -0.062284       0.098729      -0.125068       0.055501       0.069567              8.875620       9.315949      -1.359553       2.564627       8.075395      -2.645569       9.235516           0.001084

******************************************************
Auxiliary information for the entire system
The total spin magnetic moment of the unit cell is   -3.996816
The total net atomic charge of the unit cell is   -0.000004
Accuracy of reproducing the electrostatic potential in the unit cell:
  The inner radius (bohr) =    5.0000
  The outer radius (bohr) =   12.0000
  Valid grid points have density less than (e/(bohr^3)) =    0.0001
  The number of valid grid points were=        54484
  The rms potential error without charges in kcal/mol is=      1.85085
  The rms potential error with partial charges in kcal/mol is=      0.59578
  The RRMSE value at monopole order=      0.32189
  The rms potential error with partial charges and cloud penetration in kcal/mol is=      0.57111
  The RRMSE value at monopole order with cloud penetration is=      0.30857
  The rms potential error with partial charges and atomic dipoles in kcal/mol is=      0.40556
  The RRMSE value at dipole order=      0.21912
  The rms potential error with partial charges, atomic dipoles and cloud penetration in kcal/mol is=      0.37927
  The RRMSE value at dipole order with cloud penetration=      0.20492

******************************************************
The electron densities and ab initio electrostatic potential were computed in VASP using the PBE functional and
projector augmented wave method. See the main text of the journal article for a description of computational details.
The atomic charges, dipoles, and quadrupoles were computed with the DDEC6 method as described in
(a) T. A. Manz and N. Gabaldon Limas, RSC Adv. 6 (2016) 47771-47801 DOI: 10.1039/c6ra04656h
(b) N. Gabaldon Limas and T. A. Manz, RSC Adv. 8 (2018) 2678-2707 DOI: 10.1039/c7ra11829e.
For each atom in the material, the electron cloud parameters were fit to the spherically averaged atom-in-material
electron density using radial positions for which this density was between 10^-4 and 10^-2 electrons per cubic bohr.
The polarizabilities, dispersion coefficients, and quantum Drude oscillator (QDO) parameters were fit using the MCLF method.
The magnetic structure of the system was optimized in VASP from the default ferromagnetic initial guess using spin polarization.
The atomic spin moments (ASMs) were computed on this optimized magnetic structure using the DDEC6 partition as inputs
to the method of T. A. Manz and D. S. Sholl, J. Chem. Theory Comput. 7 (2011) 4146-4164 DOI: 10.1021/ct200539n.
The RMSE and RRMSE were computed using a uniform grid with Ewald summation.
