# Supplementary material for: A collection of forcefield precursors for metal–organic frameworks
Source: RSC Adv. 2019 Nov 13;9(63):36492–507. doi: 10.1039/c9ra07327b (PMC9075174; doi:10.1039/c9ra07327b)
Supplement: RA-009-C9RA07327B-s4261 [file RA-009-C9RA07327B-s4261.xyz]

  170
jmolscript: load "" {1 1 1} spacegroup "x,y,z" unitcell [{     11.019200     0.000000     0.000000 }, {     -0.128410    11.018452     0.000000 }, {     -0.491774    -0.497538    17.024433 }]
Zn     4.615395     6.825369    13.916282     0.925445
Zn     8.861453     3.245992     2.976211     0.842090
Zn     3.382009     5.577525    11.620367     0.925445
Zn     7.502397     1.871005     5.536005     0.842089
Zn     5.783621     3.695545     3.108151     0.925444
Zn     1.537563     7.274922    14.048222     0.842089
Zn     7.017007     4.943389     5.404066     0.925444
Zn     2.896619     8.649909    11.488428     0.842089
H      6.072128     7.162267     0.631606     0.123353
H      7.432058     8.952857     3.946264     0.119632
H      7.330944    10.953140     0.500518     0.113204
H     -0.085162     8.663078     2.174020     0.123092
H      9.584735     7.964632    16.760554     0.130289
H      6.942160     2.414801    15.020657     0.124834
H      7.510642     4.573015    14.503114     0.118570
H      8.600523     6.734767    15.184092     0.131459
H      0.131582     7.707325     4.225464     0.128654
H      7.752973     2.162645     0.122576     0.091222
H     10.396425     5.555039     4.577870     0.090685
H      3.553883     4.614503     7.880610     0.123353
H      1.779263     3.233799     4.565953     0.119632
H     -0.222063     3.311596     8.011698     0.113204
H      1.981421    10.753886     6.338196     0.123092
H      2.300732     0.595246     8.776095     0.130289
H      7.819391     3.302316    10.515992     0.124836
H      5.667948     2.708722    11.033535     0.118572
H      3.519044     1.593723    10.352558     0.131459
H      2.939635    10.548294     4.286752     0.128654
H      8.572752     2.992034     8.389641     0.091222
H      5.211394     0.309229     3.934346     0.090685
H      4.326888     3.358647    16.392827     0.123353
H      2.966958     1.568057    13.078169     0.119632
H      3.068072    -0.432226    16.523915     0.113205
H     10.484178     1.857836    14.850413     0.123092
H      0.814281     2.556282     0.263879     0.130289
H      3.456856     8.106113     2.003776     0.124837
H      2.888374     5.947899     2.521319     0.118571
H      1.798493     3.786147     1.840341     0.131460
H     10.267434     2.813589    12.798969     0.128657
H      2.646043     8.358269    16.901857     0.091222
H      0.002591     4.965875    12.446563     0.090685
H      6.845133     5.906411     9.143823     0.123353
H      8.619753     7.287115    12.458480     0.119632
H     10.621079     7.209318     9.012735     0.113204
H      8.417595    -0.232972    10.686237     0.123092
H      8.098284     9.925668     8.248338     0.130289
H      2.579625     7.218598     6.508441     0.124839
H      4.731068     7.812192     5.990898     0.118572
H      6.879972     8.927191     6.671875     0.131460
H      7.459381    -0.027380    12.737681     0.128656
H      1.826264     7.528880     8.634792     0.091222
H      5.187622    10.211685    13.090087     0.090685
C      7.447594    10.145843     2.335752    -0.023997
C      6.424610     7.911303     1.053812    -0.133561
C      8.035963     0.341911     3.042266     0.604790
C      6.625009     9.068351     0.333679    -0.022579
C      7.237909     8.981629     3.037159    -0.128156
C      5.780148     8.612698    15.887201     0.599645
C      6.747002     7.853970     2.412362    -0.042107
C      7.161665    10.177634     0.984012    -0.111621
C      6.562385     6.559041     3.137603     0.593768
C     10.617989     7.801514     2.322133    -0.088282
C      9.302201     7.103530    16.968252    -0.128439
C      7.315737     2.973361    15.664181    -0.122583
C      7.670165     4.243880    15.359443    -0.069738
C      8.715486     6.373927    16.031909    -0.113942
C     10.752321     7.237303     3.530867    -0.113117
C      8.258382     5.050811    16.288977     0.063320
C     10.002371     7.091723     1.273428     0.059386
C      7.522707     2.533922    16.939311     0.128103
C      9.547119     5.799466     1.567950     0.100573
C     10.284327     5.936615     3.736863     0.132104
C      8.933519     5.015907     0.554997     0.116501
C      0.586538     3.204362     6.176464    -0.023998
C      2.809006     4.253316     7.458404    -0.133561
C     10.396660     2.730281     5.469950     0.604789
C      1.654371     4.039448     8.178538    -0.022578
C      1.748230     3.427600     5.475058    -0.128155
C      1.608374     4.392023     9.649449     0.599644
C      2.870092     3.931615     6.099854    -0.042107
C      0.551417     3.489901     7.528204    -0.111621
C      4.162781     4.131309     5.374613     0.593768
C      2.967653     0.061501     6.190084    -0.088281
C      3.158483     0.887795     8.568397    -0.128439
C      7.265223     2.922255     9.872469    -0.122583
C      5.998921     2.553045    10.177206    -0.069738
C      3.881199     1.482973     9.504741    -0.113942
C      3.533391    -0.066247     4.981349    -0.113117
C      5.198899     1.955465     9.247672     0.063320
C      3.670223     0.685349     7.238789     0.059386
C      7.707044     2.720420     8.597339     0.128103
C      4.957087     1.155629     6.944266     0.100573
C      4.828538     0.416872     4.775353     0.132104
C      5.733441     1.778318     7.957220     0.116501
C      2.951422     0.375071    14.688681    -0.023997
C      3.974406     2.609611    15.970621    -0.133561
C      2.363053    10.179003    13.982167     0.604790
C      3.774007     1.452563    16.690754    -0.022579
C      3.161107     1.539285    13.987274    -0.128156
C      4.618868     1.908216     1.137232     0.599645
C      3.652014     2.666944    14.612071    -0.042106
C      3.237351     0.343280    16.040421    -0.111621
C      3.836631     3.961873    13.886830     0.593768
C     -0.218973     2.719400    14.702300    -0.088282
C      1.096815     3.417384     0.056181    -0.128439
C      3.083279     7.547553     1.360252    -0.122584
C      2.728851     6.277034     1.664990    -0.069738
C      1.683530     4.146987     0.992524    -0.113943
C     -0.353305     3.283611    13.493566    -0.113118
C      2.140634     5.470103     0.735456     0.063320
C      0.396645     3.429191    15.751005     0.059385
C      2.876309     7.986992     0.085122     0.128103
C      0.851897     4.721448    15.456483     0.100572
C      0.114689     4.584299    13.287570     0.132103
C      1.465497     5.505007    16.469436     0.116500
C      9.812478     7.316552    10.847969    -0.023998
C      7.590010     6.267598     9.566029    -0.133561
C      0.002356     7.790633    11.554483     0.604789
C      8.744645     6.481466     8.845895    -0.022579
C      8.650786     7.093314    11.549375    -0.128155
C      8.790642     6.128891     7.374984     0.599644
C      7.528924     6.589299    10.924579    -0.042107
C      9.847599     7.031013     9.496229    -0.111621
C      6.236235     6.389605    11.649820     0.593768
C      7.431363    10.459413    10.834349    -0.088282
C      7.240533     9.633119     8.456036    -0.128439
C      3.133793     7.598659     7.151964    -0.122584
C      4.400095     7.967869     6.847227    -0.069738
C      6.517817     9.037941     7.519692    -0.113943
C      6.865625    10.587161    12.043084    -0.113118
C      5.200117     8.565449     7.776761     0.063320
C      6.728793     9.835565     9.785644     0.059385
C      2.691972     7.800494     8.427094     0.128103
C      5.441929     9.365285    10.080167     0.100572
C      5.570478    10.104042    12.249080     0.132104
C      4.665575     8.742596     9.067213     0.116500
N      9.695226     5.226895     2.798817    -0.267932
N      8.561829     3.761369     0.878461    -0.259861
N      5.531345     1.014204     5.713400    -0.267932
N      6.983563     2.164603     7.633756    -0.259861
N      0.703790     5.294019    14.225616    -0.267932
N      1.837187     6.759545    16.145972    -0.259861
N      4.867671     9.506710    11.311033    -0.267931
N      3.415453     8.356311     9.390677    -0.259861
O      4.970099     7.677211    15.548585    -0.588732
O      6.240975     9.462431    15.163662    -0.553783
O      8.470779     1.312486     2.368780    -0.555170
O      7.979198     0.340223     4.306501    -0.559440
O      6.166382     5.563074     2.493228    -0.545119
O      6.839036     6.584753     4.369150    -0.555516
O      2.534358     5.212918     9.988065    -0.588732
O      0.764069     3.921325    10.372987    -0.553783
O      9.431218     2.284184     6.143437    -0.555170
O     10.397687     2.787061     4.205716    -0.559440
O      5.154066     4.538891     6.018988    -0.545119
O      4.140295     3.854377     4.143066    -0.555516
O      5.428917     2.843703     1.475848    -0.588732
O      4.158041     1.058483     1.860771    -0.553783
O      1.928237     9.208428    14.655653    -0.555170
O      2.419818    10.180691    12.717932    -0.559440
O      4.232634     4.957840    14.531205    -0.545119
O      3.559980     3.936161    12.655283    -0.555516
O      7.864658     5.307996     7.036368    -0.588732
O      9.634947     6.599589     6.651446    -0.553783
O      0.967798     8.236730    10.880996    -0.555170
O      0.001329     7.733853    12.818717    -0.559440
O      5.244950     5.982023    11.005445    -0.545119
O      6.258721     6.666537    12.881367    -0.555516
O      3.066650     7.122699    12.768325    -0.954090
O      7.332366     3.398215     4.256108    -0.954090

The following XYZ coordinates are in angstroms. Other properties are in atomic units.
The sperically averaged electron density of each atom fit to a function of the form exp(a - br)
eigen_1, eigen_2 and eigen_3 are the three eigenvalues of traceless quadrupole moment tensor
  atom number  atomic symbol              X              Y              Z     net charge C6 coefficient C8 coefficient C10 coefficient fluctuating dipole atomic polarizability isotropic forcefield polarizability              a              b squared Pearson coefficient          <r^3>          <r^4>         wp_QDO          m_QDO          q_QDO       dipole_x       dipole_y       dipole_z         dipole            Qxy            Qxz            Qyz     Q(x^2-y^2)  Q(3z^2 - R^2)        eigen_1        eigen_2        eigen_3 static polarizability      alpha(xx)      alpha(xy)      alpha(xz)      alpha(yy)      alpha(yz)      alpha(zz) atomic spin moment
            1             Zn       4.615395       6.825369      13.916282       0.925445      83.801620 0.18295763E+04  0.58277903E+05                                16.032833                           14.308458       0.011395       1.870591                    0.998239      46.589208     130.029828       0.458233       0.419630      -1.122835      -0.004716       0.000521       0.040008       0.040289      -0.022569       0.010296      -0.064938       0.072224       0.022866      -0.086676       0.019982       0.066693             17.546068      16.414222       0.930933       1.066281      15.768288       2.567643      20.455693          -0.000006
            2             Zn       8.861453       3.245992       2.976211       0.842090      92.988289 0.20288978E+04  0.66063599E+05                                16.946192                           14.851856       0.394247       1.967152                    0.997152      48.036519     133.850488       0.461393       0.407692      -1.135346      -0.001467      -0.077830       0.058009       0.097081      -0.055670      -0.055218       0.049103       0.144457      -0.091310      -0.095505      -0.039598       0.135103             18.876365      16.858781       2.823304      -0.769469      20.551368      -4.182808      19.218946           0.000002
            3             Zn       3.382009       5.577525      11.620367       0.925445      83.801615 0.18295757E+04  0.58277879E+05                                16.032832                           14.308455       0.011395       1.870591                    0.998239      46.589203     130.029809       0.458233       0.419630      -1.122835      -0.000576       0.004710      -0.040008       0.040289      -0.023404      -0.065053       0.009539      -0.071152       0.022865      -0.086675       0.019982       0.066693             17.546067      15.746691       0.923158       2.555043      16.435820       1.096138      20.455691          -0.000006
            4             Zn       7.502397       1.871005       5.536005       0.842089      92.988282 0.20288983E+04  0.66063621E+05                                16.946192                           14.851859       0.394246       1.967152                    0.997152      48.036524     133.850511       0.461393       0.407692      -1.135346       0.077807       0.002374      -0.058009       0.097081      -0.057338       0.049743      -0.054642      -0.141822      -0.091311      -0.095505      -0.039598       0.135103             18.876364      20.485069       2.865567      -4.173552      16.925087      -0.818156      19.218934           0.000002
            5             Zn       5.783621       3.695545       3.108151       0.925444      83.801634 0.18295767E+04  0.58277921E+05                                16.032837                           14.308461       0.011395       1.870591                    0.998239      46.589214     130.029860       0.458233       0.419630      -1.122835       0.004716      -0.000521      -0.040008       0.040289      -0.022569       0.010296      -0.064938       0.072224       0.022866      -0.086675       0.019982       0.066693             17.546072      16.414226       0.930933       1.066282      15.768292       2.567643      20.455698          -0.000006
            6             Zn       1.537563       7.274922      14.048222       0.842089      92.988319 0.20288986E+04  0.66063635E+05                                16.946197                           14.851860       0.394246       1.967152                    0.997152      48.036528     133.850530       0.461393       0.407692      -1.135346       0.001467       0.077830      -0.058009       0.097081      -0.055670      -0.055218       0.049103       0.144457      -0.091311      -0.095505      -0.039598       0.135103             18.876370      16.858785       2.823305      -0.769470      20.551374      -4.182810      19.218952           0.000002
            7             Zn       7.017007       4.943389       5.404066       0.925444      83.801636 0.18295763E+04  0.58277905E+05                                16.032835                           14.308458       0.011395       1.870591                    0.998239      46.589211     130.029843       0.458233       0.419630      -1.122835       0.000576      -0.004710       0.040008       0.040289      -0.023404      -0.065053       0.009539      -0.071152       0.022865      -0.086675       0.019982       0.066693             17.546071      15.746694       0.923158       2.555044      16.435824       1.096139      20.455695          -0.000006
            8             Zn       2.896619       8.649909      11.488428       0.842089      92.988325 0.20288994E+04  0.66063668E+05                                16.946199                           14.851864       0.394246       1.967152                    0.997152      48.036537     133.850567       0.461393       0.407692      -1.135346      -0.077807      -0.002374       0.058009       0.097081      -0.057338       0.049743      -0.054642      -0.141822      -0.091311      -0.095505      -0.039598       0.135103             18.876371      20.485077       2.865568      -4.173554      16.925094      -0.818157      19.218942           0.000002
            9              H       6.072128       7.162267       0.631606       0.123353       0.973536 0.73911550E+01  0.72307821E+02                                 1.713907                            1.662058      -1.346312       2.246176                    0.994159       3.791174      11.174363       0.446706       1.401559      -0.681790      -0.014341      -0.032563      -0.019734       0.040688       0.008762       0.004165       0.011249      -0.017565      -0.007770      -0.011183      -0.008867       0.020050              1.733204       1.555967       0.208460       0.160025       1.960585       0.210907       1.683060          -0.000003
           10              H       7.432058       8.952857       3.946264       0.119632       1.054949 0.79551369E+01  0.78551947E+02                                 1.748879                            1.677673      -1.274367       2.275320                    0.995730       3.687451      10.599834       0.467518       1.326778      -0.697511       0.009877      -0.002030       0.037279       0.038619       0.001309       0.006502      -0.002265       0.006678       0.039995      -0.010854      -0.004831       0.015685              1.764587       1.394706      -0.001625       0.089551       1.661014      -0.020189       2.238041           0.000001
           11              H       7.330944      10.953140       0.500518       0.113204       1.130736 0.83564711E+01  0.83654797E+02                                 1.841001                            1.724330      -1.326349       2.249690                    0.993927       3.797898      11.043423       0.458553       1.334286      -0.695543       0.006358       0.031031      -0.018603       0.036734       0.001447      -0.001900      -0.009750      -0.011574      -0.014325      -0.010154      -0.003527       0.013681              1.900591       1.446290       0.177280      -0.022785       2.498430      -0.335594       1.757053           0.000005
           12              H      -0.085162       8.663078       2.174020       0.123092       0.994173 0.71804252E+01  0.67699294E+02                                 1.573211                            1.513886      -0.742837       2.537988                    0.999785       3.103516       8.149879       0.542756       1.196927      -0.730609       0.011230       0.037675      -0.002983       0.039426       0.009571       0.004899      -0.001061      -0.023888       0.011660      -0.018361       0.004955       0.013407              1.579971       1.428851       0.240017      -0.034415       1.975023      -0.079870       1.336041           0.000004
           13              H       9.584735       7.964632      16.760554       0.130289       0.967752 0.70467544E+01  0.66393663E+02                                 1.570963                            1.520912      -0.722023       2.552421                    0.999862       3.107455       8.265131       0.528102       1.230979      -0.722596       0.008498       0.036253      -0.013855       0.039729       0.009399       0.004649      -0.006289      -0.022109       0.018543      -0.019316       0.005125       0.014191              1.576361       1.413377       0.192493      -0.058103       1.938167      -0.141607       1.377540           0.000009
           14              H       6.942160       2.414801      15.020657       0.124834       0.942404 0.65284475E+01  0.60573178E+02                                 1.555638                            1.470864      -0.746607       2.532514                    0.999852       3.180594       8.498389       0.531214       1.242700      -0.718189      -0.017414      -0.021217      -0.025504       0.037468       0.008293       0.008059       0.000147      -0.024639       0.027663      -0.021392       0.008238       0.013155              1.587211       1.450514       0.246021       0.252782       1.616248       0.358137       1.694872          -0.000003
           15              H       7.510642       4.573015      14.503114       0.118570       0.954622 0.67947864E+01  0.64204637E+02                                 1.618810                            1.538258      -0.842115       2.487922                    0.999242       3.359665       9.306236       0.496365       1.305912      -0.703515      -0.011198       0.013303      -0.033236       0.037510       0.007634       0.006434       0.000009      -0.012873       0.030685      -0.016393       0.003953       0.012440              1.644810       1.385156      -0.037368       0.190577       1.443885      -0.282067       2.105389          -0.000004
           16              H       8.600523       6.734767      15.184092       0.131459       0.889157 0.62247702E+01  0.57620423E+02                                 1.554798                            1.481304      -0.784415       2.525865                    0.999655       3.249923       8.948758       0.500561       1.321893      -0.700450      -0.004177       0.019983      -0.033510       0.039238       0.007539       0.004568      -0.005738      -0.017898       0.016909      -0.016349       0.004425       0.011924              1.580070       1.312141      -0.040718       0.096495       1.400588      -0.262818       2.027479           0.000002
           17              H       0.131582       7.707325       4.225464       0.128654       0.960768 0.66232963E+01  0.61140226E+02                                 1.526579                            1.443910      -0.761435       2.528644                    0.999813       3.053572       7.909856       0.562103       1.180422      -0.733845       0.011012       0.021556       0.029452       0.038123       0.008777       0.008025       0.000494      -0.021300       0.015986      -0.018762       0.005860       0.012902              1.551946       1.430234       0.190513       0.286482       1.442372       0.285659       1.783231           0.000000
           18              H       7.752973       2.162645       0.122576       0.091222       1.118906 0.77675166E+01  0.76466243E+02                                 1.842627                            1.671665      -1.174627       2.316277                    0.995202       3.772049      10.930411       0.461181       1.349110      -0.692579      -0.017435      -0.042420       0.007230       0.046430       0.010095       0.003793       0.003034      -0.019829      -0.008217      -0.013323      -0.003152       0.016475              1.939226       1.549329       0.385919      -0.083006       2.697648      -0.344692       1.570700           0.000004
           19              H      10.396425       5.555039       4.577870       0.090685       1.095344 0.77720056E+01  0.76947868E+02                                 1.846932                            1.695330      -1.301967       2.251334                    0.993844       3.945068      11.674391       0.446104       1.386778      -0.684016       0.007105      -0.016174       0.042563       0.046083       0.009178       0.011070      -0.007326      -0.009316       0.015552      -0.019903       0.007667       0.012236              1.925459       1.497677      -0.087912       0.139458       1.679415      -0.460571       2.599284           0.000002
           20              H       3.553883       4.614503       7.880610       0.123353       0.973536 0.73911527E+01  0.72307791E+02                                 1.713907                            1.662057      -1.346312       2.246177                    0.994159       3.791174      11.174361       0.446706       1.401558      -0.681790       0.032394       0.014720       0.019734       0.040688       0.008965       0.011200       0.004296       0.017152      -0.007770      -0.011183      -0.008867       0.020050              1.733203       1.955670       0.213117       0.209027       1.560880       0.162471       1.683059          -0.000003
           21              H       1.779263       3.233799       4.565953       0.119632       1.054949 0.79551383E+01  0.78551965E+02                                 1.748879                            1.677674      -1.274367       2.275320                    0.995730       3.687451      10.599835       0.467518       1.326779      -0.697511       0.002145      -0.009853      -0.037279       0.038619       0.001231      -0.002341       0.006476      -0.006737       0.039995      -0.010854      -0.004831       0.015685              1.764587       1.661016       0.001479      -0.021231       1.394705       0.089310       2.238040           0.000001
           22              H      -0.222063       3.311596       8.011698       0.113204       1.130735 0.83564614E+01  0.83654681E+02                                 1.841001                            1.724329      -1.326349       2.249690                    0.993927       3.797897      11.043422       0.458553       1.334287      -0.695543      -0.030955      -0.006719       0.018603       0.036734       0.001581      -0.009727      -0.002014       0.011504      -0.014325      -0.010154      -0.003527       0.013681              1.900590       2.494153       0.189492      -0.335305       1.450564      -0.026694       1.757053           0.000005
           23              H       1.981421      10.753886       6.338196       0.123092       0.994172 0.71804235E+01  0.67699274E+02                                 1.573211                            1.513886      -0.742837       2.537988                    0.999785       3.103517       8.149881       0.542756       1.196927      -0.730609      -0.037542      -0.011668       0.002983       0.039426       0.009847      -0.001118       0.004886       0.023436       0.011660      -0.018361       0.004955       0.013407              1.579971       1.969354       0.246316      -0.079464       1.434518      -0.035343       1.336040           0.000004
           24              H       2.300732       0.595246       8.776095       0.130289       0.967751 0.70467492E+01  0.66393603E+02                                 1.570962                            1.520912      -0.722023       2.552421                    0.999862       3.107454       8.265128       0.528102       1.230979      -0.722596      -0.036151      -0.008920       0.013855       0.039729       0.009655      -0.006343       0.004576       0.021665       0.018542      -0.019316       0.005125       0.014191              1.576361       1.933609       0.198556      -0.140921       1.417934      -0.059749       1.377540           0.000009
           25              H       7.819391       3.302316      10.515992       0.124836       0.942403 0.65284355E+01  0.60573036E+02                                 1.555636                            1.470862      -0.746607       2.532514                    0.999852       3.180592       8.498380       0.531215       1.242698      -0.718189       0.021012       0.017660       0.025504       0.037468       0.008578       0.000053       0.008060       0.024245       0.027663      -0.021392       0.008238       0.013155              1.587209       1.610489       0.247885       0.355166       1.456268       0.256938       1.694870          -0.000003
           26              H       5.667948       2.708722      11.033535       0.118572       0.954621 0.67947758E+01  0.64204511E+02                                 1.618809                            1.538257      -0.842113       2.487923                    0.999242       3.359661       9.306222       0.496366       1.305912      -0.703515      -0.013432       0.011042       0.033236       0.037510       0.007782      -0.000066       0.006433       0.012513       0.030685      -0.016393       0.003953       0.012440              1.644808       1.444747      -0.036673      -0.284269       1.384292       0.187277       2.105385          -0.000004
           27              H       3.519044       1.593723      10.352558       0.131459       0.889157 0.62247688E+01  0.57620409E+02                                 1.554798                            1.481304      -0.784415       2.525865                    0.999655       3.249923       8.948759       0.500561       1.321893      -0.700450      -0.020030       0.003944       0.033510       0.039238       0.007745      -0.005791       0.004501       0.017542       0.016909      -0.016349       0.004425       0.011924              1.580070       1.401525      -0.039676      -0.263924       1.311204       0.093425       2.027479           0.000002
           28              H       2.939635      10.548294       4.286752       0.128654       0.960767 0.66232898E+01  0.61140155E+02                                 1.526578                            1.443910      -0.761435       2.528644                    0.999813       3.053571       7.909854       0.562103       1.180423      -0.733845      -0.021426      -0.011262      -0.029452       0.038123       0.009023       0.000401       0.008030       0.020886       0.015986      -0.018762       0.005860       0.012902              1.551945       1.437930       0.190602       0.282301       1.434675       0.289791       1.783230           0.000000
           29              H       8.572752       2.992034       8.389641       0.091222       1.118906 0.77675113E+01  0.76466179E+02                                 1.842626                            1.671664      -1.174626       2.316278                    0.995202       3.772049      10.930411       0.461181       1.349111      -0.692579       0.042214       0.017928      -0.007230       0.046430       0.010323       0.002990       0.003829       0.019353      -0.008217      -0.013323      -0.003152       0.016475              1.939225       2.688497       0.399195      -0.343701       1.558478      -0.087017       1.570699           0.000004
           30              H       5.211394       0.309229       3.934346       0.090685       1.095344 0.77720055E+01  0.76947865E+02                                 1.846932                            1.695330      -1.301968       2.251334                    0.993844       3.945068      11.674390       0.446104       1.386778      -0.684016       0.016256      -0.006916      -0.042563       0.046083       0.009284      -0.007455       0.010984       0.008886       0.015552      -0.019903       0.007667       0.012236              1.925459       1.681439      -0.085770      -0.462164       1.495653       0.134081       2.599283           0.000001
           31              H       4.326888       3.358647      16.392827       0.123353       0.973536 0.73911558E+01  0.72307829E+02                                 1.713907                            1.662058      -1.346312       2.246177                    0.994159       3.791174      11.174362       0.446706       1.401558      -0.681790       0.014341       0.032563       0.019734       0.040687       0.008762       0.004165       0.011249      -0.017565      -0.007770      -0.011183      -0.008867       0.020050              1.733204       1.555967       0.208460       0.160025       1.960584       0.210907       1.683060          -0.000003
           32              H       2.966958       1.568057      13.078169       0.119632       1.054948 0.79551293E+01  0.78551851E+02                                 1.748878                            1.677672      -1.274365       2.275321                    0.995730       3.687449      10.599826       0.467518       1.326778      -0.697511      -0.009877       0.002030      -0.037279       0.038619       0.001309       0.006502      -0.002265       0.006678       0.039995      -0.010854      -0.004831       0.015685              1.764586       1.394706      -0.001625       0.089551       1.661013      -0.020189       2.238039           0.000001
           33              H       3.068072      -0.432226      16.523915       0.113205       1.130735 0.83564644E+01  0.83654714E+02                                 1.841001                            1.724329      -1.326348       2.249691                    0.993927       3.797896      11.043417       0.458553       1.334286      -0.695543      -0.006358      -0.031031       0.018603       0.036734       0.001447      -0.001900      -0.009750      -0.011574      -0.014325      -0.010154      -0.003527       0.013681              1.900590       1.446290       0.177280      -0.022785       2.498429      -0.335593       1.757053           0.000005
           34              H      10.484178       1.857836      14.850413       0.123092       0.994172 0.71804226E+01  0.67699263E+02                                 1.573211                            1.513886      -0.742837       2.537988                    0.999785       3.103516       8.149878       0.542756       1.196927      -0.730609      -0.011230      -0.037675       0.002983       0.039426       0.009571       0.004899      -0.001061      -0.023888       0.011660      -0.018361       0.004955       0.013407              1.579971       1.428850       0.240017      -0.034415       1.975022      -0.079870       1.336040           0.000004
           35              H       0.814281       2.556282       0.263879       0.130289       0.967751 0.70467507E+01  0.66393622E+02                                 1.570963                            1.520912      -0.722023       2.552421                    0.999862       3.107454       8.265129       0.528102       1.230979      -0.722596      -0.008498      -0.036253       0.013855       0.039729       0.009399       0.004649      -0.006289      -0.022109       0.018543      -0.019316       0.005125       0.014191              1.576361       1.413377       0.192493      -0.058103       1.938166      -0.141607       1.377540           0.000009
           36              H       3.456856       8.106113       2.003776       0.124837       0.942402 0.65284287E+01  0.60572953E+02                                 1.555635                            1.470860      -0.746607       2.532514                    0.999852       3.180589       8.498369       0.531215       1.242698      -0.718189       0.017414       0.021216       0.025504       0.037468       0.008293       0.008059       0.000147      -0.024639       0.027663      -0.021392       0.008238       0.013155              1.587207       1.450510       0.246020       0.252781       1.616244       0.358136       1.694868          -0.000003
           37              H       2.888374       5.947899       2.521319       0.118571       0.954622 0.67947836E+01  0.64204603E+02                                 1.618810                            1.538258      -0.842114       2.487923                    0.999242       3.359664       9.306232       0.496366       1.305912      -0.703515       0.011198      -0.013303       0.033236       0.037510       0.007634       0.006434       0.000009      -0.012873       0.030685      -0.016393       0.003953       0.012440              1.644809       1.385156      -0.037368       0.190577       1.443885      -0.282067       2.105388          -0.000004
           38              H       1.798493       3.786147       1.840341       0.131460       0.889156 0.62247659E+01  0.57620374E+02                                 1.554797                            1.481303      -0.784415       2.525865                    0.999655       3.249922       8.948755       0.500561       1.321893      -0.700450       0.004177      -0.019983       0.033510       0.039238       0.007539       0.004568      -0.005738      -0.017898       0.016909      -0.016349       0.004425       0.011924              1.580069       1.312141      -0.040718       0.096495       1.400588      -0.262817       2.027478           0.000002
           39              H      10.267434       2.813589      12.798969       0.128657       0.960765 0.66232703E+01  0.61139921E+02                                 1.526574                            1.443906      -0.761435       2.528645                    0.999813       3.053566       7.909834       0.562104       1.180421      -0.733846      -0.011012      -0.021556      -0.029452       0.038123       0.008777       0.008025       0.000494      -0.021300       0.015986      -0.018762       0.005860       0.012902              1.551941       1.430230       0.190512       0.286481       1.442369       0.285658       1.783225           0.000000
           40              H       2.646043       8.358269      16.901857       0.091222       1.118906 0.77675166E+01  0.76466244E+02                                 1.842627                            1.671665      -1.174626       2.316278                    0.995202       3.772049      10.930411       0.461181       1.349110      -0.692579       0.017435       0.042420      -0.007230       0.046430       0.010095       0.003793       0.003034      -0.019829      -0.008217      -0.013323      -0.003152       0.016475              1.939226       1.549329       0.385920      -0.083006       2.697648      -0.344692       1.570700           0.000004
           41              H       0.002591       4.965875      12.446563       0.090685       1.095344 0.77720079E+01  0.76947889E+02                                 1.846932                            1.695330      -1.301967       2.251334                    0.993844       3.945068      11.674387       0.446104       1.386777      -0.684016      -0.007105       0.016174      -0.042563       0.046083       0.009178       0.011070      -0.007326      -0.009316       0.015552      -0.019903       0.007667       0.012236              1.925458       1.497677      -0.087911       0.139458       1.679415      -0.460571       2.599283           0.000002
           42              H       6.845133       5.906411       9.143823       0.123353       0.973536 0.73911548E+01  0.72307814E+02                                 1.713907                            1.662057      -1.346311       2.246177                    0.994159       3.791174      11.174360       0.446706       1.401558      -0.681790      -0.032394      -0.014720      -0.019734       0.040687       0.008965       0.011200       0.004296       0.017152      -0.007770      -0.011183      -0.008867       0.020050              1.733203       1.955670       0.213117       0.209027       1.560880       0.162471       1.683059          -0.000003
           43              H       8.619753       7.287115      12.458480       0.119632       1.054949 0.79551313E+01  0.78551876E+02                                 1.748878                            1.677673      -1.274366       2.275321                    0.995730       3.687449      10.599826       0.467518       1.326778      -0.697511      -0.002145       0.009853       0.037279       0.038619       0.001231      -0.002341       0.006476      -0.006737       0.039995      -0.010854      -0.004831       0.015685              1.764586       1.661015       0.001479      -0.021231       1.394704       0.089310       2.238039           0.000001
           44              H      10.621079       7.209318       9.012735       0.113204       1.130735 0.83564647E+01  0.83654719E+02                                 1.841001                            1.724329      -1.326349       2.249690                    0.993927       3.797897      11.043421       0.458553       1.334286      -0.695543       0.030955       0.006719      -0.018603       0.036734       0.001581      -0.009727      -0.002014       0.011504      -0.014325      -0.010154      -0.003527       0.013681              1.900590       2.494154       0.189492      -0.335305       1.450564      -0.026694       1.757053           0.000005
           45              H       8.417595      -0.232972      10.686237       0.123092       0.994172 0.71804226E+01  0.67699265E+02                                 1.573211                            1.513886      -0.742837       2.537988                    0.999785       3.103517       8.149882       0.542756       1.196927      -0.730609       0.037542       0.011668      -0.002983       0.039426       0.009847      -0.001118       0.004886       0.023436       0.011660      -0.018361       0.004955       0.013407              1.579971       1.969354       0.246316      -0.079463       1.434518      -0.035343       1.336040           0.000004
           46              H       8.098284       9.925668       8.248338       0.130289       0.967751 0.70467493E+01  0.66393603E+02                                 1.570962                            1.520912      -0.722023       2.552421                    0.999862       3.107454       8.265128       0.528102       1.230979      -0.722596       0.036151       0.008920      -0.013855       0.039729       0.009655      -0.006343       0.004576       0.021665       0.018542      -0.019316       0.005125       0.014191              1.576361       1.933609       0.198556      -0.140921       1.417934      -0.059749       1.377540           0.000009
           47              H       2.579625       7.218598       6.508441       0.124839       0.942400 0.65284131E+01  0.60572775E+02                                 1.555633                            1.470859      -0.746607       2.532514                    0.999852       3.180586       8.498360       0.531215       1.242698      -0.718189      -0.021012      -0.017660      -0.025504       0.037468       0.008578       0.000053       0.008060       0.024245       0.027663      -0.021392       0.008238       0.013155              1.587205       1.610485       0.247884       0.355165       1.456265       0.256937       1.694866          -0.000003
           48              H       4.731068       7.812192       5.990898       0.118572       0.954620 0.67947718E+01  0.64204464E+02                                 1.618808                            1.538256      -0.842113       2.487923                    0.999242       3.359660       9.306219       0.496366       1.305912      -0.703515       0.013432      -0.011042      -0.033236       0.037510       0.007782      -0.000066       0.006433       0.012513       0.030685      -0.016393       0.003953       0.012440              1.644808       1.444747      -0.036673      -0.284268       1.384292       0.187276       2.105385          -0.000004
           49              H       6.879972       8.927191       6.671875       0.131460       0.889157 0.62247661E+01  0.57620373E+02                                 1.554797                            1.481303      -0.784415       2.525865                    0.999655       3.249922       8.948753       0.500561       1.321892      -0.700450       0.020030      -0.003944      -0.033510       0.039238       0.007745      -0.005791       0.004501       0.017542       0.016909      -0.016349       0.004425       0.011924              1.580068       1.401524      -0.039676      -0.263924       1.311204       0.093425       2.027477           0.000002
           50              H       7.459381      -0.027380      12.737681       0.128656       0.960764 0.66232686E+01  0.61139904E+02                                 1.526575                            1.443907      -0.761435       2.528645                    0.999813       3.053566       7.909835       0.562104       1.180421      -0.733846       0.021426       0.011262       0.029452       0.038123       0.009023       0.000401       0.008030       0.020885       0.015986      -0.018762       0.005860       0.012902              1.551941       1.437927       0.190601       0.282300       1.434672       0.289790       1.783226           0.000000
           51              H       1.826264       7.528880       8.634792       0.091222       1.118905 0.77675076E+01  0.76466134E+02                                 1.842625                            1.671664      -1.174625       2.316278                    0.995202       3.772048      10.930407       0.461181       1.349110      -0.692579      -0.042214      -0.017928       0.007230       0.046430       0.010323       0.002990       0.003829       0.019353      -0.008217      -0.013323      -0.003152       0.016475              1.939224       2.688496       0.399195      -0.343701       1.558477      -0.087017       1.570699           0.000004
           52              H       5.187622      10.211685      13.090087       0.090685       1.095344 0.77720023E+01  0.76947821E+02                                 1.846931                            1.695330      -1.301966       2.251335                    0.993844       3.945067      11.674384       0.446104       1.386777      -0.684016      -0.016256       0.006916       0.042563       0.046083       0.009284      -0.007455       0.010984       0.008886       0.015552      -0.019903       0.007667       0.012236              1.925458       1.681438      -0.085770      -0.462164       1.495652       0.134080       2.599282           0.000002
           53              C       7.447594      10.145843       2.335752      -0.023997      38.345517 0.43124821E+03  0.10062782E+05                                 9.862764                            6.896596       0.058762       2.028197                    0.999362      27.102036      76.243296       0.634661       0.413593      -1.071880      -0.018810      -0.037107      -0.020204       0.046249      -0.002714      -0.005102      -0.010915       0.025280       0.002064      -0.019768       0.005459       0.014309             12.423099       5.752233       2.866934       1.535206      19.441828       2.890873      12.075237          -0.000002
           54              C       6.424610       7.911303       1.053812      -0.133561      33.747513 0.48953555E+03  0.11968831E+05                                 9.348759                            7.607230      -0.391688       1.837843                    0.998885      31.243304      94.486114       0.565117       0.443302      -1.037772       0.012057       0.016209       0.011880       0.023436      -0.015263      -0.005002       0.031972       0.029221      -0.092035      -0.050784       0.009106       0.041678             10.375368       5.989623       0.925928       1.656288      11.617373      -2.400342      13.519109          -0.000006
           55              C       8.035963       0.341911       3.042266       0.604790      24.216598 0.25016782E+03  0.51826213E+04                                 7.773370                            5.633954       0.009905       2.065232                    0.999665      22.178590      62.177969       0.621386       0.475802      -1.017376       0.026436       0.050585       0.034440       0.066662      -0.056227       0.017123      -0.017269       0.112199      -0.128558      -0.063125      -0.041161       0.104286              9.436428       5.131908       2.685889      -0.142249      13.866051       1.992886       9.311323           0.000005
           56              C       6.625009       9.068351       0.333679      -0.022579      37.495627 0.45252574E+03  0.10697431E+05                                 9.745747                            7.104993       0.011122       2.010105                    0.999402      27.479356      78.052953       0.619376       0.418326      -1.067810       0.006790       0.002226       0.042154       0.042756       0.006674      -0.008144       0.001653       0.012938      -0.060281      -0.022187       0.001656       0.020531             11.671081       6.155461       1.784899       2.934010      12.706159       0.726119      16.151623          -0.000001
           57              C       7.237909       8.981629       3.037159      -0.128156      35.200241 0.46144182E+03  0.11096103E+05                                 9.557082                            7.332696      -0.194844       1.902702                    0.999506      30.574645      91.151038       0.582923       0.436960      -1.043431      -0.003336      -0.000554      -0.022596       0.022847      -0.027812      -0.000033       0.000583       0.079000       0.027709      -0.052932       0.009240       0.043692             11.174946       5.512711       2.130261       0.618878      18.219425       0.119190       9.792703          -0.000001
           58              C       5.780148       8.612698      15.887201       0.599645      22.416922 0.25158493E+03  0.52213348E+04                                 7.342124                            5.658330      -0.040518       2.044080                    0.999487      22.378840      62.873914       0.618423       0.477225      -1.016229      -0.035922      -0.019968      -0.055270       0.068876      -0.064616      -0.023022       0.024792       0.023623      -0.167701      -0.063765      -0.037063       0.100828              8.278174       5.780030       1.961143       1.500342       7.695751      -0.405140      11.358743           0.000003
           59              C       6.747002       7.853970       2.412362      -0.042107      37.724752 0.45679971E+03  0.10823664E+05                                 9.764997                            7.113558      -0.016208       1.996480                    0.999373      27.785637      79.009983       0.622269       0.415412      -1.069699       0.012239       0.041712      -0.020263       0.047961      -0.000795       0.005955       0.005501       0.003922       0.042314      -0.011152      -0.005655       0.016807             11.827456       5.714842       1.810551       1.065945      17.363061      -2.628502      12.404466          -0.000008
           60              C       7.161665      10.177634       0.984012      -0.111621      34.491086 0.45617165E+03  0.10939083E+05                                 9.445357                            7.301689      -0.160005       1.919219                    0.999444      30.288077      90.203312       0.582779       0.438278      -1.042534      -0.010792      -0.016393       0.012335       0.023181      -0.022963      -0.026209      -0.019605       0.041209      -0.109141      -0.057142       0.004764       0.052378             10.825002       5.769201       2.225533       2.074826      13.927312       2.575639      12.778493           0.000006
           61              C       6.562385       6.559041       3.137603       0.593768      22.091807 0.25425384E+03  0.52993593E+04                                 7.304150                            5.686881      -0.016339       2.047249                    0.999684      22.664991      64.157531       0.616082       0.476993      -1.014685      -0.006303      -0.052808       0.031249       0.061684      -0.029441      -0.020710       0.029768       0.143927      -0.084304      -0.077659      -0.019735       0.097393              8.369035       4.512122       1.110950       0.526418      11.249512      -2.004330       9.345470          -0.000005
           62              C      10.617989       7.801514       2.322133      -0.088282      27.371062 0.40505428E+03  0.93598262E+04                                 7.882926                            6.753230       0.163367       2.040641                    0.999630      28.254416      80.640659       0.627784       0.422222      -1.060075      -0.018911       0.000517       0.007742       0.020440      -0.005015      -0.016152       0.005981      -0.012609      -0.043813      -0.024896       0.004922       0.019974              8.170321       5.950832       1.431488       1.491360       8.239367      -0.020139      10.320763          -0.000002
           63              C       9.302201       7.103530      16.968252      -0.128439      28.718243 0.43465532E+03  0.10251944E+05                                 8.206368                            7.060300       0.113583       2.018410                    0.999066      29.289935      85.254697       0.603827       0.430063      -1.052180      -0.007371      -0.002033       0.014627       0.016505       0.002284      -0.008104      -0.014407      -0.010505       0.003155      -0.014540      -0.004908       0.019449              8.491119       6.185529       1.207977       1.408935       8.373834      -0.071220      10.913993           0.000010
           64              C       7.315737       2.973361      15.664181      -0.122583      27.896807 0.40075063E+03  0.92264048E+04                                 7.967075                            6.700668       0.290636       2.087659                    0.999560      28.018572      79.559077       0.633220       0.420139      -1.062454      -0.021701       0.019585       0.006946       0.030046      -0.001796       0.003420       0.004378      -0.005731       0.002990      -0.006866       0.000660       0.006205              8.389066       5.967528       2.216487       1.223051       9.636731      -0.470466       9.562940          -0.000007
           65              C       7.670165       4.243880      15.359443      -0.069738      27.864890 0.39318215E+03  0.90355166E+04                                 8.041087                            6.686616       0.182733       2.056822                    0.999575      27.836176      79.727011       0.625024       0.426432      -1.055419      -0.025497      -0.001092       0.015638       0.029930      -0.015372      -0.011831      -0.006044       0.041996      -0.016696      -0.027579      -0.003718       0.031297              8.535943       6.307680       2.350841       1.783466       9.851378       0.149040       9.448771          -0.000010
           66              C       8.715486       6.373927      16.031909      -0.113942      28.546588 0.42585727E+03  0.99980022E+04                                 8.205312                            7.010275       0.134011       2.035173                    0.998530      28.826974      83.844191       0.602864       0.432750      -1.050040      -0.015145      -0.009971       0.006629       0.019306      -0.005069      -0.009254      -0.013065       0.010694      -0.026975      -0.022042       0.008405       0.013638              8.533498       6.253994       1.874143       1.253031       9.689185       0.129689       9.657314           0.000001
           67              C      10.752321       7.237303       3.530867      -0.113117      27.211611 0.39699081E+03  0.91146087E+04                                 7.830485                            6.671705       0.301618       2.090233                    0.999700      27.952172      79.155272       0.634489       0.420460      -1.062685      -0.027018       0.004802       0.003215       0.027629      -0.002961      -0.000383       0.008517      -0.015618      -0.010668      -0.008243      -0.005926       0.014169              8.115919       5.713690       1.600475       1.180076       8.439298      -0.821913      10.194768          -0.000004
           68              C       8.258382       5.050811      16.288977       0.063320      29.187388 0.40131471E+03  0.92464954E+04                                 8.340478                            6.801997       0.014289       2.031145                    0.999480      26.257757      74.689528       0.614886       0.432334      -1.054442      -0.011810       0.025144      -0.017198       0.032672       0.008496      -0.002873      -0.004887      -0.006748      -0.035392      -0.012954      -0.003230       0.016184              8.972637       6.244423       2.718702       1.626189      10.686222       0.466115       9.987265          -0.000002
           69              C      10.002371       7.091723       1.273428       0.059386      30.005419 0.43530000E+03  0.10240221E+05                                 8.528220                            7.107090      -0.180411       1.960208                    0.999103      27.002289      77.728263       0.598355       0.435137      -1.052248       0.000427       0.032787      -0.010639       0.034473       0.001605       0.007335      -0.004415      -0.011658       0.050862      -0.016421      -0.002889       0.019310              9.048781       6.276679       1.612057       1.863574       8.735949      -0.110500      12.133716          -0.000003
           70              C       7.522707       2.533922      16.939311       0.128103      24.942932 0.32236006E+03  0.70844014E+04                                 7.604335                            6.137002       0.073408       2.051426                    0.999679      25.708741      73.190186       0.636124       0.438130      -1.043088      -0.000098       0.045893       0.028820       0.054192      -0.023417      -0.014248       0.014137       0.032640      -0.137232      -0.050156      -0.004926       0.055082              8.223242       5.551789       2.318336       1.051101       9.813050      -0.523309       9.304886          -0.000003
           71              C       9.547119       5.799466       1.567950       0.100573      30.337748 0.40563459E+03  0.94522072E+04                                 8.849085                            7.064782      -0.387169       1.887787                    0.998965      27.499625      80.911564       0.569658       0.461417      -1.028514      -0.001523      -0.019489       0.057718       0.060939      -0.016144       0.003567       0.001738       0.038899       0.052338      -0.034157       0.014268       0.019889              9.739496       6.529998       2.384876       1.911896      10.091750       0.193126      12.596741           0.000004
           72              C      10.284327       5.936615       3.736863       0.132104      24.546846 0.33579303E+03  0.74694823E+04                                 7.596886                            6.316163      -0.086985       1.999566                    0.999143      26.071355      75.137474       0.618046       0.445519      -1.036766      -0.024713       0.003361      -0.037655       0.045166      -0.036624      -0.011234       0.009138       0.059152      -0.023953      -0.043430      -0.010827       0.054257              8.065830       5.585157       1.462040       1.441136       8.070560      -0.891225      10.541774          -0.000002
           73              C       8.933519       5.015907       0.554997       0.116501      30.595301 0.40023590E+03  0.92817085E+04                                 8.817848                            6.947822      -0.335153       1.907751                    0.999091      27.061821      79.055935       0.583958       0.452285      -1.035171      -0.030981      -0.044337       0.011611       0.055321       0.000167      -0.007054       0.011574       0.021933      -0.097207      -0.036412       0.008353       0.028058              9.780031       6.542187       2.923533       1.816953      11.099881       0.519452      11.698025           0.000004
           74              C       0.586538       3.204362       6.176464      -0.023998      38.345536 0.43124844E+03  0.10062789E+05                                 9.862767                            6.896598       0.058761       2.028197                    0.999362      27.102041      76.243316       0.634661       0.413593      -1.071879       0.036885       0.019241       0.020204       0.046249      -0.003007      -0.010855      -0.005229      -0.025147       0.002063      -0.019768       0.005459       0.014309             12.423104      19.373168       3.025675       2.872785       5.820907       1.568789      12.075237          -0.000001
           75              C       2.809006       4.253316       7.458404      -0.133561      33.747516 0.48953578E+03  0.11968838E+05                                 9.348760                            7.607232      -0.391689       1.837843                    0.998885      31.243306      94.486121       0.565117       0.443302      -1.037772      -0.016067      -0.012245      -0.011880       0.023436      -0.015600       0.032028      -0.004629      -0.028501      -0.092035      -0.050784       0.009106       0.041678             10.375369      11.595023       0.991250      -2.419481       6.011967       1.628204      13.519116          -0.000006
           76              C      10.396660       2.730281       5.469950       0.604789      24.216587 0.25016777E+03  0.51826201E+04                                 7.773368                            5.633954       0.009905       2.065231                    0.999665      22.178591      62.177974       0.621386       0.475802      -1.017376      -0.050274      -0.027024      -0.034440       0.066662      -0.057519      -0.017467       0.016920      -0.109548      -0.128558      -0.063125      -0.041162       0.104286              9.436424      13.802258       2.786932       1.994404       5.195687      -0.119016       9.311325           0.000004
           77              C       1.654371       4.039448       8.178538      -0.022578      37.495642 0.45252618E+03  0.10697443E+05                                 9.745750                            7.104997       0.011122       2.010105                    0.999402      27.479349      78.052929       0.619376       0.418327      -1.067810      -0.002147      -0.006815      -0.042154       0.042755       0.006522       0.001748      -0.008125      -0.013245      -0.060281      -0.022188       0.001656       0.020531             11.671084      12.663665       1.860742       0.691877       6.197950       2.942277      16.151637          -0.000001
           78              C       1.748230       3.427600       5.475058      -0.128155      35.200254 0.46144182E+03  0.11096103E+05                                 9.557083                            7.332695      -0.194844       1.902702                    0.999506      30.574645      91.151032       0.582923       0.436960      -1.043431       0.000515       0.003342       0.022596       0.022847      -0.028725       0.000583      -0.000027      -0.077682       0.027708      -0.052932       0.009240       0.043692             11.174949      18.168067       2.277751       0.111966       5.564084       0.620225       9.792696          -0.000001
           79              C       1.608374       4.392023       9.649449       0.599644      22.416908 0.25158470E+03  0.52213289E+04                                 7.342120                            5.658328      -0.040518       2.044080                    0.999487      22.378838      62.873906       0.618424       0.477225      -1.016229       0.019548       0.036153       0.055270       0.068876      -0.064873       0.025058      -0.022732      -0.020604      -0.167701      -0.063765      -0.037063       0.100828              8.278170       7.649788       1.982935      -0.422595       5.825993       1.495518      11.358730           0.000003
           80              C       2.870092       3.931615       6.099854      -0.042107      37.724760 0.45679954E+03  0.10823659E+05                                 9.764997                            7.113557      -0.016208       1.996480                    0.999373      27.785640      79.009993       0.622269       0.415412      -1.069699      -0.041567      -0.012724       0.020263       0.047961      -0.000841       0.005432       0.006019      -0.003884       0.042314      -0.011152      -0.005655       0.016807             11.827459      17.319291       1.945792      -2.640750       5.758619       1.035240      12.404467          -0.000009
           81              C       0.551417       3.489901       7.528204      -0.111621      34.491063 0.45617157E+03  0.10939080E+05                                 9.445354                            7.301688      -0.160005       1.919219                    0.999444      30.288072      90.203296       0.582779       0.438278      -1.042534       0.016266       0.010982      -0.012335       0.023180      -0.023437      -0.019298      -0.026436      -0.040127      -0.109141      -0.057142       0.004764       0.052378             10.824996      13.874322       2.319987       2.551281       5.822174       2.104698      12.778492           0.000006
           82              C       4.162781       4.131309       5.374613       0.593768      22.091815 0.25425381E+03  0.52993586E+04                                 7.304152                            5.686880      -0.016339       2.047249                    0.999684      22.664991      64.157532       0.616082       0.476993      -1.014685       0.052731       0.006917      -0.031249       0.061684      -0.031110       0.030007      -0.020362      -0.142516      -0.084304      -0.077659      -0.019735       0.097393              8.369039      11.222714       1.189155      -2.010334       4.538927       0.503025       9.345475          -0.000005
           83              C       2.967653       0.061501       6.190084      -0.088281      27.371054 0.40505438E+03  0.93598291E+04                                 7.882925                            6.753231       0.163367       2.040641                    0.999630      28.254414      80.640649       0.627784       0.422222      -1.060075      -0.000737       0.018903      -0.007742       0.020441      -0.004867       0.006169      -0.016081       0.012840      -0.043813      -0.024896       0.004922       0.019975              8.170318       8.205695       1.457766      -0.037511       5.984503       1.491024      10.320757          -0.000002
           84              C       3.158483       0.887795       8.568397      -0.128439      28.718245 0.43465553E+03  0.10251950E+05                                 8.206369                            7.060302       0.113582       2.018409                    0.999066      29.289942      85.254724       0.603827       0.430063      -1.052180       0.001947       0.007394      -0.014627       0.016505       0.002405      -0.014311      -0.008272       0.010396       0.003154      -0.014540      -0.004908       0.019448              8.491118       8.345384       1.233145      -0.087641       6.213978       1.408009      10.913993           0.000010
           85              C       7.265223       2.922255       9.872469      -0.122583      27.896803 0.40075048E+03  0.92264011E+04                                 7.967075                            6.700668       0.290635       2.087659                    0.999560      28.018584      79.559128       0.633220       0.420139      -1.062454      -0.019837       0.021471      -0.006946       0.030046      -0.001728       0.004337       0.003470       0.005813       0.002990      -0.006866       0.000660       0.006205              8.389066       9.584578       2.258643      -0.484685       6.019684       1.217487       9.562936          -0.000007
           86              C       5.998921       2.553045      10.177206      -0.069738      27.864914 0.39318252E+03  0.90355276E+04                                 8.041093                            6.686620       0.182731       2.056821                    0.999575      27.836187      79.727060       0.625024       0.426433      -1.055419       0.000795       0.025508      -0.015638       0.029930      -0.015857      -0.005905      -0.011901      -0.041268      -0.016697      -0.027579      -0.003718       0.031297              8.535949       9.796123       2.391499       0.128247       6.362952       1.785082       9.448771          -0.000010
           87              C       3.881199       1.482973       9.504741      -0.113942      28.546602 0.42585785E+03  0.99980189E+04                                 8.205316                            7.010280       0.134011       2.035173                    0.998530      28.826978      83.844209       0.602864       0.432750      -1.050040       0.009794       0.015260      -0.006629       0.019306      -0.005192      -0.012956      -0.009406      -0.010455      -0.026974      -0.022043       0.008405       0.013638              8.533501       9.645039       1.913660       0.115073       6.298140       1.254456       9.657323           0.000002
           88              C       3.533391      -0.066247       4.981349      -0.113117      27.211616 0.39699119E+03  0.91146193E+04                                 7.830486                            6.671708       0.301618       2.090233                    0.999700      27.952175      79.155284       0.634489       0.420460      -1.062685      -0.005116       0.026960      -0.003215       0.027629      -0.002778       0.008521      -0.000284       0.015752      -0.010669      -0.008243      -0.005926       0.014170              8.115919       8.401627       1.631797      -0.835608       5.751359       1.170419      10.194771          -0.000003
           89              C       5.198899       1.955465       9.247672       0.063320      29.187382 0.40131464E+03  0.92464934E+04                                 8.340477                            6.801997       0.014288       2.031145                    0.999480      26.257757      74.689530       0.614886       0.432334      -1.054442      -0.025280       0.011516       0.017198       0.032672       0.008573      -0.004853      -0.002930       0.006350      -0.035392      -0.012954      -0.003230       0.016184              8.972635      10.622253       2.769718       0.447131       6.308384       1.631512       9.987269          -0.000002
           90              C       3.670223       0.685349       7.238789       0.059386      30.005419 0.43530005E+03  0.10240222E+05                                 8.528220                            7.107090      -0.180411       1.960208                    0.999103      27.002288      77.728261       0.598355       0.435137      -1.052248      -0.032780      -0.000809       0.010639       0.034473       0.001740      -0.004500       0.007283       0.011580       0.050862      -0.016421      -0.002889       0.019310              9.048781       8.698052       1.640276      -0.132217       6.314581       1.862156      12.133710          -0.000002
           91              C       7.707044       2.720420       8.597339       0.128103      24.942914 0.32235986E+03  0.70843961E+04                                 7.604331                            6.137001       0.073408       2.051426                    0.999679      25.708741      73.190190       0.636124       0.438130      -1.043088      -0.045891      -0.000437      -0.028820       0.054192      -0.023791       0.014302      -0.014082      -0.031539      -0.137232      -0.050156      -0.004926       0.055082              8.223237       9.758436       2.367356      -0.535526       5.606393       1.044931       9.304882          -0.000003
           92              C       4.957087       1.155629       6.944266       0.100573      30.337747 0.40563429E+03  0.94521987E+04                                 8.849085                            7.064780      -0.387169       1.887787                    0.998965      27.499624      80.911561       0.569658       0.461417      -1.028514       0.019470       0.001750      -0.057718       0.060939      -0.016593       0.001697       0.003587      -0.038135       0.052338      -0.034157       0.014269       0.019888              9.739497      10.035679       2.425727       0.170826       6.586059       1.914019      12.596752           0.000003
           93              C       4.828538       0.416872       4.775353       0.132104      24.546853 0.33579327E+03  0.74694887E+04                                 7.596887                            6.316165      -0.086985       1.999566                    0.999143      26.071350      75.137450       0.618046       0.445519      -1.036766      -0.003649       0.024672       0.037655       0.045166      -0.037303       0.009268      -0.011127      -0.057429      -0.023954      -0.043430      -0.010827       0.054257              8.065832       8.036148       1.490601      -0.907958       5.619567       1.430652      10.541780          -0.000002
           94              C       5.733441       1.778318       7.957220       0.116501      30.595295 0.40023582E+03  0.92817063E+04                                 8.817847                            6.947821      -0.335153       1.907751                    0.999091      27.061820      79.055930       0.583958       0.452285      -1.035171       0.043973       0.031495      -0.011611       0.055321      -0.000088       0.011655      -0.006918      -0.021934      -0.097207      -0.036412       0.008353       0.028058              9.780029      11.031114       2.975842       0.498244       6.610939       1.822889      11.698035           0.000004
           95              C       2.951422       0.375071      14.688681      -0.023997      38.345515 0.43124819E+03  0.10062781E+05                                 9.862763                            6.896595       0.058762       2.028197                    0.999362      27.102035      76.243290       0.634661       0.413593      -1.071880       0.018810       0.037107       0.020204       0.046249      -0.002714      -0.005102      -0.010915       0.025280       0.002063      -0.019768       0.005459       0.014309             12.423098       5.752232       2.866934       1.535206      19.441826       2.890873      12.075236          -0.000002
           96              C       3.974406       2.609611      15.970621      -0.133561      33.747511 0.48953552E+03  0.11968830E+05                                 9.348759                            7.607230      -0.391689       1.837843                    0.998885      31.243303      94.486114       0.565117       0.443302      -1.037772      -0.012057      -0.016209      -0.011880       0.023436      -0.015263      -0.005002       0.031972       0.029221      -0.092035      -0.050784       0.009106       0.041678             10.375369       5.989623       0.925928       1.656288      11.617373      -2.400342      13.519110          -0.000006
           97              C       2.363053      10.179003      13.982167       0.604790      24.216594 0.25016778E+03  0.51826201E+04                                 7.773369                            5.633954       0.009905       2.065232                    0.999665      22.178588      62.177961       0.621386       0.475802      -1.017376      -0.026436      -0.050585      -0.034440       0.066662      -0.056227       0.017123      -0.017269       0.112199      -0.128558      -0.063125      -0.041161       0.104286              9.436426       5.131907       2.685889      -0.142249      13.866049       1.992886       9.311323           0.000005
           98              C       3.774007       1.452563      16.690754      -0.022579      37.495624 0.45252572E+03  0.10697430E+05                                 9.745746                            7.104993       0.011121       2.010105                    0.999402      27.479355      78.052949       0.619376       0.418326      -1.067810      -0.006790      -0.002226      -0.042154       0.042756       0.006674      -0.008144       0.001653       0.012938      -0.060281      -0.022187       0.001656       0.020531             11.671080       6.155460       1.784898       2.934010      12.706158       0.726118      16.151622          -0.000001
           99              C       3.161107       1.539285      13.987274      -0.128156      35.200251 0.46144199E+03  0.11096108E+05                                 9.557084                            7.332698      -0.194844       1.902702                    0.999506      30.574649      91.151051       0.582922       0.436960      -1.043431       0.003336       0.000554       0.022596       0.022847      -0.027812      -0.000033       0.000583       0.079000       0.027708      -0.052932       0.009240       0.043692             11.174948       5.512712       2.130261       0.618878      18.219429       0.119190       9.792704          -0.000001
          100              C       4.618868       1.908216       1.137232       0.599645      22.416924 0.25158497E+03  0.52213356E+04                                 7.342124                            5.658330      -0.040517       2.044080                    0.999487      22.378841      62.873915       0.618423       0.477225      -1.016229       0.035922       0.019968       0.055270       0.068876      -0.064616      -0.023022       0.024792       0.023623      -0.167701      -0.063765      -0.037063       0.100828              8.278175       5.780030       1.961143       1.500342       7.695751      -0.405140      11.358743           0.000003
          101              C       3.652014       2.666944      14.612071      -0.042106      37.724740 0.45679954E+03  0.10823659E+05                                 9.764994                            7.113557      -0.016207       1.996480                    0.999373      27.785631      79.009959       0.622269       0.415412      -1.069699      -0.012239      -0.041712       0.020263       0.047961      -0.000795       0.005955       0.005501       0.003922       0.042314      -0.011152      -0.005655       0.016807             11.827453       5.714841       1.810550       1.065945      17.363056      -2.628501      12.404463          -0.000009
          102              C       3.237351       0.343280      16.040421      -0.111621      34.491071 0.45617143E+03  0.10939076E+05                                 9.445354                            7.301687      -0.160004       1.919220                    0.999444      30.288067      90.203270       0.582779       0.438278      -1.042534       0.010791       0.016393      -0.012335       0.023181      -0.022963      -0.026209      -0.019605       0.041209      -0.109141      -0.057143       0.004764       0.052378             10.824998       5.769200       2.225532       2.074825      13.927307       2.575638      12.778489           0.000006
          103              C       3.836631       3.961873      13.886830       0.593768      22.091808 0.25425386E+03  0.52993598E+04                                 7.304150                            5.686881      -0.016339       2.047249                    0.999684      22.664992      64.157534       0.616082       0.476993      -1.014685       0.006302       0.052808      -0.031249       0.061684      -0.029441      -0.020711       0.029768       0.143927      -0.084304      -0.077659      -0.019735       0.097393              8.369035       4.512122       1.110950       0.526418      11.249512      -2.004330       9.345471          -0.000005
          104              C      -0.218973       2.719400      14.702300      -0.088282      27.371068 0.40505439E+03  0.93598299E+04                                 7.882928                            6.753232       0.163365       2.040641                    0.999630      28.254421      80.640686       0.627784       0.422222      -1.060075       0.018911      -0.000517      -0.007742       0.020441      -0.005015      -0.016152       0.005981      -0.012609      -0.043813      -0.024896       0.004922       0.019974              8.170323       5.950833       1.431488       1.491360       8.239370      -0.020139      10.320765          -0.000002
          105              C       1.096815       3.417384       0.056181      -0.128439      28.718251 0.43465547E+03  0.10251948E+05                                 8.206370                            7.060301       0.113582       2.018409                    0.999066      29.289941      85.254720       0.603827       0.430063      -1.052180       0.007371       0.002033      -0.014627       0.016505       0.002284      -0.008104      -0.014407      -0.010506       0.003154      -0.014540      -0.004908       0.019449              8.491120       6.185530       1.207977       1.408935       8.373835      -0.071220      10.913994           0.000010
          106              C       3.083279       7.547553       1.360252      -0.122584      27.896846 0.40075142E+03  0.92264282E+04                                 7.967085                            6.700677       0.290634       2.087658                    0.999560      28.018599      79.559188       0.633219       0.420140      -1.062454       0.021701      -0.019585      -0.006946       0.030046      -0.001796       0.003420       0.004377      -0.005731       0.002990      -0.006865       0.000661       0.006205              8.389076       5.967535       2.216489       1.223051       9.636742      -0.470469       9.562950          -0.000007
          107              C       2.728851       6.277034       1.664990      -0.069738      27.864897 0.39318229E+03  0.90355211E+04                                 8.041090                            6.686619       0.182730       2.056821                    0.999575      27.836183      79.727049       0.625024       0.426433      -1.055419       0.025497       0.001092      -0.015638       0.029930      -0.015372      -0.011831      -0.006044       0.041996      -0.016696      -0.027579      -0.003718       0.031297              8.535946       6.307682       2.350841       1.783467       9.851381       0.149040       9.448774          -0.000010
          108              C       1.683530       4.146987       0.992524      -0.113943      28.546603 0.42585757E+03  0.99980112E+04                                 8.205316                            7.010277       0.134011       2.035173                    0.998530      28.826985      83.844233       0.602864       0.432750      -1.050040       0.015145       0.009971      -0.006629       0.019306      -0.005069      -0.009254      -0.013065       0.010694      -0.026975      -0.022042       0.008404       0.013638              8.533501       6.253997       1.874144       1.253031       9.689189       0.129690       9.657317           0.000001
          109              C      -0.353305       3.283611      13.493566      -0.113118      27.211637 0.39699136E+03  0.91146245E+04                                 7.830490                            6.671710       0.301617       2.090232                    0.999700      27.952188      79.155335       0.634489       0.420460      -1.062685       0.027018      -0.004802      -0.003214       0.027629      -0.002961      -0.000383       0.008517      -0.015618      -0.010669      -0.008243      -0.005926       0.014169              8.115924       5.713694       1.600475       1.180076       8.439304      -0.821917      10.194774          -0.000003
          110              C       2.140634       5.470103       0.735456       0.063320      29.187383 0.40131462E+03  0.92464931E+04                                 8.340478                            6.801997       0.014288       2.031145                    0.999480      26.257755      74.689525       0.614886       0.432334      -1.054442       0.011810      -0.025144       0.017198       0.032672       0.008496      -0.002873      -0.004887      -0.006748      -0.035392      -0.012954      -0.003230       0.016184              8.972636       6.244422       2.718702       1.626188      10.686222       0.466116       9.987264          -0.000002
          111              C       0.396645       3.429191      15.751005       0.059385      30.005413 0.43529988E+03  0.10240217E+05                                 8.528218                            7.107089      -0.180411       1.960209                    0.999103      27.002286      77.728251       0.598355       0.435137      -1.052248      -0.000426      -0.032787       0.010639       0.034473       0.001605       0.007335      -0.004415      -0.011658       0.050862      -0.016421      -0.002889       0.019310              9.048780       6.276678       1.612056       1.863574       8.735947      -0.110500      12.133714          -0.000002
          112              C       2.876309       7.986992       0.085122       0.128103      24.942929 0.32236000E+03  0.70844000E+04                                 7.604334                            6.137002       0.073407       2.051425                    0.999679      25.708740      73.190186       0.636124       0.438130      -1.043088       0.000098      -0.045893      -0.028820       0.054192      -0.023417      -0.014248       0.014137       0.032640      -0.137232      -0.050156      -0.004926       0.055081              8.223241       5.551788       2.318336       1.051100       9.813050      -0.523310       9.304884          -0.000003
          113              C       0.851897       4.721448      15.456483       0.100572      30.337749 0.40563464E+03  0.94522084E+04                                 8.849086                            7.064783      -0.387169       1.887787                    0.998965      27.499626      80.911567       0.569658       0.461417      -1.028514       0.001523       0.019489      -0.057718       0.060939      -0.016144       0.003567       0.001738       0.038899       0.052338      -0.034157       0.014268       0.019889              9.739496       6.529998       2.384876       1.911897      10.091750       0.193126      12.596741           0.000004
          114              C       0.114689       4.584299      13.287570       0.132103      24.546845 0.33579301E+03  0.74694820E+04                                 7.596887                            6.316163      -0.086986       1.999565                    0.999143      26.071356      75.137484       0.618046       0.445519      -1.036766       0.024713      -0.003361       0.037655       0.045166      -0.036624      -0.011234       0.009138       0.059152      -0.023954      -0.043430      -0.010827       0.054257              8.065831       5.585157       1.462039       1.441136       8.070560      -0.891226      10.541776          -0.000002
          115              C       1.465497       5.505007      16.469436       0.116500      30.595296 0.40023584E+03  0.92817070E+04                                 8.817848                            6.947822      -0.335152       1.907751                    0.999091      27.061819      79.055930       0.583958       0.452286      -1.035171       0.030981       0.044337      -0.011611       0.055321       0.000167      -0.007054       0.011574       0.021933      -0.097207      -0.036412       0.008353       0.028058              9.780031       6.542187       2.923533       1.816953      11.099881       0.519452      11.698025           0.000004
          116              C       9.812478       7.316552      10.847969      -0.023998      38.345537 0.43124844E+03  0.10062789E+05                                 9.862767                            6.896598       0.058761       2.028197                    0.999362      27.102041      76.243313       0.634661       0.413593      -1.071879      -0.036885      -0.019241      -0.020204       0.046249      -0.003007      -0.010855      -0.005229      -0.025147       0.002064      -0.019768       0.005459       0.014309             12.423104      19.373168       3.025675       2.872785       5.820907       1.568789      12.075236          -0.000001
          117              C       7.590010       6.267598       9.566029      -0.133561      33.747513 0.48953573E+03  0.11968836E+05                                 9.348759                            7.607232      -0.391689       1.837843                    0.998885      31.243305      94.486118       0.565117       0.443302      -1.037772       0.016067       0.012245       0.011880       0.023436      -0.015600       0.032028      -0.004629      -0.028501      -0.092035      -0.050784       0.009106       0.041678             10.375368      11.595023       0.991250      -2.419481       6.011966       1.628204      13.519116          -0.000007
          118              C       0.002356       7.790633      11.554483       0.604789      24.216590 0.25016782E+03  0.51826212E+04                                 7.773368                            5.633954       0.009905       2.065231                    0.999665      22.178593      62.177979       0.621386       0.475802      -1.017376       0.050274       0.027024       0.034440       0.066662      -0.057519      -0.017467       0.016920      -0.109548      -0.128558      -0.063125      -0.041162       0.104286              9.436424      13.802259       2.786932       1.994404       5.195687      -0.119016       9.311326           0.000005
          119              C       8.744645       6.481466       8.845895      -0.022579      37.495652 0.45252632E+03  0.10697448E+05                                 9.745752                            7.104999       0.011121       2.010104                    0.999402      27.479354      78.052949       0.619376       0.418327      -1.067810       0.002147       0.006815       0.042154       0.042756       0.006522       0.001748      -0.008125      -0.013245      -0.060281      -0.022187       0.001656       0.020531             11.671087      12.663668       1.860743       0.691876       6.197951       2.942278      16.151641          -0.000001
          120              C       8.650786       7.093314      11.549375      -0.128155      35.200257 0.46144187E+03  0.11096104E+05                                 9.557084                            7.332696      -0.194843       1.902703                    0.999506      30.574645      91.151028       0.582923       0.436960      -1.043431      -0.000515      -0.003342      -0.022596       0.022847      -0.028725       0.000583      -0.000027      -0.077682       0.027709      -0.052932       0.009240       0.043692             11.174949      18.168068       2.277751       0.111966       5.564084       0.620225       9.792696          -0.000001
          121              C       8.790642       6.128891       7.374984       0.599644      22.416910 0.25158473E+03  0.52213297E+04                                 7.342121                            5.658328      -0.040518       2.044080                    0.999487      22.378840      62.873915       0.618424       0.477225      -1.016229      -0.019548      -0.036153      -0.055270       0.068876      -0.064873       0.025058      -0.022732      -0.020604      -0.167701      -0.063765      -0.037063       0.100828              8.278171       7.649788       1.982935      -0.422595       5.825994       1.495518      11.358731           0.000003
          122              C       7.528924       6.589299      10.924579      -0.042107      37.724757 0.45679949E+03  0.10823658E+05                                 9.764997                            7.113556      -0.016208       1.996480                    0.999373      27.785638      79.009985       0.622269       0.415412      -1.069699       0.041567       0.012724      -0.020263       0.047961      -0.000841       0.005432       0.006019      -0.003884       0.042314      -0.011152      -0.005655       0.016807             11.827458      17.319290       1.945792      -2.640751       5.758618       1.035240      12.404466          -0.000009
          123              C       9.847599       7.031013       9.496229      -0.111621      34.491057 0.45617146E+03  0.10939077E+05                                 9.445352                            7.301687      -0.160004       1.919220                    0.999444      30.288069      90.203279       0.582779       0.438278      -1.042534      -0.016266      -0.010982       0.012335       0.023181      -0.023437      -0.019298      -0.026436      -0.040127      -0.109141      -0.057142       0.004764       0.052378             10.824994      13.874320       2.319987       2.551280       5.822173       2.104698      12.778489           0.000006
          124              C       6.236235       6.389605      11.649820       0.593768      22.091816 0.25425382E+03  0.52993589E+04                                 7.304152                            5.686880      -0.016339       2.047249                    0.999684      22.664992      64.157534       0.616082       0.476993      -1.014685      -0.052731      -0.006918       0.031249       0.061684      -0.031110       0.030008      -0.020362      -0.142516      -0.084304      -0.077659      -0.019735       0.097393              8.369039      11.222714       1.189155      -2.010334       4.538927       0.503025       9.345475          -0.000006
          125              C       7.431363      10.459413      10.834349      -0.088282      27.371063 0.40505458E+03  0.93598350E+04                                 7.882928                            6.753233       0.163365       2.040641                    0.999630      28.254422      80.640690       0.627784       0.422222      -1.060075       0.000737      -0.018903       0.007742       0.020441      -0.004867       0.006169      -0.016081       0.012840      -0.043813      -0.024896       0.004922       0.019975              8.170321       8.205699       1.457767      -0.037511       5.984505       1.491024      10.320760          -0.000002
          126              C       7.240533       9.633119       8.456036      -0.128439      28.718237 0.43465536E+03  0.10251945E+05                                 8.206367                            7.060300       0.113583       2.018410                    0.999066      29.289936      85.254701       0.603827       0.430063      -1.052180      -0.001947      -0.007394       0.014627       0.016505       0.002405      -0.014311      -0.008272       0.010396       0.003154      -0.014540      -0.004908       0.019448              8.491116       8.345383       1.233145      -0.087641       6.213976       1.408008      10.913990           0.000010
          127              C       3.133793       7.598659       7.151964      -0.122584      27.896840 0.40075124E+03  0.92264236E+04                                 7.967084                            6.700676       0.290634       2.087658                    0.999560      28.018609      79.559232       0.633219       0.420140      -1.062454       0.019837      -0.021471       0.006946       0.030046      -0.001729       0.004337       0.003470       0.005813       0.002990      -0.006865       0.000660       0.006205              8.389075       9.584589       2.258645      -0.484688       6.019691       1.217487       9.562946          -0.000007
          128              C       4.400095       7.967869       6.847227      -0.069738      27.864916 0.39318257E+03  0.90355293E+04                                 8.041095                            6.686622       0.182729       2.056821                    0.999575      27.836190      79.727084       0.625023       0.426433      -1.055419      -0.000795      -0.025508       0.015638       0.029930      -0.015857      -0.005905      -0.011901      -0.041268      -0.016697      -0.027579      -0.003718       0.031297              8.535951       9.796125       2.391499       0.128247       6.362954       1.785082       9.448774          -0.000010
          129              C       6.517817       9.037941       7.519692      -0.113943      28.546613 0.42585807E+03  0.99980254E+04                                 8.205319                            7.010283       0.134011       2.035173                    0.998530      28.826985      83.844237       0.602864       0.432750      -1.050040      -0.009794      -0.015260       0.006629       0.019306      -0.005192      -0.012956      -0.009406      -0.010455      -0.026975      -0.022043       0.008405       0.013638              8.533503       9.645042       1.913660       0.115073       6.298143       1.254456       9.657325           0.000001
          130              C       6.865625      10.587161      12.043084      -0.113118      27.211625 0.39699141E+03  0.91146258E+04                                 7.830488                            6.671711       0.301617       2.090233                    0.999700      27.952180      79.155304       0.634489       0.420460      -1.062685       0.005116      -0.026961       0.003215       0.027629      -0.002778       0.008521      -0.000284       0.015752      -0.010669      -0.008243      -0.005927       0.014169              8.115921       8.401630       1.631797      -0.835611       5.751361       1.170418      10.194773          -0.000003
          131              C       5.200117       8.565449       7.776761       0.063320      29.187376 0.40131454E+03  0.92464906E+04                                 8.340476                            6.801996       0.014288       2.031145                    0.999480      26.257754      74.689519       0.614887       0.432334      -1.054442       0.025280      -0.011516      -0.017198       0.032672       0.008573      -0.004853      -0.002930       0.006350      -0.035392      -0.012954      -0.003230       0.016184              8.972634      10.622251       2.769718       0.447131       6.308383       1.631512       9.987267          -0.000002
          132              C       6.728793       9.835565       9.785644       0.059385      30.005416 0.43530001E+03  0.10240221E+05                                 8.528219                            7.107090      -0.180411       1.960209                    0.999103      27.002287      77.728255       0.598355       0.435137      -1.052248       0.032780       0.000809      -0.010639       0.034473       0.001740      -0.004500       0.007283       0.011580       0.050862      -0.016421      -0.002889       0.019310              9.048780       8.698051       1.640276      -0.132216       6.314581       1.862155      12.133708          -0.000003
          133              C       2.691972       7.800494       8.427094       0.128103      24.942906 0.32235973E+03  0.70843927E+04                                 7.604330                            6.137000       0.073407       2.051426                    0.999679      25.708736      73.190176       0.636124       0.438130      -1.043088       0.045891       0.000437       0.028820       0.054192      -0.023791       0.014302      -0.014082      -0.031539      -0.137232      -0.050156      -0.004926       0.055082              8.223236       9.758435       2.367356      -0.535526       5.606392       1.044930       9.304880          -0.000003
          134              C       5.441929       9.365285      10.080167       0.100572      30.337752 0.40563439E+03  0.94522015E+04                                 8.849086                            7.064781      -0.387169       1.887787                    0.998965      27.499628      80.911576       0.569658       0.461417      -1.028514      -0.019470      -0.001750       0.057718       0.060939      -0.016593       0.001697       0.003587      -0.038135       0.052338      -0.034157       0.014268       0.019888              9.739498      10.035681       2.425727       0.170826       6.586060       1.914019      12.596753           0.000004
          135              C       5.570478      10.104042      12.249080       0.132104      24.546857 0.33579335E+03  0.74694910E+04                                 7.596889                            6.316166      -0.086985       1.999566                    0.999143      26.071353      75.137465       0.618046       0.445519      -1.036766       0.003649      -0.024672      -0.037655       0.045166      -0.037303       0.009268      -0.011127      -0.057429      -0.023953      -0.043430      -0.010827       0.054257              8.065833       8.036149       1.490601      -0.907958       5.619568       1.430652      10.541783          -0.000002
          136              C       4.665575       8.742596       9.067213       0.116500      30.595296 0.40023583E+03  0.92817066E+04                                 8.817847                            6.947822      -0.335152       1.907751                    0.999091      27.061821      79.055935       0.583958       0.452285      -1.035171      -0.043973      -0.031495       0.011611       0.055321      -0.000088       0.011655      -0.006918      -0.021934      -0.097207      -0.036412       0.008354       0.028058              9.780030      11.031115       2.975842       0.498244       6.610939       1.822890      11.698035           0.000004
          137              N       9.695226       5.226895       2.798817      -0.267932      37.694076 0.56839086E+03  0.14098445E+05                                 9.455833                            7.804100      -0.167481       1.963568                    0.997346      29.023192      82.026375       0.614543       0.401818      -1.088249       0.040314       0.130805      -0.026206       0.139363      -0.037472       0.017520       0.012921       0.080158       0.164703      -0.084776       0.023555       0.061221             10.267291       7.211330       1.846402       2.322460       9.063135      -0.447515      14.527407           0.000002
          138              N       8.561829       3.761369       0.878461      -0.259861      38.672354 0.55212923E+03  0.13575427E+05                                 9.578546                            7.669436      -0.139538       1.975850                    0.997484      28.635642      80.177849       0.623557       0.399501      -1.091481      -0.036628       0.047726      -0.130882       0.144047       0.015652      -0.002599       0.039850      -0.020693      -0.223740      -0.086855       0.021967       0.064888             10.584342       7.441482       3.947448       1.295324      13.455540       0.719123      10.856005           0.000003
          139              N       5.531345       1.014204       5.713400      -0.267932      37.694092 0.56839086E+03  0.14098445E+05                                 9.455835                            7.804100      -0.167482       1.963567                    0.997346      29.023189      82.026362       0.614543       0.401818      -1.088249      -0.130327      -0.041836       0.026206       0.139363      -0.038396       0.012716       0.017669      -0.078390       0.164703      -0.084776       0.023555       0.061221             10.267295       9.019852       1.867474      -0.474557       7.254612       2.317089      14.527422           0.000002
          140              N       6.983563       2.164603       7.633756      -0.259861      38.672350 0.55212951E+03  0.13575435E+05                                 9.578547                            7.669439      -0.139538       1.975849                    0.997484      28.635637      80.177835       0.623556       0.399501      -1.091481      -0.048149       0.036069       0.130882       0.144046       0.015889       0.039878      -0.002135       0.019959      -0.223740      -0.086856       0.021967       0.064889             10.584341      13.362725       4.016455       0.703981       7.534296       1.303617      10.856003           0.000003
          141              N       0.703790       5.294019      14.225616      -0.267932      37.694061 0.56839061E+03  0.14098437E+05                                 9.455830                            7.804098      -0.167481       1.963568                    0.997346      29.023185      82.026349       0.614543       0.401818      -1.088249      -0.040314      -0.130805       0.026206       0.139363      -0.037472       0.017520       0.012921       0.080158       0.164702      -0.084776       0.023555       0.061221             10.267288       7.211328       1.846401       2.322459       9.063133      -0.447515      14.527403           0.000002
          142              N       1.837187       6.759545      16.145972      -0.259861      38.672339 0.55212899E+03  0.13575420E+05                                 9.578544                            7.669435      -0.139538       1.975850                    0.997484      28.635635      80.177825       0.623557       0.399501      -1.091481       0.036628      -0.047726       0.130882       0.144046       0.015652      -0.002599       0.039850      -0.020693      -0.223740      -0.086855       0.021967       0.064888             10.584339       7.441480       3.947447       1.295324      13.455536       0.719123      10.856002           0.000003
          143              N       4.867671       9.506710      11.311033      -0.267931      37.694076 0.56839056E+03  0.14098436E+05                                 9.455832                            7.804097      -0.167481       1.963568                    0.997346      29.023181      82.026328       0.614543       0.401818      -1.088250       0.130327       0.041836      -0.026206       0.139363      -0.038396       0.012716       0.017669      -0.078390       0.164703      -0.084776       0.023555       0.061221             10.267291       9.019849       1.867473      -0.474557       7.254609       2.317088      14.527416           0.000002
          144              N       3.415453       8.356311       9.390677      -0.259861      38.672343 0.55212940E+03  0.13575432E+05                                 9.578545                            7.669438      -0.139537       1.975850                    0.997484      28.635634      80.177818       0.623557       0.399501      -1.091481       0.048149      -0.036069      -0.130882       0.144046       0.015889       0.039878      -0.002135       0.019959      -0.223740      -0.086855       0.021967       0.064889             10.584339      13.362721       4.016454       0.703980       7.534294       1.303617      10.856001           0.000003
          145              O       4.970099       7.677211      15.548585      -0.588732      40.784792 0.60895871E+03  0.15063307E+05                                 9.287405                            7.567518       0.316343       2.157262                    0.995019      27.759708      73.398094       0.702139       0.352655      -1.147031       0.023132       0.029367       0.010825       0.038919       0.018558       0.009023       0.040750      -0.013640      -0.137705      -0.063682       0.005926       0.057756             10.407855       8.844889       3.593063       3.306003      10.515277       4.291580      11.863400          -0.000008
          146              O       6.240975       9.462431      15.163662      -0.553783      28.766306 0.44021464E+03  0.10037517E+05                                 7.256224                            6.378041       1.045264       2.385446                    0.999504      26.824015      68.022336       0.775181       0.346530      -1.152437      -0.021392      -0.019273      -0.000197       0.028794      -0.053671      -0.052323      -0.040440      -0.013607      -0.091587      -0.100855       0.031190       0.069666              7.672011       5.182034       1.035568      -0.901089       8.263934      -2.906436       9.570064           0.000006
          147              O       8.470779       1.312486       2.368780      -0.555170      37.989217 0.53883848E+03  0.12978107E+05                                 9.046288                            7.210419       0.130298       2.093803                    0.996315      27.652962      73.077397       0.702845       0.361821      -1.135238      -0.003830      -0.003860       0.035089       0.035508       0.003366      -0.000293      -0.041672       0.007070      -0.143819      -0.067668       0.026769       0.040898             10.635162       6.742729       3.711688      -0.953612      17.643589      -2.279382       7.519168           0.000007
          148              O       7.979198       0.340223       4.306501      -0.559440      33.212250 0.51567869E+03  0.12269673E+05                                 8.156425                            7.001605       0.400840       2.183122                    0.997746      27.364632      71.590146       0.722113       0.356490      -1.140847       0.027303       0.019972      -0.024866       0.041984      -0.045021       0.003853       0.020011       0.064481       0.127827      -0.079811       0.031790       0.048021              8.832466       5.502897      -0.107653      -0.953958       8.511896       2.929646      12.482604           0.000009
          149              O       6.166382       5.563074       2.493228      -0.545119      35.340557 0.58097572E+03  0.14244432E+05                                 8.527037                            7.497720       0.156079       2.111143                    0.994633      27.489841      73.053686       0.688474       0.362854      -1.135580       0.007160       0.013619      -0.002132       0.015533       0.007442      -0.004369       0.051428       0.003416      -0.128793      -0.072396       0.023021       0.049375              9.203561       6.400947       2.256225       0.540233      14.172417       0.764816       7.037319          -0.000009
          150              O       6.839036       6.584753       4.369150      -0.555516      35.321541 0.56483286E+03  0.13726298E+05                                 8.464579                            7.316148       0.415040       2.192911                    0.996381      27.370437      71.983114       0.709245       0.355366      -1.143604      -0.000853       0.008490      -0.019779       0.021541      -0.021153       0.003351      -0.011744       0.070075       0.139800      -0.065202       0.016340       0.048862              9.241876       5.359828      -0.439551       0.779588       8.384111      -2.895537      13.981688          -0.000007
          151              O       2.534358       5.212918       9.988065      -0.588732      40.784798 0.60895852E+03  0.15063302E+05                                 9.287406                            7.567517       0.316343       2.157262                    0.995019      27.759706      73.398090       0.702139       0.352655      -1.147031      -0.029095      -0.023472      -0.010824       0.038919       0.018712       0.040642       0.009497       0.012772      -0.137705      -0.063682       0.005926       0.057756             10.407858      10.431321       3.611554       4.252766       8.928852       3.355791      11.863400          -0.000008
          152              O       0.764069       3.921325      10.372987      -0.553783      28.766298 0.44021440E+03  0.10037510E+05                                 7.256223                            6.378040       1.045264       2.385446                    0.999504      26.824012      68.022331       0.775181       0.346530      -1.152437       0.019022       0.021615       0.000197       0.028794      -0.053497      -0.039827      -0.052791       0.016105      -0.091586      -0.100855       0.031189       0.069666              7.672009       8.239384       1.071201      -2.895737       5.206586      -0.934897       9.570058           0.000006
          153              O       9.431218       2.284184       6.143437      -0.555170      37.989208 0.53883851E+03  0.12978108E+05                                 9.046286                            7.210419       0.130298       2.093803                    0.996315      27.652958      73.077383       0.702845       0.361821      -1.135238       0.003815       0.003875      -0.035089       0.035508       0.003283      -0.041665      -0.000779      -0.007225      -0.143819      -0.067668       0.026769       0.040899             10.635159      17.555597       3.837699      -2.268116       6.830708      -0.980110       7.519171           0.000007
          154              O      10.397687       2.787061       4.205716      -0.559440      33.212249 0.51567857E+03  0.12269670E+05                                 8.156425                            7.001604       0.400839       2.183122                    0.997746      27.364638      71.590169       0.722113       0.356490      -1.140847      -0.019653      -0.027534       0.024866       0.041984      -0.045760       0.019964       0.004086      -0.062365       0.127827      -0.079811       0.031790       0.048021              8.832465       8.513993      -0.072561       2.940561       5.500797      -0.919750      12.482605           0.000009
          155              O       5.154066       4.538891       6.018988      -0.545119      35.340562 0.58097565E+03  0.14244430E+05                                 8.527037                            7.497719       0.156079       2.111143                    0.994633      27.489840      73.053681       0.688474       0.362854      -1.135580      -0.013534      -0.007319       0.002133       0.015533       0.007400       0.051475      -0.003769      -0.003762      -0.128793      -0.072396       0.023021       0.049375              9.203563      14.118789       2.346169       0.758468       6.454582       0.549108       7.037317          -0.000009
          156              O       4.140295       3.854377       4.143066      -0.555516      35.321549 0.56483288E+03  0.13726299E+05                                 8.464580                            7.316148       0.415040       2.192911                    0.996381      27.370439      71.983121       0.709245       0.355366      -1.143604      -0.008499       0.000754       0.019779       0.021541      -0.021964      -0.011782       0.003214      -0.069070       0.139801      -0.065202       0.016340       0.048862              9.241878       8.393947      -0.404192      -2.904429       5.349996       0.745794      13.981691          -0.000007
          157              O       5.428917       2.843703       1.475848      -0.588732      40.784793 0.60895874E+03  0.15063308E+05                                 9.287405                            7.567517       0.316344       2.157262                    0.995019      27.759709      73.398096       0.702139       0.352655      -1.147031      -0.023132      -0.029367      -0.010824       0.038919       0.018558       0.009023       0.040750      -0.013640      -0.137705      -0.063682       0.005926       0.057756             10.407855       8.844888       3.593063       3.306003      10.515277       4.291579      11.863400          -0.000008
          158              O       4.158041       1.058483       1.860771      -0.553783      28.766299 0.44021450E+03  0.10037513E+05                                 7.256222                            6.378040       1.045265       2.385446                    0.999504      26.824013      68.022325       0.775181       0.346530      -1.152437       0.021392       0.019273       0.000197       0.028794      -0.053670      -0.052323      -0.040440      -0.013607      -0.091587      -0.100855       0.031189       0.069666              7.672009       5.182033       1.035568      -0.901089       8.263932      -2.906436       9.570062           0.000006
          159              O       1.928237       9.208428      14.655653      -0.555170      37.989212 0.53883839E+03  0.12978104E+05                                 9.046287                            7.210418       0.130298       2.093803                    0.996315      27.652959      73.077389       0.702845       0.361821      -1.135238       0.003830       0.003860      -0.035089       0.035508       0.003366      -0.000293      -0.041672       0.007070      -0.143819      -0.067668       0.026769       0.040898             10.635161       6.742728       3.711687      -0.953612      17.643588      -2.279382       7.519168           0.000007
          160              O       2.419818      10.180691      12.717932      -0.559440      33.212260 0.51567889E+03  0.12269679E+05                                 8.156428                            7.001606       0.400839       2.183122                    0.997746      27.364635      71.590161       0.722113       0.356490      -1.140847      -0.027303      -0.019972       0.024866       0.041984      -0.045021       0.003853       0.020011       0.064481       0.127827      -0.079811       0.031790       0.048021              8.832468       5.502899      -0.107653      -0.953958       8.511898       2.929647      12.482608           0.000009
          161              O       4.232634       4.957840      14.531205      -0.545119      35.340555 0.58097567E+03  0.14244430E+05                                 8.527036                            7.497720       0.156079       2.111143                    0.994633      27.489840      73.053683       0.688474       0.362854      -1.135580      -0.007161      -0.013618       0.002133       0.015533       0.007442      -0.004369       0.051428       0.003416      -0.128793      -0.072396       0.023021       0.049375              9.203560       6.400947       2.256225       0.540233      14.172416       0.764816       7.037318          -0.000009
          162              O       3.559980       3.936161      12.655283      -0.555516      35.321550 0.56483304E+03  0.13726303E+05                                 8.464580                            7.316149       0.415040       2.192911                    0.996381      27.370441      71.983129       0.709245       0.355366      -1.143604       0.000853      -0.008489       0.019779       0.021541      -0.021153       0.003351      -0.011744       0.070075       0.139801      -0.065202       0.016340       0.048862              9.241877       5.359829      -0.439551       0.779588       8.384113      -2.895538      13.981691          -0.000007
          163              O       7.864658       5.307996       7.036368      -0.588732      40.784792 0.60895842E+03  0.15063299E+05                                 9.287405                            7.567516       0.316343       2.157262                    0.995019      27.759704      73.398082       0.702139       0.352655      -1.147031       0.029096       0.023472       0.010824       0.038919       0.018712       0.040642       0.009497       0.012772      -0.137705      -0.063682       0.005926       0.057756             10.407856      10.431320       3.611553       4.252765       8.928851       3.355790      11.863398          -0.000008
          164              O       9.634947       6.599589       6.651446      -0.553783      28.766302 0.44021447E+03  0.10037512E+05                                 7.256223                            6.378040       1.045263       2.385446                    0.999504      26.824014      68.022338       0.775181       0.346530      -1.152437      -0.019022      -0.021615      -0.000197       0.028794      -0.053497      -0.039827      -0.052791       0.016105      -0.091586      -0.100855       0.031190       0.069666              7.672010       8.239384       1.071201      -2.895737       5.206587      -0.934898       9.570059           0.000006
          165              O       0.967798       8.236730      10.880996      -0.555170      37.989218 0.53883867E+03  0.12978113E+05                                 9.046288                            7.210420       0.130297       2.093803                    0.996315      27.652960      73.077395       0.702845       0.361821      -1.135238      -0.003815      -0.003875       0.035089       0.035508       0.003283      -0.041665      -0.000779      -0.007225      -0.143818      -0.067667       0.026769       0.040899             10.635162      17.555602       3.837700      -2.268116       6.830710      -0.980111       7.519173           0.000007
          166              O       0.001329       7.733853      12.818717      -0.559440      33.212233 0.51567828E+03  0.12269661E+05                                 8.156423                            7.001602       0.400839       2.183122                    0.997746      27.364630      71.590143       0.722113       0.356490      -1.140847       0.019653       0.027534      -0.024866       0.041984      -0.045760       0.019964       0.004086      -0.062365       0.127827      -0.079811       0.031790       0.048021              8.832463       8.513990      -0.072561       2.940559       5.500795      -0.919750      12.482602           0.000009
          167              O       5.244950       5.982023      11.005445      -0.545119      35.340569 0.58097582E+03  0.14244435E+05                                 8.527038                            7.497720       0.156080       2.111143                    0.994633      27.489844      73.053695       0.688474       0.362854      -1.135580       0.013534       0.007319      -0.002133       0.015533       0.007400       0.051475      -0.003769      -0.003762      -0.128793      -0.072396       0.023021       0.049375              9.203564      14.118791       2.346170       0.758468       6.454583       0.549108       7.037318          -0.000009
          168              O       6.258721       6.666537      12.881367      -0.555516      35.321555 0.56483298E+03  0.13726302E+05                                 8.464580                            7.316148       0.415040       2.192911                    0.996381      27.370442      71.983129       0.709245       0.355366      -1.143604       0.008499      -0.000754      -0.019779       0.021541      -0.021964      -0.011782       0.003214      -0.069070       0.139800      -0.065202       0.016340       0.048862              9.241879       8.393948      -0.404192      -2.904430       5.349996       0.745794      13.981692          -0.000007
          169              O       3.066650       7.122699      12.768325      -0.954090      55.829489 0.12678493E+04  0.37661621E+05                                11.301663                           10.720461      -0.219226       1.876014                    0.996224      36.581548     105.897568       0.606574       0.339931      -1.157940      -0.033542       0.033154       0.000000       0.047162       0.002018       0.004596       0.004649      -0.000048       0.009581      -0.004875      -0.003615       0.008490             12.004282      12.121247      -2.008132      -0.766448      12.074436      -0.775429      11.817163          -0.000005
          170              O       7.332366       3.398215       4.256108      -0.954090      55.829484 0.12678491E+04  0.37661616E+05                                11.301663                           10.720461      -0.219226       1.876014                    0.996224      36.581546     105.897564       0.606574       0.339931      -1.157940       0.033542      -0.033153      -0.000000       0.047162       0.002018       0.004596       0.004649      -0.000048       0.009581      -0.004875      -0.003615       0.008490             12.004282      12.121247      -2.008131      -0.766448      12.074436      -0.775429      11.817163          -0.000005

******************************************************
Auxiliary information for the entire system
The total spin magnetic moment of the unit cell is   -0.000038
The total net atomic charge of the unit cell is   0.000001
Accuracy of reproducing the electrostatic potential in the unit cell:
  The inner radius (bohr) =    5.0000
  The outer radius (bohr) =   12.0000
  Valid grid points have density less than (e/(bohr^3)) =    0.0001
  The number of valid grid points were=         3404
  The rms potential error without charges in kcal/mol is=      3.39189
  The rms potential error with partial charges in kcal/mol is=      1.42537
  The RRMSE value at monopole order=      0.42023
  The rms potential error with partial charges and cloud penetration in kcal/mol is=      1.41004
  The RRMSE value at monopole order with cloud penetration is=      0.41571
  The rms potential error with partial charges and atomic dipoles in kcal/mol is=      0.39687
  The RRMSE value at dipole order=      0.11701
  The rms potential error with partial charges, atomic dipoles and cloud penetration in kcal/mol is=      0.38302
  The RRMSE value at dipole order with cloud penetration=      0.11292

******************************************************
The electron densities and ab initio electrostatic potential were computed in VASP using the PBE functional and
projector augmented wave method. See the main text of the journal article for a description of computational details.
The atomic charges, dipoles, and quadrupoles were computed with the DDEC6 method as described in
(a) T. A. Manz and N. Gabaldon Limas, RSC Adv. 6 (2016) 47771-47801 DOI: 10.1039/c6ra04656h
(b) N. Gabaldon Limas and T. A. Manz, RSC Adv. 8 (2018) 2678-2707 DOI: 10.1039/c7ra11829e.
For each atom in the material, the electron cloud parameters were fit to the spherically averaged atom-in-material
electron density using radial positions for which this density was between 10^-4 and 10^-2 electrons per cubic bohr.
The polarizabilities, dispersion coefficients, and quantum Drude oscillator (QDO) parameters were fit using the MCLF method.
The magnetic structure of the system was optimized in VASP from the default ferromagnetic initial guess using spin polarization.
The atomic spin moments (ASMs) were computed on this optimized magnetic structure using the DDEC6 partition as inputs
to the method of T. A. Manz and D. S. Sholl, J. Chem. Theory Comput. 7 (2011) 4146-4164 DOI: 10.1021/ct200539n.
The RMSE and RRMSE were computed using a uniform grid with Ewald summation.
