# Supplementary material for: A collection of forcefield precursors for metal–organic frameworks
Source: RSC Adv. 2019 Nov 13;9(63):36492–507. doi: 10.1039/c9ra07327b (PMC9075174; doi:10.1039/c9ra07327b)
Supplement: RA-009-C9RA07327B-s4262 [file RA-009-C9RA07327B-s4262.xyz]

  108
jmolscript: load "" {1 1 1} spacegroup "x,y,z" unitcell [{     10.063100     0.000000     0.000000 }, {     -3.354332    14.123744     0.000000 }, {      3.354357     7.061863    12.231519 }]
Cu     2.715050    16.415670     6.719385     0.398613
Cu     9.423771    11.735061     6.886957     0.398557
Cu     6.069402    14.220484    10.856696     0.398470
Cu     7.348075     4.769937     5.512134     0.398613
Cu     0.639354     9.450546     5.344562     0.398559
Cu     3.993723     6.965123     1.374823     0.398471
H      4.656215    15.124405     8.460542     0.053171
H      1.234756    15.880729    11.399776     0.138212
H      0.960040    16.285376     9.152846     0.086273
H     -0.630268     8.083724     0.923480     0.321902
H      0.897310     7.579507     0.578551     0.326693
H      7.220608     2.329003     3.559372     0.073625
H      2.373916    15.793874     3.837028     0.104919
H      5.919452     3.110752     3.152062     0.107322
H      1.301848    13.888578     7.134645     0.052568
H      7.943504    16.055868     5.010030     0.138335
H      7.668774    13.907646     5.783062     0.084999
H      2.724080     3.819763     4.769069     0.320405
H      4.251657     3.773154     5.378199     0.325887
H     10.574980     8.979870     8.434856     0.073561
H      9.082622     9.549763     8.866628     0.105598
H      9.273820     8.236255     7.961496     0.108123
H      8.010576    13.358231     8.867851     0.051972
H      4.589117    10.434616     8.053232     0.137881
H      4.314395    12.178191     9.527130     0.086015
H      6.078456     9.282120     6.538970     0.321739
H      7.606037     9.832946     6.274769     0.325160
H      3.866267     9.876734     0.237291     0.073489
H      5.728268    17.027577    11.759382     0.104628
H      2.565106     9.838599     1.117961     0.108083
H      5.406910     6.061202     3.770977     0.053171
H      8.828369     5.304878     0.831743     0.138212
H      9.103085     4.900231     3.078673     0.086273
H     10.693393    13.101883    11.308039     0.321901
H      9.165815    13.606100    11.652968     0.326693
H      2.842517    18.856604     8.672147     0.073625
H      7.689209     5.391733     8.394491     0.104919
H      4.143673    18.074855     9.079457     0.107322
H      8.761277     7.297029     5.096874     0.052568
H      2.119621     5.129739     7.221489     0.138335
H      2.394351     7.277961     6.448457     0.084999
H      7.339045    17.365844     7.462450     0.320405
H      5.811468    17.412453     6.853320     0.325887
H     -0.511855    12.205737     3.796663     0.073561
H      0.980503    11.635844     3.364891     0.105599
H      0.789305    12.949352     4.270023     0.108123
H      2.052549     7.827376     3.363668     0.051972
H      5.474008    10.750991     4.178287     0.137881
H      5.748730     9.007416     2.704389     0.086015
H      3.984669    11.903487     5.692549     0.321740
H      2.457088    11.352661     5.956750     0.325160
H      6.196858    11.308873    11.994228     0.073489
H      4.334857     4.158030     0.472137     0.104628
H      7.498019    11.347008    11.113558     0.108083
C      1.943199    15.715482    10.788200    -0.340345
C      3.947772    15.276941     9.074564     0.198340
C      1.788231    15.948525     9.469642     0.071390
C      3.195047    15.223975    11.252997     0.474408
C      6.221342     2.534503     3.802779    -0.219264
C     -1.411156    15.608852     5.458927    -0.342558
C      0.593408    14.344069     6.695534     0.198831
C      8.496968    14.350426     5.916386     0.074455
C     -0.159305    16.257131     5.652185     0.473463
C      9.575715     9.087917     8.135183    -0.221620
C      5.297560    11.046880     8.215911    -0.339892
C      7.302133    12.750203     8.692941     0.199094
C      5.142589    12.072264     9.077010     0.071522
C      6.549411    10.890107     7.557856     0.473466
C      2.867000     9.563187     0.293556    -0.220264
C      8.119926     5.470125     1.443319    -0.340345
C      6.115353     5.908666     3.156955     0.198340
C      8.274894     5.237082     2.761877     0.071390
C      6.868078     5.961632     0.978522     0.474408
C      3.841783    18.651104     8.428740    -0.219264
C     11.474281     5.576755     6.772592    -0.342558
C      9.469717     6.841538     5.535985     0.198831
C      1.566157     6.835181     6.315133     0.074455
C     10.222430     4.928476     6.579334     0.473463
C      0.487410    12.097690     4.096336    -0.221620
C      4.765565    10.138727     4.015608    -0.339892
C      2.760992     8.435404     3.538578     0.199094
C      4.920536     9.113343     3.154509     0.071522
C      3.513714    10.295500     4.673663     0.473466
C      7.196125    11.622420    11.937963    -0.220264
N      2.803599    15.736669     8.569402    -0.281603
N      4.199346    14.997290    10.346642    -0.388945
N      0.058049     7.918477     0.289887    -0.623150
N     -0.550768    13.676723     6.549978    -0.281946
N      0.844989    15.585547     6.301679    -0.388299
N      3.412394     3.353679     5.228974    -0.619445
N      6.157958    12.957822     9.343657    -0.281219
N      7.553710    11.788377     7.814717    -0.388081
N      6.766773     9.913451     6.712658    -0.620727
N      7.259526     5.448938     3.662117    -0.281602
N      5.863779     6.188317     1.884877    -0.388945
N     10.005076    13.267130    11.941632    -0.623150
N      0.550793     7.508884     5.681541    -0.281947
N      9.218136     5.600060     5.929840    -0.388299
N      6.650731    17.831928     7.002545    -0.619445
N      3.905167     8.227785     2.887862    -0.281219
N      2.509415     9.397230     4.416802    -0.388081
N      3.296352    11.272156     5.518861    -0.620727
O      6.219328     3.223035     5.051617    -0.501925
O      9.573707     9.825177     6.914478    -0.500897
O      2.864984     8.137395     0.265424    -0.500990
O      3.843797    17.962572     7.179902    -0.501925
O      0.489418    11.360430     5.317041    -0.500897
O      7.198141    13.048212    11.966095    -0.500990

The following XYZ coordinates are in angstroms. Other properties are in atomic units.
The sperically averaged electron density of each atom fit to a function of the form exp(a - br)
eigen_1, eigen_2 and eigen_3 are the three eigenvalues of traceless quadrupole moment tensor
  atom number  atomic symbol              X              Y              Z     net charge C6 coefficient C8 coefficient C10 coefficient fluctuating dipole atomic polarizability isotropic forcefield polarizability              a              b squared Pearson coefficient          <r^3>          <r^4>         wp_QDO          m_QDO          q_QDO       dipole_x       dipole_y       dipole_z         dipole            Qxy            Qxz            Qyz     Q(x^2-y^2)  Q(3z^2 - R^2)        eigen_1        eigen_2        eigen_3 static polarizability      alpha(xx)      alpha(xy)      alpha(xz)      alpha(yy)      alpha(yz)      alpha(zz) atomic spin moment
            1             Cu       2.715050      16.415670       6.719385       0.398613      96.181140 0.16021250E+04  0.49391892E+05                                18.455969                           14.104346       0.668503       2.018832                    0.997771      52.317865     143.888897       0.426684       0.465630      -1.093460       0.000850       0.102028      -0.024816       0.105006       0.044270       0.007521      -0.011457       0.009077       0.169685      -0.074186       0.016118       0.058068             23.220535      20.105490       8.528195       2.267841      21.455474      -7.737711      28.100642          -0.135716
            2             Cu       9.423771      11.735061       6.886957       0.398557      96.175902 0.16023495E+04  0.49399776E+05                                18.454828                           14.104917       0.673662       2.020067                    0.997823      52.322318     143.895258       0.426701       0.465602      -1.093493       0.001254      -0.071964      -0.076313       0.104900      -0.014945      -0.042518      -0.033340      -0.067491      -0.061791      -0.074437       0.016147       0.058290             23.217135      20.105891      -2.295489      -8.519788      33.129598       0.990132      16.415918          -0.135857
            3             Cu       6.069402      14.220484      10.856696       0.398470      96.157680 0.16016784E+04  0.49373501E+05                                18.451495                           14.100924       0.672490       2.019907                    0.997781      52.316033     143.865886       0.426812       0.465534      -1.093543       0.000439      -0.029380       0.100617       0.104819      -0.029577       0.033507       0.043482      -0.046581      -0.003825      -0.073251       0.016439       0.056812             23.214882      20.102877      -6.226766       6.252503      19.734763       6.743019      29.807005          -0.135996
            4             Cu       7.348075       4.769937       5.512134       0.398613      96.181098 0.16021243E+04  0.49391862E+05                                18.455961                           14.104340       0.668503       2.018833                    0.997771      52.317863     143.888861       0.426684       0.465630      -1.093460      -0.000849      -0.102028       0.024816       0.105006       0.044269       0.007522      -0.011458       0.009076       0.169682      -0.074185       0.016117       0.058068             23.220523      20.105480       8.528191       2.267839      21.455464      -7.737706      28.100626          -0.135716
            5             Cu       0.639354       9.450546       5.344562       0.398559      96.175786 0.16023471E+04  0.49399684E+05                                18.454814                           14.104906       0.673662       2.020067                    0.997823      52.322282     143.895122       0.426701       0.465602      -1.093493      -0.001253       0.071964       0.076312       0.104900      -0.014948      -0.042518      -0.033341      -0.067489      -0.061785      -0.074438       0.016149       0.058289             23.217117      20.105874      -2.295486      -8.519780      33.129572       0.990130      16.415905          -0.135860
            6             Cu       3.993723       6.965123       1.374823       0.398471      96.157532 0.16016756E+04  0.49373390E+05                                18.451474                           14.100910       0.672489       2.019907                    0.997781      52.315997     143.865727       0.426812       0.465534      -1.093543      -0.000439       0.029379      -0.100617       0.104819      -0.029577       0.033502       0.043481      -0.046584      -0.003828      -0.073248       0.016435       0.056813             23.214854      20.102853      -6.226757       6.252496      19.734739       6.743008      29.806969          -0.135997
            7              H       4.656215      15.124405       8.460542       0.053171       1.657369 0.13304821E+02  0.14962723E+03                                 2.358572                            2.162605      -1.738113       2.034444                    0.990678       4.564274      14.070849       0.413169       1.318186      -0.697597       0.039129      -0.004188      -0.031565       0.050448      -0.002153      -0.019219       0.000122       0.009429       0.007561      -0.016431      -0.005875       0.022306              2.454192       2.783718      -0.321974      -0.669979       2.027209       0.020217       2.551648           0.002197
            8              H       1.234756      15.880729      11.399776       0.138212       1.230410 0.91768343E+01  0.92622041E+02                                 1.861692                            1.746323      -1.100968       2.360732                    0.997469       3.425692       9.516586       0.486964       1.246199      -0.718378      -0.024828       0.009777       0.017021       0.031650      -0.013158       0.001923      -0.002741       0.029979       0.038234      -0.026409       0.010417       0.015992              1.919691       2.176622      -0.065430      -0.546420       1.482247      -0.009112       2.100205           0.000912
            9              H       0.960040      16.285376       9.152846       0.086273       1.372622 0.10307710E+02  0.10696031E+03                                 1.987170                            1.838062      -1.050720       2.362895                    0.996846       3.648633      10.232779       0.480237       1.229107      -0.721823      -0.042649       0.017790      -0.010376       0.047362      -0.012366      -0.002842      -0.003187       0.036427       0.010443      -0.024299       0.003834       0.020465              2.068725       2.580308      -0.331485       0.480537       1.660046      -0.215628       1.965820           0.002262
           10              H      -0.630268       8.083724       0.923480       0.321902       0.744455 0.49505531E+01  0.43699492E+02                                 1.460507                            1.383141      -1.131677       2.460586                    0.999404       2.628960       7.297907       0.478821       1.449140      -0.677893      -0.022128       0.009392       0.019406       0.030894      -0.015043      -0.002572      -0.002027       0.031681       0.029141      -0.026922       0.009574       0.017348              1.509324       1.618074      -0.005245      -0.374152       1.174900       0.013969       1.734999           0.000367
           11              H       0.897310       7.579507       0.578551       0.326693       0.779315 0.53077792E+01  0.48474525E+02                                 1.567847                            1.473736      -1.600060       2.201117                    0.996908       3.169772       9.449162       0.437067       1.534467      -0.657259       0.015142      -0.005644       0.008865       0.018432      -0.007919      -0.000797      -0.003717      -0.007275       0.058292      -0.018621      -0.001344       0.019965              1.624200       2.091054      -0.157547       0.286388       1.266761      -0.100880       1.514787           0.000503
           12              H       7.220608       2.329003       3.559372       0.073625       2.072586 0.19128854E+02  0.22932976E+03                                 2.524598                            2.427086      -1.318053       2.189423                    0.998046       4.320137      12.597264       0.442407       1.154816      -0.740663       0.018880       0.009058       0.009244       0.022890       0.004433       0.012936       0.003581       0.008914       0.004191      -0.010441      -0.006585       0.017027              2.520004       3.350166      -0.223082      -0.401893       2.122132       0.028725       2.087715           0.000516
           13              H       2.373916      15.793874       3.837028       0.104919       1.402846 0.10812132E+02  0.11366290E+03                                 2.029013                            1.885166      -1.163909       2.302701                    0.997276       3.750633      10.624111       0.472694       1.232591      -0.720550      -0.013180      -0.020726       0.008752       0.026074       0.004483      -0.004595       0.002836      -0.011826       0.013151      -0.011377       0.004444       0.006933              2.095827       1.961777       0.669229      -0.117598       2.698239      -0.113765       1.627465          -0.001085
           14              H       5.919452       3.110752       3.152062       0.107322       1.039896 0.76080459E+01  0.74143615E+02                                 1.741741                            1.644204      -0.963689       2.423851                    0.998054       3.528739      10.011806       0.471667       1.332508      -0.698150      -0.006126       0.027783      -0.011345       0.030629      -0.002807      -0.002297       0.002919      -0.016943       0.013518      -0.011390       0.002322       0.009068              1.794286       1.480131      -0.170732       0.213672       1.929585      -0.560273       1.973141          -0.000212
           15              H       1.301848      13.888578       7.134645       0.052568       1.659789 0.13325603E+02  0.14987554E+03                                 2.357648                            2.161826      -1.725445       2.038840                    0.990715       4.566146      14.063845       0.414072       1.315182      -0.698200       0.039428      -0.025604       0.019387       0.050853      -0.015689       0.011449      -0.003659       0.003421      -0.010772      -0.016552      -0.005785       0.022337              2.453198       2.782526      -0.419060       0.613441       2.402112      -0.237104       2.174957           0.002202
           16              H       7.943504      16.055868       5.010030       0.138335       1.228660 0.91622189E+01  0.92434505E+02                                 1.859480                            1.744578      -1.099887       2.361218                    0.997485       3.424723       9.510766       0.487373       1.245694      -0.718476      -0.025152       0.009782      -0.016929       0.031858       0.008271       0.010425      -0.013519       0.001945      -0.045112      -0.026403       0.010452       0.015951              1.917237       2.173620      -0.439140       0.328908       1.951050      -0.262242       1.627041           0.000913
           17              H       7.668774      13.907646       5.783062       0.084999       1.375935 0.10333221E+02  0.10724614E+03                                 1.986319                            1.837147      -1.035808       2.367935                    0.997017       3.653364      10.232970       0.481811       1.224852      -0.722754      -0.043039      -0.018120      -0.010318       0.047824       0.003783       0.012302      -0.008665       0.016212      -0.050703      -0.024505       0.003869       0.020637              2.067885       2.579519       0.581970       0.046850       2.075159      -0.024461       1.548978           0.002274
           18              H       2.724080       3.819763       4.769069       0.320405       0.749234 0.49889325E+01  0.44119721E+02                                 1.466238                            1.388050      -1.131752       2.459313                    0.999407       2.637424       7.326185       0.478241       1.448218      -0.678058      -0.022575       0.012240      -0.018086       0.031410       0.005250       0.014343      -0.012207       0.007163      -0.045088      -0.027063       0.009628       0.017435              1.515533       1.625218      -0.324010       0.193270       1.589457      -0.251397       1.331923           0.000368
           19              H       4.251657       3.773154       5.378199       0.325887       0.781921 0.53283506E+01  0.48708277E+02                                 1.571191                            1.476434      -1.599885       2.200795                    0.996848       3.175076       9.468670       0.436747       1.534145      -0.657310       0.015217       0.010694       0.000638       0.018610       0.003248       0.007283      -0.009079      -0.029379      -0.008605      -0.018538      -0.001231       0.019769              1.627880       2.097203       0.328409      -0.006583       1.543078      -0.057046       1.243360           0.000504
           20              H      10.574980       8.979870       8.434856       0.073561       2.067799 0.19075851E+02  0.22853496E+03                                 2.520697                            2.423743      -1.316491       2.190501                    0.998069       4.316145      12.581098       0.442707       1.154837      -0.740663       0.018954       0.003577      -0.012296       0.022874       0.008792      -0.010377      -0.004653       0.007054      -0.001257      -0.010321      -0.006643       0.016964              2.516014       3.343296      -0.235857       0.393093       2.068989       0.000620       2.135757           0.000515
           21              H       9.082622       9.549763       8.866628       0.105598       1.396453 0.10754347E+02  0.11291023E+03                                 2.023467                            1.880666      -1.161946       2.304123                    0.997331       3.742513      10.596192       0.473027       1.233305      -0.720406      -0.013318       0.017661       0.013488       0.025908      -0.006113      -0.001408      -0.001616      -0.009633       0.018800      -0.011140       0.004328       0.006812              2.089787       1.956464      -0.434205      -0.518117       1.988040       0.517845       2.324858          -0.001085
           22              H       9.273820       8.236255       7.961496       0.108123       1.036206 0.75760536E+01  0.73753428E+02                                 1.737575                            1.640746      -0.964305       2.423745                    0.998058       3.522653       9.988934       0.472168       1.332511      -0.698155      -0.005923      -0.023865      -0.018084       0.030522      -0.000326       0.003628      -0.000607      -0.012743       0.025259      -0.011254       0.002103       0.009150              1.789766       1.477189       0.269139       0.040752       2.439860       0.259894       1.452250          -0.000212
           23              H       8.010576      13.358231       8.867851       0.051972       1.655179 0.13278221E+02  0.14916545E+03                                 2.350681                            2.156039      -1.712411       2.044205                    0.990716       4.556910      14.013490       0.415311       1.312818      -0.698721       0.039510       0.029915       0.012711       0.051162       0.017791       0.007695       0.003384       0.003410      -0.012407      -0.016478      -0.005878       0.022356              2.445634       2.773421       0.737367       0.055999       2.429647       0.215715       2.133836           0.002205
           24              H       4.589117      10.434616       8.053232       0.137881       1.230546 0.91783146E+01  0.92638784E+02                                 1.861547                            1.746251      -1.101441       2.360484                    0.997478       3.426970       9.519580       0.487073       1.245896      -0.718437      -0.025160      -0.019477      -0.000166       0.031818       0.005108      -0.012435       0.016362       0.006312      -0.031189      -0.026641       0.010648       0.015993              1.919509       2.176350       0.505639       0.216424       1.937600       0.272057       1.644577           0.000915
           25              H       4.314395      12.178191       9.527130       0.086015       1.371794 0.10300160E+02  0.10685976E+03                                 1.986184                            1.837263      -1.052243       2.362458                    0.996834       3.647891      10.228809       0.480403       1.228938      -0.721866      -0.042694       0.000212       0.020612       0.047409       0.008708      -0.009278       0.011681       0.021288      -0.034541      -0.024283       0.003846       0.020437              2.067637       2.578641      -0.250250      -0.526860       1.701948       0.240042       1.922321           0.002261
           26              H       6.078456       9.282120       6.538970       0.321739       0.745500 0.49584877E+01  0.43786162E+02                                 1.461701                            1.384088      -1.129877       2.460928                    0.999417       2.630809       7.303937       0.478750       1.448803      -0.677947      -0.022122      -0.021487      -0.001380       0.030871       0.009902      -0.011748       0.014338       0.010858      -0.033847      -0.027108       0.009623       0.017485              1.510647       1.619847       0.327490       0.182870       1.608506       0.235853       1.303589           0.000367
           27              H       7.606037       9.832946       6.274769       0.325160       0.784143 0.53472784E+01  0.48921948E+02                                 1.573653                            1.478642      -1.602544       2.198834                    0.996886       3.180595       9.487357       0.436627       1.533291      -0.657437       0.015371      -0.004687      -0.009656       0.018748       0.004678      -0.006521       0.012932      -0.023187       0.010812      -0.018707      -0.001292       0.019999              1.630520       2.100597      -0.170483      -0.281694       1.369954       0.158874       1.421009           0.000504
           28              H       3.866267       9.876734       0.237291       0.073489       2.068551 0.19082341E+02  0.22861976E+03                                 2.520688                            2.423640      -1.312462       2.191813                    0.998035       4.316649      12.580533       0.442882       1.154345      -0.740782       0.019068      -0.012452       0.003021       0.022973      -0.013497      -0.002415       0.001034       0.000845      -0.019820      -0.010444      -0.006618       0.017062              2.516029       3.343823       0.458411       0.007506       2.118260      -0.029277       2.086004           0.000515
           29              H       5.728268      17.027577      11.759382       0.104628       1.399442 0.10779929E+02  0.11322572E+03                                 2.024724                            1.881595      -1.154861       2.306709                    0.997306       3.746380      10.603113       0.473488       1.231595      -0.720786      -0.013316       0.002928      -0.022559       0.026360       0.001910       0.006009      -0.001126      -0.014461       0.004038      -0.011138       0.004293       0.006844              2.091211       1.957540      -0.231874       0.635996       1.793082      -0.405328       2.523011          -0.001086
           30              H       2.565106       9.838599       1.117961       0.108083       1.038513 0.75975869E+01  0.74030019E+02                                 1.741532                            1.644146      -0.969209       2.421891                    0.998019       3.527624      10.013946       0.471126       1.334248      -0.697792      -0.005759      -0.004376       0.029646       0.030516       0.003291      -0.001493      -0.002212      -0.017943       0.009459      -0.011216       0.002210       0.009006              1.794003       1.480081      -0.099662      -0.254411       1.477096       0.298898       2.424832          -0.000212
           31              H       5.406910       6.061202       3.770977       0.053171       1.657368 0.13304807E+02  0.14962703E+03                                 2.358571                            2.162604      -1.738112       2.034445                    0.990678       4.564271      14.070836       0.413169       1.318186      -0.697597      -0.039129       0.004188       0.031565       0.050448      -0.002153      -0.019219       0.000122       0.009429       0.007561      -0.016431      -0.005875       0.022306              2.454190       2.783716      -0.321974      -0.669979       2.027208       0.020217       2.551647           0.002197
           32              H       8.828369       5.304878       0.831743       0.138212       1.230410 0.91768303E+01  0.92621994E+02                                 1.861692                            1.746323      -1.100967       2.360732                    0.997469       3.425691       9.516584       0.486964       1.246200      -0.718378       0.024828      -0.009777      -0.017021       0.031650      -0.013158       0.001923      -0.002741       0.029979       0.038234      -0.026409       0.010417       0.015992              1.919691       2.176621      -0.065430      -0.546420       1.482247      -0.009112       2.100205           0.000912
           33              H       9.103085       4.900231       3.078673       0.086273       1.372621 0.10307704E+02  0.10696023E+03                                 1.987169                            1.838062      -1.050719       2.362896                    0.996846       3.648632      10.232775       0.480238       1.229107      -0.721823       0.042649      -0.017790       0.010376       0.047362      -0.012366      -0.002842      -0.003187       0.036427       0.010443      -0.024299       0.003834       0.020465              2.068724       2.580307      -0.331485       0.480537       1.660046      -0.215628       1.965820           0.002262
           34              H      10.693393      13.101883      11.308039       0.321901       0.744455 0.49505493E+01  0.43699453E+02                                 1.460508                            1.383141      -1.131677       2.460586                    0.999404       2.628959       7.297905       0.478820       1.449141      -0.677893       0.022128      -0.009392      -0.019406       0.030894      -0.015043      -0.002572      -0.002027       0.031681       0.029141      -0.026922       0.009574       0.017348              1.509324       1.618074      -0.005245      -0.374152       1.174900       0.013969       1.734999           0.000367
           35              H       9.165815      13.606100      11.652968       0.326693       0.779315 0.53077778E+01  0.48474512E+02                                 1.567847                            1.473736      -1.600059       2.201117                    0.996908       3.169772       9.449164       0.437066       1.534468      -0.657259      -0.015142       0.005644      -0.008865       0.018432      -0.007919      -0.000797      -0.003717      -0.007275       0.058292      -0.018621      -0.001344       0.019965              1.624201       2.091054      -0.157547       0.286388       1.266761      -0.100880       1.514787           0.000503
           36              H       2.842517      18.856604       8.672147       0.073625       2.072585 0.19128838E+02  0.22932951E+03                                 2.524597                            2.427085      -1.318053       2.189423                    0.998046       4.320136      12.597258       0.442407       1.154815      -0.740664      -0.018880      -0.009058      -0.009244       0.022890       0.004433       0.012936       0.003581       0.008914       0.004191      -0.010441      -0.006585       0.017027              2.520003       3.350164      -0.223082      -0.401893       2.122131       0.028725       2.087713           0.000516
           37              H       7.689209       5.391733       8.394491       0.104919       1.402845 0.10812128E+02  0.11366284E+03                                 2.029013                            1.885166      -1.163909       2.302701                    0.997276       3.750632      10.624110       0.472693       1.232592      -0.720550       0.013180       0.020726      -0.008752       0.026074       0.004483      -0.004595       0.002836      -0.011826       0.013151      -0.011377       0.004444       0.006933              2.095827       1.961777       0.669229      -0.117598       2.698239      -0.113765       1.627465          -0.001085
           38              H       4.143673      18.074855       9.079457       0.107322       1.039896 0.76080466E+01  0.74143626E+02                                 1.741742                            1.644205      -0.963690       2.423851                    0.998054       3.528739      10.011807       0.471667       1.332508      -0.698150       0.006126      -0.027783       0.011345       0.030629      -0.002807      -0.002297       0.002919      -0.016943       0.013518      -0.011390       0.002322       0.009068              1.794286       1.480131      -0.170732       0.213672       1.929585      -0.560274       1.973141          -0.000212
           39              H       8.761277       7.297029       5.096874       0.052568       1.659790 0.13325609E+02  0.14987562E+03                                 2.357648                            2.161827      -1.725446       2.038839                    0.990715       4.566147      14.063850       0.414072       1.315182      -0.698200      -0.039428       0.025604      -0.019387       0.050853      -0.015689       0.011449      -0.003659       0.003422      -0.010772      -0.016552      -0.005785       0.022337              2.453199       2.782527      -0.419060       0.613441       2.402113      -0.237104       2.174958           0.002202
           40              H       2.119621       5.129739       7.221489       0.138335       1.228660 0.91622189E+01  0.92434505E+02                                 1.859480                            1.744578      -1.099887       2.361218                    0.997485       3.424723       9.510766       0.487373       1.245694      -0.718476       0.025152      -0.009782       0.016929       0.031858       0.008271       0.010425      -0.013519       0.001945      -0.045112      -0.026403       0.010452       0.015951              1.917237       2.173620      -0.439140       0.328908       1.951050      -0.262242       1.627041           0.000913
           41              H       2.394351       7.277961       6.448457       0.084999       1.375934 0.10333216E+02  0.10724609E+03                                 1.986319                            1.837147      -1.035808       2.367934                    0.997017       3.653363      10.232967       0.481811       1.224852      -0.722754       0.043039       0.018120       0.010318       0.047824       0.003783       0.012302      -0.008665       0.016211      -0.050703      -0.024505       0.003869       0.020637              2.067885       2.579518       0.581970       0.046850       2.075158      -0.024461       1.548978           0.002274
           42              H       7.339045      17.365844       7.462450       0.320405       0.749235 0.49889362E+01  0.44119767E+02                                 1.466239                            1.388051      -1.131752       2.459313                    0.999407       2.637425       7.326192       0.478241       1.448220      -0.678057       0.022575      -0.012240       0.018086       0.031410       0.005250       0.014343      -0.012207       0.007163      -0.045088      -0.027063       0.009628       0.017435              1.515534       1.625219      -0.324010       0.193270       1.589459      -0.251397       1.331924           0.000368
           43              H       5.811468      17.412453       6.853320       0.325887       0.781921 0.53283488E+01  0.48708258E+02                                 1.571191                            1.476434      -1.599884       2.200795                    0.996848       3.175076       9.468671       0.436747       1.534145      -0.657309      -0.015217      -0.010694      -0.000638       0.018610       0.003248       0.007283      -0.009079      -0.029379      -0.008605      -0.018538      -0.001231       0.019769              1.627880       2.097203       0.328409      -0.006583       1.543078      -0.057046       1.243360           0.000503
           44              H      -0.511855      12.205737       3.796663       0.073561       2.067799 0.19075859E+02  0.22853507E+03                                 2.520697                            2.423743      -1.316491       2.190500                    0.998069       4.316146      12.581101       0.442707       1.154836      -0.740663      -0.018954      -0.003577       0.012296       0.022874       0.008792      -0.010377      -0.004653       0.007054      -0.001257      -0.010321      -0.006643       0.016964              2.516015       3.343297      -0.235857       0.393093       2.068990       0.000620       2.135758           0.000515
           45              H       0.980503      11.635844       3.364891       0.105599       1.396453 0.10754341E+02  0.11291015E+03                                 2.023466                            1.880665      -1.161946       2.304123                    0.997331       3.742512      10.596190       0.473027       1.233305      -0.720406       0.013318      -0.017661      -0.013488       0.025908      -0.006113      -0.001408      -0.001616      -0.009633       0.018800      -0.011140       0.004328       0.006812              2.089787       1.956464      -0.434205      -0.518117       1.988039       0.517845       2.324857          -0.001085
           46              H       0.789305      12.949352       4.270023       0.108123       1.036206 0.75760538E+01  0.73753434E+02                                 1.737576                            1.640746      -0.964306       2.423745                    0.998058       3.522653       9.988936       0.472167       1.332512      -0.698155       0.005923       0.023865       0.018084       0.030522      -0.000326       0.003628      -0.000607      -0.012743       0.025259      -0.011254       0.002103       0.009150              1.789767       1.477190       0.269140       0.040752       2.439861       0.259894       1.452250          -0.000212
           47              H       2.052549       7.827376       3.363668       0.051972       1.655177 0.13278200E+02  0.14916515E+03                                 2.350679                            2.156038      -1.712409       2.044206                    0.990716       4.556906      14.013475       0.415311       1.312819      -0.698721      -0.039510      -0.029915      -0.012711       0.051162       0.017791       0.007695       0.003384       0.003409      -0.012407      -0.016478      -0.005878       0.022355              2.445633       2.773418       0.737367       0.055999       2.429645       0.215715       2.133835           0.002205
           48              H       5.474008      10.750991       4.178287       0.137881       1.230546 0.91783189E+01  0.92638840E+02                                 1.861547                            1.746252      -1.101442       2.360484                    0.997478       3.426971       9.519584       0.487073       1.245896      -0.718437       0.025160       0.019477       0.000166       0.031818       0.005108      -0.012435       0.016362       0.006312      -0.031189      -0.026641       0.010648       0.015993              1.919509       2.176350       0.505639       0.216424       1.937601       0.272057       1.644577           0.000915
           49              H       5.748730       9.007416       2.704389       0.086015       1.371794 0.10300165E+02  0.10685982E+03                                 1.986184                            1.837263      -1.052244       2.362458                    0.996834       3.647892      10.228813       0.480403       1.228938      -0.721866       0.042694      -0.000212      -0.020612       0.047409       0.008708      -0.009278       0.011681       0.021288      -0.034541      -0.024284       0.003846       0.020437              2.067637       2.578642      -0.250250      -0.526860       1.701948       0.240042       1.922322           0.002261
           50              H       3.984669      11.903487       5.692549       0.321740       0.745500 0.49584903E+01  0.43786188E+02                                 1.461701                            1.384088      -1.129877       2.460928                    0.999417       2.630810       7.303939       0.478751       1.448802      -0.677947       0.022122       0.021487       0.001380       0.030871       0.009902      -0.011748       0.014338       0.010858      -0.033847      -0.027108       0.009623       0.017485              1.510647       1.619846       0.327490       0.182870       1.608506       0.235853       1.303589           0.000367
           51              H       2.457088      11.352661       5.956750       0.325160       0.784143 0.53472791E+01  0.48921954E+02                                 1.573653                            1.478642      -1.602545       2.198833                    0.996886       3.180595       9.487356       0.436627       1.533291      -0.657437      -0.015371       0.004687       0.009656       0.018748       0.004678      -0.006521       0.012932      -0.023187       0.010812      -0.018707      -0.001292       0.019999              1.630520       2.100597      -0.170483      -0.281694       1.369954       0.158874       1.421008           0.000504
           52              H       6.196858      11.308873      11.994228       0.073489       2.068550 0.19082323E+02  0.22861947E+03                                 2.520686                            2.423638      -1.312462       2.191813                    0.998035       4.316648      12.580525       0.442883       1.154345      -0.740782      -0.019068       0.012452      -0.003020       0.022973      -0.013497      -0.002415       0.001034       0.000845      -0.019820      -0.010444      -0.006618       0.017062              2.516027       3.343820       0.458410       0.007506       2.118258      -0.029277       2.086002           0.000515
           53              H       4.334857       4.158030       0.472137       0.104628       1.399440 0.10779913E+02  0.11322551E+03                                 2.024722                            1.881594      -1.154860       2.306709                    0.997306       3.746377      10.603102       0.473488       1.231595      -0.720786       0.013316      -0.002928       0.022559       0.026360       0.001910       0.006009      -0.001126      -0.014461       0.004039      -0.011138       0.004293       0.006844              2.091209       1.957539      -0.231874       0.635995       1.793081      -0.405327       2.523009          -0.001086
           54              H       7.498019      11.347008      11.113558       0.108083       1.038514 0.75975923E+01  0.74030084E+02                                 1.741533                            1.644147      -0.969209       2.421891                    0.998019       3.527625      10.013949       0.471126       1.334248      -0.697792       0.005759       0.004376      -0.029646       0.030516       0.003291      -0.001493      -0.002212      -0.017943       0.009459      -0.011216       0.002210       0.009006              1.794003       1.480081      -0.099662      -0.254411       1.477096       0.298898       2.424832          -0.000212
           55              C       1.943199      15.715482      10.788200      -0.340345      36.935172 0.49419050E+03  0.11966190E+05                                 9.429905                            7.262674       0.263570       2.031247                    0.999871      31.701490      91.726022       0.631996       0.400249      -1.077526      -0.015738       0.021178      -0.013101       0.029459      -0.017504      -0.023556       0.003252       0.059303       0.070530      -0.046340      -0.000390       0.046730             10.856956      11.448484      -1.612437       0.558386       5.725524      -2.473144      15.396861           0.022220
           56              C       3.947772      15.276941       9.074564       0.198340      27.442039 0.31825996E+03  0.70403627E+04                                 8.229401                            6.149059      -0.168344       1.952650                    0.999350      26.980241      79.560257       0.621479       0.445519      -1.028642      -0.029217       0.022496       0.052907       0.064489       0.028323      -0.033290       0.006226      -0.081761      -0.146261      -0.072735      -0.001518       0.074253              9.726365      10.479959      -2.747216       1.567723       6.172270      -2.416271      12.526866           0.033535
           57              C       1.788231      15.948525       9.469642       0.071390      28.478082 0.36105756E+03  0.81567809E+04                                 8.231434                            6.417766       0.077586       2.014461                    0.999852      27.561667      79.358792       0.633784       0.427782      -1.050133       0.060174      -0.002750      -0.017113       0.062620      -0.005171      -0.013718       0.001473       0.043672      -0.083803      -0.030769      -0.008472       0.039241              9.411268       9.723516      -1.135179       0.339158       5.085226      -2.023016      13.425062           0.037725
           58              C       3.195047      15.223975      11.252997       0.474408      26.010500 0.29096448E+03  0.62408465E+04                                 8.060608                            5.994117      -0.081506       2.018686                    0.999245      23.255335      65.685149       0.616681       0.463065      -1.027411       0.053895      -0.006513       0.040277       0.067597       0.004790       0.004945      -0.001868       0.004024       0.070390      -0.017388      -0.006833       0.024221              9.559191       9.442149      -1.542386       0.903497       4.708501      -1.761192      14.526923           0.007603
           59              C       6.221342       2.534503       3.802779      -0.219264      24.087409 0.37690078E+03  0.86827988E+04                                 7.241832                            6.378105       0.007865       1.953467                    0.999181      31.897724      95.454753       0.656880       0.404751      -1.055420      -0.015944       0.070347       0.111095       0.132457       0.009132      -0.000566       0.028533      -0.028340       0.120930      -0.038300      -0.015738       0.054038              7.517826       6.650006       0.851465      -0.364905       7.834276      -0.410217       8.069196           0.000616
           60              C      -1.411156      15.608852       5.458927      -0.342558      37.013673 0.49560216E+03  0.12009578E+05                                 9.445031                            7.275169       0.263087       2.030766                    0.999864      31.745469      91.904637       0.631142       0.400483      -1.077311      -0.015426      -0.021578      -0.012664       0.029393      -0.012595       0.027009      -0.029345       0.011883      -0.065343      -0.045423      -0.001638       0.047061             10.873910      11.467551       1.294610       1.117422      15.144237      -2.954782       6.009944           0.022227
           61              C       0.593408      14.344069       6.695534       0.198831      27.426417 0.31802156E+03  0.70339865E+04                                 8.228817                            6.148969      -0.174832       1.951018                    0.999398      26.969318      79.529771       0.621129       0.445840      -1.028425      -0.028749       0.034603      -0.046369       0.064606      -0.042334      -0.007289       0.046115       0.009673       0.126184      -0.072333      -0.001223       0.073557              9.725428      10.478517       2.730520       1.594728      13.029900      -1.544008       5.667867           0.033524
           62              C       8.496968      14.350426       5.916386       0.074455      28.388871 0.35961743E+03  0.81160412E+04                                 8.215879                            6.406549       0.076909       2.015006                    0.999837      27.501810      79.143526       0.634109       0.427995      -1.050014       0.058938      -0.012545       0.010952       0.061246      -0.009104       0.012063       0.007818       0.058868      -0.039134      -0.030180      -0.009412       0.039592              9.392411       9.706576       0.861860       0.811830      13.062415      -2.592779       5.408242           0.037698
           63              C      -0.159305      16.257131       5.652185       0.473463      26.041961 0.29136938E+03  0.62514884E+04                                 8.065567                            5.997376      -0.082973       2.017985                    0.999246      23.270740      65.731548       0.616675       0.462924      -1.027525       0.053631       0.036971      -0.014527       0.066739       0.001857      -0.006303      -0.014345      -0.023600      -0.019256      -0.016662      -0.006190       0.022853              9.565467       9.447734       1.554023       0.884469      13.607288      -3.374418       5.641380           0.007605
           64              C       9.575715       9.087917       8.135183      -0.221620      24.158387 0.37853640E+03  0.87297275E+04                                 7.257326                            6.393940       0.007095       1.952478                    0.999195      31.955112      95.670116       0.655771       0.405005      -1.055278      -0.015231       0.061157      -0.116591       0.132535      -0.005472      -0.006937      -0.034288      -0.036679       0.094501      -0.038101      -0.016241       0.054342              7.532999       6.661212      -0.743415      -0.555594       8.382342       0.098191       7.555442           0.000617
           65              C       5.297560      11.046880       8.215911      -0.339892      36.957343 0.49452276E+03  0.11977260E+05                                 9.436896                            7.267775       0.265988       2.031982                    0.999875      31.711536      91.792017       0.631374       0.400542      -1.077238      -0.015715       0.000075       0.025073       0.029591       0.028938      -0.003052       0.026147       0.006959      -0.085171      -0.045960      -0.000743       0.046703             10.865400      11.456526       0.321077      -1.677666      10.845981       5.429595      10.293694           0.022219
           66              C       7.302133      12.750203       8.692941       0.199094      27.436837 0.31818466E+03  0.70385259E+04                                 8.232962                            6.152478      -0.173858       1.951229                    0.999352      26.971360      79.542161       0.620657       0.446120      -1.028259      -0.027994      -0.055764      -0.006776       0.062763       0.014472       0.040337      -0.052386      -0.000138       0.091831      -0.072057      -0.001246       0.073303              9.730523      10.482994       0.012207      -3.166466       8.848894       3.962601       9.859682           0.033510
           67              C       5.142589      12.072264       9.077010       0.071522      28.485314 0.36116874E+03  0.81602280E+04                                 8.233954                            6.419754       0.080795       2.015358                    0.999848      27.565905      79.385319       0.633514       0.427915      -1.050012       0.059668       0.015833       0.005732       0.061998       0.014361       0.001364      -0.009837       0.058811      -0.042176      -0.031355      -0.008414       0.039769              9.414271       9.724775       0.273292      -1.152710       9.592569       4.625350       8.925470           0.037716
           68              C       6.549411      10.890107       7.557856       0.473466      26.049550 0.29146428E+03  0.62539776E+04                                 8.066740                            5.998020      -0.081756       2.018259                    0.999238      23.274448      65.742477       0.616699       0.462873      -1.027562       0.054894      -0.030866      -0.025553       0.067963      -0.007402       0.002179       0.016919      -0.021453      -0.010216      -0.018143      -0.005850       0.023993              9.567261       9.449556      -0.014082      -1.791054      10.555892       5.137991       8.696336           0.007608
           69              C       2.867000       9.563187       0.293556      -0.220264      24.122789 0.37772295E+03  0.87064973E+04                                 7.250224                            6.386711       0.006407       1.952651                    0.999210      31.925408      95.564292       0.656181       0.404960      -1.055282      -0.016282      -0.130499       0.004361       0.131583      -0.004170       0.008818       0.005482      -0.087284      -0.060438      -0.038355      -0.015907       0.054261              7.526083       6.655169      -0.109737       0.920312       7.667054       0.308930       8.256024           0.000616
           70              C       8.119926       5.470125       1.443319      -0.340345      36.935174 0.49419054E+03  0.11966191E+05                                 9.429905                            7.262674       0.263571       2.031248                    0.999871      31.701491      91.726024       0.631996       0.400249      -1.077526       0.015738      -0.021178       0.013101       0.029459      -0.017504      -0.023556       0.003252       0.059303       0.070530      -0.046340      -0.000390       0.046730             10.856956      11.448483      -1.612437       0.558387       5.725524      -2.473144      15.396861           0.022220
           71              C       6.115353       5.908666       3.156955       0.198340      27.442023 0.31825976E+03  0.70403570E+04                                 8.229399                            6.149058      -0.168345       1.952650                    0.999350      26.980228      79.560213       0.621479       0.445520      -1.028642       0.029217      -0.022496      -0.052907       0.064489       0.028324      -0.033290       0.006226      -0.081762      -0.146261      -0.072735      -0.001518       0.074254              9.726363      10.479956      -2.747215       1.567723       6.172269      -2.416271      12.526863           0.033535
           72              C       8.274894       5.237082       2.761877       0.071390      28.478080 0.36105755E+03  0.81567803E+04                                 8.231433                            6.417766       0.077587       2.014461                    0.999852      27.561665      79.358779       0.633784       0.427782      -1.050133      -0.060174       0.002750       0.017113       0.062620      -0.005171      -0.013718       0.001473       0.043672      -0.083803      -0.030769      -0.008472       0.039241              9.411267       9.723514      -1.135179       0.339158       5.085226      -2.023016      13.425061           0.037725
           73              C       6.868078       5.961632       0.978522       0.474408      26.010502 0.29096452E+03  0.62408473E+04                                 8.060609                            5.994117      -0.081506       2.018686                    0.999245      23.255336      65.685149       0.616682       0.463065      -1.027411      -0.053895       0.006513      -0.040277       0.067597       0.004789       0.004945      -0.001868       0.004024       0.070390      -0.017388      -0.006833       0.024221              9.559191       9.442149      -1.542386       0.903497       4.708501      -1.761192      14.526923           0.007603
           74              C       3.841783      18.651104       8.428740      -0.219264      24.087411 0.37690083E+03  0.86828003E+04                                 7.241832                            6.378105       0.007865       1.953467                    0.999181      31.897725      95.454753       0.656880       0.404751      -1.055420       0.015944      -0.070347      -0.111095       0.132457       0.009132      -0.000566       0.028533      -0.028340       0.120930      -0.038300      -0.015738       0.054038              7.517826       6.650006       0.851465      -0.364905       7.834277      -0.410217       8.069196           0.000616
           75              C      11.474281       5.576755       6.772592      -0.342558      37.013673 0.49560218E+03  0.12009579E+05                                 9.445031                            7.275169       0.263087       2.030766                    0.999864      31.745470      91.904639       0.631142       0.400483      -1.077311       0.015426       0.021578       0.012664       0.029393      -0.012595       0.027009      -0.029345       0.011883      -0.065343      -0.045423      -0.001638       0.047061             10.873910      11.467550       1.294610       1.117422      15.144237      -2.954783       6.009944           0.022227
           76              C       9.469717       6.841538       5.535985       0.198831      27.426423 0.31802164E+03  0.70339890E+04                                 8.228819                            6.148970      -0.174834       1.951017                    0.999398      26.969324      79.529797       0.621129       0.445840      -1.028425       0.028749      -0.034603       0.046369       0.064606      -0.042334      -0.007289       0.046115       0.009673       0.126185      -0.072334      -0.001223       0.073557              9.725430      10.478518       2.730520       1.594729      13.029903      -1.544009       5.667868           0.033524
           77              C       1.566157       6.835181       6.315133       0.074455      28.388870 0.35961743E+03  0.81160412E+04                                 8.215879                            6.406549       0.076910       2.015006                    0.999837      27.501810      79.143527       0.634109       0.427995      -1.050014      -0.058938       0.012545      -0.010952       0.061246      -0.009104       0.012063       0.007818       0.058868      -0.039134      -0.030180      -0.009412       0.039592              9.392411       9.706576       0.861860       0.811830      13.062416      -2.592780       5.408242           0.037698
           78              C      10.222430       4.928476       6.579334       0.473463      26.041963 0.29136940E+03  0.62514890E+04                                 8.065568                            5.997376      -0.082973       2.017985                    0.999246      23.270741      65.731550       0.616675       0.462924      -1.027525      -0.053631      -0.036971       0.014526       0.066739       0.001857      -0.006303      -0.014345      -0.023600      -0.019256      -0.016662      -0.006190       0.022853              9.565468       9.447734       1.554022       0.884469      13.607289      -3.374419       5.641381           0.007605
           79              C       0.487410      12.097690       4.096336      -0.221620      24.158385 0.37853636E+03  0.87297265E+04                                 7.257326                            6.393940       0.007094       1.952477                    0.999195      31.955110      95.670112       0.655771       0.405005      -1.055278       0.015231      -0.061157       0.116591       0.132535      -0.005472      -0.006937      -0.034288      -0.036680       0.094501      -0.038101      -0.016241       0.054342              7.532999       6.661212      -0.743414      -0.555594       8.382342       0.098190       7.555442           0.000618
           80              C       4.765565      10.138727       4.015608      -0.339892      36.957356 0.49452296E+03  0.11977266E+05                                 9.436898                            7.267777       0.265987       2.031982                    0.999875      31.711544      91.792051       0.631374       0.400542      -1.077238       0.015715      -0.000075      -0.025073       0.029591       0.028939      -0.003052       0.026147       0.006959      -0.085171      -0.045960      -0.000743       0.046703             10.865403      11.456529       0.321076      -1.677666      10.845983       5.429597      10.293697           0.022219
           81              C       2.760992       8.435404       3.538578       0.199094      27.436827 0.31818455E+03  0.70385229E+04                                 8.232960                            6.152477      -0.173857       1.951230                    0.999352      26.971351      79.542125       0.620657       0.446120      -1.028259       0.027994       0.055764       0.006776       0.062763       0.014472       0.040337      -0.052386      -0.000139       0.091831      -0.072057      -0.001246       0.073303              9.730521      10.482991       0.012208      -3.166465       8.848892       3.962599       9.859679           0.033511
           82              C       4.920536       9.113343       3.154509       0.071522      28.485324 0.36116889E+03  0.81602322E+04                                 8.233955                            6.419755       0.080794       2.015358                    0.999848      27.565912      79.385343       0.633514       0.427915      -1.050012      -0.059668      -0.015832      -0.005732       0.061998       0.014361       0.001364      -0.009836       0.058811      -0.042176      -0.031355      -0.008414       0.039769              9.414273       9.724776       0.273292      -1.152711       9.592571       4.625351       8.925473           0.037716
           83              C       3.513714      10.295500       4.673663       0.473466      26.049556 0.29146436E+03  0.62539796E+04                                 8.066740                            5.998020      -0.081755       2.018259                    0.999238      23.274452      65.742489       0.616699       0.462873      -1.027562      -0.054894       0.030866       0.025553       0.067964      -0.007402       0.002179       0.016919      -0.021453      -0.010216      -0.018143      -0.005850       0.023994              9.567262       9.449557      -0.014083      -1.791054      10.555892       5.137991       8.696337           0.007608
           84              C       7.196125      11.622420      11.937963      -0.220264      24.122789 0.37772295E+03  0.87064970E+04                                 7.250224                            6.386711       0.006409       1.952652                    0.999210      31.925405      95.564270       0.656181       0.404960      -1.055282       0.016282       0.130499      -0.004361       0.131583      -0.004170       0.008818       0.005482      -0.087284      -0.060437      -0.038355      -0.015907       0.054261              7.526082       6.655168      -0.109737       0.920311       7.667054       0.308930       8.256023           0.000616
           85              N       2.803599      15.736669       8.569402      -0.281603      43.448173 0.60083124E+03  0.15136685E+05                                10.496170                            8.026937      -0.348747       1.890638                    0.998286      29.937866      85.740005       0.604574       0.402141      -1.086209      -0.002192       0.030169       0.130571       0.134029       0.005205      -0.008687      -0.024665       0.023137      -0.181534      -0.068003       0.022927       0.045076             12.605657      13.702286      -2.165592       1.731057       7.870198      -3.845976      16.244486          -0.003473
           86              N       4.199346      14.997290      10.346642      -0.388945      47.476067 0.64277194E+03  0.16428898E+05                                11.023108                            8.251944      -0.209500       1.927622                    0.997885      30.739513      87.974569       0.603209       0.397271      -1.092168      -0.067950       0.048656      -0.031219       0.089214       0.015305      -0.000525       0.011743      -0.043147       0.187043      -0.057765      -0.006482       0.064247             13.342451      13.378383      -3.199500       0.620402       7.313756      -2.195121      19.335212           0.015179
           87              N       0.058049       7.918477       0.289887      -0.623150      35.884482 0.49285084E+03  0.11805984E+05                                 8.927678                            6.992092       0.124677       2.045253                    0.996799      30.435758      84.752421       0.687368       0.371989      -1.108557       0.012448       0.033386      -0.039334       0.053072      -0.030786      -0.010252      -0.011662       0.106752       0.183710      -0.093491       0.029573       0.063918             10.360883       9.897263      -0.636744       0.637310       5.099156      -1.681112      16.086229           0.002709
           88              N      -0.550768      13.676723       6.549978      -0.281946      43.426223 0.60055971E+03  0.15126965E+05                                10.490270                            8.023386      -0.342140       1.892700                    0.998294      29.925074      85.673568       0.604951       0.401967      -1.086411      -0.002321       0.098000      -0.091234       0.133914      -0.010314       0.000838       0.046460       0.062571      -0.065580      -0.068132       0.023052       0.045080             12.597473      13.694188       2.580351       1.009250      17.468661      -1.702195       6.629569          -0.003474
           89              N       0.844989      15.585547       6.301679      -0.388299      47.424636 0.64199629E+03  0.16403753E+05                                11.014644                            8.246734      -0.209944       1.927796                    0.997960      30.718857      87.894779       0.603438       0.397249      -1.092207      -0.068282      -0.051241      -0.025770       0.089175      -0.007455      -0.012758      -0.037535      -0.086955       0.053638      -0.057207      -0.007491       0.064697             13.330822      13.368630       2.132449       2.459205      18.211731      -4.104303       8.412104           0.015166
           90              N       3.412394       3.353679       5.228974      -0.619445      35.752739 0.49041441E+03  0.11732391E+05                                 8.902075                            6.970697       0.132520       2.048306                    0.996852      30.373471      84.508043       0.689068       0.371553      -1.108947       0.011508      -0.050495      -0.009868       0.052722       0.006694       0.032095      -0.057977      -0.011312      -0.176884      -0.095135       0.030610       0.064525             10.330519       9.875928       0.867158       0.236245      14.744240      -3.903166       6.371389           0.002702
           91              N       6.157958      12.957822       9.343657      -0.281219      43.429816 0.60057893E+03  0.15129026E+05                                10.493984                            8.025850      -0.349597       1.890426                    0.998292      29.931100      85.722221       0.604536       0.402201      -1.086148      -0.002367      -0.128360      -0.038390       0.133999       0.004842       0.008061      -0.021944       0.104345       0.059175      -0.067957       0.023016       0.044941             12.602484      13.695621      -0.416645      -2.738216      10.820409       5.549238      13.291423          -0.003475
           92              N       7.553710      11.788377       7.814717      -0.388081      47.382439 0.64139263E+03  0.16383260E+05                                11.005069                            8.240483      -0.210371       1.927714                    0.997932      30.704002      87.817407       0.603972       0.397020      -1.092445      -0.067790       0.003507       0.057963       0.089260      -0.007575       0.012511       0.025563      -0.106184      -0.005718      -0.056805      -0.007217       0.064022             13.318481      13.355647       1.060380      -3.074557      14.402056       6.289502      12.197740           0.015159
           93              N       6.766773       9.913451       6.712658      -0.620727      35.797139 0.49119310E+03  0.11756268E+05                                 8.911901                            6.978540       0.127872       2.046650                    0.996830      30.394105      84.598104       0.688305       0.371799      -1.108708       0.013328       0.017138       0.047968       0.052652       0.023478      -0.022561       0.068737       0.009718      -0.114913      -0.094226       0.031296       0.062930             10.342475       9.885815      -0.234946      -0.873276      11.857882       5.585058       9.283728           0.002704
           94              N       7.259526       5.448938       3.662117      -0.281602      43.448151 0.60083090E+03  0.15136675E+05                                10.496167                            8.026935      -0.348747       1.890638                    0.998286      29.937855      85.739967       0.604574       0.402141      -1.086209       0.002192      -0.030168      -0.130571       0.134029       0.005205      -0.008687      -0.024665       0.023137      -0.181534      -0.068003       0.022927       0.045076             12.605652      13.702281      -2.165591       1.731055       7.870196      -3.845975      16.244481          -0.003473
           95              N       5.863779       6.188317       1.884877      -0.388945      47.476048 0.64277169E+03  0.16428889E+05                                11.023103                            8.251941      -0.209496       1.927623                    0.997885      30.739505      87.974525       0.603209       0.397271      -1.092168       0.067950      -0.048656       0.031218       0.089214       0.015305      -0.000525       0.011743      -0.043147       0.187044      -0.057765      -0.006482       0.064247             13.342444      13.378376      -3.199498       0.620401       7.313753      -2.195119      19.335203           0.015179
           96              N      10.005076      13.267130      11.941632      -0.623150      35.884484 0.49285089E+03  0.11805985E+05                                 8.927677                            6.992091       0.124679       2.045253                    0.996799      30.435760      84.752420       0.687368       0.371989      -1.108557      -0.012448      -0.033385       0.039334       0.053072      -0.030787      -0.010252      -0.011662       0.106752       0.183710      -0.093491       0.029574       0.063918             10.360881       9.897262      -0.636744       0.637310       5.099156      -1.681111      16.086226           0.002709
           97              N       0.550793       7.508884       5.681541      -0.281947      43.426249 0.60056014E+03  0.15126978E+05                                10.490272                            8.023388      -0.342137       1.892700                    0.998294      29.925086      85.673601       0.604951       0.401967      -1.086411       0.002321      -0.098000       0.091234       0.133914      -0.010314       0.000838       0.046460       0.062571      -0.065580      -0.068132       0.023052       0.045080             12.597476      13.694190       2.580352       1.009250      17.468667      -1.702196       6.629571          -0.003474
           98              N       9.218136       5.600060       5.929840      -0.388299      47.424632 0.64199620E+03  0.16403750E+05                                11.014643                            8.246733      -0.209944       1.927796                    0.997960      30.718855      87.894771       0.603438       0.397249      -1.092207       0.068282       0.051240       0.025770       0.089175      -0.007455      -0.012758      -0.037535      -0.086955       0.053638      -0.057207      -0.007491       0.064698             13.330821      13.368628       2.132448       2.459205      18.211731      -4.104303       8.412104           0.015166
           99              N       6.650731      17.831928       7.002545      -0.619445      35.752740 0.49041441E+03  0.11732391E+05                                 8.902075                            6.970697       0.132520       2.048306                    0.996852      30.373471      84.508045       0.689068       0.371553      -1.108947      -0.011508       0.050495       0.009868       0.052722       0.006694       0.032095      -0.057977      -0.011312      -0.176884      -0.095135       0.030610       0.064525             10.330519       9.875928       0.867157       0.236246      14.744240      -3.903166       6.371389           0.002702
          100              N       3.905167       8.227785       2.887862      -0.281219      43.429792 0.60057858E+03  0.15129014E+05                                10.493979                            8.025847      -0.349597       1.890426                    0.998292      29.931089      85.722172       0.604536       0.402201      -1.086148       0.002367       0.128360       0.038390       0.133999       0.004843       0.008061      -0.021944       0.104344       0.059175      -0.067956       0.023016       0.044941             12.602478      13.695614      -0.416643      -2.738214      10.820403       5.549235      13.291417          -0.003475
          101              N       2.509415       9.397230       4.416802      -0.388081      47.382432 0.64139255E+03  0.16383257E+05                                11.005069                            8.240483      -0.210373       1.927713                    0.997932      30.703999      87.817402       0.603972       0.397020      -1.092445       0.067789      -0.003507      -0.057963       0.089260      -0.007575       0.012511       0.025563      -0.106183      -0.005719      -0.056805      -0.007218       0.064022             13.318481      13.355648       1.060380      -3.074557      14.402055       6.289500      12.197739           0.015160
          102              N       3.296352      11.272156       5.518861      -0.620727      35.797142 0.49119314E+03  0.11756269E+05                                 8.911902                            6.978541       0.127872       2.046650                    0.996830      30.394107      84.598111       0.688305       0.371799      -1.108708      -0.013328      -0.017138      -0.047968       0.052652       0.023478      -0.022561       0.068737       0.009718      -0.114914      -0.094226       0.031296       0.062930             10.342476       9.885815      -0.234947      -0.873276      11.857883       5.585059       9.283729           0.002704
          103              O       6.219328       3.223035       5.051617      -0.501925      46.439574 0.78170752E+03  0.20768617E+05                                10.495679                            8.771063      -0.489159       1.856167                    0.998166      30.141096      85.062483       0.624671       0.369055      -1.123888       0.028822      -0.078163      -0.113442       0.140745       0.063336       0.012166       0.063568      -0.061059       0.394280      -0.138286      -0.018862       0.157148             11.783322       8.853817       3.259858      -0.074746      10.660598      -0.073206      15.835552          -0.022371
          104              O       9.573707       9.825177       6.914478      -0.500897      46.357770 0.78001788E+03  0.20711592E+05                                10.482219                            8.760627      -0.489898       1.856328                    0.998164      30.109588      84.936266       0.625173       0.368975      -1.124000       0.028772      -0.059078       0.125247       0.141438      -0.020756      -0.060226      -0.104188      -0.129932       0.186551      -0.137494      -0.019883       0.157378             11.767050       8.843192      -1.691011      -2.780494      14.582033      -2.202177      11.875927          -0.022354
          105              O       2.864984       8.137395       0.265424      -0.500990      46.398411 0.78083652E+03  0.20739346E+05                                10.489453                            8.766000      -0.487952       1.856664                    0.998148      30.124250      84.997711       0.624881       0.369041      -1.123919       0.029189       0.138015      -0.011654       0.141549      -0.041830       0.048208       0.040386      -0.241847      -0.145744      -0.137925      -0.019524       0.157449             11.776128       8.848682      -1.563972       2.858930      14.470035       2.276321      12.009668          -0.022365
          106              O       3.843797      17.962572       7.179902      -0.501925      46.439569 0.78170742E+03  0.20768614E+05                                10.495679                            8.771063      -0.489160       1.856166                    0.998166      30.141094      85.062479       0.624671       0.369055      -1.123888      -0.028822       0.078163       0.113442       0.140745       0.063337       0.012166       0.063568      -0.061059       0.394280      -0.138286      -0.018862       0.157148             11.783322       8.853817       3.259858      -0.074745      10.660598      -0.073206      15.835551          -0.022371
          107              O       0.489418      11.360430       5.317041      -0.500897      46.357772 0.78001792E+03  0.20711593E+05                                10.482218                            8.760626      -0.489894       1.856329                    0.998164      30.109589      84.936262       0.625173       0.368975      -1.124000      -0.028772       0.059078      -0.125247       0.141439      -0.020756      -0.060226      -0.104188      -0.129932       0.186552      -0.137494      -0.019884       0.157377             11.767049       8.843191      -1.691011      -2.780494      14.582031      -2.202177      11.875926          -0.022354
          108              O       7.198141      13.048212      11.966095      -0.500990      46.398390 0.78083609E+03  0.20739332E+05                                10.489450                            8.765998      -0.487953       1.856664                    0.998148      30.124241      84.997676       0.624881       0.369041      -1.123919      -0.029189      -0.138015       0.011654       0.141549      -0.041830       0.048208       0.040386      -0.241847      -0.145744      -0.137926      -0.019523       0.157449             11.776124       8.848679      -1.563972       2.858929      14.470030       2.276320      12.009664          -0.022365

******************************************************
Auxiliary information for the entire system
The total spin magnetic moment of the unit cell is   -0.220030
The total net atomic charge of the unit cell is   0.000002
Accuracy of reproducing the electrostatic potential in the unit cell:
  The inner radius (bohr) =    5.0000
  The outer radius (bohr) =   12.0000
  Valid grid points have density less than (e/(bohr^3)) =    0.0001
  The number of valid grid points were=        77766
  The rms potential error without charges in kcal/mol is=      2.58655
  The rms potential error with partial charges in kcal/mol is=      0.34551
  The RRMSE value at monopole order=      0.13358
  The rms potential error with partial charges and cloud penetration in kcal/mol is=      0.34222
  The RRMSE value at monopole order with cloud penetration is=      0.13231
  The rms potential error with partial charges and atomic dipoles in kcal/mol is=      0.64413
  The RRMSE value at dipole order=      0.24903
  The rms potential error with partial charges, atomic dipoles and cloud penetration in kcal/mol is=      0.64429
  The RRMSE value at dipole order with cloud penetration=      0.24909

******************************************************
The electron densities and ab initio electrostatic potential were computed in VASP using the PBE functional and
projector augmented wave method. See the main text of the journal article for a description of computational details.
The atomic charges, dipoles, and quadrupoles were computed with the DDEC6 method as described in
(a) T. A. Manz and N. Gabaldon Limas, RSC Adv. 6 (2016) 47771-47801 DOI: 10.1039/c6ra04656h
(b) N. Gabaldon Limas and T. A. Manz, RSC Adv. 8 (2018) 2678-2707 DOI: 10.1039/c7ra11829e.
For each atom in the material, the electron cloud parameters were fit to the spherically averaged atom-in-material
electron density using radial positions for which this density was between 10^-4 and 10^-2 electrons per cubic bohr.
The polarizabilities, dispersion coefficients, and quantum Drude oscillator (QDO) parameters were fit using the MCLF method.
The magnetic structure of the system was optimized in VASP from the default ferromagnetic initial guess using spin polarization.
The atomic spin moments (ASMs) were computed on this optimized magnetic structure using the DDEC6 partition as inputs
to the method of T. A. Manz and D. S. Sholl, J. Chem. Theory Comput. 7 (2011) 4146-4164 DOI: 10.1021/ct200539n.
The RMSE and RRMSE were computed using a uniform grid with Ewald summation.
