# Supplementary material for: A collection of forcefield precursors for metal–organic frameworks
Source: RSC Adv. 2019 Nov 13;9(63):36492–507. doi: 10.1039/c9ra07327b (PMC9075174; doi:10.1039/c9ra07327b)
Supplement: RA-009-C9RA07327B-s4263 [file RA-009-C9RA07327B-s4263.xyz]

  100
jmolscript: load "" {1 1 1} spacegroup "x,y,z" unitcell [{      8.743300     0.000000     0.000000 }, {      4.371617    10.372391     0.000000 }, {      4.371644    -0.000001    17.183216 }]
Sc    12.022008     7.779293    12.520379     1.844186
Sc     7.650358     7.779292    13.254445     1.843923
Sc     5.464553     2.593097     4.662837     1.844187
Sc     9.836203     2.593098     3.928771     1.843923
H      8.629613     5.713112    16.877355     0.119454
H     12.450435     5.930932    15.612670     0.117695
H     12.249347     3.756879    12.880539     0.120001
H     15.414401     9.845473    16.877355     0.119649
H     11.593580     9.627652    15.612670     0.116684
H      7.423053     1.429315    12.880539     0.120522
H     11.042767     5.713112     8.897469     0.119905
H      7.221943     5.930933    10.162154     0.117890
H      7.423045     3.756879    12.894285     0.119076
H     13.001253     9.845473     8.897469     0.119985
H      8.078775     9.627653    10.162154     0.118580
H     12.249354     1.429315    12.894285     0.121447
H      8.856948     4.659278     0.305861     0.119454
H      5.036126     4.441458     1.570546     0.117695
H      5.237214     6.615511     4.302677     0.120001
H      2.072160     0.526917     0.305861     0.119649
H      5.892981     0.744738     1.570546     0.116684
H     10.063508     8.943075     4.302677     0.120522
H      6.443794     4.659278     8.285747     0.119905
H     10.264618     4.441457     7.021062     0.117890
H     10.063516     6.615511     4.288931     0.119076
H      4.485308     0.526917     8.285747     0.119984
H      9.407786     0.744737     7.021062     0.118580
H      5.237207     8.943075     4.288931     0.121447
C     13.019633     3.283898    12.870572    -0.099008
C     10.495346     5.882597    16.066994    -0.034468
C     10.035621     6.632521    14.856609     0.672522
C     11.835782     5.589888    16.230579    -0.103540
C      9.589628     5.479733    17.020663    -0.089618
C      6.652766     1.902296    12.870572    -0.099955
C     13.548669     9.675988    16.066994    -0.036381
C     14.008394     8.926064    14.856609     0.673071
C     12.208232     9.968697    16.230579    -0.102626
C     14.454386    10.078851    17.020663    -0.087651
C      6.652762     3.283898    12.904252    -0.100593
C      9.177033     5.882597     9.707830    -0.035072
C      9.636753     6.632521    10.918215     0.671970
C      7.836599     5.589888     9.544245    -0.105078
C     10.082753     5.479734     8.754161    -0.088054
C      4.276337     1.902296    12.904252    -0.102590
C     14.866986     9.675988     9.707830    -0.032855
C     14.407265     8.926064    10.918215     0.672933
C      7.464120     9.968697     9.544245    -0.105987
C     13.961266    10.078852     8.754161    -0.089660
C      4.466928     7.088492     4.312644    -0.099008
C      6.991215     4.489793     1.116222    -0.034469
C      7.450940     3.739869     2.326607     0.672522
C      5.650779     4.782502     0.952637    -0.103538
C      7.896933     4.892657     0.162553    -0.089617
C     10.833795     8.470094     4.312644    -0.099956
C      3.937892     0.696402     1.116222    -0.036381
C      3.478167     1.446326     2.326607     0.673071
C      5.278329     0.403693     0.952637    -0.102624
C      3.032175     0.293539     0.162553    -0.087648
C     10.833799     7.088492     4.278964    -0.100593
C      8.309528     4.489793     7.475386    -0.035073
C      7.849808     3.739869     6.265001     0.671971
C      9.649962     4.782502     7.638971    -0.105074
C      7.403808     4.892656     8.429055    -0.088051
C     13.210224     8.470094     4.278964    -0.102590
C      2.619575     0.696402     7.475386    -0.032855
C      3.079296     1.446326     6.265001     0.672932
C     10.022441     0.403693     7.638971    -0.105985
C      3.525295     0.293538     8.429055    -0.089658
C     14.207841     5.467701    12.887412     0.674044
C      5.464545     3.980923    12.887412    -0.028009
C      9.836176    10.090884    12.887412     0.672155
C      5.464554     1.205271    12.887412    -0.025899
C      3.278720     4.904689     4.295804     0.674043
C     12.022016     6.391467     4.295804    -0.028009
C      7.650385     0.281506     4.295804     0.672156
C     12.022007     9.167119     4.295804    -0.025899
O     13.161004     6.053534    12.533094    -0.652059
O     10.888005     6.933943    14.001915    -0.668210
O      8.819777     6.914650    14.759008    -0.627172
O     10.883013     9.505051    12.533094    -0.651845
O     13.156011     8.624642    14.001915    -0.668573
O     15.224238     8.643935    14.759008    -0.627680
O      6.511374     6.053534    13.241730    -0.651966
O      8.784367     6.933943    11.772909    -0.667703
O     10.852595     6.914650    11.015816    -0.626708
O      8.789342     9.505051    13.241730    -0.650441
O     15.259650     8.624642    11.772909    -0.668130
O     13.191423     8.643935    11.015816    -0.628167
O      4.325557     4.318856     4.650122    -0.652058
O      6.598556     3.438447     3.181301    -0.668210
O      8.666784     3.457740     2.424208    -0.627172
O      6.603548     0.867339     4.650122    -0.651846
O      4.330550     1.747748     3.181301    -0.668573
O      2.262323     1.728455     2.424208    -0.627680
O     10.975187     4.318856     3.941486    -0.651966
O      8.702194     3.438447     5.410307    -0.667703
O      6.633966     3.457740     6.167400    -0.626709
O      8.697219     0.867339     3.941486    -0.650441
O      2.226911     1.747748     5.410307    -0.668130
O      4.295138     1.728455     6.167400    -0.628167

The following XYZ coordinates are in angstroms. Other properties are in atomic units.
The sperically averaged electron density of each atom fit to a function of the form exp(a - br)
eigen_1, eigen_2 and eigen_3 are the three eigenvalues of traceless quadrupole moment tensor
  atom number  atomic symbol              X              Y              Z     net charge C6 coefficient C8 coefficient C10 coefficient fluctuating dipole atomic polarizability isotropic forcefield polarizability              a              b squared Pearson coefficient          <r^3>          <r^4>         wp_QDO          m_QDO          q_QDO       dipole_x       dipole_y       dipole_z         dipole            Qxy            Qxz            Qyz     Q(x^2-y^2)  Q(3z^2 - R^2)        eigen_1        eigen_2        eigen_3 static polarizability      alpha(xx)      alpha(xy)      alpha(xz)      alpha(yy)      alpha(yz)      alpha(zz) atomic spin moment
            1             Sc      12.022008       7.779293      12.520379       1.844186      95.637273 0.14422914E+04  0.43179981E+05                                17.056021                           12.474208       0.099357       1.949012                    0.999685      40.057635     107.495250       0.505676       0.404580      -1.136007       0.001488       0.000420      -0.004789       0.005032       0.008090       0.000004       0.000022      -0.157227       0.144437      -0.103101       0.048146       0.054956             21.567636      25.089759      -0.139006      -0.001260      19.961542      -0.000463      19.651606           0.000010
            2             Sc       7.650358       7.779292      13.254445       1.843923      95.607340 0.14420006E+04  0.43167779E+05                                17.049369                           12.470309       0.098071       1.948790                    0.999668      40.048522     107.455694       0.505931       0.404408      -1.136162      -0.000868      -0.000307       0.005193       0.005274      -0.007534       0.000161      -0.000335      -0.157956       0.143194      -0.103202       0.047717       0.055486             21.558300      25.078094       0.138802      -0.000853      19.953189       0.000839      19.643617           0.000010
            3             Sc       5.464553       2.593097       4.662837       1.844187      95.637163 0.14422894E+04  0.43179906E+05                                17.056005                           12.474197       0.099357       1.949013                    0.999685      40.057604     107.495131       0.505676       0.404580      -1.136007      -0.001488      -0.000420       0.004789       0.005032       0.008090       0.000004       0.000022      -0.157227       0.144437      -0.103101       0.048145       0.054956             21.567616      25.089735      -0.139005      -0.001260      19.961525      -0.000463      19.651589           0.000010
            4             Sc       9.836203       2.593098       3.928771       1.843923      95.607323 0.14420003E+04  0.43167766E+05                                17.049367                           12.470307       0.098071       1.948790                    0.999668      40.048517     107.455676       0.505931       0.404408      -1.136162       0.000868       0.000307      -0.005193       0.005274      -0.007534       0.000161      -0.000335      -0.157955       0.143194      -0.103202       0.047716       0.055486             21.558298      25.078091       0.138802      -0.000851      19.953188       0.000839      19.643614           0.000009
            5              H       8.629613       5.713112      16.877355       0.119454       1.234004 0.93364468E+01  0.93767174E+02                                 1.791016                            1.702025      -1.050351       2.366544                    0.997747       3.425094       9.208386       0.524149       1.163541      -0.737614      -0.042662       0.011957      -0.006881       0.044837      -0.003349      -0.003630      -0.007080       0.031103      -0.015731      -0.017768      -0.001127       0.018895              1.808918       2.314422      -0.236102       0.157033       1.505606      -0.138287       1.606725          -0.000005
            6              H      12.450435       5.930932      15.612670       0.117695       0.989193 0.70138453E+01  0.67094965E+02                                 1.681809                            1.580428      -0.932014       2.440051                    0.998148       3.499432       9.893437       0.479455       1.335441      -0.696542       0.029018       0.016892      -0.024389       0.041499       0.003369      -0.006945      -0.007525       0.024363      -0.014379      -0.015285      -0.002682       0.017967              1.727559       1.739457       0.179797      -0.395943       1.527941      -0.306767       1.915279          -0.000005
            7              H      12.249347       3.756879      12.880539       0.120001       0.965124 0.67604250E+01  0.62997829E+02                                 1.552746                            1.475544      -0.803382       2.505165                    0.999808       3.161089       8.343862       0.544243       1.207708      -0.726524      -0.033770       0.020292       0.000540       0.039401      -0.003138      -0.000187       0.001536       0.015975      -0.049201      -0.016541      -0.000247       0.016788              1.574342       1.811701      -0.355635      -0.015797       1.670164       0.021712       1.241160          -0.000005
            8              H      15.414401       9.845473      16.877355       0.119649       1.232699 0.93238475E+01  0.93610720E+02                                 1.790004                            1.701082      -1.048975       2.367575                    0.997812       3.422723       9.201084       0.524191       1.163822      -0.737556       0.042904      -0.011467      -0.006763       0.044922      -0.003645       0.003511       0.007221       0.030721      -0.015173      -0.017827      -0.000809       0.018636              1.807883       2.313144      -0.235955      -0.156929       1.504770       0.138119       1.605734          -0.000005
            9              H      11.593580       9.627652      15.612670       0.116684       0.991394 0.70315355E+01  0.67292023E+02                                 1.682761                            1.581222      -0.926967       2.441649                    0.998196       3.501732       9.895001       0.479983       1.333419      -0.696957      -0.029377      -0.016831      -0.024555       0.041824       0.003203       0.006812       0.007512       0.024426      -0.014413      -0.015298      -0.002551       0.017849              1.728573       1.740517       0.180041       0.396464       1.528707       0.307078       1.916496          -0.000005
           10              H       7.423053       1.429315      12.880539       0.120522       0.963122 0.67465958E+01  0.62868869E+02                                 1.554474                            1.477129      -0.810770       2.503682                    0.999777       3.158710       8.351491       0.541966       1.212784      -0.725392       0.033711      -0.020039       0.000338       0.039218      -0.003129       0.000188      -0.001438       0.016045      -0.049310      -0.016560      -0.000275       0.016835              1.576112       1.813820      -0.356196       0.015833       1.672158      -0.021760       1.242358          -0.000005
           11              H      11.042767       5.713112       8.897469       0.119905       1.233300 0.93276226E+01  0.93640747E+02                                 1.788899                            1.700063      -1.045487       2.368482                    0.997821       3.423083       9.196097       0.525076       1.161958      -0.737988       0.042390       0.011496       0.006831       0.044449       0.003674      -0.003478       0.007354       0.031058      -0.015350      -0.018057      -0.000766       0.018823              1.806756       2.311574       0.235763       0.156820       1.503927       0.137977       1.604767          -0.000005
           12              H       7.221943       5.930933      10.162154       0.117890       0.987836 0.70029308E+01  0.66969518E+02                                 1.680944                            1.579747      -0.936106       2.438676                    0.998088       3.497246       9.888134       0.479272       1.336369      -0.696369      -0.029423       0.016724       0.024156       0.041580      -0.003273      -0.006898       0.007449       0.024247      -0.014677      -0.015185      -0.002691       0.017877              1.726609       1.738523      -0.179541      -0.395436       1.527227       0.306368       1.914078          -0.000005
           13              H       7.423045       3.756879      12.894285       0.119076       0.964820 0.67590374E+01  0.62983420E+02                                 1.552717                            1.475672      -0.804331       2.505039                    0.999810       3.161877       8.346603       0.544050       1.208164      -0.726435       0.034353       0.020841      -0.000589       0.040184       0.002939      -0.000192      -0.001435       0.016144      -0.049536      -0.016635      -0.000218       0.016852              1.574251       1.811304       0.355208      -0.015793       1.670145      -0.021713       1.241304          -0.000004
           14              H      13.001253       9.845473       8.897469       0.119985       1.230518 0.93040660E+01  0.93365426E+02                                 1.788121                            1.699485      -1.053371       2.366033                    0.997723       3.420020       9.192451       0.524324       1.164108      -0.737488      -0.042594      -0.011933       0.006803       0.044754       0.003368       0.003430      -0.007189       0.030897      -0.015025      -0.017793      -0.000841       0.018634              1.805931       2.309913       0.235446      -0.156618       1.503498      -0.137930       1.604383          -0.000005
           15              H       8.078775       9.627653      10.162154       0.118580       0.985832 0.69875193E+01  0.66810469E+02                                 1.681514                            1.580224      -0.942242       2.436741                    0.997983       3.496278       9.896687       0.478012       1.340126      -0.695618       0.029025      -0.016668       0.024245       0.041329      -0.003323       0.006750      -0.007527       0.024141      -0.014524      -0.015211      -0.002543       0.017754              1.727233       1.739107      -0.179627       0.395639       1.527732      -0.306592       1.914860          -0.000005
           16              H      12.249354       1.429315      12.894285       0.121447       0.960364 0.67228228E+01  0.62583997E+02                                 1.550511                            1.473754      -0.812028       2.503007                    0.999784       3.153871       8.330966       0.543081       1.211518      -0.725675      -0.033417      -0.020164      -0.000559       0.039033       0.003160       0.000312       0.001557       0.016335      -0.048314      -0.016255      -0.000565       0.016820              1.571960       1.808402       0.354196       0.015747       1.667580       0.021656       1.239898          -0.000004
           17              H       8.856948       4.659278       0.305861       0.119454       1.234005 0.93364616E+01  0.93767360E+02                                 1.791017                            1.702027      -1.050352       2.366543                    0.997747       3.425096       9.208393       0.524149       1.163541      -0.737614       0.042662      -0.011957       0.006881       0.044837      -0.003349      -0.003630      -0.007080       0.031103      -0.015731      -0.017768      -0.001127       0.018895              1.808919       2.314424      -0.236102       0.157033       1.505607      -0.138287       1.606726          -0.000005
           18              H       5.036126       4.441458       1.570546       0.117695       0.989194 0.70138514E+01  0.67095035E+02                                 1.681809                            1.580429      -0.932014       2.440051                    0.998148       3.499433       9.893439       0.479455       1.335440      -0.696542      -0.029018      -0.016892       0.024389       0.041499       0.003369      -0.006945      -0.007525       0.024363      -0.014379      -0.015285      -0.002682       0.017967              1.727560       1.739457       0.179797      -0.395944       1.527942      -0.306768       1.915280          -0.000005
           19              H       5.237214       6.615511       4.302677       0.120001       0.965123 0.67604212E+01  0.62997788E+02                                 1.552746                            1.475544      -0.803382       2.505165                    0.999808       3.161088       8.343860       0.544243       1.207708      -0.726524       0.033770      -0.020292      -0.000540       0.039401      -0.003138      -0.000187       0.001536       0.015975      -0.049200      -0.016541      -0.000247       0.016788              1.574342       1.811701      -0.355635      -0.015797       1.670163       0.021712       1.241160          -0.000004
           20              H       2.072160       0.526917       0.305861       0.119649       1.232699 0.93238516E+01  0.93610768E+02                                 1.790004                            1.701082      -1.048974       2.367575                    0.997812       3.422723       9.201083       0.524191       1.163821      -0.737556      -0.042904       0.011467       0.006762       0.044922      -0.003645       0.003511       0.007221       0.030721      -0.015173      -0.017827      -0.000809       0.018636              1.807883       2.313145      -0.235955      -0.156929       1.504770       0.138119       1.605734          -0.000005
           21              H       5.892981       0.744738       1.570546       0.116684       0.991395 0.70315398E+01  0.67292076E+02                                 1.682762                            1.581222      -0.926967       2.441649                    0.998196       3.501733       9.895006       0.479983       1.333419      -0.696957       0.029377       0.016831       0.024555       0.041824       0.003203       0.006812       0.007512       0.024426      -0.014413      -0.015298      -0.002551       0.017849              1.728574       1.740518       0.180041       0.396465       1.528708       0.307078       1.916497          -0.000005
           22              H      10.063508       8.943075       4.302677       0.120522       0.963123 0.67465994E+01  0.62868917E+02                                 1.554475                            1.477130      -0.810771       2.503682                    0.999777       3.158711       8.351497       0.541965       1.212784      -0.725392      -0.033711       0.020039      -0.000338       0.039218      -0.003129       0.000188      -0.001438       0.016045      -0.049310      -0.016560      -0.000275       0.016835              1.576113       1.813821      -0.356196       0.015833       1.672159      -0.021760       1.242359          -0.000004
           23              H       6.443794       4.659278       8.285747       0.119905       1.233302 0.93276462E+01  0.93641041E+02                                 1.788901                            1.700065      -1.045489       2.368481                    0.997821       3.423086       9.196107       0.525075       1.161957      -0.737988      -0.042390      -0.011496      -0.006831       0.044449       0.003674      -0.003478       0.007354       0.031058      -0.015350      -0.018057      -0.000766       0.018823              1.806758       2.311578       0.235764       0.156821       1.503928       0.137978       1.604769          -0.000005
           24              H      10.264618       4.441457       7.021062       0.117890       0.987837 0.70029393E+01  0.66969624E+02                                 1.680946                            1.579748      -0.936107       2.438676                    0.998088       3.497248       9.888144       0.479272       1.336370      -0.696369       0.029423      -0.016724      -0.024156       0.041580      -0.003273      -0.006898       0.007449       0.024247      -0.014677      -0.015185      -0.002691       0.017877              1.726611       1.738525      -0.179542      -0.395437       1.527229       0.306369       1.914081          -0.000005
           25              H      10.063516       6.615511       4.288931       0.119076       0.964822 0.67590487E+01  0.62983552E+02                                 1.552719                            1.475673      -0.804332       2.505038                    0.999810       3.161880       8.346613       0.544050       1.208164      -0.726435      -0.034353      -0.020841       0.000589       0.040184       0.002939      -0.000192      -0.001435       0.016144      -0.049536      -0.016635      -0.000218       0.016852              1.574252       1.811305       0.355209      -0.015793       1.670147      -0.021714       1.241305          -0.000004
           26              H       4.485308       0.526917       8.285747       0.119984       1.230521 0.93040931E+01  0.93365769E+02                                 1.788125                            1.699488      -1.053374       2.366032                    0.997722       3.420024       9.192466       0.524323       1.164109      -0.737488       0.042594       0.011933      -0.006803       0.044754       0.003368       0.003429      -0.007189       0.030897      -0.015025      -0.017793      -0.000841       0.018634              1.805935       2.309918       0.235447      -0.156619       1.503500      -0.137931       1.604386          -0.000005
           27              H       9.407786       0.744737       7.021062       0.118580       0.985833 0.69875303E+01  0.66810593E+02                                 1.681515                            1.580225      -0.942242       2.436741                    0.997983       3.496280       9.896691       0.478012       1.340125      -0.695619      -0.029025       0.016668      -0.024245       0.041329      -0.003323       0.006750      -0.007527       0.024141      -0.014524      -0.015211      -0.002543       0.017754              1.727234       1.739108      -0.179628       0.395639       1.527733      -0.306593       1.914861          -0.000005
           28              H       5.237207       8.943075       4.288931       0.121447       0.960364 0.67228207E+01  0.62583970E+02                                 1.550510                            1.473754      -0.812028       2.503007                    0.999784       3.153871       8.330964       0.543081       1.211517      -0.725675       0.033417       0.020164       0.000559       0.039033       0.003160       0.000312       0.001557       0.016335      -0.048314      -0.016255      -0.000565       0.016820              1.571959       1.808401       0.354196       0.015747       1.667579       0.021656       1.239898          -0.000004
           29              C      13.019633       3.283898      12.870572      -0.099008      31.742374 0.40125369E+03  0.92549278E+04                                 8.752991                            6.729391       0.070510       2.002677                    0.999691      28.564881      81.588367       0.627463       0.423218      -1.058908       0.014240      -0.018717      -0.006114       0.024300      -0.015645       0.002878      -0.005340       0.048419      -0.028103      -0.025327      -0.008606       0.033933             10.014147       8.974511       0.581427      -0.076515      16.483719       0.221213       4.584212           0.000001
           30              C      10.495346       5.882597      16.066994      -0.034468      36.360329 0.42556914E+03  0.98655933E+04                                 9.472946                            6.809937       0.092643       2.037039                    0.999319      26.939882      74.749591       0.646555       0.408646      -1.078576       0.020083      -0.026130       0.040133       0.051930       0.000548      -0.000892       0.007833      -0.005295      -0.008170      -0.008045      -0.001124       0.009169             11.654605      10.650222      -1.606419       1.425422       8.682653      -6.464284      15.630941           0.000023
           31              C      10.035621       6.632521      14.856609       0.672522      23.265175 0.22380556E+03  0.45182624E+04                                 7.584083                            5.357851      -0.071963       2.053222                    0.999194      21.278560      59.277068       0.630760       0.480996      -1.012582      -0.020714       0.035226      -0.064707       0.076530       0.028657      -0.005315       0.084319      -0.102884      -0.095442      -0.087254      -0.031570       0.118824              9.248232      10.224073      -1.219519       0.910487       6.548199      -3.947384      10.972424          -0.000054
           32              C      11.835782       5.589888      16.230579      -0.103540      33.423057 0.43744342E+03  0.10326264E+05                                 9.112869                            7.060255       0.083127       2.001969                    0.999661      29.277820      85.040814       0.607204       0.427317      -1.054678      -0.013425      -0.009728       0.017984       0.024460       0.017931      -0.025307       0.003517       0.014402      -0.001151      -0.031358      -0.001316       0.032674             10.392053      10.123557      -1.397244       1.038684       8.058952      -5.087026      12.993649           0.000019
           33              C       9.589628       5.479733      17.020663      -0.089618      33.477361 0.42189371E+03  0.98179935E+04                                 8.932558                            6.792920       0.132011       2.015363                    0.999684      28.710276      81.396178       0.641719       0.410149      -1.071135       0.025969      -0.008273       0.008575       0.028572      -0.004638       0.001985       0.006953       0.025978      -0.058419      -0.022317      -0.001227       0.023544             10.281721       9.298046      -0.992842       0.452029       7.815288      -5.338418      13.731829          -0.000026
           34              C       6.652766       1.902296      12.870572      -0.099955      31.777450 0.40185704E+03  0.92719382E+04                                 8.756013                            6.731419       0.073624       2.002970                    0.999703      28.587470      81.655338       0.627819       0.422837      -1.059190      -0.013459       0.020502      -0.005547       0.025144      -0.016401      -0.003157       0.005404       0.046021      -0.028503      -0.024689      -0.008826       0.033515             10.017821       8.977902       0.581918       0.076620      16.490152      -0.221426       4.585410           0.000005
           35              C      13.548669       9.675988      16.066994      -0.036381      36.463138 0.42687064E+03  0.99047500E+04                                 9.495330                            6.823771       0.086058       2.034487                    0.999305      26.981238      74.933605       0.645320       0.409057      -1.078150      -0.020754       0.025669       0.038539       0.050743       0.000550      -0.000410      -0.007323      -0.005271      -0.009813      -0.007737      -0.001047       0.008784             11.685217      10.673540      -1.612098      -1.432184       8.705613       6.485546      15.676499           0.000025
           36              C      14.008394       8.926064      14.856609       0.673071      23.243337 0.22354712E+03  0.45119293E+04                                 7.580960                            5.355629      -0.076594       2.052242                    0.999198      21.266970      59.245519       0.630710       0.481153      -1.012457       0.020836      -0.035259      -0.065241       0.077031       0.029212       0.005805      -0.085768      -0.102047      -0.096109      -0.089017      -0.030813       0.119830              9.244647      10.219144      -1.219388      -0.910528       6.546004       3.946023      10.968795          -0.000056
           37              C      12.208232       9.968697      16.230579      -0.102626      33.393631 0.43692451E+03  0.10310942E+05                                 9.107430                            7.055866       0.084289       2.002510                    0.999685      29.263596      84.986480       0.607419       0.427293      -1.054694       0.012950       0.008631       0.016704       0.022830       0.017871       0.025930      -0.003595       0.014712      -0.000425      -0.031795      -0.001441       0.033236             10.386229      10.117088      -1.395539      -1.036761       8.054327       5.084279      12.987274           0.000016
           38              C      14.454386      10.078851      17.020663      -0.087651      33.429227 0.42113566E+03  0.97958707E+04                                 8.924435                            6.786834       0.130843       2.015232                    0.999675      28.681260      81.293234       0.642009       0.410151      -1.071141      -0.028374       0.007192       0.007475       0.030211      -0.004275      -0.001341      -0.006167       0.025373      -0.057276      -0.021362      -0.001574       0.022936             10.272709       9.289541      -0.992165      -0.452045       7.808592       5.333505      13.719994          -0.000027
           39              C       6.652762       3.283898      12.904252      -0.100593      31.823527 0.40253820E+03  0.92924387E+04                                 8.769100                            6.741364       0.069487       2.001564                    0.999693      28.611694      81.770046       0.626706       0.423370      -1.058760      -0.011437      -0.018384       0.006383       0.022573       0.016837       0.002826       0.005618       0.048767      -0.027983      -0.026203      -0.008529       0.034732             10.033330       8.988317      -0.585751      -0.076664      16.519689      -0.221922       4.591984          -0.000000
           40              C       9.177033       5.882597       9.707830      -0.035072      36.437627 0.42652998E+03  0.98949478E+04                                 9.491022                            6.821081       0.086320       2.034573                    0.999325      26.971640      74.901672       0.645437       0.409061      -1.078139      -0.019334      -0.025706      -0.039240       0.050738      -0.001080       0.000021      -0.007356      -0.005493      -0.009742      -0.007767      -0.001165       0.008932             11.679429      10.667984       1.611223       1.431505       8.701869       6.482154      15.668435           0.000020
           41              C       9.636753       6.632521      10.918215       0.671970      23.258063 0.22370350E+03  0.45156476E+04                                 7.582602                            5.356515      -0.073180       2.052992                    0.999225      21.273195      59.256793       0.630864       0.480976      -1.012601       0.020446       0.035425       0.064666       0.076515      -0.028988      -0.005652      -0.084939      -0.103650      -0.094098      -0.087812      -0.031773       0.119585              9.246929      10.222084       1.220190       0.911569       6.547553       3.947259      10.971150          -0.000056
           42              C       7.836599       5.589888       9.544245      -0.105078      33.478120 0.43837760E+03  0.10354105E+05                                 9.122645                            7.067714       0.085992       2.002468                    0.999682      29.311458      85.169535       0.606878       0.427308      -1.054656       0.014890      -0.009123      -0.016533       0.024048      -0.017661      -0.025261      -0.004665       0.014183      -0.002156      -0.031862      -0.000227       0.032089             10.403728      10.132885       1.399322       1.040751       8.068411       5.093975      13.009888           0.000023
           43              C      10.082753       5.479734       8.754161      -0.088054      33.418209 0.42095842E+03  0.97907534E+04                                 8.922901                            6.785915       0.129082       2.014989                    0.999667      28.675871      81.274799       0.641978       0.410212      -1.071097      -0.027683      -0.008626      -0.009835       0.030618       0.004538       0.002152      -0.006471       0.024152      -0.058773      -0.022021      -0.000697       0.022719             10.270514       9.288105       0.991840       0.451720       7.807111       5.331963      13.716327          -0.000022
           44              C       4.276337       1.902296      12.904252      -0.102590      31.874435 0.40340125E+03  0.93171922E+04                                 8.777313                            6.747682       0.068792       2.001001                    0.999692      28.637454      81.860372       0.626549       0.423256      -1.058849       0.013804       0.021494       0.006148       0.026274       0.016226      -0.003035      -0.005738       0.046773      -0.028912      -0.025034      -0.008742       0.033777             10.042920       8.995523      -0.588615       0.076699      16.537010       0.222185       4.596227           0.000004
           45              C      14.866986       9.675988       9.707830      -0.032855      36.312346 0.42488668E+03  0.98459628E+04                                 9.466022                            6.805128       0.093470       2.037540                    0.999327      26.916851      74.674753       0.646681       0.408725      -1.078509       0.020112       0.026239      -0.040076       0.051952      -0.001689       0.000029       0.006802      -0.005109      -0.007734      -0.007042      -0.001321       0.008363             11.646206      10.642121       1.606043      -1.425908       8.676784      -6.459515      15.619714           0.000022
           46              C      14.407265       8.926064      10.918215       0.672933      23.267293 0.22380568E+03  0.45186753E+04                                 7.587464                            5.359840      -0.073737       2.052602                    0.999216      21.279969      59.301263       0.630235       0.481353      -1.012302      -0.020945      -0.034566       0.065927       0.077330      -0.028664       0.005017       0.085502      -0.101756      -0.094281      -0.087927      -0.031458       0.119385              9.252856      10.228193       1.220758      -0.912234       6.551530      -3.950253      10.978845          -0.000055
           47              C       7.464120       9.968697       9.544245      -0.105987      33.495911 0.43871299E+03  0.10363243E+05                                 9.122288                            7.067269       0.086514       2.002408                    0.999686      29.321871      85.184241       0.607347       0.426927      -1.054969      -0.014103       0.009647      -0.017792       0.024668      -0.017816       0.025295       0.005135       0.013903      -0.001696      -0.032294       0.000335       0.031959             10.403167      10.133228       1.399350      -1.040736       8.067648      -5.093368      13.008624           0.000020
           48              C      13.961266      10.078852       8.754161      -0.089660      33.498917 0.42224406E+03  0.98285978E+04                                 8.938643                            6.797462       0.124967       2.013108                    0.999657      28.718053      81.439527       0.641234       0.410356      -1.070954       0.026507       0.008562      -0.009641       0.029477       0.004210      -0.002101       0.007202       0.024114      -0.058051      -0.022264      -0.000201       0.022465             10.289145       9.301289       0.993022      -0.452240       7.821516      -5.343993      13.744629          -0.000022
           49              C       4.466928       7.088492       4.312644      -0.099008      31.742364 0.40125354E+03  0.92549235E+04                                 8.752989                            6.729389       0.070510       2.002677                    0.999691      28.564875      81.588342       0.627463       0.423218      -1.058908      -0.014239       0.018717       0.006114       0.024300      -0.015645       0.002878      -0.005341       0.048419      -0.028103      -0.025327      -0.008606       0.033933             10.014144       8.974509       0.581427      -0.076515      16.483713       0.221213       4.584211           0.000004
           50              C       6.991215       4.489793       1.116222      -0.034469      36.360373 0.42556972E+03  0.98656103E+04                                 9.472954                            6.809943       0.092641       2.037038                    0.999319      26.939900      74.749660       0.646555       0.408646      -1.078576      -0.020083       0.026130      -0.040133       0.051930       0.000548      -0.000892       0.007833      -0.005295      -0.008170      -0.008045      -0.001124       0.009169             11.654617      10.650231      -1.606421       1.425424       8.682661      -6.464292      15.630958           0.000024
           51              C       7.450940       3.739869       2.326607       0.672522      23.265174 0.22380555E+03  0.45182623E+04                                 7.584084                            5.357851      -0.071964       2.053222                    0.999194      21.278561      59.277078       0.630760       0.480996      -1.012582       0.020714      -0.035226       0.064707       0.076530       0.028657      -0.005315       0.084319      -0.102884      -0.095442      -0.087254      -0.031571       0.118824              9.248233      10.224073      -1.219519       0.910487       6.548200      -3.947385      10.972425          -0.000056
           52              C       5.650779       4.782502       0.952637      -0.103538      33.422997 0.43744246E+03  0.10326235E+05                                 9.112855                            7.060245       0.083130       2.001970                    0.999661      29.277789      85.040681       0.607205       0.427317      -1.054678       0.013425       0.009728      -0.017984       0.024460       0.017931      -0.025307       0.003517       0.014401      -0.001151      -0.031358      -0.001316       0.032674             10.392037      10.123543      -1.397241       1.038681       8.058940      -5.087017      12.993628           0.000018
           53              C       7.896933       4.892657       0.162553      -0.089617      33.477317 0.42189302E+03  0.98179731E+04                                 8.932549                            6.792913       0.132013       2.015363                    0.999684      28.710256      81.396093       0.641720       0.410148      -1.071135      -0.025969       0.008273      -0.008575       0.028572      -0.004639       0.001985       0.006953       0.025979      -0.058419      -0.022317      -0.001227       0.023544             10.281710       9.298037      -0.992842       0.452030       7.815280      -5.338411      13.731812          -0.000027
           54              C      10.833795       8.470094       4.312644      -0.099956      31.777474 0.40185737E+03  0.92719480E+04                                 8.756018                            6.731422       0.073622       2.002970                    0.999703      28.587483      81.655397       0.627818       0.422837      -1.059190       0.013459      -0.020502       0.005548       0.025144      -0.016401      -0.003157       0.005404       0.046021      -0.028504      -0.024689      -0.008826       0.033515             10.017828       8.977907       0.581918       0.076620      16.490166      -0.221426       4.585413           0.000002
           55              C       3.937892       0.696402       1.116222      -0.036381      36.463155 0.42687088E+03  0.99047569E+04                                 9.495333                            6.823773       0.086058       2.034487                    0.999305      26.981244      74.933622       0.645320       0.409057      -1.078150       0.020754      -0.025669      -0.038538       0.050743       0.000550      -0.000410      -0.007323      -0.005271      -0.009812      -0.007737      -0.001047       0.008784             11.685221      10.673542      -1.612099      -1.432186       8.705615       6.485548      15.676504           0.000024
           56              C       3.478167       1.446326       2.326607       0.673071      23.243338 0.22354713E+03  0.45119297E+04                                 7.580960                            5.355629      -0.076594       2.052242                    0.999198      21.266971      59.245522       0.630710       0.481153      -1.012457      -0.020836       0.035259       0.065241       0.077031       0.029212       0.005805      -0.085768      -0.102047      -0.096109      -0.089017      -0.030813       0.119830              9.244647      10.219144      -1.219389      -0.910528       6.546004       3.946023      10.968794          -0.000056
           57              C       5.278329       0.403693       0.952637      -0.102624      33.393588 0.43692378E+03  0.10310920E+05                                 9.107420                            7.055859       0.084291       2.002511                    0.999685      29.263573      84.986381       0.607420       0.427293      -1.054694      -0.012950      -0.008631      -0.016704       0.022830       0.017871       0.025930      -0.003595       0.014712      -0.000425      -0.031794      -0.001441       0.033236             10.386218      10.117076      -1.395537      -1.036759       8.054318       5.084273      12.987260           0.000018
           58              C       3.032175       0.293539       0.162553      -0.087648      33.429154 0.42113458E+03  0.97958385E+04                                 8.924419                            6.786824       0.130847       2.015233                    0.999675      28.681223      81.293081       0.642010       0.410151      -1.071142       0.028374      -0.007192      -0.007475       0.030211      -0.004275      -0.001341      -0.006167       0.025373      -0.057275      -0.021362      -0.001574       0.022936             10.272690       9.289528      -0.992164      -0.452045       7.808578       5.333493      13.719965          -0.000025
           59              C      10.833799       7.088492       4.278964      -0.100593      31.823543 0.40253840E+03  0.92924449E+04                                 8.769104                            6.741366       0.069486       2.001563                    0.999693      28.611704      81.770092       0.626706       0.423370      -1.058760       0.011437       0.018384      -0.006383       0.022573       0.016837       0.002826       0.005618       0.048767      -0.027983      -0.026203      -0.008529       0.034732             10.033336       8.988321      -0.585751      -0.076664      16.519700      -0.221922       4.591986           0.000003
           60              C       8.309528       4.489793       7.475386      -0.035073      36.437695 0.42653088E+03  0.98949742E+04                                 9.491035                            6.821089       0.086318       2.034572                    0.999325      26.971667      74.901775       0.645437       0.409061      -1.078139       0.019333       0.025706       0.039239       0.050738      -0.001080       0.000021      -0.007356      -0.005493      -0.009741      -0.007767      -0.001165       0.008932             11.679447      10.667998       1.611226       1.431509       8.701882       6.482166      15.668460           0.000027
           61              C       7.849808       3.739869       6.265001       0.671971      23.258063 0.22370351E+03  0.45156479E+04                                 7.582603                            5.356516      -0.073181       2.052991                    0.999225      21.273198      59.256814       0.630864       0.480976      -1.012601      -0.020446      -0.035425      -0.064666       0.076515      -0.028988      -0.005652      -0.084939      -0.103650      -0.094098      -0.087812      -0.031773       0.119585              9.246930      10.222086       1.220191       0.911569       6.547554       3.947259      10.971151          -0.000055
           62              C       9.649962       4.782502       7.638971      -0.105074      33.478023 0.43837600E+03  0.10354057E+05                                 9.122623                            7.067697       0.085997       2.002470                    0.999682      29.311407      85.169322       0.606879       0.427307      -1.054657      -0.014890       0.009123       0.016533       0.024048      -0.017661      -0.025261      -0.004664       0.014184      -0.002156      -0.031862      -0.000227       0.032089             10.403703      10.132862       1.399316       1.040745       8.068391       5.093961      13.009856           0.000014
           63              C       7.403808       4.892656       8.429055      -0.088051      33.418101 0.42095676E+03  0.97907042E+04                                 8.922878                            6.785898       0.129087       2.014991                    0.999667      28.675818      81.274581       0.641980       0.410212      -1.071098       0.027683       0.008626       0.009835       0.030619       0.004538       0.002152      -0.006471       0.024152      -0.058772      -0.022021      -0.000697       0.022719             10.270487       9.288085       0.991838       0.451720       7.807090       5.331945      13.716285          -0.000031
           64              C      13.210224       8.470094       4.278964      -0.102590      31.874440 0.40340134E+03  0.93171948E+04                                 8.777315                            6.747684       0.068791       2.001001                    0.999692      28.637456      81.860383       0.626549       0.423256      -1.058849      -0.013804      -0.021494      -0.006148       0.026275       0.016226      -0.003035      -0.005738       0.046773      -0.028912      -0.025034      -0.008742       0.033777             10.042922       8.995524      -0.588616       0.076699      16.537013       0.222185       4.596228           0.000002
           65              C       2.619575       0.696402       7.475386      -0.032855      36.312373 0.42488703E+03  0.98459733E+04                                 9.466027                            6.805131       0.093469       2.037540                    0.999327      26.916861      74.674793       0.646681       0.408725      -1.078509      -0.020112      -0.026239       0.040076       0.051952      -0.001689       0.000029       0.006802      -0.005109      -0.007734      -0.007042      -0.001321       0.008362             11.646213      10.642127       1.606044      -1.425909       8.676789      -6.459520      15.619724           0.000026
           66              C       3.079296       1.446326       6.265001       0.672932      23.267296 0.22380571E+03  0.45186762E+04                                 7.587466                            5.359841      -0.073738       2.052601                    0.999216      21.279973      59.301285       0.630234       0.481353      -1.012302       0.020945       0.034566      -0.065927       0.077329      -0.028664       0.005017       0.085502      -0.101756      -0.094281      -0.087927      -0.031458       0.119385              9.252858      10.228195       1.220758      -0.912234       6.551531      -3.950254      10.978847          -0.000055
           67              C      10.022441       0.403693       7.638971      -0.105985      33.495854 0.43871205E+03  0.10363214E+05                                 9.122276                            7.067260       0.086516       2.002409                    0.999686      29.321841      85.184114       0.607348       0.426927      -1.054969       0.014103      -0.009648       0.017792       0.024668      -0.017816       0.025295       0.005135       0.013903      -0.001695      -0.032293       0.000335       0.031959             10.403152      10.133215       1.399347      -1.040732       8.067636      -5.093359      13.008604           0.000013
           68              C       3.525295       0.293538       8.429055      -0.089658      33.498872 0.42224333E+03  0.98285766E+04                                 8.938633                            6.797454       0.124968       2.013108                    0.999657      28.718032      81.439444       0.641235       0.410356      -1.070954      -0.026507      -0.008562       0.009641       0.029477       0.004210      -0.002101       0.007201       0.024115      -0.058050      -0.022264      -0.000202       0.022465             10.289134       9.301282       0.993022      -0.452241       7.821507      -5.343986      13.744612          -0.000029
           69              C      14.207841       5.467701      12.887412       0.674044      23.338792 0.22563113E+03  0.45687232E+04                                 7.638003                            5.402096      -0.111306       2.041755                    0.999252      21.339259      59.720203       0.623668       0.485017      -1.009515      -0.000854       0.077725      -0.000930       0.077735       0.000167      -0.041211      -0.000338       0.072077       0.292436      -0.084778      -0.026410       0.111188              9.306694       9.529288      -0.001064       0.927014      13.878758      -0.000101       4.512037          -0.000052
           70              C       5.464545       3.980923      12.887412      -0.028009      36.098634 0.42011029E+03  0.97021797E+04                                 9.422593                            6.761331       0.121588       2.050267                    0.999450      26.653380      73.678425       0.649932       0.408068      -1.079568       0.001927      -0.049717      -0.000146       0.049755      -0.000276       0.014670       0.000538       0.017882       0.022060      -0.012694      -0.008323       0.021017             11.599333       9.946382      -0.000410      -0.123879      20.095996      -0.000052       4.755620           0.000005
           71              C       9.836176      10.090884      12.887412       0.672155      23.377553 0.22604178E+03  0.45791351E+04                                 7.645978                            5.406939      -0.115965       2.039971                    0.999235      21.359678      59.791696       0.623399       0.485004      -1.009519       0.001168      -0.078435       0.000574       0.078445      -0.000165       0.041458       0.000050       0.071000       0.293738      -0.084457      -0.027194       0.111651              9.317110       9.539632      -0.000415      -0.927932      13.895699       0.000044       4.515999          -0.000053
           72              C       5.464554       1.205271      12.887412      -0.025899      36.068769 0.41964894E+03  0.96895288E+04                                 9.420157                            6.759716       0.120988       2.050184                    0.999482      26.637950      73.644711       0.649662       0.408321      -1.079326      -0.001233       0.049843      -0.000467       0.049860       0.000261      -0.015749       0.000064       0.017953       0.021590      -0.012593      -0.009471       0.022063             11.596023       9.944144      -0.000104       0.123946      20.089332       0.000052       4.754594           0.000001
           73              C       3.278720       4.904689       4.295804       0.674043      23.338798 0.22563119E+03  0.45687249E+04                                 7.638004                            5.402096      -0.111305       2.041755                    0.999252      21.339263      59.720215       0.623668       0.485017      -1.009516       0.000854      -0.077725       0.000930       0.077735       0.000168      -0.041211      -0.000338       0.072077       0.292436      -0.084778      -0.026410       0.111188              9.306696       9.529289      -0.001064       0.927014      13.878761      -0.000101       4.512037          -0.000054
           74              C      12.022016       6.391467       4.295804      -0.028009      36.098634 0.42011027E+03  0.97021791E+04                                 9.422593                            6.761331       0.121588       2.050267                    0.999450      26.653379      73.678425       0.649932       0.408068      -1.079568      -0.001927       0.049717       0.000146       0.049755      -0.000276       0.014670       0.000538       0.017882       0.022060      -0.012694      -0.008323       0.021018             11.599334       9.946383      -0.000411      -0.123879      20.095998      -0.000052       4.755621           0.000002
           75              C       7.650385       0.281506       4.295804       0.672156      23.377553 0.22604178E+03  0.45791351E+04                                 7.645978                            5.406939      -0.115965       2.039972                    0.999235      21.359678      59.791697       0.623399       0.485004      -1.009519      -0.001168       0.078435      -0.000574       0.078445      -0.000165       0.041458       0.000050       0.071000       0.293738      -0.084457      -0.027194       0.111651              9.317111       9.539632      -0.000414      -0.927932      13.895700       0.000044       4.515999          -0.000052
           76              C      12.022007       9.167119       4.295804      -0.025899      36.068768 0.41964890E+03  0.96895278E+04                                 9.420157                            6.759716       0.120987       2.050184                    0.999482      26.637949      73.644712       0.649662       0.408321      -1.079326       0.001233      -0.049843       0.000468       0.049860       0.000261      -0.015749       0.000064       0.017953       0.021590      -0.012593      -0.009471       0.022064             11.596024       9.944144      -0.000103       0.123946      20.089334       0.000052       4.754594           0.000003
           77              O      13.161004       6.053534      12.533094      -0.652059      44.891291 0.61574842E+03  0.15318172E+05                                10.058892                            7.697220       0.117975       2.068686                    0.997202      28.917331      77.411082       0.682349       0.360824      -1.137160       0.050874      -0.068552      -0.003818       0.085453      -0.016422      -0.014870      -0.018011       0.088922       0.202829      -0.083958       0.011424       0.072534             11.945519      15.150241      -6.669578       1.155386      13.996306      -1.007273       6.690010           0.000023
           78              O      10.888005       6.933943      14.001915      -0.668210      47.861849 0.67875455E+03  0.17319420E+05                                10.500383                            8.128782      -0.021024       2.014877                    0.997238      29.616376      80.560337       0.657531       0.365064      -1.132696      -0.055764      -0.046551       0.066702       0.098619       0.027530      -0.013303       0.071204      -0.071861      -0.050759      -0.077865      -0.015505       0.093369             12.269117      13.215880       2.537552      -5.312113       8.745993      -4.072000      14.845479           0.000023
           79              O       8.819777       6.914650      14.759008      -0.627172      42.770116 0.56776221E+03  0.13813427E+05                                 9.704845                            7.340328       0.161227       2.094099                    0.997168      28.112460      73.943853       0.707417       0.355874      -1.143355       0.045483      -0.028536       0.050013       0.073378      -0.000893       0.004786       0.065264      -0.003359      -0.170872      -0.092045       0.026924       0.065121             11.697161      17.711837      -3.655802       4.583145       7.649191      -2.431343       9.730455           0.000024
           80              O      10.883013       9.505051      12.533094      -0.651845      44.866285 0.61533668E+03  0.15304637E+05                                10.052487                            7.692545       0.117659       2.068371                    0.997174      28.915854      77.386718       0.682869       0.360627      -1.137370      -0.050900       0.069431      -0.004342       0.086200      -0.016998       0.015397       0.017694       0.088655       0.201502      -0.083788       0.011526       0.072262             11.937520      15.140131      -6.664992      -1.154599      13.986269       1.006792       6.686159           0.000024
           81              O      13.156011       8.624642      14.001915      -0.668573      47.860634 0.67874318E+03  0.17318935E+05                                10.500412                            8.128668      -0.020301       2.014928                    0.997156      29.613628      80.550543       0.657546       0.365060      -1.132708       0.056043       0.046932       0.067334       0.099384       0.027738       0.012836      -0.070928      -0.070926      -0.052137      -0.077594      -0.015364       0.092958             12.269642      13.213887       2.537324       5.312277       8.746446       4.073431      14.848594           0.000024
           82              O      15.224238       8.643935      14.759008      -0.627680      42.808389 0.56835692E+03  0.13831704E+05                                 9.710958                            7.344335       0.159395       2.093485                    0.997194      28.125205      73.990836       0.707191       0.355889      -1.143327      -0.045206       0.027733       0.049666       0.072659      -0.000243      -0.004915      -0.064506      -0.002497      -0.170378      -0.091387       0.027196       0.064192             11.705437      17.722989      -3.659847      -4.588610       7.654739       2.434617       9.738582           0.000025
           83              O       6.511374       6.053534      13.241730      -0.651966      44.895859 0.61586931E+03  0.15321627E+05                                10.058272                            7.697052       0.122690       2.070093                    0.997160      28.922566      77.421205       0.682493       0.360738      -1.137251      -0.050738      -0.069612       0.004715       0.086269       0.016973      -0.015098       0.018335       0.089336       0.202860      -0.084453       0.011772       0.072682             11.944405      15.147959       6.667883       1.155151      13.995590       1.007157       6.689667           0.000023
           84              O       8.784367       6.933943      11.772909      -0.667703      47.827997 0.67816283E+03  0.17300198E+05                                10.495360                            8.125009      -0.021416       2.014750                    0.997187      29.602641      80.508056       0.657724       0.365044      -1.132735       0.055493      -0.047088      -0.066990       0.098916      -0.028083      -0.013353      -0.070317      -0.070687      -0.050009      -0.077480      -0.014801       0.092281             12.263566      13.207543      -2.535966      -5.309290       8.742455       4.071093      14.840701           0.000023
           85              O      10.852595       6.914650      11.015816      -0.626708      42.768149 0.56769831E+03  0.13811384E+05                                 9.704525                            7.339683       0.162861       2.094775                    0.997211      28.111098      73.937206       0.707487       0.355851      -1.143381      -0.045525      -0.028216      -0.049311       0.072803       0.000175       0.004365      -0.064770      -0.002409      -0.170874      -0.091689       0.027307       0.064383             11.697456      17.711755       3.657304       4.585181       7.649759       2.432143       9.730855           0.000025
           86              O       8.789342       9.505051      13.241730      -0.650441      44.816547 0.61449808E+03  0.15278914E+05                                10.047269                            7.688908       0.120416       2.069893                    0.997192      28.891189      77.314094       0.682801       0.360778      -1.137225       0.051951       0.069660       0.003434       0.086967       0.017259       0.014229      -0.018572       0.089146       0.202459      -0.084430       0.012189       0.072241             11.931054      15.132053       6.660603      -1.154315      13.978041      -1.006330       6.683068           0.000022
           87              O      15.259650       8.624642      11.772909      -0.668130      47.848251 0.67855537E+03  0.17313024E+05                                10.498303                            8.127524      -0.020465       2.015114                    0.997216      29.610509      80.540669       0.657591       0.365059      -1.132704      -0.056378       0.045660      -0.066481       0.098402      -0.027623       0.013355       0.071370      -0.069913      -0.049918      -0.078047      -0.014792       0.092839             12.266221      13.212270      -2.536445       5.310105       8.744085      -4.071001      14.842308           0.000023
           88              O      13.191423       8.643935      11.015816      -0.628167      42.831061 0.56871964E+03  0.13842701E+05                                 9.713400                            7.346019       0.163723       2.094431                    0.997241      28.135926      74.024198       0.707207       0.355826      -1.143381       0.044313       0.027837      -0.050784       0.072922      -0.000176      -0.005563       0.065154      -0.003230      -0.171266      -0.092070       0.026923       0.065147             11.708210      17.727654       3.660153      -4.589253       7.656248      -2.434927       9.740727           0.000025
           89              O       4.325557       4.318856       4.650122      -0.652058      44.891286 0.61574832E+03  0.15318168E+05                                10.058891                            7.697219       0.117976       2.068686                    0.997202      28.917329      77.411074       0.682349       0.360824      -1.137160      -0.050874       0.068553       0.003818       0.085453      -0.016421      -0.014870      -0.018011       0.088922       0.202830      -0.083958       0.011423       0.072534             11.945518      15.150241      -6.669578       1.155386      13.996305      -1.007273       6.690010           0.000024
           90              O       6.598556       3.438447       3.181301      -0.668210      47.861852 0.67875460E+03  0.17319421E+05                                10.500384                            8.128782      -0.021024       2.014877                    0.997238      29.616376      80.560339       0.657531       0.365064      -1.132696       0.055763       0.046551      -0.066702       0.098619       0.027530      -0.013303       0.071204      -0.071861      -0.050758      -0.077865      -0.015505       0.093369             12.269118      13.215881       2.537553      -5.312114       8.745994      -4.072000      14.845480           0.000024
           91              O       8.666784       3.457740       2.424208      -0.627172      42.770128 0.56776238E+03  0.13813433E+05                                 9.704847                            7.340329       0.161226       2.094098                    0.997168      28.112463      73.943867       0.707417       0.355874      -1.143355      -0.045483       0.028536      -0.050013       0.073378      -0.000893       0.004786       0.065264      -0.003359      -0.170871      -0.092045       0.026924       0.065121             11.697164      17.711841      -3.655803       4.583147       7.649193      -2.431343       9.730457           0.000025
           92              O       6.603548       0.867339       4.650122      -0.651846      44.866298 0.61533690E+03  0.15304644E+05                                10.052489                            7.692547       0.117660       2.068371                    0.997174      28.915858      77.386733       0.682869       0.360627      -1.137370       0.050901      -0.069431       0.004342       0.086200      -0.016998       0.015397       0.017694       0.088655       0.201502      -0.083788       0.011526       0.072262             11.937523      15.140134      -6.664993      -1.154600      13.986273       1.006792       6.686161           0.000024
           93              O       4.330550       1.747748       3.181301      -0.668573      47.860646 0.67874341E+03  0.17318942E+05                                10.500413                            8.128669      -0.020300       2.014928                    0.997156      29.613633      80.550558       0.657546       0.365060      -1.132708      -0.056043      -0.046932      -0.067334       0.099384       0.027738       0.012836      -0.070927      -0.070926      -0.052136      -0.077593      -0.015364       0.092958             12.269643      13.213888       2.537324       5.312277       8.746446       4.073432      14.848595           0.000024
           94              O       2.262323       1.728455       2.424208      -0.627680      42.808383 0.56835684E+03  0.13831701E+05                                 9.710957                            7.344334       0.159396       2.093486                    0.997194      28.125206      73.990833       0.707191       0.355889      -1.143327       0.045206      -0.027733      -0.049665       0.072659      -0.000243      -0.004915      -0.064506      -0.002497      -0.170378      -0.091387       0.027195       0.064192             11.705434      17.722986      -3.659846      -4.588608       7.654738       2.434616       9.738579           0.000025
           95              O      10.975187       4.318856       3.941486      -0.651966      44.895872 0.61586949E+03  0.15321633E+05                                10.058274                            7.697053       0.122689       2.070092                    0.997160      28.922569      77.421219       0.682493       0.360738      -1.137251       0.050738       0.069612      -0.004715       0.086270       0.016973      -0.015098       0.018335       0.089336       0.202860      -0.084453       0.011772       0.072681             11.944408      15.147962       6.667885       1.155151      13.995595       1.007157       6.689668           0.000024
           96              O       8.702194       3.438447       5.410307      -0.667703      47.828013 0.67816309E+03  0.17300207E+05                                10.495363                            8.125011      -0.021416       2.014749                    0.997187      29.602645      80.508076       0.657724       0.365044      -1.132735      -0.055493       0.047088       0.066990       0.098916      -0.028083      -0.013353      -0.070317      -0.070687      -0.050009      -0.077480      -0.014801       0.092281             12.263570      13.207548      -2.535967      -5.309292       8.742457       4.071095      14.840705           0.000024
           97              O       6.633966       3.457740       6.167400      -0.626709      42.768181 0.56769878E+03  0.13811398E+05                                 9.704531                            7.339687       0.162860       2.094774                    0.997211      28.111107      73.937243       0.707486       0.355851      -1.143381       0.045525       0.028216       0.049311       0.072802       0.000174       0.004365      -0.064770      -0.002409      -0.170875      -0.091689       0.027307       0.064383             11.697464      17.711767       3.657307       4.585184       7.649764       2.432145       9.730860           0.000024
           98              O       8.697219       0.867339       3.941486      -0.650441      44.816545 0.61449805E+03  0.15278913E+05                                10.047268                            7.688908       0.120417       2.069893                    0.997192      28.891189      77.314092       0.682801       0.360778      -1.137225      -0.051951      -0.069660      -0.003434       0.086967       0.017259       0.014229      -0.018572       0.089146       0.202459      -0.084430       0.012189       0.072241             11.931054      15.132052       6.660604      -1.154314      13.978041      -1.006330       6.683068           0.000023
           99              O       2.226911       1.747748       5.410307      -0.668130      47.848258 0.67855547E+03  0.17313028E+05                                10.498305                            8.127525      -0.020466       2.015113                    0.997216      29.610509      80.540678       0.657591       0.365059      -1.132704       0.056378      -0.045660       0.066481       0.098402      -0.027623       0.013355       0.071370      -0.069913      -0.049918      -0.078047      -0.014792       0.092839             12.266224      13.212275      -2.536447       5.310107       8.744087      -4.071002      14.842311           0.000023
          100              O       4.295138       1.728455       6.167400      -0.628167      42.831093 0.56872013E+03  0.13842717E+05                                 9.713405                            7.346022       0.163722       2.094431                    0.997241      28.135936      74.024237       0.707206       0.355826      -1.143381      -0.044313      -0.027837       0.050784       0.072922      -0.000176      -0.005563       0.065154      -0.003230      -0.171266      -0.092070       0.026923       0.065147             11.708217      17.727665       3.660155      -4.589256       7.656252      -2.434928       9.740733           0.000025

******************************************************
Auxiliary information for the entire system
The total spin magnetic moment of the unit cell is   0.000000
The total net atomic charge of the unit cell is   0.000003
Accuracy of reproducing the electrostatic potential in the unit cell:
  The inner radius (bohr) =    5.0000
  The outer radius (bohr) =   12.0000
  Valid grid points have density less than (e/(bohr^3)) =    0.0001
  The number of valid grid points were=        18488
  The rms potential error without charges in kcal/mol is=      1.85169
  The rms potential error with partial charges in kcal/mol is=      0.61725
  The RRMSE value at monopole order=      0.33335
  The rms potential error with partial charges and cloud penetration in kcal/mol is=      0.62992
  The RRMSE value at monopole order with cloud penetration is=      0.34019
  The rms potential error with partial charges and atomic dipoles in kcal/mol is=      0.46374
  The RRMSE value at dipole order=      0.25044
  The rms potential error with partial charges, atomic dipoles and cloud penetration in kcal/mol is=      0.47403
  The RRMSE value at dipole order with cloud penetration=      0.25600

******************************************************
The electron densities and ab initio electrostatic potential were computed in VASP using the PBE functional and
projector augmented wave method. See the main text of the journal article for a description of computational details.
The atomic charges, dipoles, and quadrupoles were computed with the DDEC6 method as described in
(a) T. A. Manz and N. Gabaldon Limas, RSC Adv. 6 (2016) 47771-47801 DOI: 10.1039/c6ra04656h
(b) N. Gabaldon Limas and T. A. Manz, RSC Adv. 8 (2018) 2678-2707 DOI: 10.1039/c7ra11829e.
For each atom in the material, the electron cloud parameters were fit to the spherically averaged atom-in-material
electron density using radial positions for which this density was between 10^-4 and 10^-2 electrons per cubic bohr.
The polarizabilities, dispersion coefficients, and quantum Drude oscillator (QDO) parameters were fit using the MCLF method.
The magnetic structure of the system was optimized in VASP from the default ferromagnetic initial guess using spin polarization.
The atomic spin moments (ASMs) were computed on this optimized magnetic structure using the DDEC6 partition as inputs
to the method of T. A. Manz and D. S. Sholl, J. Chem. Theory Comput. 7 (2011) 4146-4164 DOI: 10.1021/ct200539n.
The RMSE and RRMSE were computed using a uniform grid with Ewald summation.
