# Supplementary material for: A collection of forcefield precursors for metal–organic frameworks
Source: RSC Adv. 2019 Nov 13;9(63):36492–507. doi: 10.1039/c9ra07327b (PMC9075174; doi:10.1039/c9ra07327b)
Supplement: RA-009-C9RA07327B-s4264 [file RA-009-C9RA07327B-s4264.xyz]

  100
jmolscript: load "" {1 1 1} spacegroup "x,y,z" unitcell [{      8.754700     0.000000     0.000000 }, {      4.138563    10.374705     0.000000 }, {     -4.377450     0.000045    17.187207 }]
Sc     1.034568     2.593709    12.565911     1.853905
Sc     7.481245     7.781041     4.621296     1.853956
Sc     5.411913     2.593711    13.292242     1.859696
Sc     3.103900     7.781039     3.894965     1.859780
C     -1.108746     4.943788    12.935092     0.660011
C      7.561753     6.394068    12.952279    -0.036318
C     -0.030843     7.156505    12.876655    -0.082905
C      6.316887     7.017484    12.945404    -0.082346
C     -0.961977     1.453535    14.962839     0.672983
C     -0.430571     0.654686    16.047695    -0.039626
C      0.928555     0.447192    16.251535    -0.073322
C     -1.346414     0.316473    17.039397    -0.088220
C      3.479810     3.732847    10.895658     0.670026
C      3.848261     4.518210     9.734147    -0.038308
C      2.927829     4.798324     8.730070    -0.084589
C      5.183990     4.870949     9.583930    -0.080465
C      3.177877     0.243632    12.935092     0.663108
C      7.400641     9.168057    12.952279    -0.033214
C      6.238538     8.405620    12.876655    -0.085560
C      8.645507     8.544641    12.945404    -0.085439
C      3.031084     3.733896    14.962839     0.673742
C      2.499666     4.532751    16.047695    -0.036941
C      1.140537     4.740245    16.251535    -0.074386
C      3.415497     4.870969    17.039397    -0.090326
C     -1.410656     1.454562    10.895658     0.672444
C     -1.779093     0.669194     9.734147    -0.040219
C     -0.858649     0.389074     8.730070    -0.081440
C      5.639880     0.316454     9.583930    -0.081939
C      9.624559     5.430962     4.252115     0.659937
C      0.954060     3.980682     4.234928    -0.036359
C      8.546656     3.218245     4.310552    -0.082797
C      2.198926     3.357266     4.241803    -0.082374
C      9.477790     8.921215     2.224368     0.672916
C      8.946384     9.720064     1.139512    -0.039298
C      7.587258     9.927558     0.935672    -0.072817
C      9.862227    10.058277     0.147810    -0.087873
C      5.036003     6.641903     6.291549     0.669973
C      4.667552     5.856540     7.453060    -0.038095
C      5.587984     5.576426     8.457137    -0.084352
C      3.331823     5.503801     7.603277    -0.080198
C      5.337936    10.131118     4.252115     0.663089
C      1.115172     1.206693     4.234928    -0.033385
C      2.277275     1.969130     4.310552    -0.085542
C     -0.129694     1.830109     4.241803    -0.085333
C      5.484729     6.640854     2.224368     0.673629
C      6.016147     5.841999     1.139512    -0.036250
C      7.375276     5.634505     0.935672    -0.075014
C      5.100316     5.503781     0.147810    -0.090166
C      9.926469     8.920188     6.291549     0.672405
C     10.294906     9.705556     7.453060    -0.039775
C      9.374462     9.985676     8.457137    -0.081517
C      2.875933    10.058296     7.603277    -0.082501
O     -0.027811     4.381271    12.555598    -0.654278
O      6.630691     4.261964    13.296023    -0.657749
O     -0.147674     1.829097    14.076666    -0.680438
O     -2.194336     1.706678    14.804373    -0.635744
O      2.275004     3.359358    11.059624    -0.636201
O      4.349927     3.565817    11.806580    -0.672067
O      2.096946     0.806147    12.555598    -0.655434
O      4.193135     0.925458    13.296023    -0.659731
O      2.216792     3.358329    14.076666    -0.682049
O      4.263445     3.480752    14.804373    -0.636011
O     -0.205852     1.828052    11.059624    -0.637318
O     -2.280783     1.621597    11.806580    -0.673417
O      8.543624     5.993479     4.631609    -0.654232
O      1.885122     6.112786     3.891184    -0.657802
O      8.663487     8.545653     3.110541    -0.680492
O     10.710149     8.668072     2.382834    -0.635909
O      6.240809     7.015392     6.127583    -0.636175
O      4.165886     6.808933     5.380627    -0.672089
O      6.418867     9.568603     4.631609    -0.655445
O      4.322678     9.449292     3.891184    -0.659673
O      6.299021     7.016421     3.110541    -0.681986
O      4.252368     6.893998     2.382834    -0.636058
O      8.721665     8.546698     6.127583    -0.637324
O     10.796596     8.753153     5.380627    -0.673432
H      0.980611     6.643891    12.758751     0.113785
H      5.365610     6.391371    12.995935     0.114409
H      1.688514     0.901603    15.533454     0.110165
H     -2.428733     0.665374    16.958789     0.118143
H      1.847428     4.449527     8.833709     0.115250
H      5.943376     4.581497    10.383479     0.111838
H      5.227172     8.918234    12.758751     0.113878
H      0.844214     9.167538    12.995935     0.114962
H      0.380587     4.285831    15.533454     0.111073
H      4.497817     4.522067    16.958789     0.118421
H      0.221663     0.737872     8.833709     0.114802
H      4.880485     0.605910    10.383479     0.112126
H      7.535202     3.730859     4.428456     0.113787
H      3.150203     3.983379     4.191272     0.114406
H      6.827299     9.473147     1.653753     0.110275
H     10.946834     9.714563     0.218621     0.118147
H      6.669668     5.922733     8.358998     0.115142
H      2.572437     5.793253     6.803728     0.111916
H      3.288641     1.456516     4.428456     0.113843
H      7.673643     1.203995     4.191272     0.114885
H      8.144713     6.083731     1.646878     0.111595
H      4.017996     5.852683     0.228418     0.118523
H      8.294150     9.636878     8.353498     0.114855
H      3.639084     9.771122     6.806650     0.112442

The following XYZ coordinates are in angstroms. Other properties are in atomic units.
The sperically averaged electron density of each atom fit to a function of the form exp(a - br)
eigen_1, eigen_2 and eigen_3 are the three eigenvalues of traceless quadrupole moment tensor
  atom number  atomic symbol              X              Y              Z     net charge C6 coefficient C8 coefficient C10 coefficient fluctuating dipole atomic polarizability isotropic forcefield polarizability              a              b squared Pearson coefficient          <r^3>          <r^4>         wp_QDO          m_QDO          q_QDO       dipole_x       dipole_y       dipole_z         dipole            Qxy            Qxz            Qyz     Q(x^2-y^2)  Q(3z^2 - R^2)        eigen_1        eigen_2        eigen_3 static polarizability      alpha(xx)      alpha(xy)      alpha(xz)      alpha(yy)      alpha(yz)      alpha(zz) atomic spin moment
            1             Sc       1.034568       2.593709      12.565911       1.853905      96.240523 0.14434002E+04  0.43288590E+05                                17.271324                           12.577170       0.063647       1.937209                    0.999743      40.211834     108.551913       0.496946       0.410970      -1.129811       0.000438       0.000025      -0.009242       0.009252       0.022361       0.001055       0.000526      -0.149253       0.121589      -0.098176       0.040510       0.057666             21.886143      25.028540      -0.576455       0.003822      20.099971       0.001465      20.529917           0.000014
            2             Sc       7.481245       7.781041       4.621296       1.853956      96.244806 0.14434577E+04  0.43291041E+05                                17.272060                           12.577527       0.063406       1.937146                    0.999743      40.212207     108.556216       0.496929       0.410977      -1.129798      -0.000407      -0.000036       0.009217       0.009226       0.022360       0.001055       0.000521      -0.149264       0.121571      -0.098178       0.040504       0.057674             21.887327      25.033670      -0.577084       0.004011      20.101455      -0.001069      20.526857           0.000015
            3             Sc       5.411913       2.593711      13.292242       1.859696      94.711386 0.14181347E+04  0.42349531E+05                                17.169776                           12.521619       0.055780       1.937015                    0.999757      40.034885     107.893695       0.494698       0.414605      -1.127166      -0.000282      -0.000588       0.011809       0.011827       0.000029      -0.000467       0.000298      -0.151601       0.106759      -0.093595       0.035584       0.058011             21.811081      24.604275       0.326281       0.000213      20.881543      -0.000870      19.947426           0.000014
            4             Sc       3.103900       7.781039       3.894965       1.859780      94.706051 0.14180046E+04  0.42344911E+05                                17.169724                           12.521435       0.055672       1.937011                    0.999757      40.033555     107.891155       0.494676       0.414631      -1.127142       0.000285       0.000599      -0.011819       0.011838       0.000034      -0.000499       0.000284      -0.151605       0.106744      -0.093595       0.035580       0.058015             21.811653      24.605809       0.327451       0.000149      20.883755       0.000236      19.945395           0.000014
            5              C      -1.108746       4.943788      12.935092       0.660011      24.745726 0.23967872E+03  0.49431773E+04                                 8.004214                            5.605418      -0.273209       1.979263                    0.999091      22.074041      63.017798       0.604104       0.491607      -1.002823       0.004793      -0.072809      -0.001550       0.072983       0.002909       0.035348       0.000509       0.055837       0.283959      -0.075408      -0.029320       0.104728              9.829158       9.594278      -0.288654      -0.856802      15.162359      -0.128036       4.730837          -0.000028
            6              C       7.561753       6.394068      12.952279      -0.036318      38.656408 0.44119661E+03  0.10368834E+05                                 9.991138                            7.018490      -0.090803       1.975253                    0.999132      27.620146      78.350127       0.622475       0.418684      -1.067055      -0.004465       0.055954       0.003921       0.056268      -0.001785      -0.015081      -0.001376      -0.021278       0.112798      -0.032843      -0.008012       0.040855             12.449786      10.529936      -0.299442       0.073365      21.788721      -0.194811       5.030700           0.000043
            7              C      -0.030843       7.156505      12.876655      -0.082905      37.313166 0.48521107E+03  0.11670628E+05                                 9.581099                            7.271974       0.104331       1.995786                    0.999527      29.639403      84.892721       0.623071       0.408700      -1.074153      -0.035767       0.007891      -0.006249       0.037156      -0.017744      -0.002113       0.004064       0.034417       0.050691      -0.033337       0.013122       0.020216             11.058132      10.078822       0.439331      -0.249860      18.152006      -0.030860       4.943566           0.000005
            8              C       6.316887       7.017484      12.945404      -0.082346      37.285244 0.48638884E+03  0.11712135E+05                                 9.594068                            7.290628       0.123929       2.003806                    0.999589      29.631265      85.061480       0.620692       0.409805      -1.072871       0.033366       0.012176       0.006615       0.036129       0.022357      -0.001735      -0.005761       0.025015       0.052237      -0.034648       0.012908       0.021740             11.062526      10.278753      -0.579926       0.031595      17.958157      -0.009290       4.950669           0.000008
            9              C      -0.961977       1.453535      14.962839       0.672983      23.990895 0.22638719E+03  0.45983752E+04                                 7.803896                            5.423205      -0.185035       2.013507                    0.999191      21.571883      60.919114       0.618959       0.487182      -1.006088      -0.027744       0.037587      -0.056227       0.073102       0.022833      -0.006723       0.084786      -0.103164      -0.053648      -0.080827      -0.035456       0.116282              9.633518      10.343584      -1.440073       1.588623       7.140438      -4.480472      11.416531          -0.000025
           10              C      -0.430571       0.654686      16.047695      -0.039626      37.922735 0.43444584E+03  0.10169210E+05                                 9.852382                            6.958921      -0.048228       1.988987                    0.999203      27.538456      77.919241       0.626001       0.418003      -1.067667       0.029234      -0.043486       0.032395       0.061605       0.009021       0.003010       0.015905      -0.045087       0.044115      -0.031634      -0.000408       0.032042             12.266368      11.408565      -2.062317       2.055240       9.242945      -6.868748      16.147594           0.000040
           11              C       0.928555       0.447192      16.251535      -0.073322      37.165785 0.49280142E+03  0.11918170E+05                                 9.640681                            7.382829       0.196818       2.032130                    0.999635      29.537417      85.272788       0.610609       0.414768      -1.068507      -0.028845      -0.002038       0.020682       0.035552       0.013567      -0.019578       0.011018      -0.012074      -0.005972      -0.031130       0.014398       0.016732             11.101260      11.009238      -1.212639       0.872260       8.870084      -5.641563      13.424458           0.000010
           12              C      -1.346414       0.316473      17.039397      -0.088220      37.163266 0.47836638E+03  0.11455380E+05                                 9.526242                            7.192951       0.130495       2.003540                    0.999556      29.522023      84.134510       0.630627       0.405588      -1.077131       0.034083       0.001166      -0.000252       0.034104       0.000291       0.008549       0.021863      -0.002340      -0.072905      -0.035595       0.011075       0.024520             11.081120       9.904566      -1.364861       0.290831       8.718859      -5.925679      14.619934           0.000008
           13              C       3.479810       3.732847      10.895658       0.670026      24.145945 0.23101345E+03  0.47120733E+04                                 7.823817                            5.471685      -0.149287       2.023801                    0.999277      21.628329      61.034799       0.617867       0.486000      -1.007567      -0.018554      -0.036731       0.062279       0.074646      -0.032240      -0.003381       0.079268      -0.095376      -0.095968      -0.080510      -0.034005       0.114515              9.602096      10.108258       1.704971      -1.018120       6.939383      -4.251632      11.758646          -0.000028
           14              C       3.848261       4.518210       9.734147      -0.038308      38.066172 0.43369508E+03  0.10143581E+05                                 9.867183                            6.944248      -0.056017       1.986711                    0.999138      27.492413      77.666354       0.628061       0.416963      -1.068718       0.011030       0.039286      -0.041643       0.058302      -0.005726      -0.012093       0.019661      -0.033043       0.021587      -0.024802      -0.007995       0.032797             12.271426      10.665137       1.891992      -1.058043       9.051868      -6.861043      17.097274           0.000043
           15              C       2.927829       4.798324       8.730070      -0.084589      37.161784 0.47687719E+03  0.11413645E+05                                 9.525735                            7.188849       0.112488       1.998571                    0.999514      29.499770      84.116692       0.629716       0.406390      -1.076332       0.035393       0.005033       0.005182       0.036122       0.001672      -0.006538       0.019785       0.003124      -0.069333      -0.033302       0.013783       0.019519             11.011762       9.881459       1.326419      -0.019192       8.081726      -5.461625      15.072100           0.000004
           16              C       5.183990       4.870949       9.583930      -0.080465      37.271461 0.49458125E+03  0.11968564E+05                                 9.643172                            7.378791       0.173157       2.021106                    0.999594      29.667393      85.594052       0.613109       0.412823      -1.070070      -0.029477       0.003168      -0.019807       0.035654      -0.017679       0.017271       0.011640      -0.015824       0.003533      -0.032743       0.013941       0.018802             11.100345      10.585042       1.734729      -0.675857       8.317852      -5.342010      14.398141           0.000006
           17              C       3.177877       0.243632      12.935092       0.663108      24.759746 0.23984050E+03  0.49475843E+04                                 8.008731                            5.608421      -0.263300       1.981701                    0.999105      22.080132      63.051824       0.603734       0.491802      -1.002676      -0.004641       0.073649      -0.000508       0.073797       0.003556      -0.033349       0.000834       0.054500       0.281924      -0.074529      -0.028505       0.103034              9.835147       9.599049      -0.287951       0.857084      15.173130       0.128164       4.733262          -0.000029
           18              C       7.400641       9.168057      12.952279      -0.033214      38.451021 0.43848398E+03  0.10287455E+05                                 9.952108                            6.993738      -0.086116       1.977745                    0.999115      27.528511      77.979991       0.624102       0.418308      -1.067477       0.004317      -0.058040       0.004449       0.058370      -0.000281       0.014268       0.001327      -0.018190       0.112192      -0.030794      -0.009620       0.040414             12.398417      10.490183      -0.300566      -0.073081      21.691288       0.194494       5.013778           0.000047
           19              C       6.238538       8.405620      12.876655      -0.085560      37.422786 0.48682391E+03  0.11719174E+05                                 9.599818                            7.284292       0.099640       1.993728                    0.999528      29.686387      85.063500       0.622511       0.408728      -1.074132       0.035532      -0.007707      -0.007542       0.037132      -0.019711       0.001545      -0.003805       0.033149       0.049007      -0.034077       0.013987       0.020091             11.081814      10.096157       0.435082       0.250140      18.197129       0.031638       4.952157           0.000000
           20              C       8.645507       8.544641      12.945404      -0.085439      37.437649 0.48903739E+03  0.11792093E+05                                 9.619746                            7.310929       0.123875       2.002631                    0.999588      29.709918      85.350176       0.619759       0.409859      -1.072819      -0.033688      -0.012377       0.005172       0.036260       0.023270       0.000102       0.005675       0.025622       0.055775      -0.036286       0.015053       0.021233             11.091436      10.314213      -0.590930      -0.031954      17.997114       0.009077       4.962980           0.000003
           21              C       3.031084       3.733896      14.962839       0.673742      23.948654 0.22596548E+03  0.45876775E+04                                 7.796248                            5.419131      -0.184410       2.014395                    0.999186      21.547706      60.837020       0.619023       0.487358      -1.005995       0.027485      -0.037840      -0.057750       0.074312       0.024313       0.006457      -0.083632      -0.103386      -0.053469      -0.080435      -0.035183       0.115618              9.622649      10.333082      -1.437873      -1.585899       7.132767       4.473738      11.402097          -0.000025
           22              C       2.499666       4.532751      16.047695      -0.036941      37.775608 0.43265577E+03  0.10115484E+05                                 9.823549                            6.941825      -0.040029       1.992100                    0.999210      27.476597      77.664279       0.627229       0.417673      -1.068023      -0.028069       0.043957       0.032587       0.061498       0.008853      -0.001392      -0.014585      -0.045644       0.044707      -0.031971       0.001362       0.030609             12.226196      11.374279      -2.053190      -2.044156       9.213131       6.841795      16.091177           0.000045
           23              C       1.140537       4.740245      16.251535      -0.074386      37.273903 0.49427430E+03  0.11963347E+05                                 9.660420                            7.395525       0.194415       2.030744                    0.999607      29.580210      85.445255       0.609846       0.414955      -1.068330       0.028261       0.002112       0.022467       0.036165       0.012108       0.019182      -0.011962      -0.012288      -0.007487      -0.030548       0.014809       0.015738             11.125512      11.025403      -1.214222      -0.873799       8.890970       5.658292      13.460163           0.000003
           24              C       3.415497       4.870969      17.039397      -0.090326      37.185850 0.47920756E+03  0.11480710E+05                                 9.530044                            7.199594       0.128905       2.002908                    0.999589      29.549003      84.233881       0.630286       0.405624      -1.077093      -0.033388      -0.000625       0.000916       0.033406       0.000578      -0.009911      -0.022581      -0.001669      -0.075480      -0.037150       0.011587       0.025563             11.081989       9.904025      -1.358553      -0.281720       8.719280       5.925419      14.622661           0.000003
           25              C      -1.410656       1.454562      10.895658       0.672444      24.105305 0.23053082E+03  0.47001412E+04                                 7.818339                            5.467892      -0.146581       2.024880                    0.999265      21.606125      60.974290       0.617706       0.486342      -1.007310       0.017935       0.035645       0.062338       0.074015      -0.031633       0.002401      -0.080218      -0.093635      -0.096103      -0.081752      -0.032543       0.114295              9.595574      10.100721       1.703876       1.017842       6.935246       4.248617      11.750756          -0.000027
           26              C      -1.779093       0.669194       9.734147      -0.040219      38.189232 0.43523602E+03  0.10189604E+05                                 9.890121                            6.957879      -0.060510       1.984652                    0.999144      27.545778      77.879042       0.627211       0.417119      -1.068518      -0.012218      -0.039245      -0.041460       0.058381      -0.006077       0.012324      -0.019891      -0.033975       0.020279      -0.025213      -0.008143       0.033356             12.303306      10.687592       1.897370       1.062697       9.075446       6.883474      17.146881           0.000041
           27              C      -0.858649       0.389074       8.730070      -0.081440      37.012709 0.47465363E+03  0.11346452E+05                                 9.498591                            7.169872       0.119016       2.001379                    0.999513      29.433303      83.858439       0.630878       0.406141      -1.076564      -0.035846      -0.005632       0.005122       0.036646       0.002355       0.007413      -0.018125       0.003052      -0.069127      -0.032364       0.014184       0.018179             10.979005       9.857948       1.322575       0.016767       8.057224       5.441182      15.021844           0.000006
           28              C       5.639880       0.316454       9.583930      -0.081939      37.362267 0.49588382E+03  0.12008978E+05                                 9.661674                            7.391043       0.171365       2.020055                    0.999599      29.705593      85.759312       0.612234       0.413107      -1.069797       0.029804      -0.002935      -0.018919       0.035423      -0.017457      -0.018202      -0.013355      -0.016248       0.003782      -0.034209       0.015131       0.019078             11.123923      10.601098       1.739225       0.680703       8.336826       5.357593      14.433846           0.000009
           29              C       9.624559       5.430962       4.252115       0.659937      24.750306 0.23971870E+03  0.49442815E+04                                 8.005482                            5.606047      -0.273681       1.979065                    0.999090      22.077297      63.031935       0.604035       0.491635      -1.002794      -0.004762       0.072804       0.001617       0.072978       0.002906       0.035338       0.000503       0.055822       0.283729      -0.075362      -0.029292       0.104654              9.831117       9.594710      -0.288687      -0.857347      15.166690      -0.127401       4.731950          -0.000028
           30              C       0.954060       3.980682       4.234928      -0.036359      38.664134 0.44125359E+03  0.10370559E+05                                 9.992598                            7.018972      -0.091177       1.975105                    0.999131      27.622286      78.358889       0.622447       0.418688      -1.067048       0.004471      -0.055950      -0.003861       0.056261      -0.001777      -0.015100      -0.001336      -0.021267       0.112689      -0.032827      -0.008001       0.040828             12.452510      10.530451      -0.299543       0.073385      21.795366      -0.194775       5.031711           0.000044
           31              C       8.546656       3.218245       4.310552      -0.082797      37.318966 0.48517787E+03  0.11669613E+05                                 9.582103                            7.271769       0.103923       1.995672                    0.999524      29.638097      84.887804       0.623075       0.408705      -1.074151       0.035786      -0.007965       0.006262       0.037193      -0.017749      -0.002115       0.004086       0.034383       0.050385      -0.033281       0.013090       0.020190             11.060122      10.078377       0.437512      -0.249965      18.157532      -0.030885       4.944456           0.000004
           32              C       2.198926       3.357266       4.241803      -0.082374      37.287766 0.48641504E+03  0.11712959E+05                                 9.594575                            7.290846       0.123860       2.003773                    0.999589      29.632334      85.066104       0.620678       0.409808      -1.072866      -0.033365      -0.012170      -0.006605       0.036125       0.022362      -0.001747      -0.005735       0.025005       0.052212      -0.034641       0.012908       0.021734             11.063159      10.278907      -0.579784       0.031680      17.959465      -0.009483       4.951105           0.000008
           33              C       9.477790       8.921215       2.224368       0.672916      23.999273 0.22643900E+03  0.45998035E+04                                 7.806296                            5.424163      -0.186891       2.012870                    0.999188      21.576037      60.938222       0.618832       0.487243      -1.006032       0.027764      -0.037532       0.056223       0.073079       0.022857      -0.006700       0.084765      -0.103243      -0.053543      -0.080792      -0.035502       0.116295              9.637506      10.345935      -1.443022       1.592591       7.143639      -4.482978      11.422942          -0.000025
           34              C       8.946384       9.720064       1.139512      -0.039298      37.948714 0.43433736E+03  0.10165943E+05                                 9.856687                            6.957972      -0.049570       1.988624                    0.999193      27.533967      77.901443       0.626060       0.417993      -1.067683      -0.029197       0.043565      -0.032497       0.061697       0.009058       0.002994       0.015738      -0.045027       0.044457      -0.031677      -0.000214       0.031891             12.275553      11.407013      -2.061609       2.055083       9.250477      -6.878858      16.169170           0.000047
           35              C       7.587258       9.927558       0.935672      -0.072817      37.183561 0.49258724E+03  0.11911695E+05                                 9.644080                            7.381590       0.195267       2.031762                    0.999630      29.529379      85.244945       0.610615       0.414809      -1.068481       0.028790       0.002237      -0.020882       0.035636       0.013559      -0.019545       0.010792      -0.011865      -0.005779      -0.030950       0.014119       0.016832             11.108364      11.008093      -1.211087       0.870754       8.876292      -5.649522      13.440705           0.000001
           36              C       9.862227      10.058277       0.147810      -0.087873      37.131526 0.47825396E+03  0.11452014E+05                                 9.520620                            7.192137       0.130101       2.003454                    0.999556      29.518186      84.121078       0.630658       0.405591      -1.077128      -0.034030      -0.001441       0.000777       0.034069       0.000230       0.008460       0.021715      -0.001949      -0.073277      -0.035586       0.011325       0.024260             11.069652       9.910943      -1.342143       0.248111       8.697737      -5.904466      14.600275          -0.000000
           37              C       5.036003       6.641903       6.291549       0.669973      24.149763 0.23102989E+03  0.47124915E+04                                 7.824612                            5.471833      -0.149723       2.023646                    0.999280      21.629310      61.038060       0.617867       0.485992      -1.007571       0.018565       0.036711      -0.062276       0.074637      -0.032260      -0.003378       0.079264      -0.095401      -0.095911      -0.080502      -0.034022       0.114523              9.603689      10.108892       1.706063      -1.019500       6.940873      -4.252783      11.761303          -0.000028
           38              C       4.667552       5.856540       7.453060      -0.038095      38.078782 0.43361598E+03  0.10141193E+05                                 9.869275                            6.943606      -0.056683       1.986549                    0.999133      27.488927      77.652569       0.628096       0.416962      -1.068727      -0.010997      -0.039328       0.041709       0.058372      -0.005725      -0.012065       0.019579      -0.033006       0.021777      -0.024781      -0.007931       0.032712             12.276091      10.664026       1.891021      -1.057075       9.055431      -6.866067      17.108818           0.000040
           39              C       5.587984       5.576426       8.457137      -0.084352      37.143213 0.47677098E+03  0.11410430E+05                                 9.522296                            7.187916       0.111618       1.998359                    0.999515      29.496642      84.104379       0.629777       0.406375      -1.076346      -0.035358      -0.004850      -0.005415       0.036098       0.001782      -0.006470       0.019664       0.003164      -0.069339      -0.033212       0.013853       0.019360             11.005294       9.885586       1.315597       0.004588       8.070918      -5.449560      15.059378           0.000008
           40              C       3.331823       5.503801       7.603277      -0.080198      37.278926 0.49443032E+03  0.11963912E+05                                 9.644353                            7.377636       0.172739       2.021039                    0.999591      29.662028      85.572958       0.613165       0.412820      -1.070080       0.029458      -0.003257       0.019909       0.035703      -0.017652       0.017276       0.011549      -0.015737       0.003658      -0.032675       0.013946       0.018730             11.103458      10.583542       1.733540      -0.674601       8.320124      -5.345528      14.406709           0.000009
           41              C       5.337936      10.131118       4.252115       0.663089      24.760202 0.23985189E+03  0.49478858E+04                                 8.008795                            5.608532      -0.263548       1.981600                    0.999105      22.080977      63.054990       0.603730       0.491798      -1.002677       0.004666      -0.073639       0.000446       0.073788       0.003561      -0.033325       0.000825       0.054486       0.281851      -0.074510      -0.028489       0.102999              9.835139       9.599328      -0.288544       0.857270      15.172758       0.128214       4.733330          -0.000028
           42              C       1.115172       1.206693       4.234928      -0.033385      38.448888 0.43856764E+03  0.10289947E+05                                 9.951843                            6.994415      -0.085847       1.977784                    0.999118      27.531738      77.992073       0.624068       0.418309      -1.067472      -0.004268       0.057980      -0.004505       0.058311      -0.000248       0.014274       0.001355      -0.018159       0.112358      -0.030804      -0.009666       0.040470             12.397543      10.490077      -0.297285      -0.073006      21.688886       0.194219       5.013666           0.000047
           43              C       2.277275       1.969130       4.310552      -0.085542      37.422881 0.48683014E+03  0.11719412E+05                                 9.599970                            7.284422       0.099599       1.993713                    0.999528      29.686857      85.066372       0.622492       0.408737      -1.074121      -0.035535       0.007701       0.007515       0.037128      -0.019718       0.001549      -0.003784       0.033130       0.049065      -0.034083       0.013997       0.020086             11.081825      10.095951       0.435582       0.250075      18.197155       0.031370       4.952368           0.000000
           44              C      -0.129694       1.830109       4.241803      -0.085333      37.438340 0.48886567E+03  0.11786816E+05                                 9.619817                            7.309418       0.124680       2.002956                    0.999586      29.704679      85.328614       0.619857       0.409833      -1.072845       0.033551       0.012558      -0.005150       0.036193       0.023255       0.000007       0.005687       0.025741       0.055633      -0.036289       0.015144       0.021146             11.093593      10.300863      -0.582007      -0.031956      18.016768       0.009157       4.963148           0.000004
           45              C       5.484729       6.640854       2.224368       0.673629      23.957422 0.22599265E+03  0.45883816E+04                                 7.798396                            5.419490      -0.184289       2.014427                    0.999188      21.549251      60.843016       0.618995       0.487364      -1.005989      -0.027460       0.037858       0.057765       0.074324       0.024283       0.006425      -0.083663      -0.103370      -0.053594      -0.080436      -0.035205       0.115642              9.626909      10.333757      -1.438011      -1.586781       7.136780       4.477873      11.410189          -0.000025
           46              C       6.016147       5.841999       1.139512      -0.036250      37.788774 0.43236302E+03  0.10106866E+05                                 9.825866                            6.939470      -0.041585       1.991744                    0.999197      27.466631      77.627723       0.627340       0.417672      -1.068030       0.028285      -0.044019      -0.032698       0.061700       0.008727      -0.001477      -0.014481      -0.045400       0.044631      -0.031791       0.001359       0.030432             12.232961      11.379243      -2.061124      -2.056713       9.219218       6.847635      16.100421           0.000042
           47              C       7.375276       5.634505       0.935672      -0.075014      37.278865 0.49498499E+03  0.11985128E+05                                 9.661485                            7.401823       0.191592       2.029635                    0.999602      29.599791      85.524578       0.609451       0.415065      -1.068234      -0.028711      -0.001839      -0.022145       0.036306       0.012146       0.019233      -0.012005      -0.012387      -0.007993      -0.030661       0.014938       0.015723             11.120027      11.075813      -1.217701      -0.872987       8.870282       5.625994      13.413987           0.000007
           48              C       5.100316       5.503781       0.147810      -0.090166      37.210787 0.47916124E+03  0.11479125E+05                                 9.534007                            7.199180       0.128230       2.002724                    0.999581      29.545788      84.218252       0.630323       0.405616      -1.077116       0.033468       0.000499      -0.001035       0.033488       0.000449      -0.009900      -0.022388      -0.001264      -0.075363      -0.037024       0.011801       0.025223             11.089515       9.910996      -1.365205      -0.290862       8.726112       5.930923      14.631435           0.000007
           49              C       9.926469       8.920188       6.291549       0.672405      24.107486 0.23053757E+03  0.47003062E+04                                 7.818840                            5.467980      -0.146600       2.024881                    0.999263      21.606209      60.974410       0.617701       0.486344      -1.007311      -0.017923      -0.035649      -0.062358       0.074031      -0.031624       0.002433      -0.080231      -0.093682      -0.096125      -0.081745      -0.032581       0.114326              9.596591      10.100332       1.703546       1.017765       6.936105       4.249599      11.753336          -0.000026
           50              C      10.294906       9.705556       7.453060      -0.039775      38.187687 0.43504537E+03  0.10184000E+05                                 9.889869                            6.956396      -0.060753       1.984660                    0.999138      27.539379      77.855962       0.627273       0.417124      -1.068518       0.012346       0.039320       0.041505       0.058490      -0.006001       0.012364      -0.019884      -0.033893       0.020148      -0.025203      -0.008107       0.033310             12.304136      10.688659       1.900042       1.067356       9.076607       6.884417      17.147143           0.000041
           51              C       9.374462       9.985676       8.457137      -0.081517      37.025662 0.47469202E+03  0.11347512E+05                                 9.500534                            7.170069       0.118368       2.001168                    0.999512      29.433878      83.858509       0.630887       0.406131      -1.076579       0.035846       0.005664      -0.005114       0.036649       0.002405       0.007380      -0.018046       0.003247      -0.069131      -0.032318       0.014292       0.018026             10.982210       9.861797       1.325400       0.020793       8.059990       5.443087      15.024843           0.000005
           52              C       2.875933      10.058296       7.603277      -0.082501      37.373405 0.49631690E+03  0.12022322E+05                                 9.663564                            7.394444       0.170577       2.019617                    0.999590      29.720032      85.816614       0.612059       0.413127      -1.069764      -0.029988       0.003053       0.018729       0.035488      -0.017391      -0.018260      -0.013719      -0.016347       0.003955      -0.034410       0.015165       0.019245             11.123436      10.622436       1.742614       0.678468       8.332396       5.346454      14.415477           0.000007
           53              O      -0.027811       4.381271      12.555598      -0.654278      46.335901 0.65580903E+03  0.16584031E+05                                10.319212                            7.967699       0.047915       2.038780                    0.997306      29.440939      79.619339       0.667227       0.363011      -1.134749      -0.052207       0.065260      -0.006959       0.083863      -0.025328       0.008559       0.015642       0.099094       0.179257      -0.087535       0.025186       0.062349             12.219635      15.295775      -6.739167      -1.249830      14.389961       1.010102       6.973167           0.000003
           54              O       6.630691       4.261964      13.296023      -0.657749      49.056090 0.68286837E+03  0.17462375E+05                                10.761919                            8.171515      -0.041630       2.009250                    0.996362      29.728332      81.129531       0.653191       0.366690      -1.130684       0.062486       0.068507       0.007590       0.093034       0.028414       0.011918      -0.020500       0.078303       0.209326      -0.086702       0.013086       0.073617             12.885735      15.515605       7.187256      -0.936812      15.947032      -1.316615       7.194570           0.000003
           55              O      -0.147674       1.829097      14.076666      -0.680438      50.718691 0.74038984E+03  0.19328289E+05                                10.970769                            8.527904      -0.086355       1.984285                    0.996888      30.394992      83.926790       0.636968       0.368346      -1.128929      -0.068095      -0.042740       0.066279       0.104194       0.031589      -0.018666       0.068099      -0.087306      -0.027696      -0.081192      -0.014260       0.095452             12.841487      13.305635       2.734447      -5.086521       9.596845      -4.625853      15.621981           0.000002
           56              O      -2.194336       1.706678      14.804373      -0.635744      45.742994 0.61059217E+03  0.15136222E+05                                10.192266                            7.639259       0.144959       2.081924                    0.997287      28.608974      76.092014       0.689378       0.358412      -1.140707       0.052324      -0.026145       0.039658       0.070669      -0.008072       0.011659       0.068079       0.006320      -0.162308      -0.095157       0.031765       0.063392             12.395037      18.695226      -3.728213       5.194927       8.035648      -2.660988      10.454236           0.000002
           57              O       2.275004       3.359358      11.059624      -0.636201      46.349287 0.61807084E+03  0.15375744E+05                                10.307195                            7.708075       0.151731       2.085414                    0.996837      28.690298      76.563752       0.683004       0.360483      -1.138515       0.051429       0.029297      -0.043174       0.073262       0.002315      -0.014772       0.061792      -0.010247      -0.198321      -0.096479       0.029145       0.067334             12.522649      18.368163       4.562103      -5.322870       8.547457      -2.949515      10.652328           0.000004
           58              O       4.349927       3.565817      11.806580      -0.672067      48.906819 0.71852670E+03  0.18591954E+05                                10.679473                            8.371270      -0.017871       2.011669                    0.996902      29.982064      82.051485       0.647221       0.365739      -1.132489      -0.062630       0.058808      -0.057048       0.103127      -0.034389       0.019359       0.069438      -0.047949      -0.027362      -0.083310      -0.000898       0.084208             12.444331      13.054341      -1.930737       5.492918       8.643230      -3.817432      15.635423           0.000003
           59              O       2.096946       0.806147      12.555598      -0.655434      46.326170 0.65573160E+03  0.16581106E+05                                10.315923                            7.965981       0.044521       2.038007                    0.997282      29.443183      79.615602       0.667475       0.362897      -1.134871       0.051112      -0.064737      -0.007693       0.082840      -0.024493      -0.009076      -0.015632       0.099166       0.180610      -0.087432       0.024475       0.062957             12.214836      15.290771      -6.733789       1.250072      14.382296      -1.009733       6.971440           0.000003
           60              O       4.193135       0.925458      13.296023      -0.659731      49.099765 0.68363189E+03  0.17486909E+05                                10.767823                            8.175989      -0.042612       2.008910                    0.996458      29.744355      81.186783       0.653019       0.366682      -1.130683      -0.060316      -0.067576       0.007406       0.090882       0.026250      -0.012175       0.020335       0.077680       0.212761      -0.085725       0.010926       0.074800             12.892471      15.527245       7.191698       0.936718      15.951433       1.315857       7.198736           0.000003
           61              O       2.216792       3.358329      14.076666      -0.682049      50.830003 0.74241257E+03  0.19395379E+05                                10.988177                            8.540965      -0.086152       1.983807                    0.996904      30.431860      84.074595       0.636287       0.368468      -1.128773       0.068079       0.043042       0.065949       0.104099       0.031341       0.018319      -0.068233      -0.088044      -0.030615      -0.080984      -0.014922       0.095906             12.862197      13.330417       2.738149       5.094161       9.611038       4.632488      15.645136           0.000003
           62              O       4.263445       3.480752      14.804373      -0.636011      45.754835 0.61091244E+03  0.15146075E+05                                10.193357                            7.640949       0.141292       2.080725                    0.997323      28.616623      76.116004       0.689347       0.358383      -1.140736      -0.052330       0.025724       0.040275       0.070868      -0.007226      -0.012595      -0.068324       0.007219      -0.161760      -0.095449       0.032242       0.063207             12.394863      18.696083      -3.726199      -5.191659       8.035621       2.659325      10.452884           0.000002
           63              O      -0.205852       1.828052      11.059624      -0.637318      46.410073 0.61901178E+03  0.15405024E+05                                10.315654                            7.713424       0.149480       2.084404                    0.996865      28.711481      76.635141       0.682835       0.360435      -1.138552      -0.051362      -0.029272      -0.043295       0.073276       0.001574       0.014564      -0.061492      -0.011143      -0.199150      -0.096271       0.028618       0.067653             12.534119      18.383809       4.567506       5.330347       8.555283       2.953798      10.663264           0.000003
           64              O      -2.280783       1.621597      11.806580      -0.673417      48.932738 0.71892458E+03  0.18604356E+05                                10.682215                            8.372432      -0.020893       2.010676                    0.996939      29.991259      82.074550       0.647327       0.365638      -1.132596       0.062897      -0.057927      -0.056374       0.102419      -0.033262      -0.018499      -0.070201      -0.047780      -0.029685      -0.082817      -0.001916       0.084733             12.448951      13.056917      -1.932124      -5.495502       8.645834       3.820612      15.644104           0.000002
           65              O       8.543624       5.993479       4.631609      -0.654232      46.341448 0.65587013E+03  0.16586128E+05                                10.320430                            7.968311       0.046853       2.038431                    0.997299      29.442251      79.626813       0.667165       0.363033      -1.134721       0.052184      -0.065241       0.006953       0.083833      -0.025316       0.008580       0.015619       0.099108       0.179139      -0.087513       0.025199       0.062314             12.221415      15.296925      -6.741109      -1.251473      14.394822       1.011175       6.972498           0.000003
           66              O       1.885122       6.112786       3.891184      -0.657802      49.070527 0.68307257E+03  0.17468946E+05                                10.764122                            8.172797      -0.042177       2.009041                    0.996360      29.730862      81.140220       0.653131       0.366696      -1.130677      -0.062471      -0.068482      -0.007515       0.092999       0.028386       0.011857      -0.020530       0.078251       0.209150      -0.086641       0.013088       0.073553             12.888912      15.519119       7.189245      -0.936579      15.951002      -1.316447       7.196614           0.000003
           67              O       8.663487       8.545653       3.110541      -0.680492      50.732395 0.74058618E+03  0.19334912E+05                                10.973121                            8.529211      -0.087284       1.983928                    0.996882      30.399208      83.944740       0.636892       0.368361      -1.128905       0.068116       0.042700      -0.066236       0.104165       0.031613      -0.018647       0.068079      -0.087273      -0.027761      -0.081178      -0.014254       0.095432             12.845374      13.309022       2.733081      -5.089262       9.597710      -4.629179      15.629389           0.000003
           68              O      10.710149       8.668072       2.382834      -0.635909      45.760377 0.61091444E+03  0.15146542E+05                                10.195101                            7.641582       0.144811       2.081664                    0.997309      28.618411      76.128460       0.689216       0.358441      -1.140659      -0.052347       0.026145      -0.039541       0.070620      -0.008183       0.011855       0.068313       0.006272      -0.163268      -0.095597       0.031944       0.063653             12.397634      18.704671      -3.729491       5.196120       8.037584      -2.657375      10.450648           0.000002
           69              O       6.240809       7.015392       6.127583      -0.636175      46.351752 0.61811835E+03  0.15377337E+05                                10.307753                            7.708551       0.151608       2.085343                    0.996845      28.691796      76.570666       0.682954       0.360500      -1.138493      -0.051416      -0.029320       0.043154       0.073250       0.002338      -0.014826       0.061850      -0.010242      -0.198537      -0.096588       0.029195       0.067393             12.523009      18.371008       4.562937      -5.323238       8.548098      -2.947928      10.649922           0.000003
           70              O       4.165886       6.808933       5.380627      -0.672089      48.913073 0.71859047E+03  0.18594059E+05                                10.680528                            8.371688      -0.018194       2.011547                    0.996900      29.983283      82.056429       0.647198       0.365743      -1.132484       0.062647      -0.058789       0.057018       0.103110      -0.034405       0.019360       0.069452      -0.047948      -0.027387      -0.083332      -0.000893       0.084225             12.446371      13.055971      -1.930276       5.494222       8.644031      -3.818292      15.639110           0.000003
           71              O       6.418867       9.568603       4.631609      -0.655445      46.332569 0.65581637E+03  0.16583814E+05                                10.316971                            7.966568       0.044317       2.037935                    0.997281      29.444065      79.619779       0.667440       0.362904      -1.134864      -0.051094       0.064739       0.007656       0.082827      -0.024483      -0.009057      -0.015648       0.099160       0.180593      -0.087425       0.024477       0.062948             12.216127      15.292840      -6.734593       1.250067      14.383150      -1.009880       6.972392           0.000003
           72              O       4.322678       9.449292       3.891184      -0.659673      49.095082 0.68354045E+03  0.17484072E+05                                10.767444                            8.175600      -0.042776       2.008903                    0.996451      29.742980      81.183170       0.653012       0.366696      -1.130666       0.060298       0.067565      -0.007466       0.090866       0.026191      -0.012165       0.020312       0.077714       0.212570      -0.085669       0.010936       0.074733             12.892416      15.525086       7.190796       0.937342      15.954714       1.316758       7.197447           0.000003
           73              O       6.299021       7.016421       3.110541      -0.681986      50.837221 0.74246413E+03  0.19397149E+05                                10.989448                            8.541370      -0.086760       1.983577                    0.996910      30.433178      84.080360       0.636257       0.368477      -1.128761      -0.068043      -0.043044      -0.065970       0.104090       0.031421       0.018412      -0.068290      -0.088181      -0.030533      -0.081147      -0.014860       0.096006             12.863833      13.331096       2.742711       5.100844       9.613552       4.632379      15.646852           0.000002
           74              O       4.252368       6.893998       2.382834      -0.636058      45.767098 0.61103404E+03  0.15149983E+05                                10.195664                            7.641940       0.141041       2.080613                    0.997322      28.619079      76.127059       0.689265       0.358404      -1.140708       0.052331      -0.025665      -0.040247       0.070831      -0.007238      -0.012592      -0.068366       0.007191      -0.161839      -0.095498       0.032242       0.063256             12.399120      18.701638      -3.727145      -5.194521       8.037995       2.661495      10.457726           0.000002
           75              O       8.721665       8.546698       6.127583      -0.637324      46.410910 0.61902144E+03  0.15405369E+05                                10.315902                            7.713544       0.149414       2.084375                    0.996865      28.712017      76.637550       0.682820       0.360440      -1.138544       0.051370       0.029244       0.043254       0.073246       0.001575       0.014555      -0.061511      -0.011165      -0.199178      -0.096288       0.028612       0.067677             12.534714      18.384567       4.567193       5.330690       8.555416       2.954042      10.664160           0.000003
           76              O      10.796596       8.753153       5.380627      -0.673432      48.932259 0.71891314E+03  0.18603860E+05                                10.681770                            8.372114      -0.020299       2.010821                    0.996951      29.991661      82.073387       0.647373       0.365616      -1.132621      -0.062950       0.057911       0.056324       0.102414      -0.033351      -0.018580      -0.070288      -0.047976      -0.029586      -0.082970      -0.001911       0.084881             12.448270      13.056420      -1.933478      -5.497978       8.645982       3.819081      15.642408           0.000002
           77              H       0.980611       6.643891      12.758751       0.113785       1.681555 0.14116269E+02  0.15667765E+03                                 2.167873                            2.061984      -1.146291       2.277685                    0.997727       3.955698      11.057383       0.488581       1.129489      -0.745625       0.052922      -0.027345      -0.010319       0.060456      -0.007127      -0.004996       0.000750       0.025746      -0.070262      -0.023935      -0.002991       0.026926              2.191769       2.658967      -0.512290      -0.090552       2.216201       0.028674       1.700139          -0.000018
           78              H       5.365610       6.391371      12.995935       0.114409       1.710691 0.14321721E+02  0.16037098E+03                                 2.235584                            2.108621      -1.195783       2.259834                    0.996738       4.067890      11.618500       0.469832       1.164215      -0.736136      -0.050758      -0.032657       0.004588       0.060530       0.009834      -0.001241      -0.001911       0.024385      -0.071181      -0.023886      -0.003705       0.027591              2.280653       2.644421       0.634988      -0.027829       2.444942       0.006505       1.752596          -0.000019
           79              H       1.688514       0.901603      15.533454       0.110165       1.572613 0.12848097E+02  0.14218066E+03                                 2.229939                            2.083100      -1.341297       2.199512                    0.993396       4.319890      12.895694       0.437010       1.266522      -0.709828       0.042491       0.028573      -0.033213       0.061032       0.005629      -0.010229      -0.010385       0.030384      -0.019103      -0.020044      -0.004264       0.024307              2.307538       2.338524       0.334378      -0.618127       2.080242      -0.455225       2.503847          -0.000018
           80              H      -2.428733       0.665374      16.958789       0.118143       1.671031 0.14016996E+02  0.15492659E+03                                 2.137116                            2.037945      -1.230087       2.241915                    0.997260       3.914346      10.833056       0.498740       1.111121      -0.750500      -0.055859       0.022886       0.000018       0.060365      -0.008795      -0.007747      -0.006514       0.034145      -0.029426      -0.020816      -0.004371       0.025188              2.157630       2.750837      -0.365653       0.111140       1.826396      -0.156794       1.895658          -0.000019
           81              H       1.847428       4.449527       8.833709       0.115250       1.696996 0.14278496E+02  0.15860701E+03                                 2.163770                            2.060674      -1.196558       2.254791                    0.997387       3.938163      10.939544       0.494423       1.115238      -0.749527      -0.055476      -0.019003       0.003965       0.058774       0.009102       0.005186      -0.007141       0.038572      -0.020474      -0.022244      -0.002896       0.025141              2.179709       2.798057       0.382469      -0.137256       1.842653      -0.147848       1.898415          -0.000019
           82              H       5.943376       4.581497      10.383479       0.111838       1.580452 0.12958395E+02  0.14356032E+03                                 2.229137                            2.085965      -1.319537       2.208622                    0.993991       4.298514      12.795941       0.439065       1.259198      -0.711589       0.041453      -0.016538       0.040096       0.059996      -0.002256       0.013311      -0.008469       0.033680      -0.007284      -0.020239      -0.005204       0.025443              2.300372       2.327458      -0.180420       0.653188       1.912770      -0.338493       2.660887          -0.000019
           83              H       5.227172       8.918234      12.758751       0.113878       1.681893 0.14121711E+02  0.15677318E+03                                 2.169335                            2.063333      -1.150377       2.276315                    0.997689       3.956827      11.066395       0.488022       1.130531      -0.745358      -0.053134       0.027010      -0.010361       0.060499      -0.007311       0.004793      -0.000855       0.025587      -0.069996      -0.023809      -0.003061       0.026870              2.193273       2.660551      -0.512726       0.090578       2.217981      -0.028640       1.701287          -0.000018
           84              H       0.844214       9.167538      12.995935       0.114962       1.704086 0.14258372E+02  0.15948973E+03                                 2.230339                            2.104414      -1.197263       2.260077                    0.996692       4.059861      11.590505       0.470132       1.164726      -0.736033       0.051103       0.032401       0.005496       0.060758       0.009517       0.000639       0.001659       0.024419      -0.070478      -0.023612      -0.003641       0.027253              2.274810       2.639810       0.631179       0.027911       2.435134      -0.006496       1.749488          -0.000018
           85              H       0.380587       4.285831      15.533454       0.111073       1.568758 0.12808993E+02  0.14164669E+03                                 2.226840                            2.080382      -1.337116       2.201568                    0.993400       4.313363      12.873613       0.437132       1.267075      -0.709717      -0.041923      -0.028349      -0.033116       0.060480       0.005995       0.010442       0.010493       0.030781      -0.019500      -0.020264      -0.004553       0.024818              2.304242       2.335092       0.333590       0.616708       2.077515       0.453898       2.500118          -0.000018
           86              H       4.497817       4.522067      16.958789       0.118421       1.665923 0.13965628E+02  0.15421575E+03                                 2.132771                            2.034251      -1.224269       2.244674                    0.997259       3.908510      10.811553       0.499181       1.111168      -0.750499       0.055779      -0.023166       0.000067       0.060399      -0.008619       0.007561       0.006400       0.034320      -0.029075      -0.020617      -0.004475       0.025092              2.153052       2.743573      -0.364322      -0.110699       1.823171       0.156609       1.892411          -0.000019
           87              H       0.221663       0.737872       8.833709       0.114802       1.699584 0.14304148E+02  0.15896501E+03                                 2.166241                            2.062732      -1.199023       2.253921                    0.997426       3.940581      10.949165       0.494096       1.115463      -0.749481       0.055684       0.018968       0.003691       0.058942       0.009182      -0.005246       0.006611       0.038561      -0.019916      -0.021898      -0.003217       0.025115              2.182294       2.802227       0.383528       0.137624       1.844418       0.148246       1.900236          -0.000019
           88              H       4.880485       0.605910      10.383479       0.112126       1.576104 0.12915194E+02  0.14296706E+03                                 2.225631                            2.083008      -1.316561       2.210257                    0.994030       4.291639      12.771738       0.439196       1.259831      -0.711476      -0.041162       0.016914       0.040127       0.059922      -0.002090      -0.013372       0.008357       0.033916      -0.007245      -0.020273      -0.005250       0.025522              2.296573       2.323703      -0.179926      -0.651378       1.910174       0.337362       2.655841          -0.000019
           89              H       7.535202       3.730859       4.428456       0.113787       1.681729 0.14117611E+02  0.15669530E+03                                 2.167975                            2.062047      -1.146093       2.277760                    0.997729       3.955688      11.057229       0.488590       1.129450      -0.745636      -0.052934       0.027344       0.010319       0.060466      -0.007131      -0.004995       0.000750       0.025740      -0.070276      -0.023939      -0.002988       0.026927              2.191866       2.659125      -0.512351      -0.090589       2.216150       0.028728       1.700322          -0.000018
           90              H       3.150203       3.983379       4.191272       0.114406       1.710821 0.14322910E+02  0.16038801E+03                                 2.235720                            2.108725      -1.195828       2.259811                    0.996738       4.068030      11.619127       0.469814       1.164233      -0.736132       0.050759       0.032656      -0.004587       0.060531       0.009834      -0.001243      -0.001911       0.024387      -0.071192      -0.023890      -0.003704       0.027594              2.280809       2.644599       0.635040      -0.027806       2.445049       0.006515       1.752781          -0.000018
           91              H       6.827299       9.473147       1.653753       0.110275       1.572825 0.12847228E+02  0.14216467E+03                                 2.229984                            2.082915      -1.340351       2.200006                    0.993407       4.318323      12.889548       0.437078       1.266382      -0.709867      -0.042564      -0.028570       0.033220       0.061086       0.005640      -0.010240      -0.010392       0.030394      -0.019090      -0.020052      -0.004271       0.024323              2.307734       2.338671       0.334638      -0.618578       2.080137      -0.455202       2.504392          -0.000018
           92              H      10.946834       9.714563       0.218621       0.118147       1.669589 0.14009321E+02  0.15482011E+03                                 2.136218                            2.037741      -1.230633       2.242099                    0.997182       3.911130      10.823295       0.498636       1.111507      -0.750437       0.056219      -0.022288      -0.001163       0.060487      -0.008758      -0.007959      -0.006542       0.034365      -0.028957      -0.020938      -0.004335       0.025273              2.155999       2.753529      -0.362338       0.103736       1.823159      -0.152405       1.891308          -0.000019
           93              H       6.669668       5.922733       8.358998       0.115142       1.696807 0.14279976E+02  0.15862668E+03                                 2.163699                            2.060885      -1.196911       2.255028                    0.997365       3.937488      10.937580       0.494363       1.115350      -0.749512       0.055767       0.018647      -0.003333       0.058897       0.009016       0.005487      -0.007010       0.038654      -0.020382      -0.022203      -0.003004       0.025207              2.179286       2.800097       0.381007      -0.133178       1.841330      -0.145602       1.896432          -0.000019
           94              H       2.572437       5.793253       6.803728       0.111916       1.580430 0.12956447E+02  0.14353178E+03                                 2.229092                            2.085793      -1.319138       2.208853                    0.993998       4.297412      12.791894       0.439093       1.259180      -0.711600      -0.041496       0.016529      -0.040104       0.060029      -0.002258       0.013319      -0.008469       0.033686      -0.007280      -0.020241      -0.005210       0.025452              2.300418       2.327451      -0.180534       0.653438       1.912723      -0.338433       2.661080          -0.000019
           95              H       3.288641       1.456516       4.428456       0.113843       1.682171 0.14124566E+02  0.15681122E+03                                 2.169482                            2.063469      -1.150343       2.276296                    0.997690       3.957047      11.066869       0.488036       1.130452      -0.745379       0.053127      -0.027018       0.010356       0.060496      -0.007313       0.004793      -0.000854       0.025583      -0.069999      -0.023810      -0.003060       0.026870              2.193413       2.660732      -0.512745       0.090576       2.218039      -0.028656       1.701468          -0.000018
           96              H       7.673643       1.203995       4.191272       0.114885       1.705500 0.14270092E+02  0.15965475E+03                                 2.231458                            2.105152      -1.198186       2.259577                    0.996730       4.062415      11.599299       0.470089       1.164585      -0.736050      -0.050828      -0.032862      -0.005562       0.060781       0.009571       0.000652       0.001623       0.024323      -0.070250      -0.023531      -0.003680       0.027211              2.276272       2.638516       0.632533       0.027737       2.440121      -0.006452       1.750180          -0.000019
           97              H       8.144713       6.083731       1.646878       0.111595       1.563353 0.12762097E+02  0.14098586E+03                                 2.221693                            2.076683      -1.331119       2.204987                    0.993358       4.299490      12.821909       0.437525       1.267214      -0.709762       0.042998       0.027657       0.032272       0.060458       0.006071       0.010425       0.010508       0.031349      -0.019907      -0.020456      -0.004633       0.025089              2.297850       2.337711       0.333073       0.616811       2.069061       0.446534       2.486777          -0.000018
           98              H       4.017996       5.852683       0.228418       0.118523       1.666069 0.13964637E+02  0.15420168E+03                                 2.132894                            2.034169      -1.223860       2.244889                    0.997267       3.908130      10.810304       0.499196       1.111158      -0.750503      -0.055831       0.023150      -0.000118       0.060440      -0.008625       0.007573       0.006406       0.034346      -0.029057      -0.020635      -0.004472       0.025107              2.153294       2.744358      -0.364471      -0.110887       1.823219       0.156363       1.892304          -0.000019
           99              H       8.294150       9.636878       8.353498       0.114855       1.699838 0.14305804E+02  0.15898947E+03                                 2.166556                            2.062924      -1.198784       2.254041                    0.997431       3.940650      10.949892       0.494043       1.115540      -0.749461      -0.055700      -0.018960      -0.003676       0.058953       0.009186      -0.005247       0.006614       0.038575      -0.019920      -0.021907      -0.003217       0.025123              2.182674       2.802986       0.383662       0.137701       1.844672       0.148160       1.900364          -0.000019
          100              H       3.639084       9.771122       6.806650       0.112442       1.574699 0.12904816E+02  0.14283118E+03                                 2.225058                            2.082802      -1.317531       2.210468                    0.993888       4.288384      12.763365       0.438995       1.260594      -0.711330       0.041525      -0.016838      -0.039678       0.059851      -0.001835      -0.013362       0.008332       0.034372      -0.007340      -0.020467      -0.005162       0.025628              2.295603       2.326382      -0.179909      -0.652454       1.908586       0.334881       2.651842          -0.000018

******************************************************
Auxiliary information for the entire system
The total spin magnetic moment of the unit cell is   0.000002
The total net atomic charge of the unit cell is   0.000005
Accuracy of reproducing the electrostatic potential in the unit cell:
  The inner radius (bohr) =    5.0000
  The outer radius (bohr) =   12.0000
  Valid grid points have density less than (e/(bohr^3)) =    0.0001
  The number of valid grid points were=        14446
  The rms potential error without charges in kcal/mol is=      1.38427
  The rms potential error with partial charges in kcal/mol is=      0.60665
  The RRMSE value at monopole order=      0.43825
  The rms potential error with partial charges and cloud penetration in kcal/mol is=      0.60978
  The RRMSE value at monopole order with cloud penetration is=      0.44051
  The rms potential error with partial charges and atomic dipoles in kcal/mol is=      0.30158
  The RRMSE value at dipole order=      0.21786
  The rms potential error with partial charges, atomic dipoles and cloud penetration in kcal/mol is=      0.29752
  The RRMSE value at dipole order with cloud penetration=      0.21493

******************************************************
The electron densities and ab initio electrostatic potential were computed in VASP using the PBE functional and
projector augmented wave method. See the main text of the journal article for a description of computational details.
The atomic charges, dipoles, and quadrupoles were computed with the DDEC6 method as described in
(a) T. A. Manz and N. Gabaldon Limas, RSC Adv. 6 (2016) 47771-47801 DOI: 10.1039/c6ra04656h
(b) N. Gabaldon Limas and T. A. Manz, RSC Adv. 8 (2018) 2678-2707 DOI: 10.1039/c7ra11829e.
For each atom in the material, the electron cloud parameters were fit to the spherically averaged atom-in-material
electron density using radial positions for which this density was between 10^-4 and 10^-2 electrons per cubic bohr.
The polarizabilities, dispersion coefficients, and quantum Drude oscillator (QDO) parameters were fit using the MCLF method.
The magnetic structure of the system was optimized in VASP from the default ferromagnetic initial guess using spin polarization.
The atomic spin moments (ASMs) were computed on this optimized magnetic structure using the DDEC6 partition as inputs
to the method of T. A. Manz and D. S. Sholl, J. Chem. Theory Comput. 7 (2011) 4146-4164 DOI: 10.1021/ct200539n.
The RMSE and RRMSE were computed using a uniform grid with Ewald summation.
