# Supplementary material for: A collection of forcefield precursors for metal–organic frameworks
Source: RSC Adv. 2019 Nov 13;9(63):36492–507. doi: 10.1039/c9ra07327b (PMC9075174; doi:10.1039/c9ra07327b)
Supplement: RA-009-C9RA07327B-s4265 [file RA-009-C9RA07327B-s4265.xyz]

  100
jmolscript: load "" {1 1 1} spacegroup "x,y,z" unitcell [{      8.752900     0.000000     0.000000 }, {      4.376390    10.377542     0.000000 }, {      4.376421     0.000051    17.178904 }]
Sc     9.846976     2.594423    12.513801     1.862613
Sc     5.470525     2.594425    13.254555     1.863134
Sc     7.658735     7.783170     4.665103     1.862772
Sc    12.035186     7.783168     3.924349     1.863328
C      6.453626     7.088730    12.870778    -0.082914
C     12.256646     3.726400    10.827520     0.673180
C     12.707418     4.501807     9.697491    -0.039447
C     11.783724     4.839489     8.716232    -0.083004
C      5.304914     4.785113     9.547691    -0.080765
C      8.863816     8.477660    12.870778    -0.083203
C      7.437312     1.462435    10.827520     0.671564
C      6.986544     0.687022     9.697491    -0.039040
C      7.910242     0.349334     8.716232    -0.082176
C      5.636149     0.403715     9.547691    -0.080495
C      8.863824     7.088730    12.897578    -0.080736
C     11.813742     3.726412    14.940836     0.675301
C     11.362962     4.501825    16.070865    -0.041178
C     12.286652     4.839514    17.052124    -0.082140
C     10.012562     4.785133    16.220665    -0.080644
C     15.206517     8.477660    12.897578    -0.080752
C      7.880202     1.462448    14.940836     0.672637
C      8.330979     0.687041    16.070865    -0.036252
C      7.407286     0.349359    17.052124    -0.085036
C      9.681378     0.403735    16.220665    -0.080290
C     11.052085     3.288863     4.308126    -0.082960
C      5.249065     6.651193     6.351384     0.673021
C      4.798293     5.875786     7.481413    -0.038913
C      5.721987     5.538104     8.462672    -0.082474
C     12.200797     5.592480     7.631213    -0.080472
C      8.641895     1.899933     4.308126    -0.083235
C     10.068399     8.915158     6.351384     0.671360
C     10.519167     9.690571     7.481413    -0.037910
C      9.595469    10.028259     8.462672    -0.081727
C     11.869562     9.973878     7.631213    -0.079382
C      8.641887     3.288863     4.281326    -0.080781
C      5.691969     6.651181     2.238068     0.675142
C      6.142749     5.875768     1.108039    -0.040699
C      5.219059     5.538079     0.126780    -0.081537
C      7.493149     5.592460     0.958239    -0.080421
C      2.299194     1.899933     4.281326    -0.080770
C      9.625509     8.915145     2.238068     0.672482
C      9.174732     9.690552     1.108039    -0.035604
C     10.098425    10.028234     0.126780    -0.084675
C      7.824333     9.973858     0.958239    -0.080421
C      7.658737     4.960296    12.884178     0.671437
C      7.658729     6.400491    12.884178    -0.036985
C     12.035214     0.228552    12.884178     0.674966
C      7.658713     9.165898    12.884178    -0.037392
C      9.846974     5.417297     4.294726     0.671263
C      9.846982     3.977102     4.294726    -0.037049
C      5.470497    10.149041     4.294726     0.674781
C      9.846998     1.211695     4.294726    -0.037413
O      8.693334     4.321246    12.524795    -0.662612
O     11.037369     3.428565    10.994155    -0.636922
O     13.075918     3.451190    11.756898    -0.682424
O     11.000619     0.867600    12.524795    -0.663197
O      8.656589     1.760271    10.994155    -0.635568
O      6.618038     1.737651    11.756898    -0.682557
O      6.624147     4.321248    13.243561    -0.662868
O     13.033023     3.428576    14.774201    -0.637293
O     10.994474     3.451197    14.011458    -0.683329
O      4.316903     0.867602    13.243561    -0.665785
O      6.660922     1.760283    14.774201    -0.637018
O      8.699474     1.737657    14.011458    -0.682914
O      8.812377     6.056347     4.654109    -0.662602
O      6.468342     6.949028     6.184749    -0.636992
O      4.429793     6.926403     5.422006    -0.682388
O      6.505092     9.509993     4.654109    -0.663137
O      8.849122     8.617322     6.184749    -0.635711
O     10.887673     8.639942     5.422006    -0.682747
O     10.881564     6.056345     3.935343    -0.662883
O      4.472688     6.949017     2.404703    -0.637461
O      6.511237     6.926396     3.167446    -0.683230
O     13.188808     9.509991     3.935343    -0.665835
O     10.844789     8.617310     2.404703    -0.637167
O      8.806237     8.639936     3.167446    -0.682818
H     14.219508     6.519210    12.837967     0.113817
H     10.700467     4.497342     8.811232     0.117675
H      6.056570     4.399174    10.312840     0.113519
H      9.850834     9.047179    12.837967     0.113703
H      8.993498     0.691482     8.811232     0.116533
H      4.884403     0.789658    10.312840     0.113016
H      9.850892     6.519314    12.930389     0.113197
H     13.369913     4.497366    16.957124     0.117270
H      9.260911     4.399190    15.455516     0.114125
H     14.219450     9.047076    12.930389     0.113266
H      6.324025     0.691506    16.957124     0.117686
H     10.433032     0.789673    15.455516     0.113104
H      3.286203     3.858383     4.340937     0.113834
H      6.805244     5.880251     8.367672     0.117772
H     11.438069     5.971985     6.873795     0.113634
H      7.654877     1.330414     4.340937     0.113718
H      8.508099     9.694932     8.384336     0.116843
H     12.632381     9.594369     6.873795     0.113240
H      7.654819     3.858279     4.248515     0.113213
H      4.135798     5.880227     0.221780     0.117347
H      8.255960     5.971969     1.715657     0.114349
H      3.286261     1.330517     4.248515     0.113296
H     11.181686     9.686087     0.221780     0.117785
H      7.061519     9.594354     1.715657     0.113423

The following XYZ coordinates are in angstroms. Other properties are in atomic units.
The sperically averaged electron density of each atom fit to a function of the form exp(a - br)
eigen_1, eigen_2 and eigen_3 are the three eigenvalues of traceless quadrupole moment tensor
  atom number  atomic symbol              X              Y              Z     net charge C6 coefficient C8 coefficient C10 coefficient fluctuating dipole atomic polarizability isotropic forcefield polarizability              a              b squared Pearson coefficient          <r^3>          <r^4>         wp_QDO          m_QDO          q_QDO       dipole_x       dipole_y       dipole_z         dipole            Qxy            Qxz            Qyz     Q(x^2-y^2)  Q(3z^2 - R^2)        eigen_1        eigen_2        eigen_3 static polarizability      alpha(xx)      alpha(xy)      alpha(xz)      alpha(yy)      alpha(yz)      alpha(zz) atomic spin moment
            1             Sc       9.846976       2.594423      12.513801       1.862613      96.201338 0.14373924E+04  0.43054690E+05                                17.265727                           12.549372       0.057103       1.936842                    0.999748      40.053040     107.983779       0.497692       0.410866      -1.130113       0.000813       0.000148      -0.010744       0.010776       0.013486       0.000057      -0.000149      -0.140161       0.094329      -0.087088       0.031442       0.055646             21.935898      25.019375      -0.572031      -0.002523      20.454429      -0.000946      20.333891           0.000015
            2             Sc       5.470525       2.594425      13.254555       1.863134      96.169822 0.14368638E+04  0.43035421E+05                                17.262963                           12.547698       0.056066       1.936690                    0.999735      40.043791     107.958789       0.497682       0.410907      -1.130071      -0.000865       0.000181       0.010106       0.010145      -0.013858       0.000286      -0.000699      -0.140713       0.095914      -0.087694       0.031950       0.055745             21.931963      25.013498       0.575529       0.000030      20.454773       0.000050      20.327620           0.000016
            3             Sc       7.658735       7.783170       4.665103       1.862772      96.202301 0.14373982E+04  0.43055786E+05                                17.267064                           12.550156       0.056152       1.936590                    0.999745      40.053147     107.992403       0.497622       0.410915      -1.130056      -0.000817      -0.000139       0.010723       0.010755       0.013464       0.000011      -0.000150      -0.140203       0.094286      -0.087097       0.031428       0.055670             21.938006      25.032938      -0.573453      -0.004192      20.455576      -0.003516      20.325505           0.000016
            4             Sc      12.035186       7.783168       3.924349       1.863328      96.176938 0.14367347E+04  0.43031575E+05                                17.265535                           12.548309       0.054700       1.936320                    0.999731      40.043577     107.966344       0.497589       0.410984      -1.129992       0.000840      -0.000168      -0.010036       0.010072      -0.013886       0.000270      -0.000705      -0.140661       0.095728      -0.087643       0.031887       0.055756             21.937439      25.027717       0.576585      -0.000496      20.458777       0.000626      20.325822           0.000015
            5              C       6.453626       7.088730      12.870778      -0.082914      37.229985 0.48217818E+03  0.11581765E+05                                 9.572763                            7.251464       0.122228       2.003002                    0.999612      29.566948      84.680845       0.623539       0.408955      -1.073777       0.033829       0.009045       0.003417       0.035184       0.020810      -0.005920      -0.006656       0.031035       0.050486      -0.034589       0.009032       0.025557             11.062466      10.190101      -0.520613       0.226970      18.056696       0.469424       4.940602           0.000005
            6              C      12.256646       3.726400      10.827520       0.673180      24.033812 0.22714969E+03  0.46170493E+04                                 7.813262                            5.431944      -0.179674       2.015117                    0.999251      21.568358      60.900284       0.618620       0.487113      -1.006275      -0.022946      -0.033260       0.062009       0.074012      -0.026651       0.001830       0.078785      -0.103621      -0.076894      -0.077519      -0.036012       0.113532              9.637400      10.067740       1.564845      -1.359952       7.030918      -4.452466      11.813541          -0.000027
            7              C      12.707418       4.501807       9.697491      -0.039447      37.977651 0.43116121E+03  0.10071371E+05                                 9.852515                            6.925656      -0.057064       1.987177                    0.999125      27.450941      77.545055       0.628556       0.417170      -1.068393       0.020619       0.043710      -0.040255       0.062898      -0.006874      -0.008998       0.018596      -0.040608       0.027396      -0.027250      -0.006172       0.033422             12.279626      11.068158       1.962088      -1.554979       9.194737      -6.929575      16.575984           0.000044
            8              C      11.783724       4.839489       8.716232      -0.083004      36.853961 0.47238569E+03  0.11278273E+05                                 9.474401                            7.152301       0.132103       2.005769                    0.999535      29.388213      83.667243       0.631734       0.406094      -1.076639       0.033645       0.001827       0.004045       0.033937       0.000983      -0.006598       0.021756       0.001062      -0.060905      -0.032661       0.011120       0.021542             10.982308       9.883927       1.327088      -0.155235       8.471899      -5.731555      14.591099           0.000005
            9              C       5.304914       4.785113       9.547691      -0.080765      37.215757 0.49265237E+03  0.11911664E+05                                 9.637712                            7.370994       0.192737       2.029350                    0.999584      29.603996      85.407738       0.612536       0.413564      -1.069463      -0.028430       0.003241      -0.020170       0.035009      -0.016370       0.017110       0.014895      -0.012817      -0.000706      -0.033013       0.013993       0.019021             11.099907      10.810112       1.481489      -0.737545       8.704188      -5.568116      13.785421           0.000004
           10              C       8.863816       8.477660      12.870778      -0.083203      37.242892 0.48241260E+03  0.11588568E+05                                 9.573884                            7.252475       0.120869       2.002559                    0.999606      29.574919      84.702342       0.623605       0.408870      -1.073855      -0.033433      -0.008602       0.005158       0.034906       0.020640       0.006432       0.006202       0.031214       0.050809      -0.034489       0.008733       0.025756             11.063727      10.191025      -0.519169      -0.226892      18.058962      -0.469605       4.941194           0.000005
           11              C       7.437312       1.462435      10.827520       0.671564      24.049975 0.22737355E+03  0.46223933E+04                                 7.813433                            5.432549      -0.181578       2.014458                    0.999282      21.579867      60.923193       0.618986       0.486742      -1.006541       0.021922       0.034078       0.062224       0.074255      -0.026857      -0.002667      -0.077980      -0.106162      -0.077770      -0.077495      -0.036265       0.113760              9.636430      10.069408       1.565020       1.360098       7.029853       4.450723      11.810028          -0.000026
           12              C       6.986544       0.687022       9.697491      -0.039040      37.947018 0.43088565E+03  0.10063178E+05                                 9.846763                            6.923280      -0.057796       1.987052                    0.999120      27.441586      77.508154       0.628695       0.417151      -1.068421      -0.019332      -0.042655      -0.040974       0.062226      -0.006917       0.009542      -0.018303      -0.043010       0.028377      -0.028766      -0.005183       0.033950             12.269364      11.064646       1.958932       1.550009       9.185890       6.920174      16.557557           0.000042
           13              C       7.910242       0.349334       8.716232      -0.082176      36.798508 0.47148680E+03  0.11250559E+05                                 9.461183                            7.142355       0.134934       2.007074                    0.999549      29.365053      83.556406       0.632640       0.405737      -1.076961      -0.031672      -0.001439       0.003940       0.031948       0.000611       0.006441      -0.022265       0.003013      -0.061475      -0.033300       0.011840       0.021460             10.966329       9.877272       1.326420       0.154595       8.458449       5.719609      14.563268           0.000007
           14              C       5.636149       0.403715       9.547691      -0.080495      37.236280 0.49369432E+03  0.11944589E+05                                 9.645577                            7.381994       0.195581       2.029696                    0.999589      29.634654      85.557205       0.611607       0.413924      -1.069103       0.029099      -0.002572      -0.018588       0.034625      -0.016917      -0.016903      -0.014616      -0.012025       0.001093      -0.033000       0.014260       0.018740             11.105229      10.828095       1.487015       0.741959       8.706715       5.565003      13.780876           0.000006
           15              C       8.863824       7.088730      12.897578      -0.080736      37.157761 0.48099864E+03  0.11546236E+05                                 9.560664                            7.242592       0.121116       2.003154                    0.999580      29.530043      84.545829       0.623927       0.408955      -1.073789      -0.033908       0.008577      -0.004299       0.035239      -0.020626      -0.006882       0.005800       0.030876       0.050204      -0.034220       0.008362       0.025858             11.047894      10.180390       0.518810       0.227014      18.028587      -0.468712       4.934706           0.000005
           16              C      11.813742       3.726412      14.940836       0.675301      24.007186 0.22685050E+03  0.46094105E+04                                 7.807951                            5.428462      -0.181561       2.014864                    0.999292      21.551183      60.839860       0.618807       0.487130      -1.006274       0.023262      -0.033728      -0.061653       0.074026       0.026867       0.002710      -0.077241      -0.104169      -0.080161      -0.077355      -0.035186       0.112541              9.630733      10.060659      -1.564117      -1.359408       7.026426       4.449144      11.805114          -0.000026
           17              C      11.362962       4.501825      16.070865      -0.041178      38.058343 0.43216841E+03  0.10101909E+05                                 9.869703                            6.936306      -0.061198       1.985464                    0.999162      27.485347      77.697364       0.627655       0.417479      -1.068077      -0.020269       0.042827       0.040656       0.062433       0.007248      -0.009330      -0.018763      -0.041337       0.024444      -0.027352      -0.006511       0.033863             12.302899      11.084834      -1.966527      -1.559959       9.212762       6.946211      16.611100           0.000039
           18              C      12.286652       4.839514      17.052124      -0.082140      36.784415 0.47131808E+03  0.11245317E+05                                 9.457757                            7.140370       0.137291       2.007845                    0.999517      29.362018      83.538168       0.632834       0.405657      -1.077034      -0.034146       0.001085      -0.004867       0.034509      -0.000140      -0.006933      -0.021879       0.001561      -0.060990      -0.032799       0.010876       0.021923             10.961917       9.871895      -1.326953      -0.156794       8.455780       5.717245      14.558075           0.000011
           19              C      10.012562       4.785133      16.220665      -0.080644      37.258421 0.49341741E+03  0.11935915E+05                                 9.649189                            7.380460       0.189924       2.028070                    0.999612      29.623024      85.509548       0.611619       0.413984      -1.069091       0.029288       0.004160       0.020243       0.035845       0.016389       0.016466      -0.015908      -0.010517      -0.000455      -0.032924       0.013726       0.019197             11.113150      10.821365      -1.486929      -0.744554       8.716061       5.575850      13.802022           0.000010
           20              C      15.206517       8.477660      12.897578      -0.080752      37.174661 0.48125199E+03  0.11554341E+05                                 9.565408                            7.245893       0.121139       2.003022                    0.999590      29.536041      84.582424       0.623578       0.409112      -1.073639       0.034451      -0.008481      -0.003747       0.035677      -0.019985       0.006287      -0.006741       0.031032       0.049114      -0.033710       0.008259       0.025450             11.053715      10.185379       0.518025      -0.227082      18.038718       0.468930       4.937048           0.000004
           21              C       7.880202       1.462448      14.940836       0.672637      24.042647 0.22727216E+03  0.46199812E+04                                 7.813641                            5.432477      -0.182072       2.014419                    0.999282      21.573543      60.910096       0.618773       0.486946      -1.006400      -0.023179       0.034305      -0.062591       0.075045       0.028024      -0.002909       0.077856      -0.105269      -0.081136      -0.078488      -0.035281       0.113769              9.637452      10.068535      -1.565036       1.360205       7.030804      -4.452256      11.813018          -0.000027
           22              C       8.330979       0.687041      16.070865      -0.036252      37.848026 0.42951007E+03  0.10022676E+05                                 9.830494                            6.912384      -0.057071       1.987790                    0.999161      27.392160      77.327159       0.629190       0.417171      -1.068447       0.019768      -0.041945       0.041815       0.062439       0.006687       0.009612       0.017664      -0.040818       0.027574      -0.027637      -0.005054       0.032691             12.249401      11.044903      -1.956187       1.548975       9.171940      -6.908702      16.531361           0.000043
           23              C       7.407286       0.349359      17.052124      -0.085036      36.905490 0.47323120E+03  0.11303220E+05                                 9.480830                            7.157215       0.128354       2.004578                    0.999518      29.418348      83.763615       0.631730       0.405925      -1.076778       0.032423      -0.002469      -0.003592       0.032714      -0.000336       0.007607       0.022582       0.001455      -0.060802      -0.033514       0.010915       0.022599             10.989232       9.891395      -1.328444       0.156026       8.477143      -5.734951      14.599157           0.000005
           24              C       9.681378       0.403735      16.220665      -0.080290      37.234911 0.49295719E+03  0.11921423E+05                                 9.642920                            7.374847       0.194602       2.029701                    0.999578      29.610640      85.448225       0.612152       0.413741      -1.069300      -0.027384      -0.004157       0.019005       0.033591       0.017213      -0.016218       0.014608      -0.010979       0.001231      -0.032598       0.013851       0.018747             11.105809      10.815921      -1.482739       0.738946       8.709128      -5.571542      13.792378           0.000005
           25              C      11.052085       3.288863       4.308126      -0.082960      37.233927 0.48223786E+03  0.11583630E+05                                 9.573606                            7.251986       0.121997       2.002906                    0.999612      29.569066      84.690220       0.623503       0.408963      -1.073765      -0.033828      -0.009046      -0.003407       0.035182       0.020825      -0.005919      -0.006682       0.031038       0.050431      -0.034597       0.009024       0.025573             11.063572      10.190159      -0.520972       0.227040      18.058842       0.469164       4.941714           0.000000
           26              C       5.249065       6.651193       6.351384       0.673021      24.045742 0.22721298E+03  0.46187786E+04                                 7.816520                            5.433054      -0.180491       2.014818                    0.999252      21.573192      60.922076       0.618480       0.487176      -1.006216       0.022912       0.033242      -0.062003       0.073989      -0.026615       0.001763       0.078787      -0.103611      -0.076982      -0.077479      -0.036055       0.113534              9.643057      10.068279       1.565071      -1.360126       7.035565      -4.457293      11.825325          -0.000026
           27              C       4.798293       5.875786       7.481413      -0.038913      38.003829 0.43097164E+03  0.10065712E+05                                 9.856891                            6.924052      -0.059112       1.986627                    0.999115      27.443466      77.516079       0.628647       0.417161      -1.068412      -0.020797      -0.043806       0.040318       0.063064      -0.006728      -0.009078       0.018459      -0.040371       0.027404      -0.027157      -0.006051       0.033208             12.289620      11.075875       1.971298      -1.569307       9.203251      -6.937726      16.589735           0.000041
           28              C       5.721987       5.538104       8.462672      -0.082474      36.873603 0.47217707E+03  0.11271987E+05                                 9.477790                            7.150889       0.130315       2.005315                    0.999529      29.380103      83.637853       0.631777       0.406113      -1.076632      -0.033773      -0.002038      -0.003828       0.034051       0.001135      -0.006596       0.021509       0.001417      -0.060635      -0.032457       0.011307       0.021150             10.989390       9.891741       1.335034      -0.166366       8.478714      -5.736452      14.597714           0.000010
           29              C      12.200797       5.592480       7.631213      -0.080472      37.173113 0.49265295E+03  0.11911728E+05                                 9.629829                            7.371106       0.191252       2.028901                    0.999586      29.603257      85.406859       0.612515       0.413576      -1.069451       0.028767      -0.003008       0.019560       0.034916      -0.016359       0.017263       0.014859      -0.012352      -0.000471      -0.033056       0.014276       0.018780             11.082815      10.858153       1.484503      -0.729439       8.673501      -5.525141      13.716791           0.000008
           30              C       8.641895       1.899933       4.308126      -0.083235      37.247954 0.48247799E+03  0.11590649E+05                                 9.575070                            7.253143       0.120532       2.002438                    0.999606      29.577177      84.713475       0.623548       0.408890      -1.073831       0.033433       0.008602      -0.005138       0.034902       0.020650       0.006454       0.006212       0.031214       0.050766      -0.034490       0.008710       0.025780             11.065187      10.191603      -0.519686      -0.226972      18.061595      -0.468988       4.942364           0.000008
           31              C      10.068399       8.915158       6.351384       0.671360      24.074133 0.22748531E+03  0.46254346E+04                                 7.819954                            5.434493      -0.184242       2.013525                    0.999282      21.588138      60.960259       0.618744       0.486851      -1.006441      -0.021948      -0.034044      -0.062218       0.074242      -0.026909      -0.002627      -0.078009      -0.106381      -0.077645      -0.077488      -0.036387       0.113875              9.648146      10.073863       1.569031       1.365925       7.040257       4.459991      11.830318          -0.000027
           32              C      10.519167       9.690571       7.481413      -0.037910      38.016872 0.43050539E+03  0.10051798E+05                                 9.858239                            6.919881      -0.061958       1.985903                    0.999091      27.426844      77.449826       0.628914       0.417109      -1.068477       0.019322       0.042885       0.041364       0.062638      -0.006838       0.009553      -0.017873      -0.042700       0.029035      -0.028720      -0.004741       0.033462             12.294703      11.068560       1.966002       1.562920       9.208276       6.946215      16.607273           0.000042
           33              C       9.595469      10.028259       8.462672      -0.081727      36.803458 0.47164481E+03  0.11255403E+05                                 9.462596                            7.144634       0.131160       2.005838                    0.999548      29.366332      83.567195       0.632388       0.405860      -1.076867       0.031981       0.001141      -0.004657       0.032339       0.000845       0.006514      -0.022153       0.003180      -0.061272      -0.033227       0.012004       0.021223             10.963767       9.901794       1.296413       0.092466       8.438051       5.695684      14.551455           0.000007
           34              C      11.869562       9.973878       7.631213      -0.079382      37.220562 0.49332159E+03  0.11933093E+05                                 9.642502                            7.379930       0.192132       2.028759                    0.999577      29.618027      85.495065       0.611614       0.414005      -1.069071      -0.029186       0.002472       0.018341       0.034559      -0.016916      -0.017250      -0.014268      -0.010640       0.000328      -0.032922       0.014830       0.018093             11.098741      10.872952       1.488106       0.732732       8.686339       5.534776      13.736933           0.000007
           35              C       8.641887       3.288863       4.281326      -0.080781      37.161381 0.48105204E+03  0.11547905E+05                                 9.561407                            7.243026       0.120886       2.003059                    0.999579      29.532121      84.554799       0.623901       0.408959      -1.073780       0.033906      -0.008578       0.004322       0.035241      -0.020640      -0.006877       0.005806       0.030886       0.050154      -0.034227       0.008367       0.025860             11.048782      10.180533       0.518825       0.226912      18.030066      -0.468188       4.935746           0.000001
           36              C       5.691969       6.651181       2.238068       0.675142      24.018941 0.22691663E+03  0.46111787E+04                                 7.810921                            5.429459      -0.183169       2.014285                    0.999294      21.555988      60.860041       0.618703       0.487167      -1.006236      -0.023245       0.033690       0.061662       0.074010       0.026855       0.002632      -0.077235      -0.104142      -0.080223      -0.077307      -0.035230       0.112537              9.635948      10.061394      -1.564819      -1.359399       7.030788       4.453361      11.815663          -0.000027
           37              C       6.142749       5.875768       1.108039      -0.040699      38.087110 0.43201950E+03  0.10097458E+05                                 9.874583                            6.935122      -0.062730       1.985062                    0.999150      27.479151      77.673585       0.627713       0.417480      -1.068086       0.020444      -0.042928      -0.040729       0.062607       0.007113      -0.009451      -0.018616      -0.041134       0.024495      -0.027304      -0.006356       0.033660             12.313390      11.093544      -1.976240      -1.574610       9.221719       6.954458      16.624908           0.000044
           38              C       5.219059       5.538079       0.126780      -0.081537      36.801565 0.47106811E+03  0.11237810E+05                                 9.460756                            7.138673       0.135344       2.007359                    0.999509      29.352490      83.504025       0.632886       0.405679      -1.077025       0.034245      -0.001328       0.004610       0.034580      -0.000257      -0.006880      -0.021586       0.001963      -0.060604      -0.032520       0.011041       0.021479             10.968480       9.879566      -1.335122      -0.168054       8.462438       5.721690      14.563434           0.000003
           39              C       7.493149       5.592460       0.958239      -0.080421      37.211973 0.49337177E+03  0.11934436E+05                                 9.640115                            7.379719       0.190063       2.028094                    0.999610      29.620846      85.499601       0.611705       0.413939      -1.069129      -0.029773      -0.003780      -0.019824       0.035968       0.016461       0.016601      -0.015781      -0.010246      -0.000681      -0.032975       0.013961       0.019014             11.094650      10.868483      -1.489471      -0.735923       8.683957       5.531971      13.731510           0.000003
           40              C       2.299194       1.899933       4.281326      -0.080770      37.176375 0.48127653E+03  0.11555124E+05                                 9.565838                            7.246107       0.120931       2.002947                    0.999590      29.537057      84.587159       0.623563       0.409116      -1.073632      -0.034450       0.008479       0.003810       0.035682      -0.020000       0.006283      -0.006783       0.031026       0.049121      -0.033726       0.008252       0.025474             11.054300      10.184764       0.518348      -0.226860      18.040308       0.468720       4.937830           0.000010
           41              C       9.625509       8.915145       2.238068       0.672482      24.054503 0.22732969E+03  0.46215346E+04                                 7.816829                            5.433409      -0.183588       2.013895                    0.999283      21.577812      60.928615       0.618666       0.486990      -1.006358       0.023164      -0.034269       0.062608       0.075038       0.028005      -0.002826       0.077857      -0.105225      -0.081181      -0.078437      -0.035327       0.113764              9.643300      10.068991      -1.565281       1.359900       7.035959      -4.457338      11.824950          -0.000027
           42              C       9.174732       9.690552       1.108039      -0.035604      37.871092 0.42927996E+03  0.10015878E+05                                 9.834429                            6.910425      -0.058857       1.987322                    0.999145      27.384054      77.296595       0.629300       0.417158      -1.068464      -0.019990       0.042050      -0.041898       0.062635       0.006571       0.009733       0.017549      -0.040594       0.027505      -0.027566      -0.004951       0.032517             12.259081      11.050878      -1.965506       1.563531       9.181086      -6.917413      16.545280           0.000042
           43              C      10.098425      10.028234       0.126780      -0.084675      36.931457 0.47311220E+03  0.11299530E+05                                 9.485236                            7.156379       0.126479       2.004045                    0.999510      29.412784      83.741302       0.631766       0.405932      -1.076787      -0.032515       0.002644       0.003427       0.032802      -0.000495       0.007613       0.022401       0.001892      -0.060618      -0.033394       0.011153       0.022242             10.997903       9.898958      -1.336071       0.166698       8.485667      -5.741734      14.609083           0.000007
           44              C       7.824333       9.973858       0.958239      -0.080421      37.215521 0.49340512E+03  0.11935046E+05                                 9.639557                            7.379289       0.193274       2.029152                    0.999574      29.620700      85.489138       0.611827       0.413863      -1.069214       0.027607       0.003703      -0.018687       0.033542       0.017470      -0.016324       0.014621      -0.010458      -0.000635      -0.032787       0.013826       0.018961             11.093543      10.868481      -1.488872       0.735121       8.683021      -5.530993      13.729126           0.000008
           45              C       7.658737       4.960296      12.884178       0.671437      24.294874 0.23082835E+03  0.47212821E+04                                 7.929804                            5.513591      -0.288883       1.978236                    0.999094      21.859838      62.372130       0.606351       0.493868      -1.000569      -0.000498      -0.073243      -0.001085       0.073252       0.000030       0.037558       0.000221       0.051949       0.281996      -0.072974      -0.032202       0.105176              9.777847       9.315516      -0.000108      -0.808840      15.356845       0.000060       4.661179          -0.000027
           46              C       7.658729       6.400491      12.884178      -0.036985      38.532290 0.43376794E+03  0.10154154E+05                                 9.971417                            6.961004      -0.096731       1.975426                    0.999083      27.496686      77.923813       0.624600       0.418907      -1.066589      -0.000790       0.058209      -0.000226       0.058215      -0.000530      -0.017019      -0.000248      -0.021879       0.117197      -0.034427      -0.008581       0.043008             12.467700      10.486429       0.001143       0.229417      21.909995       0.000059       5.006677           0.000043
           47              C      12.035214       0.228552      12.884178       0.674966      24.224873 0.23007456E+03  0.47022960E+04                                 7.917840                            5.506505      -0.285866       1.979982                    0.999071      21.822310      62.253479       0.606387       0.494214      -1.000335       0.002097       0.073854       0.000866       0.073888       0.000705      -0.036967       0.000068       0.052694       0.280872      -0.073171      -0.031384       0.104555              9.762151       9.302203      -0.000190       0.807582      15.328582       0.000136       4.655668          -0.000027
           48              C       7.658713       9.165898      12.884178      -0.037392      38.519774 0.43366940E+03  0.10150831E+05                                 9.967849                            6.959183      -0.094723       1.976038                    0.999104      27.491819      77.895086       0.624848       0.418783      -1.066714       0.001348      -0.058673      -0.000092       0.058688      -0.000576       0.017129      -0.000254      -0.021347       0.116540      -0.034128      -0.008743       0.042870             12.462685      10.483863       0.001901      -0.229293      21.898856       0.000042       5.005335           0.000044
           49              C       9.846974       5.417297       4.294726       0.671263      24.300837 0.23088886E+03  0.47229444E+04                                 7.931475                            5.514520      -0.289704       1.977888                    0.999091      21.865489      62.396035       0.606251       0.493905      -1.000526       0.000504       0.073244       0.001096       0.073253       0.000029       0.037549       0.000220       0.051902       0.281499      -0.072868      -0.032156       0.105024              9.780161       9.315936      -0.000106      -0.809982      15.360886      -0.000030       4.663662          -0.000026
           50              C       9.846982       3.977102       4.294726      -0.037049      38.542201 0.43387217E+03  0.10157333E+05                                 9.973430                            6.961978      -0.097349       1.975181                    0.999082      27.500629      77.941043       0.624530       0.418924      -1.066565       0.000789      -0.058221       0.000236       0.058226      -0.000528      -0.017041      -0.000251      -0.021864       0.117005      -0.034402      -0.008557       0.042959             12.470745      10.487444       0.001037       0.229543      21.916241       0.000044       5.008551           0.000046
           51              C       5.470497      10.149041       4.294726       0.674781      24.232809 0.23014682E+03  0.47042713E+04                                 7.920071                            5.507640      -0.286654       1.979640                    0.999068      21.828527      62.280091       0.606263       0.494262      -1.000283      -0.002111      -0.073844      -0.000824       0.073878       0.000707      -0.036947       0.000083       0.052674       0.280437      -0.073088      -0.031327       0.104416              9.765345       9.302736      -0.000148       0.808846      15.335296       0.000083       4.658004          -0.000026
           52              C       9.846998       1.211695       4.294726      -0.037413      38.528249 0.43373640E+03  0.10152919E+05                                 9.969699                            6.959865      -0.095380       1.975797                    0.999104      27.494814      77.908780       0.624790       0.418800      -1.066689      -0.001347       0.058678       0.000153       0.058693      -0.000574       0.017169      -0.000265      -0.021322       0.116413      -0.034116      -0.008734       0.042850             12.465823      10.484384       0.001897      -0.229266      21.906178       0.000286       5.006907           0.000040
           53              O       8.693334       4.321246      12.524795      -0.662612      47.969317 0.67027340E+03  0.17056042E+05                                10.582573                            8.075586       0.001753       2.021895                    0.996965      29.673356      80.708090       0.659709       0.364861      -1.132409      -0.064082       0.061770      -0.004881       0.089139      -0.025910       0.012871       0.019065       0.083236       0.198846      -0.085330       0.014978       0.070352             12.630675      15.451938      -7.126257      -1.087224      15.359202       1.167144       7.080883           0.000002
           54              O      11.037369       3.428565      10.994155      -0.636922      46.003890 0.61476513E+03  0.15271970E+05                                10.245850                            7.677908       0.143894       2.081423                    0.997051      28.681987      76.470520       0.685666       0.359590      -1.139299       0.055743       0.028804      -0.038037       0.073374       0.004983      -0.013008       0.063474      -0.009278      -0.179478      -0.093350       0.026846       0.066505             12.443941      18.540804       4.113222      -5.228218       8.215041      -2.797151      10.575979           0.000003
           55              O      13.075918       3.451190      11.756898      -0.682424      50.246358 0.73667149E+03  0.19189946E+05                                10.879120                            8.483732      -0.034688       2.000385                    0.997049      30.327681      83.408257       0.641763       0.366380      -1.131447      -0.073981       0.048739      -0.058705       0.106278      -0.032026       0.018870       0.066510      -0.075631      -0.020622      -0.079651      -0.010301       0.089951             12.721929      13.093571      -2.325035       5.286871       9.109701      -4.300143      15.962516           0.000002
           56              O      11.000619       0.867600      12.524795      -0.663197      48.038055 0.67142627E+03  0.17093210E+05                                10.593887                            8.083543       0.003055       2.022032                    0.996965      29.690292      80.780215       0.659241       0.364953      -1.132305       0.063964      -0.061447      -0.005051       0.088841      -0.025546      -0.013084      -0.018725       0.083181       0.199268      -0.085105       0.014606       0.070500             12.645289      15.471763      -7.134314       1.087809      15.375585      -1.167754       7.088518           0.000002
           57              O       8.656589       1.760271      10.994155      -0.635568      45.965702 0.61416849E+03  0.15253386E+05                                10.240171                            7.674229       0.142794       2.081349                    0.997055      28.670497      76.429496       0.685826       0.359595      -1.139300      -0.057606      -0.029741      -0.037725       0.075008       0.004964       0.012507      -0.063634      -0.008302      -0.180909      -0.093790       0.027465       0.066325             12.436082      18.531981       4.109512       5.222355       8.209281       2.793699      10.566982           0.000003
           58              O       6.618038       1.737651      11.756898      -0.682557      50.285934 0.73740426E+03  0.19215111E+05                                10.887717                            8.490560      -0.039554       1.998924                    0.997126      30.337158      83.465988       0.641166       0.366605      -1.131196       0.072911      -0.049465      -0.058034       0.105502      -0.032313      -0.018184      -0.066086      -0.076495      -0.020778      -0.079109      -0.010917       0.090026             12.731283      13.105295      -2.326232      -5.290256       9.115763       4.302540      15.972790           0.000002
           59              O       6.624147       4.321248      13.243561      -0.662868      47.993211 0.67064454E+03  0.17068158E+05                                10.586822                            8.078403       0.004460       2.022600                    0.996943      29.679479      80.735840       0.659511       0.364913      -1.132347       0.064354       0.061995       0.006086       0.089565       0.026126       0.013883      -0.018683       0.083112       0.197479      -0.085160       0.014978       0.070183             12.636438      15.457249       7.130009      -1.087664      15.368318      -1.167980       7.083748           0.000003
           60              O      13.033023       3.428576      14.774201      -0.637293      45.950949 0.61400082E+03  0.15247241E+05                                10.235697                            7.671175       0.144822       2.081838                    0.997029      28.670682      76.409634       0.686274       0.359407      -1.139519      -0.055357       0.028641       0.036816       0.072389      -0.004262      -0.011628      -0.063845      -0.009620      -0.178655      -0.093084       0.026197       0.066887             12.430759      18.520555      -4.108991      -5.221901       8.207384       2.793889      10.564340           0.000002
           61              O      10.994474       3.451197      14.011458      -0.683329      50.275095 0.73713925E+03  0.19204976E+05                                10.882965                            8.486065      -0.034211       2.000615                    0.997067      30.336279      83.435205       0.641723       0.366349      -1.131482       0.072261       0.049100       0.057392       0.104529       0.032831       0.017955      -0.066293      -0.077201      -0.021900      -0.079449      -0.011176       0.090625             12.727290      13.095406       2.325925       5.288462       9.113977       4.304078      15.972487           0.000002
           62              O       4.316903       0.867602      13.243561      -0.665785      48.114713 0.67272053E+03  0.17134328E+05                                10.603695                            8.090363       0.006681       2.022568                    0.996953      29.721856      80.884161       0.659084       0.364865      -1.132378      -0.061528      -0.060227       0.006119       0.086316       0.024286      -0.013674       0.018558       0.083098       0.202814      -0.084969       0.013149       0.071820             12.657760      15.485128       7.142355       1.089038      15.393829       1.169378       7.094323           0.000002
           63              O       6.660922       1.760283      14.774201      -0.637018      45.987565 0.61456969E+03  0.15265599E+05                                10.242308                            7.675936       0.143604       2.081575                    0.997071      28.681049      76.459281       0.685868       0.359520      -1.139378       0.055717      -0.028703       0.037429       0.073001      -0.004405       0.011684       0.063835      -0.009678      -0.179150      -0.093207       0.026280       0.066927             12.438516      18.534044      -4.110005       5.223556       8.211065      -2.794715      10.570439           0.000003
           64              O       8.699474       1.737657      14.011458      -0.682914      50.315003 0.73787221E+03  0.19230436E+05                                10.891638                            8.493036      -0.043043       1.997803                    0.997132      30.347393      83.502092       0.641094       0.366586      -1.131206      -0.073306      -0.049754       0.057590       0.105669       0.032799      -0.018626       0.065525      -0.076362      -0.020430      -0.079384      -0.010132       0.089516             12.736588      13.110946       2.327320      -5.292632       9.119348      -4.305114      15.979472           0.000002
           65              O       8.812377       6.056347       4.654109      -0.662602      47.987685 0.67053656E+03  0.17064542E+05                                10.585596                            8.077373       0.000260       2.021373                    0.996956      29.676511      80.722929       0.659606       0.364879      -1.132386       0.064047      -0.061704       0.004779       0.089063      -0.025866       0.012844       0.019081       0.083221       0.198512      -0.085250       0.015008       0.070243             12.634898      15.457470      -7.129362      -1.089797      15.364488       1.168509       7.082735           0.000003
           66              O       6.468342       6.949028       6.184749      -0.636992      46.022422 0.61499942E+03  0.15279487E+05                                10.249254                            7.679716       0.143189       2.081144                    0.997048      28.686331      76.490297       0.685528       0.359623      -1.139256      -0.055733      -0.028749       0.037959       0.073304       0.005011      -0.012997       0.063515      -0.009303      -0.179597      -0.093407       0.026855       0.066553             12.449607      18.549103       4.114589      -5.231001       8.218373      -2.799434      10.581343           0.000003
           67              O       4.429793       6.926403       5.422006      -0.682388      50.271790 0.73703336E+03  0.19202113E+05                                10.883437                            8.486306      -0.036903       1.999564                    0.997048      30.334470      83.438321       0.641598       0.366422      -1.131391       0.073964      -0.048694       0.058697       0.106241      -0.032161       0.019036       0.066570      -0.075865      -0.020470      -0.079906      -0.010180       0.090086             12.727376      13.098723      -2.329697       5.298960       9.112504      -4.301343      15.970901           0.000002
           68              O       6.505092       9.509993       4.654109      -0.663137      48.048905 0.67156157E+03  0.17097779E+05                                10.596129                            8.084728       0.001457       2.021504                    0.996953      29.692685      80.793451       0.659137       0.364986      -1.132262      -0.063893       0.061417       0.005022       0.088767      -0.025511      -0.013040      -0.018717       0.083207       0.199031      -0.085054       0.014644       0.070410             12.648456      15.474523      -7.137317       1.090263      15.382040      -1.169657       7.088805           0.000002
           69              O       8.849122       8.617322       6.184749      -0.635711      45.995584 0.61461749E+03  0.15267920E+05                                10.245564                            7.677706       0.141031       2.080533                    0.997069      28.683153      76.481423       0.685554       0.359658      -1.139206       0.057641       0.029749       0.037606       0.074978       0.005073       0.012742      -0.063912      -0.008395      -0.181881      -0.094280       0.027631       0.066649             12.443124      18.551448       4.113719       5.226012       8.214006       2.789850      10.563918           0.000003
           70              O      10.887673       8.639942       5.422006      -0.682747      50.327678 0.73797184E+03  0.19233921E+05                                10.894223                            8.493952      -0.041255       1.998145                    0.997134      30.349101      83.512117       0.641013       0.366616      -1.131169      -0.073031       0.049373       0.057910       0.105474      -0.032519      -0.018444      -0.066259      -0.076920      -0.020738      -0.079563      -0.010768       0.090331             12.741301      13.114207      -2.331029      -5.304134       9.121427       4.306232      15.988268           0.000002
           71              O      10.881564       6.056345       3.935343      -0.662883      48.018322 0.67098879E+03  0.17079314E+05                                10.591053                            8.080822       0.002668       2.021975                    0.996931      29.683893      80.756655       0.659362       0.364945      -1.132310      -0.064317      -0.061943      -0.005951       0.089493       0.026076       0.013843      -0.018681       0.083095       0.197079      -0.085060       0.015015       0.070044             12.642477      15.464247       7.134361      -1.090358      15.376673      -1.169877       7.086513           0.000003
           72              O       4.472688       6.949017       2.404703      -0.637461      45.977816 0.61433797E+03  0.15257877E+05                                10.240121                            7.673488       0.144212       2.081544                    0.997028      28.676771      76.434319       0.686135       0.359426      -1.139491       0.055379      -0.028663      -0.036695       0.072352      -0.004274      -0.011626      -0.063868      -0.009648      -0.178712      -0.093114       0.026194       0.066920             12.438194      18.531940      -4.112082      -5.224486       8.212386       2.796082      10.570257           0.000003
           73              O       6.511237       6.926396       3.167446      -0.683230      50.286691 0.73731164E+03  0.19210809E+05                                10.884928                            8.487320      -0.035707       2.000058                    0.997073      30.339766      83.450819       0.641638       0.366371      -1.131452      -0.072228      -0.049056      -0.057378       0.104478       0.032974       0.018113      -0.066351      -0.077387      -0.021791      -0.079700      -0.011046       0.090746             12.729345      13.097878       2.329277       5.299167       9.113971       4.303277      15.976185           0.000002
           74              O      13.188808       9.509991       3.935343      -0.665835      48.143046 0.67310487E+03  0.17146811E+05                                10.608436                            8.093051       0.004577       2.021829                    0.996936      29.727370      80.909304       0.658920       0.364899      -1.132335       0.061474       0.060192      -0.005980       0.086243       0.024245      -0.013628       0.018576       0.083114       0.202417      -0.084893       0.013209       0.071684             12.664384      15.492641       7.147169       1.091799      15.403433       1.171357       7.097076           0.000002
           75              O      10.844789       8.617310       2.404703      -0.637167      46.012351 0.61487424E+03  0.15275195E+05                                10.246364                            7.678006       0.143197       2.081360                    0.997072      28.686290      76.480610       0.685747       0.359536      -1.139355      -0.055746       0.028731      -0.037298       0.072967      -0.004417       0.011680       0.063859      -0.009715      -0.179149      -0.093223       0.026263       0.066961             12.445455      18.544177      -4.112381       5.225930       8.215716      -2.796790      10.576472           0.000003
           76              O       8.806237       8.639936       3.167446      -0.682818      50.332756 0.73811744E+03  0.19238716E+05                                10.894856                            8.494824      -0.044721       1.997171                    0.997146      30.352121      83.523327       0.640975       0.366619      -1.131163       0.073290       0.049728      -0.057553       0.105625       0.032934      -0.018758       0.065581      -0.076552      -0.020285      -0.079610      -0.010028       0.089638             12.740831      13.115050       2.332219      -5.304992       9.121534      -4.305908      15.985909           0.000002
           77              H      14.219508       6.519210      12.837967       0.113817       1.698204 0.14229101E+02  0.15860451E+03                                 2.200948                            2.084096      -1.179492       2.266500                    0.997115       4.004657      11.301669       0.480041       1.144694      -0.741451      -0.052832      -0.029302      -0.000296       0.060415       0.008565       0.000563       0.002290       0.025093      -0.074367      -0.025001      -0.002613       0.027614              2.235598       2.660534       0.581344       0.057366       2.320542       0.063560       1.725719          -0.000019
           78              H      10.700467       4.497342       8.811232       0.117675       1.675414 0.14040066E+02  0.15525558E+03                                 2.142592                            2.041240      -1.204773       2.252868                    0.997314       3.910371      10.826954       0.497712       1.112885      -0.750153      -0.056036      -0.020004       0.002636       0.059558       0.008478       0.006158      -0.006777       0.036806      -0.026800      -0.021153      -0.004212       0.025364              2.160832       2.771496       0.367919      -0.121525       1.824827      -0.150668       1.886172          -0.000020
           79              H       6.056570       4.399174      10.312840       0.113519       1.560295 0.12721985E+02  0.14043358E+03                                 2.218801                            2.073478      -1.331153       2.205495                    0.993752       4.291393      12.793211       0.437840       1.267287      -0.709745       0.041617      -0.022015       0.036813       0.059766      -0.004134       0.012555      -0.009599       0.031661      -0.014610      -0.020008      -0.005326       0.025335              2.294051       2.315284      -0.267511       0.630101       1.995905      -0.408616       2.570965          -0.000019
           80              H       9.850834       9.047179      12.837967       0.113703       1.697548 0.14223176E+02  0.15853162E+03                                 2.201074                            2.084227      -1.182750       2.265322                    0.997060       4.004137      11.302206       0.479802       1.145315      -0.741305       0.053061       0.029508      -0.001029       0.060722       0.008506      -0.000166      -0.002093       0.024870      -0.073694      -0.024749      -0.002610       0.027359              2.235728       2.660619       0.581384      -0.057338       2.320752      -0.063576       1.725814          -0.000019
           81              H       8.993498       0.691482       8.811232       0.116533       1.682156 0.14108680E+02  0.15620018E+03                                 2.147957                            2.045865      -1.212053       2.249464                    0.997360       3.919498      10.857690       0.497293       1.112497      -0.750240       0.056894       0.020387       0.002654       0.060494       0.008337      -0.006252       0.006603       0.036298      -0.026478      -0.020826      -0.004240       0.025066              2.166467       2.780203       0.369557       0.122133       1.828823       0.151330       1.890374          -0.000020
           82              H       4.884403       0.789658      10.312840       0.113016       1.559639 0.12720901E+02  0.14043278E+03                                 2.218951                            2.073997      -1.335203       2.203918                    0.993687       4.294947      12.808533       0.437548       1.268030      -0.709569      -0.041817       0.022160       0.036969       0.060054      -0.004205      -0.012532       0.009446       0.031799      -0.014797      -0.019893      -0.005488       0.025380              2.293997       2.315304      -0.267007      -0.629201       1.996093       0.408671       2.570594          -0.000019
           83              H       9.850892       6.519314      12.930389       0.113197       1.701391 0.14260987E+02  0.15904458E+03                                 2.203442                            2.086214      -1.178464       2.266353                    0.997075       4.008577      11.314738       0.479885       1.144457      -0.741509       0.053244      -0.029526       0.000832       0.060888      -0.008549       0.000334      -0.002352       0.025186      -0.073621      -0.024772      -0.002738       0.027510              2.238203       2.664206      -0.582578       0.057534       2.323168      -0.063687       1.727234          -0.000019
           84              H      13.369913       4.497366      16.957124       0.117270       1.680510 0.14090471E+02  0.15593298E+03                                 2.145541                            2.043724      -1.208793       2.250645                    0.997322       3.916475      10.843572       0.497902       1.111604      -0.750464       0.056390      -0.020104      -0.002331       0.059911      -0.008412       0.006234       0.006668       0.036531      -0.026883      -0.020970      -0.004284       0.025254              2.163915       2.776451      -0.368957      -0.121905       1.826967       0.150984       1.888327          -0.000020
           85              H       9.260911       4.399190      15.455516       0.114125       1.553956 0.12658634E+02  0.13954743E+03                                 2.212154                            2.067873      -1.326410       2.207947                    0.993680       4.280752      12.749206       0.438610       1.266754      -0.709883      -0.041235      -0.022388      -0.036604       0.059509       0.004124       0.012878       0.009540       0.032071      -0.014165      -0.020120      -0.005564       0.025683              2.286814       2.307935       0.266057       0.626704       1.990325       0.406364       2.562182          -0.000019
           86              H      14.219450       9.047076      12.930389       0.113266       1.701284 0.14260256E+02  0.15903948E+03                                 2.203635                            2.086389      -1.179188       2.266059                    0.997040       4.008650      11.316237       0.479771       1.144707      -0.741445      -0.053195       0.029534       0.000572       0.060846      -0.008521      -0.000501       0.002300       0.025034      -0.074001      -0.024883      -0.002619       0.027502              2.238428       2.664430      -0.582622      -0.057536       2.323438       0.063690       1.727418          -0.000019
           87              H       6.324025       0.691506      16.957124       0.117686       1.676564 0.14052345E+02  0.15542431E+03                                 2.143300                            2.041874      -1.202888       2.253570                    0.997341       3.912810      10.834627       0.497732       1.112603      -0.750205      -0.056152       0.020378      -0.002501       0.059787      -0.008226      -0.006278      -0.006739       0.036784      -0.026652      -0.021051      -0.004225       0.025276              2.161566       2.772418      -0.368072       0.121625       1.825425      -0.150806       1.886857          -0.000020
           88              H      10.433032       0.789673      15.455516       0.113104       1.559906 0.12718777E+02  0.14039877E+03                                 2.219158                            2.073804      -1.331343       2.205646                    0.993577       4.292097      12.798153       0.437589       1.268007      -0.709596       0.041724       0.022356      -0.037003       0.060083       0.004083      -0.012499      -0.009433       0.031913      -0.014390      -0.019930      -0.005393       0.025323              2.294426       2.315551       0.267510      -0.630040       1.996302      -0.408742       2.571426          -0.000019
           89              H       3.286203       3.858383       4.340937       0.113834       1.698203 0.14229369E+02  0.15860955E+03                                 2.201022                            2.084176      -1.179600       2.266472                    0.997114       4.004715      11.302210       0.480007       1.144760      -0.741434       0.052836       0.029313       0.000298       0.060423       0.008570       0.000564       0.002288       0.025090      -0.074381      -0.025005      -0.002612       0.027618              2.235662       2.660591       0.581257       0.057334       2.320438       0.063427       1.725958          -0.000019
           90              H       6.805244       5.880251       8.367672       0.117772       1.675814 0.14041100E+02  0.15527199E+03                                 2.143110                            2.041440      -1.203861       2.253306                    0.997326       3.910190      10.827112       0.497635       1.113021      -0.750120       0.056106       0.019989      -0.002583       0.059617       0.008489       0.006160      -0.006786       0.036844      -0.026792      -0.021176      -0.004209       0.025384              2.161524       2.773096       0.368179      -0.121720       1.825199      -0.150401       1.886277          -0.000020
           91              H      11.438069       5.971985       6.873795       0.113634       1.559258 0.12720130E+02  0.14040100E+03                                 2.218101                            2.073658      -1.327139       2.207919                    0.993562       4.284156      12.769014       0.437737       1.267693      -0.709723      -0.042992       0.021516      -0.036012       0.060067      -0.003949       0.012671      -0.009546       0.032382      -0.015119      -0.020236      -0.005419       0.025654              2.292324       2.324051      -0.267975       0.633575       1.991050      -0.401799       2.561872          -0.000019
           92              H       7.654877       1.330414       4.340937       0.113718       1.697706 0.14224831E+02  0.15855656E+03                                 2.201316                            2.084433      -1.182958       2.265245                    0.997058       4.004371      11.303537       0.479744       1.145407      -0.741281      -0.053065      -0.029519       0.001028       0.060732       0.008510      -0.000163      -0.002088       0.024869      -0.073728      -0.024760      -0.002607       0.027367              2.235980       2.660939       0.581362      -0.057317       2.320827      -0.063409       1.726174          -0.000019
           93              H       8.508099       9.694932       8.384336       0.116843       1.677795 0.14070475E+02  0.15565527E+03                                 2.143741                            2.042799      -1.208218       2.251996                    0.997352       3.911609      10.827875       0.497826       1.112177      -0.750373      -0.057459      -0.019131      -0.000391       0.060561       0.008142      -0.006696       0.006745       0.036752      -0.026231      -0.021129      -0.004160       0.025289              2.161178       2.781482       0.363170       0.109473       1.821313       0.143512       1.880738          -0.000020
           94              H      12.632381       9.594369       6.873795       0.113240       1.557733 0.12704494E+02  0.14017359E+03                                 2.215945                            2.071868      -1.328012       2.207703                    0.993637       4.281787      12.755976       0.438126       1.267062      -0.709871       0.043100      -0.021678      -0.036423       0.060450      -0.004115      -0.012573       0.009536       0.032580      -0.015168      -0.020246      -0.005467       0.025713              2.290007       2.321579      -0.267472      -0.632269       1.989410       0.401138       2.559033          -0.000019
           95              H       7.654819       3.858279       4.248515       0.113213       1.701438 0.14261671E+02  0.15905518E+03                                 2.203538                            2.086310      -1.178658       2.266283                    0.997073       4.008687      11.315402       0.479855       1.144507      -0.741496      -0.053248       0.029535      -0.000831       0.060896      -0.008550       0.000334      -0.002351       0.025185      -0.073637      -0.024777      -0.002737       0.027514              2.238300       2.664344      -0.582533       0.057464       2.323069      -0.063545       1.727487          -0.000019
           96              H       4.135798       5.880227       0.221780       0.117347       1.680807 0.14089927E+02  0.15592650E+03                                 2.145906                            2.043750      -1.207678       2.251162                    0.997335       3.916191      10.843005       0.497871       1.111676      -0.750447      -0.056460       0.020078       0.002269       0.059966      -0.008424       0.006239       0.006683       0.036561      -0.026855      -0.020998      -0.004270       0.025268              2.164490       2.777930      -0.369267      -0.122111       1.827291       0.150708       1.888248          -0.000019
           97              H       8.255960       5.971969       1.715657       0.114349       1.553101 0.12659559E+02  0.13956184E+03                                 2.212207                            2.068732      -1.325590       2.209238                    0.993616       4.274295      12.730666       0.438265       1.267713      -0.709740       0.042556       0.021589       0.035733       0.059615       0.004105       0.012816       0.009649       0.032625      -0.014889      -0.020398      -0.005509       0.025906              2.285877       2.317523       0.266699       0.630522       1.986123       0.399784       2.553987          -0.000019
           98              H       3.286261       1.330517       4.248515       0.113296       1.701152 0.14259203E+02  0.15902644E+03                                 2.203626                            2.086397      -1.179206       2.266085                    0.997041       4.008520      11.316204       0.479736       1.144801      -0.741422       0.053199      -0.029547      -0.000560       0.060856      -0.008528      -0.000503       0.002294       0.025030      -0.074007      -0.024884      -0.002621       0.027505              2.238393       2.664342      -0.582490      -0.057466       2.323291       0.063575       1.727548          -0.000019
           99              H      11.181686       9.686087       0.221780       0.117785       1.676873 0.14052460E+02  0.15542755E+03                                 2.143685                            2.041973      -1.201760       2.254103                    0.997357       3.912598      10.834483       0.497682       1.112702      -0.750181       0.056219      -0.020353       0.002442       0.059840      -0.008228      -0.006292      -0.006737       0.036816      -0.026635      -0.021064      -0.004228       0.025293              2.162127       2.773736      -0.368355       0.121868       1.825794      -0.150565       1.886852          -0.000020
          100              H       7.061519       9.594354       1.715657       0.113423       1.554715 0.12673975E+02  0.13974263E+03                                 2.212610                            2.069030      -1.321751       2.210347                    0.993612       4.276041      12.731534       0.438569       1.266637      -0.709982      -0.042903      -0.021562       0.036418       0.060265       0.004060      -0.012478      -0.009458       0.032462      -0.015170      -0.020133      -0.005433       0.025566              2.286368       2.317899       0.266786      -0.630677       1.986563      -0.400054       2.554641          -0.000019

******************************************************
Auxiliary information for the entire system
The total spin magnetic moment of the unit cell is   0.000002
The total net atomic charge of the unit cell is   -0.000004
Accuracy of reproducing the electrostatic potential in the unit cell:
  The inner radius (bohr) =    5.0000
  The outer radius (bohr) =   12.0000
  Valid grid points have density less than (e/(bohr^3)) =    0.0001
  The number of valid grid points were=        15512
  The rms potential error without charges in kcal/mol is=      1.47610
  The rms potential error with partial charges in kcal/mol is=      0.68389
  The RRMSE value at monopole order=      0.46331
  The rms potential error with partial charges and cloud penetration in kcal/mol is=      0.68851
  The RRMSE value at monopole order with cloud penetration is=      0.46644
  The rms potential error with partial charges and atomic dipoles in kcal/mol is=      0.33835
  The RRMSE value at dipole order=      0.22922
  The rms potential error with partial charges, atomic dipoles and cloud penetration in kcal/mol is=      0.33621
  The RRMSE value at dipole order with cloud penetration=      0.22777

******************************************************
The electron densities and ab initio electrostatic potential were computed in VASP using the PBE functional and
projector augmented wave method. See the main text of the journal article for a description of computational details.
The atomic charges, dipoles, and quadrupoles were computed with the DDEC6 method as described in
(a) T. A. Manz and N. Gabaldon Limas, RSC Adv. 6 (2016) 47771-47801 DOI: 10.1039/c6ra04656h
(b) N. Gabaldon Limas and T. A. Manz, RSC Adv. 8 (2018) 2678-2707 DOI: 10.1039/c7ra11829e.
For each atom in the material, the electron cloud parameters were fit to the spherically averaged atom-in-material
electron density using radial positions for which this density was between 10^-4 and 10^-2 electrons per cubic bohr.
The polarizabilities, dispersion coefficients, and quantum Drude oscillator (QDO) parameters were fit using the MCLF method.
The magnetic structure of the system was optimized in VASP from the default ferromagnetic initial guess using spin polarization.
The atomic spin moments (ASMs) were computed on this optimized magnetic structure using the DDEC6 partition as inputs
to the method of T. A. Manz and D. S. Sholl, J. Chem. Theory Comput. 7 (2011) 4146-4164 DOI: 10.1021/ct200539n.
The RMSE and RRMSE were computed using a uniform grid with Ewald summation.
