# Supplementary material for: A collection of forcefield precursors for metal–organic frameworks
Source: RSC Adv. 2019 Nov 13;9(63):36492–507. doi: 10.1039/c9ra07327b (PMC9075174; doi:10.1039/c9ra07327b)
Supplement: RA-009-C9RA07327B-s4266 [file RA-009-C9RA07327B-s4266.xyz]

  100
jmolscript: load "" {1 1 1} spacegroup "x,y,z" unitcell [{      8.742100     0.000000     0.000000 }, {      4.371041    10.369812     0.000000 }, {      4.371011    -0.000022    17.174709 }]
Sc    14.205877     7.777343    12.513836     1.860109
Sc     9.834826     7.777342    13.248227     1.860317
Sc     3.278275     2.592447     4.660873     1.860955
Sc     7.649326     2.592448     3.926482     1.861243
C     10.778103     3.308576    12.888245    -0.094408
C      7.844256     6.635421    10.861973     0.669986
C      8.361792     5.833007     9.642225    -0.048816
C      7.322358     5.507603     8.741583    -0.093749
C      9.706327     5.594916     9.549482    -0.083479
C      4.520509     1.876297    12.888245    -0.095342
C     11.825406     8.919269    10.861973     0.668169
C     11.307876     9.721686     9.642225    -0.048078
C     12.347313    10.047092     8.741583    -0.096321
C      9.963341     9.959777     9.549482    -0.077666
C     13.262608     3.308576    12.873818    -0.094798
C      7.454349     6.635416    14.900091     0.666560
C      6.936815     5.832999    16.119838    -0.046952
C      7.976249     5.507593    17.020480    -0.097618
C     14.334380     5.594908    16.212582    -0.084108
C     10.778104     1.876297    12.873818    -0.093955
C     12.215295     8.919264    14.900091     0.667275
C     12.732824     9.721678    16.119838    -0.046624
C     11.693386    10.047082    17.020480    -0.097725
C     14.077358     9.959769    16.212582    -0.083061
C      6.706049     7.061214     4.286464    -0.094503
C      9.639896     3.734369     6.312736     0.669573
C      9.122360     4.536783     7.532484    -0.043824
C     10.161794     4.862187     8.433126    -0.091670
C      7.777825     4.774874     7.625227    -0.077636
C     12.963643     8.493493     4.286464    -0.095535
C      5.658746     1.450521     6.312736     0.667847
C      6.176276     0.648104     7.532484    -0.047300
C      5.136839     0.322698     8.433126    -0.096393
C      7.520811     0.410013     7.625227    -0.077441
C      4.221544     7.061214     4.300891    -0.094932
C     10.029803     3.734374     2.274618     0.665791
C     10.547337     4.536791     1.054871    -0.039692
C      9.507903     4.862197     0.154229    -0.095150
C      3.149772     4.774882     0.962127    -0.078301
C      6.706048     8.493493     4.300891    -0.094318
C      5.268857     1.450526     2.274618     0.666490
C      4.751328     0.648112     1.054871    -0.039213
C      5.790766     0.322708     0.154229    -0.095578
C      3.406794     0.410021     0.962127    -0.077713
C     12.020353     5.476074    12.881032     0.664717
C     12.020355     3.933461    12.881032    -0.040425
C      7.649300    10.078611    12.881032     0.665233
C     12.020357     1.251412    12.881032    -0.038930
C      5.463799     4.893716     4.293677     0.664259
C      5.463797     6.436329     4.293677    -0.040084
C      9.834852     0.291179     4.293677     0.664769
C      5.463795     9.118378     4.293677    -0.038939
O     13.068357     6.058028    12.517958    -0.653007
O      6.665471     6.936768    11.002119    -0.617670
O      8.687429     6.944233    11.759180    -0.695559
O     15.343398     9.496658    12.517958    -0.653168
O     13.004191     8.617922    11.002119    -0.616880
O     10.982229     8.610455    11.759180    -0.694216
O     10.972349     6.058027    13.244105    -0.653473
O      8.633134     6.936763    14.759945    -0.616059
O      6.611175     6.944230    14.002884    -0.693648
O      8.697302     9.496657    13.244105    -0.654022
O     11.036511     8.617917    14.759945    -0.616514
O     13.058473     8.610452    14.002884    -0.694287
O      4.415795     4.311762     4.656751    -0.652573
O     10.818681     3.433022     6.172590    -0.618206
O      8.796723     3.425557     5.415529    -0.696348
O      2.140754     0.873132     4.656751    -0.653269
O      4.479961     1.751868     6.172590    -0.616243
O      6.501923     1.759335     5.415529    -0.693976
O      6.511803     4.311763     3.930604    -0.653226
O      8.851018     3.433027     2.414764    -0.616639
O     10.872977     3.425560     3.171825    -0.694585
O      8.786850     0.873133     3.930604    -0.653552
O      6.447641     1.751873     2.414764    -0.617094
O      4.425679     1.759338     3.171825    -0.695454
H      9.790901     3.878397    12.904733     0.121798
H      6.253417     5.837052     8.961763     0.130980
H     10.411200     5.984302    10.356521     0.114585
H      5.507711     1.306476    12.904733     0.122004
H     13.416254     9.717643     8.961763     0.131826
H      9.258551     9.570390    10.356521     0.114921
H      5.507709     3.878397    12.857331     0.122518
H      9.045189     5.837042    16.800300     0.131144
H     13.629506     5.984295    15.405542     0.115856
H      9.790903     1.306476    12.857331     0.121503
H     10.624446     9.717633    16.800300     0.130274
H     14.782148     9.570383    15.405542     0.115792
H      7.693251     6.491393     4.269976     0.121741
H     11.266577     4.597860     8.336947     0.131846
H      7.072952     4.385488     6.818188     0.115675
H     11.976441     9.063314     4.269976     0.121953
H      4.067898     0.652147     8.212946     0.132002
H      8.225601     0.799400     6.818188     0.115351
H     11.976443     6.491393     4.317378     0.122499
H      8.403208     4.597871     0.250407     0.133018
H      3.893155     4.405923     1.743748     0.117799
H      7.693249     9.063314     4.317378     0.121372
H      6.895549     0.587035     0.250407     0.132249
H      2.663407     0.778978     1.743748     0.117945

The following XYZ coordinates are in angstroms. Other properties are in atomic units.
The sperically averaged electron density of each atom fit to a function of the form exp(a - br)
eigen_1, eigen_2 and eigen_3 are the three eigenvalues of traceless quadrupole moment tensor
  atom number  atomic symbol              X              Y              Z     net charge C6 coefficient C8 coefficient C10 coefficient fluctuating dipole atomic polarizability isotropic forcefield polarizability              a              b squared Pearson coefficient          <r^3>          <r^4>         wp_QDO          m_QDO          q_QDO       dipole_x       dipole_y       dipole_z         dipole            Qxy            Qxz            Qyz     Q(x^2-y^2)  Q(3z^2 - R^2)        eigen_1        eigen_2        eigen_3 static polarizability      alpha(xx)      alpha(xy)      alpha(xz)      alpha(yy)      alpha(yz)      alpha(zz) atomic spin moment
            1             Sc      14.205877       7.777343      12.513836       1.860109      93.139719 0.14016924E+04  0.41695779E+05                                16.879466                           12.373356       0.086780       1.949828                    0.999698      39.750584     106.577375       0.502705       0.409594      -1.131706       0.000921       0.000424      -0.003250       0.003404      -0.016555      -0.000195      -0.000308      -0.144956       0.109317      -0.092565       0.036435       0.056129             21.237221      24.690675       0.525003       0.002318      19.639176       0.001788      19.381812           0.000014
            2             Sc       9.834826       7.777342      13.248227       1.860317      93.123549 0.14009959E+04  0.41669229E+05                                16.876651                           12.369398       0.089103       1.950572                    0.999691      39.744903     106.549258       0.502847       0.409536      -1.131764      -0.001079      -0.000080       0.002643       0.002856       0.016293       0.000363       0.000282      -0.144315       0.110714      -0.092427       0.036900       0.055527             21.235891      24.685336      -0.533213      -0.001141      19.640248      -0.002596      19.382088           0.000014
            3             Sc       3.278275       2.592447       4.660873       1.860955      93.141145 0.14017464E+04  0.41701172E+05                                16.883151                           12.375441       0.084170       1.949253                    0.999690      39.747921     106.603346       0.502509       0.409716      -1.131530      -0.000914      -0.000334       0.003037       0.003189      -0.016527       0.000154      -0.000324      -0.144864       0.108994      -0.092460       0.036326       0.056134             21.241742      24.732268       0.527798       0.010631      19.640217      -0.018178      19.352740           0.000013
            4             Sc       7.649326       2.592448       3.926482       1.861243      93.050677 0.14003307E+04  0.41646635E+05                                16.870085                           12.366923       0.089989       1.951146                    0.999690      39.731403     106.527277       0.502844       0.409566      -1.131685       0.001173       0.000130      -0.003024       0.003246       0.016119       0.000415       0.000224      -0.144572       0.110905      -0.092547       0.036965       0.055581             21.225034      24.698906      -0.541822       0.001073      19.629048       0.001112      19.347147           0.000013
            5              C      10.778103       3.308576      12.888245      -0.094408      37.652468 0.51073311E+03  0.12440821E+05                                 9.636686                            7.459174       0.068673       1.981953                    0.999712      30.145963      86.842652       0.615506       0.408525      -1.074452       0.029224      -0.009413       0.004794       0.031075      -0.020825      -0.001756       0.005918       0.021363       0.031204      -0.029043       0.008658       0.020385             10.940477      10.590199       0.277976       0.090062      17.232417      -0.265229       4.998816           0.000006
            6              C       7.844256       6.635421      10.861973       0.669986      23.267757 0.23098332E+03  0.47099257E+04                                 7.632979                            5.473609      -0.146007       2.024789                    0.999023      21.677024      61.103791       0.617553       0.486405      -1.007652      -0.023853       0.041088       0.069437       0.084135       0.031449       0.006824      -0.085574      -0.109623      -0.078499      -0.087819      -0.034143       0.121962              9.203539      10.269719      -1.367412      -1.069105       6.615801       3.867608      10.725096          -0.000028
            7              C       8.361792       5.833007       9.642225      -0.048816      38.118372 0.47581478E+03  0.11381261E+05                                 9.880620                            7.281219      -0.064634       1.971665                    0.998971      28.361129      80.831126       0.612847       0.417832      -1.068944       0.029666      -0.042718      -0.056530       0.076815       0.003090      -0.008113      -0.002497      -0.051048       0.055986      -0.036196       0.014685       0.021511             11.887090      11.889943      -1.685060      -1.101481       8.691505       6.054037      15.079821           0.000046
            8              C       7.322358       5.507603       8.741583      -0.093749      37.064376 0.49423529E+03  0.11915568E+05                                 9.471942                            7.291127       0.174688       2.015155                    0.999550      29.718694      84.591658       0.629852       0.403354      -1.080137       0.024574      -0.003472      -0.002809       0.024977       0.000747      -0.002063      -0.016504      -0.000582      -0.048720      -0.024583       0.007620       0.016963             10.791358      10.394061      -1.411490      -0.702566       8.174255       5.295294      13.805758           0.000005
            9              C       9.706327       5.594916       9.549482      -0.083479      36.943181 0.50199586E+03  0.12209065E+05                                 9.615292                            7.460832       0.155997       2.015035                    0.999599      29.948874      86.990158       0.605645       0.415820      -1.066755      -0.020783      -0.003698      -0.017284       0.027282       0.016835       0.018031      -0.012296      -0.017766      -0.001296      -0.033284       0.013835       0.019450             10.909603      10.801838      -1.208246      -0.400496       8.336466       5.206361      13.590506           0.000011
           10              C       4.520509       1.876297      12.888245      -0.095342      37.702034 0.51150125E+03  0.12464759E+05                                 9.647132                            7.466552       0.070927       1.982370                    0.999700      30.165961      86.930919       0.614956       0.408719      -1.074278      -0.028328       0.009732       0.004923       0.030355      -0.020733       0.001886      -0.005517       0.019478       0.032620      -0.028683       0.008834       0.019849             10.952635      10.601021       0.279904      -0.091210      17.253205       0.264876       5.003681           0.000001
           11              C      11.825406       8.919269      10.861973       0.668169      23.318078 0.23139882E+03  0.47204275E+04                                 7.642778                            5.477515      -0.147551       2.024160                    0.999059      21.699128      61.175395       0.617517       0.486225      -1.007765       0.024641      -0.040032       0.068426       0.083017       0.032594      -0.006519       0.086006      -0.108637      -0.079582      -0.088591      -0.033768       0.122359              9.221751      10.276056      -1.370650       1.072898       6.630882      -3.883010      10.758314          -0.000028
           12              C      11.307876       9.721686       9.642225      -0.048078      38.212032 0.47623769E+03  0.11394535E+05                                 9.899817                            7.286237      -0.071468       1.969327                    0.998993      28.370329      80.883120       0.612377       0.418036      -1.068754      -0.028238       0.042482      -0.056800       0.076343       0.003265       0.007161       0.002233      -0.049848       0.057951      -0.035689       0.014276       0.021413             11.926236      11.892875      -1.698262       1.122830       8.726964      -6.094605      15.158870           0.000049
           13              C      12.347313      10.047092       8.741583      -0.096321      37.113325 0.49525507E+03  0.11946170E+05                                 9.477876                            7.297375       0.179012       2.016040                    0.999537      29.754632      84.712077       0.629754       0.403214      -1.080244      -0.023608       0.004094      -0.003329       0.024190       0.000175       0.002403       0.017117      -0.000513      -0.045569      -0.024433       0.007299       0.017134             10.795540      10.385692      -1.413003       0.704803       8.180398      -5.299884      13.820531           0.000000
           14              C       9.963341       9.959777       9.549482      -0.077666      37.117169 0.49900300E+03  0.12116639E+05                                 9.643229                            7.439515       0.143509       2.012423                    0.999572      29.845282      86.583924       0.606471       0.415927      -1.066819       0.021022       0.006086      -0.021691       0.030813       0.015594      -0.017069       0.009496      -0.016015       0.003494      -0.030244       0.013174       0.017070             10.974993      10.768372      -1.196136       0.392246       8.399043      -5.290039      13.757566           0.000006
           15              C      13.262608       3.308576      12.873818      -0.094798      37.688455 0.51133564E+03  0.12459676E+05                                 9.644342                            7.464803       0.111762       1.992870                    0.999537      30.162115      86.915292       0.615097       0.408660      -1.074320      -0.030968      -0.009820      -0.005460       0.032943       0.020277      -0.002471      -0.005217       0.020455       0.030626      -0.028077       0.008038       0.020039             10.949375      10.598107      -0.274778       0.089446      17.247257       0.264194       5.002760           0.000004
           16              C       7.454349       6.635416      14.900091       0.666560      23.335454 0.23183863E+03  0.47317053E+04                                 7.646047                            5.482932      -0.145592       2.024232                    0.999034      21.720871      61.254166       0.617167       0.486263      -1.007732       0.023762       0.040328      -0.068607       0.083053      -0.032267       0.006347       0.085346      -0.110227      -0.079797      -0.087826      -0.034500       0.122325              9.218970      10.286482       1.367294      -1.066270       6.624625      -3.873552      10.745804          -0.000028
           17              C       6.936815       5.832999      16.119838      -0.046952      38.048931 0.47510143E+03  0.11360354E+05                                 9.869928                            7.276852      -0.067988       1.970881                    0.998995      28.339913      80.766708       0.612870       0.417957      -1.068824      -0.027957      -0.042039       0.058358       0.077166      -0.004088      -0.007505       0.003160      -0.051097       0.055588      -0.036100       0.014069       0.022031             11.870644      11.881689       1.677958      -1.087706       8.673723      -6.036779      15.056521           0.000045
           18              C       7.976249       5.507593      17.020480      -0.097618      37.050856 0.49566923E+03  0.11958973E+05                                 9.468648                            7.300834       0.181316       2.016779                    0.999561      29.767123      84.764888       0.629535       0.403259      -1.080185      -0.022181      -0.003518       0.002888       0.022643      -0.000360      -0.004075       0.018115      -0.002339      -0.047976      -0.025832       0.006783       0.019048             10.781209      10.382293       1.387385      -0.663274       8.158433      -5.283431      13.802900           0.000007
           19              C      14.334380       5.594908      16.212582      -0.084108      36.958546 0.50227291E+03  0.12217200E+05                                 9.616963                            7.462466       0.159770       2.015969                    0.999624      29.956487      87.010542       0.605645       0.415773      -1.066810       0.021994      -0.005355       0.018223       0.029060      -0.016744       0.015932       0.012413      -0.018159       0.000078      -0.031749       0.012036       0.019714             10.913800      10.809795       1.209178      -0.398322       8.334110      -5.204770      13.597496           0.000012
           20              C      10.778104       1.876297      12.873818      -0.093955      37.676839 0.51117290E+03  0.12454878E+05                                 9.643967                            7.465108       0.108910       1.992144                    0.999524      30.153426      86.890979       0.614892       0.408823      -1.074199       0.029270       0.008842      -0.005702       0.031104       0.020649       0.001454       0.005878       0.020605       0.030990      -0.028706       0.008766       0.019940             10.948543      10.594778      -0.272970      -0.089134      17.248863      -0.264922       5.001989          -0.000000
           21              C      12.215295       8.919264      14.900091       0.667275      23.316608 0.23162458E+03  0.47261706E+04                                 7.641240                            5.479782      -0.140165       2.026005                    0.999085      21.711298      61.216471       0.617459       0.486153      -1.007805      -0.024619      -0.041623      -0.069801       0.084916      -0.031785      -0.006175      -0.085261      -0.110196      -0.078039      -0.087242      -0.034818       0.122060              9.213236      10.278997       1.366461       1.066569       6.620042       3.870315      10.740669          -0.000028
           22              C      12.732824       9.721678      16.119838      -0.046624      38.079143 0.47549596E+03  0.11372680E+05                                 9.876849                            7.281123      -0.067724       1.970739                    0.999005      28.351174      80.821423       0.612504       0.418101      -1.068683       0.028975       0.042285       0.057048       0.076695      -0.004263       0.007036      -0.002686      -0.050737       0.055820      -0.035877       0.014365       0.021511             11.880208      11.890052       1.681062       1.091986       8.679227       6.042003      15.071344           0.000043
           23              C      11.693386      10.047082      17.020480      -0.097725      37.077814 0.49608581E+03  0.11972045E+05                                 9.474435                            7.304800       0.181511       2.016574                    0.999550      29.779313      84.822025       0.629221       0.403358      -1.080073       0.020596       0.002317       0.001649       0.020791      -0.000197       0.003768      -0.018482      -0.001682      -0.050513      -0.026723       0.007567       0.019156             10.788209      10.389316       1.390198       0.667127       8.162052       5.286231      13.813259           0.000009
           24              C      14.077358       9.959769      16.212582      -0.083061      36.905263 0.50134364E+03  0.12188431E+05                                 9.606472                            7.454345       0.162126       2.017089                    0.999616      29.928525      86.895224       0.606149       0.415637      -1.066943      -0.021037       0.006081       0.020138       0.029750      -0.016448      -0.016490      -0.011807      -0.018522       0.001292      -0.031780       0.012681       0.019099             10.901858      10.798018       1.208749       0.399662       8.324029       5.197744      13.583526           0.000015
           25              C       6.706049       7.061214       4.286464      -0.094503      37.659266 0.51086225E+03  0.12444991E+05                                 9.638371                            7.460414       0.068474       1.981852                    0.999712      30.151127      86.866541       0.615406       0.408558      -1.074410      -0.029261       0.009340      -0.004963       0.031114      -0.020880      -0.001919       0.005954       0.021284       0.031256      -0.029070       0.008539       0.020532             10.938449      10.592142       0.278582       0.090182      17.222735      -0.267013       5.000471           0.000005
           26              C       9.639896       3.734369       6.312736       0.669573      23.328834 0.23126319E+03  0.47177984E+04                                 7.651270                            5.479548      -0.152765       2.022675                    0.999002      21.698325      61.209153       0.616679       0.486871      -1.007253       0.024030      -0.040630      -0.069197       0.083764       0.031815       0.006877      -0.085536      -0.111376      -0.076662      -0.087766      -0.034791       0.122558              9.235771      10.290201      -1.393914      -1.114960       6.647602       3.890285      10.769510          -0.000027
           27              C       9.122360       4.536783       7.532484      -0.043824      38.375754 0.47358710E+03  0.11313377E+05                                 9.922603                            7.263443      -0.081949       1.967378                    0.998840      28.280345      80.518304       0.613758       0.417750      -1.069121      -0.028419       0.044055       0.058636       0.078655       0.003457      -0.007313      -0.000679      -0.050332       0.059896      -0.036319       0.015182       0.021137             11.979428      11.874796      -1.666046      -1.078765       8.770776       6.158109      15.292712           0.000050
           28              C      10.161794       4.862187       8.433126      -0.091670      36.819084 0.49551492E+03  0.11955187E+05                                 9.430082                            7.304195       0.161130       2.010395                    0.999520      29.740364      84.708552       0.628763       0.403756      -1.079774      -0.025571      -0.000862      -0.005748       0.026223      -0.000347      -0.003478      -0.015562      -0.000194      -0.048020      -0.023974       0.008051       0.015923             10.682439      10.551417      -1.146265      -0.183333       7.965530       5.051826      13.530371          -0.000002
           29              C       7.777825       4.774874       7.625227      -0.077636      37.174775 0.49912051E+03  0.12120339E+05                                 9.655773                            7.441082       0.140249       2.011638                    0.999554      29.839630      86.573657       0.606316       0.416004      -1.066758       0.019723       0.005903       0.019842       0.028593       0.015967       0.017833      -0.009716      -0.014120       0.000450      -0.030800       0.012998       0.017801             10.997890      10.791971      -1.191799      -0.381790       8.414455       5.304982      13.787245           0.000005
           30              C      12.963643       8.493493       4.286464      -0.095535      37.706007 0.51167199E+03  0.12470112E+05                                 9.647933                            7.467830       0.070850       1.982250                    0.999700      30.172862      86.958408       0.614892       0.408722      -1.074262       0.028363      -0.009675      -0.005175       0.030411      -0.020822       0.001908      -0.005711       0.019430       0.032517      -0.028764       0.008744       0.020020             10.949811      10.600021       0.280514      -0.090963      17.244397       0.269237       5.005014           0.000001
           31              C       5.658746       1.450521       6.312736       0.667847      23.313563 0.23136157E+03  0.47193630E+04                                 7.641279                            5.476663      -0.144797       2.025163                    0.999063      21.695877      61.159395       0.617649       0.486152      -1.007827      -0.024594       0.039958      -0.068350       0.082905       0.032443      -0.006410       0.085935      -0.109142      -0.079096      -0.088333      -0.034101       0.122434              9.219590      10.270516      -1.367354       1.075023       6.628671      -3.883415      10.759583          -0.000028
           32              C       6.176276       0.648104       7.532484      -0.047300      38.183323 0.47578234E+03  0.11380912E+05                                 9.895779                            7.283332      -0.071374       1.969602                    0.998991      28.353860      80.826323       0.612427       0.418103      -1.068712       0.028093      -0.042586       0.056516       0.076137       0.003308       0.007089       0.002560      -0.050197       0.057340      -0.035744       0.014208       0.021536             11.921545      11.887751      -1.696229       1.122946       8.722121      -6.091479      15.154763           0.000047
           33              C       5.136839       0.322698       8.433126      -0.096393      37.114236 0.49526284E+03  0.11946480E+05                                 9.478226                            7.297413       0.179061       2.016084                    0.999537      29.754662      84.714346       0.629750       0.403212      -1.080239       0.023623      -0.004257       0.003033       0.024195       0.000180       0.002589       0.017125      -0.001059      -0.045504      -0.024388       0.007025       0.017364             10.796522      10.385535      -1.413463       0.707234       8.179379      -5.301127      13.824651           0.000004
           34              C       7.520811       0.410013       7.625227      -0.077441      37.107936 0.49882249E+03  0.12111239E+05                                 9.642613                            7.438879       0.143546       2.012642                    0.999573      29.836376      86.556297       0.606406       0.416007      -1.066761      -0.020997      -0.006380       0.021514       0.030732       0.015541      -0.016910       0.009652      -0.016231       0.003263      -0.030191       0.013152       0.017039             10.973886      10.768141      -1.195244       0.390530       8.398724      -5.288036      13.754793           0.000009
           35              C       4.221544       7.061214       4.300891      -0.094932      37.697362 0.51153430E+03  0.12466017E+05                                 9.646508                            7.466639       0.111032       1.992587                    0.999538      30.169295      86.947807       0.614959       0.408702      -1.074267       0.031016       0.009754       0.005647       0.033000       0.020342      -0.002541      -0.005539       0.020391       0.030636      -0.028162       0.007894       0.020268             10.948334      10.597894      -0.276970       0.089573      17.242504       0.266438       5.004604           0.000005
           36              C      10.029803       3.734374       2.274618       0.665791      23.427548 0.23226399E+03  0.47435503E+04                                 7.672452                            5.491011      -0.154495       2.021303                    0.999012      21.753797      61.409378       0.616071       0.486804      -1.007242      -0.023759      -0.039962       0.068264       0.082592      -0.032438       0.006245       0.085383      -0.111862      -0.078442      -0.087687      -0.035250       0.122937              9.266075      10.301527       1.390655      -1.113306       6.668577      -3.911666      10.828122          -0.000027
           37              C      10.547337       4.536791       1.054871      -0.039692      38.380048 0.47192108E+03  0.11263940E+05                                 9.925223                            7.252361      -0.092965       1.964673                    0.998800      28.226669      80.337881       0.613994       0.417946      -1.068968       0.027423       0.043672      -0.060950       0.079839      -0.004069      -0.007021       0.000829      -0.049563       0.059489      -0.035891       0.014869       0.021022             11.993623      11.892494       1.688611      -1.113112       8.777476      -6.164359      15.310899           0.000051
           38              C       9.507903       4.862197       0.154229      -0.095150      36.917745 0.49691663E+03  0.11997289E+05                                 9.445163                            7.313167       0.161537       2.010175                    0.999511      29.784420      84.859017       0.628562       0.403607      -1.079891       0.023980       0.000005       0.004508       0.024400       0.000677      -0.005216       0.016553      -0.000965      -0.046521      -0.024772       0.007693       0.017079             10.705369      10.573270       1.147876      -0.181618       7.976166      -5.062082      13.566671          -0.000003
           39              C       3.149772       4.774882       0.962127      -0.078301      37.119466 0.50046973E+03  0.12161458E+05                                 9.643822                            7.452354       0.138963       2.010530                    0.999575      29.874068      86.706862       0.605700       0.416141      -1.066657      -0.022816       0.005628      -0.018859       0.030132      -0.016342       0.015812       0.009026      -0.015162       0.001763      -0.029358       0.011536       0.017821             10.959973      10.974511       1.197109      -0.340038       8.325998      -5.169501      13.579411           0.000002
           40              C       6.706048       8.493493       4.300891      -0.094318      37.699337 0.51157746E+03  0.12467536E+05                                 9.648044                            7.468211       0.107394       1.991491                    0.999524      30.168260      86.951111       0.614729       0.408840      -1.074159      -0.029306      -0.008819       0.005600       0.031112       0.020728       0.001497       0.005949       0.020636       0.030405      -0.028696       0.008588       0.020108             10.949306      10.600632      -0.274242      -0.089705      17.241711      -0.264133       5.005575           0.000000
           41              C       5.268857       1.450526       2.274618       0.666490      23.410140 0.23206851E+03  0.47384972E+04                                 7.668019                            5.488063      -0.150173       2.022689                    0.999059      21.745578      61.376630       0.616351       0.486691      -1.007313       0.024612       0.041309       0.069432       0.084457      -0.031973      -0.006111      -0.085307      -0.111822      -0.076923      -0.087170      -0.035516       0.122686              9.260703      10.294843       1.391315       1.114071       6.663503       3.907794      10.823764          -0.000028
           42              C       4.751328       0.648112       1.054871      -0.039213      38.408859 0.47228763E+03  0.11275454E+05                                 9.931970                            7.256446      -0.093500       1.964262                    0.998809      28.237489      80.391979       0.613629       0.418093      -1.068819      -0.028443      -0.043941      -0.059697       0.079395      -0.004210       0.006518      -0.000330      -0.049094       0.059638      -0.035599       0.014834       0.020765             12.002949      11.900532       1.692289       1.118300       8.782217       6.169135      15.326097           0.000053
           43              C       5.790766       0.322708       0.154229      -0.095578      36.951520 0.49745760E+03  0.12014195E+05                                 9.452864                            7.318891       0.125116       2.000570                    0.999617      29.798260      84.925374       0.628061       0.403799      -1.079710      -0.022437       0.001151       0.005995       0.023253       0.000650       0.004996      -0.017082      -0.000455      -0.049020      -0.025731       0.008293       0.017439             10.714376      10.580381       1.150448       0.184599       7.981884       5.066502      13.580863          -0.000007
           44              C       3.406794       0.410021       0.962127      -0.077713      37.071648 0.49964106E+03  0.12135740E+05                                 9.634246                            7.445039       0.141173       2.011653                    0.999567      29.849005      86.601350       0.606165       0.416013      -1.066787       0.021798      -0.006721      -0.020905       0.030941      -0.015962      -0.016554      -0.008869      -0.014988       0.002775      -0.029602       0.012141       0.017461             10.949018      10.964230       1.197292       0.342342       8.315945       5.162524      13.566880           0.000000
           45              C      12.020353       5.476074      12.881032       0.664717      23.710956 0.23939243E+03  0.49344918E+04                                 7.781588                            5.608703      -0.250410       1.987713                    0.998812      22.071498      62.938366       0.603015       0.492772      -1.002496      -0.000276       0.078471      -0.000470       0.078473      -0.000499       0.038275      -0.000118       0.060336       0.305744      -0.081130      -0.031745       0.112875              9.354272       9.862441       0.000355      -0.914936      13.533427      -0.001319       4.666948          -0.000030
           46              C      12.020355       3.933461      12.881032      -0.040425      38.482716 0.47363833E+03  0.11323536E+05                                 9.967047                            7.278207      -0.117754       1.957701                    0.998804      28.284484      80.762767       0.610854       0.419405      -1.067251      -0.000114      -0.071959      -0.000401       0.071960       0.000236      -0.016422       0.000656      -0.039473       0.086116      -0.038128       0.005375       0.032753             12.048634      11.192710       0.001299       0.184134      19.925250      -0.001133       5.027943           0.000050
           47              C       7.649300      10.078611      12.881032       0.665233      23.688590 0.23911083E+03  0.49266985E+04                                 7.774496                            5.603785      -0.247892       1.989002                    0.998846      22.050714      62.843961       0.603607       0.492487      -1.002750       0.001103      -0.078343       0.000152       0.078351      -0.000278      -0.038711      -0.000293       0.061566       0.305899      -0.081769      -0.031431       0.113200              9.345184       9.854267       0.001396       0.914408      13.519719       0.001852       4.661566          -0.000030
           48              C      12.020357       1.251412      12.881032      -0.038930      38.424549 0.47282421E+03  0.11299003E+05                                 9.957230                            7.271981      -0.116495       1.958328                    0.998830      28.259344      80.668005       0.611123       0.419408      -1.067268       0.000520       0.072193      -0.000504       0.072197       0.000133       0.015835       0.000564      -0.038605       0.085501      -0.037360       0.005040       0.032320             12.035503      11.181339       0.004391      -0.184016      19.902606       0.000297       5.022565           0.000053
           49              C       5.463799       4.893716       4.293677       0.664259      23.718838 0.23947000E+03  0.49364801E+04                                 7.783140                            5.609246      -0.248007       1.988432                    0.998818      22.075699      62.952392       0.603046       0.492707      -1.002530       0.000360      -0.078383       0.000681       0.078387      -0.000492       0.038014       0.000001       0.060107       0.305725      -0.081012      -0.031711       0.112723              9.354587       9.857348       0.000243      -0.912126      13.539739      -0.005339       4.666675          -0.000031
           50              C       5.463797       6.436329       4.293677      -0.040084      38.470693 0.47335938E+03  0.11315395E+05                                 9.965997                            7.276434      -0.118548       1.957542                    0.998802      28.279805      80.748677       0.610872       0.419447      -1.067205       0.000134       0.071910       0.000571       0.071912       0.000194      -0.016622       0.000461      -0.039432       0.086913      -0.038310       0.005227       0.033084             12.045017      11.189238       0.000958       0.184709      19.918925      -0.002386       5.026889           0.000050
           51              C       9.834852       0.291179       4.293677       0.664769      23.695706 0.23922089E+03  0.49296584E+04                                 7.776345                            5.605155      -0.246521       1.989343                    0.998853      22.058869      62.876822       0.603505       0.492501      -1.002717      -0.001100       0.078355      -0.000217       0.078363      -0.000252      -0.038588      -0.000280       0.061243       0.305376      -0.081520      -0.031448       0.112968              9.345057       9.852243       0.000642       0.913229      13.519769       0.005234       4.663160          -0.000030
           52              C       5.463795       9.118378       4.293677      -0.038939      38.430580 0.47290669E+03  0.11301744E+05                                 9.958851                            7.272839      -0.117848       1.957821                    0.998829      28.265281      80.694157       0.611044       0.419434      -1.067226      -0.000540      -0.072207       0.000314       0.072210       0.000111       0.015944       0.000596      -0.038643       0.085521      -0.037430       0.005054       0.032376             12.033772      11.182309       0.003948      -0.184643      19.895321       0.003859       5.023688           0.000052
           53              O      13.068357       6.058028      12.517958      -0.653007      46.419290 0.65183389E+03  0.16479191E+05                                10.345476                            7.972179      -0.025163       2.018083                    0.996932      29.405705      79.841070       0.662611       0.365636      -1.131283      -0.054199      -0.065683      -0.006340       0.085393       0.016022       0.013011      -0.015169       0.089854       0.210667      -0.084724       0.010910       0.073814             12.204003      15.445227       6.578786      -1.131605      14.215979      -1.035032       6.950803           0.000004
           54              O       6.665471       6.936768      11.002119      -0.617670      43.470255 0.57732375E+03  0.14138706E+05                                 9.873953                            7.462534       0.106851       2.078521                    0.996805      28.189488      74.975933       0.691403       0.361730      -1.135970       0.053123      -0.023766      -0.037658       0.069318       0.005193      -0.006230      -0.068270      -0.031118      -0.151018      -0.086963       0.008881       0.078083             11.841754      17.782571      -3.696323      -4.574342       7.796525       2.538216       9.946165           0.000004
           55              O       8.687429       6.944233      11.759180      -0.695559      50.334646 0.75083615E+03  0.19654929E+05                                10.876751                            8.565290      -0.044531       1.994831                    0.996844      30.549107      84.260284       0.638572       0.366412      -1.131269      -0.068509      -0.043851      -0.065164       0.104225       0.028995       0.016399      -0.068166      -0.066381      -0.033274      -0.077385      -0.010893       0.088278             12.578662      13.619131       2.431463       5.215250       9.035660       4.031912      15.081194           0.000002
           56              O      15.343398       9.496658      12.517958      -0.653168      46.397042 0.65154215E+03  0.16470039E+05                                10.341651                            7.969890      -0.023009       2.018351                    0.996944      29.413947      79.860201       0.662767       0.365589      -1.131315       0.054266       0.066626      -0.007265       0.086235       0.016336      -0.013580       0.015080       0.090459       0.210520      -0.085095       0.011135       0.073960             12.198107      15.436184       6.575600       1.134262      14.211702       1.036427       6.946435           0.000004
           57              O      13.004191       8.617922      11.002119      -0.616880      43.444175 0.57690479E+03  0.14125895E+05                                 9.870557                            7.460354       0.101506       2.077427                    0.996839      28.175285      74.931623       0.691430       0.361781      -1.135928      -0.053514       0.023317      -0.037580       0.069424       0.006038       0.006100       0.067608      -0.029350      -0.151290      -0.086640       0.009594       0.077045             11.838442      17.767623      -3.696969       4.578411       7.797532      -2.539684       9.950170           0.000003
           58              O      10.982229       8.610455      11.759180      -0.694216      50.312577 0.74983377E+03  0.19622065E+05                                10.874720                            8.559700      -0.044762       1.995106                    0.996891      30.530625      84.194120       0.638768       0.366424      -1.131264       0.069388       0.044488      -0.065359       0.105194       0.029482      -0.017300       0.067549      -0.065938      -0.032457      -0.077816      -0.009719       0.087535             12.583989      13.610773       2.432266      -5.220135       9.039104      -4.041635      15.102089           0.000002
           59              O      10.972349       6.058027      13.244105      -0.653473      46.488729 0.65298183E+03  0.16516306E+05                                10.357382                            7.980568      -0.026898       2.017079                    0.996944      29.427467      79.932862       0.662059       0.365761      -1.131129       0.054008      -0.066349       0.006390       0.085790      -0.016552       0.013506       0.015146       0.090673       0.208906      -0.085023       0.011588       0.073435             12.218800      15.462354      -6.588447      -1.130533      14.236008       1.033178       6.958039           0.000004
           60              O       8.633134       6.936763      14.759945      -0.616059      43.400336 0.57638275E+03  0.14109671E+05                                 9.862799                            7.456294       0.103688       2.077904                    0.996830      28.166295      74.894277       0.691726       0.361715      -1.136001      -0.055085      -0.023873       0.037526       0.070799      -0.005481      -0.006941       0.067658      -0.029022      -0.152351      -0.087016       0.010015       0.077001             11.825925      17.757890       3.686727      -4.565121       7.785738      -2.531114       9.934147           0.000003
           61              O       6.611175       6.944230      14.002884      -0.693648      50.216437 0.74873641E+03  0.19585319E+05                                10.858005                            8.551784      -0.041561       1.996038                    0.996928      30.513716      84.118222       0.639276       0.366282      -1.131423       0.069665      -0.045004       0.065492       0.105678      -0.030047       0.017527       0.067094      -0.065689      -0.032674      -0.077989      -0.009148       0.087137             12.557208      13.598365      -2.427483       5.212126       9.016572      -4.021201      15.056687           0.000002
           62              O       8.697302       9.496657      13.244105      -0.654022      46.485720 0.65288117E+03  0.16512652E+05                                10.356121                            7.979278      -0.027439       2.016857                    0.996953      29.427627      79.923163       0.662215       0.365699      -1.131209      -0.054078       0.065174       0.006308       0.084922      -0.015780      -0.013270      -0.014754       0.091217       0.210064      -0.085094       0.011412       0.073682             12.217024      15.462091      -6.586656       1.128523      14.232596      -1.031828       6.956385           0.000004
           63              O      11.036511       8.617917      14.759945      -0.616514      43.427242 0.57676623E+03  0.14121821E+05                                 9.868443                            7.460053       0.105646       2.078545                    0.996836      28.169689      74.917819       0.691353       0.361839      -1.135870       0.055138       0.024854       0.038070       0.071465      -0.004741       0.007253      -0.067752      -0.029716      -0.151970      -0.086983       0.009783       0.077199             11.833539      17.768952       3.688571       4.568838       7.789600       2.532613       9.942065           0.000003
           64              O      13.058473       8.610452      14.002884      -0.694287      50.276757 0.74980474E+03  0.19621471E+05                                10.869485                            8.560168      -0.045414       1.994928                    0.996894      30.529513      84.196386       0.638668       0.366478      -1.131202      -0.068934       0.044806       0.065360       0.105030      -0.030271      -0.017421      -0.067281      -0.066693      -0.031704      -0.078129      -0.009559       0.087688             12.571015      13.608906      -2.429248      -5.215324       9.026354       4.027036      15.077784           0.000002
           65              O       4.415795       4.311762       4.656751      -0.652573      46.410777 0.65162313E+03  0.16474253E+05                                10.348697                            7.973757      -0.029395       2.016865                    0.996884      29.409657      79.880012       0.662119       0.365899      -1.130962       0.053991       0.065660       0.006704       0.085271       0.015984       0.012844      -0.014914       0.090060       0.210286      -0.084684       0.011083       0.073601             12.206036      15.439996       6.584856      -1.130717      14.234769      -1.037783       6.943342           0.000004
           66              O      10.818681       3.433022       6.172590      -0.618206      43.575271 0.57929636E+03  0.14202376E+05                                 9.893706                            7.479014       0.095536       2.073125                    0.996990      28.263312      75.269333       0.689964       0.362092      -1.135425      -0.053467       0.023645       0.036684       0.069018       0.004039      -0.008880      -0.070572      -0.032132      -0.158389      -0.090659       0.009832       0.080827             11.856790      17.871355      -3.714481      -4.597527       7.802044       2.495798       9.896969           0.000004
           67              O       8.796723       3.425557       5.415529      -0.696348      50.409992 0.75200702E+03  0.19693737E+05                                10.888576                            8.571601      -0.044645       1.994354                    0.996864      30.573241      84.351136       0.638361       0.366381      -1.131265       0.069287       0.043672       0.064243       0.104092       0.029152       0.016354      -0.068504      -0.066832      -0.033333      -0.077682      -0.011094       0.088776             12.600995      13.641969       2.430181       5.214631       9.053136       4.043971      15.107880           0.000002
           68              O       2.140754       0.873132       4.656751      -0.653269      46.441509 0.65224649E+03  0.16492842E+05                                10.349369                            7.974991      -0.026632       2.017004                    0.996934      29.426162      79.914074       0.662434       0.365662      -1.131221      -0.054317      -0.066342       0.007058       0.086031       0.016223      -0.013549       0.015086       0.090330       0.209897      -0.084895       0.011139       0.073756             12.205583      15.448547       6.580869       1.136947      14.221404       1.035347       6.946797           0.000004
           69              O       4.479961       1.751868       6.172590      -0.616243      43.424852 0.57670777E+03  0.14120868E+05                                 9.870933                            7.461408       0.099718       2.077123                    0.996808      28.170970      74.936980       0.691009       0.362007      -1.135671       0.053361      -0.022809       0.037322       0.068997       0.005923       0.006097       0.067697      -0.029367      -0.151721      -0.086811       0.009686       0.077125             11.837304      17.759485      -3.690047       4.587692       7.793500      -2.544540       9.958926           0.000004
           70              O       6.501923       1.759335       5.415529      -0.693976      50.298096 0.74964082E+03  0.19615600E+05                                10.872606                            8.558547      -0.044558       1.995216                    0.996901      30.525656      84.175228       0.638822       0.366419      -1.131276      -0.069684      -0.044447       0.064787       0.105018       0.029481      -0.017341       0.067626      -0.066088      -0.032045      -0.077877      -0.009766       0.087642             12.580579      13.607783       2.434122      -5.214327       9.040633      -4.040814      15.093322           0.000002
           71              O       6.511803       4.311763       3.930604      -0.653226      46.488130 0.65295822E+03  0.16516859E+05                                10.360971                            7.982747      -0.028879       2.016564                    0.996914      29.430834      79.965337       0.661627       0.365974      -1.130876      -0.053871       0.066240      -0.006891       0.085659      -0.016434       0.013124       0.015308       0.090682       0.209132      -0.085041       0.011647       0.073394             12.221152      15.462701      -6.592246      -1.118052      14.243997       1.025038       6.956759           0.000004
           72              O       8.851018       3.433027       2.414764      -0.616639      43.570546 0.57922352E+03  0.14201422E+05                                 9.897030                            7.481375       0.089831       2.071608                    0.996992      28.257068      75.277043       0.689402       0.362366      -1.135108       0.055210       0.023233      -0.036707       0.070252      -0.004149      -0.009511       0.070162      -0.029975      -0.160460      -0.091075       0.011192       0.079883             11.862519      17.870039       3.704964      -4.607472       7.800568      -2.501254       9.916951           0.000003
           73              O      10.872977       3.425560       3.171825      -0.694585      50.382096 0.75102251E+03  0.19661524E+05                                10.884321                            8.565397      -0.044906       1.994056                    0.996986      30.561638      84.305477       0.638658       0.366331      -1.131303      -0.070252       0.044625      -0.064775       0.105463      -0.030741       0.018101       0.067646      -0.066921      -0.032186      -0.079160      -0.008948       0.088107             12.598034      13.638301      -2.447266       5.251130       9.045649      -4.040144      15.110151           0.000003
           74              O       8.786850       0.873133       3.930604      -0.653552      46.461595 0.65257105E+03  0.16504090E+05                                10.355976                            7.979638      -0.029623       2.016387                    0.996918      29.424995      79.933917       0.661870       0.365906      -1.130965       0.054003      -0.064965      -0.006794       0.084752      -0.015620      -0.012978      -0.014794       0.091166       0.210071      -0.085014       0.011426       0.073588             12.214357      15.456300      -6.588077       1.117969      14.234176      -1.023788       6.952596           0.000004
           75              O       6.447641       1.751873       2.414764      -0.617094      43.598188 0.57961391E+03  0.14213814E+05                                 9.902944                            7.485191       0.092096       2.072360                    0.996999      28.260551      75.301168       0.689027       0.362492      -1.134976      -0.055225      -0.024185      -0.037375       0.070933      -0.003447       0.009764      -0.070193      -0.030638      -0.160124      -0.091028       0.011002       0.080025             11.870777      17.882497       3.709075       4.611294       7.805557       2.503371       9.924277           0.000004
           76              O       4.425679       1.759338       3.171825      -0.695454      50.452874 0.75231100E+03  0.19704885E+05                                10.896936                            8.574771      -0.048725       1.992843                    0.996965      30.582878      84.401295       0.638044       0.366504      -1.131101       0.069408      -0.044374      -0.064875       0.104859      -0.030929      -0.018106      -0.067774      -0.067792      -0.031572      -0.079341      -0.009202       0.088543             12.612065      13.650278      -2.444591      -5.254651       9.051021       4.040326      15.134894           0.000003
           77              H       9.790901       3.878397      12.904733       0.121798       1.655812 0.13781778E+02  0.15283795E+03                                 2.189910                            2.071995      -1.157646       2.282395                    0.997194       3.974961      11.295528       0.472799       1.168163      -0.735568      -0.054019       0.027928       0.002575       0.060866      -0.007908      -0.000744      -0.000588       0.024721      -0.073276      -0.024458      -0.002434       0.026892              2.225675       2.647460      -0.570823       0.004991       2.309068      -0.028737       1.720498          -0.000020
           78              H       6.253417       5.837052       8.961763       0.130980       1.617642 0.13242233E+02  0.14460670E+03                                 2.109712                            1.995818      -1.196818       2.263948                    0.997824       3.838309      10.632768       0.497241       1.128007      -0.746077      -0.055727       0.019810       0.012307       0.060411      -0.007181       0.001773       0.006147       0.038641      -0.026777      -0.019857      -0.005231       0.025088              2.138922       2.716073      -0.332300      -0.223877       1.793739       0.188536       1.906953          -0.000020
           79              H      10.411200       5.984302      10.356521       0.114585       1.539358 0.12450209E+02  0.13694731E+03                                 2.212174                            2.061189      -1.357105       2.194491                    0.993213       4.317802      12.927221       0.435150       1.279647      -0.706713       0.037968       0.021733       0.039949       0.059244       0.003914       0.011826       0.008901       0.031523      -0.010707      -0.019292      -0.004956       0.024249              2.292372       2.272232       0.252133       0.624911       1.985783       0.420605       2.619101          -0.000020
           80              H       5.507711       1.306476      12.904733       0.122004       1.652957 0.13750703E+02  0.15240536E+03                                 2.187291                            2.069587      -1.162600       2.280953                    0.997250       3.971481      11.281914       0.473105       1.168083      -0.735590       0.054131      -0.027839       0.002523       0.060922      -0.007822       0.000906       0.000507       0.024531      -0.073038      -0.024381      -0.002350       0.026731              2.223041       2.644003      -0.569645      -0.005180       2.306187       0.028644       1.718933          -0.000020
           81              H      13.416254       9.717643       8.961763       0.131826       1.614879 0.13219509E+02  0.14429137E+03                                 2.107597                            1.994470      -1.189446       2.267791                    0.997821       3.830023      10.606094       0.497291       1.128420      -0.746035       0.055676      -0.019540       0.012317       0.060277      -0.007090      -0.001667      -0.005938       0.038894      -0.026800      -0.019725      -0.005452       0.025177              2.136081       2.709986      -0.331810       0.223116       1.792612      -0.188045       1.905646          -0.000020
           82              H       9.258551       9.570390      10.356521       0.114921       1.543236 0.12452427E+02  0.13685162E+03                                 2.208349                            2.055567      -1.330404       2.205152                    0.993839       4.297246      12.821375       0.437995       1.272450      -0.708363      -0.038560      -0.021616       0.039543       0.059311       0.003974      -0.011958      -0.009071       0.031665      -0.010236      -0.019509      -0.004909       0.024418              2.289841       2.268537       0.254029      -0.627863       1.983297      -0.419685       2.617689          -0.000019
           83              H       5.507709       3.878397      12.857331       0.122518       1.651190 0.13734660E+02  0.15220396E+03                                 2.187236                            2.069593      -1.164510       2.280405                    0.997242       3.968738      11.278293       0.472623       1.169454      -0.735273       0.053633       0.027638      -0.002526       0.060389       0.008037      -0.000720       0.000678       0.024796      -0.072842      -0.024319      -0.002601       0.026920              2.223048       2.644166       0.569930       0.004819       2.306132       0.028603       1.718845          -0.000020
           84              H       9.045189       5.837042      16.800300       0.131144       1.615186 0.13225673E+02  0.14437921E+03                                 2.107302                            1.994388      -1.194314       2.265209                    0.997770       3.837221      10.627683       0.497492       1.127802      -0.746118       0.055777       0.019603      -0.012081       0.060343       0.007154       0.001541      -0.006095       0.038564      -0.026739      -0.019743      -0.005286       0.025029              2.136163       2.710637       0.330856      -0.222489       1.791693      -0.188669       1.906158          -0.000020
           85              H      13.629506       5.984295      15.405542       0.115856       1.535255 0.12409506E+02  0.13638414E+03                                 2.207901                            2.057537      -1.356307       2.195045                    0.993318       4.310961      12.900116       0.435637       1.279299      -0.706780      -0.037659       0.021722      -0.039304       0.058608      -0.003917       0.011964      -0.008929       0.031700      -0.009868      -0.019412      -0.004954       0.024367              2.288079       2.268332      -0.251292       0.623509       1.981902      -0.419277       2.614002          -0.000020
           86              H       9.790903       1.306476      12.857331       0.121503       1.652145 0.13742654E+02  0.15228486E+03                                 2.186120                            2.068640      -1.156592       2.283250                    0.997190       3.970665      11.276262       0.473358       1.167697      -0.735694      -0.054520      -0.027944      -0.002767       0.061327       0.007749       0.000765      -0.000571       0.024312      -0.073159      -0.024419      -0.002197       0.026616              2.221817       2.642182       0.569617      -0.004626       2.305284      -0.028581       1.717986          -0.000019
           87              H      10.624446       9.717633      16.800300       0.130274       1.616441 0.13239145E+02  0.14456979E+03                                 2.108954                            1.995874      -1.198471       2.263558                    0.997808       3.839555      10.637362       0.497108       1.128334      -0.745996      -0.056405      -0.019752      -0.012294       0.061015       0.007030      -0.001706       0.005885       0.038397      -0.026547      -0.019506      -0.005376       0.024882              2.137885       2.713007       0.331214       0.222799       1.792974       0.188864       1.907674          -0.000020
           88              H      14.782148       9.570383      15.405542       0.115792       1.535577 0.12411463E+02  0.13640394E+03                                 2.207786                            2.057363      -1.355355       2.195236                    0.993386       4.310347      12.896011       0.435785       1.278881      -0.706875       0.037746      -0.021602      -0.039364       0.058659      -0.004034      -0.011945       0.009018       0.031281      -0.010078      -0.019321      -0.004947       0.024269              2.287922       2.268004      -0.251268      -0.623422       1.981744       0.419324       2.614017          -0.000020
           89              H       7.693251       6.491393       4.269976       0.121741       1.656779 0.13790071E+02  0.15295362E+03                                 2.190774                            2.072613      -1.157749       2.282252                    0.997199       3.976111      11.299842       0.472728       1.168157      -0.735566       0.054019      -0.027970      -0.002665       0.060889      -0.007939      -0.000774      -0.000551       0.024762      -0.073341      -0.024479      -0.002459       0.026938              2.226482       2.648456      -0.570714       0.005191       2.309120      -0.029167       1.721870          -0.000020
           90              H      11.266577       4.597860       8.336947       0.131846       1.589850 0.13052285E+02  0.14200464E+03                                 2.088971                            1.985307      -1.185448       2.275803                    0.997344       3.788069      10.470798       0.497153       1.132401      -0.745425       0.060783      -0.011771       0.002435       0.061960      -0.005894       0.004941       0.007447       0.040785      -0.024666      -0.021963      -0.003832       0.025794              2.108660       2.743978      -0.289116      -0.133596       1.748939       0.132572       1.833063          -0.000020
           91              H       7.072952       4.385488       6.818188       0.115675       1.543195 0.12448448E+02  0.13687183E+03                                 2.213541                            2.059278      -1.346928       2.199545                    0.993461       4.300931      12.858329       0.436075       1.277456      -0.707281      -0.038901      -0.021546      -0.039996       0.059810       0.003887       0.011832       0.009011       0.031851      -0.010880      -0.019506      -0.004890       0.024396              2.296189       2.274149       0.255302       0.630462       1.988290       0.422196       2.626129          -0.000019
           92              H      11.976441       9.063314       4.269976       0.121953       1.653261 0.13754552E+02  0.15245777E+03                                 2.187465                            2.069801      -1.162629       2.280851                    0.997255       3.972095      11.283797       0.473109       1.167997      -0.735608      -0.054124       0.027871      -0.002606       0.060934      -0.007848       0.000923       0.000475       0.024551      -0.073026      -0.024376      -0.002376       0.026752              2.222964       2.643733      -0.569178      -0.005412       2.305492       0.029343       1.719668          -0.000020
           93              H       4.067898       0.652147       8.212946       0.132002       1.615952 0.13233250E+02  0.14449124E+03                                 2.109308                            1.996129      -1.190627       2.267359                    0.997817       3.831440      10.614817       0.496809       1.129125      -0.745855      -0.055690       0.019561      -0.012430       0.060320      -0.007085      -0.001632      -0.005910       0.038935      -0.026976      -0.019701      -0.005522       0.025223              2.137677       2.711995      -0.331837       0.223407       1.793465      -0.188274       1.907570          -0.000020
           94              H       8.225601       0.799400       6.818188       0.115351       1.541433 0.12433373E+02  0.13659988E+03                                 2.207389                            2.054583      -1.331962       2.204862                    0.993818       4.294642      12.814675       0.437880       1.273180      -0.708209       0.038612       0.021605      -0.039626       0.059396       0.004025      -0.011973      -0.009062       0.031668      -0.010332      -0.019495      -0.004958       0.024453              2.288960       2.267639       0.253783      -0.627648       1.982366      -0.419103       2.616874          -0.000019
           95              H      11.976443       6.491393       4.317378       0.122499       1.652331 0.13746411E+02  0.15236940E+03                                 2.188347                            2.070554      -1.165169       2.280041                    0.997244       3.970296      11.284661       0.472479       1.169539      -0.735247      -0.053639      -0.027701       0.002607       0.060426       0.008082      -0.000726       0.000620       0.024838      -0.072924      -0.024343      -0.002634       0.026976              2.223938       2.645107       0.569681       0.004771       2.306501       0.028442       1.720205          -0.000020
           96              H       8.403208       4.597871       0.250407       0.133018       1.585818 0.13012242E+02  0.14149950E+03                                 2.088109                            1.984393      -1.182226       2.278308                    0.997336       3.783042      10.463805       0.496328       1.134840      -0.744818      -0.060413      -0.011724      -0.002521       0.061592       0.005845       0.004985      -0.007474       0.040838      -0.024546      -0.022001      -0.003797       0.025798              2.108088       2.742875       0.288397      -0.133227       1.747953      -0.132483       1.833435          -0.000020
           97              H       3.893155       4.405923       1.743748       0.117799       1.528117 0.12325660E+02  0.13514488E+03                                 2.199012                            2.049496      -1.332073       2.209891                    0.993154       4.256386      12.694726       0.437121       1.277954      -0.707429       0.043734      -0.018912       0.036900       0.060265      -0.003845       0.011700      -0.009529       0.033482      -0.011600      -0.020522      -0.004507       0.025029              2.277624       2.291151      -0.255801       0.639048       1.962335      -0.395354       2.579387          -0.000019
           98              H       7.693249       9.063314       4.317378       0.121372       1.654426 0.13764949E+02  0.15259253E+03                                 2.187920                            2.070127      -1.158117       2.282354                    0.997187       3.973732      11.286924       0.473256       1.167484      -0.735733       0.054520       0.027967       0.002764       0.061337       0.007757       0.000761      -0.000552       0.024359      -0.073306      -0.024467      -0.002197       0.026664              2.223590       2.644751       0.569892      -0.004531       2.305794      -0.027999       1.720225          -0.000019
           99              H       6.895549       0.587035       0.250407       0.132249       1.586612 0.13019605E+02  0.14158092E+03                                 2.087480                            1.983892      -1.177909       2.279728                    0.997368       3.785104      10.465053       0.496855       1.133625      -0.745115       0.060946       0.011809      -0.002727       0.062139       0.005796      -0.004704       0.007417       0.040790      -0.024289      -0.021886      -0.003774       0.025661              2.107422       2.741729       0.288190       0.133161       1.747533       0.132342       1.833005          -0.000020
          100              H       2.663407       0.778978       1.743748       0.117945       1.528934 0.12332646E+02  0.13522744E+03                                 2.198871                            2.049347      -1.333146       2.209122                    0.993183       4.255735      12.689017       0.437413       1.277045      -0.707624      -0.043434       0.019114       0.036868       0.060092      -0.003738      -0.011745       0.009367       0.033376      -0.011911      -0.020349      -0.004637       0.024987              2.277407       2.290827      -0.255729      -0.638899       1.961995       0.395205       2.579399          -0.000019

******************************************************
Auxiliary information for the entire system
The total spin magnetic moment of the unit cell is   -0.000000
The total net atomic charge of the unit cell is   -0.000001
Accuracy of reproducing the electrostatic potential in the unit cell:
  The inner radius (bohr) =    5.0000
  The outer radius (bohr) =   12.0000
  Valid grid points have density less than (e/(bohr^3)) =    0.0001
  The number of valid grid points were=        13992
  The rms potential error without charges in kcal/mol is=      1.62178
  The rms potential error with partial charges in kcal/mol is=      0.57094
  The RRMSE value at monopole order=      0.35204
  The rms potential error with partial charges and cloud penetration in kcal/mol is=      0.57663
  The RRMSE value at monopole order with cloud penetration is=      0.35555
  The rms potential error with partial charges and atomic dipoles in kcal/mol is=      0.33578
  The RRMSE value at dipole order=      0.20704
  The rms potential error with partial charges, atomic dipoles and cloud penetration in kcal/mol is=      0.33709
  The RRMSE value at dipole order with cloud penetration=      0.20785

******************************************************
The electron densities and ab initio electrostatic potential were computed in VASP using the PBE functional and
projector augmented wave method. See the main text of the journal article for a description of computational details.
The atomic charges, dipoles, and quadrupoles were computed with the DDEC6 method as described in
(a) T. A. Manz and N. Gabaldon Limas, RSC Adv. 6 (2016) 47771-47801 DOI: 10.1039/c6ra04656h
(b) N. Gabaldon Limas and T. A. Manz, RSC Adv. 8 (2018) 2678-2707 DOI: 10.1039/c7ra11829e.
For each atom in the material, the electron cloud parameters were fit to the spherically averaged atom-in-material
electron density using radial positions for which this density was between 10^-4 and 10^-2 electrons per cubic bohr.
The polarizabilities, dispersion coefficients, and quantum Drude oscillator (QDO) parameters were fit using the MCLF method.
The magnetic structure of the system was optimized in VASP from the default ferromagnetic initial guess using spin polarization.
The atomic spin moments (ASMs) were computed on this optimized magnetic structure using the DDEC6 partition as inputs
to the method of T. A. Manz and D. S. Sholl, J. Chem. Theory Comput. 7 (2011) 4146-4164 DOI: 10.1021/ct200539n.
The RMSE and RRMSE were computed using a uniform grid with Ewald summation.
