# Supplementary material for: A collection of forcefield precursors for metal–organic frameworks
Source: RSC Adv. 2019 Nov 13;9(63):36492–507. doi: 10.1039/c9ra07327b (PMC9075174; doi:10.1039/c9ra07327b)
Supplement: RA-009-C9RA07327B-s4267 [file RA-009-C9RA07327B-s4267.xyz]

  100
jmolscript: load "" {1 1 1} spacegroup "x,y,z" unitcell [{      8.734600     0.000000     0.000000 }, {      4.367249    10.366527     0.000000 }, {      4.367197     0.000014    17.176402 }]
Sc     5.459084     2.591636     4.662706     1.857643
Sc     9.826389     2.591635     3.925495     1.857193
Sc    12.009962     7.774905    12.513696     1.858263
Sc     7.642657     7.774906    13.250907     1.857576
C     10.779309     7.054840     4.283108    -0.090556
C      7.828766     3.726564     6.295151     0.664673
C      8.372920     4.534947     7.531852    -0.048959
C      7.304672     4.866677     8.414719    -0.104853
C      9.683982     4.776280     7.620483    -0.077445
C     13.240713     8.494958     4.283108    -0.091507
C      3.089383     1.456710     6.295151     0.668190
C      2.545214     0.648329     7.531852    -0.047492
C      3.613452     0.316601     8.414719    -0.106549
C      9.968751     0.406996     7.620483    -0.084846
C      4.506120     7.054840     4.305093    -0.094924
C      7.456696     3.726561     2.293050     0.669286
C      6.912534     4.534942     1.056349    -0.050809
C      7.980779     4.866670     0.173482    -0.103164
C      5.601470     4.776274     0.967718    -0.077158
C     10.779302     8.494958     4.305093    -0.093927
C      3.461501     1.456706     2.293050     0.669013
C      4.005678     0.648323     1.056349    -0.051900
C      2.937443     0.316594     0.173482    -0.101694
C      5.316743     0.406991     0.967718    -0.076781
C      6.689737     3.311701    12.893294    -0.090746
C      9.640280     6.639977    10.881251     0.664403
C      9.096126     5.831594     9.644550    -0.048560
C     10.164374     5.499864     8.761683    -0.104842
C      7.785064     5.590261     9.555919    -0.077308
C      4.228333     1.871583    12.893294    -0.091623
C     14.379663     8.909831    10.881251     0.668007
C     14.923832     9.718212     9.644550    -0.041304
C     13.855594    10.049940     8.761683    -0.100768
C      7.500295     9.959545     9.555919    -0.076592
C     12.962926     3.311701    12.871309    -0.095119
C     10.012350     6.639980    14.883352     0.669140
C     10.556512     5.831599    16.120053    -0.049166
C      9.488267     5.499871    17.002920    -0.102328
C     11.867576     5.590267    16.208684    -0.077170
C      6.689744     1.871583    12.871309    -0.093809
C     14.007545     8.909835    14.883352     0.668774
C     13.463368     9.718218    16.120053    -0.051629
C     14.531603    10.049947    17.002920    -0.101724
C     12.152303     9.959550    16.208684    -0.076648
C      3.275425     4.900468     4.294100     0.672406
C     12.010018     6.443422     4.294100    -0.038675
C      7.642748     0.282802     4.294100     0.672351
C     12.010004     9.106375     4.294100    -0.041843
C     14.193621     5.466073    12.882302     0.672077
C      5.459028     3.923119    12.882302    -0.038851
C      9.826298    10.083739    12.882302     0.672050
C      5.459042     1.260166    12.882302    -0.041613
O      4.318774     4.313930     4.651026    -0.656772
O      6.655100     3.428838     6.172512    -0.608641
O      8.692625     3.420544     5.423964    -0.690344
O      6.599395     0.869341     4.651026    -0.657374
O      4.263051     1.754436     6.172512    -0.611544
O      2.225535     1.762729     5.423964    -0.690789
O     10.966682     4.313930     3.937175    -0.656925
O      8.630365     3.428834     2.415689    -0.610330
O      6.592840     3.420542     3.164237    -0.692179
O      8.686095     0.869340     3.937175    -0.655715
O      2.287831     1.754433     2.415689    -0.611167
O      4.325346     1.762727     3.164237    -0.691733
O     13.150272     6.052611    12.525376    -0.656612
O     10.813946     6.937703    11.003890    -0.608001
O      8.776421     6.945997    11.752438    -0.690322
O     10.869651     9.497200    12.525376    -0.656739
O     13.205995     8.612105    11.003890    -0.612643
O     15.243511     8.603812    11.752438    -0.692254
O      6.502364     6.052611    13.239227    -0.657122
O      8.838681     6.937707    14.760713    -0.610612
O     10.876206     6.945999    14.012165    -0.692359
O      8.782951     9.497201    13.239227    -0.655950
O     15.181215     8.612108    14.760713    -0.611246
O     13.143700     8.603814    14.012165    -0.691405
H      9.792172     6.485199     4.258030     0.119627
H      6.238049     4.554126     8.161539     0.135499
H     10.387648     4.409615     6.802027     0.113248
H      5.493251     9.064598     4.258030     0.120901
H      4.680078     0.629151     8.161539     0.135259
H      9.265051     0.773659     6.801855     0.113129
H      5.493263     6.485199     4.330171     0.120762
H      9.047492     4.554119     0.426662     0.134393
H      4.897764     4.409611     1.786346     0.112849
H      9.792158     9.064598     4.330171     0.121003
H      1.870727     0.629145     0.426662     0.134372
H      6.020440     0.773655     1.786346     0.112743
H      7.676874     3.881342    12.918372     0.119569
H     11.230997     5.812415     9.014863     0.135678
H      7.081398     5.956926    10.374375     0.113543
H     11.975795     1.301943    12.918372     0.120860
H     12.744248     9.816797     8.862336     0.135469
H      8.231378     9.607187    10.356512     0.114537
H     11.975783     3.881342    12.846231     0.120748
H      8.421554     5.812422    16.749740     0.134496
H     12.598665     5.942624    15.408091     0.113492
H      7.676888     1.301943    12.846231     0.121101
H     15.598319     9.737396    16.749740     0.134406
H     11.448606     9.592886    15.390056     0.112934

The following XYZ coordinates are in angstroms. Other properties are in atomic units.
The sperically averaged electron density of each atom fit to a function of the form exp(a - br)
eigen_1, eigen_2 and eigen_3 are the three eigenvalues of traceless quadrupole moment tensor
  atom number  atomic symbol              X              Y              Z     net charge C6 coefficient C8 coefficient C10 coefficient fluctuating dipole atomic polarizability isotropic forcefield polarizability              a              b squared Pearson coefficient          <r^3>          <r^4>         wp_QDO          m_QDO          q_QDO       dipole_x       dipole_y       dipole_z         dipole            Qxy            Qxz            Qyz     Q(x^2-y^2)  Q(3z^2 - R^2)        eigen_1        eigen_2        eigen_3 static polarizability      alpha(xx)      alpha(xy)      alpha(xz)      alpha(yy)      alpha(yz)      alpha(zz) atomic spin moment
            1             Sc       5.459084       2.591636       4.662706       1.857643      92.791621 0.14005784E+04  0.41642836E+05                                16.814985                           12.349818       0.101716       1.954378                    0.999663      39.731378     106.404357       0.504462       0.408362      -1.132872      -0.001118      -0.000327       0.000396       0.001230       0.013720       0.000536       0.000481      -0.152125       0.127855      -0.098601       0.042599       0.056001             21.121199      24.478289      -0.515323       0.006825      19.504398       0.000658      19.380909           0.000013
            2             Sc       9.826389       2.591635       3.925495       1.857193      92.794881 0.14012680E+04  0.41668377E+05                                16.813661                           12.351505       0.098206       1.953411                    0.999659      39.734470     106.418312       0.504511       0.408272      -1.132937       0.001008       0.000296      -0.001106       0.001525      -0.012800      -0.000223      -0.000033      -0.152492       0.125817      -0.098283       0.041939       0.056344             21.115827      24.474530       0.511971      -0.006501      19.501491       0.007751      19.371460           0.000013
            3             Sc      12.009962       7.774905      12.513696       1.858263      92.734551 0.14004896E+04  0.41640835E+05                                16.808243                           12.348822       0.101669       1.954562                    0.999660      39.723830     106.395793       0.504503       0.408322      -1.132865       0.001172       0.000429      -0.000610       0.001389       0.013564       0.000932       0.000549      -0.152549       0.128216      -0.098846       0.042715       0.056131             21.105929      24.490437      -0.521431       0.018159      19.489839       0.032427      19.337511           0.000013
            4             Sc       7.642657       7.774906      13.250907       1.857576      92.811522 0.14008123E+04  0.41652903E+05                                16.818874                           12.351686       0.096540       1.952998                    0.999655      39.731915     106.421223       0.504356       0.408417      -1.132797      -0.001095      -0.000192       0.000918       0.001442      -0.012917      -0.000137       0.000104      -0.152104       0.125252      -0.098017       0.041750       0.056267             21.129099      24.495365       0.513295      -0.005495      19.510338       0.010044      19.381595           0.000013
            5              C      10.779309       7.054840       4.283108      -0.090556      37.324907 0.50356433E+03  0.12224599E+05                                 9.587642                            7.409863       0.125292       1.999472                    0.999570      29.985420      86.272103       0.617063       0.408881      -1.074072       0.029337       0.009384      -0.005601       0.031307       0.021994       0.000752       0.004932       0.016921       0.031151      -0.029095       0.009429       0.019666             10.893908      10.616198      -0.239255      -0.061930      17.099487      -0.224297       4.966039           0.000006
            6              C       7.828766       3.726564       6.295151       0.664673      23.117688 0.23146654E+03  0.47213353E+04                                 7.592426                            5.479042      -0.132051       2.029384                    0.999062      21.711843      61.173495       0.617415       0.486354      -1.007873      -0.023178      -0.042531      -0.067630       0.083186      -0.034051      -0.007344      -0.089222      -0.112223      -0.083212      -0.092477      -0.034293       0.126771              9.107127      10.498346       1.344468       0.981129       6.493310       3.665741      10.329725          -0.000028
            7              C       8.372920       4.534947       7.531852      -0.048959      37.574082 0.47440242E+03  0.11346499E+05                                 9.796000                            7.280077      -0.073100       1.967860                    0.998973      28.458428      81.279146       0.611272       0.418944      -1.067532       0.027578       0.037953       0.056903       0.073749      -0.006617       0.004310      -0.000528      -0.060545       0.069327      -0.042813       0.019200       0.023613             11.697064      12.020929       1.701558       1.097106       8.522120       5.794887      14.548142           0.000050
            8              C       7.304672       4.866677       8.414719      -0.104853      37.884721 0.51376379E+03  0.12495219E+05                                 9.595495                            7.423798       0.160669       2.008338                    0.999634      30.030240      85.590071       0.626045       0.402272      -1.081879       0.024602       0.006183       0.006124       0.026096       0.001558       0.003437      -0.012226       0.000123      -0.042699      -0.020317       0.007696       0.012621             10.897028      10.691468       1.435705       0.920793       8.139447       5.235325      13.860168           0.000000
            9              C       9.683982       4.776280       7.620483      -0.077445      36.808515 0.49469396E+03  0.11996552E+05                                 9.606003                            7.420437       0.124046       2.006068                    0.999537      29.890015      86.907528       0.605108       0.417401      -1.064938      -0.022453       0.007686       0.024604       0.034185      -0.017959      -0.018060      -0.006274      -0.025179       0.012561      -0.033545       0.012811       0.020735             10.907710      10.857925       1.254360       0.400300       8.190352       5.102945      13.674852           0.000008
           10              C      13.240713       8.494958       4.283108      -0.091507      37.337796 0.50385881E+03  0.12233376E+05                                 9.588149                            7.410734       0.127614       1.999970                    0.999559      29.999320      86.314174       0.617197       0.408738      -1.074179      -0.031428      -0.010357      -0.005893       0.033611       0.021686      -0.001873      -0.004780       0.016836       0.034073      -0.029149       0.009379       0.019770             10.894624      10.614137      -0.243026       0.060600      17.103085       0.223666       4.966648           0.000004
           11              C       3.089383       1.456710       6.295151       0.668190      23.053424 0.23094267E+03  0.47084155E+04                                 7.581924                            5.475484      -0.131222       2.029936                    0.999040      21.684603      61.100628       0.617111       0.486824      -1.007536       0.024719       0.042599      -0.067146       0.083272      -0.033234       0.006797       0.089380      -0.109145      -0.084827      -0.092160      -0.033588       0.125749              9.085771      10.490773       1.338845      -0.974779       6.475362      -3.647202      10.291178          -0.000028
           12              C       2.545214       0.648329       7.531852      -0.047492      37.432145 0.47360362E+03  0.11323841E+05                                 9.775242                            7.277715      -0.073118       1.968476                    0.998979      28.433774      81.224540       0.610831       0.419379      -1.067141      -0.028763      -0.037711       0.059517       0.076103      -0.007254      -0.003855       0.002416      -0.060101       0.068693      -0.042554       0.017900       0.024655             11.649455      12.023457       1.686188      -1.070902       8.478302      -5.742157      14.446605           0.000044
           13              C       3.613452       0.316601       8.414719      -0.106549      37.862723 0.51445967E+03  0.12516230E+05                                 9.591360                            7.428075       0.166013       2.009974                    0.999658      30.049772      85.656414       0.625967       0.402191      -1.081947      -0.023900      -0.006027       0.005624       0.025282       0.002013      -0.003348       0.014153      -0.000851      -0.043925      -0.022016       0.007402       0.014614             10.888734      10.699492       1.421296      -0.897334       8.128076      -5.225021      13.838635           0.000008
           14              C       9.968751       0.406996       7.620483      -0.084846      36.566362 0.49780384E+03  0.12090687E+05                                 9.560420                            7.439246       0.141796       2.009983                    0.999571      29.997648      87.283148       0.604898       0.416899      -1.065277       0.021768      -0.005777       0.018996       0.029463      -0.018713       0.017697       0.009551      -0.028031       0.011212      -0.035537       0.013984       0.021553             10.812866      10.888062       1.270445      -0.415982       8.105622      -4.991978      13.444913           0.000017
           15              C       4.506120       7.054840       4.305093      -0.094924      37.474746 0.50610140E+03  0.12302098E+05                                 9.612811                            7.428678       0.124374       1.998156                    0.999556      30.064819      86.567180       0.616237       0.408900      -1.074019      -0.028856       0.009479       0.004998       0.030782      -0.022750       0.001585      -0.004895       0.016466       0.035729      -0.030377       0.010079       0.020298             10.923719      10.638066       0.250997      -0.062897      17.155074       0.225240       4.978016           0.000006
           16              C       7.456696       3.726561       2.293050       0.669286      23.044980 0.23066045E+03  0.47009255E+04                                 7.578676                            5.470864      -0.137624       2.028520                    0.999010      21.669055      61.032880       0.617626       0.486598      -1.007718       0.023615      -0.041484       0.066889       0.082175       0.033795      -0.008118       0.089259      -0.109628      -0.081851      -0.092824      -0.032808       0.125632              9.087272      10.481031      -1.341600       0.980304       6.479561      -3.654335      10.301225          -0.000028
           17              C       6.912534       4.534942       1.056349      -0.050809      37.613963 0.47524025E+03  0.11371461E+05                                 9.802171                            7.286487      -0.074503       1.967336                    0.998951      28.482578      81.363589       0.611010       0.418942      -1.067542      -0.029389       0.037504      -0.059126       0.075935       0.007994       0.004163       0.001105      -0.061299       0.070613      -0.043681       0.019316       0.024365             11.698737      12.037267      -1.703794       1.100525       8.522712      -5.790626      14.536232           0.000050
           18              C       7.980779       4.866670       0.173482      -0.103164      37.769514 0.51309400E+03  0.12475266E+05                                 9.578356                            7.420466       0.162053       2.009016                    0.999636      30.007696      85.522368       0.625974       0.402436      -1.081734      -0.023767       0.005682      -0.004971       0.024937      -0.001660       0.003484       0.012470       0.001508      -0.043177      -0.020743       0.008469       0.012274             10.868596      10.670513      -1.424088       0.905694       8.118814      -5.217538      13.816461          -0.000001
           19              C       5.601470       4.776274       0.967718      -0.077158      36.740276 0.49350562E+03  0.11959278E+05                                 9.590104                            7.407998       0.124123       2.006708                    0.999566      29.854772      86.744483       0.606111       0.417005      -1.065303       0.022083       0.007928      -0.022783       0.032705       0.018788      -0.016970       0.005862      -0.025320       0.014483      -0.033342       0.012271       0.021070             10.886994      10.847707      -1.253720       0.402628       8.176322      -5.089733      13.636952           0.000009
           20              C      10.779302       8.494958       4.305093      -0.093927      37.431159 0.50541259E+03  0.12280867E+05                                 9.604268                            7.422643       0.122477       1.997839                    0.999557      30.045978      86.490083       0.616625       0.408792      -1.074116       0.030779      -0.009045       0.005811       0.032603      -0.021766      -0.000384       0.005459       0.018234       0.034797      -0.029853       0.010531       0.019322             10.913441      10.632253       0.254866       0.063121      17.133236      -0.225505       4.974833           0.000003
           21              C       3.461501       1.456706       2.293050       0.669013      23.040551 0.23054776E+03  0.46981939E+04                                 7.578444                            5.469802      -0.130118       2.030784                    0.999038      21.667052      61.030312       0.617622       0.486646      -1.007662      -0.024905       0.041720       0.066334       0.082225       0.032530       0.007136      -0.089124      -0.110171      -0.082193      -0.091543      -0.034007       0.125550              9.088795      10.480253      -1.342437      -0.980397       6.482415       3.657607      10.303716          -0.000028
           22              C       4.005678       0.648323       1.056349      -0.051900      37.687321 0.47602937E+03  0.11395852E+05                                 9.817328                            7.294014      -0.073943       1.967100                    0.998994      28.508187      81.474731       0.610467       0.419113      -1.067360       0.030492      -0.038208      -0.057294       0.075314       0.006992      -0.004452      -0.001502      -0.062171       0.069377      -0.043697       0.019334       0.024363             11.722958      12.048726      -1.708404      -1.106288       8.544365       5.812535      14.575784           0.000054
           23              C       2.937443       0.316594       0.173482      -0.101694      37.792446 0.51220074E+03  0.12447498E+05                                 9.580360                            7.412434       0.162842       2.009583                    0.999659      29.983738      85.419293       0.626544       0.402265      -1.081903       0.025511      -0.004923      -0.004192       0.026318      -0.001938      -0.002831      -0.011981       0.002322      -0.045214      -0.020813       0.008949       0.011865             10.878108      10.679662      -1.438068      -0.927151       8.129092       5.226683      13.825570          -0.000006
           24              C       5.316743       0.406991       0.967718      -0.076781      36.756757 0.49379502E+03  0.11968608E+05                                 9.595183                            7.411849       0.122953       2.006210                    0.999557      29.861783      86.786590       0.605719       0.417194      -1.065132      -0.020695      -0.007163      -0.023815       0.032353       0.017904       0.017889      -0.005893      -0.024160       0.012239      -0.032983       0.012273       0.020709             10.893883      10.847500      -1.253514      -0.402172       8.184307       5.097270      13.649843           0.000005
           25              C       6.689737       3.311701      12.893294      -0.090746      37.333222 0.50372292E+03  0.12229488E+05                                 9.588993                            7.410928       0.124933       1.999268                    0.999570      29.991551      86.295177       0.617028       0.408870      -1.074072      -0.029345      -0.009367       0.005406       0.031274       0.022045       0.000772       0.004977       0.016902       0.030830      -0.029091       0.009323       0.019767             10.894465      10.617550      -0.241195      -0.063148      17.098172      -0.225817       4.967673           0.000007
           26              C       9.640280       6.639977      10.881251       0.664403      23.119820 0.23147544E+03  0.47215540E+04                                 7.592701                            5.478869      -0.131134       2.029685                    0.999061      21.712997      61.176643       0.617473       0.486304      -1.007900       0.023095       0.042551       0.067500       0.083067      -0.033911      -0.007359      -0.089150      -0.112360      -0.083054      -0.092351      -0.034362       0.126713              9.107787      10.492761       1.341934       0.982038       6.492182       3.667946      10.338417          -0.000028
           27              C       9.096126       5.831594       9.644550      -0.048560      37.567923 0.47419916E+03  0.11340526E+05                                 9.795880                            7.279044      -0.073234       1.967948                    0.998971      28.450896      81.256068       0.611244       0.419005      -1.067484      -0.027495      -0.037947      -0.056781       0.073621      -0.006607       0.004249      -0.000702      -0.060692       0.068966      -0.042813       0.019233       0.023580             11.698358      12.019207       1.700391       1.097922       8.520590       5.795711      14.555279           0.000050
           28              C      10.164374       5.499864       8.761683      -0.104842      37.882635 0.51373579E+03  0.12494431E+05                                 9.595391                            7.423582       0.160943       2.008467                    0.999634      30.028840      85.587144       0.626053       0.402271      -1.081875      -0.024653      -0.006174      -0.005986       0.026110       0.001598       0.003550      -0.012244      -0.000341      -0.042694      -0.020327       0.007501       0.012827             10.897518      10.689654       1.435354       0.921805       8.138285       5.236732      13.864617           0.000001
           29              C       7.785064       5.590261       9.555919      -0.077308      36.807145 0.49460331E+03  0.11993880E+05                                 9.606496                            7.420291       0.124382       2.006295                    0.999538      29.885009      86.893048       0.605044       0.417461      -1.064893       0.022412      -0.007776      -0.024539       0.034131      -0.017971      -0.017978      -0.006332      -0.025250       0.012395      -0.033522       0.012799       0.020723             10.908233      10.858813       1.254131       0.399406       8.189608       5.101192      13.676277           0.000008
           30              C       4.228333       1.871583      12.893294      -0.091623      37.350211 0.50401757E+03  0.12238383E+05                                 9.590631                            7.412108       0.126596       1.999599                    0.999560      30.005019      86.338979       0.617104       0.408761      -1.074148       0.031437       0.010344       0.005741       0.033589       0.021686      -0.002008      -0.004835       0.016838       0.033945      -0.029124       0.009230       0.019894             10.896053      10.617021      -0.244654       0.061496      17.101981       0.221923       4.969156           0.000002
           31              C      14.379663       8.909831      10.881251       0.668007      23.139060 0.23134379E+03  0.47197339E+04                                 7.607838                            5.483994      -0.142200       2.026350                    0.999004      21.716272      61.256591       0.615856       0.487492      -1.006958      -0.024726      -0.042172       0.066758       0.082744      -0.033619       0.006794       0.089473      -0.111098      -0.083353      -0.092159      -0.034396       0.126556              9.131276      10.515332       1.370750      -1.030070       6.519667      -3.680035      10.358828          -0.000028
           32              C      14.923832       9.718212       9.644550      -0.041304      37.832440 0.47094732E+03  0.11242452E+05                                 9.840677                            7.255908      -0.100011       1.961501                    0.998778      28.332588      80.822956       0.612033       0.419221      -1.067436       0.027890       0.039464      -0.062556       0.079048      -0.007247      -0.003268      -0.000457      -0.058434       0.073896      -0.042580       0.017786       0.024795             11.786981      12.038830       1.687760      -1.078361       8.594799      -5.883623      14.727315           0.000055
           33              C      13.855594      10.049940       8.761683      -0.100768      37.521431 0.51401568E+03  0.12503053E+05                                 9.531084                            7.427664       0.149134       2.004848                    0.999642      30.013608      85.552450       0.625615       0.402494      -1.081715       0.024978       0.001079       0.004755       0.025449       0.003362      -0.005704       0.011824       0.002871      -0.042036      -0.021047       0.009669       0.011378             10.750408      10.909108       1.111973      -0.283381       7.884558      -4.928909      13.457556          -0.000011
           34              C       7.500295       9.959545       9.555919      -0.076592      36.759261 0.49427118E+03  0.11982257E+05                                 9.593668                            7.415724       0.120107       2.005058                    0.999507      29.861878      86.776064       0.605563       0.417228      -1.065180      -0.021522       0.006950      -0.021322       0.031082      -0.017922       0.017691       0.005417      -0.023853       0.014255      -0.032748       0.012091       0.020657             10.884875      10.996964       1.254319      -0.362499       8.134920      -5.014458      13.522740           0.000002
           35              C      12.962926       3.311701      12.871309      -0.095119      37.484302 0.50630960E+03  0.12308579E+05                                 9.614457                            7.430225       0.123507       1.997777                    0.999555      30.072549      86.597980       0.616162       0.408902      -1.074004       0.028868      -0.009486      -0.005187       0.030827      -0.022797       0.001522      -0.004955       0.016533       0.035475      -0.030404       0.010056       0.020347             10.923655      10.639640       0.250065      -0.061648      17.151074       0.224395       4.980249           0.000007
           36              C      10.012350       6.639980      14.883352       0.669140      23.058957 0.23072023E+03  0.47025809E+04                                 7.582806                            5.471989      -0.138763       2.028153                    0.999010      21.673814      61.054729       0.617475       0.486672      -1.007651      -0.023535       0.041419      -0.066873       0.082106       0.033709      -0.007893       0.089299      -0.109761      -0.082062      -0.092686      -0.033048       0.125734              9.094803      10.479560      -1.340703       0.980142       6.486798      -3.661434      10.318053          -0.000029
           37              C      10.556512       5.831599      16.120053      -0.049166      37.656535 0.47452389E+03  0.11349823E+05                                 9.809408                            7.281239      -0.079719       1.966014                    0.998907      28.457672      81.271286       0.611211       0.418971      -1.067544       0.029915      -0.037790       0.059300       0.076416       0.007786       0.004435       0.000877      -0.060778       0.070181      -0.043343       0.019220       0.024124             11.715832      12.055041      -1.726166       1.135612       8.538287      -5.803413      14.554168           0.000050
           38              C       9.488267       5.499871      17.002920      -0.102328      37.829014 0.51269163E+03  0.12462520E+05                                 9.587446                            7.416978       0.158669       2.008111                    0.999623      29.994270      85.462338       0.626221       0.402373      -1.081821       0.023949      -0.006095       0.005347       0.025284      -0.001905       0.003565       0.011867       0.002545      -0.042918      -0.020357       0.008969       0.011388             10.887174      10.692043      -1.442358       0.932961       8.134052      -5.229657      13.835428           0.000000
           39              C      11.867576       5.590267      16.208684      -0.077170      36.705392 0.49443283E+03  0.11987739E+05                                 9.583250                            7.416917       0.120058       2.005130                    0.999552      29.877468      86.840810       0.605488       0.417225      -1.065130      -0.023011      -0.006878       0.021242       0.032063       0.019038      -0.017246       0.005526      -0.025589       0.013589      -0.033577       0.011897       0.021680             10.860574      10.974130      -1.259486       0.375656       8.122013      -4.998976      13.485579           0.000009
           40              C       6.689744       1.871583      12.871309      -0.093809      37.423497 0.50531993E+03  0.12278121E+05                                 9.603433                            7.422204       0.122931       1.998045                    0.999557      30.042844      86.480903       0.616609       0.408819      -1.074093      -0.030811       0.008984      -0.006216       0.032691      -0.021798      -0.000413       0.005613       0.018103       0.035222      -0.029948       0.010563       0.019385             10.911215      10.628513       0.254770       0.062365      17.130595      -0.228615       4.974537           0.000002
           41              C      14.007545       8.909835      14.883352       0.668774      23.043799 0.23059399E+03  0.46994077E+04                                 7.579156                            5.470325      -0.130523       2.030617                    0.999038      21.670419      61.043093       0.617592       0.486642      -1.007657       0.024981      -0.041479      -0.066403       0.082182       0.032507       0.007027      -0.089006      -0.110116      -0.081688      -0.091317      -0.034100       0.125417              9.089886      10.479417      -1.343043      -0.980049       6.483773       3.658466      10.306468          -0.000029
           42              C      13.463368       9.718218      16.120053      -0.051629      37.679327 0.47589803E+03  0.11391970E+05                                 9.816421                            7.293282      -0.074203       1.967096                    0.998993      28.503286      81.459222       0.610461       0.419144      -1.067336      -0.030445       0.038323       0.057130       0.075229       0.007066      -0.004451      -0.001653      -0.062190       0.069249      -0.043698       0.019238       0.024460             11.722281      12.046926      -1.708589      -1.106248       8.544107       5.812322      14.575811           0.000047
           43              C      14.531603      10.049947      17.002920      -0.101724      37.793386 0.51219692E+03  0.12447366E+05                                 9.580447                            7.412320       0.162733       2.009551                    0.999659      29.983808      85.419009       0.626560       0.402256      -1.081911      -0.025493       0.005068       0.004053       0.026306      -0.001920      -0.002911      -0.012010       0.002210      -0.045010      -0.020791       0.008902       0.011890             10.878587      10.679343      -1.437935      -0.927172       8.129927       5.227410      13.826492           0.000005
           44              C      12.152303       9.959550      16.208684      -0.076648      36.750252 0.49370539E+03  0.11965957E+05                                 9.594554                            7.411506       0.122792       2.006253                    0.999557      29.857706      86.774513       0.605690       0.417231      -1.065103       0.020712       0.007281       0.023721       0.032321       0.017905       0.017796      -0.005952      -0.024348       0.012126      -0.032976       0.012292       0.020685             10.892988      10.846659      -1.253918      -0.402232       8.182819       5.096154      13.649487           0.000013
           45              C       3.275425       4.900468       4.294100       0.672406      23.393314 0.23510507E+03  0.48246450E+04                                 7.721184                            5.562778      -0.261658       1.986946                    0.998675      21.896524      62.316604       0.604714       0.493574      -1.002010       0.000888      -0.079221       0.000691       0.079229       0.000041      -0.038653      -0.000585       0.062790       0.305983      -0.082394      -0.030849       0.113243              9.287313       9.746099       0.000779       0.881923      13.500399       0.001091       4.615440          -0.000029
           46              C      12.010018       6.443422       4.294100      -0.038675      37.661510 0.45936000E+03  0.10908649E+05                                 9.840045                            7.177743      -0.127958       1.956878                    0.998936      28.120852      80.271006       0.613246       0.420585      -1.065505       0.001425       0.071125       0.000481       0.071140       0.000534       0.015073       0.000455      -0.042802       0.099202      -0.041006       0.004862       0.036144             11.887835      11.135608       0.003722      -0.165784      19.571773       0.000467       4.956123           0.000048
           47              C       7.642748       0.282802       4.294100       0.672351      23.408133 0.23527594E+03  0.48295116E+04                                 7.726694                            5.566322      -0.268031       1.984635                    0.998669      21.911239      62.387655       0.604213       0.493845      -1.001773      -0.001156       0.079363      -0.000782       0.079376      -0.000223       0.038860      -0.000072       0.061398       0.305347      -0.081591      -0.031520       0.113111              9.294806       9.752526       0.002413      -0.882761      13.511958      -0.002060       4.619935          -0.000029
           48              C      12.010004       9.106375       4.294100      -0.041843      37.799070 0.46128635E+03  0.10966297E+05                                 9.862411                            7.191930      -0.126599       1.956485                    0.998906      28.187589      80.515660       0.612724       0.420486      -1.065525      -0.000674      -0.070804      -0.001756       0.070829       0.000416      -0.014891       0.000282      -0.043638       0.100826      -0.041578       0.005018       0.036559             11.917312      11.159402       0.003955       0.165892      19.625303      -0.000806       4.967231           0.000049
           49              C      14.193621       5.466073      12.882302       0.672077      23.401062 0.23522105E+03  0.48277767E+04                                 7.723160                            5.564308      -0.262560       1.986503                    0.998671      21.906103      62.355319       0.604585       0.493603      -1.001964      -0.000751       0.079259      -0.000990       0.079269       0.000072      -0.038616      -0.000632       0.062584       0.305167      -0.082156      -0.030819       0.112975              9.288570       9.746875       0.000519       0.883009      13.500515       0.001115       4.618319          -0.000029
           50              C       5.459028       3.923119      12.882302      -0.038851      37.677182 0.45959882E+03  0.10915965E+05                                 9.843039                            7.179738      -0.129224       1.956347                    0.998935      28.129974      80.308533       0.613131       0.420600      -1.065473      -0.001413      -0.071161      -0.000724       0.071179       0.000571       0.015110       0.000374      -0.042826       0.098816      -0.040977       0.004941       0.036035             11.889894      11.138410       0.001617      -0.166011      19.572660       0.000881       4.958612           0.000047
           51              C       9.826298      10.083739      12.882302       0.672050      23.414871 0.23533078E+03  0.48308738E+04                                 7.727893                            5.566618      -0.266257       1.985148                    0.998673      21.913748      62.394414       0.604260       0.493782      -1.001814       0.001108      -0.079285       0.000652       0.079295      -0.000186       0.038706      -0.000125       0.061338       0.305326      -0.081557      -0.031463       0.113020              9.296144       9.749105       0.002647      -0.881602      13.518809      -0.003985       4.620518          -0.000029
           52              C       5.459042       1.260166      12.882302      -0.041613      37.792209 0.46109550E+03  0.10960657E+05                                 9.861685                            7.190541      -0.127138       1.956381                    0.998904      28.183172      80.499747       0.612769       0.420498      -1.065515       0.000700       0.070760       0.001436       0.070778       0.000397      -0.015027       0.000264      -0.043582       0.101323      -0.041676       0.004907       0.036768             11.916382      11.156449       0.003176       0.166326      19.625630      -0.003672       4.967066           0.000050
           53              O       4.318774       4.313930       4.651026      -0.656772      46.269770 0.64970256E+03  0.16409345E+05                                10.314357                            7.952518      -0.011335       2.021826                    0.996978      29.402024      79.752253       0.664360       0.365028      -1.131928      -0.054185       0.064366       0.005440       0.084312      -0.016741      -0.015173      -0.013544       0.089900       0.217158      -0.085798       0.009385       0.076413             12.164192      15.380726      -6.571356       1.105073      14.196818      -1.019556       6.915031           0.000003
           54              O       6.655100       3.428838       6.172512      -0.608641      42.894264 0.56608450E+03  0.13798403E+05                                 9.787199                            7.394745       0.090873       2.077123                    0.996749      27.993068      74.329958       0.693685       0.362240      -1.135330       0.052656       0.023573       0.043051       0.071984      -0.006997       0.003317      -0.066989      -0.028980      -0.148034      -0.085379       0.009277       0.076103             11.724367      17.694581       3.633352       4.416218       7.711739       2.472491       9.766781           0.000004
           55              O       8.692625       3.420544       5.423964      -0.690344      49.868085 0.74293716E+03  0.19399821E+05                                10.811105                            8.524928      -0.059389       1.992235                    0.996802      30.429303      83.868119       0.639440       0.366826      -1.130773      -0.060935       0.043211       0.071102       0.103130      -0.029655      -0.016884      -0.069358      -0.061591      -0.047420      -0.079944      -0.008169       0.088113             12.476728      13.720677      -2.426859      -5.182072       8.967266       3.939496      14.742241           0.000002
           56              O       6.599395       0.869341       4.651026      -0.657374      46.378491 0.65142813E+03  0.16463964E+05                                10.330667                            7.963385      -0.012543       2.021174                    0.997006      29.423237      79.838508       0.663862       0.365057      -1.131897       0.053459      -0.065178       0.005293       0.084463      -0.017303       0.015539       0.013590       0.089691       0.214546      -0.085515       0.009776       0.075739             12.185936      15.409667      -6.584994      -1.102266      14.221317       1.019260       6.926824           0.000003
           57              O       4.263051       1.754436       6.172512      -0.611544      42.962123 0.56729126E+03  0.13835238E+05                                 9.796116                            7.401653       0.088035       2.075668                    0.996739      28.028334      74.444548       0.693494       0.362145      -1.135399      -0.050133      -0.021799       0.043003       0.069554      -0.007766      -0.003913       0.067284      -0.030753      -0.146733      -0.085138       0.007970       0.077168             11.732808      17.719283       3.632212      -4.412926       7.712553      -2.470615       9.766587           0.000003
           58              O       2.225535       1.762729       5.423964      -0.690789      49.827711 0.74300942E+03  0.19401459E+05                                10.802541                            8.523847      -0.055694       1.993360                    0.996775      30.431048      83.862219       0.639673       0.366698      -1.130914       0.061325      -0.042422       0.070307       0.102487      -0.029274       0.016546       0.069848      -0.060949      -0.049407      -0.080066      -0.008276       0.088342             12.455807      13.715183      -2.424278       5.169951       8.953481      -3.920686      14.698759           0.000002
           59              O      10.966682       4.313930       3.937175      -0.656925      46.337071 0.65085413E+03  0.16446501E+05                                10.325811                            7.960919      -0.013870       2.020848                    0.996937      29.422185      79.839077       0.663808       0.365152      -1.131777       0.053880       0.065556      -0.006377       0.085096       0.017342      -0.015666       0.014017       0.089500       0.216616      -0.085870       0.009391       0.076479             12.178235      15.398667       6.579775       1.106499      14.214453       1.023348       6.921585           0.000003
           60              O       8.630365       3.428834       2.415689      -0.610330      42.928676 0.56674745E+03  0.13818903E+05                                 9.793074                            7.399654       0.087723       2.076222                    0.996753      28.008598      74.388099       0.693358       0.362297      -1.135261      -0.050401       0.022117      -0.042666       0.069641       0.007369       0.002570       0.067456      -0.030216      -0.147740      -0.085579       0.008650       0.076929             11.729716      17.707028      -3.635917       4.417779       7.714221      -2.472929       9.767900           0.000003
           61              O       6.592840       3.420542       3.164237      -0.692179      49.923519 0.74402658E+03  0.19434875E+05                                10.817438                            8.530087      -0.057728       1.992678                    0.996812      30.449800      83.931671       0.639386       0.366733      -1.130875       0.060066       0.041593      -0.070094       0.101248       0.028802      -0.016254       0.070435      -0.061894      -0.049184      -0.080030      -0.009082       0.089113             12.480916      13.727705       2.428487      -5.177072       8.973810      -3.939801      14.741234           0.000002
           62              O       8.686095       0.869340       3.937175      -0.655715      46.228818 0.64902410E+03  0.16388274E+05                                10.309868                            7.949457      -0.010925       2.022467                    0.996979      29.382501      79.695224       0.664337       0.365128      -1.131826      -0.054385      -0.065522      -0.005391       0.085323       0.017606       0.014922      -0.014109       0.088601       0.216958      -0.085606       0.009328       0.076278             12.159523      15.374801       6.570917      -1.108980      14.191565      -1.023112       6.912202           0.000003
           63              O       2.287831       1.754433       2.415689      -0.611167      42.985377 0.56752545E+03  0.13842812E+05                                 9.801833                            7.404670       0.089044       2.076036                    0.996780      28.027408      74.454733       0.693122       0.362291      -1.135249       0.049757      -0.022525      -0.043006       0.069517       0.007391      -0.002807      -0.067975      -0.031153      -0.148351      -0.086037       0.008265       0.077773             11.742608      17.723553      -3.643081      -4.425517       7.724043       2.480496       9.780227           0.000003
           64              O       4.325346       1.762727       3.164237      -0.691733      49.986065 0.74503526E+03  0.19468811E+05                                10.828365                            8.537195      -0.059153       1.991792                    0.996730      30.467484      84.010812       0.638938       0.366847      -1.130729      -0.061516      -0.042123      -0.071239       0.103119       0.028670       0.016546      -0.070699      -0.061955      -0.050198      -0.080439      -0.008882       0.089320             12.496316      13.746209       2.432056       5.188115       8.983545       3.947098      14.759193           0.000002
           65              O      13.150272       6.052611      12.525376      -0.656612      46.281043 0.65002773E+03  0.16419994E+05                                10.316720                            7.955147      -0.014149       2.020861                    0.996975      29.406633      79.776730       0.664155       0.365087      -1.131856       0.054240      -0.064106      -0.005665       0.084164      -0.016638      -0.015281      -0.013625       0.089835       0.216799      -0.085693       0.009336       0.076357             12.165201      15.386339      -6.573790       1.108744      14.197018      -1.016523       6.912246           0.000004
           66              O      10.813946       6.937703      11.003890      -0.608001      42.887103 0.56608973E+03  0.13799833E+05                                 9.790287                            7.397760       0.088299       2.076589                    0.996705      27.991451      74.351543       0.693060       0.362532      -1.134996      -0.052350      -0.023026      -0.043189       0.071666      -0.006812       0.003235      -0.067076      -0.028832      -0.148602      -0.085594       0.009490       0.076104             11.726286      17.690502       3.627151       4.426936       7.709554       2.478906       9.778803           0.000004
           67              O       8.776421       6.945997      11.752438      -0.690322      49.902977 0.74322935E+03  0.19409709E+05                                10.817224                            8.527127      -0.061297       1.991566                    0.996789      30.434304      83.891741       0.639287       0.366871      -1.130718       0.060940      -0.043056      -0.071029       0.103018      -0.029617      -0.016923      -0.069260      -0.061463      -0.047431      -0.079882      -0.008086       0.087968             12.486582      13.728453      -2.427804      -5.189317       8.970739       3.945970      14.760555           0.000002
           68              O      10.869651       9.497200      12.525376      -0.656739      46.326613 0.65064631E+03  0.16440662E+05                                10.326793                            7.961055      -0.014861       2.020737                    0.996962      29.416501      79.833739       0.663597       0.365281      -1.131627      -0.053165       0.065243      -0.005936       0.084370      -0.017277       0.015258       0.013493       0.089965       0.214926      -0.085662       0.009925       0.075737             12.179506      15.394710      -6.584538      -1.094248      14.224707       1.017769       6.919100           0.000003
           69              O      13.205995       8.612105      11.003890      -0.612643      43.122707 0.57010918E+03  0.13925143E+05                                 9.825149                            7.424407       0.077763       2.069954                    0.997000      28.128646      74.837134       0.691620       0.362574      -1.134742       0.050426       0.021503      -0.042151       0.069151      -0.006339      -0.007092       0.070383      -0.031891      -0.155879      -0.089725       0.009011       0.080715             11.759683      17.844432       3.656806      -4.443393       7.720944      -2.419156       9.713674           0.000004
           70              O      15.243511       8.603812      11.752438      -0.692254      49.979229 0.74514684E+03  0.19472098E+05                                10.825627                            8.535578      -0.055277       1.992583                    0.996846      30.478099      84.035841       0.639264       0.366653      -1.130900      -0.062014       0.042091      -0.069775       0.102401      -0.029777       0.016960       0.070477      -0.062048      -0.049590      -0.081046      -0.008286       0.089333             12.494277      13.753758      -2.437422       5.196664       8.980553      -3.933782      14.748520           0.000003
           71              O       6.502364       6.052611      13.239227      -0.657122      46.380842 0.65146919E+03  0.16466159E+05                                10.332864                            7.965084      -0.015189       2.020326                    0.996929      29.430422      79.875039       0.663574       0.365189      -1.131732      -0.053886      -0.065419       0.005931       0.084962       0.017221      -0.015455       0.013990       0.089289       0.216022      -0.085618       0.009412       0.076205             12.187326      15.410715       6.584419       1.105621      14.222657       1.023376       6.928605           0.000003
           72              O       8.838681       6.937707      14.760713      -0.610612      42.967377 0.56719777E+03  0.13832915E+05                                 9.799880                            7.402959       0.086945       2.075798                    0.996754      28.018335      74.427151       0.693138       0.362333      -1.135209       0.050484      -0.022032       0.042398       0.069510       0.007386       0.002571       0.067488      -0.030406      -0.147785      -0.085595       0.008562       0.077033             11.741851      17.723946      -3.639717       4.423167       7.721308      -2.477349       9.780300           0.000003
           73              O      10.876206       6.945999      14.012165      -0.692359      49.950188 0.74461691E+03  0.19454316E+05                                10.821062                            8.533373      -0.058160       1.992178                    0.996868      30.463487      83.980377       0.639268       0.366724      -1.130872      -0.060142      -0.041554       0.069950       0.101177       0.029252      -0.016747       0.070741      -0.062643      -0.048626      -0.080743      -0.008913       0.089656             12.482072      13.732943       2.439703      -5.196637       8.974460      -3.930547      14.738813           0.000003
           74              O       8.782951       9.497201      13.239227      -0.655950      46.272705 0.64954154E+03  0.16404829E+05                                10.317003                            7.952832      -0.013093       2.021574                    0.996973      29.393213      79.736274       0.664161       0.365147      -1.131796       0.054350       0.065508       0.005240       0.085281       0.017582       0.014842      -0.014117       0.088616       0.216472      -0.085523       0.009425       0.076098             12.169279      15.384482       6.578492      -1.111825      14.208351      -1.025541       6.915006           0.000003
           75              O      15.181215       8.612108      14.760713      -0.611246      43.006822 0.56780714E+03  0.13851524E+05                                 9.805475                            7.406790       0.088360       2.075767                    0.996776      28.031357      74.472336       0.692977       0.362319      -1.135218      -0.049783       0.022709       0.042641       0.069371       0.007312      -0.002774      -0.067904      -0.031082      -0.148058      -0.085922       0.008269       0.077653             11.747945      17.729772      -3.644054      -4.427798       7.728106       2.481466       9.785958           0.000003
           76              O      13.143700       8.603814      14.012165      -0.691405      49.983243 0.74509813E+03  0.19471285E+05                                10.828933                            8.538349      -0.061688       1.991024                    0.996716      30.467014      84.017233       0.638792       0.366915      -1.130652       0.061629       0.042148       0.070766       0.102871       0.028786       0.016408      -0.070659      -0.061847      -0.049818      -0.080347      -0.008939       0.089285             12.496602      13.747506       2.431414       5.191050       8.983897       3.952470      14.758403           0.000003
           77              H       9.792172       6.485199       4.258030       0.119627       1.671068 0.13904150E+02  0.15448593E+03                                 2.200200                            2.078682      -1.155650       2.281598                    0.997307       3.988408      11.332380       0.473041       1.165368      -0.736248      -0.054661      -0.028033      -0.003039       0.061506       0.007950       0.000876      -0.000609       0.025017      -0.073530      -0.024550      -0.002535       0.027085              2.237897       2.668960       0.576708       0.003963       2.318668      -0.023326       1.726062          -0.000020
           78              H       6.238049       4.554126       8.161539       0.135499       1.611257 0.13140232E+02  0.14328200E+03                                 2.107003                            1.990535      -1.196911       2.264839                    0.997793       3.828337      10.613380       0.496763       1.130754      -0.745278      -0.055542      -0.018095      -0.015439       0.060421       0.006468      -0.000141       0.006462       0.040916      -0.026212      -0.020564      -0.005282       0.025846              2.138386       2.705936       0.310195       0.248879       1.784429       0.196842       1.924794          -0.000020
           79              H      10.387648       4.409615       6.802027       0.113248       1.546369 0.12488664E+02  0.13732081E+03                                 2.208983                            2.056491      -1.324096       2.205989                    0.994176       4.307279      12.845831       0.438649       1.269898      -0.708867       0.036780      -0.019458      -0.039817       0.057591      -0.003698      -0.012340       0.008566       0.032063      -0.008432      -0.019333      -0.005232       0.024564              2.289881       2.278675      -0.234018      -0.638833       1.958481       0.399074       2.632485          -0.000020
           80              H       5.493251       9.064598       4.258030       0.120901       1.666890 0.13864477E+02  0.15395244E+03                                 2.197711                            2.076670      -1.159061       2.280804                    0.997404       3.982384      11.316014       0.472890       1.166440      -0.735996       0.053822       0.027709      -0.002430       0.060585       0.008020      -0.001071       0.000434       0.025487      -0.072791      -0.024303      -0.002901       0.027205              2.235163       2.665363       0.575531      -0.004241       2.315853       0.023269       1.724274          -0.000020
           81              H       4.680078       0.629151       8.161539       0.135259       1.608802 0.13117045E+02  0.14299819E+03                                 2.106264                            1.989764      -1.197878       2.264258                    0.997771       3.832791      10.632387       0.496379       1.131875      -0.744926       0.055270       0.018391      -0.015755       0.060342       0.006524       0.000275      -0.006069       0.040445      -0.025734      -0.020121      -0.005431       0.025551              2.138163       2.707322       0.309458      -0.248670       1.783164      -0.197312       1.924003          -0.000020
           82              H       9.265051       0.773659       6.801855       0.113129       1.537881 0.12444528E+02  0.13679740E+03                                 2.205270                            2.056219      -1.338424       2.200009                    0.993806       4.321129      12.910895       0.437336       1.274064      -0.707857      -0.036303       0.020154      -0.040001       0.057655      -0.003569       0.012196      -0.008250       0.032381      -0.008084      -0.019198      -0.005257       0.024455              2.283787       2.274425      -0.230184       0.631316       1.954206      -0.397218       2.622731          -0.000020
           83              H       5.493263       6.485199       4.330171       0.120762       1.666011 0.13856252E+02  0.15383942E+03                                 2.196854                            2.075996      -1.158826       2.281021                    0.997334       3.982728      11.316466       0.472983       1.166376      -0.736001       0.054116      -0.027695       0.002745       0.060853      -0.008025       0.000918       0.000383       0.025335      -0.073192      -0.024427      -0.002779       0.027205              2.234152       2.663569      -0.574350       0.003825       2.314888       0.023334       1.723997          -0.000020
           84              H       9.047492       4.554119       0.426662       0.134393       1.612340 0.13155431E+02  0.14347325E+03                                 2.106976                            1.990961      -1.199236       2.263885                    0.997817       3.830664      10.616921       0.497037       1.129930      -0.745497       0.056142      -0.018642       0.015738       0.061214      -0.006283      -0.000302      -0.006237       0.040800      -0.026089      -0.020320      -0.005386       0.025705              2.138087       2.705162      -0.310227       0.249147       1.784284      -0.197423       1.924816          -0.000020
           85              H       4.897764       4.409611       1.786346       0.112849       1.552717 0.12552177E+02  0.13820863E+03                                 2.215731                            2.062208      -1.326533       2.204556                    0.994057       4.318123      12.891365       0.437837       1.270508      -0.708708      -0.036896      -0.019422       0.039895       0.057707       0.003528      -0.012278      -0.008719       0.032262      -0.008631      -0.019550      -0.005023       0.024573              2.296841       2.285852       0.235181      -0.641578       1.964024      -0.400846       2.640646          -0.000020
           86              H       9.792158       9.064598       4.330171       0.121003       1.666278 0.13859035E+02  0.15387917E+03                                 2.197200                            2.076293      -1.163640       2.278946                    0.997288       3.982320      11.315905       0.472916       1.166475      -0.735980      -0.053756       0.027776       0.002694       0.060568      -0.007944      -0.000944      -0.000449       0.025552      -0.073548      -0.024550      -0.002764       0.027314              2.234538       2.664549      -0.574338      -0.003545       2.314723      -0.023374       1.724342          -0.000020
           87              H       1.870727       0.629145       0.426662       0.134372       1.616727 0.13193478E+02  0.14398747E+03                                 2.110395                            1.993460      -1.198467       2.263740                    0.997875       3.834907      10.631227       0.496883       1.129502      -0.745592      -0.056122       0.018378       0.015675       0.061099      -0.006375       0.000380       0.006423       0.040703      -0.026530      -0.020445      -0.005314       0.025759              2.141876       2.711408      -0.311441      -0.250056       1.786981       0.197595       1.927240          -0.000020
           88              H       6.020440       0.773655       1.786346       0.112743       1.548526 0.12510290E+02  0.13763099E+03                                 2.212025                            2.059039      -1.327247       2.204882                    0.994095       4.311197      12.864830       0.438091       1.270846      -0.708668       0.036563       0.019302       0.040185       0.057657       0.003640       0.012251       0.008717       0.032496      -0.008919      -0.019604      -0.005088       0.024693              2.292983       2.281888       0.234689       0.640105       1.961075       0.399907       2.635985          -0.000020
           89              H       7.676874       3.881342      12.918372       0.119569       1.671668 0.13910319E+02  0.15457052E+03                                 2.200613                            2.079051      -1.156036       2.281346                    0.997306       3.989294      11.335225       0.473034       1.165264      -0.736270       0.054655       0.028036       0.003015       0.061500       0.007949       0.000880      -0.000606       0.025024      -0.073569      -0.024563      -0.002531       0.027094              2.238266       2.669414       0.576598       0.003659       2.318564      -0.023485       1.726818          -0.000020
           90              H      11.230997       5.812415       9.014863       0.135678       1.611687 0.13147653E+02  0.14339605E+03                                 2.108235                            1.991789      -1.197396       2.264787                    0.997789       3.828959      10.619450       0.496304       1.131539      -0.745082       0.055558       0.018153       0.015504       0.060470       0.006472      -0.000100       0.006455       0.040943      -0.026342      -0.020557      -0.005327       0.025884              2.139465       2.707114       0.309970       0.249005       1.784847       0.197016       1.926434          -0.000020
           91              H       7.081398       5.956926      10.374375       0.113543       1.544645 0.12469175E+02  0.13706004E+03                                 2.207929                            2.055342      -1.324446       2.206163                    0.994158       4.304539      12.837641       0.438603       1.270462      -0.708752      -0.036830       0.019495       0.039874       0.057676      -0.003743      -0.012358       0.008574       0.032068      -0.008466      -0.019335      -0.005263       0.024598              2.288986       2.277699      -0.233735      -0.638647       1.957052       0.398519       2.632208          -0.000020
           92              H      11.975795       1.301943      12.918372       0.120860       1.668277 0.13876673E+02  0.15412163E+03                                 2.198868                            2.077516      -1.160006       2.280300                    0.997401       3.983936      11.321636       0.472817       1.166366      -0.736008      -0.053832      -0.027729       0.002435       0.060603       0.008028      -0.001081       0.000405       0.025524      -0.072933      -0.024350      -0.002899       0.027249              2.236421       2.666993       0.575750      -0.004301       2.316557       0.022655       1.725715          -0.000020
           93              H      12.744248       9.816797       8.862336       0.135469       1.583928 0.12968780E+02  0.14095441E+03                                 2.088220                            1.982733      -1.183125       2.278292                    0.997372       3.780090      10.463969       0.495754       1.136739      -0.744266      -0.062082      -0.009596      -0.002115       0.062855       0.004589       0.004186      -0.007961       0.043117      -0.023101      -0.022865      -0.003370       0.026234              2.109095       2.755999       0.259219      -0.140236       1.736082      -0.130112       1.835203          -0.000019
           94              H       8.231378       9.607187      10.356512       0.114537       1.537523 0.12408613E+02  0.13619754E+03                                 2.201036                            2.050608      -1.309641       2.215036                    0.993764       4.276558      12.735545       0.439124       1.270789      -0.708867       0.041246      -0.017950       0.038279       0.059065      -0.003403       0.011988      -0.008830       0.033887      -0.009342      -0.020206      -0.004777       0.024983              2.279877       2.292960      -0.235210       0.645923       1.943785      -0.382030       2.602886          -0.000019
           95              H      11.975783       3.881342      12.846231       0.120748       1.666451 0.13861208E+02  0.15390750E+03                                 2.197149                            2.076292      -1.159354       2.280738                    0.997335       3.983442      11.318806       0.472978       1.166291      -0.736017      -0.054119       0.027708      -0.002764       0.060863      -0.008028       0.000905       0.000378       0.025345      -0.073216      -0.024434      -0.002781       0.027215              2.234382       2.664064      -0.574296       0.004141       2.314395       0.022978       1.724687          -0.000020
           96              H       8.421554       5.812422      16.749740       0.134496       1.613983 0.13163661E+02  0.14358773E+03                                 2.108591                            1.991679      -1.199164       2.263849                    0.997836       3.831422      10.620487       0.496904       1.130038      -0.745467      -0.056301       0.018582      -0.015638       0.061315      -0.006269      -0.000346      -0.006250       0.040858      -0.026091      -0.020355      -0.005373       0.025728              2.140293       2.709367      -0.311171       0.250097       1.785667      -0.197416       1.925843          -0.000020
           97              H      12.598665       5.942624      15.408091       0.113492       1.541636 0.12460130E+02  0.13689095E+03                                 2.203796                            2.053981      -1.309025       2.214710                    0.993769       4.284268      12.760281       0.439089       1.269702      -0.709090       0.040515       0.017773      -0.038409       0.058589       0.003339      -0.011967      -0.008748       0.033562      -0.009278      -0.020025      -0.004783       0.024808              2.281574       2.295648       0.235211      -0.646327       1.945490      -0.381242       2.603583          -0.000020
           98              H       7.676888       1.301943      12.846231       0.121101       1.665542 0.13852598E+02  0.15379547E+03                                 2.196967                            2.076148      -1.163051       2.279336                    0.997291       3.981394      11.314178       0.472800       1.166854      -0.735893       0.053761      -0.027831      -0.002802       0.060602      -0.007987      -0.000955      -0.000415       0.025553      -0.073514      -0.024537      -0.002795       0.027332              2.234110       2.663705      -0.573852      -0.003468       2.314445      -0.024032       1.724181          -0.000020
           99              H      15.598319       9.737396      16.749740       0.134406       1.617078 0.13197061E+02  0.14403744E+03                                 2.110753                            1.993768      -1.198921       2.263525                    0.997875       3.835324      10.633044       0.496826       1.129544      -0.745579       0.056123      -0.018356      -0.015721       0.061106      -0.006374       0.000374       0.006401       0.040716      -0.026558      -0.020429      -0.005340       0.025769              2.142269       2.711867      -0.311453      -0.250121       1.787343       0.197661       1.927596          -0.000020
          100              H      11.448606       9.592886      15.390056       0.112934       1.547865 0.12504096E+02  0.13755075E+03                                 2.211742                            2.058798      -1.328185       2.204620                    0.994085       4.310458      12.863564       0.438015       1.271179      -0.708597      -0.036572      -0.019309      -0.040223       0.057691       0.003663       0.012258       0.008714       0.032472      -0.008992      -0.019587      -0.005113       0.024700              2.292668       2.281659       0.234588       0.640092       1.960567       0.399748       2.635777          -0.000020

******************************************************
Auxiliary information for the entire system
The total spin magnetic moment of the unit cell is   -0.000000
The total net atomic charge of the unit cell is   0.000003
Accuracy of reproducing the electrostatic potential in the unit cell:
  The inner radius (bohr) =    5.0000
  The outer radius (bohr) =   12.0000
  Valid grid points have density less than (e/(bohr^3)) =    0.0001
  The number of valid grid points were=        14130
  The rms potential error without charges in kcal/mol is=      1.74298
  The rms potential error with partial charges in kcal/mol is=      0.54792
  The RRMSE value at monopole order=      0.31436
  The rms potential error with partial charges and cloud penetration in kcal/mol is=      0.54976
  The RRMSE value at monopole order with cloud penetration is=      0.31542
  The rms potential error with partial charges and atomic dipoles in kcal/mol is=      0.35092
  The RRMSE value at dipole order=      0.20134
  The rms potential error with partial charges, atomic dipoles and cloud penetration in kcal/mol is=      0.35050
  The RRMSE value at dipole order with cloud penetration=      0.20109

******************************************************
The electron densities and ab initio electrostatic potential were computed in VASP using the PBE functional and
projector augmented wave method. See the main text of the journal article for a description of computational details.
The atomic charges, dipoles, and quadrupoles were computed with the DDEC6 method as described in
(a) T. A. Manz and N. Gabaldon Limas, RSC Adv. 6 (2016) 47771-47801 DOI: 10.1039/c6ra04656h
(b) N. Gabaldon Limas and T. A. Manz, RSC Adv. 8 (2018) 2678-2707 DOI: 10.1039/c7ra11829e.
For each atom in the material, the electron cloud parameters were fit to the spherically averaged atom-in-material
electron density using radial positions for which this density was between 10^-4 and 10^-2 electrons per cubic bohr.
The polarizabilities, dispersion coefficients, and quantum Drude oscillator (QDO) parameters were fit using the MCLF method.
The magnetic structure of the system was optimized in VASP from the default ferromagnetic initial guess using spin polarization.
The atomic spin moments (ASMs) were computed on this optimized magnetic structure using the DDEC6 partition as inputs
to the method of T. A. Manz and D. S. Sholl, J. Chem. Theory Comput. 7 (2011) 4146-4164 DOI: 10.1021/ct200539n.
The RMSE and RRMSE were computed using a uniform grid with Ewald summation.
