# Supplementary material for: A collection of forcefield precursors for metal–organic frameworks
Source: RSC Adv. 2019 Nov 13;9(63):36492–507. doi: 10.1039/c9ra07327b (PMC9075174; doi:10.1039/c9ra07327b)
Supplement: RA-009-C9RA07327B-s4268 [file RA-009-C9RA07327B-s4268.xyz]

  100
jmolscript: load "" {1 1 1} spacegroup "x,y,z" unitcell [{      8.725500     0.000000     0.000000 }, {      4.362727    10.363983     0.000000 }, {      4.362704    -0.000002    17.179194 }]
Sc     9.816158     7.772987     4.663120     1.855594
Sc     5.453410     7.772987     3.926477     1.856558
Sc     7.634773     2.590994    12.516074     1.855936
Sc    11.997521     2.590994    13.252717     1.856892
C      6.421164     3.298441     4.291706    -0.087935
C     12.189492     6.638752     6.286554     0.684052
C     12.693824     5.847358     7.494939    -0.050174
C     11.702606     5.489179     8.431205    -0.095012
C      5.291983     5.582869     7.622752    -0.081999
C      8.848427     1.883550     4.291706    -0.087891
C      7.442815     8.907221     6.286554     0.685033
C      6.938476     9.698614     7.494939    -0.050983
C      7.929690    10.056794     8.431205    -0.096561
C     14.340317     9.963103     7.622752    -0.077637
C      8.848423     3.298441     4.297891    -0.087792
C     11.805581     6.638753     2.303043     0.681141
C     11.301252     5.847359     1.094658    -0.052001
C      3.566972     5.489180     0.158392    -0.093349
C      9.977594     5.582870     0.966845    -0.078798
C      6.421167     1.883550     4.297891    -0.087444
C      7.826748     8.907221     2.303043     0.683166
C      8.331083     9.698615     1.094658    -0.049312
C      7.339868    10.056795     0.158392    -0.095269
C      9.654741     9.963104     0.966845    -0.080652
C     11.029767     7.065540    12.887488    -0.088041
C      5.261439     3.725229    10.892640     0.683790
C      4.757107     4.516623     9.684255    -0.047287
C      5.748325     4.874802     8.747989    -0.094000
C     12.158948     4.781112     9.556442    -0.078679
C      8.602504     8.480431    12.887488    -0.087932
C     10.008116     1.456760    10.892640     0.684880
C     10.512455     0.665367     9.684255    -0.050349
C      9.521241     0.307187     8.747989    -0.096068
C      3.110614     0.400878     9.556442    -0.077094
C      8.602508     7.065540    12.881303    -0.087820
C      5.645350     3.725228    14.876151     0.680946
C      6.149679     4.516622    16.084536    -0.051410
C     13.883959     4.874801    17.020802    -0.092820
C      7.473337     4.781111    16.212349    -0.078575
C     11.029764     8.480431    12.881303    -0.087563
C      9.624183     1.456760    14.876151     0.682850
C      9.119848     0.665366    16.084536    -0.046196
C     10.111063     0.307186    17.020802    -0.093926
C      7.796190     0.400877    16.212349    -0.076803
C      7.634789     5.458502     4.294799     0.682888
C      7.634792     3.949713     4.294799    -0.044859
C     11.997529    10.087471     4.294799     0.681012
C      7.634798     1.232277     4.294799    -0.044454
C      9.816142     4.905479    12.884395     0.682772
C      9.816139     6.414268    12.884395    -0.044776
C      5.453402     0.276510    12.884395     0.680828
C      9.816133     9.131704    12.884395    -0.044405
O      8.667886     6.045933     4.649377    -0.659439
O     11.015912     6.935577     6.170079    -0.618234
O      4.324764     6.940137     5.426564    -0.689825
O     10.964430     9.500041     4.649377    -0.657748
O      8.616396     8.610396     6.170079    -0.618847
O      6.582047     8.605836     5.426564    -0.690435
O      6.601689     6.045933     3.940220    -0.658832
O      4.253659     6.935577     2.419518    -0.616286
O     10.944807     6.940137     3.163033    -0.688671
O     13.030630     9.500041     3.940220    -0.659015
O      6.653168     8.610397     2.419518    -0.618955
O      8.687517     8.605837     3.163033    -0.688475
O      8.783045     4.318048    12.529817    -0.659040
O      6.435019     3.428404    11.009115    -0.618525
O      4.400667     3.423844    11.752630    -0.690427
O      6.486501     0.863940    12.529817    -0.657871
O      8.834535     1.753585    11.009115    -0.618573
O     10.868884     1.758145    11.752630    -0.690326
O     10.849242     4.318048    13.238974    -0.658993
O     13.197272     3.428404    14.759676    -0.616057
O      6.506124     3.423844    14.016161    -0.688576
O      4.420301     0.863940    13.238974    -0.658659
O     10.797763     1.753584    14.759676    -0.619362
O      8.763414     1.758144    14.016161    -0.689177
H      5.433916     3.868460     4.284319     0.114201
H     10.614579     5.775639     8.247216     0.122537
H      6.023356     5.934001     6.821858     0.110305
H      9.835675     1.313531     4.284319     0.114454
H      9.017630     9.770333     8.247216     0.122449
H     13.608948     9.611972     6.821858     0.110832
H      9.835756     3.868460     4.305278     0.114514
H      4.654910     5.775640     0.342381     0.122176
H      9.246220     5.934002     1.767739     0.110425
H      5.433922     1.313531     4.305278     0.114140
H      6.251929     9.770334     0.342381     0.121493
H     10.386111     9.611972     1.767739     0.109594
H     12.017015     6.495521    12.894875     0.114125
H      6.856071     4.627932     8.855359     0.123039
H     11.427575     4.429980    10.357336     0.111094
H      7.615256     9.050450    12.894875     0.114468
H      8.433301     0.593648     8.931978     0.122564
H      3.851188     0.747035    10.350980     0.110873
H      7.615175     6.495521    12.873916     0.114525
H     12.796021     4.588341    16.836813     0.122302
H      8.213916     4.434954    15.417811     0.110951
H     12.017009     9.050450    12.873916     0.114078
H     11.218809     0.554057    16.913432     0.122333
H      7.055614     0.747034    15.417811     0.110407

The following XYZ coordinates are in angstroms. Other properties are in atomic units.
The sperically averaged electron density of each atom fit to a function of the form exp(a - br)
eigen_1, eigen_2 and eigen_3 are the three eigenvalues of traceless quadrupole moment tensor
  atom number  atomic symbol              X              Y              Z     net charge C6 coefficient C8 coefficient C10 coefficient fluctuating dipole atomic polarizability isotropic forcefield polarizability              a              b squared Pearson coefficient          <r^3>          <r^4>         wp_QDO          m_QDO          q_QDO       dipole_x       dipole_y       dipole_z         dipole            Qxy            Qxz            Qyz     Q(x^2-y^2)  Q(3z^2 - R^2)        eigen_1        eigen_2        eigen_3 static polarizability      alpha(xx)      alpha(xy)      alpha(xz)      alpha(yy)      alpha(yz)      alpha(zz) atomic spin moment
            1             Sc       9.816158       7.772987       4.663120       1.855594      93.967535 0.14129148E+04  0.42087328E+05                                16.901236                           12.364946       0.114945       1.957696                    0.999631      39.771056     106.489141       0.506723       0.405789      -1.135055      -0.000777       0.000022       0.002277       0.002406      -0.011907      -0.000025      -0.000016      -0.155948       0.135123      -0.101398       0.045041       0.056357             21.324526      24.714157       0.442310      -0.005221      19.689333       0.002380      19.570089           0.000015
            2             Sc       5.453410       7.772987       3.926477       1.856558      93.888178 0.14114108E+04  0.42030642E+05                                16.891326                           12.357773       0.117955       1.958746                    0.999656      39.750765     106.414031       0.506915       0.405750      -1.135101       0.001033       0.000513      -0.001632       0.001999       0.011751       0.000524       0.000298      -0.156083       0.134526      -0.101344       0.044834       0.056510             21.311785      24.696065      -0.441457       0.002716      19.678688       0.000380      19.560601           0.000015
            3             Sc       7.634773       2.590994      12.516074       1.855936      93.952796 0.14128779E+04  0.42086812E+05                                16.899926                           12.364751       0.114330       1.957607                    0.999628      39.767799     106.488259       0.506719       0.405786      -1.135033       0.000861      -0.000010      -0.002298       0.002454      -0.011871      -0.000203      -0.000003      -0.156009       0.135086      -0.101417       0.045029       0.056388             21.321429      24.723022       0.443641      -0.007524      19.685387       0.012549      19.555879           0.000015
            4             Sc      11.997521       2.590994      13.252717       1.856892      93.870657 0.14112379E+04  0.42024916E+05                                16.889848                           12.357064       0.117833       1.958810                    0.999654      39.746334     106.407311       0.506918       0.405753      -1.135080      -0.000962      -0.000559       0.001681       0.002016       0.011716       0.000671       0.000326      -0.156119       0.134549      -0.101361       0.044841       0.056521             21.309581      24.703235      -0.443372       0.005375      19.675532       0.007150      19.549976           0.000015
            5              C       6.421164       3.298441       4.291706      -0.087935      37.240788 0.49340422E+03  0.11922141E+05                                 9.576899                            7.336496       0.116456       1.998087                    0.999590      29.845031      85.787050       0.619654       0.409078      -1.073485       0.033134      -0.009948      -0.004514       0.034889      -0.022394       0.002619      -0.006045       0.025301       0.037803      -0.032363       0.009978       0.022386             10.958686      10.405716       0.362294      -0.116078      17.525462       0.304152       4.944881           0.000003
            6              C      12.189492       6.638752       6.286554       0.684052      22.573352 0.21960269E+03  0.44274985E+04                                 7.499873                            5.352948      -0.162278       2.025854                    0.999040      21.378064      60.180039       0.620877       0.489305      -1.004829      -0.020548       0.039205      -0.062106       0.076265       0.031268      -0.004170       0.086906      -0.108434      -0.079044      -0.087130      -0.035897       0.123026              9.055951      10.278113      -1.348002       1.010188       6.492335      -3.745801      10.397405          -0.000026
            7              C      12.693824       5.847358       7.494939      -0.050174      37.873557 0.46150928E+03  0.10960094E+05                                 9.846397                            7.173358      -0.049931       1.980360                    0.999063      28.112693      79.953540       0.616846       0.418115      -1.068281       0.025037      -0.035113       0.051419       0.067110       0.005891       0.004135       0.008246      -0.048212       0.040417      -0.031774       0.006952       0.024822             11.954860      11.544553      -1.768506       1.305716       8.840628      -6.318664      15.479399           0.000040
            8              C      11.702606       5.489179       8.431205      -0.095012      37.224997 0.49442203E+03  0.11926768E+05                                 9.510047                            7.300073       0.148312       2.005881                    0.999505      29.783057      84.928220       0.628193       0.404192      -1.079073       0.030159      -0.003832       0.002051       0.030470      -0.003391       0.006152       0.015098       0.005534      -0.059745      -0.027858       0.013347       0.014511             10.867050      10.320920      -1.228595       0.569954       8.104747      -5.366918      14.175482           0.000009
            9              C       5.291983       5.582869       7.622752      -0.081999      36.653734 0.49375269E+03  0.11963749E+05                                 9.568147                            7.401810       0.149704       2.013032                    0.999601      29.858905      86.679626       0.607506       0.416100      -1.066150      -0.025876      -0.004202       0.020657       0.033375       0.018598      -0.020399       0.008978      -0.022025       0.006833      -0.035718       0.014555       0.021163             10.888233      10.822525      -1.382707       0.605701       8.178291      -5.125627      13.663883           0.000013
           10              C       8.848427       1.883550       4.291706      -0.087891      37.252955 0.49353754E+03  0.11926548E+05                                 9.579988                            7.338122       0.114935       1.997620                    0.999591      29.848789      85.811041       0.619485       0.409148      -1.073405      -0.033743       0.010317      -0.004904       0.035624      -0.021972      -0.002007       0.005920       0.025267       0.036977      -0.031896       0.010256       0.021640             10.962540      10.410980       0.363608       0.116880      17.530193      -0.303208       4.946448           0.000006
           11              C       7.442815       8.907221       6.286554       0.685033      22.577127 0.21955764E+03  0.44266604E+04                                 7.502928                            5.353722      -0.160253       2.026351                    0.999031      21.378104      60.193828       0.620560       0.489547      -1.004637       0.021618      -0.039241      -0.061552       0.076130       0.030661       0.004606      -0.087284      -0.108731      -0.080107      -0.087553      -0.035728       0.123281              9.062651      10.278233      -1.348811      -1.010142       6.498843       3.752648      10.410877          -0.000025
           12              C       6.938476       9.698614       7.494939      -0.050983      37.984490 0.46253812E+03  0.10991056E+05                                 9.866439                            7.181837      -0.053530       1.978737                    0.999088      28.144254      80.076882       0.616395       0.418172      -1.068205      -0.024652       0.034669       0.051624       0.066893       0.006042      -0.003598      -0.008934      -0.048913       0.042622      -0.032433       0.006740       0.025694             11.988953      11.558128      -1.775784      -1.315628       8.869513       6.349171      15.539217           0.000045
           13              C       7.929690      10.056794       8.431205      -0.096561      37.277248 0.49572321E+03  0.11966634E+05                                 9.519612                            7.310541       0.149928       2.005799                    0.999516      29.825169      85.092818       0.627599       0.404288      -1.078953      -0.028563       0.004535       0.001285       0.028949      -0.004039      -0.006054      -0.015445       0.005776      -0.060990      -0.028481       0.013043       0.015438             10.875356      10.319686      -1.224644      -0.562387       8.113006       5.373888      14.193376           0.000003
           14              C      14.340317       9.963103       7.622752      -0.077637      36.682425 0.49072515E+03  0.11870703E+05                                 9.570651                            7.378251       0.141996       2.012078                    0.999581      29.758419      86.282696       0.608651       0.416006      -1.066338       0.026710       0.006679       0.023684       0.036318       0.017608       0.019816      -0.007102      -0.021954       0.007718      -0.033928       0.013057       0.020871             10.910845      10.787383      -1.370400      -0.594455       8.202044       5.165866      13.743108           0.000004
           15              C       8.848423       3.298441       4.297891      -0.087792      37.273272 0.49387646E+03  0.11937453E+05                                 9.586765                            7.343447       0.115068       1.997606                    0.999574      29.853549      85.850146       0.618871       0.409461      -1.073140      -0.032837      -0.011390       0.004431       0.035038       0.022488       0.003278       0.005359       0.023683       0.036842      -0.031748       0.009352       0.022396             10.970521      10.416021      -0.367723      -0.117020      17.545671      -0.303413       4.949871           0.000002
           16              C      11.805581       6.638753       2.303043       0.681141      22.633245 0.22018324E+03  0.44420975E+04                                 7.512120                            5.359303      -0.157184       2.026891                    0.999099      21.409554      60.286699       0.620638       0.489174      -1.004904       0.019622       0.039255       0.062386       0.076276      -0.031229      -0.004246      -0.088108      -0.110290      -0.080689      -0.088200      -0.036556       0.124756              9.074700      10.291112       1.351234       1.012660       6.506792       3.759076      10.426196          -0.000026
           17              C      11.301252       5.847359       1.094658      -0.052001      38.002923 0.46276457E+03  0.10998290E+05                                 9.871189                            7.184746      -0.058894       1.977200                    0.999037      28.152581      80.119407       0.616094       0.418306      -1.068070      -0.023412      -0.034412      -0.050359       0.065332      -0.005363       0.004940      -0.007905      -0.050067       0.043168      -0.033157       0.008028       0.025128             11.995749      11.562175       1.776872       1.317169       8.874339       6.354029      15.550733           0.000043
           18              C       3.566972       5.489180       0.158392      -0.093349      37.157839 0.49370225E+03  0.11905405E+05                                 9.499527                            7.295307       0.151116       2.006965                    0.999510      29.762824      84.864097       0.628310       0.404253      -1.079002      -0.030513      -0.004953      -0.002741       0.031034       0.003806       0.006092      -0.014330       0.006857      -0.060686      -0.027655       0.012412       0.015242             10.852163      10.303201       1.223404       0.562289       8.094437       5.358907      14.158849           0.000005
           19              C       9.977594       5.582870       0.966845      -0.078798      36.772612 0.49224745E+03  0.11917663E+05                                 9.588601                            7.392071       0.138754       2.010439                    0.999574      29.805006      86.476130       0.607741       0.416275      -1.066084       0.027879      -0.004238      -0.021117       0.035230      -0.017649      -0.019877      -0.007376      -0.021446       0.005418      -0.033904       0.012917       0.020988             10.932031      10.806467       1.375619       0.600291       8.218342       5.177514      13.771283           0.000007
           20              C       6.421167       1.883550       4.297891      -0.087444      37.246154 0.49348380E+03  0.11924964E+05                                 9.579785                            7.338775       0.116874       1.998160                    0.999564      29.844618      85.798953       0.619322       0.409266      -1.073324       0.032336       0.011531       0.005001       0.034693       0.022665      -0.002295      -0.006695       0.023642       0.037580      -0.032291       0.009884       0.022407             10.962131      10.407613      -0.365666       0.116117      17.532435       0.304165       4.946346           0.000006
           21              C       7.826748       8.907221       2.303043       0.683166      22.603009 0.21995550E+03  0.44363571E+04                                 7.505600                            5.356670      -0.153401       2.028221                    0.999091      21.396675      60.242751       0.620766       0.489200      -1.004890      -0.021870      -0.040499       0.062179       0.077361      -0.031144       0.004621       0.087625      -0.108278      -0.081370      -0.088199      -0.035386       0.123585              9.062954      10.285330       1.348596      -1.010461       6.496886      -3.749467      10.406648          -0.000025
           22              C       8.331083       9.698615       1.094658      -0.049312      37.861296 0.46133900E+03  0.10956235E+05                                 9.849461                            7.175852      -0.059081       1.977727                    0.999082      28.102749      79.954433       0.616179       0.418560      -1.067880       0.024449       0.034873      -0.051821       0.067077      -0.005794      -0.004688       0.007394      -0.049319       0.041205      -0.032520       0.008097       0.024423             11.958065      11.549940       1.769472      -1.306600       8.842210      -6.319269      15.482044           0.000042
           23              C       7.339868      10.056795       0.158392      -0.095269      37.199147 0.49434435E+03  0.11924326E+05                                 9.505186                            7.299084       0.155401       2.008028                    0.999522      29.781703      84.920002       0.628295       0.404146      -1.079113       0.028094       0.003587      -0.001277       0.028351       0.003762      -0.006037       0.014606       0.006077      -0.061323      -0.027933       0.012805       0.015128             10.859882      10.314805       1.223882      -0.562786       8.098241      -5.362092      14.166600           0.000007
           24              C       9.654741       9.963104       0.966845      -0.080652      36.619982 0.49314629E+03  0.11945603E+05                                 9.564222                            7.399240       0.145017       2.012082                    0.999616      29.836002      86.605802       0.607357       0.416322      -1.065988      -0.025709       0.004853      -0.019843       0.032836      -0.018110       0.019527       0.007558      -0.021951       0.005891      -0.034116       0.012953       0.021163             10.883628      10.821052       1.384175      -0.608485       8.174540      -5.121922      13.655291           0.000009
           25              C      11.029767       7.065540      12.887488      -0.088041      37.248405 0.49351852E+03  0.11925711E+05                                 9.578331                            7.337433       0.116124       1.997931                    0.999590      29.849515      85.805608       0.619597       0.409087      -1.073468      -0.033144       0.009938       0.004429       0.034884      -0.022411       0.002689      -0.005960       0.025306       0.037628      -0.032332       0.009914       0.022417             10.958464      10.408921       0.362301      -0.116610      17.520514       0.303276       4.945956           0.000003
           26              C       5.261439       3.725229      10.892640       0.683790      22.614950 0.21980153E+03  0.44329935E+04                                 7.512343                            5.357115      -0.167175       2.024236                    0.999038      21.393792      60.255866       0.620265       0.489624      -1.004556       0.020641      -0.038992       0.061989       0.076086       0.031505      -0.004226       0.086941      -0.109336      -0.078350      -0.087173      -0.036225       0.123398              9.077545      10.292663      -1.364623       1.036838       6.512055      -3.760214      10.427918          -0.000026
           27              C       4.757107       4.516623       9.684255      -0.047287      38.043919 0.46032142E+03  0.10923986E+05                                 9.873952                            7.163246      -0.060784       1.977526                    0.998988      28.068655      79.778991       0.617442       0.418013      -1.068430      -0.024435       0.035871      -0.052695       0.068268       0.006068       0.003672       0.007043      -0.047829       0.043174      -0.032037       0.008446       0.023592             12.015432      11.532481      -1.758364       1.295232       8.893011      -6.387474      15.620804           0.000047
           28              C       5.748325       4.874802       8.747989      -0.094000      37.081471 0.49511492E+03  0.11948351E+05                                 9.486080                            7.307510       0.141204       2.003377                    0.999499      29.795847      84.997951       0.627538       0.404449      -1.078839      -0.030550       0.001512       0.002321       0.030676      -0.003667       0.005885       0.015006       0.006623      -0.060698      -0.028049       0.012936       0.015113             10.803893      10.404444      -1.059850       0.240207       7.989018      -5.230462      14.018218          -0.000002
           29              C      12.158948       4.781112       9.556442      -0.078679      36.802734 0.49225386E+03  0.11917735E+05                                 9.594603                            7.391887       0.139053       2.010511                    0.999570      29.800098      86.458712       0.607783       0.416249      -1.066112       0.025376       0.005374      -0.022263       0.034183       0.018208      -0.020487       0.007494      -0.020040       0.008249      -0.034581       0.013211       0.021370             10.943524      10.816583      -1.372564       0.593831       8.224891      -5.185044      13.789096           0.000002
           30              C       8.602504       8.480431      12.887488      -0.087932      37.251311 0.49357182E+03  0.11927629E+05                                 9.579790                            7.338413       0.114790       1.997556                    0.999591      29.850327      85.817451       0.619466       0.409152      -1.073398       0.033760      -0.010289       0.005062       0.035654      -0.022005      -0.002014       0.006114       0.025226       0.037040      -0.031955       0.010211       0.021743             10.960822      10.408675       0.364686       0.116733      17.527274      -0.305878       4.946517           0.000007
           31              C      10.008116       1.456760      10.892640       0.684880      22.580351 0.21955623E+03  0.44265952E+04                                 7.503647                            5.353587      -0.159254       2.026719                    0.999033      21.377540      60.190664       0.620593       0.489525      -1.004655      -0.021555       0.039243       0.061503       0.076074       0.030550       0.004537      -0.087296      -0.108912      -0.079993      -0.087452      -0.035882       0.123334              9.064355      10.274757      -1.346138      -1.011227       6.500418       3.756091      10.417892          -0.000025
           32              C      10.512455       0.665367       9.684255      -0.050349      37.996968 0.46223418E+03  0.10981855E+05                                 9.868642                            7.179551      -0.054547       1.978571                    0.999074      28.132444      80.031933       0.616494       0.418181      -1.068216       0.024754      -0.034744      -0.051609       0.066958       0.005961      -0.003632      -0.008916      -0.048868       0.042406      -0.032362       0.006716       0.025646             11.995211      11.563036      -1.782320      -1.327808       8.874497       6.354454      15.548099           0.000043
           33              C       9.521241       0.307187       8.747989      -0.096068      37.290422 0.49549058E+03  0.11959570E+05                                 9.522000                            7.308979       0.148694       2.005526                    0.999508      29.816753      85.062604       0.627649       0.404305      -1.078946       0.028684      -0.004706      -0.001398       0.029101      -0.004150      -0.006143      -0.015227       0.005864      -0.060835      -0.028335       0.012876       0.015459             10.880919      10.325790      -1.230821      -0.572888       8.116630       5.377691      14.200338           0.000007
           34              C       3.110614       0.400878       9.556442      -0.077094      36.641307 0.49052448E+03  0.11864665E+05                                 9.563331                            7.377193       0.141150       2.011947                    0.999573      29.750651      86.256579       0.608637       0.416057      -1.066302      -0.026982      -0.006358      -0.023077       0.036070       0.017664       0.019890      -0.006932      -0.021843       0.007562      -0.033922       0.012871       0.021050             10.895955      10.825205      -1.371380      -0.584301       8.179784       5.131612      13.682877           0.000007
           35              C       8.602508       7.065540      12.881303      -0.087820      37.271020 0.49390322E+03  0.11938310E+05                                 9.586499                            7.343723       0.115122       1.997613                    0.999574      29.854689      85.855308       0.618847       0.409470      -1.073130       0.032855       0.011363      -0.004609       0.035069       0.022516       0.003272       0.005559       0.023652       0.036938      -0.031805       0.009310       0.022495             10.968659      10.413610      -0.368046      -0.116706      17.542548      -0.306073       4.949820           0.000001
           36              C       5.645350       3.725228      14.876151       0.680946      22.638738 0.22020419E+03  0.44426509E+04                                 7.513469                            5.359557      -0.156579       2.027110                    0.999102      21.411179      60.293269       0.620620       0.489174      -1.004898      -0.019588      -0.039241      -0.062331       0.076215      -0.031130      -0.004185      -0.088104      -0.110494      -0.080501      -0.088086      -0.036715       0.124801              9.077257      10.287952       1.348957       1.013855       6.508864       3.762823      10.434954          -0.000026
           37              C       6.149679       4.516622      16.084536      -0.051410      38.021656 0.46252968E+03  0.10991202E+05                                 9.874584                            7.183119      -0.059883       1.977011                    0.999026      28.143100      80.084313       0.616145       0.418329      -1.068066       0.023473       0.034517       0.050376       0.065423      -0.005236       0.005052      -0.007876      -0.050073       0.043029      -0.033135       0.008044       0.025091             12.003715      11.568442       1.783800       1.329628       8.880351       6.360312      15.562351           0.000044
           38              C      13.883959       4.874801      17.020802      -0.092820      37.166735 0.49340371E+03  0.11896320E+05                                 9.501002                            7.293096       0.150252       2.006841                    0.999502      29.752504      84.825940       0.628410       0.404252      -1.079010       0.030592       0.005150       0.002900       0.031158       0.003867       0.006085      -0.014084       0.006922      -0.060361      -0.027412       0.012159       0.015253             10.856633      10.308479       1.229331       0.572428       8.097330       5.361987      14.164090           0.000003
           39              C       7.473337       4.781111      16.212349      -0.078575      36.732187 0.49208051E+03  0.11912577E+05                                 9.581016                            7.390678       0.137842       2.010250                    0.999575      29.798290      86.452054       0.607817       0.416259      -1.066097      -0.028363       0.004215       0.020879       0.035470      -0.017554      -0.019777      -0.007327      -0.021030       0.005208      -0.033652       0.012774       0.020878             10.916905      10.844085       1.376542       0.589900       8.195426       5.143011      13.711205           0.000006
           40              C      11.029764       8.480431      12.881303      -0.087563      37.254956 0.49362051E+03  0.11929251E+05                                 9.581477                            7.339926       0.116398       1.997953                    0.999564      29.849917      85.821423       0.619248       0.409281      -1.073300      -0.032348      -0.011517      -0.004947       0.034692       0.022689      -0.002353      -0.006624       0.023643       0.037403      -0.032265       0.009826       0.022439             10.962212      10.410869      -0.365886       0.116413      17.528107       0.303104       4.947660           0.000006
           41              C       9.624183       1.456760      14.876151       0.682850      22.651889 0.22019854E+03  0.44430619E+04                                 7.520078                            5.361646      -0.159385       2.026212                    0.999089      21.416083      60.335192       0.620048       0.489568      -1.004571       0.021952       0.040291      -0.062074       0.077191      -0.031341       0.004619       0.087706      -0.109246      -0.080663      -0.088213      -0.035804       0.124017              9.087775      10.300919       1.365100      -1.037222       6.519531      -3.766451      10.442876          -0.000025
           42              C       9.119848       0.665366      16.084536      -0.046196      38.062647 0.46013754E+03  0.10919632E+05                                 9.882265                            7.165756      -0.071821       1.974329                    0.998990      28.056550      79.770889       0.616763       0.418473      -1.068029      -0.023945      -0.035696       0.053228       0.068417      -0.005831      -0.004341       0.006012      -0.048811       0.044253      -0.032747       0.009775       0.022972             12.028114      11.547803       1.767357      -1.308071       8.902423      -6.394706      15.634116           0.000046
           43              C      10.111063       0.307186      17.020802      -0.093926      37.052982 0.49455317E+03  0.11931005E+05                                 9.479853                            7.302244       0.147053       2.005367                    0.999519      29.779719      84.929102       0.627930       0.404325      -1.078958      -0.028924      -0.001395      -0.002616       0.029076       0.004196      -0.005484       0.014042       0.007267      -0.062170      -0.027706       0.011750       0.015956             10.797303      10.403356       1.061404      -0.242592       7.983119      -5.225154      14.005432           0.000001
           44              C       7.796190       0.400877      16.212349      -0.076803      36.719902 0.49132178E+03  0.11889729E+05                                 9.581110                            7.386215       0.134287       2.009600                    0.999580      29.768558      86.352081       0.607842       0.416399      -1.065998       0.025601      -0.005711       0.021070       0.033645      -0.017685       0.019740       0.006015      -0.019667       0.007014      -0.032957       0.011500       0.021457             10.921896      10.850692       1.373772      -0.584665       8.196207      -5.146530      13.718790           0.000003
           45              C       7.634789       5.458502       4.294799       0.682888      22.906986 0.22415253E+03  0.45528123E+04                                 7.637533                            5.445472      -0.291933       1.980783                    0.998698      21.685606      61.729579       0.607871       0.496088      -0.999099       0.000076       0.074709      -0.000751       0.074712      -0.000169      -0.039918      -0.000330       0.059527       0.301806      -0.080066      -0.032507       0.112573              9.246577       9.505772      -0.000685       0.852887      13.680146      -0.000269       4.553813          -0.000027
           46              C       7.634792       3.949713       4.294799      -0.044859      38.139357 0.45243343E+03  0.10701826E+05                                 9.916642                            7.115314      -0.099615       1.968380                    0.998947      27.950774      79.589275       0.617075       0.419628      -1.066271       0.000749      -0.062564       0.000159       0.062569       0.000189       0.016396      -0.000364      -0.034303       0.107077      -0.038617      -0.000695       0.039313             12.152800      10.844135      -0.001704      -0.191253      20.625580       0.000735       4.988684           0.000046
           47              C      11.997529      10.087471       4.294799       0.681012      22.938491 0.22451108E+03  0.45616867E+04                                 7.641982                            5.448175      -0.295364       1.979437                    0.998717      21.704206      61.783105       0.608027       0.495788      -0.999301       0.000654      -0.074982      -0.000033       0.074985       0.000056       0.039426       0.000168       0.058809       0.301217      -0.079607      -0.032494       0.112102              9.252338       9.511572       0.000724      -0.853351      13.689373      -0.000590       4.556069          -0.000027
           48              C       7.634798       1.232277       4.294799      -0.044454      38.140733 0.45242113E+03  0.10701847E+05                                 9.918499                            7.116380      -0.103705       1.967062                    0.998954      27.950192      79.598128       0.616856       0.419765      -1.066146      -0.000979       0.062352       0.000179       0.062359      -0.000089      -0.015662       0.000095      -0.034937       0.106597      -0.038546      -0.000298       0.038844             12.155343      10.846176       0.000613       0.191277      20.630405       0.000344       4.989447           0.000044
           49              C       9.816142       4.905479      12.884395       0.682772      22.907167 0.22416045E+03  0.45529812E+04                                 7.637418                            5.445425      -0.290929       1.981115                    0.998701      21.685406      61.727634       0.607902       0.496062      -0.999119      -0.000004      -0.074696       0.000543       0.074698      -0.000188      -0.039827      -0.000410       0.059410       0.301814      -0.080010      -0.032511       0.112521              9.245406       9.503800      -0.000321       0.851746      13.679226       0.000614       4.553191          -0.000028
           50              C       9.816139       6.414268      12.884395      -0.044776      38.133837 0.45235713E+03  0.10699587E+05                                 9.915788                            7.114718      -0.099796       1.968337                    0.998947      27.949544      79.584592       0.617100       0.419629      -1.066269      -0.000749       0.062555      -0.000416       0.062561       0.000169       0.016449      -0.000244      -0.034306       0.107289      -0.038671      -0.000728       0.039399             12.150016      10.842685      -0.001548      -0.191494      20.619380      -0.000768       4.987981           0.000047
           51              C       5.453402       0.276510      12.884395       0.680828      22.940800 0.22454309E+03  0.45624906E+04                                 7.642366                            5.448422      -0.294125       1.979809                    0.998720      21.705999      61.788839       0.608038       0.495762      -0.999316      -0.000624       0.074968       0.000160       0.074971       0.000057       0.039356       0.000081       0.058723       0.301072      -0.079540      -0.032477       0.112018              9.251922       9.509396       0.000293      -0.852469      13.690066      -0.000362       4.556304          -0.000028
           52              C       9.816133       9.131704      12.884395      -0.044405      38.140286 0.45239917E+03  0.10701284E+05                                 9.918695                            7.116320      -0.104206       1.966894                    0.998953      27.950838      79.601901       0.616839       0.419779      -1.066128       0.000977      -0.062345       0.000027       0.062353      -0.000084      -0.015726       0.000175      -0.034931       0.106717      -0.038586      -0.000322       0.038908             12.154194      10.845679       0.000811       0.191614      20.627398      -0.001273       4.989506           0.000044
           53              O       8.667886       6.045933       4.649377      -0.659439      46.522956 0.64773452E+03  0.16352686E+05                                10.361336                            7.946786      -0.011577       2.021998                    0.996864      29.414922      79.857195       0.663585       0.365609      -1.131100      -0.055101      -0.064065       0.006229       0.084730       0.017838      -0.016770       0.014263       0.087653       0.219263      -0.085751       0.008018       0.077733             12.273863      15.430700       6.714323       1.094120      14.465611       1.046435       6.925279           0.000003
           54              O      11.015912       6.935577       6.170079      -0.618234      43.399727 0.56981073E+03  0.13913038E+05                                 9.867937                            7.419548       0.103871       2.079816                    0.996737      28.102515      74.702164       0.692403       0.362289      -1.135209       0.049959      -0.022863       0.045018       0.071030       0.005575       0.004595       0.070119      -0.028931      -0.154249      -0.089389       0.010518       0.078870             11.871881      17.957119      -3.752549       4.582128       7.800519      -2.516062       9.858005           0.000003
           55              O       4.324764       6.940137       5.426564      -0.689825      50.010370 0.73389979E+03  0.19110865E+05                                10.837362                            8.478500      -0.071086       1.990307                    0.996784      30.333020      83.566772       0.640369       0.367310      -1.130071      -0.059113      -0.042336       0.070274       0.101120       0.030305      -0.015958       0.070712      -0.064025      -0.047465      -0.080598      -0.009838       0.090436             12.575196      13.725581       2.478928      -5.263356       9.049875      -4.062079      14.950131           0.000001
           56              O      10.964430       9.500041       4.649377      -0.657748      46.427330 0.64613453E+03  0.16302987E+05                                10.350198                            7.939155      -0.013645       2.021917                    0.996875      29.383122      79.760511       0.663598       0.365811      -1.130891       0.056697       0.065104       0.005462       0.086503       0.018707       0.016284      -0.014322       0.086690       0.220957      -0.085936       0.007915       0.078021             12.259733      15.411234       6.706870      -1.096799      14.450274      -1.047427       6.917692           0.000002
           57              O       8.616396       8.610396       6.170079      -0.618847      43.392734 0.56975904E+03  0.13910796E+05                                 9.864772                            7.417512       0.105510       2.080281                    0.996777      28.102716      74.688420       0.692770       0.362123      -1.135393      -0.048762       0.023184       0.044757       0.070132       0.005685      -0.004564      -0.070302      -0.029348      -0.154089      -0.089458       0.010270       0.079188             11.868247      17.945467      -3.753396      -4.583378       7.801103       2.517514       9.858170           0.000003
           58              O       6.582047       8.605836       5.426564      -0.690435      50.065581 0.73454734E+03  0.19131678E+05                                10.844309                            8.481057      -0.068986       1.990544                    0.996773      30.348416      83.614007       0.640415       0.367207      -1.130166       0.059869       0.042280       0.070147       0.101452       0.029792       0.015754      -0.071336      -0.063628      -0.050053      -0.080885      -0.009943       0.090828             12.588335      13.733792       2.481063       5.273015       9.057701       4.070845      14.973514           0.000001
           59              O       6.601689       6.045933       3.940220      -0.658832      46.464289 0.64682530E+03  0.16324556E+05                                10.354475                            7.942550      -0.012487       2.022129                    0.996943      29.399567      79.811751       0.663571       0.365733      -1.130966       0.055847      -0.064828      -0.005398       0.085736      -0.018165      -0.016573      -0.014046       0.085798       0.218998      -0.084952       0.007457       0.077495             12.264846      15.416619      -6.709268       1.096488      14.457365      -1.047251       6.920554           0.000003
           60              O       4.253659       6.935577       2.419518      -0.616286      43.297239 0.56826334E+03  0.13865038E+05                                 9.850796                            7.408078       0.106323       2.080920                    0.996777      28.069606      74.573360       0.693174       0.362154      -1.135380      -0.051698      -0.024188      -0.045499       0.072993      -0.004733       0.005760      -0.068909      -0.028049      -0.153627      -0.088401       0.010937       0.077464             11.850302      17.917675       3.747193       4.575610       7.790111       2.512433       9.843120           0.000003
           61              O      10.944807       6.940137       3.163033      -0.688671      49.956995 0.73253483E+03  0.19066136E+05                                10.830017                            8.470196      -0.068753       1.991243                    0.996801      30.309059      83.476222       0.640740       0.367274      -1.130117       0.059818      -0.042443      -0.070316       0.101607      -0.029975      -0.016418      -0.070532      -0.063195      -0.047750      -0.080649      -0.009204       0.089853             12.571567      13.712292      -2.477749      -5.266390       9.046007       4.065909      14.956401           0.000002
           62              O      13.030630       9.500041       3.940220      -0.659015      46.512382 0.64750910E+03  0.16345966E+05                                10.361042                            7.946462      -0.013038       2.021579                    0.996919      29.409388      79.845919       0.663450       0.365707      -1.130998      -0.055638       0.065165      -0.004823       0.085821      -0.018420       0.016397       0.014298       0.086785       0.219335      -0.085599       0.008029       0.077571             12.273723      15.430750      -6.714557      -1.093724      14.465198       1.045892       6.925221           0.000003
           63              O       6.653168       8.610397       2.419518      -0.618955      43.407749 0.56999315E+03  0.13918595E+05                                 9.868712                            7.420480       0.101728       2.078993                    0.996811      28.109453      74.723373       0.692396       0.362264      -1.135229       0.048840       0.023221      -0.044878       0.070275      -0.005282      -0.005326       0.069434      -0.030376      -0.152905      -0.088387       0.009593       0.078794             11.872378      17.955902       3.752569      -4.583269       7.801187      -2.516717       9.860043           0.000003
           64              O       8.687517       8.605837       3.163033      -0.688475      49.902259 0.73199570E+03  0.19047852E+05                                10.820157                            8.465902      -0.069374       1.991139                    0.996773      30.299530      83.430007       0.641061       0.367172      -1.130240      -0.060156       0.042511      -0.070263       0.101798      -0.030143       0.016697       0.070512      -0.062778      -0.049045      -0.081018      -0.008706       0.089724             12.553991      13.701966      -2.474835       5.255717       9.034540      -4.053853      14.925465           0.000001
           65              O       8.783045       4.318048      12.529817      -0.659040      46.480895 0.64710173E+03  0.16333423E+05                                10.356945                            7.944061      -0.013323       2.021627                    0.996833      29.409047      79.844434       0.663525       0.365716      -1.130969       0.055019       0.064055      -0.006581       0.084696       0.017817      -0.016669       0.014119       0.087749       0.219230      -0.085746       0.008081       0.077665             12.266902      15.417491       6.712559       1.092010      14.465055       1.046367       6.918160           0.000003
           66              O       6.435019       3.428404      11.009115      -0.618525      43.462883 0.57095722E+03  0.13949932E+05                                 9.879736                            7.429118       0.095689       2.076122                    0.996855      28.146125      74.875150       0.691569       0.362495      -1.134893      -0.050056       0.022830      -0.044661       0.070862       0.004928       0.005989       0.071503      -0.029340      -0.158509      -0.091504       0.011080       0.080424             11.881143      18.008095      -3.763775       4.595850       7.803883      -2.491719       9.831452           0.000003
           67              O       4.400667       3.423844      11.752630      -0.690427      50.073411 0.73473841E+03  0.19138573E+05                                10.847264                            8.483176      -0.071308       1.989914                    0.996799      30.351251      83.635622       0.640197       0.367295      -1.130058       0.059440       0.042143      -0.069967       0.101017       0.030401      -0.015975       0.070881      -0.064235      -0.047794      -0.080804      -0.009882       0.090686             12.593046      13.742541       2.476875      -5.267331       9.059892      -4.070891      14.976706           0.000002
           68              O       6.486501       0.863940      12.529817      -0.657871      46.448352 0.64647444E+03  0.16313775E+05                                10.353407                            7.941318      -0.015485       2.021219                    0.996863      29.388760      79.782287       0.663495       0.365818      -1.130881      -0.056710      -0.065003      -0.005400       0.086433       0.018659       0.016235      -0.014428       0.086650       0.220684      -0.085875       0.007944       0.077931             12.262652      15.416688       6.708129      -1.094808      14.452088      -1.044666       6.919180           0.000002
           69              O       8.834535       1.753585      11.009115      -0.618573      43.386135 0.56967515E+03  0.13908856E+05                                 9.865811                            7.418312       0.104675       2.080132                    0.996762      28.101992      74.697657       0.692513       0.362255      -1.135239       0.048671      -0.022852      -0.044699       0.069922       0.005610      -0.004537      -0.070411      -0.029372      -0.154287      -0.089591       0.010308       0.079282             11.869401      17.943121      -3.749429      -4.589669       7.799336       2.521349       9.865747           0.000003
           70              O      10.868884       1.758145      11.752630      -0.690326      50.069125 0.73454372E+03  0.19131550E+05                                10.844913                            8.481077      -0.069317       1.990399                    0.996788      30.348386      83.613710       0.640410       0.367211      -1.130163      -0.059947      -0.042283      -0.069941       0.101357       0.029873       0.015836      -0.071445      -0.063791      -0.049709      -0.081028      -0.009950       0.090978             12.588779      13.733883       2.488371       5.277494       9.061420       4.071283      14.971034           0.000001
           71              O      10.849242       4.318048      13.238974      -0.658993      46.484546 0.64714770E+03  0.16334770E+05                                10.357616                            7.944629      -0.012548       2.022026                    0.996947      29.404444      79.830750       0.663470       0.365742      -1.130956      -0.055897       0.064724       0.005358       0.085688      -0.018121      -0.016488      -0.014182       0.085692       0.219032      -0.084916       0.007430       0.077486             12.267745      15.422703      -6.710113       1.092753      14.457698      -1.043593       6.922833           0.000003
           72              O      13.197272       3.428404      14.759676      -0.616057      43.300067 0.56831083E+03  0.13867166E+05                                 9.853445                            7.409856       0.105335       2.080701                    0.996760      28.070804      74.591092       0.692850       0.362297      -1.135211       0.051601       0.023877       0.045446       0.072789      -0.004633       0.005722      -0.068996      -0.028048      -0.153827      -0.088519       0.010994       0.077524             11.853714      17.918600       3.743762       4.582937       7.789676       2.516443       9.852867           0.000003
           73              O       6.506124       3.423844      14.016161      -0.688576      49.972582 0.73272740E+03  0.19072590E+05                                10.832568                            8.471592      -0.069687       1.990853                    0.996819      30.312581      83.491778       0.640649       0.367298      -1.130087      -0.059951       0.042379       0.070081       0.101496      -0.030167      -0.016637      -0.070627      -0.063463      -0.047254      -0.080919      -0.009109       0.090028             12.574393      13.714796      -2.484715      -5.272777       9.050340       4.067955      14.958045           0.000002
           74              O       4.420301       0.863940      13.238974      -0.658659      46.481187 0.64702184E+03  0.16331286E+05                                10.358352                            7.944667      -0.014766       2.021196                    0.996887      29.404859      79.838906       0.663347       0.365817      -1.130865       0.055524      -0.065162       0.005083       0.085760      -0.018381       0.016269       0.014181       0.086853       0.219496      -0.085609       0.008053       0.077557             12.269320      15.420538      -6.714466      -1.090879      14.467631       1.045179       6.919790           0.000003
           75              O      10.797763       1.753584      14.759676      -0.619362      43.485293 0.57129611E+03  0.13960361E+05                                 9.882904                            7.431120       0.093217       2.075139                    0.996916      28.156744      74.910536       0.691500       0.362475      -1.134903      -0.048961      -0.023145       0.044454       0.070064      -0.004634      -0.006726       0.070895      -0.030804      -0.157254      -0.090608       0.010186       0.080422             11.885944      18.013807       3.765270      -4.598829       7.806900      -2.493874       9.837125           0.000003
           76              O       8.763414       1.758144      14.016161      -0.689177      49.984364 0.73316136E+03  0.19086342E+05                                10.832693                            8.472535      -0.069648       1.990568                    0.996813      30.324861      83.525712       0.640803       0.367163      -1.130213       0.060548      -0.042322       0.069893       0.101697      -0.030422       0.016987       0.070798      -0.063269      -0.049163      -0.081564      -0.008606       0.090170             12.574196      13.722732      -2.477367       5.267148       9.046419      -4.061162      14.953436           0.000002
           77              H       5.433916       3.868460       4.284319       0.114201       1.698993 0.14213537E+02  0.15862315E+03                                 2.213815                            2.092639      -1.157636       2.275369                    0.997335       4.024582      11.420066       0.475033       1.155361      -0.738635      -0.052838       0.028561      -0.001736       0.060088      -0.008247       0.000593       0.001009       0.024575      -0.074077      -0.024752      -0.002395       0.027147              2.251011       2.682971      -0.585269      -0.015349       2.337021       0.036693       1.733041          -0.000019
           78              H      10.614579       5.775639       8.247216       0.122537       1.651553 0.13677219E+02  0.15039058E+03                                 2.128010                            2.019452      -1.193457       2.259804                    0.997752       3.886968      10.763112       0.498176       1.118151      -0.748600      -0.056546       0.016242      -0.009914       0.059662      -0.006364      -0.001840      -0.007226       0.040174      -0.023532      -0.021259      -0.003750       0.025009              2.151653       2.769408      -0.301912       0.203409       1.783354      -0.168906       1.902197          -0.000019
           79              H       6.023356       5.934001       6.821858       0.110305       1.542522 0.12521545E+02  0.13776281E+03                                 2.206081                            2.059901      -1.324638       2.207294                    0.993597       4.307091      12.845953       0.438092       1.270768      -0.708797       0.038644       0.019038      -0.039186       0.058236       0.003402      -0.012334      -0.008849       0.032944      -0.008432      -0.019942      -0.004895       0.024837              2.282716       2.288789       0.228423      -0.638733       1.946770      -0.384971       2.612588          -0.000019
           80              H       9.835675       1.313531       4.284319       0.114454       1.699268 0.14215588E+02  0.15865669E+03                                 2.214310                            2.092983      -1.163053       2.273143                    0.997339       4.024726      11.422015       0.474914       1.155575      -0.738578       0.052582      -0.028586      -0.001978       0.059882      -0.008267      -0.000449      -0.000950       0.024752      -0.074028      -0.024725      -0.002496       0.027221              2.251626       2.684046      -0.585403       0.015596       2.337350      -0.036689       1.733483          -0.000019
           81              H       9.017630       9.770333       8.247216       0.122449       1.651158 0.13678168E+02  0.15038560E+03                                 2.126757                            2.018894      -1.191818       2.260618                    0.997696       3.884599      10.751791       0.498537       1.117456      -0.748806       0.056814      -0.016404      -0.010122       0.059995      -0.006133       0.002044       0.007310       0.040507      -0.023434      -0.021427      -0.003669       0.025096              2.149835       2.765007      -0.301437      -0.202757       1.782736       0.168888       1.901761          -0.000019
           82              H      13.608948       9.611972       6.821858       0.110832       1.548474 0.12559136E+02  0.13821336E+03                                 2.207807                            2.059918      -1.310564       2.212648                    0.993811       4.299181      12.803906       0.439283       1.266984      -0.709668      -0.038772      -0.018970      -0.038887       0.058098       0.003476       0.012512       0.009049       0.033132      -0.008036      -0.020204      -0.004870       0.025075              2.285541       2.291320       0.230619       0.643177       1.948502       0.385357       2.616801          -0.000018
           83              H       9.835756       3.868460       4.305278       0.114514       1.696244 0.14184128E+02  0.15820579E+03                                 2.210970                            2.090129      -1.152577       2.277391                    0.997301       4.020948      11.404844       0.475457       1.154981      -0.738730       0.052615       0.028422       0.001729       0.059826       0.008304       0.000567      -0.001057       0.024680      -0.073632      -0.024608      -0.002539       0.027147              2.248096       2.679331       0.583750      -0.015558       2.333569      -0.036599       1.731387          -0.000019
           84              H       4.654910       5.775640       0.342381       0.122176       1.655682 0.13722431E+02  0.15098521E+03                                 2.129975                            2.021586      -1.192518       2.259577                    0.997714       3.889599      10.767575       0.498446       1.116824      -0.748956       0.056900       0.016545       0.010470       0.060175       0.006179      -0.002239       0.007418       0.040974      -0.023436      -0.021724      -0.003621       0.025345              2.153249       2.770487       0.302427       0.203457       1.784997       0.169306       1.904262          -0.000019
           85              H       9.246220       5.934002       1.767739       0.110425       1.546649 0.12540848E+02  0.13793616E+03                                 2.204406                            2.057160      -1.299980       2.216722                    0.993845       4.295320      12.781114       0.440063       1.265437      -0.710017      -0.039200       0.018616       0.038954       0.058315      -0.003575      -0.012440       0.009113       0.032834      -0.008028      -0.020131      -0.004819       0.024949              2.281790       2.287585      -0.229841      -0.641149       1.945794       0.384135       2.611990          -0.000018
           86              H       5.433922       1.313531       4.305278       0.114140       1.698091 0.14203170E+02  0.15845882E+03                                 2.211721                            2.090840      -1.151711       2.277481                    0.997339       4.023459      11.410488       0.475650       1.154218      -0.738910      -0.052896      -0.028667       0.001581       0.060185       0.008162      -0.000772       0.000902       0.024763      -0.073339      -0.024505      -0.002552       0.027057              2.248791       2.680064       0.584247       0.015331       2.334626       0.036634       1.731684          -0.000019
           87              H       6.251929       9.770334       0.342381       0.121493       1.655178 0.13714385E+02  0.15087390E+03                                 2.129113                            2.020565      -1.189355       2.260591                    0.997746       3.893000      10.776022       0.498733       1.116350      -0.749039      -0.057234      -0.016339       0.010200       0.060388       0.006345       0.001937      -0.007503       0.040326      -0.023791      -0.021543      -0.003579       0.025122              2.152743       2.770691       0.302107      -0.203539       1.784131      -0.169303       1.903407          -0.000019
           88              H      10.386111       9.611972       1.767739       0.109594       1.544546 0.12537918E+02  0.13792829E+03                                 2.203849                            2.057997      -1.306369       2.213558                    0.993721       4.306068      12.824068       0.439524       1.266763      -0.709664       0.039039      -0.019029       0.039469       0.058685      -0.003534       0.012363      -0.008824       0.033051      -0.008357      -0.019946      -0.004985       0.024930              2.280285       2.286481      -0.228044       0.637696       1.944868      -0.384251       2.609506          -0.000019
           89              H      12.017015       6.495521      12.894875       0.114125       1.700070 0.14223036E+02  0.15875419E+03                                 2.214611                            2.093214      -1.158041       2.275078                    0.997336       4.025850      11.424213       0.475015       1.155224      -0.738664       0.052836      -0.028561       0.001737       0.060087      -0.008245       0.000601       0.001007       0.024601      -0.074145      -0.024774      -0.002393       0.027167              2.251880       2.684283      -0.585516      -0.015447       2.337318       0.036638       1.734038          -0.000019
           90              H       6.856071       4.627932       8.855359       0.123039       1.636025 0.13571560E+02  0.14892804E+03                                 2.116388                            2.013618      -1.187986       2.265814                    0.997498       3.858802      10.671607       0.498200       1.120355      -0.748290       0.059205      -0.011357       0.000905       0.060291      -0.005415      -0.004157      -0.007906       0.041846      -0.022358      -0.022578      -0.003071       0.025649              2.134501       2.784976      -0.274813       0.146177       1.758289      -0.137186       1.860238          -0.000019
           91              H      11.427575       4.429980      10.357336       0.111094       1.545152 0.12524511E+02  0.13777267E+03                                 2.207300                            2.059186      -1.318286       2.210609                    0.993689       4.296112      12.802755       0.438573       1.269584      -0.709122      -0.039224      -0.018937       0.039202       0.058600       0.003405      -0.012379      -0.008895       0.033118      -0.008505      -0.020046      -0.004903       0.024949              2.285299       2.290424       0.230469      -0.642546       1.948374      -0.385562       2.617099          -0.000018
           92              H       7.615256       9.050450      12.894875       0.114468       1.699202 0.14215959E+02  0.15866267E+03                                 2.214300                            2.093054      -1.163052       2.273149                    0.997341       4.024735      11.422297       0.474889       1.155622      -0.738567      -0.052582       0.028610       0.002029       0.059896      -0.008286      -0.000455      -0.000923       0.024757      -0.074019      -0.024720      -0.002513       0.027233              2.251420       2.683585      -0.585048       0.015656       2.337096      -0.036929       1.733577          -0.000019
           93              H       8.433301       0.593648       8.931978       0.122564       1.651604 0.13680904E+02  0.15042700E+03                                 2.127413                            2.019303      -1.191469       2.260823                    0.997704       3.884613      10.753119       0.498397       1.117685      -0.748749      -0.056882       0.016411       0.010117       0.060060      -0.006138       0.002037       0.007314       0.040543      -0.023508      -0.021440      -0.003686       0.025126              2.150586       2.766455      -0.301546      -0.203033       1.782989       0.168803       1.902315          -0.000019
           94              H       3.851188       0.747035      10.350980       0.110873       1.547756 0.12556824E+02  0.13816449E+03                                 2.206535                            2.059363      -1.304052       2.215840                    0.993741       4.292558      12.777938       0.439514       1.266535      -0.709818       0.040153       0.018368       0.038340       0.058478       0.003478       0.012451       0.009044       0.033475      -0.008458      -0.020303      -0.004877       0.025180              2.283458       2.297694       0.231022       0.646077       1.944481       0.379646       2.608200          -0.000019
           95              H       7.615175       6.495521      12.873916       0.114525       1.696228 0.14185012E+02  0.15821887E+03                                 2.210995                            2.090230      -1.152603       2.277378                    0.997302       4.021033      11.405376       0.475432       1.155020      -0.738720      -0.052616      -0.028445      -0.001782       0.059840       0.008325       0.000571      -0.001028       0.024691      -0.073618      -0.024601      -0.002561       0.027161              2.247923       2.678918       0.583462      -0.015576       2.333370      -0.036815       1.731482          -0.000019
           96              H      12.796021       4.588341      16.836813       0.122302       1.656100 0.13725103E+02  0.15102823E+03                                 2.130784                            2.022124      -1.192039       2.259873                    0.997720       3.889599      10.769519       0.498233       1.117201      -0.748862      -0.056963      -0.016547      -0.010458       0.060232       0.006188      -0.002229       0.007438       0.041006      -0.023461      -0.021752      -0.003614       0.025366              2.154164       2.772177       0.302549       0.203736       1.785370       0.169232       1.904945          -0.000019
           97              H       8.213916       4.434954      15.417811       0.110951       1.544295 0.12524404E+02  0.13772622E+03                                 2.203925                            2.057285      -1.306932       2.214961                    0.993779       4.288221      12.763520       0.439525       1.267253      -0.709679       0.040226      -0.018092      -0.038198       0.058348      -0.003513      -0.012502       0.009021       0.033322      -0.008726      -0.020216      -0.004972       0.025189              2.280558       2.294822      -0.230360      -0.644443       1.942311       0.378663       2.604540          -0.000019
           98              H      12.017009       9.050450      12.873916       0.114078       1.699244 0.14213822E+02  0.15860703E+03                                 2.212647                            2.091552      -1.152244       2.277145                    0.997340       4.024860      11.415433       0.475594       1.154138      -0.738924       0.052896       0.028676      -0.001583       0.060190       0.008163      -0.000778       0.000899       0.024785      -0.073418      -0.024531      -0.002550       0.027080              2.249773       2.681535       0.584483       0.015328       2.335019       0.036452       1.732764          -0.000019
           99              H      11.218809       0.554057      16.913432       0.122333       1.640822 0.13618681E+02  0.14955902E+03                                 2.119379                            2.016146      -1.187497       2.265317                    0.997477       3.865035      10.689263       0.498297       1.119283      -0.748548       0.059623       0.011167      -0.001189       0.060672       0.005648       0.004316      -0.008013       0.042130      -0.022412      -0.022848      -0.003026       0.025874              2.137714       2.790076       0.275566      -0.146615       1.760431      -0.137548       1.862633          -0.000019
          100              H       7.055614       0.747034      15.417811       0.110407       1.548535 0.12562012E+02  0.13823793E+03                                 2.207452                            2.059947      -1.301706       2.216493                    0.993641       4.293871      12.783236       0.439394       1.266730      -0.709780      -0.040845       0.018427      -0.038936       0.059362      -0.003474       0.012248      -0.008957       0.033729      -0.008898      -0.020286      -0.004846       0.025132              2.284648       2.298442      -0.231166       0.646114       1.945450      -0.380308       2.610052          -0.000019

******************************************************
Auxiliary information for the entire system
The total spin magnetic moment of the unit cell is   0.000002
The total net atomic charge of the unit cell is   0.000003
Accuracy of reproducing the electrostatic potential in the unit cell:
  The inner radius (bohr) =    5.0000
  The outer radius (bohr) =   12.0000
  Valid grid points have density less than (e/(bohr^3)) =    0.0001
  The number of valid grid points were=        14321
  The rms potential error without charges in kcal/mol is=      1.67754
  The rms potential error with partial charges in kcal/mol is=      0.52400
  The RRMSE value at monopole order=      0.31236
  The rms potential error with partial charges and cloud penetration in kcal/mol is=      0.52384
  The RRMSE value at monopole order with cloud penetration is=      0.31227
  The rms potential error with partial charges and atomic dipoles in kcal/mol is=      0.33051
  The RRMSE value at dipole order=      0.19702
  The rms potential error with partial charges, atomic dipoles and cloud penetration in kcal/mol is=      0.32920
  The RRMSE value at dipole order with cloud penetration=      0.19624

******************************************************
The electron densities and ab initio electrostatic potential were computed in VASP using the PBE functional and
projector augmented wave method. See the main text of the journal article for a description of computational details.
The atomic charges, dipoles, and quadrupoles were computed with the DDEC6 method as described in
(a) T. A. Manz and N. Gabaldon Limas, RSC Adv. 6 (2016) 47771-47801 DOI: 10.1039/c6ra04656h
(b) N. Gabaldon Limas and T. A. Manz, RSC Adv. 8 (2018) 2678-2707 DOI: 10.1039/c7ra11829e.
For each atom in the material, the electron cloud parameters were fit to the spherically averaged atom-in-material
electron density using radial positions for which this density was between 10^-4 and 10^-2 electrons per cubic bohr.
The polarizabilities, dispersion coefficients, and quantum Drude oscillator (QDO) parameters were fit using the MCLF method.
The magnetic structure of the system was optimized in VASP from the default ferromagnetic initial guess using spin polarization.
The atomic spin moments (ASMs) were computed on this optimized magnetic structure using the DDEC6 partition as inputs
to the method of T. A. Manz and D. S. Sholl, J. Chem. Theory Comput. 7 (2011) 4146-4164 DOI: 10.1021/ct200539n.
The RMSE and RRMSE were computed using a uniform grid with Ewald summation.
