# Supplementary material for: A collection of forcefield precursors for metal–organic frameworks
Source: RSC Adv. 2019 Nov 13;9(63):36492–507. doi: 10.1039/c9ra07327b (PMC9075174; doi:10.1039/c9ra07327b)
Supplement: RA-009-C9RA07327B-s4269 [file RA-009-C9RA07327B-s4269.xyz]

  100
jmolscript: load "" {1 1 1} spacegroup "x,y,z" unitcell [{      8.715700     0.000000     0.000000 }, {      4.357843    10.361481     0.000000 }, {      4.357769    -0.000023    17.182510 }]
Sc     9.805135     7.771105     4.658178     1.864415
Sc     5.447289     7.771105     3.933077     1.863787
Sc     7.626177     2.590353    12.524332     1.864697
Sc    11.984023     2.590353    13.249433     1.864069
C      6.408283     3.286034     4.291504    -0.084372
C     12.204560     6.623465     6.315603     0.680340
C     12.656029     5.832468     7.491918    -0.043265
C     11.697297     5.497376     8.445547    -0.087939
C      5.284289     5.586900     7.630409    -0.084218
C      8.844148     1.894695     4.291504    -0.084491
C      7.405694     8.918740     6.315603     0.681718
C      6.954215     9.709734     7.491918    -0.043443
C      7.912937    10.044823     8.445547    -0.087776
C     14.325953     9.955301     7.630409    -0.083339
C      8.844147     3.286034     4.299751    -0.087029
C     11.763565     6.623470     2.275652     0.677968
C     11.312098     5.832476     1.099337    -0.044933
C      3.555130     5.497387     0.145708    -0.087747
C      9.968138     5.586909     0.960846    -0.081197
C      6.408284     1.894695     4.299751    -0.086354
C      7.846728     8.918745     2.275652     0.678176
C      8.298206     9.709742     1.099337    -0.043278
C      7.339483    10.044834     0.145708    -0.088248
C      9.642168     9.955310     0.960846    -0.084105
C     11.023029     7.075424    12.891006    -0.084452
C      5.226752     3.737993    10.866907     0.679991
C      4.775283     4.528990     9.690592    -0.041062
C      5.734015     4.864082     8.736963    -0.086611
C     12.147023     4.774558     9.552101    -0.081370
C      8.587164     8.466763    12.891006    -0.084525
C     10.025618     1.442718    10.866907     0.681539
C     10.477097     0.651724     9.690592    -0.042378
C      9.518375     0.316635     8.736963    -0.087537
C      3.105359     0.406157     9.552101    -0.083820
C      8.587165     7.075424    12.882759    -0.087058
C      5.667747     3.737988    14.906858     0.677737
C      6.119214     4.528982    16.083173    -0.043910
C     13.876182     4.864071    17.036802    -0.087429
C      7.463174     4.774549    16.221664    -0.081494
C     11.023028     8.466763    12.882759    -0.086443
C      9.584584     1.442713    14.906858     0.677781
C      9.133106     0.651716    16.083173    -0.040554
C     10.091829     0.316624    17.036802    -0.086013
C      7.789144     0.406148    16.221664    -0.081365
C      7.626214     5.398326     4.295628     0.678373
C      7.626215     3.944817     4.295628    -0.035882
C     11.984060    10.143884     4.295628     0.679825
C      7.626216     1.235912     4.295628    -0.037238
C      9.805098     4.963132    12.886883     0.678247
C      9.805097     6.416641    12.886883    -0.035817
C      5.447252     0.217574    12.886883     0.679618
C      9.805096     9.125546    12.886883    -0.037206
O      8.644205     6.036178     4.653711    -0.668804
O     11.014519     6.934724     6.160273    -0.632537
O      4.315287     6.927886     5.420051    -0.686496
O     10.966065     9.506031     4.653711    -0.668104
O      8.595737     8.607481     6.160273    -0.633909
O      6.579276     8.614321     5.420051    -0.686452
O      6.608221     6.036179     3.937544    -0.666317
O      4.237906     6.934729     2.430982    -0.630949
O     10.937138     6.927889     3.171204    -0.684970
O     13.002056     9.506032     3.937544    -0.667820
O      6.656686     8.607486     2.430982    -0.632542
O      8.673147     8.614324     3.171204    -0.684860
O      8.787107     4.325280    12.528799    -0.668475
O      6.416793     3.426734    11.022237    -0.632709
O      4.400325     3.433572    11.762459    -0.686934
O      6.465247     0.855427    12.528799    -0.668228
O      8.835575     1.753977    11.022237    -0.633716
O     10.852036     1.747137    11.762459    -0.686412
O     10.823091     4.325279    13.244966    -0.666463
O     13.193406     3.426729    14.751528    -0.630834
O      6.494174     3.433569    14.011306    -0.684769
O      4.429256     0.855426    13.244966    -0.667566
O     10.774626     1.753972    14.751528    -0.632850
O      8.758165     1.747134    14.011306    -0.685338
H      5.421012     3.856019     4.281538     0.115678
H     10.611888     5.812987     8.297950     0.121273
H      6.017762     5.971830     6.847230     0.113491
H      9.831332     1.324710     4.281538     0.116012
H      8.998435     9.729212     8.297950     0.121173
H     13.592488     9.570373     6.847230     0.114564
H      9.831417     3.856019     4.309717     0.116954
H      4.640538     5.812998     0.293305     0.121502
H      9.234664     5.971837     1.744025     0.113392
H      5.421013     1.324710     4.309717     0.116257
H      6.254073     9.729223     0.293305     0.121512
H     10.375634     9.570380     1.744025     0.113641
H     12.010300     6.505439    12.900972     0.115618
H      6.834720     4.579970     8.823219     0.121371
H     11.413550     4.389628    10.335280     0.114113
H      7.599980     9.036748    12.900972     0.116027
H      8.432877     0.632246     8.884560     0.121320
H      3.850939     0.784661    10.327032     0.115178
H      7.599895     6.505439    12.872793     0.116964
H     12.790774     4.548460    16.889205     0.121652
H      8.208676     4.396045    15.446733     0.113842
H     12.010299     9.036748    12.872793     0.116219
H     11.192447     0.600736    16.950546     0.121375
H      7.043650     0.784654    15.446733     0.114544

The following XYZ coordinates are in angstroms. Other properties are in atomic units.
The sperically averaged electron density of each atom fit to a function of the form exp(a - br)
eigen_1, eigen_2 and eigen_3 are the three eigenvalues of traceless quadrupole moment tensor
  atom number  atomic symbol              X              Y              Z     net charge C6 coefficient C8 coefficient C10 coefficient fluctuating dipole atomic polarizability isotropic forcefield polarizability              a              b squared Pearson coefficient          <r^3>          <r^4>         wp_QDO          m_QDO          q_QDO       dipole_x       dipole_y       dipole_z         dipole            Qxy            Qxz            Qyz     Q(x^2-y^2)  Q(3z^2 - R^2)        eigen_1        eigen_2        eigen_3 static polarizability      alpha(xx)      alpha(xy)      alpha(xz)      alpha(yy)      alpha(yz)      alpha(zz) atomic spin moment
            1             Sc       9.805135       7.771105       4.658178       1.864415      95.174888 0.14173782E+04  0.42281711E+05                                17.094104                           12.427490       0.089846       1.949112                    0.999720      39.828501     106.952734       0.502489       0.408613      -1.132335      -0.000882       0.000033       0.006798       0.006855      -0.010213      -0.000025      -0.000198      -0.135782       0.109777      -0.086951       0.036589       0.050361             21.671536      24.988498       0.281183      -0.004373      20.091484       0.002177      19.934627           0.000015
            2             Sc       5.447289       7.771105       3.933077       1.863787      95.250491 0.14187243E+04  0.42332608E+05                                17.103756                           12.434246       0.093925       1.949941                    0.999717      39.851894     107.034885       0.502293       0.408669      -1.132277       0.001489       0.000518      -0.006589       0.006775       0.011028       0.000308       0.000076      -0.134982       0.111588      -0.086985       0.037196       0.049789             21.683708      25.004185      -0.276933       0.001518      20.098778      -0.000495      19.948161           0.000015
            3             Sc       7.626177       2.590353      12.524332       1.864697      95.168000 0.14173938E+04  0.42283208E+05                                17.093842                           12.427604       0.089339       1.949039                    0.999718      39.826588     106.956442       0.502474       0.408616      -1.132308       0.000969      -0.000036      -0.006780       0.006849      -0.010159      -0.000169      -0.000168      -0.135870       0.109821      -0.086994       0.036606       0.050389             21.670389      25.000961       0.282772      -0.005447      20.089644       0.010247      19.920564           0.000015
            4             Sc      11.984023       2.590353      13.249433       1.864069      95.243305 0.14185937E+04  0.42328687E+05                                17.104060                           12.434207       0.093485       1.949889                    0.999715      39.849445     107.036120       0.502250       0.408705      -1.132227      -0.001426      -0.000551       0.006616       0.006791       0.011002       0.000433       0.000080      -0.135011       0.111524      -0.086985       0.037175       0.049810             21.684715      25.014754      -0.278677       0.003004      20.098565       0.003245      19.940825           0.000015
            5              C       6.408283       3.286034       4.291504      -0.084372      37.008071 0.48234404E+03  0.11587273E+05                                 9.532889                            7.250920       0.132285       2.006118                    0.999647      29.583918      84.747624       0.623765       0.408753      -1.073861       0.031503      -0.008765      -0.004684       0.033034      -0.019160       0.003411      -0.006243       0.028165       0.054321      -0.033154       0.010448       0.022706             10.972289      10.270080       0.443561      -0.100350      17.740301       0.289927       4.906486           0.000010
            6              C      12.204560       6.623465       6.315603       0.680340      23.175528 0.22163309E+03  0.44794909E+04                                 7.641777                            5.376650      -0.177309       2.019858                    0.999208      21.429377      60.432724       0.619572       0.489125      -1.004750      -0.019357       0.038945      -0.063330       0.076825       0.029755      -0.002308       0.082213      -0.106052      -0.073426      -0.081165      -0.036682       0.117847              9.336831       9.978147      -1.409410       1.169290       6.809448      -4.191117      11.222898          -0.000025
            7              C      12.656029       5.832468       7.491918      -0.043265      37.731520 0.44448733E+03  0.10458969E+05                                 9.816829                            7.034397      -0.056801       1.983103                    0.999099      27.742364      78.582261       0.623521       0.417470      -1.068507       0.020170      -0.039721       0.047667       0.065243       0.002588       0.010972       0.012639      -0.042036       0.032718      -0.029470       0.001835       0.027635             12.067324      11.214870      -1.710398       1.286064       8.927968      -6.592551      16.059134           0.000041
            8              C      11.697297       5.497376       8.445547      -0.087939      36.793874 0.47994424E+03  0.11498413E+05                                 9.447790                            7.199647       0.140666       2.006909                    0.999505      29.526708      84.066286       0.631242       0.405007      -1.077912       0.029645      -0.002973      -0.000121       0.029794      -0.000203       0.004599       0.018002      -0.000580      -0.062790      -0.029529       0.010299       0.019230             10.854001      10.140468      -1.274482       0.384488       8.169684      -5.444354      14.251851           0.000006
            9              C       5.284289       5.586900       7.630409      -0.084218      36.941985 0.49542309E+03  0.12002268E+05                                 9.602326                            7.399415       0.182051       2.024104                    0.999620      29.757507      86.094534       0.610055       0.414429      -1.068299      -0.026730      -0.004857       0.020570       0.034076       0.016939      -0.019997       0.011843      -0.019702       0.001006      -0.035033       0.015589       0.019444             10.986513      10.801128      -1.359588       0.719242       8.391590      -5.350790      13.766822           0.000009
           10              C       8.844148       1.894695       4.291504      -0.084491      37.040091 0.48284288E+03  0.11602702E+05                                 9.539487                            7.255572       0.128780       2.004966                    0.999649      29.599046      84.814248       0.623425       0.408854      -1.073753      -0.032170       0.008477      -0.003999       0.033508      -0.018555      -0.003584       0.006013       0.029524       0.053205      -0.032877       0.010402       0.022475             10.980033      10.277263       0.445952       0.101038      17.752978      -0.288870       4.909857           0.000001
           11              C       7.405694       8.918740       6.315603       0.681718      23.172087 0.22152961E+03  0.44770377E+04                                 7.642437                            5.376228      -0.178314       2.019651                    0.999157      21.424813      60.424506       0.619430       0.489277      -1.004636       0.021772      -0.037950      -0.062540       0.076325       0.029032       0.002310      -0.082950      -0.105543      -0.073082      -0.081412      -0.036675       0.118087              9.339664       9.975911      -1.409452      -1.168591       6.813049       4.195162      11.230032          -0.000025
           12              C       6.954215       9.709734       7.491918      -0.043443      37.791762 0.44497942E+03  0.10473174E+05                                 9.825597                            7.036976      -0.057208       1.982652                    0.999102      27.758940      78.632434       0.623597       0.417315      -1.068634      -0.020071       0.039810       0.048521       0.065894       0.002854      -0.009861      -0.013376      -0.042393       0.032990      -0.029123       0.000845       0.028279             12.084161      11.218124      -1.714000      -1.290901       8.943250       6.609443      16.091108           0.000042
           13              C       7.912937      10.044823       8.445547      -0.087776      36.722423 0.47932134E+03  0.11479232E+05                                 9.433260                            7.192969       0.145030       2.008311                    0.999516      29.512324      83.997103       0.631828       0.404782      -1.078111      -0.028554       0.003650       0.000795       0.028798      -0.001174      -0.005381      -0.018565      -0.000717      -0.061765      -0.029955       0.010498       0.019458             10.833276      10.120299      -1.266733      -0.373684       8.154771       5.432028      14.224759           0.000007
           14              C      14.325953       9.955301       7.630409      -0.083339      37.099858 0.49529969E+03  0.11998623E+05                                 9.630651                            7.401002       0.175271       2.022280                    0.999586      29.747673      86.065865       0.609675       0.414710      -1.068110       0.027370       0.005882       0.022957       0.036204       0.016744       0.019727      -0.011740      -0.019531      -0.000039      -0.034608       0.015196       0.019412             11.034761      10.801535      -1.356345      -0.717578       8.435210       5.399904      13.867538           0.000006
           15              C       8.844147       3.286034       4.299751      -0.087029      37.122330 0.48419473E+03  0.11643515E+05                                 9.553877                            7.266271       0.131243       2.005169                    0.999602      29.639032      84.963793       0.622885       0.408916      -1.073694      -0.032181      -0.008599       0.003829       0.033529       0.018242       0.003850       0.005949       0.028405       0.056854      -0.032856       0.009764       0.023092             10.997311      10.289032      -0.449592      -0.101205      17.786066      -0.289579       4.916835           0.000009
           16              C      11.763565       6.623470       2.275652       0.677968      23.228938 0.22214015E+03  0.44923928E+04                                 7.653232                            5.382743      -0.178593       2.019001                    0.999218      21.457880      60.534842       0.619219       0.489116      -1.004735       0.019266       0.037995       0.061859       0.075109      -0.029418      -0.001272      -0.083029      -0.108345      -0.071957      -0.080728      -0.038625       0.119353              9.353887       9.990515       1.412132       1.171587       6.822599       4.202990      11.248545          -0.000025
           17              C      11.312098       5.832476       1.099337      -0.044933      37.789937 0.44492187E+03  0.10471174E+05                                 9.823830                            7.035407      -0.057243       1.982721                    0.999054      27.759364      78.623670       0.623833       0.417182      -1.068750      -0.019076      -0.040287      -0.048435       0.065825      -0.002646       0.011339      -0.013006      -0.044518       0.033810      -0.030955       0.002182       0.028774             12.082269      11.216919       1.713381       1.290240       8.940996       6.607896      16.088891           0.000042
           18              C       3.555130       5.497387       0.145708      -0.087747      36.760894 0.47990243E+03  0.11497438E+05                                 9.442886                            7.199637       0.144707       2.008038                    0.999517      29.526046      84.071114       0.631188       0.405042      -1.077863      -0.029735      -0.002744      -0.000524       0.029866       0.000600       0.004790      -0.018136      -0.000966      -0.060852      -0.029202       0.009970       0.019233             10.845289      10.127795       1.266940       0.373163       8.163411       5.440050      14.244662           0.000007
           19              C       9.968138       5.586909       0.960846      -0.081197      37.067408 0.49466992E+03  0.11980045E+05                                 9.626524                            7.396664       0.178701       2.023280                    0.999594      29.729253      86.012144       0.609783       0.414751      -1.068039       0.027401      -0.004528      -0.021274       0.034985      -0.016640      -0.020210      -0.010548      -0.018116       0.002073      -0.034167       0.015232       0.018936             11.030865      10.797734       1.353370       0.713387       8.430894       5.398122      13.863968           0.000006
           20              C       6.408284       1.894695       4.299751      -0.086354      37.100510 0.48388792E+03  0.11634012E+05                                 9.549016                            7.263141       0.132902       2.005764                    0.999604      29.631835      84.928716       0.623140       0.408823      -1.073781       0.031628       0.007836       0.004953       0.032959       0.018576      -0.003638      -0.006284       0.029440       0.055118      -0.033214       0.010262       0.022952             10.991303      10.283605      -0.447822       0.100515      17.775976       0.290634       4.914329           0.000000
           21              C       7.846728       8.918745       2.275652       0.678176      23.210256 0.22202640E+03  0.44892396E+04                                 7.646855                            5.379822      -0.177263       2.019682                    0.999176      21.451425      60.498655       0.619691       0.488835      -1.004941      -0.020498      -0.038662       0.062496       0.076294      -0.028939       0.002370       0.083632      -0.105663      -0.074706      -0.082133      -0.036614       0.118747              9.342970       9.984256       1.410003      -1.169784       6.814026      -4.194600      11.230629          -0.000026
           22              C       8.298206       9.709742       1.099337      -0.043278      37.766397 0.44498613E+03  0.10474385E+05                                 9.824812                            7.039926      -0.058752       1.982224                    0.999107      27.759558      78.663004       0.623021       0.417658      -1.068311       0.019038       0.040142      -0.047194       0.064816      -0.002847      -0.010996       0.011869      -0.045306       0.033925      -0.031156       0.003292       0.027864             12.076679      11.225214       1.712195      -1.287292       8.934821      -6.597641      16.070002           0.000040
           23              C       7.339483      10.044834       0.145708      -0.088248      36.764710 0.47994912E+03  0.11498568E+05                                 9.442610                            7.199122       0.147893       2.008944                    0.999526      29.527634      84.069291       0.631339       0.404944      -1.077953       0.029708       0.001898      -0.000463       0.029772       0.000619      -0.005033       0.017533      -0.002513      -0.061164      -0.028775       0.009346       0.019430             10.845810      10.133110       1.267960      -0.374866       8.162722      -5.439164      14.241599           0.000008
           24              C       9.642168       9.955310       0.960846      -0.084105      36.929121 0.49522588E+03  0.11996056E+05                                 9.599563                            7.397588       0.184838       2.025021                    0.999618      29.750968      86.064833       0.610187       0.414389      -1.068346      -0.027053       0.003793      -0.020712       0.034282      -0.016709       0.019771       0.011625      -0.019897       0.000315      -0.034637       0.015224       0.019414             10.983200      10.801041       1.360816      -0.720989       8.389170      -5.347928      13.759390           0.000010
           25              C      11.023029       7.075424      12.891006      -0.084452      37.013202 0.48241913E+03  0.11589590E+05                                 9.533798                            7.251488       0.132046       2.006004                    0.999647      29.587038      84.759924       0.623737       0.408753      -1.073855      -0.031513       0.008753       0.004600       0.033027      -0.019179       0.003469      -0.006155       0.028157       0.054217      -0.033133       0.010436       0.022697             10.971816      10.272262       0.443562      -0.100771      17.735952       0.288988       4.907233           0.000009
           26              C       5.226752       3.737993      10.866907       0.679991      23.216598 0.22182304E+03  0.44846767E+04                                 7.653260                            5.380194      -0.182154       2.018217                    0.999212      21.444110      60.500374       0.619100       0.489351      -1.004547       0.019462      -0.038780       0.063248       0.076701       0.029938      -0.002352       0.082214      -0.106692      -0.072832      -0.081177      -0.036913       0.118090              9.357160       9.990132      -1.422428       1.190025       6.827604      -4.205637      11.253744          -0.000025
           27              C       4.775283       4.528990       9.690592      -0.041062      37.880694 0.44366421E+03  0.10434157E+05                                 9.841300                            7.027325      -0.065475       1.980829                    0.999036      27.710265      78.455943       0.623945       0.417404      -1.068611      -0.019752       0.040233      -0.048565       0.066086       0.002765       0.010704       0.011671      -0.041736       0.034870      -0.029470       0.002740       0.026730             12.119975      11.205443      -1.702080       1.277976       8.972407      -6.651242      16.182075           0.000042
           28              C       5.734015       4.864082       8.736963      -0.086611      36.673920 0.48024174E+03  0.11507672E+05                                 9.427548                            7.203732       0.135887       2.005269                    0.999516      29.528032      84.086183       0.630801       0.405216      -1.077740      -0.029769       0.001119       0.003742       0.030024      -0.000435       0.004659       0.017894       0.000563      -0.063169      -0.029662       0.010980       0.018682             10.803098      10.200247      -1.138777       0.118055       8.068570      -5.331804      14.140476           0.000005
           29              C      12.147023       4.774558       9.552101      -0.081370      37.057501 0.49414378E+03  0.11963107E+05                                 9.623104                            7.391224       0.172764       2.021870                    0.999598      29.708156      85.912275       0.610246       0.414582      -1.068239       0.026354       0.005861      -0.021846       0.034729       0.016680      -0.019988       0.010586      -0.018100       0.002180      -0.034032       0.015154       0.018878             11.030371      10.794885      -1.351699       0.711062       8.429854      -5.399247      13.866373           0.000007
           30              C       8.587164       8.466763      12.891006      -0.084525      37.038683 0.48286526E+03  0.11603408E+05                                 9.539317                            7.255744       0.128884       2.004986                    0.999649      29.600145      84.818825       0.623415       0.408855      -1.073749       0.032184      -0.008452       0.004118       0.033529      -0.018590      -0.003571       0.006165       0.029485       0.053279      -0.032926       0.010367       0.022559             10.978741      10.275053       0.446974       0.100824      17.751119      -0.290883       4.910050           0.000000
           31              C      10.025618       1.442718      10.866907       0.681539      23.177680 0.22153485E+03  0.44771443E+04                                 7.643664                            5.376185      -0.177729       2.019884                    0.999157      21.424767      60.423245       0.619454       0.489258      -1.004651      -0.021719       0.037959       0.062519       0.076297       0.028933       0.002226      -0.082985      -0.105750      -0.073019      -0.081329      -0.036845       0.118175              9.342465       9.972763      -1.407277      -1.169371       6.815763       4.199383      11.238868          -0.000026
           32              C      10.477097       0.651724       9.690592      -0.042378      37.800491 0.44452115E+03  0.10459547E+05                                 9.827146                            7.033451      -0.058949       1.982315                    0.999089      27.742594      78.571873       0.623749       0.417326      -1.068641       0.020332      -0.039940      -0.048580       0.066095       0.002687      -0.009955      -0.013352      -0.042203       0.032700      -0.029043       0.000869       0.028174             12.090349      11.223242      -1.722535      -1.306103       8.948567       6.614848      16.099237           0.000043
           33              C       9.518375       0.316635       8.736963      -0.087537      36.747447 0.47918225E+03  0.11474841E+05                                 9.437035                            7.191684       0.143389       2.007868                    0.999512      29.506386      83.970884       0.631929       0.404755      -1.078151       0.028630      -0.003814      -0.000893       0.028897      -0.001298      -0.005400      -0.018303      -0.000402      -0.061626      -0.029769       0.010673       0.019096             10.840949      10.129439      -1.274892      -0.386390       8.160416       5.436859      14.232992           0.000006
           34              C       3.105359       0.406157       9.552101      -0.083820      37.091122 0.49588677E+03  0.12016600E+05                                 9.628703                            7.405730       0.172648       2.021295                    0.999578      29.763813      86.130629       0.609428       0.414748      -1.068068      -0.027943      -0.005682      -0.022444       0.036288       0.016734       0.019590      -0.011863      -0.019711      -0.000298      -0.034577       0.015052       0.019525             11.024079      10.858889      -1.358672      -0.707512       8.411189       5.359683      13.802159           0.000006
           35              C       8.587165       7.075424      12.882759      -0.087058      37.120385 0.48421383E+03  0.11644106E+05                                 9.553601                            7.266423       0.131186       2.005136                    0.999601      29.639954      84.967323       0.622876       0.408917      -1.073692       0.032196       0.008577      -0.003978       0.033556       0.018272       0.003830       0.006108       0.028371       0.056932      -0.032904       0.009730       0.023174             10.995812      10.286625      -0.449842      -0.100804      17.783932      -0.291514       4.916879           0.000009
           36              C       5.667747       3.737988      14.906858       0.677737      23.236372 0.22216582E+03  0.44930686E+04                                 7.655150                            5.383078      -0.178327       2.019114                    0.999221      21.459664      60.542121       0.619191       0.489120      -1.004727      -0.019185      -0.037976      -0.061821       0.075047      -0.029313      -0.001176      -0.083024      -0.108324      -0.072049      -0.080632      -0.038700       0.119332              9.357749       9.987103       1.410332       1.172322       6.825932       4.207847      11.260212          -0.000026
           37              C       6.119214       4.528982      16.083173      -0.043910      37.802669 0.44450147E+03  0.10458781E+05                                 9.826658                            7.032508      -0.059255       1.982323                    0.999043      27.743648      78.569116       0.623907       0.417233      -1.068720       0.019375       0.040406       0.048451       0.065997      -0.002529       0.011344      -0.012928      -0.044141       0.033502      -0.030746       0.002188       0.028558             12.090545      11.222830       1.722298       1.305845       8.947692       6.614873      16.101113           0.000042
           38              C      13.876182       4.864071      17.036802      -0.087429      36.784531 0.47973182E+03  0.11492170E+05                                 9.446728                            7.198290       0.142600       2.007482                    0.999512      29.519091      84.043222       0.631264       0.405034      -1.077883       0.029818       0.002916       0.000629       0.029967       0.000726       0.004788      -0.017901      -0.000555      -0.060737      -0.029043       0.010192       0.018851             10.853273      10.136351       1.274856       0.385571       8.169587       5.445478      14.253882           0.000007
           39              C       7.463174       4.774549      16.221664      -0.081494      37.045203 0.49501369E+03  0.11990736E+05                                 9.622870                            7.400314       0.175548       2.022241                    0.999595      29.738354      86.053593       0.609485       0.414872      -1.067936      -0.028040       0.004159       0.020711       0.035107      -0.016715      -0.020044      -0.010467      -0.018672       0.002130      -0.034145       0.015109       0.019036             11.017992      10.853115       1.355877       0.703757       8.404755       5.356328      13.796106           0.000006
           40              C      11.023028       8.466763      12.882759      -0.086443      37.106485 0.48397948E+03  0.11636860E+05                                 9.550125                            7.263866       0.132524       2.005604                    0.999604      29.635542      84.943982       0.623099       0.408827      -1.073770      -0.031640      -0.007821      -0.004898       0.032959       0.018604      -0.003671      -0.006214       0.029429       0.055027      -0.033205       0.010269       0.022937             10.991089      10.285698      -0.448234       0.100715      17.772268       0.289396       4.915301           0.000001
           41              C       9.584584       1.442713      14.906858       0.677781      23.260558 0.22226334E+03  0.44957475E+04                                 7.661287                            5.384480      -0.182744       2.017827                    0.999180      21.469667      60.584489       0.619043       0.489160      -1.004658       0.020562       0.038513      -0.062424       0.076176      -0.029110       0.002341       0.083672      -0.106326      -0.074310      -0.082134      -0.036913       0.119047              9.368190       9.997467       1.423121      -1.191043       6.836567      -4.213249      11.270535          -0.000025
           42              C       9.133106       0.651716      16.083173      -0.040554      37.944514 0.44400672E+03  0.10444914E+05                                 9.854385                            7.031804      -0.070272       1.979140                    0.999030      27.720882      78.513033       0.623470       0.417614      -1.068406      -0.018912      -0.040751       0.048192       0.065884      -0.002850      -0.010867       0.010708      -0.044659       0.036041      -0.031078       0.004431       0.026647             12.139664      11.225997       1.714029      -1.294908       8.987980      -6.663950      16.205015           0.000043
           43              C      10.091829       0.316624      17.036802      -0.086013      36.644360 0.47968932E+03  0.11490874E+05                                 9.421772                            7.198789       0.141582       2.007081                    0.999524      29.510971      84.018512       0.631136       0.405126      -1.077824      -0.029720      -0.000403      -0.003247       0.029900       0.000788      -0.005331       0.017144      -0.000202      -0.060762      -0.028648       0.010440       0.018208             10.796996      10.199257       1.140428      -0.120500       8.063787      -5.327254      14.127945           0.000004
           44              C       7.789144       0.406148      16.221664      -0.081365      37.016934 0.49419386E+03  0.11964609E+05                                 9.614871                            7.391262       0.173926       2.022130                    0.999594      29.710848      85.920790       0.610287       0.414544      -1.068264       0.027157      -0.004570       0.021582       0.034988      -0.016456       0.019742       0.010413      -0.017954       0.001161      -0.033579       0.014787       0.018793             11.012577      10.848400       1.354000      -0.701361       8.399683      -5.354531      13.789649           0.000006
           45              C       7.626214       5.398326       4.295628       0.678373      23.529110 0.22403099E+03  0.45524434E+04                                 7.782397                            5.442472      -0.303198       1.975927                    0.998992      21.737240      62.011627       0.607931       0.495810      -0.998642       0.001649       0.075086       0.000767       0.075108       0.000442      -0.038471       0.000748       0.050255       0.289594      -0.073405      -0.034428       0.107834              9.553923       9.127097      -0.000935       0.799127      14.951135      -0.000557       4.583536          -0.000025
           46              C       7.626215       3.944817       4.295628      -0.035882      38.306541 0.43678246E+03  0.10244320E+05                                 9.945163                            6.992433      -0.115415       1.968716                    0.999021      27.564310      78.237171       0.622108       0.419781      -1.065837       0.000276      -0.064214       0.000448       0.064216       0.000235       0.015065      -0.000220      -0.031446       0.109316      -0.037033      -0.002495       0.039528             12.361990      10.662268       0.000386      -0.168612      21.441757       0.000655       4.981945           0.000040
           47              C      11.984060      10.143884       4.295628       0.679825      23.505176 0.22377526E+03  0.45456566E+04                                 7.775751                            5.438356      -0.300182       1.976951                    0.999012      21.719873      61.938247       0.608369       0.495626      -0.998799      -0.000374      -0.074978      -0.000209       0.074979       0.000163       0.038776       0.000521       0.050558       0.289213      -0.073483      -0.034417       0.107899              9.545341       9.119481      -0.000104      -0.798777      14.936556      -0.000268       4.579985          -0.000025
           48              C       7.626216       1.235912       4.295628      -0.037238      38.343909 0.43729894E+03  0.10259351E+05                                 9.950274                            6.995821      -0.115961       1.968332                    0.999013      27.583258      78.299260       0.622063       0.419692      -1.065906      -0.000393       0.064257      -0.000167       0.064259      -0.000094      -0.014713       0.000060      -0.031084       0.111259      -0.037007      -0.003001       0.040008             12.368502      10.667779       0.001669       0.168646      21.453557       0.000572       4.984168           0.000046
           49              C       9.805098       4.963132      12.886883       0.678247      23.530851 0.22405003E+03  0.45529421E+04                                 7.782841                            5.442689      -0.302260       1.976220                    0.998993      21.738507      62.016669       0.607919       0.495808      -0.998640      -0.001594      -0.075080      -0.000945       0.075103       0.000434      -0.038457       0.000670       0.050189       0.289627      -0.073377      -0.034456       0.107833              9.553717       9.125953      -0.000885       0.798741      14.951628       0.000433       4.583571          -0.000025
           50              C       9.805097       6.416641      12.886883      -0.035817      38.303213 0.43673374E+03  0.10242916E+05                                 9.944729                            6.992050      -0.115699       1.968631                    0.999020      27.563814      78.235388       0.622122       0.419782      -1.065834      -0.000274       0.064206      -0.000681       0.064210       0.000222       0.015099      -0.000122      -0.031449       0.109462      -0.037070      -0.002517       0.039587             12.360167      10.660989       0.000609      -0.168687      21.437947      -0.000513       4.981564           0.000040
           51              C       5.447252       0.217574      12.886883       0.679618      23.510373 0.22382987E+03  0.45471197E+04                                 7.777112                            5.439111      -0.300462       1.976801                    0.999013      21.724493      61.957229       0.608301       0.495643      -0.998774       0.000415       0.074958       0.000357       0.074960       0.000178       0.038708       0.000477       0.050483       0.288934      -0.073399      -0.034379       0.107778              9.546486       9.118371      -0.000291      -0.798665      14.939863      -0.000248       4.581224          -0.000025
           52              C       9.805096       9.125546      12.886883      -0.037206      38.345839 0.43729773E+03  0.10259397E+05                                 9.950862                            6.995886      -0.116269       1.968222                    0.999013      27.584460      78.304994       0.622045       0.419701      -1.065892       0.000395      -0.064255       0.000344       0.064257      -0.000084      -0.014762       0.000139      -0.031069       0.111333      -0.037029      -0.003022       0.040051             12.368397      10.667353       0.001845       0.168845      21.453249      -0.000957       4.984589           0.000046
           53              O       8.644205       6.036178       4.653711      -0.668804      47.592212 0.66624304E+03  0.16933105E+05                                10.521562                            8.051571       0.015377       2.025294                    0.997074      29.699237      80.810386       0.660454       0.364888      -1.132042      -0.066504      -0.058319       0.003103       0.088507       0.022479      -0.015681       0.018762       0.078035       0.210891      -0.083402       0.008311       0.075091             12.521594      15.345351       6.996569       1.072135      15.201466       1.124842       7.017965           0.000002
           54              O      11.014519       6.934724       6.160273      -0.632537      44.951545 0.59706710E+03  0.14739718E+05                                10.097346                            7.581242       0.126234       2.079397                    0.996970      28.506193      76.022069       0.687308       0.360985      -1.137014       0.059542      -0.023279       0.036947       0.073839      -0.000257       0.009537       0.067435      -0.022247      -0.161281      -0.090133       0.016138       0.073996             12.201060      18.238720      -3.935889       4.969173       8.060356      -2.701317      10.304103           0.000002
           55              O       4.315287       6.927886       5.420051      -0.686496      50.153775 0.73211894E+03  0.19053652E+05                                10.865220                            8.465626      -0.062040       1.992879                    0.997020      30.311205      83.493471       0.641124       0.367086      -1.130200      -0.071844      -0.043538       0.061914       0.104358       0.031500      -0.013558       0.066998      -0.072015      -0.028784      -0.075827      -0.014222       0.090048             12.667799      13.422941       2.467778      -5.288380       9.133184      -4.231521      15.447274           0.000001
           56              O      10.966065       9.506031       4.653711      -0.668104      47.519880 0.66511235E+03  0.16897016E+05                                10.511026                            8.044700       0.013099       2.024889                    0.997077      29.681447      80.741697       0.660747       0.364885      -1.132056       0.066604       0.058333       0.003954       0.088626       0.022549       0.016629      -0.018159       0.076865       0.208113      -0.082428       0.007969       0.074459             12.508017      15.326940       6.988408      -1.074193      15.186542      -1.125524       7.010570           0.000002
           57              O       8.595737       8.607481       6.160273      -0.633909      44.991265 0.59776401E+03  0.14761089E+05                                10.102283                            7.585108       0.130766       2.080609                    0.996987      28.521269      76.070702       0.687215       0.360932      -1.137066      -0.058114       0.022882       0.036162       0.072170       0.000370      -0.008902      -0.067606      -0.022095      -0.160773      -0.090046       0.015958       0.074088             12.207069      18.242231      -3.939331      -4.973934       8.066719       2.704922      10.312256           0.000003
           58              O       6.579276       8.614321       5.420051      -0.686452      50.149138 0.73178610E+03  0.19042018E+05                                10.862842                            8.461970      -0.059464       1.993514                    0.997025      30.308180      83.467071       0.641486       0.366936      -1.130363       0.072036       0.043267       0.062973       0.105009       0.030880       0.013520      -0.068064      -0.071862      -0.028083      -0.076123      -0.014662       0.090785             12.668483      13.420189       2.467561       5.291470       9.132815       4.234135      15.452446           0.000001
           59              O       6.608221       6.036179       3.937544      -0.666317      47.462617 0.66417379E+03  0.16867130E+05                                10.502528                            8.038805       0.017487       2.026386                    0.997080      29.662221      80.673588       0.661019       0.364865      -1.132077       0.067993      -0.059230      -0.002887       0.090219      -0.023695      -0.015885      -0.018435       0.077547       0.208538      -0.083399       0.009074       0.074325             12.496893      15.315456      -6.981477       1.073443      15.169595      -1.124625       7.005629           0.000002
           60              O       4.237906       6.934729       2.430982      -0.630949      44.913983 0.59648448E+03  0.14721871E+05                                10.092272                            7.577971       0.126504       2.079555                    0.996907      28.490803      75.974271       0.687392       0.361026      -1.136972      -0.060892      -0.024181      -0.036793       0.075141       0.000900       0.009964      -0.066445      -0.020843      -0.160814      -0.089479       0.016920       0.072559             12.194532      18.224034       3.935269       4.968669       8.058498       2.701082      10.301064           0.000003
           61              O      10.937138       6.927889       3.171204      -0.684970      50.100986 0.73087714E+03  0.19012739E+05                                10.856992                            8.457600      -0.058790       1.993850                    0.997020      30.289025      83.406018       0.641541       0.367013      -1.130287       0.072675      -0.044210      -0.063242       0.105999      -0.031427      -0.014422      -0.067040      -0.071567      -0.026761      -0.076349      -0.013383       0.089733             12.661540      13.412174      -2.466031      -5.288591       9.127598       4.231724      15.444848           0.000001
           62              O      13.002056       9.506032       3.937544      -0.667820      47.525223 0.66515880E+03  0.16897941E+05                                10.510539                            8.044039       0.020202       2.027017                    0.997045      29.678839      80.725406       0.660912       0.364800      -1.132159      -0.066513       0.058153      -0.002885       0.088397      -0.023152       0.015859       0.018381       0.076777       0.210361      -0.083062       0.008180       0.074882             12.507591      15.329463      -6.987915      -1.071498      15.182483       1.123490       7.010827           0.000002
           63              O       6.656686       8.607486       2.430982      -0.632542      44.972906 0.59738999E+03  0.14750125E+05                                10.101449                            7.584157       0.125924       2.079115                    0.996958      28.512254      76.051966       0.687037       0.361067      -1.136915       0.059668       0.023979      -0.035986       0.073690       0.000936      -0.009193       0.067616      -0.022036      -0.160948      -0.090232       0.016288       0.073944             12.206051      18.245087       3.938130      -4.972896       8.063923      -2.703359      10.309144           0.000002
           64              O       8.673147       8.614324       3.171204      -0.684860      50.062303 0.73048373E+03  0.18999855E+05                                10.851473                            8.455606      -0.059603       1.993870                    0.997059      30.280698      83.375945       0.641588       0.367037      -1.130274      -0.073282       0.043204      -0.063437       0.106118      -0.030653       0.014669       0.067500      -0.071725      -0.026137      -0.076358      -0.013600       0.089958             12.650755      13.404685      -2.464803       5.281976       9.121685      -4.224633      15.425894           0.000002
           65              O       8.787107       4.325280      12.528799      -0.668475      47.567846 0.66586621E+03  0.16921909E+05                                10.520009                            8.050616       0.014361       2.025121                    0.997053      29.696184      80.810314       0.660300       0.365008      -1.131897       0.066428       0.058297      -0.003334       0.088444       0.022451      -0.015644       0.018642       0.078114       0.211160      -0.083427       0.008285       0.075142             12.518630      15.337862       6.996783       1.072234      15.204932       1.125910       7.013097           0.000002
           66              O       6.416793       3.426734      11.022237      -0.632709      45.005618 0.59804633E+03  0.14771633E+05                                10.107604                            7.589383       0.118572       2.076143                    0.997047      28.541090      76.163569       0.686599       0.361168      -1.136740      -0.059636       0.023267      -0.036647       0.073761      -0.000757       0.010653       0.068468      -0.022627      -0.164890      -0.091948       0.016737       0.075211             12.209568      18.280086      -3.945350       4.980569       8.065097      -2.683077      10.283521           0.000003
           67              O       4.400325       3.433572      11.762459      -0.686934      50.217081 0.73294750E+03  0.19081173E+05                                10.875531                            8.470666      -0.063773       1.992053                    0.997018      30.328275      83.561573       0.640885       0.367108      -1.130150       0.072091       0.043397      -0.061663       0.104321       0.031576      -0.013570       0.067084      -0.072106      -0.028987      -0.075948      -0.014230       0.090178             12.685986      13.439184       2.466524      -5.294551       9.143171      -4.241174      15.475602           0.000002
           68              O       6.465247       0.855427      12.528799      -0.668228      47.552684 0.66562186E+03  0.16913421E+05                                10.516299                            8.048121       0.010991       2.024099                    0.997065      29.689227      80.774598       0.660556       0.364916      -1.132017      -0.066576      -0.058240      -0.003831       0.088538       0.022503       0.016552      -0.018246       0.076809       0.207868      -0.082360       0.007991       0.074369             12.513941      15.335814       6.991927      -1.073773      15.192767      -1.124122       7.013242           0.000002
           69              O       8.835575       1.753977      11.022237      -0.633716      44.991591 0.59776242E+03  0.14761611E+05                                10.104142                            7.586267       0.130143       2.080483                    0.996977      28.521990      76.083689       0.686977       0.361043      -1.136935       0.058052      -0.022607      -0.036072       0.071988       0.000321      -0.008887      -0.067717      -0.022138      -0.160957      -0.090175       0.015976       0.074199             12.209838      18.243393      -3.936574      -4.979461       8.066333       2.708600      10.319788           0.000003
           70              O      10.852036       1.747137      11.762459      -0.686412      50.162613 0.73195076E+03  0.19047336E+05                                10.864508                            8.462762      -0.060291       1.993110                    0.997049      30.312154      83.479735       0.641475       0.366922      -1.130376      -0.072171      -0.043258      -0.062776       0.104980       0.031056       0.013757      -0.068241      -0.072362      -0.027697      -0.076509      -0.014597       0.091107             12.670183      13.421904       2.475458       5.299013       9.137077       4.234127      15.451568           0.000001
           71              O      10.823091       4.325279      13.244966      -0.666463      47.484738 0.66450622E+03  0.16877728E+05                                10.505908                            8.040888       0.017175       2.026204                    0.997082      29.667002      80.692441       0.660923       0.364872      -1.132069      -0.068027       0.059132       0.002807       0.090179      -0.023647      -0.015819      -0.018551       0.077485       0.208491      -0.083367       0.009059       0.074308             12.500467      15.322274      -6.983040       1.070718      15.170843      -1.121774       7.008282           0.000002
           72              O      13.193406       3.426729      14.751528      -0.630834      44.926546 0.59666323E+03  0.14728015E+05                                10.096077                            7.580376       0.125394       2.079234                    0.996891      28.494288      75.998638       0.687081       0.361147      -1.136828       0.060818       0.023937       0.036707       0.074961       0.000983       0.009938      -0.066527      -0.020838      -0.161019      -0.089594       0.016969       0.072625             12.199989      18.228088       3.933160       4.975697       8.059935       2.705276      10.311945           0.000003
           73              O       6.494174       3.433569      14.011306      -0.684769      50.111869 0.73099414E+03  0.19016772E+05                                10.859134                            8.458658      -0.060870       1.993129                    0.997028      30.291242      83.417564       0.641450       0.367046      -1.130248      -0.072612       0.044194       0.063194       0.105921      -0.031500      -0.014427      -0.067053      -0.071673      -0.026429      -0.076395      -0.013395       0.089790             12.663909      13.413967      -2.473023      -5.297826       9.130947       4.233113      15.446814           0.000002
           74              O       4.429256       0.855426      13.244966      -0.667566      47.514899 0.66497507E+03  0.16892835E+05                                10.510888                            8.044116       0.017930       2.026384                    0.997018      29.678496      80.734782       0.660734       0.364907      -1.132027       0.066408      -0.058141       0.003083       0.088317      -0.023106       0.015750       0.018287       0.076853       0.210135      -0.082999       0.008242       0.074757             12.507482      15.325120      -6.989913      -1.070578      15.189233       1.123617       7.008093           0.000002
           75              O      10.774626       1.753972      14.751528      -0.632850      45.040555 0.59850051E+03  0.14786159E+05                                10.113921                            7.593064       0.118921       2.076000                    0.997051      28.550648      76.206050       0.686301       0.361244      -1.136641      -0.059769      -0.023952       0.035652       0.073601       0.001390      -0.010277       0.068665      -0.022461      -0.164556      -0.092045       0.016853       0.075192             12.219110      18.293333       3.949310      -4.986598       8.071160      -2.686986      10.292837           0.000003
           76              O       8.758165       1.747134      14.011306      -0.685338      50.133701 0.73144473E+03  0.19031671E+05                                10.862611                            8.461219      -0.061490       1.992866                    0.997076      30.301758      83.456997       0.641350       0.367042      -1.130237       0.073525      -0.043037       0.063208       0.106082      -0.030926       0.014881       0.067778      -0.072274      -0.026188      -0.076873      -0.013550       0.090423             12.668917      13.422188      -2.468639       5.296669       9.132081      -4.231433      15.452483           0.000002
           77              H       5.421012       3.856019       4.281538       0.115678       1.685646 0.14078888E+02  0.15668736E+03                                 2.199774                            2.080768      -1.167930       2.272626                    0.997264       4.001072      11.323602       0.477233       1.153215      -0.739260      -0.053564       0.028103      -0.002305       0.060533      -0.008554       0.000722       0.001075       0.025650      -0.072962      -0.024396      -0.003183       0.027579              2.235777       2.666153      -0.584250      -0.012557       2.321193       0.034071       1.719984          -0.000019
           78              H      10.611888       5.812987       8.297950       0.121273       1.662910 0.13825982E+02  0.15240842E+03                                 2.136982                            2.029744      -1.196462       2.257797                    0.997568       3.896490      10.796174       0.497250       1.117424      -0.748867      -0.056090       0.019578      -0.006746       0.059790      -0.007310      -0.003871      -0.006736       0.038887      -0.025156      -0.020909      -0.004266       0.025175              2.158602       2.785028      -0.333473       0.167874       1.800678      -0.158444       1.890100          -0.000020
           79              H       6.017762       5.971830       6.847230       0.113491       1.535358 0.12467853E+02  0.13704008E+03                                 2.200952                            2.057069      -1.334154       2.204910                    0.993633       4.287748      12.786762       0.437837       1.272733      -0.708445       0.040788       0.021958      -0.037612       0.059670       0.004285      -0.012597      -0.009296       0.031729      -0.012221      -0.019722      -0.005497       0.025219              2.276154       2.280597       0.251468      -0.617583       1.972261      -0.407323       2.575605          -0.000019
           80              H       9.831332       1.324710       4.281538       0.116012       1.681260 0.14033033E+02  0.15606229E+03                                 2.196959                            2.078203      -1.166214       2.274024                    0.997265       3.995436      11.306477       0.477204       1.154133      -0.739053       0.053283      -0.028318      -0.002247       0.060382      -0.008313      -0.000752      -0.001146       0.025585      -0.072967      -0.024406      -0.003014       0.027421              2.232937       2.662638      -0.582959       0.012715       2.317952      -0.033961       1.718222          -0.000019
           81              H       8.998435       9.729212       8.297950       0.121173       1.664000 0.13840943E+02  0.15260573E+03                                 2.137714                            2.030748      -1.202162       2.255790                    0.997509       3.895445      10.792375       0.497191       1.117320      -0.748928       0.056335      -0.019538      -0.007086       0.060046      -0.007297       0.003990       0.006853       0.038841      -0.025014      -0.021017      -0.004125       0.025142              2.159007       2.784589      -0.333696      -0.167727       1.801363       0.158796       1.891070          -0.000020
           82              H      13.592488       9.570373       6.847230       0.114564       1.535636 0.12455612E+02  0.13681845E+03                                 2.198054                            2.053648      -1.318831       2.211295                    0.993803       4.274838      12.727949       0.439145       1.269750      -0.709137      -0.040441      -0.021582      -0.037385       0.059151       0.004582       0.012734       0.009499       0.031902      -0.012290      -0.019936      -0.005598       0.025534              2.273637       2.277918       0.252178       0.618504       1.970102       0.405920       2.572891          -0.000019
           83              H       9.831417       3.856019       4.309717       0.116954       1.677637 0.13997874E+02  0.15558230E+03                                 2.194285                            2.075995      -1.166412       2.274213                    0.997224       3.990937      11.292559       0.477294       1.154574      -0.738942       0.052768       0.027796       0.002268       0.059685       0.008647       0.000708      -0.001181       0.025750      -0.072542      -0.024268      -0.003333       0.027601              2.230083       2.658687       0.581407      -0.012675       2.314906      -0.033912       1.716656          -0.000019
           84              H       4.640538       5.812998       0.293305       0.121502       1.661919 0.13820614E+02  0.15233329E+03                                 2.136412                            2.029658      -1.206414       2.254404                    0.997507       3.893033      10.785762       0.497152       1.117763      -0.748816       0.056198       0.019199       0.007041       0.059803       0.007491      -0.004048       0.006864       0.038929      -0.025255      -0.021118      -0.004177       0.025295              2.157644       2.782390       0.333290       0.167525       1.800427       0.158634       1.890114          -0.000020
           85              H       9.234664       5.971837       1.744025       0.113392       1.539556 0.12495840E+02  0.13739928E+03                                 2.203770                            2.058500      -1.330015       2.207005                    0.993672       4.283850      12.769813       0.438046       1.271649      -0.708727      -0.040862       0.021876       0.037745       0.059774      -0.004355      -0.012677       0.009356       0.031829      -0.012056      -0.019810      -0.005531       0.025341              2.279847       2.284162      -0.253338      -0.621304       1.974871       0.407787       2.580507          -0.000019
           86              H       5.421013       1.324710       4.309717       0.116257       1.680526 0.14027957E+02  0.15598780E+03                                 2.195993                            2.077577      -1.166101       2.273958                    0.997254       3.994717      11.302857       0.477374       1.153855      -0.739116      -0.053252      -0.028098       0.002062       0.060245       0.008416      -0.000890       0.001016       0.025623      -0.072505      -0.024246      -0.003172       0.027418              2.231772       2.660673       0.582255       0.012522       2.316991       0.033982       1.717651          -0.000019
           87              H       6.254073       9.729223       0.293305       0.121512       1.661400 0.13814373E+02  0.15226959E+03                                 2.137237                            2.030172      -1.205337       2.254739                    0.997531       3.894220      10.794386       0.496659       1.118834      -0.748527      -0.055996      -0.019098       0.007047       0.059581       0.007577       0.004013      -0.006774       0.038660      -0.024958      -0.020983      -0.004163       0.025146              2.158786       2.784907       0.333426      -0.167804       1.800848      -0.158792       1.890604          -0.000020
           88              H      10.375634       9.570380       1.744025       0.113641       1.534442 0.12458341E+02  0.13690189E+03                                 2.199644                            2.055963      -1.332730       2.205727                    0.993698       4.285112      12.775040       0.438082       1.272336      -0.708539       0.040684      -0.021676       0.037707       0.059556      -0.004346       0.012520      -0.009388       0.031562      -0.012348      -0.019733      -0.005412       0.025146              2.274714       2.279328      -0.251242       0.616999       1.971129      -0.406841       2.573686          -0.000019
           89              H      12.010300       6.505439      12.900972       0.115618       1.686479 0.14086135E+02  0.15678688E+03                                 2.200385                            2.081203      -1.168230       2.272409                    0.997265       4.002029      11.326687       0.477222       1.153103      -0.739284       0.053562      -0.028106       0.002301       0.060532      -0.008555       0.000730       0.001076       0.025667      -0.073012      -0.024413      -0.003182       0.027595              2.236444       2.667188      -0.584437      -0.012649       2.321366       0.034028       1.720780          -0.000019
           90              H       6.834720       4.579970       8.823219       0.121371       1.650726 0.13739639E+02  0.15119371E+03                                 2.126871                            2.024130      -1.190922       2.262944                    0.997399       3.874196      10.719082       0.497754       1.118234      -0.748860       0.058435      -0.015652      -0.000816       0.060500      -0.006669      -0.005639      -0.007480       0.039928      -0.024120      -0.022070      -0.003592       0.025662              2.144212       2.795030      -0.311470       0.121210       1.778939      -0.132781       1.858666          -0.000020
           91              H      11.413550       4.389628      10.335280       0.114113       1.536899 0.12464870E+02  0.13697251E+03                                 2.201260                            2.055957      -1.328401       2.207836                    0.993718       4.278326      12.748958       0.438318       1.271662      -0.708731      -0.041253      -0.021892       0.037635       0.059979       0.004304      -0.012633      -0.009336       0.031859      -0.012244      -0.019803      -0.005506       0.025309              2.277451       2.281153       0.253012      -0.620284       1.972831      -0.407503       2.578369          -0.000019
           92              H       7.599980       9.036748      12.900972       0.116027       1.681215 0.14033538E+02  0.15607130E+03                                 2.197045                            2.078345      -1.166116       2.274077                    0.997267       3.995481      11.307197       0.477145       1.154249      -0.739025      -0.053282       0.028343       0.002281       0.060394      -0.008333      -0.000752      -0.001126       0.025581      -0.072954      -0.024400      -0.003028       0.027427              2.232866       2.662376      -0.582678       0.012723       2.317812      -0.034082       1.718410          -0.000019
           93              H       8.432877       0.632246       8.884560       0.121320       1.664811 0.13846787E+02  0.15269100E+03                                 2.138744                            2.031424      -1.201976       2.255921                    0.997519       3.895719      10.794958       0.497002       1.117593      -0.748859      -0.056405       0.019532       0.007060       0.060107      -0.007301       0.003987       0.006862       0.038884      -0.025059      -0.021038      -0.004132       0.025170              2.160190       2.786842      -0.333958      -0.168056       1.801939       0.158652       1.891788          -0.000020
           94              H       3.850939       0.784661      10.327032       0.115178       1.531848 0.12427720E+02  0.13644242E+03                                 2.195741                            2.052499      -1.318184       2.213046                    0.993616       4.264207      12.695138       0.438877       1.271176      -0.708903       0.041884       0.020950       0.036505       0.059378       0.004445       0.012791       0.009407       0.032583      -0.012893      -0.020099      -0.005703       0.025802              2.270138       2.285354       0.252762       0.621776       1.964170       0.398221       2.560890          -0.000019
           95              H       7.599895       6.505439      12.872793       0.116964       1.677569 0.13998002E+02  0.15558423E+03                                 2.194231                            2.076014      -1.166471       2.274184                    0.997225       3.990919      11.292562       0.477288       1.154584      -0.738939      -0.052768      -0.027818      -0.002306       0.059696       0.008665       0.000707      -0.001161       0.025752      -0.072521      -0.024259      -0.003350       0.027609              2.229864       2.658240       0.581132      -0.012633       2.314630      -0.033992       1.716722          -0.000019
           96              H      12.790774       4.548460      16.889205       0.121652       1.662619 0.13825415E+02  0.15240590E+03                                 2.137454                            2.030353      -1.205969       2.254678                    0.997514       3.893211      10.788441       0.496920       1.118140      -0.748721      -0.056268      -0.019187      -0.007009       0.059861       0.007494      -0.004049       0.006883       0.038979      -0.025271      -0.021152      -0.004170       0.025321              2.158836       2.784592       0.333519       0.167843       1.801042       0.158498       1.890875          -0.000020
           97              H       8.208676       4.396045      15.446733       0.113842       1.537343 0.12481337E+02  0.13717439E+03                                 2.200616                            2.056610      -1.313537       2.214205                    0.993519       4.273103      12.726988       0.438551       1.270791      -0.708979       0.042568      -0.020987      -0.036708       0.060000      -0.004337      -0.012726       0.009283       0.032366      -0.012825      -0.019923      -0.005686       0.025609              2.275429       2.290734      -0.253748      -0.624243       1.968028       0.399819       2.567525          -0.000019
           98              H      12.010299       9.036748      12.872793       0.116219       1.681371 0.14035788E+02  0.15609722E+03                                 2.196730                            2.078150      -1.166483       2.273730                    0.997253       3.995736      11.306682       0.477309       1.153847      -0.739115       0.053251       0.028111      -0.002057       0.060250       0.008420      -0.000891       0.001016       0.025633      -0.072554      -0.024263      -0.003171       0.027434              2.232543       2.661858       0.582407       0.012500       2.317246       0.033783       1.718524          -0.000019
           99              H      11.192447       0.600736      16.950546       0.121375       1.651341 0.13745076E+02  0.15128215E+03                                 2.128384                            2.025314      -1.195915       2.261130                    0.997384       3.874458      10.723976       0.497275       1.119100      -0.748647       0.058594       0.015508       0.000834       0.060617       0.006663       0.005505      -0.007640       0.039781      -0.024057      -0.022135      -0.003406       0.025541              2.145921       2.797942       0.312002      -0.121470       1.780027      -0.132997       1.859794          -0.000020
          100              H       7.043650       0.784654      15.446733       0.114544       1.535670 0.12462018E+02  0.13692288E+03                                 2.200106                            2.055865      -1.320957       2.211702                    0.993514       4.269776      12.719458       0.438315       1.271839      -0.708761      -0.042532       0.021004      -0.036848       0.060065      -0.004223       0.012609      -0.009300       0.032239      -0.012843      -0.019901      -0.005536       0.025438              2.275110       2.289997      -0.253902       0.624130       1.967816      -0.400205       2.567517          -0.000019

******************************************************
Auxiliary information for the entire system
The total spin magnetic moment of the unit cell is   0.000002
The total net atomic charge of the unit cell is   0.000001
Accuracy of reproducing the electrostatic potential in the unit cell:
  The inner radius (bohr) =    5.0000
  The outer radius (bohr) =   12.0000
  Valid grid points have density less than (e/(bohr^3)) =    0.0001
  The number of valid grid points were=        14355
  The rms potential error without charges in kcal/mol is=      1.55245
  The rms potential error with partial charges in kcal/mol is=      0.56230
  The RRMSE value at monopole order=      0.36220
  The rms potential error with partial charges and cloud penetration in kcal/mol is=      0.56463
  The RRMSE value at monopole order with cloud penetration is=      0.36371
  The rms potential error with partial charges and atomic dipoles in kcal/mol is=      0.30531
  The RRMSE value at dipole order=      0.19666
  The rms potential error with partial charges, atomic dipoles and cloud penetration in kcal/mol is=      0.30253
  The RRMSE value at dipole order with cloud penetration=      0.19487

******************************************************
The electron densities and ab initio electrostatic potential were computed in VASP using the PBE functional and
projector augmented wave method. See the main text of the journal article for a description of computational details.
The atomic charges, dipoles, and quadrupoles were computed with the DDEC6 method as described in
(a) T. A. Manz and N. Gabaldon Limas, RSC Adv. 6 (2016) 47771-47801 DOI: 10.1039/c6ra04656h
(b) N. Gabaldon Limas and T. A. Manz, RSC Adv. 8 (2018) 2678-2707 DOI: 10.1039/c7ra11829e.
For each atom in the material, the electron cloud parameters were fit to the spherically averaged atom-in-material
electron density using radial positions for which this density was between 10^-4 and 10^-2 electrons per cubic bohr.
The polarizabilities, dispersion coefficients, and quantum Drude oscillator (QDO) parameters were fit using the MCLF method.
The magnetic structure of the system was optimized in VASP from the default ferromagnetic initial guess using spin polarization.
The atomic spin moments (ASMs) were computed on this optimized magnetic structure using the DDEC6 partition as inputs
to the method of T. A. Manz and D. S. Sholl, J. Chem. Theory Comput. 7 (2011) 4146-4164 DOI: 10.1021/ct200539n.
The RMSE and RRMSE were computed using a uniform grid with Ewald summation.
