# Supplementary material for: A collection of forcefield precursors for metal–organic frameworks
Source: RSC Adv. 2019 Nov 13;9(63):36492–507. doi: 10.1039/c9ra07327b (PMC9075174; doi:10.1039/c9ra07327b)
Supplement: RA-009-C9RA07327B-s4270 [file RA-009-C9RA07327B-s4270.xyz]

  100
jmolscript: load "" {1 1 1} spacegroup "x,y,z" unitcell [{      8.704700     0.000000     0.000000 }, {      4.352369    10.359443     0.000000 }, {      4.352248     0.000026    17.186798 }]
Sc     9.792718     2.589880    12.521270     1.863208
Sc     5.440364     2.589881    13.258927     1.862372
Sc     7.616599     7.769589     4.665528     1.863314
Sc    11.968953     7.769588     3.927871     1.862449
C      6.406073     7.069096    12.896629    -0.085679
C     12.161279     3.726308    10.878556     0.690193
C     12.640916     4.508237     9.694729    -0.046320
C     11.692981     4.849683     8.739831    -0.091793
C      5.273259     4.762250     9.539704    -0.079759
C      8.827027     8.470107    12.896629    -0.086938
C      7.424177     1.453446    10.878556     0.691967
C      6.944553     0.671514     9.694729    -0.047262
C      7.892500     0.330065     8.739831    -0.092517
C      5.607512     0.417500     9.539704    -0.081459
C      8.827025     7.069096    12.883568    -0.084387
C     11.776507     3.726314    14.901641     0.693975
C     11.296872     4.508247    16.085468    -0.047961
C     12.244809     4.849695    17.040366    -0.090667
C      9.959830     4.762261    16.240493    -0.080417
C     15.110776     8.470107    12.883568    -0.084199
C      7.808901     1.453452    14.901641     0.693259
C      8.288521     0.671523    16.085468    -0.047106
C      7.340573     0.330078    17.040366    -0.091464
C      9.625562     0.417510    16.240493    -0.078821
C     11.003244     3.290373     4.290169    -0.085732
C      5.248038     6.633161     6.308242     0.690132
C      4.768401     5.851232     7.492069    -0.046171
C      5.716336     5.509786     8.446967    -0.091811
C     12.136058     5.597219     7.647094    -0.079739
C      8.582290     1.889362     4.290169    -0.086949
C      9.985140     8.906023     6.308242     0.691813
C     10.464764     9.687955     7.492069    -0.045575
C      9.516817    10.029404     8.446967    -0.090737
C     11.801805     9.941969     7.647094    -0.078901
C      8.582292     3.290373     4.303230    -0.084431
C      5.632810     6.633155     2.285157     0.693919
C      6.112445     5.851222     1.101330    -0.047670
C      5.164508     5.509774     0.146432    -0.090700
C      7.449487     5.597208     0.946305    -0.080566
C      2.298541     1.889362     4.303230    -0.084160
C      9.600416     8.906017     2.285157     0.693193
C      9.120796     9.687946     1.101330    -0.046859
C     10.068744    10.029391     0.146432    -0.091429
C      7.783755     9.941959     0.946305    -0.078888
C      7.616545     4.924070    12.890098     0.682067
C      7.616548     6.399047    12.890098    -0.043252
C     11.968886     0.255691    12.890098     0.682123
C      7.616553     9.140156    12.890098    -0.042840
C      9.792772     5.435399     4.296700     0.682023
C      9.792769     3.960422     4.296700    -0.043291
C      5.440431    10.103778     4.296700     0.682094
C      9.792764     1.219313     4.296700    -0.042737
O      8.645442     4.314105    12.530551    -0.662741
O     11.002682     3.428164    11.028768    -0.619100
O     13.008240     3.433137    11.761613    -0.698140
O     10.939994     0.865654    12.530551    -0.661755
O      8.582772     1.751591    11.028768    -0.619897
O      6.577205     1.746620    11.761613    -0.698823
O      6.587646     4.314106    13.249646    -0.661331
O     12.935103     3.428169    14.751429    -0.620657
O     10.929544     3.433141    14.018584    -0.700532
O      4.293081     0.865655    13.249646    -0.662689
O      6.650306     1.751597    14.751429    -0.620604
O      8.655874     1.746623    14.018584    -0.699419
O      8.763875     6.045364     4.656247    -0.662698
O      6.406635     6.931305     6.158030    -0.618865
O      4.401077     6.926332     5.425185    -0.698154
O      6.469323     9.493815     4.656247    -0.661520
O      8.826545     8.607878     6.158030    -0.620026
O     10.832112     8.612849     5.425185    -0.699268
O     10.821671     6.045363     3.937152    -0.661354
O      4.474214     6.931300     2.435369    -0.620693
O      6.479773     6.926328     3.168214    -0.700528
O     13.116236     9.493814     3.937152    -0.662801
O     10.759011     8.607872     2.435369    -0.620628
O      8.753443     8.612846     3.168214    -0.699313
H     14.123616     6.499223    12.912441     0.113492
H     10.609331     4.520356     8.869247     0.117393
H      6.021336     4.363517    10.301939     0.109982
H      9.814272     9.039980    12.912441     0.114853
H      8.976148     0.659392     8.869247     0.118235
H      4.859426     0.816236    10.301939     0.109712
H      9.814180     6.499223    12.867756     0.113968
H     13.328545     4.520369    16.910950     0.117532
H      9.211752     4.363524    15.478258     0.110783
H     14.123534     9.039980    12.867756     0.113636
H      6.256839     0.659404    16.910950     0.117049
H     10.373649     0.816244    15.478258     0.109416
H      3.285701     3.860246     4.274357     0.113465
H      6.799986     5.839113     8.317551     0.117449
H     11.387981     5.995952     6.884859     0.110064
H      7.595045     1.319489     4.274357     0.114825
H      8.420112     9.727737     8.369627     0.117997
H     12.552154     9.544580     6.886406     0.110173
H      7.595137     3.860246     4.319042     0.113949
H      4.080772     5.839100     0.275848     0.117556
H      8.199828     5.994598     1.706993     0.110855
H      3.285783     1.319489     4.319042     0.113657
H     11.152478     9.700065     0.275848     0.117067
H      7.033405     9.544572     1.706993     0.109511

The following XYZ coordinates are in angstroms. Other properties are in atomic units.
The sperically averaged electron density of each atom fit to a function of the form exp(a - br)
eigen_1, eigen_2 and eigen_3 are the three eigenvalues of traceless quadrupole moment tensor
  atom number  atomic symbol              X              Y              Z     net charge C6 coefficient C8 coefficient C10 coefficient fluctuating dipole atomic polarizability isotropic forcefield polarizability              a              b squared Pearson coefficient          <r^3>          <r^4>         wp_QDO          m_QDO          q_QDO       dipole_x       dipole_y       dipole_z         dipole            Qxy            Qxz            Qyz     Q(x^2-y^2)  Q(3z^2 - R^2)        eigen_1        eigen_2        eigen_3 static polarizability      alpha(xx)      alpha(xy)      alpha(xz)      alpha(yy)      alpha(yz)      alpha(zz) atomic spin moment
            1             Sc       9.792718       2.589880      12.521270       1.863208      94.511825 0.14051060E+04  0.41803073E+05                                16.978656                           12.344211       0.103469       1.955390                    0.999651      39.671561     106.209446       0.506242       0.406676      -1.134264       0.000685       0.000353      -0.002894       0.002995       0.013117       0.000434       0.000250      -0.146020       0.115384      -0.093411       0.038458       0.054953             21.534330      25.054031      -0.422361      -0.000079      19.944530       0.001516      19.604428           0.000016
            2             Sc       5.440364       2.589881      13.258927       1.862372      94.561359 0.14063370E+04  0.41847425E+05                                16.980091                           12.346412       0.106809       1.956191                    0.999635      39.685737     106.245351       0.506411       0.406465      -1.134450      -0.000693       0.000077       0.003039       0.003118      -0.012033      -0.000076      -0.000169      -0.146194       0.113422      -0.092985       0.037806       0.055179             21.534480      25.054422       0.417748       0.000189      19.943013      -0.001488      19.606004           0.000016
            3             Sc       7.616599       7.769589       4.665528       1.863314      94.497625 0.14052261E+04  0.41807711E+05                                16.976345                           12.344054       0.103684       1.955492                    0.999650      39.670338     106.208968       0.506285       0.406631      -1.134291      -0.000698      -0.000327       0.002952       0.003051       0.013043       0.000304       0.000240      -0.146171       0.115555      -0.093500       0.038515       0.054985             21.528548      25.054723      -0.423240      -0.003470      19.939767      -0.006361      19.591152           0.000015
            4             Sc      11.968953       7.769588       3.927871       1.862449      94.569072 0.14062187E+04  0.41843401E+05                                16.981917                           12.346532       0.106467       1.956105                    0.999634      39.685325     106.246721       0.506365       0.406507      -1.134411       0.000654      -0.000050      -0.002994       0.003065      -0.012071      -0.000099      -0.000192      -0.146073       0.113267      -0.092905       0.037754       0.055152             21.539013      25.058597       0.417571      -0.001204      19.946506      -0.000464      19.611935           0.000015
            5              C       6.406073       7.069096      12.896629      -0.085679      37.263930 0.48898628E+03  0.11789203E+05                                 9.582299                            7.305310       0.117915       1.999605                    0.999578      29.745084      85.413247       0.620735       0.409272      -1.073326       0.032840       0.008990       0.004380       0.034329       0.021168      -0.003097      -0.005541       0.028841       0.043229      -0.033072       0.010901       0.022171             11.009769      10.300803      -0.447671       0.082392      17.794269       0.257409       4.934234           0.000004
            6              C      12.161279       3.726308      10.878556       0.690193      22.399153 0.21252228E+03  0.42544879E+04                                 7.484957                            5.276572      -0.187889       2.021052                    0.999048      21.209703      59.710226       0.622777       0.491282      -1.002707      -0.018730      -0.035617       0.061933       0.073858      -0.031033       0.003502       0.083008      -0.112959      -0.077251      -0.083313      -0.038013       0.121326              9.124458      10.004731       1.432750      -1.224578       6.570341      -3.948259      10.798301          -0.000023
            7              C      12.640916       4.508237       9.694729      -0.046320      37.786684 0.44509102E+03  0.10476278E+05                                 9.826151                            7.038907      -0.042125       1.987447                    0.999147      27.762106      78.638793       0.623383       0.417439      -1.068573       0.023329       0.040621      -0.045066       0.065002      -0.004140      -0.008108       0.012090      -0.046926       0.031417      -0.030376       0.002157       0.028218             12.088438      11.259265       1.801703      -1.477509       8.941425      -6.600255      16.064625           0.000040
            8              C      11.692981       4.849683       8.739831      -0.091793      36.800039 0.48084759E+03  0.11528532E+05                                 9.448595                            7.206238       0.139469       2.005197                    0.999580      29.617818      84.429893       0.630810       0.404987      -1.077639       0.029929       0.001596      -0.000735       0.029980       0.001904      -0.007114       0.018825       0.004314      -0.063218      -0.031433       0.013413       0.018020             10.850116      10.086364       1.319865      -0.321845       8.307555      -5.506729      14.156430           0.000009
            9              C       5.273259       4.762250       9.539704      -0.079759      37.080763 0.49441927E+03  0.11976712E+05                                 9.632374                            7.400494       0.155233       2.015317                    0.999585      29.775712      86.256434       0.608705       0.415391      -1.067249      -0.027479       0.005032      -0.023864       0.036741      -0.016739       0.020846       0.009942      -0.017387       0.009221      -0.034493       0.015260       0.019233             11.031680      10.858678       1.341349      -0.731972       8.578135      -5.460621      13.658225           0.000007
           10              C       8.827027       8.470107      12.896629      -0.086938      37.276377 0.48924921E+03  0.11797074E+05                                 9.584806                            7.307660       0.114542       1.998667                    0.999597      29.750035      85.431765       0.620589       0.409315      -1.073303      -0.034041      -0.010305       0.004398       0.035837       0.020237       0.002965       0.005600       0.027635       0.043787      -0.032078       0.010688       0.021390             11.012781      10.300654      -0.448134      -0.082035      17.801624      -0.258016       4.936064           0.000005
           11              C       7.424177       1.453446      10.878556       0.691967      22.366047 0.21221190E+03  0.42470109E+04                                 7.480341                            5.274562      -0.189128       2.020884                    0.999068      21.192947      59.667430       0.622527       0.491625      -1.002463       0.019684       0.036249       0.063098       0.075385      -0.030772      -0.003377      -0.082761      -0.113218      -0.074831      -0.082667      -0.038376       0.121043              9.116199      10.001157       1.431098       1.222636       6.563805       3.941600      10.783636          -0.000023
           12              C       6.944553       0.671514       9.694729      -0.047262      37.795605 0.44560797E+03  0.10491833E+05                                 9.827959                            7.043522      -0.046022       1.986162                    0.999129      27.780757      78.712736       0.623088       0.417502      -1.068498      -0.023678      -0.040230      -0.046148       0.065641      -0.004207       0.008558      -0.012916      -0.047176       0.031615      -0.030686       0.001514       0.029172             12.084209      11.267967       1.798871       1.471921       8.936175       6.591358      16.048485           0.000039
           13              C       7.892500       0.330065       8.739831      -0.092517      36.800962 0.48094157E+03  0.11530802E+05                                 9.446545                            7.204981       0.144178       2.006489                    0.999571      29.623350      84.432638       0.631152       0.404767      -1.077837      -0.030870      -0.002448      -0.001484       0.031002       0.001827       0.006116      -0.019276       0.002349      -0.061128      -0.030858       0.012124       0.018733             10.847979      10.088725       1.317938       0.319089       8.305010       5.504604      14.150200           0.000010
           14              C       5.607512       0.417500       9.539704      -0.081459      36.955333 0.49468793E+03  0.11984941E+05                                 9.611172                            7.401934       0.161936       2.017379                    0.999611      29.787559      86.299161       0.608711       0.415327      -1.067281       0.029087      -0.003718      -0.021220       0.036197      -0.017387      -0.020622      -0.010517      -0.018329       0.009630      -0.035169       0.016094       0.019075             10.993543      10.864317       1.346817       0.736159       8.542810       5.418782      13.573503           0.000010
           15              C       8.827025       7.069096      12.883568      -0.084387      37.188060 0.48776568E+03  0.11752017E+05                                 9.569393                            7.296132       0.113334       1.998921                    0.999600      29.704420      85.258575       0.621154       0.409266      -1.073368      -0.034874       0.009849      -0.004308       0.036493      -0.020582      -0.002431       0.005929       0.027547       0.042723      -0.032249       0.010975       0.021274             10.994486      10.286696       0.449584       0.082564      17.768276      -0.257483       4.928487           0.000005
           16              C      11.776507       3.726314      14.901641       0.693975      22.334117 0.21180679E+03  0.42368014E+04                                 7.473292                            5.269318      -0.187246       2.021858                    0.999094      21.171123      59.587639       0.622885       0.491587      -1.002501       0.019791      -0.034537      -0.063024       0.074542       0.030548       0.004176      -0.084682      -0.111134      -0.075365      -0.084621      -0.037138       0.121759              9.109261       9.989673      -1.430617      -1.223092       6.559979       3.940029      10.778133          -0.000023
           17              C      11.296872       4.508247      16.085468      -0.047961      37.870714 0.44622851E+03  0.10510320E+05                                 9.842098                            7.049134      -0.046856       1.985599                    0.999151      27.798226      78.782171       0.622733       0.417586      -1.068421      -0.023332       0.038847       0.044744       0.063683       0.004531      -0.008159      -0.012959      -0.046432       0.032130      -0.030281       0.001273       0.029008             12.109015      11.278445      -1.805919      -1.482696       8.956721       6.613457      16.091878           0.000043
           18              C      12.244809       4.849695      17.040366      -0.090667      36.723328 0.47969443E+03  0.11493364E+05                                 9.433830                            7.195871       0.143410       2.006771                    0.999568      29.584546      84.292638       0.631525       0.404793      -1.077826      -0.030797       0.002621       0.000832       0.030920      -0.003065      -0.006914      -0.019089       0.004526      -0.061908      -0.031465       0.013846       0.017619             10.831983      10.074298      -1.318969      -0.322972       8.293778       5.495379      14.127873           0.000005
           19              C       9.959830       4.762261      16.240493      -0.080417      37.068534 0.49419397E+03  0.11969559E+05                                 9.629322                            7.397947       0.159455       2.016724                    0.999570      29.769775      86.225323       0.608932       0.415295      -1.067340       0.029113       0.005808       0.024051       0.038207       0.017145       0.020698      -0.010620      -0.016667       0.008888      -0.034800       0.015703       0.019097             11.028049      10.856335      -1.341661      -0.733574       8.576321       5.458783      13.651490           0.000003
           20              C      15.110776       8.470107      12.883568      -0.084199      37.160883 0.48727744E+03  0.11736893E+05                                 9.563206                            7.290993       0.117825       2.000341                    0.999592      29.691487      85.199249       0.621586       0.409099      -1.073516       0.034318      -0.009845      -0.004381       0.035970      -0.021557       0.002586      -0.005895       0.027008       0.042689      -0.032880       0.011002       0.021877             10.987546      10.283711       0.446929      -0.082646      17.753632       0.256712       4.925294           0.000005
           21              C       7.808901       1.453452      14.901641       0.693259      22.338111 0.21185003E+03  0.42378580E+04                                 7.474575                            5.270119      -0.189639       2.021004                    0.999093      21.171178      59.588005       0.622794       0.491636      -1.002482      -0.020046       0.034552      -0.063425       0.074956       0.031581      -0.003706       0.083411      -0.111106      -0.075492      -0.083844      -0.037181       0.121025              9.110856       9.991280      -1.430253       1.221971       6.561381      -3.941285      10.779908          -0.000023
           22              C       8.288521       0.671523      16.085468      -0.047106      37.852928 0.44600910E+03  0.10504099E+05                                 9.840076                            7.048131      -0.051637       1.984283                    0.999138      27.790306      78.761612       0.622667       0.417672      -1.068342       0.023164      -0.038778       0.046414       0.064765       0.005139       0.008238       0.012389      -0.044765       0.032697      -0.029666       0.001500       0.028166             12.105934      11.276263      -1.805283       1.481817       8.955288      -6.611647      16.086250           0.000040
           23              C       7.340573       0.330078      17.040366      -0.091464      36.790365 0.48078934E+03  0.11527196E+05                                 9.448918                            7.207353       0.137941       2.004782                    0.999540      29.613331      84.427127       0.630535       0.405161      -1.077485       0.029801      -0.002806       0.000837       0.029945      -0.002982       0.006961       0.019237       0.004544      -0.063698      -0.031983       0.014121       0.017862             10.849714      10.086088      -1.319405       0.322095       8.308583      -5.507459      14.154470           0.000009
           24              C       9.625562       0.417510      16.240493      -0.078821      36.999720 0.49304253E+03  0.11934388E+05                                 9.616992                            7.388879       0.160031       2.017485                    0.999584      29.733754      86.087188       0.609377       0.415245      -1.067401      -0.027305      -0.006034       0.022385       0.035820       0.017991      -0.020934       0.009319      -0.016444       0.007691      -0.034855       0.014249       0.020606             11.013282      10.843314      -1.337846       0.729269       8.565062      -5.450290      13.631469           0.000008
           25              C      11.003244       3.290373       4.290169      -0.085732      37.265241 0.48902401E+03  0.11790341E+05                                 9.582437                            7.305527       0.117839       1.999554                    0.999578      29.746633      85.418542       0.620734       0.409265      -1.073331      -0.032845      -0.008988      -0.004322       0.034326       0.021181      -0.003100      -0.005576       0.028839       0.043134      -0.033071       0.010873       0.022197             11.009459      10.300879      -0.448321       0.082753      17.793114       0.258162       4.934385          -0.000001
           26              C       5.248038       6.633161       6.308242       0.690132      22.398764 0.21251482E+03  0.42542785E+04                                 7.484751                            5.276373      -0.187271       2.021273                    0.999049      21.208988      59.706756       0.622811       0.491262      -1.002722       0.018700       0.035653      -0.061888       0.073830      -0.030989       0.003515       0.083011      -0.113052      -0.077231      -0.083299      -0.038047       0.121346              9.124211      10.002626       1.431572      -1.225250       6.569758      -3.948959      10.800248          -0.000023
           27              C       4.768401       5.851232       7.492069      -0.046171      37.783215 0.44501175E+03  0.10473938E+05                                 9.825722                            7.038365      -0.042032       1.987520                    0.999147      27.759108      78.628321       0.623396       0.417449      -1.068567      -0.023304      -0.040614       0.045035       0.064967      -0.004129      -0.008084       0.012141      -0.047005       0.031286      -0.030384       0.002102       0.028281             12.088306      11.258213       1.800997      -1.477610       8.940594      -6.600325      16.066112           0.000042
           28              C       5.716336       5.509786       8.446967      -0.091811      36.799279 0.48084031E+03  0.11528324E+05                                 9.448473                            7.206138       0.139550       2.005231                    0.999580      29.617588      84.429370       0.630820       0.404982      -1.077641      -0.029940      -0.001589       0.000693       0.029990       0.001919      -0.007152       0.018818       0.004174      -0.063261      -0.031439       0.013378       0.018061             10.850124      10.085814       1.319628      -0.322170       8.306863      -5.507010      14.157694           0.000005
           29              C      12.136058       5.597219       7.647094      -0.079739      37.081060 0.49440050E+03  0.11976164E+05                                 9.632618                            7.400499       0.155268       2.015359                    0.999585      29.774590      86.253333       0.608685       0.415408      -1.067236       0.027464      -0.005067       0.023841       0.036719      -0.016734       0.020828       0.009960      -0.017397       0.009184      -0.034485       0.015281       0.019204             11.031877      10.858984       1.341248      -0.731700       8.578439      -5.460336      13.658208           0.000004
           30              C       8.582290       1.889362       4.290169      -0.086949      37.278126 0.48926413E+03  0.11797551E+05                                 9.585151                            7.307799       0.114436       1.998631                    0.999597      29.750695      85.434719       0.620578       0.409318      -1.073298       0.034045       0.010293      -0.004298       0.035825       0.020240       0.003014       0.005571       0.027619       0.043802      -0.032071       0.010655       0.021416             11.012541      10.301620      -0.448864      -0.082486      17.799808      -0.257501       4.936195           0.000010
           31              C       9.985140       8.906023       6.308242       0.691813      22.397135 0.21234139E+03  0.42505530E+04                                 7.489397                            5.277280      -0.192256       2.019843                    0.999068      21.203444      59.717532       0.622126       0.491832      -1.002287      -0.019742      -0.036173      -0.063005       0.075285      -0.030909      -0.003446      -0.082793      -0.113745      -0.074434      -0.082750      -0.038515       0.121265              9.132270      10.011393       1.441608       1.240662       6.578684       3.953183      10.806734          -0.000023
           32              C      10.464764       9.687955       7.492069      -0.045575      37.936403 0.44499305E+03  0.10473092E+05                                 9.850770                            7.038030      -0.054002       1.983991                    0.999076      27.755219      78.608518       0.623454       0.417427      -1.068612       0.023410       0.040646       0.046954       0.066369      -0.004264       0.008371      -0.011977      -0.046734       0.033415      -0.030689       0.002522       0.028167             12.132166      11.262516       1.793879       1.468677       8.977301       6.644196      16.156681           0.000043
           33              C       9.516817      10.029404       8.446967      -0.090737      36.674384 0.48067630E+03  0.11522954E+05                                 9.424577                            7.204138       0.138939       2.004987                    0.999551      29.609248      84.389429       0.631033       0.404895      -1.077742       0.030769       0.000915      -0.001219       0.030807       0.002153       0.005811      -0.018996       0.004107      -0.061744      -0.030893       0.013129       0.017764             10.799131      10.137465       1.201742       0.095354       8.208695       5.402300      14.051232           0.000003
           34              C      11.801805       9.941969       7.647094      -0.078901      37.039857 0.49347532E+03  0.11947880E+05                                 9.626046                            7.393697       0.153905       2.015461                    0.999589      29.743543      86.135710       0.608964       0.415422      -1.067252      -0.028811       0.004563       0.022267       0.036698      -0.017169      -0.020701      -0.009460      -0.016686       0.010497      -0.034352       0.014624       0.019728             11.026185      10.866864       1.338451       0.725081       8.570003       5.452096      13.641689           0.000003
           35              C       8.582292       3.290373       4.303230      -0.084431      37.189288 0.48780445E+03  0.11753201E+05                                 9.569552                            7.296402       0.113285       1.998882                    0.999600      29.705932      85.264213       0.621145       0.409263      -1.073368       0.034880      -0.009847       0.004354       0.036504      -0.020598      -0.002413       0.005899       0.027551       0.042668      -0.032251       0.010997       0.021254             10.993858      10.287298       0.448899       0.082302      17.765606      -0.257237       4.928669          -0.000001
           36              C       5.632810       6.633155       2.285157       0.693919      22.335564 0.21181751E+03  0.42370923E+04                                 7.473753                            5.269522      -0.187211       2.021873                    0.999093      21.172060      59.591859       0.622857       0.491600      -1.002489      -0.019786       0.034516       0.063023       0.074530       0.030532       0.004143      -0.084676      -0.111148      -0.075384      -0.084590      -0.037172       0.121762              9.109996       9.989613      -1.430945      -1.223482       6.560596       3.940530      10.779778          -0.000024
           37              C       6.112445       5.851222       1.101330      -0.047670      37.868507 0.44609663E+03  0.10506433E+05                                 9.841829                            7.048170      -0.047031       1.985611                    0.999148      27.793686      78.766270       0.622766       0.417595      -1.068416       0.023403      -0.038891      -0.044731       0.063727       0.004517      -0.008165      -0.012990      -0.046389       0.032017      -0.030244       0.001223       0.029021             12.109341      11.279001      -1.807803      -1.485673       8.957086       6.613706      16.091935           0.000039
           38              C       5.164508       5.509774       0.146432      -0.090700      36.730957 0.47971392E+03  0.11493888E+05                                 9.434948                            7.195918       0.143288       2.006722                    0.999566      29.584955      84.292581       0.631539       0.404782      -1.077839       0.030804      -0.002661      -0.000800       0.030929      -0.003097      -0.006945      -0.019060       0.004630      -0.061973      -0.031480       0.013923       0.017557             10.833911      10.076475      -1.320778      -0.325333       8.295538       5.496588      14.129718           0.000011
           39              C       7.449487       5.597208       0.946305      -0.080566      37.072036 0.49439641E+03  0.11975816E+05                                 9.630058                            7.399743       0.158934       2.016476                    0.999565      29.775921      86.251023       0.608817       0.415326      -1.067309      -0.029124      -0.005793      -0.023874       0.038102       0.017138       0.020734      -0.010783      -0.016633       0.008797      -0.034890       0.015848       0.019041             11.027261      10.868642      -1.342641      -0.732329       8.571948       5.451440      13.641195           0.000008
           40              C       2.298541       1.889362       4.303230      -0.084160      37.157337 0.48724170E+03  0.11735824E+05                                 9.562714                            7.290796       0.118046       2.000434                    0.999592      29.690245      85.195119       0.621585       0.409107      -1.073510      -0.034328       0.009825       0.004535       0.035993      -0.021567       0.002576      -0.005965       0.026974       0.042849      -0.032916       0.011012       0.021904             10.986402      10.282128       0.446716      -0.082123      17.752225       0.257854       4.924853           0.000010
           41              C       9.600416       8.906017       2.285157       0.693193      22.339384 0.21185782E+03  0.42380539E+04                                 7.474869                            5.270215      -0.189243       2.021141                    0.999094      21.171635      59.589631       0.622789       0.491636      -1.002482       0.020053      -0.034512       0.063439       0.074951       0.031564      -0.003669       0.083405      -0.111129      -0.075413      -0.083798      -0.037227       0.121025              9.111448       9.991070      -1.430111       1.222242       6.562109      -3.941958      10.781163          -0.000023
           42              C       9.120796       9.687946       1.101330      -0.046859      37.852051 0.44589492E+03  0.10500704E+05                                 9.839952                            7.047266      -0.051918       1.984253                    0.999137      27.786121      78.746267       0.622702       0.417677      -1.068342      -0.023213       0.038829      -0.046394       0.064800       0.005111       0.008245       0.012406      -0.044714       0.032654      -0.029634       0.001472       0.028162             12.106494      11.277165      -1.807065       1.484645       8.956027      -6.612133      16.086289           0.000042
           43              C      10.068744      10.029391       0.146432      -0.091429      36.795938 0.48077254E+03  0.11526652E+05                                 9.449745                            7.207185       0.137538       2.004662                    0.999539      29.612599      84.423538       0.630550       0.405157      -1.077492      -0.029810       0.002868      -0.000830       0.029959      -0.003001       0.006985       0.019196       0.004598      -0.063698      -0.031966       0.014158       0.017808             10.851289      10.088278      -1.321180       0.324583       8.309939      -5.508276      14.155651           0.000005
           44              C       7.783755       9.941959       0.946305      -0.078888      36.995754 0.49310833E+03  0.11936484E+05                                 9.616369                            7.389480       0.159133       2.017187                    0.999582      29.736086      86.098217       0.609334       0.415257      -1.067384       0.027428       0.006069      -0.022233       0.035825       0.017875      -0.020925       0.009413      -0.016422       0.008030      -0.034824       0.014371       0.020453             11.011005      10.854119      -1.338113       0.727033       8.559685      -5.442363      13.619210           0.000004
           45              C       7.616545       4.924070      12.890098       0.682067      23.317976 0.22437769E+03  0.45598907E+04                                 7.733010                            5.448210      -0.308002       1.975149                    0.998849      21.702459      61.854814       0.607536       0.496089      -0.998800       0.000758      -0.073143      -0.000570       0.073149      -0.000631       0.039403       0.000050       0.053030       0.289714      -0.074810      -0.033681       0.108491              9.441903       9.356451      -0.000539      -0.861302      14.385550      -0.000464       4.583706          -0.000027
           46              C       7.616548       6.399047      12.890098      -0.043252      38.516305 0.44588502E+03  0.10510471E+05                                 9.982638                            7.065022      -0.102931       1.969897                    0.999042      27.782665      79.020705       0.618973       0.419793      -1.065972      -0.000673       0.060963       0.000419       0.060968      -0.000103      -0.014911       0.000067      -0.027840       0.108033      -0.035055      -0.004085       0.039140             12.359375      10.687773       0.000209       0.158675      21.380711      -0.000360       5.009640           0.000045
           47              C      11.968886       0.255691      12.890098       0.682123      23.310366 0.22431053E+03  0.45583046E+04                                 7.732112                            5.447957      -0.309773       1.974902                    0.998830      21.701106      61.854766       0.607440       0.496191      -0.998722       0.000442       0.072715       0.000233       0.072717      -0.000489      -0.039863      -0.000337       0.053925       0.291986      -0.075635      -0.033811       0.109446              9.440640       9.354957       0.000364       0.861141      14.382920       0.000707       4.584043          -0.000027
           48              C       7.616553       9.140156      12.890098      -0.042840      38.506715 0.44578427E+03  0.10507036E+05                                 9.979379                            7.063097      -0.101380       1.970361                    0.999050      27.777750      78.991276       0.619233       0.419659      -1.066105       0.000641      -0.060944       0.000458       0.060949       0.000133       0.015162      -0.000307      -0.027773       0.107228      -0.035008      -0.003986       0.038994             12.355194      10.684687       0.002597      -0.158619      21.372163       0.000041       5.008730           0.000045
           49              C       9.792772       5.435399       4.296700       0.682023      23.318142 0.22438969E+03  0.45602040E+04                                 7.733017                            5.448344      -0.307901       1.975167                    0.998849      21.703413      61.858382       0.607529       0.496086      -0.998799      -0.000738       0.073158       0.000607       0.073164      -0.000624       0.039410       0.000068       0.052983       0.289650      -0.074776      -0.033698       0.108474              9.441369       9.356521      -0.000530      -0.861192      14.383802      -0.000608       4.583785          -0.000027
           50              C       9.792769       3.960422       4.296700      -0.043291      38.517571 0.44592388E+03  0.10511639E+05                                 9.982817                            7.065316      -0.103086       1.969823                    0.999042      27.784250      79.026725       0.618960       0.419792      -1.065971       0.000672      -0.060971      -0.000381       0.060976      -0.000100      -0.014908       0.000054      -0.027857       0.107961      -0.035051      -0.004065       0.039116             12.358644      10.688188      -0.000533       0.158771      21.378014      -0.000281       5.009730           0.000048
           51              C       5.440431      10.103778       4.296700       0.682094      23.310844 0.22430782E+03  0.45582182E+04                                 7.732195                            5.447877      -0.309183       1.975108                    0.998831      21.700424      61.851837       0.607455       0.496183      -0.998731      -0.000486      -0.072693      -0.000110       0.072695      -0.000475      -0.039825      -0.000306       0.053918       0.292150      -0.075658      -0.033814       0.109472              9.440588       9.353840       0.000403       0.860505      14.384386       0.000717       4.583539          -0.000027
           52              C       9.792764       1.219313       4.296700      -0.042737      38.500899 0.44568375E+03  0.10504055E+05                                 9.978476                            7.062311      -0.101302       1.970427                    0.999049      27.775049      78.980824       0.619267       0.419661      -1.066106      -0.000639       0.060927      -0.000280       0.060931       0.000140       0.015189      -0.000340      -0.027758       0.107478      -0.035048      -0.004035       0.039083             12.353777      10.683300       0.002093      -0.158612      21.370118       0.001067       5.007913           0.000041
           53              O       8.645442       4.314105      12.530551      -0.662741      47.138630 0.65556406E+03  0.16597759E+05                                10.458395                            7.992782      -0.010588       2.020864                    0.996984      29.515618      80.207675       0.662003       0.365437      -1.131396      -0.059589       0.063788      -0.003584       0.087365      -0.020634       0.016557       0.016384       0.083108       0.209386      -0.083854       0.009139       0.074714             12.441485      15.451604      -6.909137      -1.133530      14.890485       1.121929       6.982367           0.000002
           54              O      11.002682       3.428164      11.028768      -0.619100      43.778157 0.56853630E+03  0.13881866E+05                                 9.938194                            7.418366       0.088511       2.073939                    0.996905      28.128254      74.906321       0.691078       0.362986      -1.134033       0.058912       0.025393      -0.035413       0.073277      -0.004401      -0.008909       0.070559      -0.040911      -0.148467      -0.087483       0.003832       0.083650             12.024991      18.084686       3.870166      -4.895483       7.888662      -2.634410      10.101626           0.000002
           55              O      13.008240       3.433137      11.761613      -0.698140      50.459033 0.74115057E+03  0.19339425E+05                                10.893259                            8.507022      -0.034248       1.999139                    0.997016      30.452816      83.873391       0.641046       0.366168      -1.131404      -0.068511       0.045115      -0.064699       0.104476      -0.031489       0.017621       0.067448      -0.066591      -0.036761      -0.079333      -0.008832       0.088166             12.685971      13.649110      -2.433599       5.318349       9.054258      -4.112543      15.354546           0.000001
           56              O      10.939994       0.865654      12.530551      -0.661755      47.136030 0.65554661E+03  0.16597232E+05                                10.458385                            7.993082      -0.007828       2.021693                    0.996984      29.508900      80.189613       0.661939       0.365474      -1.131366       0.060927      -0.063857      -0.003044       0.088312      -0.020960      -0.016118      -0.016634       0.083479       0.207625      -0.083922       0.009897       0.074025             12.441501      15.452045      -6.907604       1.132483      14.889136      -1.121057       6.983324           0.000002
           57              O       8.582772       1.751591      11.028768      -0.619897      43.769512 0.56840979E+03  0.13877693E+05                                 9.936177                            7.416831       0.091203       2.075029                    0.996853      28.125982      74.891839       0.691264       0.362916      -1.134113      -0.058732      -0.025361      -0.036365       0.073587      -0.004629       0.009078      -0.070255      -0.041510      -0.147920      -0.087052       0.003399       0.083653             12.022084      18.084376       3.868808       4.891921       7.886031       2.632816      10.095845           0.000002
           58              O       6.577205       1.746620      11.761613      -0.698823      50.474595 0.74166530E+03  0.19356547E+05                                10.896184                            8.510648      -0.036982       1.998398                    0.996956      30.458935      83.902929       0.640822       0.366225      -1.131340       0.067328      -0.045200      -0.064622       0.103692      -0.031449      -0.016933      -0.067706      -0.066399      -0.036432      -0.078980      -0.009441       0.088421             12.686453      13.655245      -2.434103      -5.318274       9.054524       4.109468      15.349590           0.000001
           59              O       6.587646       4.314106      13.249646      -0.661331      47.051299 0.65416549E+03  0.16552831E+05                                10.444497                            7.983409      -0.004252       2.023262                    0.997012      29.486614      80.095117       0.662523       0.365360      -1.131502       0.060954       0.063975       0.003705       0.088442       0.020818       0.016212      -0.016588       0.084402       0.209528      -0.084551       0.009886       0.074665             12.423752      15.429777       6.896915      -1.133391      14.867454      -1.121717       6.974023           0.000002
           60              O      12.935103       3.428169      14.751429      -0.620657      43.813084 0.56909526E+03  0.13898776E+05                                 9.942973                            7.421584       0.090944       2.074722                    0.996874      28.140693      74.945571       0.690995       0.362944      -1.134078      -0.057446       0.023834       0.035159       0.071444       0.005363      -0.008496      -0.070265      -0.041977      -0.147506      -0.086816       0.002922       0.083893             12.031242      18.094624      -3.873510      -4.898449       7.892719       2.636825      10.106382           0.000002
           61              O      10.929544       3.433141      14.018584      -0.700532      50.563143 0.74303130E+03  0.19400645E+05                                10.907044                            8.516900      -0.034607       1.998642                    0.996986      30.489372      83.998341       0.640781       0.366089      -1.131473       0.066808       0.043639       0.064007       0.102296       0.030564       0.016249      -0.068887      -0.067366      -0.037679      -0.078907      -0.010813       0.089720             12.702489      13.666534       2.436369       5.323287       9.066317       4.119219      15.374617           0.000001
           62              O       4.293081       0.865655      13.249646      -0.662689      47.119904 0.65535289E+03  0.16590286E+05                                10.452873                            7.989461      -0.004686       2.022501                    0.996921      29.516266      80.191828       0.662425       0.365251      -1.131594      -0.059336      -0.062880       0.004331       0.086565       0.019971      -0.016703       0.016416       0.084779       0.210698      -0.084502       0.009263       0.075239             12.434335      15.442248       6.903469       1.134839      14.881195       1.122890       6.979562           0.000002
           63              O       6.650306       1.751597      14.751429      -0.620604      43.803875 0.56896707E+03  0.13894739E+05                                 9.941339                            7.420469       0.089507       2.074380                    0.996883      28.138669      74.935541       0.691092       0.362917      -1.134110       0.057680      -0.023583       0.036034       0.071984       0.005623       0.009008       0.070257      -0.040906      -0.147726      -0.087011       0.003411       0.083600             12.029187      18.090592      -3.873126       4.898291       7.891875      -2.637023      10.105095           0.000002
           64              O       8.655874       1.746623      14.018584      -0.699419      50.468822 0.74137369E+03  0.19345879E+05                                10.893253                            8.506984      -0.035106       1.999023                    0.997032      30.456136      83.872236       0.641223       0.366054      -1.131540      -0.067568      -0.044481       0.064491       0.103456       0.031062      -0.016983       0.067780      -0.066805      -0.035344      -0.078794      -0.009702       0.088496             12.685702      13.650780       2.434211      -5.317867       9.055122      -4.112356      15.351205           0.000001
           65              O       8.763875       6.045364       4.656247      -0.662698      47.135568 0.65556959E+03  0.16597954E+05                                10.457933                            7.992862      -0.010770       2.020805                    0.996987      29.515414      80.207571       0.661993       0.365441      -1.131392       0.059618      -0.063717       0.003641       0.087335      -0.020612       0.016593       0.016422       0.083088       0.209479      -0.083861       0.009097       0.074764             12.440056      15.451678      -6.908153      -1.133022      14.887095       1.120177       6.981395           0.000003
           66              O       6.406635       6.931305       6.158030      -0.618865      43.765948 0.56840963E+03  0.13878368E+05                                 9.937522                            7.418367       0.087840       2.073832                    0.996892      28.126300      74.906503       0.690944       0.363067      -1.133940      -0.058824      -0.025190       0.035485       0.073171      -0.004366      -0.008890       0.070603      -0.040880      -0.148628      -0.087558       0.003882       0.083676             12.023138      18.079292       3.867013      -4.898373       7.886260      -2.636147      10.103863           0.000002
           67              O       4.401077       6.926332       5.425185      -0.698154      50.467164 0.74121022E+03  0.19341406E+05                                10.894576                            8.507423      -0.034427       1.999064                    0.997016      30.453821      83.877577       0.641023       0.366173      -1.131398       0.068527      -0.045076       0.064685       0.104461      -0.031462       0.017647       0.067447      -0.066606      -0.036755      -0.079336      -0.008824       0.088159             12.688018      13.650049      -2.434783       5.318473       9.056162      -4.114227      15.357843           0.000001
           68              O       6.469323       9.493815       4.656247      -0.661520      47.109253 0.65515775E+03  0.16585363E+05                                10.455575                            7.991432      -0.008050       2.021733                    0.996976      29.505279      80.181783       0.661900       0.365540      -1.131285      -0.060857       0.063889       0.003310       0.088297      -0.020961      -0.016083      -0.016571       0.083566       0.207838      -0.083976       0.009908       0.074068             12.437103      15.443777      -6.906002       1.130615      14.888447      -1.120821       6.979086           0.000002
           69              O       8.826545       8.607878       6.158030      -0.620026      43.801620 0.56899859E+03  0.13897016E+05                                 9.942885                            7.422288       0.084500       2.072272                    0.996900      28.152341      74.999209       0.690717       0.363074      -1.133879       0.058807       0.025315       0.036242       0.073571      -0.004290       0.009964      -0.071027      -0.041901      -0.150676      -0.088388       0.003771       0.084617             12.026792      18.115814       3.875628       4.900158       7.888479       2.617514      10.076082           0.000002
           70              O      10.832112       8.612849       5.425185      -0.699268      50.524229 0.74226811E+03  0.19376469E+05                                10.903807                            8.513938      -0.037104       1.998123                    0.996966      30.472078      83.951815       0.640709       0.366211      -1.131336      -0.067531       0.045111       0.064457       0.103683      -0.031504      -0.016971      -0.067854      -0.066647      -0.036584      -0.079150      -0.009497       0.088647             12.700617      13.667754      -2.435572      -5.323117       9.064207       4.116929      15.369890           0.000001
           71              O      10.821671       6.045363       3.937152      -0.661354      47.056001 0.65421949E+03  0.16554562E+05                                10.445267                            7.983784      -0.004320       2.023237                    0.997011      29.487293      80.098207       0.662501       0.365364      -1.131497      -0.060977      -0.063943      -0.003629       0.088431       0.020793       0.016190      -0.016569       0.084354       0.209443      -0.084499       0.009872       0.074627             12.424642      15.430772       6.897394      -1.132861      14.868384      -1.121261       6.974770           0.000003
           72              O       4.474214       6.931300       2.435369      -0.620693      43.819675 0.56916955E+03  0.13901077E+05                                 9.944089                            7.422103       0.090782       2.074645                    0.996874      28.142117      74.951246       0.690964       0.362947      -1.134073       0.057463      -0.023831      -0.035094       0.071425       0.005356      -0.008504      -0.070259      -0.042000      -0.147522      -0.086813       0.002916       0.083898             12.033232      18.097040      -3.874401      -4.899746       7.894032       2.637588      10.108625           0.000002
           73              O       6.479773       6.926328       3.168214      -0.700528      50.566365 0.74315185E+03  0.19404709E+05                                10.907651                            8.517767      -0.035124       1.998440                    0.996990      30.491591      84.008260       0.640724       0.366105      -1.131454      -0.066796      -0.043634      -0.063982       0.102271       0.030579       0.016276      -0.068882      -0.067394      -0.037679      -0.078931      -0.010793       0.089724             12.702236      13.667314       2.436334       5.324398       9.065728       4.117591      15.373666           0.000001
           74              O      13.116236       9.493814       3.937152      -0.662801      47.135547 0.65554499E+03  0.16596427E+05                                10.455372                            7.990720      -0.004826       2.022403                    0.996922      29.519701      80.205212       0.662359       0.365259      -1.131584       0.059330       0.062888      -0.004261       0.086563       0.019965      -0.016660       0.016445       0.084773       0.210684      -0.084499       0.009278       0.075221             12.437554      15.445940       6.905418       1.133665      14.885597       1.122418       6.981126           0.000002
           75              O      10.759011       8.607872       2.435369      -0.620628      43.810041 0.56903111E+03  0.13896730E+05                                 9.942417                            7.420961       0.089478       2.074354                    0.996883      28.139752      74.940224       0.691057       0.362924      -1.134101      -0.057701       0.023603      -0.035933       0.071957       0.005615       0.009010       0.070256      -0.040913      -0.147657      -0.086994       0.003398       0.083597             12.031047      18.092809      -3.873261       4.899545       7.892801      -2.637512      10.107530           0.000002
           76              O       8.753443       8.612846       3.168214      -0.699313      50.464727 0.74135065E+03  0.19345164E+05                                10.892694                            8.506943      -0.035408       1.998926                    0.997043      30.455456      83.870634       0.641214       0.366062      -1.131532       0.067598       0.044505      -0.064378       0.103415       0.031090      -0.016978       0.067796      -0.066886      -0.035255      -0.078814      -0.009730       0.088544             12.684501      13.650176       2.435691      -5.318398       9.055598      -4.112606      15.347731           0.000001
           77              H      14.123616       6.499223      12.912441       0.113492       1.693733 0.14179523E+02  0.15807279E+03                                 2.205085                            2.086771      -1.164964       2.272022                    0.997334       4.017596      11.376212       0.477080       1.151646      -0.739586      -0.052981      -0.029190       0.002470       0.060541       0.008353      -0.001136       0.000601       0.024770      -0.073491      -0.024551      -0.002652       0.027203              2.240297       2.670458       0.582079       0.006518       2.326522       0.028637       1.723910          -0.000019
           78              H      10.609331       4.520356       8.869247       0.117393       1.677701 0.13993241E+02  0.15461298E+03                                 2.143045                            2.036657      -1.199008       2.253697                    0.997574       3.916933      10.841750       0.498689       1.111600      -0.750349      -0.055569      -0.020540       0.005034       0.059458       0.008029       0.004484      -0.007351       0.037288      -0.025458      -0.021270      -0.003539       0.024809              2.163801       2.785203       0.350673      -0.150571       1.815168      -0.156606       1.891032          -0.000020
           79              H       6.021336       4.363517      10.301939       0.109982       1.557963 0.12682936E+02  0.13981700E+03                                 2.211305                            2.066171      -1.304785       2.215060                    0.994086       4.290746      12.759545       0.440172       1.262245      -0.710849       0.041075      -0.023073       0.036302       0.059476      -0.004415       0.012397      -0.010055       0.031772      -0.014263      -0.020406      -0.005006       0.025412              2.286368       2.305815      -0.276886       0.619588       1.998273      -0.418711       2.555015          -0.000019
           80              H       9.814272       9.039980      12.912441       0.114853       1.687392 0.14115496E+02  0.15719810E+03                                 2.200802                            2.083039      -1.164098       2.273081                    0.997299       4.008863      11.349694       0.477117       1.152736      -0.739331       0.051942       0.028739       0.002559       0.059417       0.008713       0.000986      -0.000722       0.025087      -0.073392      -0.024519      -0.002996       0.027515              2.235828       2.664608       0.580173      -0.006395       2.321724      -0.028564       1.721151          -0.000019
           81              H       8.976148       0.659392       8.869247       0.118235       1.677225 0.13988764E+02  0.15457707E+03                                 2.144015                            2.037373      -1.201076       2.253039                    0.997643       3.917388      10.849426       0.498135       1.112739      -0.750031       0.054781       0.020187       0.005199       0.058613       0.008332      -0.004653       0.007400       0.037456      -0.025676      -0.021501      -0.003560       0.025061              2.165017       2.787640       0.350839       0.150787       1.815718       0.156838       1.891692          -0.000020
           82              H       4.859426       0.816236      10.301939       0.109712       1.556927 0.12683985E+02  0.13984700E+03                                 2.210816                            2.066594      -1.309698       2.212659                    0.994014       4.297299      12.784519       0.439970       1.262659      -0.710711      -0.041101       0.023011       0.036179       0.059394      -0.004466      -0.012440       0.009897       0.031901      -0.014099      -0.020293      -0.005177       0.025469              2.285305       2.305061      -0.275619      -0.617352       1.997671       0.418934       2.553183          -0.000019
           83              H       9.814180       6.499223      12.867756       0.113968       1.690310 0.14141681E+02  0.15753249E+03                                 2.201368                            2.083381      -1.160120       2.274248                    0.997339       4.012542      11.354537       0.477715       1.150980      -0.739754       0.052575      -0.029188      -0.002676       0.060194      -0.008335      -0.000901      -0.000720       0.024833      -0.073732      -0.024627      -0.002625       0.027251              2.236443       2.665625      -0.580658       0.006561       2.322374      -0.028592       1.721331          -0.000019
           84              H      13.328545       4.520369      16.910950       0.117532       1.680696 0.14024578E+02  0.15505110E+03                                 2.145814                            2.039077      -1.198259       2.253869                    0.997591       3.920417      10.855801       0.498325       1.111754      -0.750297       0.055306      -0.020265      -0.005140       0.059126      -0.008332       0.004545       0.007309       0.037675      -0.025921      -0.021459      -0.003726       0.025185              2.166670       2.789688      -0.351598      -0.151134       1.817209       0.157037       1.893113          -0.000019
           85              H       9.211752       4.363524      15.478258       0.110783       1.559286 0.12696558E+02  0.14000935E+03                                 2.212615                            2.067292      -1.306731       2.214200                    0.994001       4.292312      12.767501       0.440034       1.262260      -0.710823      -0.040529      -0.022799      -0.035828       0.058703       0.004806       0.012762       0.010224       0.032302      -0.013816      -0.020712      -0.005313       0.026025              2.287684       2.307202       0.277171       0.620010       1.999411       0.419053       2.556440          -0.000019
           86              H      14.123534       9.039980      12.867756       0.113636       1.696387 0.14205760E+02  0.15843564E+03                                 2.207133                            2.088453      -1.165633       2.271437                    0.997410       4.020287      11.385691       0.476981       1.151374      -0.739643      -0.052884       0.028929      -0.002599       0.060336      -0.008510       0.000984       0.000780       0.024726      -0.073832      -0.024669      -0.002655       0.027324              2.242471       2.673612      -0.583183      -0.006676       2.328680       0.028704       1.725120          -0.000019
           87              H       6.256839       0.659404      16.910950       0.117049       1.679034 0.14006852E+02  0.15478353E+03                                 2.142892                            2.036603      -1.192509       2.255852                    0.997498       3.919443      10.845409       0.499135       1.110461      -0.750626      -0.055751       0.020486      -0.005311       0.059632      -0.008208      -0.004670      -0.007522       0.037617      -0.025549      -0.021623      -0.003445       0.025069              2.163591       2.784812      -0.350621       0.150655       1.815085      -0.156695       1.890875          -0.000020
           88              H      10.373649       0.816244      15.478258       0.109416       1.561267 0.12713413E+02  0.14021865E+03                                 2.213176                            2.067650      -1.301261       2.215878                    0.994062       4.293918      12.766483       0.440392       1.261024      -0.711114       0.040972       0.023034      -0.036529       0.059528       0.004627      -0.012449      -0.010162       0.032260      -0.014052      -0.020634      -0.005076       0.025710              2.288388       2.307964       0.277508      -0.620662       1.999858      -0.419410       2.557343          -0.000019
           89              H       3.285701       3.860246       4.274357       0.113465       1.693964 0.14182025E+02  0.15810680E+03                                 2.205216                            2.086898      -1.165088       2.271929                    0.997334       4.017938      11.377198       0.477088       1.151583      -0.739600       0.052978       0.029189      -0.002464       0.060537       0.008352      -0.001137       0.000599       0.024773      -0.073500      -0.024554      -0.002652       0.027206              2.240391       2.670563       0.582051       0.006608       2.326513       0.028688       1.724097          -0.000019
           90              H       6.799986       5.839113       8.317551       0.117449       1.677973 0.13997370E+02  0.15467437E+03                                 2.143560                            2.037191      -1.199215       2.253663                    0.997572       3.917194      10.844026       0.498524       1.111856      -0.750284       0.055574       0.020563      -0.005059       0.059472       0.008029       0.004469      -0.007354       0.037295      -0.025497      -0.021271      -0.003545       0.024816              2.164239       2.785737       0.350599      -0.150587       1.815357      -0.156649       1.891621          -0.000020
           91              H      11.387981       5.995952       6.884859       0.110064       1.557550 0.12677998E+02  0.13975064E+03                                 2.211060                            2.065882      -1.304844       2.215121                    0.994083       4.289990      12.757256       0.440161       1.262384      -0.710821      -0.041092       0.023081      -0.036317       0.059500      -0.004429       0.012401      -0.010058       0.031779      -0.014278      -0.020409      -0.005015       0.025424              2.286167       2.305588      -0.276802       0.619536       1.997978      -0.418565       2.554934          -0.000019
           92              H       7.595045       1.319489       4.274357       0.114825       1.687900 0.14119906E+02  0.15725933E+03                                 2.201218                            2.083338      -1.164234       2.272980                    0.997299       4.009417      11.351659       0.477092       1.152707      -0.739336      -0.051941      -0.028744      -0.002553       0.059419       0.008716       0.000992      -0.000719       0.025095      -0.073422      -0.024529      -0.002995       0.027525              2.236275       2.665242       0.580281      -0.006465       2.322010      -0.028482       1.721574          -0.000019
           93              H       8.420112       9.727737       8.369627       0.117997       1.669968 0.13945885E+02  0.15395588E+03                                 2.137557                            2.034398      -1.194312       2.257488                    0.997382       3.902492      10.796326       0.498538       1.112903      -0.750145      -0.057078      -0.016971       0.000976       0.059555       0.007460      -0.006483       0.007769       0.038407      -0.024688      -0.022259      -0.003224       0.025483              2.154990       2.799799       0.332180       0.111357       1.797924       0.134804       1.867248          -0.000019
           94              H      12.552154       9.544580       6.886406       0.110173       1.559466 0.12695138E+02  0.13997894E+03                                 2.212381                            2.066894      -1.303493       2.215635                    0.993999       4.290332      12.757715       0.440200       1.261916      -0.710927       0.041728      -0.022874      -0.036028       0.059686      -0.004524      -0.012505       0.009893       0.032227      -0.014273      -0.020392      -0.005278       0.025671              2.287626       2.308927      -0.277485      -0.621143       1.998524       0.418187       2.555427          -0.000019
           95              H       7.595137       3.860246       4.319042       0.113949       1.690482 0.14143398E+02  0.15755568E+03                                 2.201459                            2.083459      -1.160225       2.274173                    0.997339       4.012789      11.355211       0.477725       1.150927      -0.739766      -0.052573       0.029189       0.002679       0.060192      -0.008335      -0.000898      -0.000725       0.024835      -0.073728      -0.024626      -0.002626       0.027252              2.236524       2.665827      -0.580692       0.006502       2.322240      -0.028574       1.721506          -0.000019
           96              H       4.080772       5.839100       0.275848       0.117556       1.680943 0.14026518E+02  0.15507883E+03                                 2.146076                            2.039255      -1.198361       2.253821                    0.997592       3.920615      10.856777       0.498286       1.111795      -0.750286      -0.055318       0.020257       0.005141       0.059134      -0.008331       0.004548       0.007303       0.037683      -0.025938      -0.021457      -0.003736       0.025192              2.166979       2.790226      -0.351709      -0.151206       1.817430       0.157016       1.893281          -0.000020
           97              H       8.199828       5.994598       1.706993       0.110855       1.558560 0.12691283E+02  0.13993453E+03                                 2.211920                            2.066883      -1.302674       2.215984                    0.993913       4.290269      12.760036       0.440078       1.262285      -0.710830       0.040829       0.022732       0.035702       0.058809       0.004735       0.012742       0.010223       0.032412      -0.013915      -0.020755      -0.005274       0.026029              2.286714       2.308385       0.277121       0.620466       1.997885       0.417394       2.553871          -0.000019
           98              H       3.285783       1.319489       4.319042       0.113657       1.696184 0.14204131E+02  0.15841414E+03                                 2.207046                            2.088409      -1.165416       2.271558                    0.997412       4.020036      11.385144       0.476957       1.151457      -0.739624       0.052884      -0.028945       0.002634       0.060344      -0.008524       0.000984       0.000769       0.024725      -0.073808      -0.024661      -0.002667       0.027327              2.242296       2.673273      -0.583030      -0.006621       2.328599       0.028850       1.725017          -0.000019
           99              H      11.152478       9.700065       0.275848       0.117067       1.679261 0.14008389E+02  0.15480496E+03                                 2.143098                            2.036717      -1.192352       2.255910                    0.997503       3.919591      10.846018       0.499120       1.110464      -0.750624       0.055763      -0.020477       0.005312       0.059641      -0.008210      -0.004671      -0.007517       0.037628      -0.025566      -0.021623      -0.003455       0.025077              2.163853       2.785312      -0.350710       0.150720       1.815254      -0.156667       1.890994          -0.000020
          100              H       7.033405       9.544572       1.706993       0.109511       1.561460 0.12717565E+02  0.14027929E+03                                 2.213670                            2.068248      -1.300208       2.216435                    0.993971       4.293582      12.767167       0.440235       1.261341      -0.711052      -0.041305      -0.022958       0.036297       0.059587       0.004619      -0.012488      -0.010131       0.032275      -0.014222      -0.020616      -0.005133       0.025749              2.288702       2.310438       0.277736      -0.621702       1.999403      -0.418196       2.556267          -0.000019

******************************************************
Auxiliary information for the entire system
The total spin magnetic moment of the unit cell is   0.000002
The total net atomic charge of the unit cell is   -0.000003
Accuracy of reproducing the electrostatic potential in the unit cell:
  The inner radius (bohr) =    5.0000
  The outer radius (bohr) =   12.0000
  Valid grid points have density less than (e/(bohr^3)) =    0.0001
  The number of valid grid points were=        14230
  The rms potential error without charges in kcal/mol is=      1.53050
  The rms potential error with partial charges in kcal/mol is=      0.60301
  The RRMSE value at monopole order=      0.39400
  The rms potential error with partial charges and cloud penetration in kcal/mol is=      0.60530
  The RRMSE value at monopole order with cloud penetration is=      0.39549
  The rms potential error with partial charges and atomic dipoles in kcal/mol is=      0.33083
  The RRMSE value at dipole order=      0.21616
  The rms potential error with partial charges, atomic dipoles and cloud penetration in kcal/mol is=      0.32979
  The RRMSE value at dipole order with cloud penetration=      0.21548

******************************************************
The electron densities and ab initio electrostatic potential were computed in VASP using the PBE functional and
projector augmented wave method. See the main text of the journal article for a description of computational details.
The atomic charges, dipoles, and quadrupoles were computed with the DDEC6 method as described in
(a) T. A. Manz and N. Gabaldon Limas, RSC Adv. 6 (2016) 47771-47801 DOI: 10.1039/c6ra04656h
(b) N. Gabaldon Limas and T. A. Manz, RSC Adv. 8 (2018) 2678-2707 DOI: 10.1039/c7ra11829e.
For each atom in the material, the electron cloud parameters were fit to the spherically averaged atom-in-material
electron density using radial positions for which this density was between 10^-4 and 10^-2 electrons per cubic bohr.
The polarizabilities, dispersion coefficients, and quantum Drude oscillator (QDO) parameters were fit using the MCLF method.
The magnetic structure of the system was optimized in VASP from the default ferromagnetic initial guess using spin polarization.
The atomic spin moments (ASMs) were computed on this optimized magnetic structure using the DDEC6 partition as inputs
to the method of T. A. Manz and D. S. Sholl, J. Chem. Theory Comput. 7 (2011) 4146-4164 DOI: 10.1021/ct200539n.
The RMSE and RRMSE were computed using a uniform grid with Ewald summation.
