# Supplementary material for: A collection of forcefield precursors for metal–organic frameworks
Source: RSC Adv. 2019 Nov 13;9(63):36492–507. doi: 10.1039/c9ra07327b (PMC9075174; doi:10.1039/c9ra07327b)
Supplement: RA-009-C9RA07327B-s4271 [file RA-009-C9RA07327B-s4271.xyz]

  112
jmolscript: load "" {1 1 1} spacegroup "x,y,z" unitcell [{      9.540300     0.000000     0.000000 }, {     -2.953499     9.071613     0.000000 }, {      3.293455     4.535833    26.010966 }]
Cu     2.927354     4.863116     5.512764     0.882016
Cu     0.810214     9.791724     6.053792     0.935309
Cu     7.011393     8.824886    20.498202     0.882648
Cu     2.812999     8.337558    19.957174     0.934896
Cu     7.697508     4.863118     7.492719     0.882671
Cu     5.580366     9.791725     6.951691     0.934885
Cu     8.488138     4.289077    18.518247     0.882042
Cu     4.289747     3.801751    19.059275     0.935299
P      4.748756     6.745931     7.007874     1.323397
P      6.187902     2.726480     6.104774     1.313170
P      8.237835    11.139688    19.003092     1.322951
P      3.970317    11.263789    19.906192     1.312063
P     -0.021396     6.745930     5.997609     1.322957
P      1.417754     2.726480     6.900709     1.312055
P      9.714587     6.603883    20.013357     1.323371
P      5.447065     6.727981    19.110257     1.313165
H      3.904007     3.976096     7.584798     0.267908
H      7.645287     6.403656     4.650761     0.167290
H     -0.651483     5.669762     4.026498     0.140150
H      7.007599     3.536119     4.078519     0.145260
H      6.111496     4.632878     4.765209     0.157019
H      6.688978     6.337439     9.899774     0.106996
H      6.947846     6.286640    12.183536     0.129277
H      6.254006     5.015709    14.212392     0.128822
H      6.481054     4.913202    16.475346     0.102189
H      5.865591     9.478947    18.426168     0.269260
H      9.969168     4.716353    21.360205     0.168147
H      8.886356     5.671595    21.984468     0.141104
H      4.486423    12.293872    21.932447     0.144458
H      5.806717    11.781325    21.245757     0.155910
H     10.202247     3.786508    16.111192     0.107058
H     10.073798     4.016924    13.827430     0.128271
H      9.080098     2.963708    11.798574     0.128542
H      8.912332     3.147859     9.535620     0.102268
H      8.674152     3.976094     5.420685     0.269262
H      2.875145     6.403660     8.354722     0.168145
H      4.118677     5.669767     8.978985     0.141104
H      2.237459     3.536124     8.926964     0.144439
H      1.341353     4.632881     8.240274     0.155908
H      1.918813     6.337432     3.105709     0.107057
H      2.177672     6.286629     0.821947     0.128274
H      4.777279     9.551527    24.804057     0.128542
H      5.004317     9.449015    22.541103     0.102268
H      7.342345     4.943143    20.590281     0.267919
H      8.492411     9.252156    17.656244     0.167291
H      7.409596    10.207396    17.031981     0.140148
H      5.963162     7.758061    17.084002     0.145258
H      7.283459     7.245515    17.770692     0.157018
H      8.725512     8.322321    22.905257     0.106984
H      8.597072     8.552742    25.189019     0.129281
H      4.309926     2.963697     1.206909     0.128822
H      4.142170     3.147853     3.469863     0.102191
C      3.651485     5.859363     8.151837    -0.371214
C      6.789829     3.958857     4.926477    -0.384489
C      7.210987     5.668861    10.279534     0.117391
C      7.331291     5.621690    11.658115    -0.195943
C      8.016712     4.594784    12.248044     0.110040
C      7.075009     4.782569    14.581748    -0.189741
C      7.213328     4.718162    15.939520     0.101021
C      7.734514     9.821854    17.859129    -0.367987
C      4.955809    12.217670    21.084489    -0.382271
C      9.404909     4.075892    15.731432     0.118774
C      9.322808     4.175678    14.352851    -0.195746
C      8.134156     4.509513    13.762922     0.111347
C      8.604244     3.672201    11.429218    -0.187765
C      8.500177     3.783780    10.071446     0.099344
C      8.421628     5.859360     4.853646    -0.367988
C      2.019686     3.958860     8.079006    -0.382262
C      2.440821     5.668854     2.725949     0.118770
C      2.561120     5.621680     1.347368    -0.195748
C      3.246537     4.594773     0.757439     0.111338
C      5.598280     9.318386    24.434701    -0.187775
C      5.736593     9.253976    23.076929     0.099339
C      9.211270     5.286050    21.157320    -0.371205
C      6.432552     7.681860    17.931960    -0.384496
C      7.928176     8.611706    23.285017     0.117396
C      7.846080     8.711495    24.663598    -0.195946
C      6.657431     9.045331    25.253527     0.110046
C      3.834073     3.672191     1.576265    -0.189727
C      3.730012     3.783773     2.934037     0.101013
N      3.220544     4.572101     7.495840    -0.218277
N      7.811782     4.793450     9.485679    -0.176937
N      6.643903     9.013574    18.515126    -0.221146
N      8.386511     4.376163    16.525287    -0.178876
N      7.990690     4.572099     5.509643    -0.221145
N      3.041619     4.793444     3.519804    -0.178864
N      8.120657     4.477769    20.501323    -0.218312
N      6.909774     8.911976    22.491162    -0.176935
O      6.187598     6.482582     7.351219    -0.799908
O     -0.427993     6.214062     7.379311    -0.736634
O     -0.355521     8.224330     5.814491    -0.759507
O      7.073987     1.483215     5.962234    -0.750784
O      4.724132     2.409426     5.807208    -0.790680
O      6.358102     3.403677     7.459425    -0.755356
O     10.495484     3.354701    18.659747    -0.799741
O      9.334720     6.052599    18.631655    -0.735999
O      1.683497     6.743858    20.196475    -0.759568
O      2.513815    11.721452    20.048732    -0.750516
O      4.121996     9.773776    20.203758    -0.789786
O      4.561552    11.635270    18.551541    -0.755434
O      1.417444     6.482580     5.654264    -0.799750
O      4.342153     6.214061     5.626172    -0.735984
O      4.414632     8.224332     7.190992    -0.759584
O      2.303839     1.483216     7.043249    -0.750508
O      9.494285     2.409428     7.198275    -0.789785
O      1.587948     3.403675     5.546058    -0.755421
O      9.018738     7.890510    20.356702    -0.799878
O      7.857974    10.588407    20.384794    -0.736634
O      0.206745    11.279663    18.819974    -0.759497
O      3.990562     7.185644    18.967717    -0.750774
O      5.598743     5.237969    18.812691    -0.790674
O      6.038305     7.099465    20.464908    -0.755357

The following XYZ coordinates are in angstroms. Other properties are in atomic units.
The sperically averaged electron density of each atom fit to a function of the form exp(a - br)
eigen_1, eigen_2 and eigen_3 are the three eigenvalues of traceless quadrupole moment tensor
  atom number  atomic symbol              X              Y              Z     net charge C6 coefficient C8 coefficient C10 coefficient fluctuating dipole atomic polarizability isotropic forcefield polarizability              a              b squared Pearson coefficient          <r^3>          <r^4>         wp_QDO          m_QDO          q_QDO       dipole_x       dipole_y       dipole_z         dipole            Qxy            Qxz            Qyz     Q(x^2-y^2)  Q(3z^2 - R^2)        eigen_1        eigen_2        eigen_3 static polarizability      alpha(xx)      alpha(xy)      alpha(xz)      alpha(yy)      alpha(yz)      alpha(zz) atomic spin moment
            1             Cu       2.927354       4.863116       5.512764       0.882016      57.252417 0.10256749E+04  0.27750771E+05                                12.578696                           10.864971       1.471325       2.411918                    0.996315      39.694434      96.103403       0.524520       0.431597      -1.135836      -0.060010       0.061570      -0.010482       0.086614       0.071357      -0.009497       0.010563      -0.050738      -0.272350      -0.093850      -0.027321       0.121171             14.816673      14.747388       2.778135      -0.192470      12.670889       0.198299      17.031743           0.729184
            2             Cu       0.810214       9.791724       6.053792       0.935309      58.120344 0.86114069E+03  0.22589972E+05                                13.400450                           10.388457       0.734586       2.152669                    0.999971      40.040513      99.531144       0.496827       0.469958      -1.097768      -0.022977       0.009715       0.021132       0.032694       0.009406      -0.084731       0.027722       0.038341      -0.421171      -0.172099       0.054864       0.117235             17.217132      16.653311       6.312388      -1.321608      27.262042       0.990149       7.736044           0.612044
            3             Cu       7.011393       8.824886      20.498202       0.882648      57.148475 0.10232831E+04  0.27667853E+05                                12.560682                           10.849545       1.476337       2.413921                    0.996340      39.663857      95.974545       0.525131       0.431379      -1.136064       0.077199      -0.037504       0.008971       0.086294       0.072482      -0.012776       0.005562      -0.042366      -0.271165      -0.093353      -0.027404       0.120757             14.795182      11.218938       1.631910      -0.248764      16.158637       0.124489      17.007972           0.728039
            4             Cu       2.812999       8.337558      19.957174       0.934896      58.180046 0.86227041E+03  0.22627812E+05                                13.411367                           10.397031       0.731511       2.151576                    0.999973      40.055959      99.598961       0.496479       0.470118      -1.097636       0.016242      -0.018964      -0.021146       0.032719      -0.003734      -0.052159       0.072018      -0.041864      -0.420043      -0.171619       0.054626       0.116993             17.230774      22.550840       8.228088      -1.352351      21.400021       0.950910       7.741461           0.612422
            5             Cu       7.697508       4.863118       7.492719       0.882671      57.147093 0.10232520E+04  0.27666752E+05                                12.560392                           10.849311       1.476225       2.413903                    0.996340      39.663458      95.972577       0.525143       0.431373      -1.136070      -0.059577       0.061810       0.008969       0.086315       0.071052       0.009256      -0.010437      -0.051125      -0.271197      -0.093370      -0.027389       0.120759             14.794827      14.724065       2.773128       0.195382      12.652863      -0.198015      17.007553           0.727800
            6             Cu       5.580366       9.791725       6.951691       0.934885      58.181049 0.86228451E+03  0.22628298E+05                                13.411587                           10.397167       0.731499       2.151571                    0.999973      40.055992      99.599618       0.496471       0.470122      -1.097632      -0.023023       0.009550      -0.021124       0.032673       0.009282       0.084698      -0.027345       0.038250      -0.420223      -0.171718       0.054656       0.117062             17.231107      16.666418       6.312265       1.322889      27.285331      -0.991550       7.741571           0.612205
            7             Cu       8.488138       4.289077      18.518247       0.882042      57.250236 0.10256272E+04  0.27749102E+05                                12.578284                           10.864642       1.471483       2.411974                    0.996316      39.693841      96.100685       0.524535       0.431591      -1.135842       0.077125      -0.037983      -0.010488       0.086608       0.072614       0.012982      -0.005773      -0.043022      -0.272390      -0.093865      -0.027314       0.121178             14.816148      11.233842       1.634298       0.248143      16.183364      -0.121655      17.031236           0.729568
            8             Cu       4.289747       3.801751      19.059275       0.935299      58.119531 0.86112681E+03  0.22589545E+05                                13.400451                           10.388470       0.734504       2.152652                    0.999971      40.039823      99.529695       0.496819       0.469967      -1.097761       0.016320      -0.018812       0.021113       0.032649      -0.003711       0.052631      -0.072019      -0.042048      -0.421230      -0.172144       0.054869       0.117274             17.217124      22.528895       8.225324       1.350638      21.386427      -0.950155       7.736049           0.612132
            9              P       4.748756       6.745931       7.007874       1.323397      77.289832 0.12726961E+04  0.38616253E+05                                14.478046                           11.097334       0.259643       1.871977                    0.999777      49.090433     153.451801       0.556310       0.362864      -1.116344       0.017825       0.057575      -0.080302       0.100404      -0.047231      -0.018133      -0.027087       0.042788       0.083952      -0.076053       0.037466       0.038587             17.992649      20.061235       1.805219       2.138184      23.083947       1.053963      10.832765           0.008527
           10              P       6.187902       2.726480       6.104774       1.313170      76.641796 0.12930879E+04  0.39480107E+05                                14.498448                           11.240409       0.148749       1.837171                    0.999669      49.887672     157.586371       0.547505       0.366410      -1.111126      -0.053891      -0.060227       0.057257       0.099045      -0.023699      -0.020991       0.004627       0.031629       0.094383      -0.044714      -0.000372       0.045086             17.885716      23.436429       2.049674       1.969584      19.508526       0.718799      10.712194           0.011883
           11              P       8.237835      11.139688      19.003092       1.322951      77.345279 0.12738965E+04  0.38662271E+05                                14.486412                           11.103885       0.256935       1.871145                    0.999793      49.107903     153.531707       0.556040       0.362950      -1.116264       0.049073       0.035537       0.081094       0.101229      -0.052431       0.019551       0.025727       0.019841       0.084836      -0.077368       0.037277       0.040091             18.003526      21.742377       2.351491      -0.339942      21.430056      -2.360776      10.838146           0.008566
           12              P       3.970317      11.263789      19.906192       1.312063      76.622046 0.12928613E+04  0.39462561E+05                                14.484444                           11.231434       0.150321       1.837600                    0.999668      49.864941     157.377444       0.548432       0.365889      -1.111771      -0.040623      -0.069972      -0.057847       0.099462      -0.027816      -0.010295       0.018374       0.001854       0.093657      -0.043980      -0.000337       0.044317             17.866333      18.653565       0.498580      -0.075291      24.242873      -2.094269      10.702560           0.011963
           13              P      -0.021396       6.745930       5.997609       1.322957      77.345836 0.12739040E+04  0.38662599E+05                                14.486534                           11.103958       0.256924       1.871141                    0.999792      49.108220     153.533481       0.556034       0.362953      -1.116261       0.018596       0.057667       0.081089       0.101226      -0.048228       0.018407       0.026553       0.045696       0.084882      -0.077376       0.037286       0.040090             18.003705      20.075782       1.808768      -2.139582      23.097122      -1.054101      10.838211           0.008484
           14              P       1.417754       2.726480       6.900709       1.312055      76.622272 0.12928645E+04  0.39462671E+05                                14.484457                           11.231434       0.150318       1.837599                    0.999668      49.864977     157.377433       0.548433       0.365888      -1.111772      -0.053961      -0.060279      -0.057842       0.099454      -0.023026       0.020652      -0.004095       0.031262       0.093672      -0.043981      -0.000332       0.044313             17.866374      23.413726       2.048346      -1.968092      19.482836      -0.719962      10.702559           0.011871
           15              P       9.714587       6.603883      20.013357       1.323371      77.290575 0.12727150E+04  0.38616899E+05                                14.478020                           11.097333       0.259643       1.871977                    0.999777      49.090658     153.451714       0.556317       0.362859      -1.116350       0.049214       0.034776      -0.080302       0.100398      -0.050759      -0.020140      -0.025620       0.021012       0.083981      -0.076037       0.037456       0.038581             17.992584      21.731326       2.348976       0.340246      21.413691       2.359397      10.832734           0.008615
           16              P       5.447065       6.727981      19.110257       1.313165      76.642002 0.12930962E+04  0.39480410E+05                                14.498465                           11.240441       0.148768       1.837175                    0.999669      49.887704     157.586410       0.547505       0.366410      -1.111126      -0.040583      -0.069889       0.057267       0.099050      -0.028468       0.010890      -0.018519       0.002330       0.094353      -0.044710      -0.000360       0.045070             17.885712      18.678173       0.500621       0.073750      24.266750       2.095328      10.712214           0.011962
           17              H       3.904007       3.976096       7.584798       0.267908       0.629081 0.43572188E+01  0.37805490E+02                                 1.361881                            1.340287      -1.144051       2.425530                    0.998343       2.980669       8.606814       0.456608       1.546028      -0.657281       0.030191      -0.029976       0.015622       0.045322      -0.000774       0.001586      -0.004603      -0.008265      -0.035124      -0.012780       0.001732       0.011047              1.390757       1.620752      -0.212945      -0.052212       1.393050       0.052537       1.158470           0.000845
           18              H       7.645287       6.403656       4.650761       0.167290       1.086989 0.85521274E+01  0.85200144E+02                                 1.764828                            1.727586      -0.880911       2.493540                    0.998828       3.235802       9.066050       0.469790       1.308689      -0.706385      -0.026309       0.020474      -0.002600       0.033439      -0.003765      -0.003121      -0.009070      -0.006839      -0.024297      -0.013646       0.001586       0.012059              1.782384       2.070528      -0.291356       0.070077       1.819960      -0.064754       1.456663          -0.000168
           19              H      -0.651483       5.669762       4.026498       0.140150       1.040357 0.79373949E+01  0.77054160E+02                                 1.653390                            1.613040      -0.710353       2.544678                    0.999809       3.232322       8.730529       0.513268       1.229260      -0.722751       0.013988      -0.007490      -0.017204       0.023404      -0.002026      -0.008751      -0.003729      -0.017211      -0.021055      -0.015480       0.002655       0.012826              1.673614       1.762476      -0.032020      -0.417896       1.387679       0.061088       1.870685           0.001832
           20              H       7.007599       3.536119       4.078519       0.145260       1.059110 0.82592140E+01  0.80590997E+02                                 1.653723                            1.632862      -0.652719       2.579235                    0.999977       3.127246       8.336633       0.518521       1.210575      -0.729016       0.013198      -0.012532      -0.019187       0.026445       0.000915      -0.001483       0.010145       0.010806      -0.020855      -0.015016       0.006000       0.009017              1.653072       1.506554      -0.029373      -0.036311       1.566116       0.301632       1.886547           0.002134
           21              H       6.111496       4.632878       4.765209       0.157019       1.057723 0.82763658E+01  0.83336642E+02                                 1.825649                            1.764592      -1.457040       2.205002                    0.992162       3.817934      11.437419       0.431151       1.410849      -0.680286      -0.015423       0.024538      -0.003595       0.029205       0.002588       0.006732       0.001496      -0.001480      -0.015131      -0.009179       0.001320       0.007859              1.875938       2.269380      -0.380773       0.136521       1.828396      -0.032182       1.530038          -0.000252
           22              H       6.688978       6.337439       9.899774       0.106996       1.178568 0.82860444E+01  0.81256034E+02                                 1.782544                            1.636369      -0.879807       2.462029                    0.999361       3.354809       9.088326       0.515408       1.211843      -0.725797      -0.025693       0.037351      -0.017714       0.048672      -0.014940      -0.001964       0.002714      -0.010614      -0.010648      -0.014080      -0.004067       0.018146              1.861594       1.785828      -0.452991       0.395992       1.895333      -0.390092       1.903622           0.000646
           23              H       6.947846       6.286640      12.183536       0.129277       1.097300 0.78667225E+01  0.75216919E+02                                 1.620089                            1.537429      -0.889346       2.465481                    0.999155       3.113736       8.000820       0.568535       1.126750      -0.748287      -0.011950       0.028121       0.017965       0.035445      -0.013793       0.001483       0.002521      -0.016385       0.011876      -0.018312       0.004038       0.014273              1.638721       1.387825      -0.246309      -0.168127       1.688204       0.292049       1.840133           0.000295
           24              H       6.254006       5.015709      14.212392       0.128822       1.089676 0.78856771E+01  0.75541105E+02                                 1.621811                            1.547173      -0.870613       2.473360                    0.999274       3.119164       8.056304       0.561684       1.138334      -0.745412      -0.032333       0.007227      -0.011375       0.035029      -0.007278      -0.001221       0.000497       0.028538       0.009381      -0.017583       0.002981       0.014603              1.631570       1.883956      -0.166698       0.259530       1.301356      -0.090457       1.709397           0.000362
           25              H       6.481054       4.913202      16.475346       0.102189       1.197973 0.84487183E+01  0.84424599E+02                                 1.891258                            1.716957      -1.077848       2.367622                    0.996604       3.660272      10.476245       0.468456       1.308456      -0.702147      -0.040978       0.009707       0.022874       0.047923      -0.009956       0.002153       0.000820       0.022297      -0.009581      -0.013578      -0.003114       0.016693              2.005756       2.136321      -0.239667      -0.655677       1.564843       0.254962       2.316105           0.000367
           26              H       5.865591       9.478947      18.426168       0.269260       0.623566 0.43076182E+01  0.37264017E+02                                 1.353716                            1.332562      -1.138704       2.429368                    0.998473       2.963416       8.541053       0.458020       1.545855      -0.657375      -0.037665       0.019255      -0.015681       0.045114       0.001957       0.004826      -0.000035       0.007327      -0.034653      -0.012621       0.001713       0.010908              1.382212       1.529998      -0.236565      -0.065501       1.464174       0.033068       1.152465           0.000862
           27              H       9.969168       4.716353      21.360205       0.168147       1.085268 0.85362482E+01  0.85012190E+02                                 1.763816                            1.726660      -0.890505       2.490008                    0.998784       3.233516       9.061452       0.469585       1.309719      -0.706165       0.027183      -0.018486       0.002389       0.032960      -0.001072       0.007675       0.005798       0.010086      -0.024223      -0.013671       0.001560       0.012111              1.781337       2.014245      -0.308817       0.083272       1.873680      -0.046604       1.456087          -0.000107
           28              H       8.886356       5.671595      21.984468       0.141104       1.036902 0.79062940E+01  0.76689391E+02                                 1.651050                            1.610987      -0.715447       2.543439                    0.999781       3.226799       8.716662       0.512981       1.230956      -0.722385      -0.011121       0.011178       0.016999       0.023186       0.003366       0.000892       0.009445       0.016424      -0.021378      -0.015503       0.002595       0.012909              1.671137       1.440667      -0.135714      -0.186790       1.705048       0.377307       1.867697           0.001864
           29              H       4.486423      12.293872      21.932447       0.144458       1.061356 0.82806718E+01  0.80843297E+02                                 1.655093                            1.634192      -0.653575       2.577941                    0.999968       3.130849       8.345248       0.518747       1.209406      -0.729278      -0.015976       0.008456       0.019320       0.026458      -0.002513      -0.010143      -0.001579      -0.009409      -0.021263      -0.015022       0.006009       0.009013              1.654432       1.578642      -0.006071      -0.298347       1.496143      -0.059114       1.888512           0.002186
           30              H       5.806717      11.781325      21.245757       0.155910       1.053076 0.82277003E+01  0.82709732E+02                                 1.819517                            1.758863      -1.420249       2.220341                    0.992649       3.807346      11.389602       0.432127       1.409993      -0.680512       0.028398      -0.007210       0.003577       0.029516       0.002261       0.000731      -0.006994      -0.001604      -0.015930      -0.009451       0.001665       0.007786              1.869480       2.087532      -0.435543       0.072416       1.995621      -0.119155       1.525288          -0.000226
           31              H      10.202247       3.786508      16.111192       0.107058       1.182111 0.83161847E+01  0.81645043E+02                                 1.788186                            1.640929      -0.885752       2.459648                    0.999247       3.358469       9.110515       0.513823       1.214190      -0.725274       0.042951      -0.012828       0.017990       0.048301      -0.009152      -0.003271       0.001153       0.026488      -0.011153      -0.014241      -0.004257       0.018498              1.867820       2.159545      -0.335906       0.496375       1.533973      -0.257209       1.909942           0.000680
           32              H      10.073798       4.016924      13.827430       0.128271       1.098591 0.78774268E+01  0.75331665E+02                                 1.619857                            1.537282      -0.885287       2.466416                    0.999203       3.117264       8.005957       0.569323       1.125004      -0.748708       0.030520      -0.002598      -0.018427       0.035746      -0.006386      -0.001909      -0.002112       0.029842       0.011086      -0.018351       0.003774       0.014578              1.638450       1.804048      -0.110613      -0.329559       1.271456       0.069425       1.839846           0.000305
           33              H       9.080098       2.963708      11.798574       0.128542       1.092319 0.79102210E+01  0.75851318E+02                                 1.626440                            1.551194      -0.875920       2.471543                    0.999242       3.120772       8.070079       0.559959       1.140709      -0.744864       0.016868      -0.028435       0.011430       0.034982      -0.014258      -0.000758       0.000997      -0.014706       0.009229      -0.017581       0.002943       0.014638              1.636322       1.459260      -0.307937       0.167296       1.735351      -0.220054       1.714355           0.000342
           34              H       8.912332       3.147859       9.535620       0.102268       1.197361 0.84435450E+01  0.84332452E+02                                 1.887658                            1.714196      -1.069310       2.370360                    0.996808       3.658652      10.457940       0.469904       1.305051      -0.702834       0.021933      -0.036056      -0.022608       0.047877      -0.014607      -0.000092      -0.002131      -0.006431      -0.009245      -0.013606      -0.003023       0.016628              2.001599       1.757458      -0.360574      -0.443731       1.936459       0.542473       2.310881           0.000339
           35              H       8.674152       3.976094       5.420685       0.269262       0.623578 0.43077210E+01  0.37265138E+02                                 1.353732                            1.332578      -1.138729       2.429358                    0.998472       2.963440       8.541156       0.458017       1.545856      -0.657374       0.029970      -0.029853      -0.015681       0.045114      -0.000574      -0.001526       0.004577      -0.008227      -0.034657      -0.012622       0.001714       0.010908              1.382230       1.609780      -0.210599       0.051723       1.384431      -0.052047       1.152478           0.000842
           36              H       2.875145       6.403660       8.354722       0.168145       1.085269 0.85362634E+01  0.85012411E+02                                 1.763822                            1.726666      -0.890501       2.490010                    0.998784       3.233515       9.061464       0.469582       1.309724      -0.706164      -0.025993       0.020125       0.002388       0.032960      -0.003835       0.003137       0.009093      -0.006891      -0.024224      -0.013671       0.001560       0.012111              1.781343       2.068973      -0.291002      -0.070095       1.818965       0.064754       1.456091          -0.000162
           37              H       4.118677       5.669767       8.978985       0.141104       1.036893 0.79062087E+01  0.76688358E+02                                 1.651043                            1.610980      -0.715483       2.543425                    0.999781       3.226779       8.716597       0.512981       1.230959      -0.722384       0.014072      -0.007114       0.016999       0.023186      -0.002114       0.008705       0.003773      -0.017241      -0.021377      -0.015503       0.002594       0.012910              1.671129       1.759602      -0.031874       0.416594       1.386099      -0.060808       1.867687           0.001833
           38              H       2.237459       3.536124       8.926964       0.144439       1.061372 0.82807728E+01  0.80844063E+02                                 1.655062                            1.634163      -0.653546       2.577930                    0.999968       3.130898       8.345210       0.518774       1.209347      -0.729291       0.012984      -0.012574       0.019328       0.026462       0.000742       0.001638      -0.010134       0.010563      -0.021257      -0.015021       0.006011       0.009010              1.654401       1.507598      -0.029192       0.036152       1.567133      -0.301981       1.888473           0.002142
           39              H       1.341353       4.632881       8.240274       0.155908       1.053071 0.82276455E+01  0.82709064E+02                                 1.819513                            1.758860      -1.420262       2.220338                    0.992649       3.807333      11.389564       0.432126       1.409997      -0.680511      -0.015647       0.024771       0.003577       0.029517       0.002300      -0.006877      -0.001471      -0.001368      -0.015926      -0.009450       0.001664       0.007786              1.869476       2.260847      -0.379111      -0.135721       1.822296       0.031971       1.525286          -0.000250
           40              H       1.918813       6.337432       3.105709       0.107057       1.182119 0.83162721E+01  0.81646282E+02                                 1.788210                            1.640950      -0.885748       2.459650                    0.999247       3.358492       9.110659       0.513813       1.214209      -0.725269      -0.025495       0.036870       0.017990       0.048302      -0.015195       0.002109      -0.002753      -0.010634      -0.011153      -0.014241      -0.004257       0.018498              1.867847       1.791716      -0.455679      -0.398251       1.901853       0.392371       1.909973           0.000642
           41              H       2.177672       6.286629       0.821947       0.128274       1.098583 0.78773664E+01  0.75330986E+02                                 1.619855                            1.537280      -0.885288       2.466418                    0.999202       3.117252       8.005936       0.569321       1.125009      -0.748707      -0.011918       0.028215      -0.018427       0.035745      -0.013946      -0.001418      -0.002470      -0.016602       0.011086      -0.018351       0.003774       0.014578              1.638448       1.387621      -0.246191       0.168040       1.687879      -0.291876       1.839843           0.000291
           42              H       4.777279       9.551527      24.804057       0.128542       1.092306 0.79100951E+01  0.75849748E+02                                 1.626420                            1.551176      -0.875924       2.471541                    0.999242       3.120760       8.070007       0.559966       1.140701      -0.744866      -0.032261       0.007237       0.011429       0.034982      -0.007197       0.001183      -0.000412       0.028675       0.009228      -0.017581       0.002942       0.014639              1.636301       1.890159      -0.167634      -0.261029       1.304411       0.090951       1.714334           0.000358
           43              H       5.004317       9.449015      22.541103       0.102268       1.197361 0.84435395E+01  0.84332240E+02                                 1.887645                            1.714185      -1.069296       2.370366                    0.996808       3.658638      10.457832       0.469910       1.305035      -0.702837      -0.041073       0.009693      -0.022609       0.047876      -0.009913      -0.001999      -0.000747       0.022398      -0.009246      -0.013605      -0.003023       0.016628              2.001584       2.131573      -0.238764       0.653186       1.562318      -0.253990       2.310860           0.000366
           44              H       7.342345       4.943143      20.590281       0.267919       0.629065 0.43570833E+01  0.37804026E+02                                 1.361858                            1.340266      -1.144033       2.425540                    0.998344       2.980628       8.606666       0.456611       1.546028      -0.657280      -0.037848       0.019431       0.015622       0.045321       0.001808      -0.004868       0.000085       0.007588      -0.035125      -0.012780       0.001734       0.011046              1.390733       1.540212      -0.239146       0.066119       1.473533      -0.033382       1.158455           0.000867
           45              H       8.492411       9.252156      17.656244       0.167291       1.086969 0.85519223E+01  0.85197476E+02                                 1.764794                            1.727554      -0.880894       2.493546                    0.998828       3.235787       9.065935       0.469799       1.308672      -0.706388       0.027612      -0.018679      -0.002599       0.033438      -0.001030      -0.007659      -0.005776       0.009960      -0.024293      -0.013645       0.001586       0.012059              1.782348       2.015463      -0.309255      -0.083264       1.874939       0.046585       1.456640          -0.000105
           46              H       7.409596      10.207396      17.031981       0.140148       1.040365 0.79374716E+01  0.77055024E+02                                 1.653390                            1.613041      -0.710321       2.544688                    0.999809       3.232342       8.730565       0.513272       1.229250      -0.722753      -0.011453       0.010980      -0.017205       0.023404       0.003431      -0.000837      -0.009476       0.016299      -0.021052      -0.015481       0.002654       0.012827              1.673613       1.442453      -0.136210       0.187457       1.707704      -0.378451       1.870683           0.001868
           47              H       5.963162       7.758061      17.084002       0.145258       1.059087 0.82589854E+01  0.80588121E+02                                 1.653689                            1.632831      -0.652686       2.579249                    0.999977       3.127232       8.336533       0.518531       1.210562      -0.729019      -0.016003       0.008671      -0.019187       0.026446      -0.002442       0.010106       0.001730      -0.009811      -0.020851      -0.015016       0.006000       0.009016              1.653038       1.577669      -0.006210       0.298039       1.494945       0.058852       1.886499           0.002184
           48              H       7.283459       7.245515      17.770692       0.157018       1.057694 0.82761030E+01  0.83333393E+02                                 1.825622                            1.764571      -1.456980       2.205030                    0.992163       3.817897      11.437293       0.431151       1.410859      -0.680285       0.028108      -0.007069      -0.003594       0.029205       0.002527      -0.000662       0.006865      -0.001849      -0.015132      -0.009180       0.001321       0.007859              1.875909       2.094795      -0.437581      -0.072863       2.002909       0.119849       1.530024          -0.000225
           49              H       8.725512       8.322321      22.905257       0.106984       1.178604 0.82862944E+01  0.81258117E+02                                 1.782472                            1.636308      -0.879444       2.462146                    0.999364       3.354880       9.088139       0.515464       1.211717      -0.725825       0.043469      -0.012870      -0.017714       0.048672      -0.008954       0.003188      -0.001027       0.026173      -0.010649      -0.014082      -0.004066       0.018149              1.861515       2.151434      -0.333903      -0.493487       1.529570       0.255756       1.903540           0.000678
           50              H       8.597072       8.552742      25.189019       0.129281       1.097297 0.78667017E+01  0.75216618E+02                                 1.620081                            1.537422      -0.889334       2.465486                    0.999155       3.113732       8.000786       0.568539       1.126743      -0.748289       0.030438      -0.002657       0.017965       0.035444      -0.006325       0.001937       0.002191       0.029485       0.011878      -0.018312       0.004039       0.014272              1.638713       1.804421      -0.110673       0.329748       1.271595      -0.069455       1.840121           0.000300
           51              H       4.309926       2.963697       1.206909       0.128822       1.089697 0.78858735E+01  0.75543574E+02                                 1.621845                            1.547202      -0.870609       2.473362                    0.999274       3.119183       8.056425       0.561672       1.138350      -0.745408       0.016882      -0.028508      -0.011375       0.035030      -0.014284       0.000850      -0.001006      -0.014499       0.009383      -0.017584       0.002982       0.014602              1.631605       1.455364      -0.306258      -0.166366       1.730016       0.218786       1.709434           0.000337
           52              H       4.142170       3.147853       3.469863       0.102191       1.197972 0.84487227E+01  0.84424741E+02                                 1.891265                            1.716963      -1.077853       2.367621                    0.996604       3.660277      10.476300       0.468452       1.308466      -0.702145       0.021916      -0.035959       0.022875       0.047923      -0.014611       0.000112       0.002300      -0.006300      -0.009581      -0.013578      -0.003115       0.016693              2.005764       1.760725      -0.361957       0.445424       1.940455      -0.544536       2.316111           0.000334
           53              C       3.651485       5.859363       8.151837      -0.371214      28.616432 0.48573220E+03  0.11756516E+05                                 8.132323                            7.271151      -0.238192       1.907797                    0.996936      31.456054      92.164282       0.619988       0.408170      -1.068084      -0.070056      -0.115269      -0.008962       0.135185      -0.006588       0.053924       0.062444      -0.113668      -0.165305      -0.112633       0.002997       0.109636              8.995884       9.784065       2.547068       0.475826      10.101182       0.445037       7.102406           0.004562
           54              C       6.789829       3.958857       4.926477      -0.384489      29.870914 0.49789899E+03  0.12151648E+05                                 8.389013                            7.363746      -0.339245       1.870498                    0.996716      32.059642      94.983504       0.614504       0.408402      -1.065658       0.119923       0.087165       0.003231       0.148289       0.011118       0.028007       0.056128       0.067189      -0.156794      -0.092252       0.016922       0.075330              9.433871      11.695062       2.441677       1.154388       9.126943       0.021863       7.479608           0.005534
           55              C       7.210987       5.668861      10.279534       0.117391      26.746724 0.30624208E+03  0.66017456E+04                                 7.856571                            5.879651       0.256519       2.111716                    0.999777      25.043355      69.141365       0.671186       0.423321      -1.058896       0.035242      -0.030416      -0.014502       0.048759       0.021834      -0.000426      -0.006860      -0.009847      -0.122770      -0.041690      -0.001531       0.043221              9.415476       6.133414      -2.339458       1.095472       6.989526      -0.340051      15.123488          -0.001901
           56              C       7.331291       5.621690      11.658115      -0.195943      33.926105 0.41388340E+03  0.95801579E+04                                 9.027127                            6.722149       0.271088       2.057548                    0.999816      29.142257      82.249078       0.646312       0.409420      -1.072212       0.010956       0.006336      -0.015014       0.019637      -0.011832      -0.013630       0.014278      -0.021057      -0.022190      -0.020908      -0.008351       0.029259             10.999623       6.159992      -2.214732       1.720303       7.832776      -1.328590      19.006101           0.002518
           57              C       8.016712       4.594784      12.248044       0.110040      38.544093 0.39045091E+03  0.88774090E+04                                10.065321                            6.619385      -0.098030       1.987626                    0.999251      25.750257      71.248452       0.640157       0.420824      -1.068428       0.001258      -0.001493      -0.003385       0.003908       0.008426      -0.000342      -0.002138       0.031676       0.015661      -0.020703       0.005302       0.015401             14.368549       6.713351      -2.172683       0.889045       8.144647      -0.394509      28.247649          -0.003051
           58              C       7.075009       4.782569      14.581748      -0.189741      34.006474 0.40422427E+03  0.93120053E+04                                 9.076440                            6.649735       0.296305       2.068513                    0.999829      28.974749      81.882557       0.648138       0.410221      -1.070480       0.003531      -0.008778       0.008702       0.012855      -0.004682       0.009390      -0.007684       0.028097      -0.060613      -0.024328      -0.002962       0.027289             11.293887       8.582677      -1.147373      -1.233421       4.980768       0.254074      20.318216           0.002547
           59              C       7.213328       4.718162      15.939520       0.101021      28.235674 0.32750963E+03  0.72023717E+04                                 8.242473                            6.136470       0.175016       2.081934                    0.999472      25.745268      72.533609       0.645967       0.431166      -1.050731       0.043845      -0.021392       0.003454       0.048907       0.009250      -0.008611       0.003655      -0.019100      -0.146137      -0.050142       0.012490       0.037652             10.007870       8.621923      -1.542791      -0.434950       4.965294       0.222588      16.436393          -0.000905
           60              C       7.734514       9.821854      17.859129      -0.367987      28.550863 0.48421411E+03  0.11711497E+05                                 8.123085                            7.262428      -0.245846       1.906157                    0.996917      31.410970      92.022576       0.619974       0.408467      -1.067808      -0.087597      -0.102152       0.009137       0.134877       0.027426      -0.042509      -0.070938       0.097004      -0.161948      -0.112036       0.003909       0.108127              8.985683       8.558741       2.146171      -0.273730      11.302434      -0.591954       7.095873           0.004628
           61              C       4.955809      12.217670      21.084489      -0.382271      29.813134 0.49671505E+03  0.12115357E+05                                 8.381053                            7.357661      -0.336308       1.872139                    0.996724      32.005852      94.790534       0.614432       0.408699      -1.065480       0.046534       0.140098      -0.001671       0.147633      -0.011486      -0.044994      -0.043589      -0.067282      -0.159429      -0.092947       0.017717       0.075229              9.424140       7.924722       1.214873       0.334911      12.873383      -1.104712       7.474316           0.005592
           62              C       9.404909       4.075892      15.731432       0.118774      26.682438 0.30534923E+03  0.65771930E+04                                 7.840795                            5.867980       0.264285       2.114591                    0.999772      25.010467      69.005522       0.672435       0.422875      -1.059256      -0.039479       0.024247       0.014054       0.048415       0.020393       0.006761       0.002704      -0.018620      -0.121160      -0.041263      -0.001771       0.043035              9.395455       8.272932      -1.637712       0.664365       4.829498      -0.934599      15.083936          -0.001834
           63              C       9.322808       4.175678      14.352851      -0.195746      33.932823 0.41399377E+03  0.95834227E+04                                 9.029323                            6.724083       0.268862       2.056999                    0.999822      29.143985      82.259000       0.646064       0.409547      -1.072121       0.003916       0.011863       0.013818       0.018628      -0.003397      -0.018383       0.008955       0.033055      -0.024361      -0.022062      -0.008647       0.030709             11.002157       8.978863      -1.298444       1.798643       5.017527      -1.225286      19.010082           0.002564
           64              C       8.134156       4.509513      13.762922       0.111347      38.504384 0.38997376E+03  0.88643058E+04                                10.060703                            6.616795      -0.099783       1.987180                    0.999324      25.733839      71.205930       0.640038       0.421009      -1.068255      -0.002536       0.001029       0.004574       0.005330      -0.001936       0.000848       0.001477      -0.034793       0.016023      -0.020208       0.005164       0.015044             14.360852       9.282511      -1.334172       0.650243       5.569044      -0.722444      28.231001          -0.003037
           65              C       8.604244       3.672201      11.429218      -0.187765      33.930202 0.40318386E+03  0.92815492E+04                                 9.059101                            6.637918       0.298681       2.069620                    0.999862      28.943889      81.752213       0.649227       0.409819      -1.070801      -0.009633       0.001464      -0.008643       0.013025      -0.012753       0.009779      -0.006099      -0.017857      -0.061308      -0.024224      -0.003646       0.027870             11.269644       5.991799      -1.986127      -0.618333       7.551055       1.087339      20.266079           0.002496
           66              C       8.500177       3.783780      10.071446       0.099344      28.285749 0.32821912E+03  0.72223189E+04                                 8.255291                            6.146296       0.172924       2.080971                    0.999486      25.770641      72.641346       0.644910       0.431613      -1.050396      -0.034429       0.034642      -0.003276       0.048950       0.013067      -0.006494       0.007253       0.004850      -0.148682      -0.051075       0.013003       0.038072             10.023758       6.232814      -2.326187      -0.343052       7.372815       0.340994      16.465644          -0.000970
           67              C       8.421628       5.859360       4.853646      -0.367988      28.550382 0.48420338E+03  0.11711156E+05                                 8.122925                            7.262288      -0.245715       1.906202                    0.996918      31.410644      92.020896       0.619989       0.408461      -1.067814      -0.070017      -0.114919       0.009135       0.134878      -0.006380      -0.054291      -0.062384      -0.110716      -0.161943      -0.112034       0.003900       0.108134              8.985497       9.775732       2.542332      -0.478126      10.085022      -0.443540       7.095736           0.004555
           68              C       2.019686       3.958860       8.079006      -0.382262      29.812792 0.49670794E+03  0.12115141E+05                                 8.381022                            7.357641      -0.336289       1.872148                    0.996723      32.005549      94.789488       0.614428       0.408703      -1.065478       0.118815       0.087605      -0.001650       0.147630       0.010508      -0.027508      -0.056294       0.067910      -0.159399      -0.092955       0.017740       0.075216              9.424107      11.683808       2.438743      -1.154122       9.114229      -0.023536       7.474283           0.005532
           69              C       2.440821       5.668854       2.725949       0.118770      26.682664 0.30535183E+03  0.65772682E+04                                 7.840864                            5.868020       0.264279       2.114590                    0.999772      25.010564      69.006069       0.672430       0.422877      -1.059253       0.035274      -0.030030       0.014058       0.048412       0.021969       0.000479       0.007265      -0.008968      -0.121162      -0.041263      -0.001776       0.043039              9.395550       6.123767      -2.337473      -1.094373       6.978777       0.342402      15.084106          -0.001916
           70              C       2.561120       5.621680       1.347368      -0.195748      33.932738 0.41399175E+03  0.95833677E+04                                 9.029324                            6.724076       0.268872       2.057003                    0.999822      29.143902      82.258822       0.646063       0.409548      -1.072120       0.010070       0.007396       0.013819       0.018630      -0.012479       0.014205      -0.014703      -0.022712      -0.024365      -0.022059      -0.008647       0.030706             11.002168       6.161632      -2.215661      -1.721917       7.834749       1.330963      19.010124           0.002501
           71              C       3.246537       4.594773       0.757439       0.111338      38.504548 0.38997511E+03  0.88643474E+04                                10.060751                            6.616820      -0.099807       1.987172                    0.999324      25.733869      71.206140       0.640034       0.421011      -1.068254       0.001767      -0.002095       0.004576       0.005334       0.008677       0.001143       0.001263       0.030399       0.016023      -0.020206       0.005164       0.015042             14.360928       6.710462      -2.171593      -0.888248       8.141162       0.394643      28.231159          -0.003050
           72              C       5.598280       9.318386      24.434701      -0.187775      33.930510 0.40318851E+03  0.92816802E+04                                 9.059144                            6.637951       0.298666       2.069612                    0.999862      28.944061      81.752726       0.649227       0.409818      -1.070802       0.004376      -0.008708      -0.008644       0.013027      -0.005051      -0.008832       0.007415       0.029452      -0.061305      -0.024227      -0.003645       0.027872             11.269704       8.570960      -1.146422       1.225370       4.971941      -0.251352      20.266211           0.002543
           73              C       5.736593       9.253976      23.076929       0.099339      28.285723 0.32821872E+03  0.72223049E+04                                 8.255268                            6.146283       0.172898       2.080962                    0.999486      25.770653      72.641264       0.644912       0.431612      -1.050397       0.043597      -0.022012      -0.003277       0.048949       0.009136       0.008901      -0.003927      -0.019308      -0.148666      -0.051068       0.012997       0.038071             10.023726       8.633048      -1.544707       0.430443       4.972528      -0.220643      16.465602          -0.000905
           74              C       9.211270       5.286050      21.157320      -0.371205      28.616451 0.48573239E+03  0.11756527E+05                                 8.132337                            7.271160      -0.238228       1.907786                    0.996936      31.456101      92.164566       0.619987       0.408171      -1.068083      -0.087920      -0.102298      -0.008966       0.135186       0.028134       0.042678       0.070604       0.099633      -0.165307      -0.112630       0.002999       0.109631              8.995898       8.571215       2.152202       0.275875      11.314065       0.590235       7.102414           0.004634
           75              C       6.432552       7.681860      17.931960      -0.384496      29.872238 0.49792758E+03  0.12152548E+05                                 8.389357                            7.364038      -0.339520       1.870403                    0.996715      32.060596      94.987828       0.614480       0.408411      -1.065649       0.045759       0.141017       0.003232       0.148290      -0.010798       0.044699       0.044008      -0.067399      -0.156778      -0.092250       0.016924       0.075326              9.434281       7.935819       1.217811      -0.336624      12.887139       1.104494       7.479886           0.005592
           76              C       7.928176       8.611706      23.285017       0.117396      26.746375 0.30623650E+03  0.66015994E+04                                 7.856560                            5.879655       0.256318       2.111663                    0.999778      25.043084      69.140624       0.671175       0.423329      -1.058890      -0.039825       0.024096      -0.014502       0.048754       0.020551      -0.006399      -0.002527      -0.017731      -0.122783      -0.041696      -0.001528       0.043224              9.415458       8.284767      -1.638991      -0.662437       4.838113       0.936360      15.123496          -0.001834
           77              C       7.846080       8.711495      24.663598      -0.195946      33.926184 0.41388491E+03  0.95801981E+04                                 9.027119                            6.722148       0.271146       2.057565                    0.999816      29.142327      82.249196       0.646314       0.409419      -1.072214       0.002633       0.012378      -0.015017       0.019639      -0.003367       0.017787      -0.008535       0.030956      -0.022170      -0.020897      -0.008355       0.029252             10.999607       8.976355      -1.297783      -1.795863       5.016395       1.224462      19.006070           0.002558
           78              C       6.657431       9.045331      25.253527       0.110046      38.544072 0.39045093E+03  0.88774075E+04                                10.065302                            6.619376      -0.098032       1.987624                    0.999251      25.750274      71.248443       0.640158       0.420822      -1.068429      -0.001810       0.000734      -0.003386       0.003909      -0.002515      -0.001933      -0.000985      -0.035523       0.015670      -0.020704       0.005306       0.015398             14.368517       9.286600      -1.334880      -0.650350       5.571360       0.723227      28.247589          -0.003044
           79              C       3.834073       3.672191       1.576265      -0.189727      34.005851 0.40421572E+03  0.93117534E+04                                 9.076298                            6.649636       0.296304       2.068515                    0.999829      28.974479      81.881395       0.648148       0.410217      -1.070483      -0.009446       0.000644       0.008701       0.012859      -0.012060      -0.010216       0.006548      -0.017192      -0.060624      -0.024332      -0.002961       0.027293             11.293690       6.001407      -1.987735       0.623427       7.561869      -1.094140      20.317794           0.002478
           80              C       3.730012       3.783773       2.934037       0.101013      28.235944 0.32751342E+03  0.72024804E+04                                 8.242552                            6.136526       0.174998       2.081927                    0.999472      25.745385      72.534212       0.645960       0.431169      -1.050729      -0.033915       0.035067       0.003454       0.048907       0.013099       0.006136      -0.007052       0.004543      -0.146135      -0.050139       0.012489       0.037650             10.007970       6.224115      -2.323507       0.346315       7.363231      -0.344675      16.436563          -0.000986
           81              N       3.220544       4.572101       7.495840      -0.218277      32.109381 0.50575963E+03  0.12292625E+05                                 8.837244                            7.477800      -0.631655       1.827829                    0.998388      28.548233      82.216391       0.607814       0.414605      -1.070225      -0.069900       0.053346       0.167644       0.189305       0.028997      -0.011345       0.012704      -0.018478      -0.298755      -0.101942       0.021643       0.080298             10.368283      12.666156       4.335041      -0.491697      11.412106       0.494731       7.026589           0.072227
           82              N       7.811782       4.793450       9.485679      -0.176937      35.314618 0.47985681E+03  0.11326257E+05                                 8.992902                            7.077791       0.092405       2.073879                    0.999017      26.509559      71.366764       0.662852       0.391485      -1.103374       0.008940      -0.002547       0.135737       0.136055      -0.002177       0.000043      -0.002398      -0.023954      -0.246955      -0.082361       0.028986       0.053374             10.585912       7.345077      -2.878523       0.364579       8.529205      -0.019823      15.883455           0.039674
           83              N       6.643903       9.013574      18.515126      -0.221146      32.215744 0.50776342E+03  0.12351323E+05                                 8.851069                            7.488423      -0.632935       1.826699                    0.998340      28.590507      82.323326       0.608000       0.414143      -1.070715       0.072652      -0.050017      -0.168281       0.189996       0.029584      -0.015733       0.007314      -0.020241      -0.297612      -0.101683       0.020755       0.080928             10.386591       8.989184       3.147699      -0.624084      15.132399       0.314456       7.038191           0.072154
           84              N       8.386511       4.376163      16.525287      -0.178876      35.384680 0.48102641E+03  0.11360246E+05                                 9.002197                            7.084672       0.091405       2.073223                    0.998990      26.543694      71.467846       0.662805       0.391293      -1.103561      -0.005378       0.007216      -0.135674       0.135973       0.006066       0.002368       0.001042       0.019685      -0.246015      -0.082055       0.029442       0.052613             10.597431      10.121142      -1.981005       0.131629       5.769298      -0.339817      15.901853           0.039733
           85              N       7.990690       4.572099       5.509643      -0.221145      32.216066 0.50777045E+03  0.12351544E+05                                 8.851160                            7.488505      -0.632959       1.826692                    0.998339      28.590686      82.324177       0.607992       0.414147      -1.070712      -0.070050       0.053600      -0.168299       0.190012       0.029872       0.011828      -0.012693      -0.018473      -0.297634      -0.101690       0.020759       0.080931             10.386704      12.690557       4.352792       0.492220      11.431294      -0.496094       7.038262           0.072096
           86              N       3.041619       4.793444       3.519804      -0.178864      35.384291 0.48101998E+03  0.11360054E+05                                 9.002124                            7.084616       0.091414       2.073229                    0.998990      26.543525      71.467229       0.662808       0.391292      -1.103562       0.008526      -0.002879      -0.135668       0.135966      -0.000895       0.000254       0.002577      -0.023058      -0.245997      -0.082049       0.029437       0.052612             10.597337       7.352638      -2.882341      -0.363848       8.537708       0.019953      15.901664           0.039662
           87              N       8.120657       4.477769      20.501323      -0.218312      32.110348 0.50577810E+03  0.12293203E+05                                 8.837471                            7.477977      -0.631696       1.827813                    0.998388      28.548828      82.218899       0.607801       0.414610      -1.070221       0.072374      -0.049959       0.167648       0.189313       0.028894       0.015601      -0.006859      -0.019206      -0.298767      -0.101949       0.021634       0.080315             10.368565       8.980254       3.135079       0.622671      15.098667      -0.314393       7.026773           0.072316
           88              N       6.909774       8.911976      22.491162      -0.176935      35.314733 0.47985869E+03  0.11326318E+05                                 8.992938                            7.077817       0.092450       2.073891                    0.999018      26.509581      71.366994       0.662848       0.391486      -1.103372      -0.005189       0.007713       0.135731       0.136049       0.005289      -0.002291      -0.000702       0.021929      -0.246956      -0.082361       0.028986       0.053375             10.585963      10.110429      -1.978183      -0.131725       5.763867       0.340529      15.883592           0.039724
           89              O       6.187598       6.482582       7.351219      -0.799908      51.227164 0.84400943E+03  0.22662660E+05                                11.005665                            9.039460       0.075924       2.022330                    0.997094      31.856583      87.883884       0.628309       0.363052      -1.138228       0.088735      -0.000428      -0.004292       0.088840      -0.004351       0.010594       0.002562       0.062700       0.008481      -0.033377      -0.000371       0.033748             13.056938      21.104748      -4.464215       2.651734      10.330974      -0.908606       7.735091           0.033188
           90              O      -0.427993       6.214062       7.379311      -0.736634      39.885747 0.70961406E+03  0.18284692E+05                                 9.319599                            8.274327       0.209148       2.074772                    0.997949      30.591306      83.254368       0.657001       0.361805      -1.136763      -0.016687       0.032629       0.052081       0.063683       0.016694      -0.016807      -0.012907       0.029819      -0.082445      -0.034440      -0.007818       0.042258             10.499644      11.339105       3.034549      -2.752493       9.996193      -3.047048      10.163636           0.071021
           91              O      -0.355521       8.224330       5.814491      -0.759507      57.303802 0.79161122E+03  0.21010747E+05                                12.120448                            8.791783      -0.070866       1.966098                    0.997603      31.996476      89.039461       0.630236       0.366162      -1.130781      -0.071221       0.035119       0.034900       0.086740      -0.006067       0.014410       0.023576      -0.045468      -0.052072      -0.037373      -0.003575       0.040947             16.082477       9.436403       1.203246      -0.090279      31.927534       0.118763       6.883494           0.047077
           92              O       7.073987       1.483215       5.962234      -0.750784      48.356434 0.76827773E+03  0.20262606E+05                                10.744875                            8.687053      -0.092152       1.967313                    0.997355      31.661226      88.155990       0.630480       0.368348      -1.127811       0.014159      -0.064844      -0.001332       0.066385      -0.001568       0.015834      -0.002295      -0.041003      -0.018610      -0.028596       0.004587       0.024009             12.762052      14.133413      -6.530163       1.554097      17.615524      -1.144428       6.537218           0.073300
           93              O       4.724132       2.409426       5.807208      -0.790680      61.942757 0.94510043E+03  0.26189863E+05                                12.682896                            9.628889      -0.184665       1.921366                    0.997165      32.973933      93.396195       0.600821       0.367880      -1.130801      -0.049233       0.020344       0.009805       0.054165       0.011571      -0.008401      -0.003339       0.068530       0.049839      -0.044535       0.011818       0.032717             16.186879      25.919632       6.073876       2.079593      14.466249       0.055384       8.174756           0.039810
           94              O       6.358102       3.403677       7.459425      -0.755356      39.263005 0.73549260E+03  0.19148297E+05                                 9.239656                            8.457137       0.124943       2.042959                    0.997585      31.098082      85.454943       0.645141       0.364670      -1.132964      -0.017225       0.006430       0.065591       0.068120       0.022812      -0.003734       0.020836       0.012416      -0.052066      -0.035765       0.001343       0.034422             10.198540      10.154089       2.266852       1.815552      10.606733       3.189814       9.834797           0.052318
           95              O      10.495484       3.354701      18.659747      -0.799741      51.106459 0.84163462E+03  0.22580809E+05                                10.984232                            9.023200       0.087165       2.025916                    0.997202      31.825643      87.735832       0.629305       0.362768      -1.138560      -0.028043       0.083999       0.004083       0.088650      -0.022424       0.000990      -0.011023      -0.045083       0.007601      -0.033379      -0.000706       0.034086             13.030163      13.961526      -6.764660       1.680817      17.407573      -2.234595       7.721391           0.033252
           96              O       9.334720       6.052599      18.631655      -0.735999      39.882786 0.70956109E+03  0.18283305E+05                                 9.319897                            8.274688       0.205396       2.073692                    0.997947      30.587646      83.249105       0.656896       0.361863      -1.136697       0.036228      -0.005920      -0.051429       0.063186       0.004976       0.007355       0.020275      -0.044077      -0.081176      -0.034314      -0.008174       0.042488             10.499908       8.339157       2.057995       2.045747      12.996429       3.561516      10.164137           0.071139
           97              O       1.683497       6.743858      20.196475      -0.759568      57.294367 0.79139117E+03  0.21003307E+05                                12.119287                            8.790502      -0.067459       1.967186                    0.997614      31.991513      89.020332       0.630293       0.366157      -1.130792       0.055819      -0.056823      -0.034687       0.086878       0.008964      -0.017945      -0.020930       0.043923      -0.051994      -0.037223      -0.003947       0.041170             16.081469      29.065408       7.589954      -0.140856      12.296266       0.048960       6.882733           0.047270
           98              O       2.513815      11.721452      20.048732      -0.750516      48.356778 0.76840733E+03  0.20267255E+05                                10.746013                            8.689096      -0.091868       1.967390                    0.997351      31.661064      88.163550       0.630251       0.368459      -1.127705      -0.065811      -0.006491       0.001380       0.066144       0.010674       0.007144      -0.014410       0.034977      -0.018054      -0.028618       0.004748       0.023870             12.761963      21.123047      -4.251042       1.568879      10.625148      -1.123777       6.537695           0.073273
           99              O       4.121996       9.773776      20.203758      -0.789786      61.794472 0.94254786E+03  0.26099555E+05                                12.660856                            9.614176      -0.173484       1.925017                    0.997233      32.935887      93.231067       0.601485       0.367749      -1.130984       0.034658      -0.039690      -0.010119       0.053655      -0.010447       0.000700       0.009026      -0.070126       0.048935      -0.044809       0.011717       0.033092             16.156252      11.965482       1.533135       0.590525      28.341645      -1.990473       8.161629           0.039826
          100              O       4.561552      11.635270      18.551541      -0.755434      39.231094 0.73474047E+03  0.19123101E+05                                 9.232609                            8.451219       0.131315       2.044752                    0.997577      31.094086      85.420888       0.645573       0.364532      -1.133113       0.011525      -0.014213      -0.065277       0.067794       0.014123      -0.020911      -0.003222      -0.036112      -0.049319      -0.035093       0.001668       0.033426             10.190032       9.220627       1.964225      -2.468952      11.522887      -2.710694       9.826583           0.052520
          101              O       1.417444       6.482580       5.654264      -0.799750      51.107881 0.84166023E+03  0.22581687E+05                                10.984466                            9.023359       0.087103       2.025892                    0.997202      31.826015      87.737476       0.629297       0.362770      -1.138558       0.088556      -0.000664       0.004085       0.088652      -0.004856      -0.010789      -0.002474       0.062851       0.007594      -0.033381      -0.000708       0.034089             13.030481      21.060499      -4.453776      -2.645248      10.309405       0.906495       7.721540           0.033205
          102              O       4.342153       6.214061       5.626172      -0.735984      39.882941 0.70956294E+03  0.18283385E+05                                 9.319984                            8.274746       0.205393       2.073695                    0.997945      30.587449      83.248941       0.656887       0.361868      -1.136692      -0.016854       0.032609      -0.051430       0.063186       0.017019       0.017004       0.013283       0.029757      -0.081199      -0.034326      -0.008182       0.042508             10.500031      11.338602       3.034550       2.753282       9.997270       3.047872      10.164222           0.071005
          103              O       4.414632       8.224332       7.190992      -0.759584      57.295512 0.79140666E+03  0.21003828E+05                                12.119460                            8.790594      -0.067449       1.967185                    0.997614      31.991746      89.021317       0.630288       0.366158      -1.130791      -0.071298       0.035492      -0.034680       0.086867      -0.005686      -0.014353      -0.023557      -0.046053      -0.051971      -0.037233      -0.003942       0.041175             16.081754       9.435011       1.198738       0.090168      31.927429      -0.118777       6.882821           0.047159
          104              O       2.303839       1.483216       7.043249      -0.750508      48.356936 0.76840885E+03  0.20267312E+05                                10.746058                            8.689121      -0.091855       1.967401                    0.997352      31.661043      88.163635       0.630248       0.368460      -1.127703       0.014198      -0.064590       0.001383       0.066147      -0.001669      -0.015904       0.002334      -0.040844      -0.018076      -0.028609       0.004734       0.023875             12.762039      14.134158      -6.526543      -1.554284      17.614238       1.143921       6.537721           0.073155
          105              O       9.494285       2.409428       7.198275      -0.789785      61.794559 0.94254789E+03  0.26099552E+05                                12.660858                            9.614165      -0.173465       1.925021                    0.997233      32.935915      93.231096       0.601486       0.367749      -1.130985      -0.048463       0.020661      -0.010119       0.053646       0.012205       0.008368       0.003461       0.068980       0.048950      -0.044810       0.011718       0.033092             16.156279      25.869576       6.059982      -2.075509      14.437621      -0.054699       8.161639           0.039775
          106              O       1.587948       3.403675       5.546058      -0.755421      39.230581 0.73472755E+03  0.19122682E+05                                 9.232541                            8.451153       0.131323       2.044759                    0.997577      31.093792      85.419908       0.645575       0.364533      -1.133113      -0.017083       0.006557      -0.065274       0.067790       0.022057       0.003406      -0.020878       0.012560      -0.049326      -0.035094       0.001657       0.033437             10.189967      10.145737       2.265433      -1.813167      10.597667      -3.186829       9.826496           0.052389
          107              O       9.018738       7.890510      20.356702      -0.799878      51.225870 0.84398411E+03  0.22661823E+05                                11.005526                            9.039362       0.075907       2.022330                    0.997094      31.856082      87.882368       0.628309       0.363055      -1.138225      -0.027897       0.084242      -0.004301       0.088845      -0.021990      -0.000834       0.010869      -0.045539       0.008455      -0.033379      -0.000374       0.033753             13.056747      13.991595      -6.779890      -1.684863      17.443652       2.240136       7.734993           0.033242
          108              O       7.857974      10.588407      20.384794      -0.736634      39.886293 0.70962648E+03  0.18285107E+05                                 9.319718                            8.274426       0.209027       2.074735                    0.997947      30.591483      83.255302       0.656994       0.361807      -1.136760       0.036190      -0.005777       0.052076       0.063679       0.004717      -0.007075      -0.019977      -0.043765      -0.082458      -0.034445      -0.007818       0.042262             10.499780       8.338420       2.057600      -2.045256      12.997159      -3.560633      10.163762           0.071116
          109              O       0.206745      11.279663      18.819974      -0.759497      57.302106 0.79158699E+03  0.21009931E+05                                12.120200                            8.791634      -0.070821       1.966117                    0.997604      31.996094      89.037858       0.630243       0.366161      -1.130782       0.055434      -0.056846       0.034902       0.086732       0.008484       0.017958       0.021005       0.043882      -0.052052      -0.037371      -0.003572       0.040943             16.082110      29.062827       7.593231       0.140848      12.300130      -0.049081       6.883374           0.047178
          110              O       3.990562       7.185644      18.967717      -0.750774      48.354210 0.76823936E+03  0.20261304E+05                                10.744454                            8.686765      -0.092069       1.967344                    0.997355      31.660801      88.153637       0.630499       0.368342      -1.127818      -0.066042      -0.006610      -0.001335       0.066385       0.010805      -0.007086       0.014339       0.034985      -0.018632      -0.028591       0.004578       0.024012             12.761486      21.125390      -4.253153      -1.569255      10.622065       1.123399       6.537001           0.073436
          111              O       5.598743       5.237969      18.812691      -0.790674      61.941567 0.94508071E+03  0.26189162E+05                                12.682709                            9.628765      -0.184629       1.921380                    0.997165      32.973654      93.394915       0.600828       0.367878      -1.130803       0.034582      -0.040511       0.009809       0.054160      -0.010814      -0.000578      -0.009021      -0.069009       0.049845      -0.044530       0.011819       0.032710             16.186614      11.987766       1.538122      -0.591120      28.397420       1.994527       8.174655           0.039859
          112              O       6.038305       7.099465      20.464908      -0.755357      39.262851 0.73548972E+03  0.19148201E+05                                 9.239620                            8.457110       0.124965       2.042965                    0.997585      31.098076      85.454842       0.645143       0.364669      -1.132965       0.011449      -0.014377       0.065589       0.068116       0.014785       0.020967       0.002899      -0.036903      -0.052099      -0.035769       0.001340       0.034429             10.198489       9.228681       1.965565       2.471023      11.532018       2.713847       9.834769           0.052417

******************************************************
Auxiliary information for the entire system
The total spin magnetic moment of the unit cell is   7.222787
The total net atomic charge of the unit cell is   -0.000000
Accuracy of reproducing the electrostatic potential in the unit cell:
  The inner radius (bohr) =    5.0000
  The outer radius (bohr) =   12.0000
  Valid grid points have density less than (e/(bohr^3)) =    0.0001
  The number of valid grid points were=       165394
  The rms potential error without charges in kcal/mol is=      8.00177
  The rms potential error with partial charges in kcal/mol is=      0.66884
  The RRMSE value at monopole order=      0.08359
  The rms potential error with partial charges and cloud penetration in kcal/mol is=      0.66299
  The RRMSE value at monopole order with cloud penetration is=      0.08286
  The rms potential error with partial charges and atomic dipoles in kcal/mol is=      0.38561
  The RRMSE value at dipole order=      0.04819
  The rms potential error with partial charges, atomic dipoles and cloud penetration in kcal/mol is=      0.37564
  The RRMSE value at dipole order with cloud penetration=      0.04694

******************************************************
The electron densities and ab initio electrostatic potential were computed in VASP using the PBE functional and
projector augmented wave method. See the main text of the journal article for a description of computational details.
The atomic charges, dipoles, and quadrupoles were computed with the DDEC6 method as described in
(a) T. A. Manz and N. Gabaldon Limas, RSC Adv. 6 (2016) 47771-47801 DOI: 10.1039/c6ra04656h
(b) N. Gabaldon Limas and T. A. Manz, RSC Adv. 8 (2018) 2678-2707 DOI: 10.1039/c7ra11829e.
For each atom in the material, the electron cloud parameters were fit to the spherically averaged atom-in-material
electron density using radial positions for which this density was between 10^-4 and 10^-2 electrons per cubic bohr.
The polarizabilities, dispersion coefficients, and quantum Drude oscillator (QDO) parameters were fit using the MCLF method.
The magnetic structure of the system was optimized in VASP from the default ferromagnetic initial guess using spin polarization.
The atomic spin moments (ASMs) were computed on this optimized magnetic structure using the DDEC6 partition as inputs
to the method of T. A. Manz and D. S. Sholl, J. Chem. Theory Comput. 7 (2011) 4146-4164 DOI: 10.1021/ct200539n.
The RMSE and RRMSE were computed using a uniform grid with Ewald summation.
