# Supplementary material for: A collection of forcefield precursors for metal–organic frameworks
Source: RSC Adv. 2019 Nov 13;9(63):36492–507. doi: 10.1039/c9ra07327b (PMC9075174; doi:10.1039/c9ra07327b)
Supplement: RA-009-C9RA07327B-s4272 [file RA-009-C9RA07327B-s4272.xyz]

   92
jmolscript: load "" {1 1 1} spacegroup "x,y,z" unitcell [{      7.335200     0.000000     0.000000 }, {      0.000000    11.320000     0.000000 }, {     -0.037020     0.000000    17.675961 }]
Co     0.000000     5.660000     0.000000     0.935815
Co    -0.018510     0.000000     8.837981     0.936028
Co     3.667600     5.660000     0.000000     0.926664
Co     3.649090     0.000000     8.837981     0.927130
H      5.176459     5.380396    12.954712     0.105289
H      6.762036     7.918340    10.292712     0.117863
H      7.019197     5.571704    14.291014     0.113576
H      5.053091     6.601824    10.918441     0.109006
H      3.686545     9.000532    11.968393     0.120377
H      3.792319     7.811932    13.999361     0.121775
H      2.103211    11.040396    13.559230     0.105335
H      0.517634     2.258340    16.221229     0.117826
H      0.260473    11.231704    12.222927     0.113514
H      2.226579     0.941824    15.595500     0.109019
H      3.593125     3.340532    14.545548     0.120353
H      3.487351     2.151932    12.514580     0.121742
H      2.121721     5.939604     4.721249     0.105289
H      0.536144     3.401660     7.383249     0.117864
H      0.278983     5.748296     3.384947     0.113576
H      2.245089     4.718176     6.757520     0.109006
H      3.611635     2.319468     5.707568     0.120378
H      3.505861     3.508068     3.676600     0.121774
H      5.194969     0.279604     4.116731     0.105335
H      6.780546     9.061660     1.454732     0.117827
H      7.037707     0.088296     5.453034     0.113515
H      5.071601    10.378176     2.080461     0.109019
H      3.705055     7.979468     3.130413     0.120353
H      3.810829     9.168068     5.161381     0.121742
C      1.902365     7.040700    13.948631    -0.066798
C      2.912816     8.443022    12.254213    -0.099621
C      0.654235     7.622775    11.904053     0.060384
C      1.768193     8.430796    11.502101    -0.076071
C      0.720371     6.908709    13.142961     0.060772
C      1.973925     6.504132    15.364476     0.639363
C      1.694372     9.378960    10.325236     0.638040
C      2.974068     7.744804    13.478627    -0.106164
C      5.877507     5.935302    12.698764    -0.080197
C      6.824896     7.460333    11.099796    -0.147842
C      6.976112     6.056200    13.498248    -0.140132
C      5.802292     6.648915    11.486723    -0.080163
C      5.377305     1.380700    12.565310    -0.066906
C      4.366854     2.783022    14.259728    -0.099541
C      6.625435     1.962775    14.609889     0.060433
C      5.511477     2.770796    15.011840    -0.076239
C      6.559299     1.248709    13.370981     0.060804
C      5.305745     0.844132    11.149466     0.639345
C      5.585298     3.718960    16.188706     0.638090
C      4.305602     2.084804    13.035314    -0.106164
C      1.402163     0.275302    13.815178    -0.080134
C      0.454774     1.800333    15.414145    -0.147870
C      0.303558     0.396200    13.015694    -0.140207
C      1.477378     0.988915    15.027218    -0.080142
C      5.395815     4.279300     3.727330    -0.066798
C      4.385364     2.876978     5.421748    -0.099621
C      6.643945     3.697225     5.771908     0.060384
C      5.529987     2.889204     6.173860    -0.076071
C      6.577809     4.411291     4.533000     0.060773
C      5.324255     4.815868     2.311485     0.639363
C      5.603808     1.941040     7.350725     0.638040
C      4.324112     3.575196     4.197334    -0.106164
C      1.420673     5.384698     4.977197    -0.080197
C      0.473284     3.859667     6.576165    -0.147842
C      0.322068     5.263800     4.177713    -0.140132
C      1.495888     4.671085     6.189238    -0.080162
C      1.920875     9.939300     5.110651    -0.066905
C      2.931326     8.536978     3.416233    -0.099541
C      0.672745     9.357225     3.066072     0.060434
C      1.786703     8.549204     2.664121    -0.076239
C      0.738881    10.071291     4.304980     0.060805
C      1.992435    10.475868     6.526495     0.639345
C      1.712882     7.601040     1.487255     0.638090
C      2.992578     9.235196     4.640647    -0.106164
C      5.896017    11.044698     3.860783    -0.080133
C      6.843406     9.519667     2.261816    -0.147869
C      6.994622    10.923800     4.660267    -0.140206
C      5.820802    10.331085     2.648743    -0.080141
O      0.922455     6.571826    16.050303    -0.565690
O      2.750971     9.593700     9.677235    -0.565671
O      0.582478     9.916433    10.126558    -0.541975
O      3.090095     6.097405    15.762715    -0.548724
O      6.357215     0.911826    10.463639    -0.564729
O      4.528699     3.933700    16.836706    -0.564792
O      6.697192     4.256433    16.387383    -0.541549
O      4.189575     0.437405    10.751227    -0.548409
O      6.375725     4.748174     1.625658    -0.565690
O      4.547209     1.726300     7.998726    -0.565670
O      6.715702     1.403567     7.549403    -0.541976
O      4.208085     5.222595     1.913246    -0.548725
O      0.940965    10.408174     7.212322    -0.564729
O      2.769481     7.386300     0.839255    -0.564792
O      0.600988     7.063567     1.288578    -0.541550
O      3.108605    10.882595     6.924734    -0.548409

The following XYZ coordinates are in angstroms. Other properties are in atomic units.
The sperically averaged electron density of each atom fit to a function of the form exp(a - br)
eigen_1, eigen_2 and eigen_3 are the three eigenvalues of traceless quadrupole moment tensor
  atom number  atomic symbol              X              Y              Z     net charge C6 coefficient C8 coefficient C10 coefficient fluctuating dipole atomic polarizability isotropic forcefield polarizability              a              b squared Pearson coefficient          <r^3>          <r^4>         wp_QDO          m_QDO          q_QDO       dipole_x       dipole_y       dipole_z         dipole            Qxy            Qxz            Qyz     Q(x^2-y^2)  Q(3z^2 - R^2)        eigen_1        eigen_2        eigen_3 static polarizability      alpha(xx)      alpha(xy)      alpha(xz)      alpha(yy)      alpha(yz)      alpha(zz) atomic spin moment
            1             Co       0.000000       5.660000       0.000000       0.935815     136.666190 0.24172637E+04  0.81069290E+05                                20.094572                           15.069259       0.552270       2.008742                    0.999950      47.796858     129.020144       0.518421       0.352282      -1.194467      -0.000000       0.000000       0.000000       0.000000      -0.041691      -0.033379       0.018675      -0.371812       0.392748      -0.258477       0.106685       0.151792             24.726934      21.312743       8.932833      -1.237452      20.533873       4.935538      32.334187           2.802284
            2             Co      -0.018510       0.000000       8.837981       0.936028     136.863130 0.24207066E+04  0.81216404E+05                                20.114649                           15.080597       0.547388       2.006954                    0.999947      47.826112     129.138595       0.518177       0.352311      -1.194402       0.000000       0.000000       0.000000       0.000000       0.042156      -0.035299      -0.020785      -0.338353       0.476903      -0.256388       0.086628       0.169760             24.755301      21.328366      -8.944189      -1.233631      20.561344      -4.948467      32.376194           2.803066
            3             Co       3.667600       5.660000       0.000000       0.926664     133.393745 0.25502640E+04  0.86702901E+05                                19.958875                           15.585086       0.412632       1.964630                    0.999733      48.262719     131.267602       0.504421       0.357161      -1.190090      -0.000000       0.000000       0.000000       0.000000       0.020808      -0.072017       0.007678      -0.311725       0.432532      -0.242866       0.085047       0.157819             24.367608      23.140047      -9.169569       3.263496      18.445398       1.034934      31.517379           2.796521
            4             Co       3.649090       0.000000       8.837981       0.927130     132.999793 0.25421018E+04  0.86349837E+05                                19.917340                           15.558038       0.418797       1.967093                    0.999739      48.199749     131.007626       0.504998       0.357066      -1.190257      -0.000000       0.000000      -0.000000       0.000000      -0.022419      -0.068513       0.015623      -0.334699       0.391444      -0.246156       0.095309       0.150847             24.311758      23.089269       9.147369       3.249876      18.407936      -1.036413      31.438068           2.795070
            5              H       5.176459       5.380396      12.954712       0.105289       1.080339 0.77479195E+01  0.75601286E+02                                 1.747128                            1.632705      -0.949089       2.423089                    0.997893       3.555805       9.986577       0.486520       1.290213      -0.706131      -0.028722      -0.019944       0.009902       0.036342       0.010844       0.006156      -0.007923       0.017765       0.011368      -0.019974       0.007040       0.012934              1.800895       2.034085       0.478602      -0.200653       1.902937      -0.226691       1.465663          -0.000009
            6              H       6.762036       7.918340      10.292712       0.117863       1.120644 0.82176350E+01  0.80690490E+02                                 1.741695                            1.646203      -0.997900       2.405655                    0.998247       3.393128       9.300207       0.504405       1.236662      -0.719692      -0.006380       0.018383      -0.034670       0.039757       0.003236       0.007760      -0.008267       0.019449       0.029856      -0.018524       0.002155       0.016369              1.772561       1.508773       0.100413       0.014806       1.736164      -0.436735       2.072745          -0.000134
            7              H       7.019197       5.571704      14.291014       0.113576       1.013087 0.73034374E+01  0.71200492E+02                                 1.750650                            1.642329      -1.340294       2.239671                    0.993800       3.866873      11.358692       0.453655       1.384919      -0.684177       0.000034      -0.020065       0.031893       0.037680       0.002808       0.001855      -0.008931       0.011614      -0.006517      -0.013027       0.005481       0.007547              1.798897       1.508131       0.081649       0.074560       1.747088      -0.495573       2.141473          -0.000026
            8              H       5.053091       6.601824      10.918441       0.109006       1.139708 0.82470914E+01  0.80071376E+02                                 1.684651                            1.590220      -0.776178       2.504869                    0.999542       3.238927       8.483450       0.548636       1.149860      -0.741884      -0.029716       0.001745      -0.026609       0.039926       0.010372       0.009979      -0.012650       0.011235       0.018967      -0.023542       0.008156       0.015386              1.714441       2.076458       0.048885       0.415828       1.395866       0.036431       1.671000          -0.000046
            9              H       3.686545       9.000532      11.968393       0.120377       1.208809 0.90793616E+01  0.92300669E+02                                 1.894220                            1.774070      -1.241854       2.283959                    0.994650       3.739343      10.767059       0.463489       1.299923      -0.703855       0.034583       0.024930      -0.011256       0.044093       0.013194       0.004376      -0.007999       0.015571      -0.007141      -0.019100       0.002589       0.016511              1.960310       2.284843       0.431810      -0.254296       1.940956      -0.261914       1.655131           0.000071
           10              H       3.792319       7.811932      13.999361       0.121775       1.272433 0.97531390E+01  0.99503033E+02                                 1.867664                            1.772017      -1.123533       2.344169                    0.996181       3.479198       9.576401       0.497269       1.207321      -0.727339       0.037196       0.005709       0.020449       0.042829       0.012810       0.008051      -0.003497       0.017448       0.003474      -0.018573       0.001570       0.017003              1.901162       2.335795      -0.011007       0.374964       1.552332      -0.087750       1.815360           0.000024
           11              H       2.103211      11.040396      13.559230       0.105335       1.080250 0.77470752E+01  0.75590078E+02                                 1.746936                            1.632540      -0.949170       2.423072                    0.997893       3.555528       9.985210       0.486584       1.290094      -0.706156       0.028713      -0.019955      -0.009901       0.036341      -0.010840       0.006165       0.007922       0.017762       0.011380      -0.019975       0.007039       0.012936              1.800685       2.033824      -0.478518      -0.200617       1.902723       0.226655       1.465507          -0.000007
           12              H       0.517634       2.258340      16.221229       0.117826       1.118447 0.81969292E+01  0.80427585E+02                                 1.738636                            1.643523      -0.996971       2.405985                    0.998262       3.389557       9.283645       0.505150       1.235753      -0.719904       0.006421       0.018394       0.034642       0.039744      -0.003189       0.007814       0.008345       0.019406       0.029748      -0.018531       0.002109       0.016422              1.769360       1.506357      -0.100106       0.014765       1.733049       0.435427       2.068675          -0.000131
           13              H       0.260473      11.231704      12.222927       0.113514       1.012537 0.72978590E+01  0.71125087E+02                                 1.749308                            1.641159      -1.340272       2.239547                    0.993819       3.864406      11.345895       0.454090       1.384003      -0.684361       0.000009      -0.020113      -0.031872       0.037688      -0.002775       0.001780       0.008926       0.011589      -0.006415      -0.012988       0.005475       0.007512              1.797475       1.507048      -0.081526       0.074472       1.745727       0.494971       2.139650          -0.000028
           14              H       2.226579       0.941824      15.595500       0.109019       1.139417 0.82442255E+01  0.80034935E+02                                 1.684217                            1.589825      -0.775969       2.504971                    0.999544       3.238433       8.481125       0.548778       1.149688      -0.741927       0.029722       0.001743       0.026610       0.039931      -0.010372       0.009994       0.012652       0.011234       0.018948      -0.023549       0.008154       0.015395              1.713994       2.075846      -0.048837       0.415679       1.395542      -0.036405       1.670594          -0.000018
           15              H       3.593125       3.340532      14.545548       0.120353       1.209003 0.90807068E+01  0.92312941E+02                                 1.893971                            1.773841      -1.242953       2.283382                    0.994641       3.739314      10.765057       0.463684       1.299394      -0.703963      -0.034615       0.024940       0.011206       0.044111      -0.013202       0.004373       0.007968       0.015573      -0.007291      -0.019075       0.002531       0.016544              1.960054       2.284507      -0.431741      -0.254269       1.940720       0.261884       1.654935           0.000068
           16              H       3.487351       2.151932      12.514580       0.121742       1.272138 0.97494269E+01  0.99444803E+02                                 1.866435                            1.770933      -1.124320       2.343738                    0.996170       3.478462       9.569971       0.497790       1.206304      -0.727572      -0.037201       0.005720      -0.020416       0.042818      -0.012826       0.008051       0.003511       0.017446       0.003422      -0.018587       0.001572       0.017015              1.899865       2.334029       0.011000       0.374540       1.551434       0.087632       1.814132           0.000002
           17              H       2.121721       5.939604       4.721249       0.105289       1.080339 0.77479172E+01  0.75601260E+02                                 1.747128                            1.632705      -0.949089       2.423089                    0.997893       3.555804       9.986575       0.486520       1.290213      -0.706131       0.028722       0.019944      -0.009901       0.036342       0.010844       0.006156      -0.007923       0.017765       0.011368      -0.019974       0.007040       0.012934              1.800895       2.034085       0.478602      -0.200653       1.902937      -0.226691       1.465663          -0.000009
           18              H       0.536144       3.401660       7.383249       0.117864       1.120640 0.82175976E+01  0.80690030E+02                                 1.741691                            1.646199      -0.997897       2.405657                    0.998247       3.393120       9.300179       0.504406       1.236662      -0.719692       0.006380      -0.018383       0.034670       0.039757       0.003236       0.007760      -0.008267       0.019449       0.029856      -0.018524       0.002155       0.016369              1.772556       1.508770       0.100413       0.014806       1.736160      -0.436734       2.072739          -0.000134
           19              H       0.278983       5.748296       3.384947       0.113576       1.013086 0.73034332E+01  0.71200443E+02                                 1.750650                            1.642329      -1.340294       2.239671                    0.993800       3.866872      11.358690       0.453655       1.384919      -0.684177      -0.000034       0.020065      -0.031893       0.037680       0.002808       0.001855      -0.008931       0.011614      -0.006517      -0.013027       0.005481       0.007547              1.798897       1.508131       0.081649       0.074560       1.747087      -0.495572       2.141473          -0.000026
           20              H       2.245089       4.718176       6.757520       0.109006       1.139708 0.82470830E+01  0.80071278E+02                                 1.684651                            1.590220      -0.776178       2.504869                    0.999542       3.238924       8.483443       0.548636       1.149861      -0.741883       0.029716      -0.001745       0.026609       0.039927       0.010372       0.009979      -0.012650       0.011235       0.018968      -0.023542       0.008156       0.015386              1.714441       2.076458       0.048885       0.415828       1.395866       0.036431       1.671000          -0.000046
           21              H       3.611635       2.319468       5.707568       0.120378       1.208809 0.90793618E+01  0.92300674E+02                                 1.894220                            1.774070      -1.241856       2.283959                    0.994650       3.739343      10.767060       0.463489       1.299923      -0.703855      -0.034583      -0.024930       0.011256       0.044093       0.013194       0.004376      -0.007999       0.015571      -0.007141      -0.019100       0.002589       0.016511              1.960310       2.284843       0.431810      -0.254296       1.940956      -0.261914       1.655131           0.000071
           22              H       3.505861       3.508068       3.676600       0.121774       1.272434 0.97531476E+01  0.99503152E+02                                 1.867666                            1.772019      -1.123534       2.344168                    0.996181       3.479199       9.576408       0.497268       1.207322      -0.727339      -0.037196      -0.005709      -0.020450       0.042829       0.012810       0.008051      -0.003497       0.017448       0.003474      -0.018573       0.001570       0.017003              1.901164       2.335798      -0.011007       0.374964       1.552333      -0.087750       1.815362           0.000024
           23              H       5.194969       0.279604       4.116731       0.105335       1.080249 0.77470687E+01  0.75590002E+02                                 1.746936                            1.632540      -0.949171       2.423072                    0.997893       3.555526       9.985205       0.486584       1.290094      -0.706155      -0.028713       0.019955       0.009901       0.036341      -0.010840       0.006165       0.007922       0.017762       0.011380      -0.019975       0.007039       0.012936              1.800684       2.033823      -0.478518      -0.200617       1.902723       0.226654       1.465507          -0.000006
           24              H       6.780546       9.061660       1.454732       0.117827       1.118443 0.81968852E+01  0.80427044E+02                                 1.738631                            1.643519      -0.996966       2.405988                    0.998262       3.389548       9.283613       0.505151       1.235753      -0.719904      -0.006421      -0.018394      -0.034642       0.039744      -0.003189       0.007814       0.008345       0.019406       0.029748      -0.018531       0.002109       0.016422              1.769355       1.506353      -0.100105       0.014765       1.733044       0.435425       2.068668          -0.000131
           25              H       7.037707       0.088296       5.453034       0.113515       1.012536 0.72978480E+01  0.71124956E+02                                 1.749306                            1.641158      -1.340272       2.239548                    0.993819       3.864403      11.345886       0.454090       1.384003      -0.684361      -0.000009       0.020113       0.031872       0.037688      -0.002775       0.001780       0.008926       0.011589      -0.006415      -0.012988       0.005475       0.007512              1.797474       1.507047      -0.081526       0.074472       1.745726       0.494970       2.139648          -0.000028
           26              H       5.071601      10.378176       2.080461       0.109019       1.139415 0.82442066E+01  0.80034706E+02                                 1.684216                            1.589823      -0.775968       2.504972                    0.999544       3.238429       8.481112       0.548778       1.149688      -0.741927      -0.029722      -0.001743      -0.026610       0.039931      -0.010372       0.009994       0.012652       0.011234       0.018948      -0.023549       0.008154       0.015395              1.713992       2.075844      -0.048837       0.415678       1.395540      -0.036405       1.670593          -0.000018
           27              H       3.705055       7.979468       3.130413       0.120353       1.209003 0.90807020E+01  0.92312882E+02                                 1.893970                            1.773840      -1.242954       2.283382                    0.994641       3.739313      10.765054       0.463684       1.299394      -0.703963       0.034615      -0.024940      -0.011206       0.044112      -0.013202       0.004373       0.007968       0.015573      -0.007291      -0.019075       0.002531       0.016544              1.960054       2.284507      -0.431741      -0.254269       1.940719       0.261884       1.654935           0.000069
           28              H       3.810829       9.168068       5.161381       0.121742       1.272138 0.97494333E+01  0.99444889E+02                                 1.866436                            1.770934      -1.124321       2.343738                    0.996170       3.478463       9.569976       0.497790       1.206304      -0.727572       0.037201      -0.005720       0.020416       0.042818      -0.012826       0.008051       0.003511       0.017446       0.003422      -0.018587       0.001572       0.017015              1.899866       2.334031       0.011000       0.374540       1.551435       0.087632       1.814132           0.000003
           29              C       1.902365       7.040700      13.948631      -0.066798      40.069291 0.46587039E+03  0.11036681E+05                                10.036632                            7.117420       0.079933       2.022528                    0.999131      27.754558      77.613952       0.634047       0.407766      -1.080161      -0.009898       0.015279      -0.026821       0.032416      -0.021357      -0.015876       0.006693      -0.016544      -0.040521      -0.026046      -0.008177       0.034222             12.178764      12.292323       2.243276       1.471908       8.555357      -4.900122      15.688613           0.007214
           30              C       2.912816       8.443022      12.254213      -0.099621      34.963275 0.46146339E+03  0.11015314E+05                                 9.292397                            7.177037       0.111343       2.007389                    0.999697      29.514633      85.583743       0.613002       0.418586      -1.062495      -0.010904      -0.023356       0.023506       0.034884       0.003874      -0.009014       0.007998      -0.014009      -0.040316      -0.020338       0.004294       0.016044             10.562472      11.157179       0.949661       1.472219       8.838102      -4.465870      11.692134           0.001734
           31              C       0.654235       7.622775      11.904053       0.060384      35.444723 0.43082171E+03  0.10062272E+05                                 9.409172                            6.973554      -0.145551       1.959633                    0.999155      26.967764      76.195830       0.619535       0.423294      -1.064422      -0.004019       0.007080      -0.008338       0.011653       0.012188       0.005188      -0.004004       0.027385      -0.057345      -0.021756      -0.006385       0.028141             10.968346      12.765991       4.099216       0.938909       9.703313      -3.577393      10.435734           0.000792
           32              C       1.768193       8.430796      11.502101      -0.076071      40.570066 0.47072393E+03  0.11203989E+05                                10.189825                            7.196112       0.096173       2.027830                    0.999366      28.059060      79.188126       0.623791       0.412535      -1.074777      -0.005752      -0.019963       0.025641       0.033001      -0.021313      -0.010114       0.018195       0.000285       0.024133      -0.026642      -0.006773       0.033415             12.498437      12.431425       2.642601       0.872224      12.037559      -6.279730      13.026326           0.007091
           33              C       0.720371       6.908709      13.142961       0.060772      35.402131 0.42832049E+03  0.99885898E+04                                 9.384655                            6.942268      -0.149604       1.958168                    0.999029      26.935349      76.028460       0.622452       0.421954      -1.065342      -0.003707      -0.003632       0.011127       0.012277       0.010605       0.005193       0.002587       0.039189      -0.015029      -0.019883      -0.005946       0.025829             10.900979      12.967218       3.518674       1.970187       8.900036      -3.218134      10.835684           0.000787
           34              C       1.973925       6.504132      15.364476       0.639363      23.793373 0.24395750E+03  0.50356450E+04                                 7.720724                            5.615492      -0.186702       2.006893                    0.999147      22.020836      62.160083       0.612171       0.484722      -1.009980       0.004221      -0.011973       0.054083       0.055553       0.042421       0.013905       0.067491      -0.123293      -0.224072      -0.097839      -0.036829       0.134668              9.170740       9.996606      -1.239008       0.077804       5.688459      -3.012539      11.827155          -0.000564
           35              C       1.694372       9.378960      10.325236       0.638040      23.657203 0.24387923E+03  0.50405039E+04                                 7.735229                            5.640880      -0.153320       2.019144                    0.999193      22.080510      62.647415       0.605699       0.489272      -1.006249      -0.007673       0.029954      -0.049024       0.057961       0.033539       0.028364       0.106768      -0.038036       0.031247      -0.094847      -0.036392       0.131238              9.187170       9.727369      -0.374956      -1.217796       8.079192      -4.218231       9.754947          -0.000069
           36              C       2.974068       7.744804      13.478627      -0.106164      33.855076 0.43792436E+03  0.10321294E+05                                 9.076251                            6.978789       0.068312       1.991563                    0.999732      29.426806      84.890133       0.623130       0.417054      -1.063077      -0.012257       0.008425      -0.031433       0.034774      -0.004952       0.010943       0.018821       0.000305      -0.008368      -0.024747       0.005660       0.019086             10.342682      10.718600       1.798366      -0.148333       8.753769      -4.757437      11.555676           0.001800
           37              C       5.877507       5.935302      12.698764      -0.080197      30.036234 0.41504100E+03  0.96642943E+04                                 8.420850                            6.836420       0.142148       2.028271                    0.999647      28.704382      82.660854       0.622916       0.422277      -1.058382       0.012500       0.020803      -0.018628       0.030595       0.013626      -0.004830      -0.007956       0.003013      -0.007042      -0.013419      -0.005275       0.018694              9.054884      10.419958       2.104698       1.449966       7.830669      -2.531381       8.914027           0.000167
           38              C       6.824896       7.460333      11.099796      -0.147842      33.110201 0.44017646E+03  0.10388936E+05                                 8.923623                            7.004817       0.084003       1.992029                    0.999670      29.771471      85.978476       0.620817       0.418021      -1.062334       0.003457       0.001357       0.020532       0.020865      -0.015627       0.006919      -0.019041      -0.007528       0.071097      -0.028896      -0.007088       0.035984              9.813552      12.225593       3.892449       0.752230       8.574457      -2.263576       8.640605           0.000540
           39              C       6.976112       6.056200      13.498248      -0.140132      34.528280 0.46143669E+03  0.11064355E+05                                 9.327927                            7.275544      -0.089066       1.942251                    0.999277      30.202837      89.080598       0.593803       0.430180      -1.050509       0.003012       0.016776      -0.013241       0.021584      -0.012368      -0.008022      -0.011298      -0.020230       0.042947      -0.026804       0.005519       0.021285             10.352083      12.857210       3.513018       1.880004       8.614938      -2.386426       9.584101           0.000783
           40              C       5.802292       6.648915      11.486723      -0.080163      29.496382 0.39868512E+03  0.91562051E+04                                 8.208170                            6.624314       0.208926       2.047145                    0.999827      28.273791      79.876625       0.646156       0.412746      -1.068439       0.012574      -0.003974       0.024413       0.027747       0.003864       0.021073      -0.007183       0.017399       0.018947      -0.021512      -0.005649       0.027160              8.833806      10.200573       2.410090       0.599890       7.706611      -2.568697       8.594235           0.000331
           41              C       5.377305       1.380700      12.565310      -0.066906      40.064111 0.46585693E+03  0.11036104E+05                                10.035004                            7.116875       0.079996       2.022541                    0.999131      27.754471      77.608694       0.634141       0.407716      -1.080212       0.009851       0.015268       0.026879       0.032444       0.021368      -0.015799      -0.006669      -0.016654      -0.040445      -0.025999      -0.008200       0.034199             12.175928      12.289380      -2.243827       1.468978       8.554054       4.898852      15.684350           0.007209
           42              C       4.366854       2.783022      14.259728      -0.099541      34.960196 0.46143328E+03  0.11014333E+05                                 9.291554                            7.176697       0.111082       2.007299                    0.999698      29.513696      85.577912       0.613035       0.418573      -1.062511       0.010924      -0.023354      -0.023608       0.034958      -0.003842      -0.008976      -0.008133      -0.013959      -0.040753      -0.020449       0.004310       0.016138             10.561185      11.155597      -0.950213       1.470829       8.837588       4.465339      11.690368           0.001764
           43              C       6.625435       1.962775      14.609889       0.060433      35.442821 0.43080298E+03  0.10061712E+05                                 9.408730                            6.973388      -0.145810       1.959559                    0.999155      26.967300      76.193734       0.619545       0.423292      -1.064424       0.004009       0.007090       0.008307       0.011633      -0.012184       0.005159       0.004001       0.027441      -0.057409      -0.021761      -0.006406       0.028167             10.967636      12.766007      -4.100185       0.937289       9.703216       3.576840      10.433687           0.000802
           44              C       5.511477       2.770796      15.011840      -0.076239      40.571630 0.47076735E+03  0.11205149E+05                                10.189555                            7.196097       0.096019       2.027750                    0.999365      28.060485      79.189554       0.623844       0.412495      -1.074815       0.005800      -0.019991      -0.025714       0.033083       0.021354      -0.010049      -0.018208       0.000183       0.024229      -0.026706      -0.006710       0.033416             12.497877      12.431048      -2.644451       0.869742      12.037573       6.279336      13.025010           0.007028
           45              C       6.559299       1.248709      13.370981       0.060804      35.398381 0.42830263E+03  0.99879706E+04                                 9.383514                            6.941919      -0.149469       1.958198                    0.999030      26.934685      76.023363       0.622501       0.421929      -1.065368       0.003674      -0.003635      -0.011072       0.012219      -0.010567       0.005218      -0.002624       0.039169      -0.015375      -0.019806      -0.006060       0.025866             10.899078      12.964871      -3.518431       1.968980       8.898957       3.217428      10.833407           0.000806
           46              C       5.305745       0.844132      11.149466       0.639345      23.792417 0.24396338E+03  0.50356571E+04                                 7.720111                            5.615341      -0.184956       2.007482                    0.999153      22.017716      62.144973       0.612231       0.484684      -1.010027      -0.004108      -0.012161      -0.053915       0.055422      -0.042491       0.013782      -0.067511      -0.123018      -0.224429      -0.097969      -0.036663       0.134632              9.169597       9.995628       1.238629       0.076467       5.687913       3.011924      11.825250          -0.000280
           47              C       5.585298       3.718960      16.188706       0.638090      23.651909 0.24381663E+03  0.50388597E+04                                 7.734223                            5.640228      -0.151080       2.019956                    0.999202      22.075994      62.631329       0.605726       0.489284      -1.006248       0.007675       0.030085       0.048768       0.057813      -0.033761       0.028261      -0.106825      -0.037986       0.030709      -0.094985      -0.036310       0.131294              9.185898       9.726611       0.374321      -1.218503       8.077956       4.217284       9.753128           0.000238
           48              C       4.305602       2.084804      13.035314      -0.106164      33.855647 0.43794807E+03  0.10321924E+05                                 9.076441                            6.979249       0.067747       1.991384                    0.999731      29.426902      84.888859       0.623077       0.417086      -1.063064       0.012260       0.008438       0.031484       0.034824       0.004908       0.010914      -0.018801       0.000338      -0.008594      -0.024714       0.005666       0.019048             10.342605      10.718600      -1.798912      -0.149709       8.754168       4.757355      11.555048           0.001665
           49              C       1.402163       0.275302      13.815178      -0.080134      30.033457 0.41501013E+03  0.96633884E+04                                 8.420354                            6.836289       0.142006       2.028259                    0.999646      28.702886      82.655535       0.622905       0.422293      -1.058373      -0.012525       0.020764       0.018638       0.030584      -0.013600      -0.004804       0.007968       0.002929      -0.007022      -0.013403      -0.005259       0.018662              9.054134      10.419149      -2.104643       1.449679       7.830364       2.531020       8.912887           0.000132
           50              C       0.454774       1.800333      15.414145      -0.147870      33.113405 0.44026961E+03  0.10391470E+05                                 8.924123                            7.005784       0.083596       1.991868                    0.999670      29.771556      85.974331       0.620757       0.418048      -1.062339      -0.003398       0.001414      -0.020571       0.020897       0.015665       0.007015       0.019166      -0.007476       0.070965      -0.028916      -0.007186       0.036103              9.813807      12.228090      -3.893314       0.752305       8.574523       2.262038       8.638806           0.000504
           51              C       0.303558       0.396200      13.015694      -0.140207      34.526010 0.46142247E+03  0.11063592E+05                                 9.326575                            7.274922      -0.088674       1.942308                    0.999282      30.201602      89.066392       0.593908       0.430120      -1.050578      -0.002983       0.016673       0.013301       0.021537       0.012370      -0.008156       0.011384      -0.020341       0.042759      -0.026898       0.005556       0.021342             10.350286      12.855018      -3.512579       1.879442       8.613724       2.385666       9.582114           0.000737
           52              C       1.477378       0.988915      15.027218      -0.080142      29.495010 0.39868213E+03  0.91561070E+04                                 8.207863                            6.624368       0.209081       2.047204                    0.999827      28.273330      79.874842       0.646143       0.412756      -1.068434      -0.012557      -0.003973      -0.024429       0.027753      -0.003875       0.021119       0.007206       0.017339       0.018807      -0.021559      -0.005621       0.027180              8.833261      10.200424      -2.409629       0.600334       7.706024       2.568000       8.593334           0.000358
           53              C       5.395815       4.279300       3.727330      -0.066798      40.069298 0.46587046E+03  0.11036683E+05                                10.036633                            7.117420       0.079932       2.022528                    0.999131      27.754561      77.613960       0.634047       0.407766      -1.080161       0.009898      -0.015279       0.026821       0.032416      -0.021356      -0.015876       0.006693      -0.016544      -0.040521      -0.026045      -0.008177       0.034222             12.178766      12.292324       2.243277       1.471907       8.555357      -4.900123      15.688616           0.007215
           54              C       4.385364       2.876978       5.421748      -0.099621      34.963287 0.46146358E+03  0.11015320E+05                                 9.292398                            7.177038       0.111344       2.007389                    0.999697      29.514640      85.583765       0.613002       0.418586      -1.062495       0.010904       0.023356      -0.023506       0.034884       0.003875      -0.009014       0.007998      -0.014009      -0.040315      -0.020338       0.004294       0.016044             10.562474      11.157180       0.949660       1.472220       8.838104      -4.465871      11.692138           0.001734
           55              C       6.643945       3.697225       5.771908       0.060384      35.444723 0.43082173E+03  0.10062272E+05                                 9.409171                            6.973554      -0.145550       1.959633                    0.999155      26.967765      76.195827       0.619535       0.423294      -1.064422       0.004018      -0.007080       0.008338       0.011653       0.012188       0.005188      -0.004005       0.027385      -0.057344      -0.021756      -0.006385       0.028141             10.968345      12.765988       4.099216       0.938907       9.703313      -3.577394      10.435734           0.000792
           56              C       5.529987       2.889204       6.173860      -0.076071      40.570075 0.47072403E+03  0.11203992E+05                                10.189827                            7.196112       0.096173       2.027830                    0.999366      28.059064      79.188141       0.623791       0.412535      -1.074777       0.005752       0.019963      -0.025641       0.033001      -0.021313      -0.010114       0.018195       0.000285       0.024133      -0.026642      -0.006773       0.033416             12.498439      12.431425       2.642600       0.872224      12.037561      -6.279733      13.026331           0.007091
           57              C       6.577809       4.411291       4.533000       0.060773      35.402139 0.42832059E+03  0.99885928E+04                                 9.384657                            6.942269      -0.149604       1.958168                    0.999029      26.935353      76.028476       0.622452       0.421954      -1.065342       0.003707       0.003632      -0.011127       0.012277       0.010605       0.005193       0.002587       0.039189      -0.015028      -0.019883      -0.005945       0.025829             10.900981      12.967220       3.518675       1.970187       8.900037      -3.218134      10.835686           0.000787
           58              C       5.324255       4.815868       2.311485       0.639363      23.793379 0.24395756E+03  0.50356467E+04                                 7.720725                            5.615492      -0.186702       2.006893                    0.999147      22.020841      62.160099       0.612171       0.484722      -1.009980      -0.004222       0.011973      -0.054083       0.055554       0.042421       0.013905       0.067491      -0.123293      -0.224071      -0.097839      -0.036830       0.134668              9.170741       9.996607      -1.239008       0.077804       5.688460      -3.012539      11.827156          -0.000564
           59              C       5.603808       1.941040       7.350725       0.638040      23.657204 0.24387925E+03  0.50405043E+04                                 7.735229                            5.640880      -0.153319       2.019144                    0.999193      22.080511      62.647412       0.605699       0.489272      -1.006249       0.007673      -0.029954       0.049024       0.057961       0.033539       0.028364       0.106768      -0.038036       0.031248      -0.094846      -0.036392       0.131238              9.187169       9.727367      -0.374956      -1.217796       8.079191      -4.218231       9.754948          -0.000068
           60              C       4.324112       3.575196       4.197334      -0.106164      33.855075 0.43792431E+03  0.10321293E+05                                 9.076250                            6.978788       0.068313       1.991563                    0.999732      29.426807      84.890130       0.623130       0.417054      -1.063078       0.012257      -0.008425       0.031433       0.034774      -0.004952       0.010943       0.018821       0.000305      -0.008367      -0.024746       0.005660       0.019086             10.342680      10.718599       1.798365      -0.148332       8.753767      -4.757436      11.555675           0.001801
           61              C       1.420673       5.384698       4.977197      -0.080197      30.036232 0.41504098E+03  0.96642934E+04                                 8.420847                            6.836418       0.142150       2.028271                    0.999647      28.704381      82.660835       0.622916       0.422277      -1.058382      -0.012500      -0.020803       0.018628       0.030595       0.013626      -0.004830      -0.007956       0.003013      -0.007042      -0.013420      -0.005274       0.018694              9.054882      10.419956       2.104697       1.449966       7.830665      -2.531379       8.914024           0.000167
           62              C       0.473284       3.859667       6.576165      -0.147842      33.110174 0.44017611E+03  0.10388925E+05                                 8.923617                            7.004813       0.084007       1.992030                    0.999670      29.771451      85.978384       0.620818       0.418021      -1.062334      -0.003457      -0.001357      -0.020531       0.020865      -0.015627       0.006919      -0.019041      -0.007528       0.071097      -0.028896      -0.007088       0.035983              9.813544      12.225585       3.892446       0.752230       8.574450      -2.263572       8.640597           0.000540
           63              C       0.322068       5.263800       4.177713      -0.140132      34.528295 0.46143694E+03  0.11064363E+05                                 9.327930                            7.275546      -0.089066       1.942251                    0.999277      30.202845      89.080631       0.593802       0.430180      -1.050509      -0.003012      -0.016777       0.013241       0.021584      -0.012368      -0.008022      -0.011297      -0.020230       0.042947      -0.026804       0.005519       0.021285             10.352086      12.857216       3.513020       1.880004       8.614941      -2.386425       9.584103           0.000784
           64              C       1.495888       4.671085       6.189238      -0.080162      29.496342 0.39868449E+03  0.91561861E+04                                 8.208160                            6.624306       0.208930       2.047147                    0.999827      28.273766      79.876513       0.646157       0.412746      -1.068439      -0.012574       0.003974      -0.024413       0.027747       0.003865       0.021073      -0.007183       0.017399       0.018948      -0.021512      -0.005649       0.027161              8.833795      10.200561       2.410085       0.599891       7.706600      -2.568692       8.594225           0.000331
           65              C       1.920875       9.939300       5.110651      -0.066905      40.064104 0.46585686E+03  0.11036102E+05                                10.035002                            7.116874       0.079996       2.022541                    0.999131      27.754469      77.608681       0.634141       0.407716      -1.080212      -0.009851      -0.015268      -0.026879       0.032444       0.021368      -0.015799      -0.006670      -0.016654      -0.040446      -0.025998      -0.008200       0.034199             12.175926      12.289377      -2.243827       1.468977       8.554052       4.898851      15.684347           0.007209
           66              C       2.931326       8.536978       3.416233      -0.099541      34.960200 0.46143335E+03  0.11014335E+05                                 9.291553                            7.176696       0.111083       2.007299                    0.999698      29.513698      85.577909       0.613035       0.418573      -1.062511      -0.010924       0.023354       0.023608       0.034958      -0.003842      -0.008976      -0.008133      -0.013959      -0.040752      -0.020449       0.004310       0.016138             10.561184      11.155595      -0.950213       1.470829       8.837588       4.465340      11.690368           0.001765
           67              C       0.672745       9.357225       3.066072       0.060434      35.442816 0.43080297E+03  0.10061711E+05                                 9.408728                            6.973387      -0.145809       1.959559                    0.999155      26.967299      76.193721       0.619545       0.423292      -1.064424      -0.004008      -0.007090      -0.008307       0.011633      -0.012184       0.005159       0.004001       0.027441      -0.057408      -0.021761      -0.006406       0.028167             10.967633      12.766001      -4.100184       0.937287       9.703215       3.576840      10.433684           0.000802
           68              C       1.786703       8.549204       2.664121      -0.076239      40.571628 0.47076736E+03  0.11205149E+05                                10.189554                            7.196097       0.096019       2.027750                    0.999365      28.060486      79.189549       0.623844       0.412495      -1.074815      -0.005800       0.019991       0.025714       0.033083       0.021354      -0.010049      -0.018209       0.000183       0.024229      -0.026706      -0.006711       0.033416             12.497875      12.431044      -2.644450       0.869742      12.037572       6.279336      13.025010           0.007029
           69              C       0.738881      10.071291       4.304980       0.060805      35.398385 0.42830272E+03  0.99879728E+04                                 9.383514                            6.941919      -0.149468       1.958199                    0.999030      26.934688      76.023367       0.622501       0.421929      -1.065368      -0.003674       0.003635       0.011072       0.012219      -0.010567       0.005218      -0.002624       0.039169      -0.015375      -0.019806      -0.006060       0.025866             10.899078      12.964869      -3.518431       1.968979       8.898957       3.217428      10.833407           0.000807
           70              C       1.992435      10.475868       6.526495       0.639345      23.792416 0.24396340E+03  0.50356576E+04                                 7.720111                            5.615341      -0.184955       2.007482                    0.999153      22.017719      62.144983       0.612231       0.484684      -1.010027       0.004108       0.012160       0.053915       0.055422      -0.042491       0.013782      -0.067511      -0.123018      -0.224428      -0.097968      -0.036663       0.134632              9.169596       9.995626       1.238629       0.076466       5.687913       3.011923      11.825250          -0.000279
           71              C       1.712882       7.601040       1.487255       0.638090      23.651907 0.24381660E+03  0.50388589E+04                                 7.734222                            5.640227      -0.151079       2.019957                    0.999202      22.075992      62.631317       0.605726       0.489284      -1.006248      -0.007675      -0.030084      -0.048768       0.057813      -0.033761       0.028261      -0.106825      -0.037987       0.030710      -0.094984      -0.036310       0.131295              9.185897       9.726610       0.374322      -1.218503       8.077955       4.217284       9.753127           0.000238
           72              C       2.992578       9.235196       4.640647      -0.106164      33.855642 0.43794798E+03  0.10321921E+05                                 9.076440                            6.979247       0.067748       1.991385                    0.999731      29.426900      84.888844       0.623078       0.417086      -1.063064      -0.012261      -0.008439      -0.031483       0.034824       0.004908       0.010914      -0.018801       0.000337      -0.008593      -0.024714       0.005666       0.019048             10.342603      10.718597      -1.798911      -0.149708       8.754166       4.757354      11.555046           0.001666
           73              C       5.896017      11.044698       3.860783      -0.080133      30.033440 0.41500990E+03  0.96633808E+04                                 8.420348                            6.836285       0.142009       2.028260                    0.999646      28.702875      82.655475       0.622906       0.422292      -1.058374       0.012525      -0.020764      -0.018638       0.030584      -0.013600      -0.004804       0.007968       0.002930      -0.007021      -0.013403      -0.005259       0.018662              9.054127      10.419143      -2.104642       1.449678       7.830359       2.531017       8.912880           0.000133
           74              C       6.843406       9.519667       2.261816      -0.147869      33.113364 0.44026907E+03  0.10391453E+05                                 8.924114                            7.005779       0.083600       1.991870                    0.999670      29.771528      85.974201       0.620758       0.418048      -1.062339       0.003399      -0.001413       0.020570       0.020897       0.015665       0.007015       0.019166      -0.007476       0.070966      -0.028916      -0.007186       0.036103              9.813795      12.228076      -3.893308       0.752305       8.574513       2.262033       8.638795           0.000505
           75              C       6.994622      10.923800       4.660267      -0.140206      34.526009 0.46142249E+03  0.11063592E+05                                 9.326574                            7.274921      -0.088674       1.942308                    0.999282      30.201600      89.066377       0.593909       0.430119      -1.050578       0.002983      -0.016673      -0.013301       0.021537       0.012370      -0.008156       0.011383      -0.020341       0.042758      -0.026898       0.005556       0.021342             10.350284      12.855018      -3.512580       1.879441       8.613724       2.385664       9.582111           0.000738
           76              C       5.820802      10.331085       2.648743      -0.080141      29.494967 0.39868150E+03  0.91560877E+04                                 8.207853                            6.624360       0.209086       2.047206                    0.999827      28.273303      79.874716       0.646144       0.412756      -1.068434       0.012557       0.003973       0.024428       0.027753      -0.003876       0.021119       0.007206       0.017339       0.018808      -0.021559      -0.005621       0.027180              8.833248      10.200410      -2.409624       0.600335       7.706013       2.567995       8.593323           0.000358
           77              O       0.922455       6.571826      16.050303      -0.565690      39.568764 0.57604143E+03  0.14139571E+05                                 9.302962                            7.495258       0.010949       2.033100                    0.997429      28.693514      77.115986       0.682296       0.365722      -1.129644       0.012923       0.024366      -0.030922       0.041435       0.037857      -0.040037       0.065189      -0.047036      -0.140597      -0.106803       0.022891       0.083912             10.595143      11.906658       1.180291      -4.952654       6.187308      -1.463155      13.691463           0.045394
           78              O       2.750971       9.593700       9.677235      -0.565671      37.878486 0.54165659E+03  0.13075714E+05                                 8.990206                            7.209347       0.188012       2.091230                    0.998150      28.349710      75.242573       0.705124       0.359831      -1.135699      -0.018651      -0.032960       0.006687       0.038457       0.051326      -0.024835       0.072069       0.022638       0.078750      -0.105991       0.027220       0.078771             10.361885      12.110220       3.067203      -4.557190       8.102558      -3.188675      10.872877           0.043473
           79              O       0.582478       9.916433      10.126558      -0.541975      41.545228 0.59856306E+03  0.14814180E+05                                 9.604922                            7.653141       0.036896       2.062143                    0.996292      27.970988      75.157137       0.674431       0.366945      -1.130207       0.011775      -0.032758       0.017299       0.038871      -0.030609       0.027153       0.058548      -0.006037      -0.051743      -0.081739       0.022884       0.058854             10.921268      12.034070      -4.282189       2.273390      10.959137      -3.715976       9.770598           0.045469
           80              O       3.090095       6.097405      15.762715      -0.548724      40.354627 0.56345786E+03  0.13722934E+05                                 9.378860                            7.369778       0.240281       2.121139                    0.997843      27.921723      74.189337       0.695732       0.361475      -1.135556      -0.013472       0.010947      -0.025928       0.031202      -0.019049       0.047982       0.019898      -0.038892      -0.167411      -0.086687       0.031562       0.055125             10.921554      13.507557      -3.971341       4.265414       7.709884      -2.766483      11.547221           0.042212
           81              O       6.357215       0.911826      10.463639      -0.564729      39.560916 0.57586986E+03  0.14135262E+05                                 9.305567                            7.497161      -0.001180       2.029982                    0.997292      28.678883      77.093411       0.681751       0.366016      -1.129340      -0.013122       0.024543       0.030655       0.041404      -0.038369      -0.040391      -0.064295      -0.048445      -0.143973      -0.107113       0.022789       0.084324             10.598417      11.907900      -1.181298      -4.955004       6.189507       1.464380      13.697844           0.046035
           82              O       4.528699       3.933700      16.836706      -0.564792      37.901670 0.54199809E+03  0.13087058E+05                                 8.997838                            7.214763       0.179166       2.088913                    0.998069      28.343740      75.255157       0.704343       0.360145      -1.135361       0.018922      -0.032851      -0.006321       0.038434      -0.051733      -0.024654      -0.073276       0.019730       0.075194      -0.106450       0.026330       0.080119             10.371548      12.120292      -3.071383      -4.562076       8.110689       3.193070      10.883662           0.044114
           83              O       6.697192       4.256433      16.387383      -0.541549      41.472818 0.59738193E+03  0.14776934E+05                                 9.592594                            7.644663       0.039370       2.063346                    0.996305      27.946976      75.060405       0.674960       0.366856      -1.130330      -0.011526      -0.033283      -0.016482       0.038888       0.030276       0.029421      -0.058863      -0.003597      -0.045778      -0.082905       0.025023       0.057882             10.905845      12.020559       4.275553       2.268853      10.941856       3.707254       9.755119           0.045291
           84              O       4.189575       0.437405      10.751227      -0.548409      40.262266 0.56203095E+03  0.13678266E+05                                 9.361452                            7.357973       0.246404       2.123339                    0.997872      27.897797      74.076947       0.696703       0.361233      -1.135849       0.013085       0.011671       0.025687       0.031101       0.017671       0.049275      -0.021858      -0.038571      -0.166206      -0.087873       0.033899       0.053975             10.899264      13.481731       3.962350       4.254187       7.695677       2.758635      11.520386           0.042101
           85              O       6.375725       4.748174       1.625658      -0.565690      39.568780 0.57604168E+03  0.14139579E+05                                 9.302965                            7.495260       0.010947       2.033100                    0.997429      28.693518      77.116005       0.682296       0.365722      -1.129644      -0.012923      -0.024366       0.030921       0.041434       0.037857      -0.040037       0.065189      -0.047036      -0.140597      -0.106804       0.022892       0.083912             10.595147      11.906662       1.180292      -4.952656       6.187310      -1.463155      13.691469           0.045394
           86              O       4.547209       1.726300       7.998726      -0.565670      37.878465 0.54165622E+03  0.13075702E+05                                 8.990203                            7.209345       0.188012       2.091230                    0.998150      28.349701      75.242541       0.705124       0.359831      -1.135699       0.018651       0.032960      -0.006687       0.038457       0.051326      -0.024835       0.072069       0.022638       0.078750      -0.105991       0.027221       0.078771             10.361881      12.110214       3.067201      -4.557188       8.102554      -3.188675      10.872875           0.043473
           87              O       6.715702       1.403567       7.549403      -0.541976      41.545252 0.59856354E+03  0.14814195E+05                                 9.604925                            7.653144       0.036896       2.062143                    0.996292      27.971000      75.157175       0.674431       0.366945      -1.130207      -0.011775       0.032758      -0.017298       0.038871      -0.030610       0.027154       0.058549      -0.006037      -0.051743      -0.081739       0.022885       0.058855             10.921272      12.034073      -4.282190       2.273392      10.959139      -3.715977       9.770603           0.045469
           88              O       4.208085       5.222595       1.913246      -0.548725      40.354659 0.56345837E+03  0.13722950E+05                                 9.378865                            7.369781       0.240281       2.121139                    0.997843      27.921736      74.189381       0.695732       0.361475      -1.135556       0.013472      -0.010947       0.025927       0.031202      -0.019049       0.047982       0.019898      -0.038892      -0.167412      -0.086687       0.031562       0.055125             10.921560      13.507564      -3.971343       4.265416       7.709887      -2.766485      11.547228           0.042212
           89              O       0.940965      10.408174       7.212322      -0.564729      39.560940 0.57587032E+03  0.14135277E+05                                 9.305571                            7.497164      -0.001181       2.029982                    0.997292      28.678891      77.093444       0.681751       0.366016      -1.129340       0.013123      -0.024543      -0.030654       0.041404      -0.038369      -0.040392      -0.064295      -0.048445      -0.143974      -0.107113       0.022789       0.084324             10.598422      11.907905      -1.181298      -4.955006       6.189509       1.464380      13.697852           0.046035
           90              O       2.769481       7.386300       0.839255      -0.564792      37.901653 0.54199782E+03  0.13087050E+05                                 8.997835                            7.214761       0.179165       2.088913                    0.998069      28.343734      75.255135       0.704343       0.360145      -1.135361      -0.018922       0.032851       0.006320       0.038434      -0.051733      -0.024654      -0.073276       0.019729       0.075194      -0.106450       0.026331       0.080120             10.371544      12.120288      -3.071381      -4.562074       8.110687       3.193068      10.883658           0.044114
           91              O       0.600988       7.063567       1.288578      -0.541550      41.472836 0.59738225E+03  0.14776944E+05                                 9.592597                            7.644665       0.039370       2.063346                    0.996305      27.946986      75.060435       0.674960       0.366856      -1.130330       0.011527       0.033283       0.016481       0.038888       0.030276       0.029421      -0.058863      -0.003597      -0.045778      -0.082906       0.025023       0.057882             10.905847      12.020562       4.275555       2.268854      10.941858       3.707255       9.755122           0.045291
           92              O       3.108605      10.882595       6.924734      -0.548409      40.262298 0.56203158E+03  0.13678286E+05                                 9.361457                            7.357977       0.246404       2.123339                    0.997872      27.897810      74.076994       0.696703       0.361233      -1.135849      -0.013085      -0.011671      -0.025686       0.031100       0.017671       0.049275      -0.021858      -0.038571      -0.166207      -0.087874       0.033899       0.053975             10.899270      13.481738       3.962352       4.254187       7.695681       2.758636      11.520391           0.042101

******************************************************
Auxiliary information for the entire system
The total spin magnetic moment of the unit cell is   11.987801
The total net atomic charge of the unit cell is   -0.000001
Accuracy of reproducing the electrostatic potential in the unit cell:
  The inner radius (bohr) =    5.0000
  The outer radius (bohr) =   12.0000
  Valid grid points have density less than (e/(bohr^3)) =    0.0001
  The number of valid grid points were=        32542
  The rms potential error without charges in kcal/mol is=      2.66511
  The rms potential error with partial charges in kcal/mol is=      0.66831
  The RRMSE value at monopole order=      0.25076
  The rms potential error with partial charges and cloud penetration in kcal/mol is=      0.67646
  The RRMSE value at monopole order with cloud penetration is=      0.25382
  The rms potential error with partial charges and atomic dipoles in kcal/mol is=      0.49077
  The RRMSE value at dipole order=      0.18415
  The rms potential error with partial charges, atomic dipoles and cloud penetration in kcal/mol is=      0.48722
  The RRMSE value at dipole order with cloud penetration=      0.18282

******************************************************
The electron densities and ab initio electrostatic potential were computed in VASP using the PBE functional and
projector augmented wave method. See the main text of the journal article for a description of computational details.
The atomic charges, dipoles, and quadrupoles were computed with the DDEC6 method as described in
(a) T. A. Manz and N. Gabaldon Limas, RSC Adv. 6 (2016) 47771-47801 DOI: 10.1039/c6ra04656h
(b) N. Gabaldon Limas and T. A. Manz, RSC Adv. 8 (2018) 2678-2707 DOI: 10.1039/c7ra11829e.
For each atom in the material, the electron cloud parameters were fit to the spherically averaged atom-in-material
electron density using radial positions for which this density was between 10^-4 and 10^-2 electrons per cubic bohr.
The polarizabilities, dispersion coefficients, and quantum Drude oscillator (QDO) parameters were fit using the MCLF method.
The magnetic structure of the system was optimized in VASP from the default ferromagnetic initial guess using spin polarization.
The atomic spin moments (ASMs) were computed on this optimized magnetic structure using the DDEC6 partition as inputs
to the method of T. A. Manz and D. S. Sholl, J. Chem. Theory Comput. 7 (2011) 4146-4164 DOI: 10.1021/ct200539n.
The RMSE and RRMSE were computed using a uniform grid with Ewald summation.
