# Supplementary material for: A collection of forcefield precursors for metal–organic frameworks
Source: RSC Adv. 2019 Nov 13;9(63):36492–507. doi: 10.1039/c9ra07327b (PMC9075174; doi:10.1039/c9ra07327b)
Supplement: RA-009-C9RA07327B-s4273 [file RA-009-C9RA07327B-s4273.xyz]

   92
jmolscript: load "" {1 1 1} spacegroup "x,y,z" unitcell [{      7.336000     0.000000     0.000000 }, {      0.000000    11.316000     0.000000 }, {     -0.183010     0.000000    17.652051 }]
Zn     3.668000     5.658000     0.000000     0.988539
Zn     3.576495     0.000000     8.826026     0.988539
Zn     0.000000     5.658000     0.000000     1.001912
Zn    -0.091505     0.000000     8.826026     1.001912
H      3.654775     3.530592    14.012198     0.119359
H      3.565982     2.297148    11.962795     0.118479
H      6.909195     5.774555    14.278744     0.110620
H      5.089305     5.940900    12.917771     0.104282
H      4.904449     4.648613    10.935446     0.104832
H      6.701296     3.372168    10.273494     0.115450
H      3.406710     9.188592    12.465878     0.119359
H      3.495503     7.955148    14.515282     0.118479
H      0.152290     0.116555    12.199332     0.110620
H      1.972180     0.282900    13.560306     0.104282
H      2.157036    10.306613    15.542631     0.104832
H      0.360189     9.030168    16.204583     0.115450
H      3.498215     7.785408     3.639853     0.119359
H      3.587008     9.018852     5.689256     0.118479
H      0.243795     5.541445     3.373307     0.110620
H      2.063685     5.375100     4.734280     0.104282
H      2.248541     6.667387     6.716605     0.104832
H      0.451694     7.943832     7.378557     0.115450
H      3.746280     2.127408     5.186173     0.119359
H      3.657487     3.360852     3.136769     0.118479
H      7.000700    11.199445     5.452719     0.110620
H      5.180810    11.033100     4.091745     0.104282
H      4.995954     1.009387     2.109420     0.104832
H      6.792801     2.285832     1.447468     0.115450
C      1.788557     4.271677    13.935588    -0.069590
C      0.553138     3.684603    11.887068     0.057384
C      0.610784     4.396379    13.119710     0.059391
C      2.811070     2.869624    12.249464    -0.099678
C      1.606724     1.930962    10.317271     0.641095
C      1.848776     4.812129    15.344575     0.645417
C      1.670087     2.877998    11.493780    -0.073926
C      6.728202     3.841782    11.074720    -0.151243
C      2.865928     3.570651    13.467985    -0.106331
C      6.863995     5.248361    13.473104    -0.139180
C      5.708155     4.649744    11.461653    -0.069894
C      5.774190     5.367179    12.663405    -0.084827
C      5.272928     9.929677    12.542488    -0.069590
C      6.508347     9.342603    14.591009     0.057384
C      6.450701    10.054379    13.358366     0.059392
C      4.250415     8.527624    14.228612    -0.099678
C      5.454761     7.588962    16.160806     0.641094
C      5.212709    10.470129    11.133502     0.645417
C      5.391398     8.535998    14.984297    -0.073926
C      0.333283     9.499782    15.403356    -0.151243
C      4.195557     9.228651    13.010091    -0.106331
C      0.197490    10.906361    13.004972    -0.139180
C      1.353330    10.307744    15.016423    -0.069894
C      1.287295    11.025179    13.814672    -0.084827
C      5.364433     7.044323     3.716463    -0.069590
C      6.599852     7.631397     5.764983     0.057384
C      6.542206     6.919621     4.532341     0.059392
C      4.341920     8.446376     5.402587    -0.099678
C      5.546266     9.385038     7.334780     0.641094
C      5.304214     6.503871     2.307476     0.645417
C      5.482903     8.438002     6.158271    -0.073926
C      0.424788     7.474218     6.577331    -0.151243
C      4.287062     7.745349     4.184066    -0.106331
C      0.288995     6.067639     4.178947    -0.139180
C      1.444835     6.666256     6.190398    -0.069894
C      1.378800     5.948821     4.988646    -0.084827
C      1.880062     1.386323     5.109563    -0.069590
C      0.644643     1.973397     3.061042     0.057384
C      0.702289     1.261621     4.293685     0.059392
C      2.902575     2.788376     3.423439    -0.099678
C      1.698229     3.727038     1.491245     0.641094
C      1.940281     0.845871     6.518549     0.645417
C      1.761592     2.780002     2.667754    -0.073926
C      6.819707     1.816218     2.248695    -0.151243
C      2.957433     2.087349     4.641960    -0.106331
C      6.955500     0.409639     4.647079    -0.139180
C      5.799660     1.008256     2.635628    -0.069894
C      5.865695     0.290821     3.837379    -0.084827
O      0.801728     4.727598    16.036182    -0.582332
O      2.961601     5.244174    15.745276    -0.560961
O      2.655877     1.741419     9.656201    -0.578917
O      0.502969     1.365615    10.138455    -0.554656
O      6.259757    10.385598    10.441894    -0.582332
O      4.099884    10.902174    10.732800    -0.560961
O      4.405608     7.399419    16.821875    -0.578916
O      6.558516     7.023615    16.339621    -0.554656
O      6.351262     6.588402     1.615869    -0.582332
O      4.191389     6.071826     1.906775    -0.560961
O      4.497113     9.574581     7.995850    -0.578917
O      6.650021     9.950385     7.513596    -0.554656
O      0.893233     0.930402     7.210157    -0.582332
O      3.053106     0.413826     6.919251    -0.560961
O      2.747382     3.916581     0.830176    -0.578917
O      0.594474     4.292385     1.312430    -0.554656

The following XYZ coordinates are in angstroms. Other properties are in atomic units.
The sperically averaged electron density of each atom fit to a function of the form exp(a - br)
eigen_1, eigen_2 and eigen_3 are the three eigenvalues of traceless quadrupole moment tensor
  atom number  atomic symbol              X              Y              Z     net charge C6 coefficient C8 coefficient C10 coefficient fluctuating dipole atomic polarizability isotropic forcefield polarizability              a              b squared Pearson coefficient          <r^3>          <r^4>         wp_QDO          m_QDO          q_QDO       dipole_x       dipole_y       dipole_z         dipole            Qxy            Qxz            Qyz     Q(x^2-y^2)  Q(3z^2 - R^2)        eigen_1        eigen_2        eigen_3 static polarizability      alpha(xx)      alpha(xy)      alpha(xz)      alpha(yy)      alpha(yz)      alpha(zz) atomic spin moment
            1             Zn       3.668000       5.658000       0.000000       0.988539      93.859123 0.16745291E+04  0.51857446E+05                                17.238152                           13.704582       0.241121       1.951266                    0.999305      44.161612     119.158565       0.470238       0.420601      -1.128978       0.000000      -0.000000       0.000000       0.000000      -0.173031      -0.077969       0.028760      -0.137069      -0.149746      -0.180749      -0.047135       0.227884             20.881488      19.287342       7.445313       3.054815      15.799356      -0.597398      27.557764           0.000003
            2             Zn       3.576495       0.000000       8.826026       0.988539      93.859120 0.16745285E+04  0.51857425E+05                                17.238152                           13.704579       0.241121       1.951266                    0.999305      44.161608     119.158553       0.470238       0.420601      -1.128978      -0.000000      -0.000000      -0.000000       0.000000       0.173030      -0.077969      -0.028760      -0.137068      -0.149746      -0.180749      -0.047135       0.227884             20.881488      19.287342      -7.445314       3.054822      15.799357       0.597392      27.557766           0.000003
            3             Zn       0.000000       5.658000       0.000000       1.001912      96.767333 0.15945598E+04  0.48782568E+05                                17.456233                           13.311708       0.353434       1.988317                    0.999704      43.696234     117.202564       0.480423       0.416733      -1.131541      -0.000000       0.000000       0.000000       0.000000       0.180639       0.041640       0.060779      -0.161481      -0.038947      -0.191393      -0.035569       0.226962             21.371362      17.976975      -7.477887      -0.662554      18.006476      -4.683659      28.130634           0.000004
            4             Zn      -0.091505       0.000000       8.826026       1.001912      96.767350 0.15945595E+04  0.48782555E+05                                17.456235                           13.311706       0.353434       1.988317                    0.999704      43.696233     117.202562       0.480424       0.416733      -1.131541       0.000000      -0.000000      -0.000000       0.000000      -0.180639       0.041641      -0.060779      -0.161481      -0.038947      -0.191393      -0.035569       0.226962             21.371366      17.976978       7.477891      -0.662556      18.006481       4.683658      28.130637           0.000004
            5              H       3.654775       3.530592      14.012198       0.119359       1.237618 0.93867108E+01  0.94782061E+02                                 1.825064                            1.731790      -1.096628       2.355438                    0.996709       3.451045       9.427232       0.506273       1.198142      -0.729267       0.034419      -0.003057       0.022557       0.041265      -0.011652       0.008114       0.003492       0.016283       0.006478      -0.017772       0.002051       0.015720              1.857982       2.253209       0.025001       0.373440       1.519172       0.098874       1.801565           0.000002
            6              H       3.565982       2.297148      11.962795       0.118479       1.215470 0.91070457E+01  0.92563044E+02                                 1.892221                            1.769649      -1.232253       2.285704                    0.995163       3.743740      10.744617       0.467324       1.289520      -0.705953       0.032819      -0.025927      -0.010606       0.043148      -0.012551       0.004868       0.007822       0.015089      -0.008373      -0.018607       0.002558       0.016049              1.960247       2.269284      -0.441278      -0.251414       1.959041       0.266541       1.652417           0.000000
            7              H       6.909195       5.774555      14.278744       0.110620       1.124924 0.83111090E+01  0.83450960E+02                                 1.852683                            1.731411      -1.486880       2.161732                    0.992283       4.022204      11.881411       0.450984       1.352609      -0.690156       0.000335       0.021614       0.031430       0.038146      -0.003731       0.002544       0.009589       0.011399      -0.005471      -0.013988       0.006225       0.007762              1.908453       1.577751      -0.090340       0.070325       1.879984       0.558837       2.267625           0.000000
            8              H       5.089305       5.940900      12.917771       0.104282       1.085074 0.77882482E+01  0.76111965E+02                                 1.752963                            1.637689      -0.961260       2.416536                    0.997772       3.571921      10.047531       0.485332       1.291380      -0.705800      -0.026721       0.022439       0.010459       0.036427      -0.010638       0.006488       0.008518       0.015015       0.009336      -0.019517       0.007359       0.012158              1.807077       2.018459      -0.488132      -0.192427       1.933514       0.231838       1.469260           0.000002
            9              H       4.904449       4.648613      10.935446       0.104832       1.248417 0.92282394E+01  0.92239214E+02                                 1.797282                            1.686568      -0.889995       2.444933                    0.998576       3.377898       9.005048       0.530138       1.155900      -0.740204      -0.033764      -0.004980      -0.021312       0.040236      -0.009738       0.008895       0.014743       0.014668       0.010326      -0.024482       0.010128       0.014354              1.835697       2.305793      -0.005505       0.445120       1.468574      -0.012070       1.732723           0.000001
           10              H       6.701296       3.372168      10.273494       0.115450       1.123400 0.82102180E+01  0.80524068E+02                                 1.736239                            1.639110      -1.028884       2.388875                    0.998151       3.397402       9.278108       0.508911       1.227137      -0.721760      -0.002670      -0.019145      -0.033694       0.038846      -0.003148       0.006792       0.009278       0.019051       0.029358      -0.018753       0.002978       0.015775              1.768760       1.504960      -0.114165      -0.005818       1.738653       0.439324       2.062668          -0.000000
           11              H       3.406710       9.188592      12.465878       0.119359       1.237618 0.93867071E+01  0.94782008E+02                                 1.825063                            1.731789      -1.096628       2.355438                    0.996709       3.451045       9.427229       0.506274       1.198141      -0.729268      -0.034419      -0.003057      -0.022557       0.041265       0.011652       0.008114      -0.003492       0.016283       0.006478      -0.017772       0.002051       0.015720              1.857981       2.253207      -0.025001       0.373440       1.519171      -0.098874       1.801564           0.000002
           12              H       3.495503       7.955148      14.515282       0.118479       1.215471 0.91070524E+01  0.92563120E+02                                 1.892221                            1.769649      -1.232253       2.285704                    0.995163       3.743741      10.744617       0.467324       1.289519      -0.705953      -0.032819      -0.025927       0.010606       0.043148       0.012551       0.004869      -0.007822       0.015089      -0.008373      -0.018607       0.002558       0.016049              1.960247       2.269283       0.441277      -0.251414       1.959041      -0.266542       1.652418           0.000000
           13              H       0.152290       0.116555      12.199332       0.110620       1.124925 0.83111146E+01  0.83451026E+02                                 1.852684                            1.731411      -1.486880       2.161731                    0.992283       4.022205      11.881413       0.450984       1.352609      -0.690157      -0.000335       0.021614      -0.031430       0.038146       0.003731       0.002544      -0.009589       0.011399      -0.005471      -0.013988       0.006225       0.007762              1.908453       1.577751       0.090340       0.070325       1.879984      -0.558837       2.267625           0.000000
           14              H       1.972180       0.282900      13.560306       0.104282       1.085074 0.77882483E+01  0.76111966E+02                                 1.752963                            1.637689      -0.961260       2.416536                    0.997772       3.571921      10.047531       0.485332       1.291380      -0.705800       0.026721       0.022439      -0.010459       0.036427       0.010638       0.006488      -0.008518       0.015015       0.009336      -0.019517       0.007359       0.012158              1.807077       2.018458       0.488132      -0.192428       1.933514      -0.231838       1.469260           0.000002
           15              H       2.157036      10.306613      15.542631       0.104832       1.248418 0.92282467E+01  0.92239304E+02                                 1.797282                            1.686569      -0.889995       2.444933                    0.998576       3.377899       9.005051       0.530138       1.155900      -0.740204       0.033764      -0.004980       0.021312       0.040236       0.009738       0.008895      -0.014743       0.014668       0.010326      -0.024482       0.010128       0.014354              1.835697       2.305793       0.005504       0.445120       1.468575       0.012070       1.732724           0.000001
           16              H       0.360189       9.030168      16.204583       0.115450       1.123400 0.82102201E+01  0.80524098E+02                                 1.736240                            1.639111      -1.028884       2.388875                    0.998151       3.397401       9.278107       0.508911       1.227137      -0.721760       0.002670      -0.019145       0.033694       0.038846       0.003148       0.006792      -0.009278       0.019051       0.029358      -0.018753       0.002978       0.015775              1.768761       1.504960       0.114165      -0.005818       1.738654      -0.439324       2.062669           0.000000
           17              H       3.498215       7.785408       3.639853       0.119359       1.237618 0.93867088E+01  0.94782031E+02                                 1.825063                            1.731790      -1.096628       2.355438                    0.996709       3.451045       9.427230       0.506274       1.198142      -0.729268      -0.034419       0.003057      -0.022557       0.041265      -0.011652       0.008114       0.003492       0.016283       0.006477      -0.017772       0.002051       0.015720              1.857981       2.253208       0.025001       0.373440       1.519171       0.098874       1.801564           0.000002
           18              H       3.587008       9.018852       5.689256       0.118479       1.215470 0.91070462E+01  0.92563048E+02                                 1.892221                            1.769649      -1.232254       2.285704                    0.995163       3.743740      10.744616       0.467324       1.289520      -0.705953      -0.032819       0.025927       0.010606       0.043148      -0.012551       0.004869       0.007822       0.015089      -0.008373      -0.018607       0.002558       0.016049              1.960247       2.269284      -0.441278      -0.251414       1.959041       0.266541       1.652417           0.000000
           19              H       0.243795       5.541445       3.373307       0.110620       1.124923 0.83111045E+01  0.83450907E+02                                 1.852683                            1.731410      -1.486880       2.161732                    0.992283       4.022203      11.881409       0.450984       1.352610      -0.690156      -0.000335      -0.021614      -0.031430       0.038146      -0.003731       0.002544       0.009589       0.011399      -0.005471      -0.013988       0.006225       0.007762              1.908453       1.577751      -0.090340       0.070325       1.879983       0.558837       2.267624           0.000000
           20              H       2.063685       5.375100       4.734280       0.104282       1.085074 0.77882500E+01  0.76111984E+02                                 1.752963                            1.637689      -0.961260       2.416536                    0.997772       3.571921      10.047530       0.485332       1.291380      -0.705800       0.026721      -0.022439      -0.010459       0.036427      -0.010638       0.006488       0.008518       0.015015       0.009336      -0.019517       0.007359       0.012158              1.807077       2.018459      -0.488132      -0.192427       1.933514       0.231838       1.469260           0.000002
           21              H       2.248541       6.667387       6.716605       0.104832       1.248417 0.92282419E+01  0.92239237E+02                                 1.797281                            1.686568      -0.889995       2.444933                    0.998576       3.377899       9.005048       0.530139       1.155899      -0.740204       0.033764       0.004980       0.021312       0.040236      -0.009738       0.008895       0.014743       0.014668       0.010326      -0.024482       0.010128       0.014354              1.835696       2.305792      -0.005505       0.445119       1.468574      -0.012070       1.732722           0.000001
           22              H       0.451694       7.943832       7.378557       0.115450       1.123399 0.82102098E+01  0.80523972E+02                                 1.736239                            1.639110      -1.028884       2.388875                    0.998151       3.397400       9.278103       0.508911       1.227137      -0.721760       0.002670       0.019145       0.033694       0.038846      -0.003148       0.006792       0.009278       0.019051       0.029358      -0.018753       0.002978       0.015775              1.768760       1.504959      -0.114165      -0.005818       1.738653       0.439324       2.062667           0.000000
           23              H       3.746280       2.127408       5.186173       0.119359       1.237618 0.93867049E+01  0.94781985E+02                                 1.825063                            1.731790      -1.096628       2.355438                    0.996709       3.451044       9.427228       0.506273       1.198142      -0.729267       0.034419       0.003057       0.022557       0.041265       0.011652       0.008114      -0.003492       0.016283       0.006478      -0.017772       0.002051       0.015720              1.857981       2.253207      -0.025001       0.373440       1.519171      -0.098874       1.801564           0.000002
           24              H       3.657487       3.360852       3.136769       0.118479       1.215471 0.91070538E+01  0.92563138E+02                                 1.892221                            1.769649      -1.232254       2.285704                    0.995163       3.743741      10.744617       0.467324       1.289519      -0.705953       0.032819       0.025927      -0.010606       0.043148       0.012551       0.004869      -0.007822       0.015089      -0.008373      -0.018607       0.002558       0.016049              1.960247       2.269284       0.441277      -0.251414       1.959041      -0.266542       1.652418           0.000000
           25              H       7.000700      11.199445       5.452719       0.110620       1.124924 0.83111092E+01  0.83450964E+02                                 1.852683                            1.731411      -1.486880       2.161731                    0.992283       4.022204      11.881412       0.450984       1.352610      -0.690156       0.000335      -0.021614       0.031430       0.038146       0.003731       0.002544      -0.009589       0.011399      -0.005471      -0.013988       0.006225       0.007762              1.908453       1.577751       0.090340       0.070325       1.879984      -0.558837       2.267625           0.000000
           26              H       5.180810      11.033100       4.091745       0.104282       1.085074 0.77882490E+01  0.76111976E+02                                 1.752963                            1.637689      -0.961260       2.416536                    0.997772       3.571921      10.047532       0.485332       1.291381      -0.705800      -0.026721      -0.022439       0.010459       0.036427       0.010638       0.006488      -0.008518       0.015015       0.009336      -0.019517       0.007359       0.012158              1.807078       2.018459       0.488132      -0.192428       1.933514      -0.231838       1.469260           0.000002
           27              H       4.995954       1.009387       2.109420       0.104832       1.248418 0.92282499E+01  0.92239345E+02                                 1.797283                            1.686569      -0.889995       2.444933                    0.998576       3.377899       9.005052       0.530138       1.155900      -0.740204      -0.033764       0.004980      -0.021312       0.040236       0.009738       0.008895      -0.014743       0.014668       0.010326      -0.024482       0.010128       0.014354              1.835698       2.305794       0.005504       0.445120       1.468575       0.012070       1.732725           0.000001
           28              H       6.792801       2.285832       1.447468       0.115450       1.123400 0.82102188E+01  0.80524080E+02                                 1.736240                            1.639111      -1.028883       2.388875                    0.998151       3.397401       9.278106       0.508911       1.227137      -0.721760      -0.002670       0.019145      -0.033694       0.038846       0.003148       0.006792      -0.009278       0.019051       0.029358      -0.018753       0.002978       0.015775              1.768761       1.504960       0.114165      -0.005818       1.738653      -0.439324       2.062669           0.000000
           29              C       1.788557       4.271677      13.935588      -0.069590      40.044177 0.46900867E+03  0.11134072E+05                                10.040029                            7.149768       0.063416       2.016386                    0.999264      27.852212      78.068006       0.631246       0.408728      -1.079100      -0.009626      -0.014594      -0.027522       0.032605       0.019867      -0.013780      -0.006036      -0.014389      -0.043758      -0.023848      -0.008220       0.032068             12.145316      12.287843      -2.251956       1.447697       8.545349       4.861611      15.602757           0.000003
           30              C       0.553138       3.684603      11.887068       0.057384      35.361409 0.43005928E+03  0.10043868E+05                                 9.400427                            6.969357      -0.133575       1.963042                    0.999212      27.005727      76.396444       0.619220       0.423534      -1.063863      -0.003402      -0.007248      -0.008105       0.011393      -0.011108       0.004579       0.003097       0.025469      -0.062940      -0.022451      -0.005150       0.027601             10.957245      12.805097      -4.106651       0.951243       9.669341       3.538634      10.397296           0.000001
           31              C       0.610784       4.396379      13.119710       0.059391      35.404228 0.42915878E+03  0.10018085E+05                                 9.395732                            6.957332      -0.163481       1.952800                    0.999033      27.013678      76.413252       0.620356       0.422959      -1.064171      -0.003447       0.001699       0.007040       0.008020      -0.008315       0.008121      -0.004776       0.039026      -0.021635      -0.018583      -0.008560       0.027142             10.906871      12.950189      -3.525729       1.969929       8.933989       3.224598      10.836435           0.000002
           32              C       2.811070       2.869624      12.249464      -0.099678      34.824715 0.45821237E+03  0.10925438E+05                                 9.281255                            7.164676       0.098817       2.004228                    0.999699      29.517695      85.724951       0.611472       0.420105      -1.060849      -0.009011       0.025520       0.026757       0.038058      -0.002458      -0.007247      -0.008717      -0.006488      -0.043439      -0.019693       0.006463       0.013230             10.546033      11.104510      -1.000218       1.404549       8.910743       4.470573      11.622846          -0.000000
           33              C       1.606724       1.930962      10.317271       0.641095      23.731308 0.24606400E+03  0.50874057E+04                                 7.722286                            5.649015      -0.131181       2.023906                    0.999260      22.015474      62.089887       0.609157       0.486327      -1.009671      -0.010289      -0.031515      -0.047543       0.057961      -0.036692       0.029991      -0.101281      -0.032958       0.020217      -0.091669      -0.034830       0.126499              9.156390       9.654618       0.466796      -1.327930       8.056768       4.142420       9.757784           0.000003
           34              C       1.848776       4.812129      15.344575       0.645417      23.960882 0.24746134E+03  0.51162406E+04                                 7.733235                            5.641390      -0.171425       2.008861                    0.999111      21.952826      61.625051       0.614280       0.482277      -1.013229       0.006849       0.015376       0.052112       0.054763      -0.043667       0.015210      -0.062604      -0.111747      -0.215778      -0.093119      -0.034409       0.127528              9.174800       9.905533       1.301220       0.045352       5.744501       3.025934      11.874365           0.000005
           35              C       1.670087       2.877998      11.493780      -0.073926      40.308129 0.46946899E+03  0.11169850E+05                                10.155533                            7.195786       0.074970       2.021892                    0.999305      28.027008      79.156282       0.622422       0.413600      -1.073778      -0.006535       0.018622       0.025160       0.031977       0.021745      -0.009588      -0.016719      -0.001936       0.021078      -0.026127      -0.006179       0.032306             12.426552      12.479543      -2.690718       0.853182      11.929958       6.142905      12.870154          -0.000002
           36              C       6.728202       3.841782      11.074720      -0.151243      33.406682 0.44220519E+03  0.10452866E+05                                 8.990195                            7.032230       0.065321       1.984972                    0.999645      29.887841      86.490114       0.617876       0.419366      -1.061071       0.005136      -0.000103       0.018272       0.018980       0.016967       0.006224       0.019746      -0.008669       0.079445      -0.031834      -0.006471       0.038305              9.905696      12.372034      -3.981030       0.629871       8.643126       2.320105       8.701926          -0.000000
           37              C       2.865928       3.570651      13.467985      -0.106331      33.551878 0.43359880E+03  0.10202759E+05                                 9.049581                            6.967850       0.053558       1.988109                    0.999722      29.413638      85.020986       0.619920       0.419895      -1.060365      -0.009159      -0.010614      -0.034207       0.036968       0.003360       0.010985      -0.019980       0.003004      -0.014933      -0.025950       0.006123       0.019827             10.296711      10.593793      -1.706003      -0.096491       8.724718       4.760982      11.571622           0.000003
           38              C       6.863995       5.248361      13.473104      -0.139180      35.128401 0.47077501E+03  0.11328973E+05                                 9.384506                            7.307886      -0.045404       1.953421                    0.999392      30.269562      89.027376       0.598312       0.425404      -1.054931       0.004850      -0.018393      -0.014113       0.023685       0.010711      -0.009540       0.011212      -0.023105       0.033714      -0.026056       0.005924       0.020132             10.424677      12.843101      -3.518130       1.878085       8.777447       2.499944       9.653484           0.000003
           39              C       5.708155       4.649744      11.461653      -0.069894      29.754619 0.39710130E+03  0.91139913E+04                                 8.249441                            6.599975       0.207934       2.046568                    0.999812      28.248973      79.873414       0.648760       0.411353      -1.068963       0.018373       0.004020       0.028966       0.034536      -0.004510       0.020481       0.010340       0.016495       0.006545      -0.023968      -0.001709       0.025677              8.915749      10.560771      -2.354495       0.605648       7.721321       2.643781       8.465153           0.000003
           40              C       5.774190       5.367179      12.663405      -0.084827      30.115632 0.41580174E+03  0.96946498E+04                                 8.455340                            6.857180       0.119550       2.019983                    0.999601      28.855589      83.380892       0.619476       0.424069      -1.056367       0.011576      -0.018367      -0.016882       0.027502      -0.012809      -0.008267       0.004407       0.003067      -0.033800      -0.014450      -0.006659       0.021109              9.094633      10.318607      -2.090009       1.479307       7.996561       2.627335       8.968729           0.000004
           41              C       5.272928       9.929677      12.542488      -0.069590      40.044187 0.46900856E+03  0.11134069E+05                                10.040030                            7.149767       0.063415       2.016386                    0.999264      27.852215      78.068020       0.631246       0.408728      -1.079100       0.009626      -0.014594       0.027522       0.032605      -0.019867      -0.013780       0.006036      -0.014389      -0.043758      -0.023848      -0.008220       0.032068             12.145320      12.287842       2.251956       1.447696       8.545351      -4.861615      15.602767           0.000003
           42              C       6.508347       9.342603      14.591009       0.057384      35.361407 0.43005929E+03  0.10043868E+05                                 9.400427                            6.969356      -0.133575       1.963042                    0.999212      27.005725      76.396435       0.619220       0.423534      -1.063863       0.003402      -0.007248       0.008105       0.011393       0.011107       0.004579      -0.003097       0.025469      -0.062940      -0.022451      -0.005150       0.027601             10.957244      12.805100       4.106652       0.951243       9.669339      -3.538631      10.397293           0.000001
           43              C       6.450701      10.054379      13.358366       0.059392      35.404233 0.42915901E+03  0.10018092E+05                                 9.395733                            6.957334      -0.163481       1.952800                    0.999033      27.013678      76.413254       0.620355       0.422959      -1.064171       0.003447       0.001699      -0.007040       0.008020       0.008315       0.008121       0.004776       0.039026      -0.021634      -0.018583      -0.008560       0.027142             10.906872      12.950190       3.525726       1.969934       8.933986      -3.224596      10.836439           0.000002
           44              C       4.250415       8.527624      14.228612      -0.099678      34.824729 0.45821259E+03  0.10925445E+05                                 9.281258                            7.164678       0.098817       2.004228                    0.999699      29.517693      85.724946       0.611472       0.420105      -1.060849       0.009011       0.025520      -0.026757       0.038058       0.002458      -0.007247       0.008717      -0.006488      -0.043439      -0.019693       0.006463       0.013230             10.546037      11.104507       1.000218       1.404547       8.910747      -4.470579      11.622857           0.000000
           45              C       5.454761       7.588962      16.160806       0.641094      23.731297 0.24606386E+03  0.50874023E+04                                 7.722284                            5.649014      -0.131181       2.023906                    0.999260      22.015475      62.089894       0.609157       0.486327      -1.009671       0.010289      -0.031515       0.047543       0.057961       0.036692       0.029991       0.101281      -0.032958       0.020217      -0.091669      -0.034830       0.126499              9.156387       9.654621      -0.466795      -1.327934       8.056763      -4.142414       9.757777           0.000004
           46              C       5.212709      10.470129      11.133502       0.645417      23.960901 0.24746147E+03  0.51162439E+04                                 7.733239                            5.641391      -0.171425       2.008861                    0.999111      21.952828      61.625057       0.614280       0.482276      -1.013229      -0.006849       0.015376      -0.052112       0.054763       0.043667       0.015210       0.062604      -0.111747      -0.215778      -0.093119      -0.034409       0.127528              9.174806       9.905530      -1.301219       0.045356       5.744506      -3.025942      11.874383           0.000005
           47              C       5.391398       8.535998      14.984297      -0.073926      40.308127 0.46946908E+03  0.11169853E+05                                10.155533                            7.195787       0.074971       2.021893                    0.999305      28.027005      79.156271       0.622422       0.413600      -1.073778       0.006535       0.018622      -0.025160       0.031977      -0.021745      -0.009588       0.016718      -0.001936       0.021078      -0.026127      -0.006179       0.032306             12.426551      12.479540       2.690719       0.853180      11.929958      -6.142905      12.870155          -0.000002
           48              C       0.333283       9.499782      15.403356      -0.151243      33.406700 0.44220534E+03  0.10452870E+05                                 8.990198                            7.032231       0.065321       1.984972                    0.999645      29.887839      86.490109       0.617876       0.419366      -1.061071      -0.005136      -0.000103      -0.018272       0.018980      -0.016967       0.006224      -0.019746      -0.008669       0.079446      -0.031834      -0.006471       0.038305              9.905700      12.372042       3.981034       0.629870       8.643129      -2.320106       8.701929          -0.000000
           49              C       4.195557       9.228651      13.010091      -0.106331      33.551881 0.43359877E+03  0.10202758E+05                                 9.049582                            6.967850       0.053558       1.988109                    0.999722      29.413636      85.020979       0.619920       0.419895      -1.060365       0.009159      -0.010614       0.034207       0.036968      -0.003360       0.010985       0.019980       0.003004      -0.014933      -0.025950       0.006123       0.019827             10.296712      10.593792       1.706004      -0.096494       8.724720      -4.760985      11.571625           0.000003
           50              C       0.197490      10.906361      13.004972      -0.139180      35.128399 0.47077516E+03  0.11328978E+05                                 9.384505                            7.307887      -0.045404       1.953422                    0.999392      30.269561      89.027371       0.598312       0.425404      -1.054931      -0.004850      -0.018393       0.014113       0.023685      -0.010711      -0.009540      -0.011212      -0.023105       0.033714      -0.026056       0.005924       0.020132             10.424676      12.843095       3.518126       1.878088       8.777444      -2.499943       9.653489           0.000003
           51              C       1.353330      10.307744      15.016423      -0.069894      29.754633 0.39710137E+03  0.91139932E+04                                 8.249443                            6.599976       0.207933       2.046567                    0.999812      28.248977      79.873432       0.648760       0.411353      -1.068963      -0.018373       0.004020      -0.028966       0.034536       0.004510       0.020481      -0.010340       0.016495       0.006545      -0.023968      -0.001709       0.025677              8.915752      10.560772       2.354496       0.605648       7.721325      -2.643785       8.465160           0.000003
           52              C       1.287295      11.025179      13.814672      -0.084827      30.115631 0.41580166E+03  0.96946476E+04                                 8.455340                            6.857179       0.119550       2.019983                    0.999601      28.855588      83.380892       0.619476       0.424069      -1.056367      -0.011576      -0.018367       0.016882       0.027502       0.012809      -0.008267      -0.004407       0.003066      -0.033800      -0.014450      -0.006659       0.021109              9.094633      10.318601       2.090008       1.479307       7.996564      -2.627339       8.968734           0.000004
           53              C       5.364433       7.044323       3.716463      -0.069590      40.044180 0.46900870E+03  0.11134073E+05                                10.040030                            7.149768       0.063415       2.016386                    0.999264      27.852213      78.068013       0.631246       0.408728      -1.079100       0.009626       0.014594       0.027522       0.032605       0.019866      -0.013780      -0.006036      -0.014389      -0.043758      -0.023848      -0.008220       0.032068             12.145318      12.287843      -2.251956       1.447697       8.545350       4.861612      15.602760           0.000003
           54              C       6.599852       7.631397       5.764983       0.057384      35.361401 0.43005917E+03  0.10043864E+05                                 9.400426                            6.969355      -0.133575       1.963042                    0.999212      27.005723      76.396426       0.619220       0.423534      -1.063863       0.003402       0.007248       0.008105       0.011393      -0.011107       0.004579       0.003097       0.025469      -0.062940      -0.022451      -0.005150       0.027601             10.957242      12.805094      -4.106650       0.951243       9.669339       3.538634      10.397294           0.000000
           55              C       6.542206       6.919621       4.532341       0.059392      35.404225 0.42915875E+03  0.10018084E+05                                 9.395731                            6.957331      -0.163481       1.952801                    0.999033      27.013677      76.413246       0.620356       0.422959      -1.064171       0.003447      -0.001699      -0.007040       0.008020      -0.008315       0.008121      -0.004776       0.039026      -0.021635      -0.018583      -0.008560       0.027142             10.906869      12.950187      -3.525728       1.969929       8.933987       3.224597      10.836434           0.000002
           56              C       4.341920       8.446376       5.402587      -0.099678      34.824716 0.45821238E+03  0.10925438E+05                                 9.281256                            7.164676       0.098816       2.004228                    0.999699      29.517695      85.724951       0.611472       0.420105      -1.060849       0.009011      -0.025520      -0.026757       0.038058      -0.002458      -0.007247      -0.008717      -0.006488      -0.043439      -0.019693       0.006463       0.013230             10.546033      11.104509      -1.000218       1.404549       8.910743       4.470574      11.622847           0.000000
           57              C       5.546266       9.385038       7.334780       0.641094      23.731307 0.24606400E+03  0.50874057E+04                                 7.722286                            5.649015      -0.131181       2.023906                    0.999260      22.015474      62.089887       0.609157       0.486327      -1.009671       0.010289       0.031515       0.047543       0.057961      -0.036692       0.029991      -0.101281      -0.032958       0.020217      -0.091669      -0.034830       0.126499              9.156390       9.654617       0.466796      -1.327931       8.056767       4.142420       9.757785           0.000004
           58              C       5.304214       6.503871       2.307476       0.645417      23.960882 0.24746135E+03  0.51162406E+04                                 7.733235                            5.641390      -0.171425       2.008862                    0.999111      21.952826      61.625049       0.614280       0.482276      -1.013229      -0.006849      -0.015376      -0.052112       0.054763      -0.043667       0.015210      -0.062604      -0.111747      -0.215778      -0.093119      -0.034409       0.127528              9.174799       9.905532       1.301220       0.045352       5.744501       3.025934      11.874365           0.000005
           59              C       5.482903       8.438002       6.158271      -0.073926      40.308118 0.46946887E+03  0.11169846E+05                                10.155531                            7.195785       0.074971       2.021893                    0.999305      28.027004      79.156263       0.622422       0.413600      -1.073778       0.006535      -0.018622      -0.025160       0.031977       0.021745      -0.009588      -0.016718      -0.001936       0.021078      -0.026127      -0.006179       0.032306             12.426549      12.479539      -2.690717       0.853181      11.929955       6.142903      12.870151          -0.000002
           60              C       0.424788       7.474218       6.577331      -0.151243      33.406683 0.44220523E+03  0.10452867E+05                                 8.990195                            7.032230       0.065321       1.984973                    0.999645      29.887841      86.490111       0.617876       0.419366      -1.061071      -0.005136       0.000103      -0.018272       0.018980       0.016967       0.006224       0.019746      -0.008669       0.079446      -0.031834      -0.006471       0.038305              9.905695      12.372033      -3.981029       0.629871       8.643126       2.320105       8.701926          -0.000000
           61              C       4.287062       7.745349       4.184066      -0.106331      33.551876 0.43359878E+03  0.10202759E+05                                 9.049581                            6.967850       0.053558       1.988109                    0.999722      29.413637      85.020981       0.619920       0.419895      -1.060365       0.009159       0.010614       0.034207       0.036968       0.003360       0.010985      -0.019980       0.003003      -0.014933      -0.025950       0.006123       0.019827             10.296711      10.593792      -1.706003      -0.096491       8.724718       4.760982      11.571622           0.000003
           62              C       0.288995       6.067639       4.178947      -0.139180      35.128398 0.47077498E+03  0.11328972E+05                                 9.384505                            7.307886      -0.045404       1.953422                    0.999392      30.269560      89.027366       0.598312       0.425404      -1.054931      -0.004850       0.018393       0.014113       0.023685       0.010711      -0.009540       0.011212      -0.023105       0.033714      -0.026056       0.005924       0.020132             10.424676      12.843100      -3.518130       1.878085       8.777446       2.499943       9.653483           0.000003
           63              C       1.444835       6.666256       6.190398      -0.069894      29.754612 0.39710119E+03  0.91139879E+04                                 8.249439                            6.599974       0.207934       2.046568                    0.999812      28.248969      79.873396       0.648760       0.411353      -1.068963      -0.018373      -0.004020      -0.028966       0.034536      -0.004510       0.020481       0.010340       0.016495       0.006545      -0.023968      -0.001709       0.025677              8.915747      10.560769      -2.354495       0.605648       7.721319       2.643781       8.465152           0.000003
           64              C       1.378800       5.948821       4.988646      -0.084827      30.115630 0.41580171E+03  0.96946488E+04                                 8.455339                            6.857179       0.119550       2.019983                    0.999601      28.855588      83.380885       0.619476       0.424068      -1.056367      -0.011576       0.018367       0.016882       0.027502      -0.012809      -0.008267       0.004407       0.003067      -0.033800      -0.014450      -0.006659       0.021109              9.094632      10.318606      -2.090009       1.479307       7.996561       2.627335       8.968729           0.000003
           65              C       1.880062       1.386323       5.109563      -0.069590      40.044183 0.46900853E+03  0.11134068E+05                                10.040029                            7.149767       0.063415       2.016386                    0.999264      27.852214      78.068015       0.631246       0.408728      -1.079100      -0.009626       0.014594      -0.027522       0.032605      -0.019866      -0.013780       0.006036      -0.014389      -0.043758      -0.023848      -0.008220       0.032068             12.145319      12.287841       2.251956       1.447696       8.545350      -4.861614      15.602764           0.000003
           66              C       0.644643       1.973397       3.061042       0.057384      35.361408 0.43005931E+03  0.10043868E+05                                 9.400427                            6.969357      -0.133575       1.963042                    0.999212      27.005726      76.396441       0.619220       0.423534      -1.063863      -0.003402       0.007248      -0.008105       0.011393       0.011108       0.004579      -0.003097       0.025469      -0.062939      -0.022451      -0.005150       0.027601             10.957245      12.805101       4.106653       0.951243       9.669339      -3.538631      10.397293           0.000000
           67              C       0.702289       1.261621       4.293685       0.059392      35.404235 0.42915903E+03  0.10018092E+05                                 9.395733                            6.957334      -0.163481       1.952800                    0.999033      27.013679      76.413255       0.620356       0.422959      -1.064171      -0.003447      -0.001699       0.007040       0.008020       0.008315       0.008121       0.004776       0.039026      -0.021635      -0.018583      -0.008560       0.027142             10.906871      12.950190       3.525726       1.969934       8.933985      -3.224596      10.836439           0.000002
           68              C       2.902575       2.788376       3.423439      -0.099678      34.824727 0.45821257E+03  0.10925444E+05                                 9.281258                            7.164678       0.098817       2.004228                    0.999699      29.517692      85.724938       0.611472       0.420105      -1.060849      -0.009011      -0.025520       0.026757       0.038058       0.002458      -0.007247       0.008717      -0.006488      -0.043439      -0.019693       0.006463       0.013230             10.546036      11.104506       1.000218       1.404547       8.910746      -4.470578      11.622856           0.000000
           69              C       1.698229       3.727038       1.491245       0.641094      23.731294 0.24606383E+03  0.50874015E+04                                 7.722284                            5.649013      -0.131181       2.023906                    0.999260      22.015473      62.089885       0.609157       0.486327      -1.009671      -0.010289       0.031515      -0.047543       0.057961       0.036692       0.029991       0.101281      -0.032958       0.020217      -0.091669      -0.034830       0.126499              9.156386       9.654620      -0.466795      -1.327934       8.056762      -4.142414       9.757775           0.000004
           70              C       1.940281       0.845871       6.518549       0.645417      23.960896 0.24746144E+03  0.51162431E+04                                 7.733238                            5.641390      -0.171425       2.008862                    0.999111      21.952826      61.625046       0.614280       0.482276      -1.013229       0.006849      -0.015376       0.052112       0.054763       0.043667       0.015210       0.062604      -0.111747      -0.215778      -0.093119      -0.034409       0.127528              9.174804       9.905527      -1.301219       0.045356       5.744505      -3.025941      11.874381           0.000005
           71              C       1.761592       2.780002       2.667754      -0.073926      40.308125 0.46946906E+03  0.11169852E+05                                10.155533                            7.195787       0.074971       2.021893                    0.999305      28.027004      79.156267       0.622422       0.413600      -1.073778      -0.006535      -0.018622       0.025160       0.031977      -0.021745      -0.009588       0.016719      -0.001936       0.021078      -0.026127      -0.006179       0.032307             12.426551      12.479540       2.690719       0.853180      11.929958      -6.142905      12.870155          -0.000002
           72              C       6.819707       1.816218       2.248695      -0.151243      33.406709 0.44220548E+03  0.10452874E+05                                 8.990200                            7.032232       0.065320       1.984972                    0.999645      29.887844      86.490128       0.617876       0.419366      -1.061071       0.005136       0.000103       0.018272       0.018980      -0.016967       0.006224      -0.019746      -0.008669       0.079446      -0.031834      -0.006471       0.038305              9.905702      12.372045       3.981035       0.629870       8.643131      -2.320106       8.701930          -0.000000
           73              C       2.957433       2.087349       4.641960      -0.106331      33.551880 0.43359877E+03  0.10202758E+05                                 9.049581                            6.967850       0.053558       1.988109                    0.999722      29.413636      85.020975       0.619920       0.419895      -1.060365      -0.009159       0.010614      -0.034207       0.036968      -0.003360       0.010985       0.019980       0.003003      -0.014933      -0.025950       0.006123       0.019827             10.296711      10.593791       1.706004      -0.096494       8.724719      -4.760984      11.571624           0.000003
           74              C       6.955500       0.409639       4.647079      -0.139180      35.128402 0.47077521E+03  0.11328979E+05                                 9.384506                            7.307887      -0.045404       1.953421                    0.999392      30.269562      89.027374       0.598312       0.425404      -1.054931       0.004850       0.018393      -0.014113       0.023685      -0.010711      -0.009540      -0.011212      -0.023105       0.033714      -0.026056       0.005924       0.020132             10.424676      12.843095       3.518126       1.878088       8.777444      -2.499943       9.653489           0.000003
           75              C       5.799660       1.008256       2.635628      -0.069894      29.754624 0.39710122E+03  0.91139890E+04                                 8.249442                            6.599975       0.207934       2.046568                    0.999812      28.248972      79.873414       0.648760       0.411353      -1.068963       0.018373      -0.004020       0.028966       0.034536       0.004510       0.020481      -0.010340       0.016495       0.006545      -0.023968      -0.001709       0.025677              8.915751      10.560770       2.354495       0.605649       7.721323      -2.643785       8.465159           0.000003
           76              C       5.865695       0.290821       3.837379      -0.084827      30.115634 0.41580171E+03  0.96946491E+04                                 8.455341                            6.857180       0.119549       2.019983                    0.999601      28.855590      83.380900       0.619476       0.424069      -1.056367       0.011576       0.018367      -0.016882       0.027502       0.012809      -0.008267      -0.004407       0.003067      -0.033800      -0.014450      -0.006659       0.021109              9.094634      10.318602       2.090008       1.479307       7.996565      -2.627339       8.968735           0.000004
           77              O       0.801728       4.727598      16.036182      -0.582332      36.832910 0.53637823E+03  0.12891419E+05                                 8.763935                            7.141183       0.254400       2.117256                    0.997815      28.135370      74.035496       0.714786       0.356534      -1.140542       0.012014      -0.025744      -0.027552       0.039576      -0.036041      -0.051753      -0.062510      -0.032246      -0.128052      -0.110816       0.038054       0.072762              9.916124      11.096812      -1.012390      -4.582746       5.859675       1.226668      12.791886           0.000003
           78              O       2.961601       5.244174      15.745276      -0.560961      37.774617 0.52456095E+03  0.12494666E+05                                 8.836535                            6.991280       0.568542       2.232188                    0.998774      27.307476      70.741991       0.735917       0.349421      -1.150221      -0.017381      -0.010240      -0.022900       0.030518       0.015371       0.051781      -0.013682      -0.033227      -0.137362      -0.080945       0.034223       0.046722             10.261573      12.535195       3.781801       3.946045       7.394934       2.602713      10.854588           0.000000
           79              O       2.655877       1.741419       9.656201      -0.578917      35.175225 0.50168300E+03  0.11846757E+05                                 8.463231                            6.858278       0.418063       2.172036                    0.998431      27.786150      72.257435       0.737741       0.351586      -1.145585      -0.019284       0.030356       0.003930       0.036178      -0.056137      -0.036022      -0.067163       0.034145       0.073900      -0.112646       0.042561       0.070085              9.689637      11.272426      -2.662114      -4.262142       7.482310       2.829470      10.314176          -0.000000
           80              O       0.502969       1.365615      10.138455      -0.554656      39.227712 0.56129790E+03  0.13608059E+05                                 9.098820                            7.287547       0.345995       2.168877                    0.997171      27.298921      71.521869       0.712037       0.354814      -1.144969       0.015553       0.028782       0.014618       0.035833       0.026177       0.034331      -0.048259      -0.010241      -0.054919      -0.076173       0.027197       0.048976             10.330387      11.248758       4.124905       2.038136      10.486950       3.410024       9.255452          -0.000002
           81              O       6.259757      10.385598      10.441894      -0.582332      36.832921 0.53637843E+03  0.12891425E+05                                 8.763937                            7.141185       0.254400       2.117256                    0.997815      28.135370      74.035497       0.714786       0.356534      -1.140542      -0.012014      -0.025744       0.027552       0.039576       0.036040      -0.051753       0.062510      -0.032246      -0.128052      -0.110816       0.038054       0.072762              9.916128      11.096811       1.012392      -4.582749       5.859677      -1.226670      12.791895           0.000003
           82              O       4.099884      10.902174      10.732800      -0.560961      37.774621 0.52456094E+03  0.12494666E+05                                 8.836536                            6.991280       0.568542       2.232188                    0.998774      27.307475      70.741986       0.735917       0.349421      -1.150221       0.017381      -0.010240       0.022900       0.030518      -0.015371       0.051781       0.013682      -0.033227      -0.137362      -0.080945       0.034223       0.046722             10.261574      12.535192      -3.781800       3.946051       7.394935      -2.602717      10.854597           0.000000
           83              O       4.405608       7.399419      16.821875      -0.578916      35.175227 0.50168284E+03  0.11846753E+05                                 8.463232                            6.858277       0.418063       2.172036                    0.998431      27.786150      72.257437       0.737741       0.351586      -1.145585       0.019284       0.030356      -0.003930       0.036178       0.056137      -0.036022       0.067163       0.034145       0.073900      -0.112646       0.042561       0.070085              9.689639      11.272430       2.662115      -4.262143       7.482310      -2.829471      10.314176          -0.000000
           84              O       6.558516       7.023615      16.339621      -0.554656      39.227706 0.56129790E+03  0.13608059E+05                                 9.098820                            7.287547       0.345995       2.168877                    0.997171      27.298921      71.521869       0.712037       0.354814      -1.144969      -0.015553       0.028782      -0.014618       0.035833      -0.026177       0.034331       0.048259      -0.010241      -0.054919      -0.076173       0.027197       0.048976             10.330385      11.248760      -4.124904       2.038132      10.486947      -3.410020       9.255449          -0.000002
           85              O       6.351262       6.588402       1.615869      -0.582332      36.832907 0.53637817E+03  0.12891418E+05                                 8.763934                            7.141183       0.254400       2.117256                    0.997815      28.135369      74.035492       0.714786       0.356534      -1.140542      -0.012014       0.025744       0.027552       0.039576      -0.036040      -0.051753      -0.062510      -0.032246      -0.128052      -0.110816       0.038054       0.072762              9.916124      11.096812      -1.012390      -4.582746       5.859675       1.226667      12.791885           0.000003
           86              O       4.191389       6.071826       1.906775      -0.560961      37.774616 0.52456093E+03  0.12494666E+05                                 8.836535                            6.991280       0.568542       2.232188                    0.998774      27.307476      70.741990       0.735917       0.349421      -1.150221       0.017381       0.010240       0.022900       0.030518       0.015371       0.051781      -0.013682      -0.033227      -0.137362      -0.080945       0.034223       0.046722             10.261572      12.535195       3.781800       3.946045       7.394934       2.602713      10.854588           0.000000
           87              O       4.497113       9.574581       7.995850      -0.578917      35.175223 0.50168296E+03  0.11846756E+05                                 8.463231                            6.858278       0.418063       2.172036                    0.998431      27.786149      72.257431       0.737741       0.351586      -1.145585       0.019284      -0.030356      -0.003930       0.036178      -0.056137      -0.036022      -0.067163       0.034145       0.073900      -0.112646       0.042561       0.070085              9.689637      11.272424      -2.662113      -4.262142       7.482309       2.829471      10.314178          -0.000000
           88              O       6.650021       9.950385       7.513596      -0.554656      39.227704 0.56129786E+03  0.13608058E+05                                 9.098820                            7.287547       0.345996       2.168877                    0.997171      27.298919      71.521863       0.712037       0.354814      -1.144969      -0.015553      -0.028782      -0.014618       0.035833       0.026177       0.034331      -0.048259      -0.010241      -0.054919      -0.076173       0.027197       0.048976             10.330385      11.248756       4.124903       2.038135      10.486947       3.410023       9.255453          -0.000002
           89              O       0.893233       0.930402       7.210157      -0.582332      36.832913 0.53637834E+03  0.12891422E+05                                 8.763936                            7.141184       0.254400       2.117256                    0.997815      28.135368      74.035487       0.714786       0.356534      -1.140542       0.012014       0.025744      -0.027552       0.039576       0.036040      -0.051753       0.062510      -0.032246      -0.128052      -0.110816       0.038054       0.072762              9.916126      11.096808       1.012391      -4.582748       5.859676      -1.226669      12.791894           0.000003
           90              O       3.053106       0.413826       6.919251      -0.560961      37.774615 0.52456092E+03  0.12494665E+05                                 8.836535                            6.991280       0.568542       2.232188                    0.998774      27.307473      70.741979       0.735917       0.349421      -1.150221      -0.017381       0.010240      -0.022900       0.030518      -0.015371       0.051781       0.013682      -0.033227      -0.137362      -0.080945       0.034223       0.046722             10.261573      12.535190      -3.781800       3.946049       7.394934      -2.602716      10.854595           0.000000
           91              O       2.747382       3.916581       0.830176      -0.578917      35.175226 0.50168283E+03  0.11846753E+05                                 8.463231                            6.858277       0.418063       2.172036                    0.998431      27.786150      72.257435       0.737741       0.351586      -1.145585      -0.019284      -0.030356       0.003930       0.036178       0.056137      -0.036022       0.067163       0.034145       0.073900      -0.112646       0.042561       0.070085              9.689638      11.272430       2.662115      -4.262143       7.482309      -2.829471      10.314175          -0.000001
           92              O       0.594474       4.292385       1.312430      -0.554656      39.227700 0.56129778E+03  0.13608056E+05                                 9.098819                            7.287547       0.345996       2.168877                    0.997171      27.298918      71.521860       0.712037       0.354814      -1.144969       0.015553      -0.028782       0.014618       0.035833      -0.026177       0.034331       0.048259      -0.010241      -0.054919      -0.076173       0.027197       0.048976             10.330384      11.248758      -4.124903       2.038132      10.486946      -3.410020       9.255448          -0.000002

******************************************************
Auxiliary information for the entire system
The total spin magnetic moment of the unit cell is   0.000143
The total net atomic charge of the unit cell is   -0.000001
Accuracy of reproducing the electrostatic potential in the unit cell:
  The inner radius (bohr) =    5.0000
  The outer radius (bohr) =   12.0000
  Valid grid points have density less than (e/(bohr^3)) =    0.0001
  The number of valid grid points were=        33400
  The rms potential error without charges in kcal/mol is=      3.64308
  The rms potential error with partial charges in kcal/mol is=      0.63930
  The RRMSE value at monopole order=      0.17548
  The rms potential error with partial charges and cloud penetration in kcal/mol is=      0.64857
  The RRMSE value at monopole order with cloud penetration is=      0.17803
  The rms potential error with partial charges and atomic dipoles in kcal/mol is=      0.49216
  The RRMSE value at dipole order=      0.13510
  The rms potential error with partial charges, atomic dipoles and cloud penetration in kcal/mol is=      0.49290
  The RRMSE value at dipole order with cloud penetration=      0.13530

******************************************************
The electron densities and ab initio electrostatic potential were computed in VASP using the PBE functional and
projector augmented wave method. See the main text of the journal article for a description of computational details.
The atomic charges, dipoles, and quadrupoles were computed with the DDEC6 method as described in
(a) T. A. Manz and N. Gabaldon Limas, RSC Adv. 6 (2016) 47771-47801 DOI: 10.1039/c6ra04656h
(b) N. Gabaldon Limas and T. A. Manz, RSC Adv. 8 (2018) 2678-2707 DOI: 10.1039/c7ra11829e.
For each atom in the material, the electron cloud parameters were fit to the spherically averaged atom-in-material
electron density using radial positions for which this density was between 10^-4 and 10^-2 electrons per cubic bohr.
The polarizabilities, dispersion coefficients, and quantum Drude oscillator (QDO) parameters were fit using the MCLF method.
The magnetic structure of the system was optimized in VASP from the default ferromagnetic initial guess using spin polarization.
The atomic spin moments (ASMs) were computed on this optimized magnetic structure using the DDEC6 partition as inputs
to the method of T. A. Manz and D. S. Sholl, J. Chem. Theory Comput. 7 (2011) 4146-4164 DOI: 10.1021/ct200539n.
The RMSE and RRMSE were computed using a uniform grid with Ewald summation.
