# Supplementary material for: A collection of forcefield precursors for metal–organic frameworks
Source: RSC Adv. 2019 Nov 13;9(63):36492–507. doi: 10.1039/c9ra07327b (PMC9075174; doi:10.1039/c9ra07327b)
Supplement: RA-009-C9RA07327B-s4274 [file RA-009-C9RA07327B-s4274.xyz]

  224
jmolscript: load "" {1 1 1} spacegroup "x,y,z" unitcell [{     15.808500     0.000000     0.000000 }, {      7.767374    13.768681     0.000000 }, {      1.727487     1.008880    20.925290 }]
Zn    14.333762    13.194155     0.155056     1.022632
Zn     1.327447     0.716902    14.246774     1.052832
Zn     5.905171     8.271725    10.307589     1.022632
Zn     9.081977    14.478081    17.141161     1.052832
Zn    10.969599     1.583406    20.770234     1.022632
Zn    16.208540     0.291978     6.678516     1.052832
Zn    19.398190     6.505836    10.617701     1.022632
Zn     0.412884     0.299480     3.784129     1.052832
H      5.289594     4.738115    17.026908     0.141349
H     19.491055     6.949678    14.206179     0.134143
H      7.496919     8.148836    17.773941     0.134968
H     16.719844    10.900239    18.525159     0.113836
H      6.278974     2.959817    18.181984     0.107455
H      7.334830    10.389974    13.796044     0.108641
H      9.799564     4.545044    17.905771     0.101999
H     18.627040     7.045187    18.186170     0.138195
H     20.928353    10.475715    16.859506     0.123567
H     18.031636     4.828821    18.022952     0.112347
H      8.303056    10.285160    17.704888     0.118086
H     18.686301     4.742150    14.112016     0.115032
H      6.477826     8.260873    13.900670     0.139374
H     20.311791    12.372035    17.895308     0.114113
H      9.003478     6.290357    16.637698     0.137928
H     17.223901     9.026845    17.336603     0.128097
H     19.441365    13.002972    14.361027     0.141349
H     10.537398     1.720602    17.181756     0.134143
H     15.386190    12.756294    13.613994     0.134968
H      8.458202     6.075310    12.862776     0.113836
H     20.504080    11.267503    13.205951     0.107455
H     13.513874    13.998633    17.591891     0.108641
H     17.393588     8.980073    13.482164     0.101999
H     10.878740     2.520058    13.201765     0.138195
H      6.760133     2.201252    14.528429     0.123568
H     13.101668     1.949643    13.364983     0.112347
H     13.129434    13.103841    13.683047     0.118086
H     12.855492     1.336865    17.275919     0.115032
H     15.789332    13.698938    17.487265     0.139374
H      5.411444     3.669998    13.492627     0.114113
H     16.264629    10.530983    14.750237     0.137928
H      9.842202     4.715817    14.051332     0.128097
H     20.013767    10.039446     3.898382     0.141349
H      5.812306     7.827883     6.719111     0.134143
H     17.806442     6.628725     3.151349     0.134968
H      8.583517     3.877322     2.400131     0.113836
H     19.024387    11.817744     2.743306     0.107455
H     17.968531     4.387587     7.129246     0.108641
H     15.503797    10.232517     3.019519     0.101999
H      6.676321     7.732374     2.739120     0.138195
H      4.375008     4.301846     4.065784     0.123567
H      7.271725     9.948740     2.902338     0.112347
H     17.000305     4.492401     3.220402     0.118086
H      6.617060    10.035411     6.813274     0.115032
H     18.825535     6.516688     7.024620     0.139374
H      4.991570     2.405526     3.029982     0.114113
H     16.299883     8.487204     4.287592     0.137928
H      8.079460     5.750716     3.588687     0.128097
H      5.861996     1.774589     6.564263     0.141349
H     14.765963    13.056959     3.743534     0.134143
H      9.917171     2.021267     7.311296     0.134968
H     16.845159     8.702251     8.062514     0.113836
H      4.799281     3.510058     7.719339     0.107455
H     11.789487     0.778928     3.333399     0.108641
H      7.909773     5.797488     7.443126     0.101999
H     14.424621    12.257503     7.723525     0.138195
H     18.543228    12.576309     6.396861     0.123567
H     12.201693    12.827918     7.560307     0.112347
H     12.173927     1.673720     7.242243     0.118086
H     12.447869    13.440696     3.649371     0.115032
H      9.514029     1.078623     3.438025     0.139374
H     19.891917    11.107563     7.432663     0.114113
H      9.038732     4.246578     6.175053     0.137928
H     15.461159    10.061744     6.873958     0.128098
C     19.101663     7.220818    16.145954     0.296763
C      7.906825    10.666787    15.710708    -0.071979
C      6.202697     4.706358    17.196403    -0.223349
C     18.240037     4.616317    16.099918    -0.052278
C     19.153846     6.540397    14.969952    -0.229374
C      7.505616     8.602610    16.962040    -0.239487
C     17.576579    10.807865    18.179892    -0.078332
C      6.821732     3.671943    17.930881    -0.070713
C      7.368276     9.946040    14.612130    -0.079317
C      8.885380     4.596481    17.744646    -0.073233
C     18.655809     6.592982    17.374268    -0.236651
C     20.060515    10.556065    17.183848    -0.199798
C     18.278384     5.283135    17.250809    -0.083934
C      7.958839     9.899484    16.930652    -0.060087
C     18.459037    11.795933    18.397515    -0.063203
C     18.692837     5.213126    14.913454    -0.066544
C      7.066837     7.954902    15.836259     0.295328
C     19.175453     9.527700    16.987150     0.276579
C      8.069062     3.608263    18.294981    -0.058878
C      8.360631    12.015702    15.530750     0.623312
C      6.892402     8.648864    14.637240    -0.203458
C      7.133486     5.709728    16.731862     0.290480
C      8.634299     2.555355    19.188491     0.651384
C     19.706342    11.669458    17.830440    -0.072972
C      8.422710     5.648356    16.972503    -0.239085
C     17.869804     9.681036    17.483080    -0.227126
C     18.089857    12.954109    19.316135     0.661008
C     17.838383     3.211075    16.139676     0.624885
C     10.492569     2.192972    15.241981     0.296763
C     12.991734    13.636454    15.677227    -0.071979
C     19.020379    12.192086    14.191532    -0.223349
C     13.184356     1.663720    15.288017    -0.052278
C     11.059553     1.813203    16.417983    -0.229374
C     14.986694    12.971678    14.425895    -0.239487
C      8.117707     5.283735    13.208043    -0.078332
C     19.617163    11.144676    13.457054    -0.070713
C     13.884093    13.751379    16.775805    -0.079317
C     17.797965     9.801571    13.643289    -0.073233
C     11.258460     2.272814    14.013667    -0.236651
C      7.116555     2.996589    14.204087    -0.199798
C     12.584738     1.957956    14.137126    -0.083934
C     13.634473    13.214143    14.457283    -0.060087
C      6.823544     5.000623    12.990420    -0.063203
C     12.442076     1.562584    16.474481    -0.066544
C     15.766417    13.035594    15.551676     0.295328
C      8.447096     3.262170    14.400785     0.276579
C     19.059762    10.027004    13.092954    -0.058878
C     11.593899    13.903982    15.857185     0.623312
C     15.247707    13.528493    16.750695    -0.203458
C     17.689142    11.874397    14.656073     0.290480
C     19.699085     9.017364    12.199444     0.651384
C      6.320846     3.852118    13.557495    -0.072972
C     17.109146    10.721371    14.415432    -0.239085
C      8.955064     4.474687    13.904855    -0.227126
C      5.996204     5.891226    12.071800     0.661008
C     14.605625     1.323094    15.248259     0.624885
C      6.201698     7.556743     4.779336     0.296763
C     17.396536     4.110774     5.214582    -0.071979
C     19.100664    10.071203     3.728887    -0.223349
C      7.063324    10.161244     4.825372    -0.052278
C      6.149515     8.237164     5.955338    -0.229374
C     17.797745     6.174951     3.963250    -0.239487
C      7.726782     3.969696     2.745398    -0.078332
C     18.481629    11.105618     2.994409    -0.070713
C     17.935085     4.831521     6.313160    -0.079317
C     16.417981    10.181080     3.180644    -0.073233
C      6.647552     8.184579     3.551022    -0.236651
C      5.242846     4.221496     3.741442    -0.199798
C      7.024977     9.494426     3.674481    -0.083934
C     17.344522     4.878077     3.994638    -0.060087
C      6.844324     2.981628     2.527775    -0.063203
C      6.610524     9.564435     6.011836    -0.066544
C     18.236524     6.822659     5.089031     0.295328
C      6.127908     5.249861     3.938140     0.276579
C     17.234299    11.169298     2.630309    -0.058878
C     16.942730     2.761859     5.394540     0.623312
C     18.410959     6.128697     6.288050    -0.203458
C     18.169875     9.067833     4.193428     0.290480
C     16.669062    12.222206     1.736799     0.651384
C      5.597019     3.108103     3.094850    -0.072972
C     16.880651     9.129205     3.952787    -0.239085
C      7.433557     5.096525     3.442210    -0.227126
C      7.213504     1.823452     1.609155     0.661008
C      7.464978    11.566486     4.785614     0.624885
C     14.810792    12.584589     5.683309     0.296763
C     12.311627     1.141107     5.248063    -0.071979
C      6.282982     2.585475     6.733758    -0.223349
C     12.119005    13.113841     5.637273    -0.052278
C     14.243808    12.964358     4.507307    -0.229374
C     10.316667     1.805883     6.499395    -0.239487
C     17.185654     9.493826     7.717247    -0.078332
C      5.686198     3.632885     7.468236    -0.070713
C     11.419268     1.026182     4.149485    -0.079317
C      7.505396     4.975990     7.282001    -0.073233
C     14.044901    12.504747     6.911623    -0.236651
C     18.186806    11.780972     6.721203    -0.199798
C     12.718623    12.819605     6.788164    -0.083934
C     11.668888     1.563418     6.468007    -0.060087
C     18.479817     9.776938     7.934870    -0.063203
C     12.861285    13.214977     4.450809    -0.066544
C      9.536944     1.741967     5.373614     0.295328
C     16.856265    11.515391     6.524505     0.276579
C      6.243599     4.750557     7.832336    -0.058878
C     13.709462     0.873579     5.068105     0.623312
C     10.055654     1.249068     4.174595    -0.203458
C      7.614219     2.903164     6.269217     0.290480
C      5.604276     5.760197     8.725846     0.651384
C     18.982515    10.925443     7.367795    -0.072972
C      8.194215     4.056190     6.509858    -0.239085
C     16.348297    10.302874     7.020435    -0.227126
C     19.307157     8.886335     8.853490     0.661008
C     10.697736    13.454467     5.677031     0.624885
O     16.864871    12.931129    19.667680    -0.628270
O      7.724759     1.749044    19.627922    -0.604656
O     18.865581    13.754283    19.491908    -0.521302
O      9.749960     2.571728    19.470982    -0.545770
O     19.615969     8.455500    16.166879    -0.225415
O      6.560695     6.691750    15.938793    -0.223645
O      8.400234    12.598315    14.478208    -0.519131
O      8.760014    12.609012    16.727677    -0.662442
O     17.443638     2.650018    17.125257    -0.532057
O     17.764011     2.595231    14.932287    -0.671847
O      6.618106     6.946857    11.720255    -0.628271
O     20.848250     9.413368    11.760013    -0.604655
O      4.918134     5.608755    11.896027    -0.521302
O     19.136653     8.053705    11.916953    -0.545770
O      9.164502     2.351679    15.221056    -0.225414
O     17.115269    12.855788    15.449142    -0.223645
O     11.067004    14.155751    16.909727    -0.519131
O     10.880913    13.847650    14.660258    -0.662442
O     15.288242     1.391232    14.262678    -0.532057
O     15.178546     1.085279    16.455648    -0.671847
O      8.438490     1.846432     1.257610    -0.628270
O     17.578602    13.028517     1.297368    -0.604656
O      6.437780     1.023278     1.433382    -0.521302
O     15.553401    12.205833     1.454308    -0.545770
O      5.687392     6.322061     4.758411    -0.225415
O     18.742666     8.085811     4.986497    -0.223645
O     16.903127     2.179246     6.447082    -0.519131
O     16.543347     2.168549     4.197613    -0.662442
O      7.859723    12.127543     3.800033    -0.532057
O      7.539350    12.182330     5.993003    -0.671847
O     18.685255     7.830704     9.205035    -0.628271
O      4.455111     5.364193     9.165277    -0.604655
O     20.385227     9.168806     9.029263    -0.521302
O      6.166708     6.723856     9.008337    -0.545770
O     16.138859    12.425882     5.704234    -0.225414
O      8.188092     1.921773     5.476148    -0.223645
O     14.236357     0.621810     4.015563    -0.519131
O     14.422448     0.929911     6.265032    -0.662442
O     10.015119    13.386329     6.662612    -0.532057
O     10.124815    13.692282     4.469642    -0.671847

The following XYZ coordinates are in angstroms. Other properties are in atomic units.
The sperically averaged electron density of each atom fit to a function of the form exp(a - br)
eigen_1, eigen_2 and eigen_3 are the three eigenvalues of traceless quadrupole moment tensor
  atom number  atomic symbol              X              Y              Z     net charge C6 coefficient C8 coefficient C10 coefficient fluctuating dipole atomic polarizability isotropic forcefield polarizability              a              b squared Pearson coefficient          <r^3>          <r^4>         wp_QDO          m_QDO          q_QDO       dipole_x       dipole_y       dipole_z         dipole            Qxy            Qxz            Qyz     Q(x^2-y^2)  Q(3z^2 - R^2)        eigen_1        eigen_2        eigen_3 static polarizability      alpha(xx)      alpha(xy)      alpha(xz)      alpha(yy)      alpha(yz)      alpha(zz) atomic spin moment
            1             Zn      14.333762      13.194155       0.155056       1.022632      73.171316 0.12535705E+04  0.36073302E+05                                14.551150                           11.691392       0.526840       2.075205                    0.997457      41.393055     107.303186       0.520540       0.408898      -1.138137      -0.204699      -0.116588       0.056052       0.242150       0.108231      -0.049943      -0.030564       0.122717      -0.219592      -0.088712      -0.086117       0.174829             18.850921      11.571125      -4.654753       2.032258      18.692863       0.697378      26.288776           0.000000
            2             Zn       1.327447       0.716902      14.246774       1.052832      79.740220 0.13368366E+04  0.39237579E+05                                15.562390                           12.231501       0.207601       1.973689                    0.997109      41.981851     111.245049       0.497244       0.419674      -1.126590       0.020747       0.016759      -0.180204       0.182167       0.001886      -0.038711      -0.019345      -0.035403       0.372411      -0.086937      -0.046412       0.133350             20.473907      30.185991       3.355667       0.841915      21.115428       0.194621      10.120303          -0.000001
            3             Zn       5.905171       8.271725      10.307589       1.022632      73.171293 0.12535707E+04  0.36073309E+05                                14.551147                           11.691394       0.526840       2.075204                    0.997457      41.393059     107.303199       0.520540       0.408898      -1.138137       0.202121       0.121002      -0.056052       0.242149       0.108489      -0.051159      -0.028482       0.121801      -0.219592      -0.088712      -0.086117       0.174829             18.850913      12.989626      -5.454973       1.605944      17.274350       1.427350      26.288763           0.000000
            4             Zn       9.081977      14.478081      17.141161       1.052832      79.740196 0.13368362E+04  0.39237567E+05                                15.562387                           12.231498       0.207601       1.973689                    0.997109      41.981850     111.245038       0.497244       0.419674      -1.126590      -0.024791      -0.009836       0.180204       0.182167      -0.014175      -0.035870      -0.024211       0.021538       0.372411      -0.086937      -0.046412       0.133350             20.473901      26.177272       5.617116       0.583175      25.124132       0.637657      10.120300          -0.000001
            5             Zn      10.969599       1.583406      20.770234       1.022632      73.171320 0.12535706E+04  0.36073305E+05                                14.551150                           11.691393       0.526840       2.075205                    0.997457      41.393056     107.303190       0.520540       0.408898      -1.138137       0.204699       0.116587      -0.056052       0.242150       0.108231      -0.049943      -0.030564       0.122718      -0.219592      -0.088712      -0.086117       0.174829             18.850922      11.571126      -4.654753       2.032258      18.692864       0.697378      26.288778           0.000000
            6             Zn      16.208540       0.291978       6.678516       1.052832      79.740220 0.13368365E+04  0.39237578E+05                                15.562391                           12.231501       0.207601       1.973689                    0.997109      41.981850     111.245047       0.497244       0.419674      -1.126590      -0.020747      -0.016759       0.180204       0.182166       0.001886      -0.038711      -0.019346      -0.035403       0.372411      -0.086937      -0.046412       0.133350             20.473907      30.185992       3.355667       0.841915      21.115428       0.194621      10.120303          -0.000001
            7             Zn      19.398190       6.505836      10.617701       1.022632      73.171297 0.12535707E+04  0.36073311E+05                                14.551148                           11.691395       0.526840       2.075205                    0.997457      41.393058     107.303199       0.520540       0.408898      -1.138137      -0.202121      -0.121002       0.056052       0.242149       0.108489      -0.051159      -0.028482       0.121801      -0.219592      -0.088712      -0.086117       0.174829             18.850915      12.989627      -5.454973       1.605944      17.274352       1.427350      26.288765           0.000000
            8             Zn       0.412884       0.299480       3.784129       1.052832      79.740198 0.13368363E+04  0.39237568E+05                                15.562387                           12.231499       0.207601       1.973689                    0.997109      41.981849     111.245037       0.497244       0.419674      -1.126590       0.024791       0.009836      -0.180204       0.182167      -0.014175      -0.035870      -0.024211       0.021538       0.372411      -0.086937      -0.046412       0.133350             20.473902      26.177274       5.617116       0.583175      25.124132       0.637657      10.120301          -0.000001
            9              H       5.289594       4.738115      17.026908       0.141349       0.954824 0.67299575E+01  0.64072618E+02                                 1.668673                            1.566749      -1.362494       2.249520                    0.993585       3.592476      10.317789       0.470358       1.367784      -0.688552      -0.033509      -0.002435      -0.006048       0.034137       0.004588       0.001957      -0.012111       0.000891      -0.030453      -0.017633       0.004834       0.012799              1.721974       2.352586      -0.157789       0.217425       1.448354      -0.079336       1.364981           0.000001
           10              H      19.491055       6.949678      14.206179       0.134143       0.877115 0.60854592E+01  0.56889603E+02                                 1.625792                            1.526992      -1.133411       2.357571                    0.995386       3.606593      10.499264       0.455990       1.436849      -0.675428       0.016293       0.012677      -0.028587       0.035262       0.008542      -0.007276      -0.000373      -0.009170       0.011622      -0.013799       0.002959       0.010840              1.691833       1.413801       0.098720      -0.252079       1.652824      -0.318343       2.008874           0.000000
           11              H       7.496919       8.148836      17.773941       0.134968       1.054814 0.77553392E+01  0.74401819E+02                                 1.624670                            1.561939      -0.931892       2.448561                    0.998974       3.158533       8.315693       0.541209       1.179664      -0.734643      -0.002597      -0.010519       0.034127       0.035806       0.008320       0.004074      -0.001126      -0.007185       0.044742      -0.017028       0.001488       0.015540              1.647272       1.292445      -0.010712       0.017712       1.791670      -0.345866       1.857702           0.000001
           12              H      16.719844      10.900239      18.525159       0.113836       1.146954 0.85200148E+01  0.83591500E+02                                 1.706508                            1.628541      -0.901865       2.450028                    0.998843       3.289672       8.727644       0.534806       1.167316      -0.737377      -0.035526       0.003000       0.012730       0.037857       0.008086      -0.006311       0.004418       0.015617      -0.030405      -0.015326      -0.001643       0.016969              1.728278       2.013389      -0.190976      -0.311013       1.577041       0.161518       1.594403          -0.000002
           13              H       6.278974       2.959817      18.181984       0.107455       1.124744 0.84790599E+01  0.83933805E+02                                 1.748311                            1.674093      -0.941480       2.429096                    0.998354       3.442489       9.481837       0.499199       1.239489      -0.719093      -0.020878      -0.029673       0.007685       0.037087       0.007816       0.001717      -0.004757       0.010839      -0.032944      -0.013615      -0.001406       0.015021              1.771516       1.718349       0.280241      -0.028854       2.058635      -0.237645       1.537566           0.000001
           14              H       7.334830      10.389974      13.796044       0.108641       1.170905 0.88556583E+01  0.88244076E+02                                 1.765359                            1.686945      -1.032490       2.389181                    0.997188       3.437632       9.369095       0.510069       1.205070      -0.727253      -0.001445       0.015868      -0.037778       0.041000       0.002852       0.001771      -0.002361      -0.008589       0.039118      -0.011904      -0.001566       0.013470              1.797507       1.508449       0.086930       0.081272       1.840630      -0.315279       2.043443          -0.000000
           15              H       9.799564       4.545044      17.905771       0.101999       1.187901 0.90042674E+01  0.89515147E+02                                 1.741636                            1.670513      -0.919539       2.434074                    0.998614       3.361002       8.957278       0.530122       1.162204      -0.738655       0.038939      -0.000464       0.004011       0.039148       0.006687       0.001349      -0.008883       0.017346      -0.029088      -0.016970       0.001056       0.015914              1.757166       2.169334      -0.196520       0.195900       1.569120      -0.107153       1.533044          -0.000002
           16              H      18.627040       7.045187      18.186170       0.138195       1.075283 0.77542988E+01  0.74226097E+02                                 1.627892                            1.548464      -0.982879       2.425811                    0.998508       3.146560       8.215768       0.551824       1.159554      -0.739430      -0.002689       0.010055       0.036206       0.037672       0.006991      -0.006952       0.000283      -0.012442       0.045886      -0.018262       0.001299       0.016963              1.657174       1.290978      -0.023469      -0.032844       1.798442       0.370535       1.882103           0.000001
           17              H      20.928353      10.475715      16.859506       0.123567       0.985596 0.70338019E+01  0.67722073E+02                                 1.704487                            1.600185      -1.325448       2.255011                    0.993412       3.713747      10.733080       0.465998       1.365154      -0.688748       0.029660       0.000740      -0.010783       0.031568       0.004192      -0.004634       0.007387      -0.002404      -0.026543      -0.013993       0.004370       0.009624              1.759214       2.302221      -0.200444      -0.349874       1.515662       0.125559       1.459760           0.000000
           18              H      18.031636       4.828821      18.022952       0.112347       1.139857 0.82811745E+01  0.80288880E+02                                 1.667450                            1.579758      -0.928015       2.438249                    0.998658       3.223106       8.369015       0.559013       1.130110      -0.746926      -0.008722      -0.015629       0.032921       0.037472       0.002312      -0.002906       0.001996      -0.007886       0.047314      -0.012845      -0.003382       0.016227              1.694807       1.434007       0.203608      -0.200712       1.763586      -0.296467       1.886826          -0.000001
           19              H       8.303056      10.285160      17.704888       0.118086       1.146125 0.83658821E+01  0.81351962E+02                                 1.677417                            1.592651      -0.935569       2.439857                    0.998635       3.207872       8.353662       0.553973       1.137001      -0.745469       0.017059       0.015639       0.035424       0.042314       0.005468       0.007259      -0.001829      -0.006045       0.042503      -0.015112      -0.001066       0.016177              1.696783       1.508121       0.225078       0.264635       1.711694       0.271534       1.870533          -0.000001
           20              H      18.686301       4.742150      14.112016       0.115032       1.163964 0.86138877E+01  0.85508978E+02                                 1.774236                            1.676192      -1.071449       2.371850                    0.997165       3.469810       9.535382       0.504445       1.223149      -0.722297      -0.000705      -0.021592      -0.036783       0.042657       0.002074      -0.000838       0.003983      -0.007276       0.044337      -0.011712      -0.003893       0.015605              1.819509       1.504278       0.092562      -0.055720       1.870261       0.343534       2.083989          -0.000000
           21              H       6.477826       8.260873      13.900670       0.139374       0.896318 0.61833138E+01  0.58073039E+02                                 1.652145                            1.541141      -1.248054       2.304853                    0.994623       3.627657      10.607550       0.452749       1.440439      -0.674569      -0.018147      -0.012841      -0.028060       0.035799       0.010067       0.005025      -0.001396      -0.009233       0.002003      -0.013211       0.002213       0.010998              1.727149       1.510728       0.146051       0.354617       1.667372       0.328421       2.003346           0.000000
           22              H      20.311791      12.372035      17.895308       0.114113       1.087688 0.80423463E+01  0.78787468E+02                                 1.731515                            1.648350      -0.835866       2.485012                    0.999231       3.389453       9.373421       0.493497       1.266915      -0.713153       0.025821       0.027947      -0.002019       0.038103       0.007171      -0.005860       0.004500       0.006441      -0.031686      -0.014760       0.001326       0.013434              1.760861       1.732429       0.356407      -0.016396       2.095328       0.114004       1.454825           0.000000
           23              H       9.003478       6.290357      16.637698       0.137928       1.076492 0.80670872E+01  0.78308939E+02                                 1.659777                            1.604844      -0.932417       2.449643                    0.998907       3.200653       8.529587       0.527025       1.197238      -0.730530       0.026402       0.020032      -0.010990       0.034916       0.007825       0.000117      -0.010130       0.021407      -0.027029      -0.018677       0.000525       0.018152              1.665248       1.589551       0.215909      -0.123566       1.950199      -0.252576       1.455994          -0.000002
           24              H      17.223901       9.026845      17.336603       0.128097       1.109411 0.82676691E+01  0.80469019E+02                                 1.667729                            1.603980      -0.934459       2.440766                    0.998783       3.221982       8.500364       0.539280       1.166934      -0.737797      -0.030212      -0.019644      -0.003234       0.036181       0.006061      -0.005744       0.007491       0.018659      -0.027490      -0.016966       0.000740       0.016227              1.676213       1.633905       0.287546       0.056587       2.008865       0.153639       1.385869          -0.000002
           25              H      19.441365      13.002972      14.361027       0.141349       0.954824 0.67299567E+01  0.64072610E+02                                 1.668672                            1.566749      -1.362494       2.249520                    0.993585       3.592476      10.317789       0.470358       1.367784      -0.688552       0.018585       0.027989       0.006048       0.034137       0.002754      -0.009587       0.007655       0.007392      -0.030453      -0.017632       0.004834       0.012799              1.721973       1.531601       0.305356       0.037731       2.269338       0.228351       1.364981           0.000001
           26              H      10.537398       1.720602      17.181756       0.134143       0.877115 0.60854598E+01  0.56889609E+02                                 1.625791                            1.526992      -1.133411       2.357572                    0.995386       3.606593      10.499263       0.455990       1.436849      -0.675428      -0.019047      -0.007963       0.028587       0.035262       0.000493      -0.003899      -0.006154       0.019365       0.011622      -0.013799       0.002959       0.010840              1.691833       1.679612      -0.051233      -0.401123       1.387012      -0.063137       2.008874           0.000000
           27              H      15.386190      12.756294      13.613994       0.134968       1.054814 0.77553418E+01  0.74401847E+02                                 1.624671                            1.561939      -0.931892       2.448561                    0.998974       3.158533       8.315692       0.541209       1.179664      -0.734643       0.010438      -0.002907      -0.034127       0.035806       0.001228       0.001021       0.004102       0.017958       0.044742      -0.017028       0.001488       0.015540              1.647273       1.661981      -0.219180      -0.292536       1.422135       0.185366       1.857701           0.000001
           28              H       8.458202       6.075310      12.862776       0.113836       1.146954 0.85200180E+01  0.83591548E+02                                 1.706510                            1.628542      -0.901865       2.450029                    0.998843       3.289672       8.727648       0.534805       1.167317      -0.737377       0.014843       0.032416      -0.012730       0.037857       0.010865       0.000747      -0.007668       0.005765      -0.030406      -0.015326      -0.001643       0.016969              1.728279       1.518931       0.087965      -0.012136       2.071502      -0.350243       1.594405          -0.000002
           29              H      20.504080      11.267503      13.205951       0.107455       1.124746 0.84790780E+01  0.83934035E+02                                 1.748314                            1.674096      -0.941481       2.429095                    0.998354       3.442490       9.481845       0.499199       1.239490      -0.719093       0.036103       0.003605      -0.007685       0.037087       0.008681      -0.003300       0.003833       0.007774      -0.032944      -0.013615      -0.001406       0.015021              1.771519       2.216341      -0.000691      -0.221159       1.560648       0.091634       1.537568           0.000001
           30              H      13.513874      13.998633      17.591891       0.108641       1.170903 0.88556361E+01  0.88243795E+02                                 1.765357                            1.686942      -1.032490       2.389181                    0.997188       3.437630       9.369085       0.510070       1.205069      -0.727253      -0.013110       0.009055       0.037778       0.041000      -0.002201      -0.001186       0.002703       0.009324       0.039118      -0.011904      -0.001566       0.013470              1.797504       1.834835      -0.097197      -0.234665       1.514240       0.225694       2.043439          -0.000000
           31              H      17.393588       8.980073      13.482164       0.101999       1.187903 0.90042799E+01  0.89515301E+02                                 1.741637                            1.670514      -0.919540       2.434073                    0.998614       3.361003       8.957282       0.530121       1.162204      -0.738655      -0.018728      -0.034143      -0.004011       0.039148       0.010882      -0.007074       0.005539       0.002476      -0.029088      -0.016970       0.001056       0.015914              1.757167       1.545824       0.155224       0.002927       2.192633       0.223271       1.533045          -0.000002
           32              H      10.878740       2.520058      13.201765       0.138195       1.075283 0.77542949E+01  0.74226046E+02                                 1.627891                            1.548463      -0.982879       2.425811                    0.998508       3.146560       8.215766       0.551825       1.159554      -0.739430      -0.007436       0.007283      -0.036206       0.037672      -0.001709      -0.003170      -0.006194       0.018402       0.045886      -0.018262       0.001299       0.016963              1.657173       1.655844      -0.229302       0.306585       1.433574      -0.210665       1.882102           0.000001
           33              H       6.760133       2.201252      14.528429       0.123568       0.985595 0.70337998E+01  0.67722044E+02                                 1.704485                            1.600184      -1.325448       2.255011                    0.993412       3.713747      10.733077       0.465999       1.365153      -0.688748      -0.015218      -0.025470       0.010783       0.031568       0.001139       0.004157      -0.007665       0.008418      -0.026543      -0.013993       0.004370       0.009624              1.759213       1.533992       0.232938      -0.062550       2.283888      -0.366421       1.459759           0.000000
           34              H      13.101668       1.949643      13.364983       0.112347       1.139857 0.82811736E+01  0.80288866E+02                                 1.667449                            1.579758      -0.928015       2.438249                    0.998658       3.223106       8.369014       0.559013       1.130109      -0.746926       0.017898      -0.000082      -0.032921       0.037472      -0.002179       0.000310      -0.003512       0.008035       0.047314      -0.012845      -0.003382       0.016227              1.694806       1.858285      -0.035741      -0.356831       1.339308      -0.029147       1.886826          -0.000001
           35              H      13.129434      13.103841      13.683047       0.118086       1.146124 0.83658718E+01  0.81351833E+02                                 1.677416                            1.592650      -0.935569       2.439857                    0.998635       3.207871       8.353657       0.553974       1.137001      -0.745469      -0.022003      -0.007174      -0.035424       0.042314       0.000241       0.001974       0.007220       0.012486       0.042503      -0.015112      -0.001066       0.016177              1.696781       1.855188       0.029286       0.366523       1.364625       0.097072       1.870531          -0.000001
           36              H      12.855492       1.336865      17.275919       0.115032       1.163965 0.86138906E+01  0.85509011E+02                                 1.774236                            1.676192      -1.071449       2.371850                    0.997165       3.469810       9.535381       0.504446       1.223149      -0.722297       0.019152      -0.009995       0.036783       0.042657      -0.002041       0.003057      -0.002687       0.007314       0.044337      -0.011712      -0.003893       0.015605              1.819509       1.861129      -0.108750       0.271828       1.513411      -0.217324       2.083988          -0.000000
           37              H      15.789332      13.698938      17.487265       0.139374       0.896317 0.61833062E+01  0.58072951E+02                                 1.652144                            1.541141      -1.248054       2.304853                    0.994623       3.627657      10.607549       0.452749       1.440439      -0.674569       0.020100       0.009496       0.028060       0.035799       0.001255       0.001253       0.005063       0.022008       0.002003      -0.013211       0.002213       0.010998              1.727148       1.754557       0.008498       0.460281       1.423540       0.147493       2.003346           0.000000
           38              H       5.411444       3.669998      13.492627       0.114113       1.087687 0.80423359E+01  0.78787353E+02                                 1.731515                            1.648350      -0.835867       2.485012                    0.999231       3.389453       9.373425       0.493496       1.266917      -0.713153      -0.037028      -0.008758       0.002019       0.038103       0.006465       0.001040      -0.007315       0.008944      -0.031686      -0.014760       0.001326       0.013434              1.760861       2.312761       0.029021       0.091238       1.514996      -0.070295       1.454825           0.000000
           39              H      16.264629      10.530983      14.750237       0.137928       1.076491 0.80670846E+01  0.78308903E+02                                 1.659776                            1.604844      -0.932417       2.449643                    0.998907       3.200653       8.529585       0.527025       1.197237      -0.730530      -0.030420      -0.013153       0.010990       0.034916       0.013208      -0.008765       0.005079       0.002323      -0.027029      -0.018677       0.000525       0.018152              1.665247       2.047924      -0.042675      -0.280699       1.491824       0.016479       1.455994          -0.000002
           40              H       9.842202       4.715817      14.051332       0.128097       1.109411 0.82676733E+01  0.80469071E+02                                 1.667729                            1.603981      -0.934459       2.440766                    0.998783       3.221982       8.500365       0.539280       1.166934      -0.737797       0.031953       0.016661       0.003234       0.036181       0.011120       0.003702      -0.008683       0.000725      -0.027490      -0.016966       0.000740       0.016227              1.676213       2.164449      -0.011751       0.161618       1.478321      -0.026203       1.385870          -0.000002
           41              H      20.013767      10.039446       3.898382       0.141349       0.954825 0.67299632E+01  0.64072682E+02                                 1.668673                            1.566749      -1.362495       2.249520                    0.993585       3.592477      10.317790       0.470358       1.367783      -0.688552       0.033509       0.002435       0.006048       0.034137       0.004588       0.001957      -0.012111       0.000891      -0.030453      -0.017633       0.004834       0.012799              1.721974       2.352587      -0.157789       0.217425       1.448354      -0.079336       1.364981           0.000001
           42              H       5.812306       7.827883       6.719111       0.134143       0.877116 0.60854649E+01  0.56889663E+02                                 1.625792                            1.526992      -1.133411       2.357571                    0.995386       3.606594      10.499264       0.455990       1.436848      -0.675429      -0.016293      -0.012677       0.028587       0.035262       0.008542      -0.007276      -0.000373      -0.009170       0.011622      -0.013799       0.002959       0.010840              1.691833       1.413801       0.098720      -0.252079       1.652824      -0.318343       2.008874           0.000000
           43              H      17.806442       6.628725       3.151349       0.134968       1.054814 0.77553383E+01  0.74401804E+02                                 1.624670                            1.561938      -0.931892       2.448561                    0.998974       3.158533       8.315691       0.541209       1.179664      -0.734643       0.002597       0.010519      -0.034127       0.035806       0.008320       0.004074      -0.001126      -0.007185       0.044742      -0.017028       0.001488       0.015540              1.647272       1.292445      -0.010712       0.017712       1.791670      -0.345866       1.857701           0.000001
           44              H       8.583517       3.877322       2.400131       0.113836       1.146954 0.85200118E+01  0.83591468E+02                                 1.706509                            1.628541      -0.901864       2.450029                    0.998843       3.289671       8.727643       0.534805       1.167317      -0.737377       0.035526      -0.003000      -0.012730       0.037857       0.008086      -0.006311       0.004418       0.015617      -0.030405      -0.015326      -0.001643       0.016969              1.728278       2.013389      -0.190976      -0.311013       1.577042       0.161518       1.594404          -0.000002
           45              H      19.024387      11.817744       2.743306       0.107455       1.124744 0.84790598E+01  0.83933807E+02                                 1.748311                            1.674093      -0.941481       2.429096                    0.998354       3.442489       9.481838       0.499199       1.239490      -0.719093       0.020878       0.029673      -0.007685       0.037087       0.007816       0.001717      -0.004757       0.010839      -0.032944      -0.013615      -0.001406       0.015021              1.771517       1.718349       0.280241      -0.028854       2.058635      -0.237645       1.537566           0.000001
           46              H      17.968531       4.387587       7.129246       0.108641       1.170905 0.88556585E+01  0.88244080E+02                                 1.765360                            1.686945      -1.032490       2.389181                    0.997188       3.437632       9.369096       0.510069       1.205070      -0.727253       0.001445      -0.015868       0.037778       0.041000       0.002852       0.001771      -0.002361      -0.008589       0.039118      -0.011904      -0.001566       0.013470              1.797508       1.508449       0.086930       0.081272       1.840630      -0.315279       2.043443          -0.000000
           47              H      15.503797      10.232517       3.019519       0.101999       1.187902 0.90042698E+01  0.89515182E+02                                 1.741636                            1.670513      -0.919539       2.434073                    0.998614       3.361002       8.957280       0.530121       1.162205      -0.738655      -0.038939       0.000464      -0.004011       0.039148       0.006687       0.001349      -0.008883       0.017346      -0.029088      -0.016970       0.001056       0.015914              1.757167       2.169335      -0.196520       0.195900       1.569120      -0.107153       1.533045          -0.000002
           48              H       6.676321       7.732374       2.739120       0.138195       1.075283 0.77542949E+01  0.74226043E+02                                 1.627891                            1.548463      -0.982879       2.425811                    0.998508       3.146560       8.215765       0.551825       1.159553      -0.739430       0.002689      -0.010055      -0.036206       0.037672       0.006991      -0.006952       0.000283      -0.012443       0.045886      -0.018262       0.001299       0.016963              1.657173       1.290977      -0.023469      -0.032844       1.798440       0.370535       1.882102           0.000001
           49              H       4.375008       4.301846       4.065784       0.123567       0.985596 0.70338027E+01  0.67722081E+02                                 1.704486                            1.600185      -1.325448       2.255011                    0.993412       3.713747      10.733079       0.465998       1.365154      -0.688748      -0.029660      -0.000740       0.010783       0.031568       0.004192      -0.004634       0.007387      -0.002404      -0.026543      -0.013993       0.004370       0.009624              1.759214       2.302221      -0.200444      -0.349874       1.515662       0.125559       1.459760           0.000000
           50              H       7.271725       9.948740       2.902338       0.112347       1.139857 0.82811706E+01  0.80288832E+02                                 1.667449                            1.579758      -0.928015       2.438249                    0.998658       3.223105       8.369012       0.559013       1.130110      -0.746926       0.008722       0.015629      -0.032921       0.037472       0.002312      -0.002906       0.001996      -0.007886       0.047314      -0.012845      -0.003382       0.016227              1.694806       1.434007       0.203608      -0.200712       1.763586      -0.296467       1.886826          -0.000001
           51              H      17.000305       4.492401       3.220402       0.118086       1.146125 0.83658813E+01  0.81351950E+02                                 1.677417                            1.592651      -0.935569       2.439857                    0.998635       3.207872       8.353661       0.553974       1.137001      -0.745469      -0.017059      -0.015639      -0.035424       0.042314       0.005468       0.007259      -0.001829      -0.006045       0.042503      -0.015112      -0.001066       0.016177              1.696782       1.508121       0.225078       0.264635       1.711693       0.271534       1.870532          -0.000001
           52              H       6.617060      10.035411       6.813274       0.115032       1.163964 0.86138877E+01  0.85508978E+02                                 1.774236                            1.676192      -1.071449       2.371850                    0.997165       3.469810       9.535382       0.504445       1.223149      -0.722297       0.000705       0.021592       0.036783       0.042657       0.002074      -0.000838       0.003983      -0.007276       0.044337      -0.011712      -0.003893       0.015605              1.819509       1.504278       0.092562      -0.055720       1.870261       0.343534       2.083989          -0.000000
           53              H      18.825535       6.516688       7.024620       0.139374       0.896318 0.61833138E+01  0.58073039E+02                                 1.652145                            1.541141      -1.248054       2.304853                    0.994623       3.627657      10.607550       0.452749       1.440439      -0.674569       0.018147       0.012841       0.028060       0.035799       0.010067       0.005025      -0.001396      -0.009233       0.002003      -0.013211       0.002213       0.010998              1.727149       1.510728       0.146051       0.354617       1.667372       0.328421       2.003346           0.000000
           54              H       4.991570       2.405526       3.029982       0.114113       1.087688 0.80423463E+01  0.78787468E+02                                 1.731515                            1.648350      -0.835866       2.485012                    0.999231       3.389453       9.373421       0.493497       1.266915      -0.713153      -0.025821      -0.027947       0.002019       0.038103       0.007171      -0.005860       0.004500       0.006441      -0.031686      -0.014760       0.001326       0.013434              1.760861       1.732429       0.356407      -0.016396       2.095328       0.114004       1.454825           0.000000
           55              H      16.299883       8.487204       4.287592       0.137928       1.076492 0.80670851E+01  0.78308910E+02                                 1.659776                            1.604844      -0.932417       2.449643                    0.998907       3.200653       8.529585       0.527025       1.197237      -0.730530      -0.026402      -0.020032       0.010990       0.034916       0.007825       0.000117      -0.010130       0.021407      -0.027029      -0.018677       0.000525       0.018152              1.665247       1.589550       0.215908      -0.123566       1.950198      -0.252576       1.455994          -0.000002
           56              H       8.079460       5.750716       3.588687       0.128097       1.109411 0.82676685E+01  0.80469009E+02                                 1.667728                            1.603980      -0.934459       2.440766                    0.998783       3.221982       8.500363       0.539280       1.166934      -0.737797       0.030212       0.019644       0.003234       0.036181       0.006061      -0.005744       0.007491       0.018659      -0.027490      -0.016966       0.000740       0.016227              1.676213       1.633905       0.287546       0.056587       2.008864       0.153639       1.385869          -0.000002
           57              H       5.861996       1.774589       6.564263       0.141349       0.954824 0.67299567E+01  0.64072610E+02                                 1.668672                            1.566749      -1.362495       2.249520                    0.993585       3.592476      10.317789       0.470358       1.367784      -0.688552      -0.018585      -0.027989      -0.006048       0.034137       0.002754      -0.009587       0.007655       0.007392      -0.030453      -0.017632       0.004834       0.012799              1.721973       1.531601       0.305356       0.037731       2.269338       0.228351       1.364981           0.000001
           58              H      14.765963      13.056959       3.743534       0.134143       0.877115 0.60854598E+01  0.56889609E+02                                 1.625791                            1.526992      -1.133411       2.357572                    0.995386       3.606593      10.499263       0.455990       1.436849      -0.675428       0.019047       0.007963      -0.028587       0.035262       0.000493      -0.003899      -0.006154       0.019365       0.011622      -0.013799       0.002959       0.010840              1.691833       1.679612      -0.051233      -0.401123       1.387012      -0.063137       2.008874           0.000000
           59              H       9.917171       2.021267       7.311296       0.134968       1.054814 0.77553418E+01  0.74401848E+02                                 1.624671                            1.561939      -0.931892       2.448561                    0.998974       3.158533       8.315692       0.541209       1.179664      -0.734643      -0.010438       0.002907       0.034127       0.035806       0.001228       0.001021       0.004102       0.017958       0.044742      -0.017028       0.001488       0.015540              1.647273       1.661981      -0.219180      -0.292536       1.422135       0.185366       1.857701           0.000001
           60              H      16.845159       8.702251       8.062514       0.113836       1.146954 0.85200175E+01  0.83591540E+02                                 1.706509                            1.628542      -0.901865       2.450029                    0.998843       3.289672       8.727647       0.534805       1.167317      -0.737377      -0.014843      -0.032416       0.012730       0.037857       0.010865       0.000747      -0.007668       0.005765      -0.030406      -0.015326      -0.001643       0.016969              1.728279       1.518930       0.087965      -0.012136       2.071502      -0.350243       1.594404          -0.000002
           61              H       4.799281       3.510058       7.719339       0.107455       1.124746 0.84790822E+01  0.83934082E+02                                 1.748314                            1.674095      -0.941481       2.429095                    0.998354       3.442491       9.481846       0.499199       1.239490      -0.719093      -0.036103      -0.003605       0.007685       0.037087       0.008681      -0.003300       0.003833       0.007774      -0.032944      -0.013615      -0.001406       0.015021              1.771519       2.216341      -0.000691      -0.221159       1.560648       0.091634       1.537568           0.000001
           62              H      11.789487       0.778928       3.333399       0.108641       1.170903 0.88556339E+01  0.88243775E+02                                 1.765357                            1.686943      -1.032490       2.389181                    0.997188       3.437629       9.369085       0.510070       1.205070      -0.727253       0.013110      -0.009055      -0.037778       0.041000      -0.002201      -0.001186       0.002703       0.009324       0.039118      -0.011904      -0.001566       0.013470              1.797505       1.834836      -0.097197      -0.234665       1.514240       0.225694       2.043439          -0.000000
           63              H       7.909773       5.797488       7.443126       0.101999       1.187902 0.90042740E+01  0.89515227E+02                                 1.741636                            1.670513      -0.919539       2.434074                    0.998614       3.361002       8.957278       0.530122       1.162204      -0.738655       0.018728       0.034143       0.004011       0.039148       0.010882      -0.007074       0.005539       0.002476      -0.029088      -0.016970       0.001056       0.015914              1.757167       1.545823       0.155224       0.002927       2.192632       0.223271       1.533045          -0.000002
           64              H      14.424621      12.257503       7.723525       0.138195       1.075283 0.77542922E+01  0.74226014E+02                                 1.627891                            1.548463      -0.982879       2.425811                    0.998508       3.146559       8.215763       0.551825       1.159554      -0.739430       0.007436      -0.007283       0.036206       0.037672      -0.001709      -0.003170      -0.006194       0.018402       0.045886      -0.018262       0.001299       0.016963              1.657173       1.655844      -0.229302       0.306585       1.433574      -0.210665       1.882102           0.000001
           65              H      18.543228      12.576309       6.396861       0.123567       0.985595 0.70337987E+01  0.67722030E+02                                 1.704486                            1.600184      -1.325448       2.255011                    0.993412       3.713747      10.733077       0.465999       1.365153      -0.688748       0.015218       0.025470      -0.010783       0.031568       0.001139       0.004157      -0.007665       0.008418      -0.026543      -0.013993       0.004370       0.009624              1.759213       1.533992       0.232938      -0.062550       2.283888      -0.366421       1.459759           0.000000
           66              H      12.201693      12.827918       7.560307       0.112347       1.139857 0.82811736E+01  0.80288866E+02                                 1.667449                            1.579758      -0.928015       2.438249                    0.998658       3.223106       8.369014       0.559013       1.130109      -0.746926      -0.017898       0.000082       0.032921       0.037472      -0.002179       0.000310      -0.003512       0.008035       0.047314      -0.012845      -0.003382       0.016227              1.694806       1.858285      -0.035741      -0.356831       1.339308      -0.029147       1.886826          -0.000001
           67              H      12.173927       1.673720       7.242243       0.118086       1.146125 0.83658769E+01  0.81351895E+02                                 1.677416                            1.592650      -0.935569       2.439857                    0.998635       3.207872       8.353660       0.553974       1.137001      -0.745469       0.022003       0.007174       0.035424       0.042314       0.000241       0.001974       0.007220       0.012486       0.042503      -0.015112      -0.001066       0.016177              1.696782       1.855188       0.029286       0.366523       1.364625       0.097072       1.870532          -0.000001
           68              H      12.447869      13.440696       3.649371       0.115032       1.163965 0.86138906E+01  0.85509011E+02                                 1.774236                            1.676192      -1.071449       2.371850                    0.997165       3.469810       9.535381       0.504446       1.223149      -0.722297      -0.019152       0.009995      -0.036783       0.042657      -0.002041       0.003057      -0.002687       0.007314       0.044337      -0.011712      -0.003893       0.015605              1.819509       1.861129      -0.108750       0.271828       1.513411      -0.217324       2.083988          -0.000000
           69              H       9.514029       1.078623       3.438025       0.139374       0.896316 0.61833005E+01  0.58072891E+02                                 1.652144                            1.541141      -1.248054       2.304853                    0.994623       3.627656      10.607549       0.452749       1.440441      -0.674569      -0.020100      -0.009496      -0.028060       0.035799       0.001255       0.001253       0.005063       0.022008       0.002003      -0.013211       0.002213       0.010998              1.727148       1.754557       0.008498       0.460281       1.423540       0.147493       2.003346           0.000000
           70              H      19.891917      11.107563       7.432663       0.114113       1.087687 0.80423347E+01  0.78787337E+02                                 1.731514                            1.648350      -0.835867       2.485012                    0.999231       3.389453       9.373424       0.493496       1.266916      -0.713153       0.037028       0.008758      -0.002019       0.038103       0.006465       0.001040      -0.007315       0.008944      -0.031686      -0.014760       0.001326       0.013434              1.760860       2.312760       0.029021       0.091238       1.514996      -0.070295       1.454825           0.000000
           71              H       9.038732       4.246578       6.175053       0.137928       1.076491 0.80670846E+01  0.78308903E+02                                 1.659776                            1.604844      -0.932417       2.449643                    0.998907       3.200653       8.529585       0.527025       1.197237      -0.730530       0.030420       0.013153      -0.010990       0.034916       0.013208      -0.008765       0.005079       0.002323      -0.027029      -0.018677       0.000525       0.018152              1.665247       2.047924      -0.042675      -0.280699       1.491824       0.016479       1.455994          -0.000002
           72              H      15.461159      10.061744       6.873958       0.128098       1.109411 0.82676696E+01  0.80469029E+02                                 1.667729                            1.603981      -0.934459       2.440766                    0.998783       3.221981       8.500363       0.539280       1.166934      -0.737797      -0.031953      -0.016661      -0.003234       0.036181       0.011120       0.003702      -0.008683       0.000725      -0.027490      -0.016966       0.000740       0.016227              1.676213       2.164449      -0.011751       0.161618       1.478321      -0.026203       1.385869          -0.000002
           73              C      19.101663       7.220818      16.145954       0.296763      30.940527 0.35211558E+03  0.78791915E+04                                 8.876080                            6.474430      -0.021909       2.015305                    0.999558      25.059976      71.047469       0.613141       0.446426      -1.042404       0.038700       0.052002      -0.005482       0.065053       0.017866      -0.006648      -0.001591      -0.072390      -0.076321      -0.032799      -0.020406       0.053204             11.287164       5.405377       1.686844      -0.737759      19.047420       2.530001       9.408696           0.000001
           74              C       7.906825      10.666787      15.710708      -0.071979      43.064951 0.46045387E+03  0.10878417E+05                                10.587302                            7.066117       0.095067       2.028922                    0.999419      27.707282      77.419528       0.637558       0.406637      -1.080721      -0.012641      -0.036293       0.015166       0.041315       0.004098       0.010489       0.007097      -0.003620       0.073478      -0.017583      -0.011172       0.028754             14.616536       9.035979       7.604486       0.625822      25.473175      -1.338475       9.340454          -0.000001
           75              C       6.202697       4.706358      17.196403      -0.223349      36.855744 0.50911946E+03  0.12450509E+05                                 9.662663                            7.556773      -0.022075       1.960340                    0.998912      30.943022      90.706540       0.595462       0.420615      -1.061609      -0.005475      -0.041051       0.004951       0.041710       0.001586       0.012768      -0.015620       0.016770      -0.041231      -0.027531       0.006483       0.021048             11.475977      12.025965      -2.218929       2.208586      14.016704      -5.077197       8.385262           0.000002
           76              C      18.240037       4.616317      16.099918      -0.052278      38.375422 0.41420958E+03  0.95542315E+04                                 9.842136                            6.717204       0.024189       2.015126                    0.999305      27.056291      75.313929       0.650043       0.408496      -1.076789       0.006699       0.049756      -0.007978       0.050835       0.007655      -0.000979       0.002847       0.008590       0.018514      -0.012334       0.005412       0.006922             13.237954       7.878204       6.255773      -0.823290      22.205419       0.570955       9.630239          -0.000001
           77              C      19.153846       6.540397      14.969952      -0.229374      38.191835 0.49566986E+03  0.12094114E+05                                 9.996540                            7.526560      -0.133912       1.923242                    0.998220      31.156481      92.556317       0.585724       0.428580      -1.051979       0.013265      -0.040242      -0.020026       0.046866       0.014192      -0.009786      -0.026385      -0.003255       0.002495      -0.025871      -0.009303       0.035174             12.236335       6.661862       2.576204      -1.184019      18.476381       1.808498      11.570763           0.000000
           78              C       7.505616       8.602610      16.962040      -0.239487      34.649254 0.45743523E+03  0.10899773E+05                                 9.211222                            7.133263       0.087073       1.989987                    0.999512      30.529223      88.567033       0.616226       0.417136      -1.062976      -0.000923       0.039173       0.021648       0.044766      -0.000552      -0.007293      -0.023459       0.013434       0.072498      -0.029629      -0.005887       0.035515             10.860755       6.004393       2.871142       0.873853      17.944294      -0.158943       8.633576           0.000001
           79              C      17.576579      10.807865      18.179892      -0.078332      30.616979 0.39288778E+03  0.90629699E+04                                 8.643210                            6.714773      -0.128935       1.935785                    0.999655      29.032163      84.397299       0.616991       0.430354      -1.048835       0.019768      -0.017139      -0.029283       0.039268       0.001318      -0.001663      -0.012805       0.048941       0.021598      -0.032239       0.010960       0.021280             10.184007       7.975615      -1.226873      -1.589581      14.239016       5.298514       8.337391          -0.000000
           80              C       6.821732       3.671943      17.930881      -0.070713      31.239211 0.39635582E+03  0.91741605E+04                                 8.790345                            6.757778      -0.083505       1.950805                    0.999716      29.096907      85.064841       0.612451       0.432070      -1.046526       0.008216       0.027986      -0.029041       0.041159       0.021345      -0.018090       0.008906      -0.010595       0.034409      -0.035991       0.013826       0.022165             10.530047      10.949230      -3.042278       3.459894      12.047218      -4.767325       8.593694           0.000002
           81              C       7.368276       9.946040      14.612130      -0.079317      34.030451 0.43051383E+03  0.10139244E+05                                 9.272611                            7.012663      -0.037083       1.958608                    0.999674      29.531170      86.149965       0.607124       0.428361      -1.052262      -0.006227      -0.027280       0.022832       0.036114      -0.007073      -0.005566      -0.016176       0.029371       0.062104      -0.032135       0.005809       0.026326             11.311738       7.375298       4.627327       1.566321      17.656801       0.825551       8.903117          -0.000001
           82              C       8.885380       4.596481      17.744646      -0.073233      31.644731 0.41740028E+03  0.97486908E+04                                 8.817949                            6.896656      -0.036913       1.962516                    0.999615      29.125520      84.443408       0.613701       0.427322      -1.053547      -0.035467       0.013447      -0.030332       0.048567       0.008298       0.000539       0.010429       0.054302      -0.008958      -0.030689       0.000667       0.030022             10.438145       8.848201      -2.316157       1.756385      13.383908      -5.715366       9.082326          -0.000000
           83              C      18.655809       6.592982      17.374268      -0.236651      35.622208 0.47547197E+03  0.11402966E+05                                 9.323192                            7.237357       0.180799       2.019544                    0.999747      30.557151      88.007379       0.618225       0.413111      -1.068981      -0.005555      -0.031870       0.025570       0.041235       0.009440      -0.001826       0.015324      -0.012972       0.076486      -0.025910      -0.005843       0.031753             10.958664       5.927590       2.558100      -0.794078      17.859226       0.875199       9.089176           0.000000
           84              C      20.060515      10.556065      17.183848      -0.199798      34.521516 0.44642249E+03  0.10632775E+05                                 9.358845                            7.147751      -0.148637       1.926032                    0.998397      30.418502      89.873470       0.599213       0.429165      -1.049490      -0.001241       0.041575       0.008765       0.042507      -0.006780      -0.009766      -0.007062       0.040659       0.016494      -0.026570       0.003402       0.023168             11.279506      10.120837      -1.315248      -2.032359      15.845766       5.048615       7.871916           0.000002
           85              C      18.278384       5.283135      17.250809      -0.083934      31.751205 0.38600354E+03  0.88385578E+04                                 8.761367                            6.594993       0.005472       1.975758                    0.999717      28.758643      82.487739       0.633064       0.422541      -1.056790       0.011913       0.026665      -0.010808       0.031141      -0.004227      -0.002269      -0.016459       0.043544       0.048131      -0.035543       0.014099       0.021444             10.451844       5.941999       3.269570      -0.193489      16.729969       1.976124       8.683564          -0.000002
           86              C       7.958839       9.899484      16.930652      -0.060087      32.650529 0.41450320E+03  0.96293983E+04                                 8.897394                            6.822179       0.036411       1.985783                    0.999632      28.746973      82.149982       0.626160       0.421065      -1.061260      -0.016634      -0.015952      -0.020352       0.030747       0.001505       0.005805       0.006568       0.022300       0.062731      -0.022614      -0.000851       0.023465             10.487476       6.363078       3.459640       0.603339      16.593107      -1.544427       8.506243          -0.000001
           87              C      18.459037      11.795933      18.397515      -0.063203      37.019818 0.44139961E+03  0.10357838E+05                                 9.715855                            6.998739       0.018912       2.012252                    0.999354      27.483199      77.487171       0.627235       0.416139      -1.070433       0.011816      -0.031440      -0.036532       0.049626       0.003555      -0.000304      -0.000494       0.005521      -0.042724      -0.014256       0.002625       0.011631             12.692003       9.685150      -2.440784      -3.272207      16.467933       8.007516      11.922927           0.000001
           88              C      18.692837       5.213126      14.913454      -0.066544      33.838276 0.43031557E+03  0.10132413E+05                                 9.250907                            7.032037      -0.050074       1.959773                    0.999585      29.285837      85.397755       0.603634       0.430930      -1.050794       0.008559       0.018635       0.015608       0.025770      -0.001409       0.000628       0.012174       0.021587       0.025445      -0.020290       0.006641       0.013649             11.159239       6.982551       4.061592      -1.428735      16.823831      -0.630943       9.671335          -0.000001
           89              C       7.066837       7.954902      15.836259       0.295328      30.338679 0.34802028E+03  0.77644759E+04                                 8.770689                            6.434322      -0.019798       2.018508                    0.999532      24.908626      70.503785       0.615412       0.446100      -1.042638      -0.035056      -0.054818       0.006855       0.065429       0.016173       0.002598      -0.005724      -0.061612      -0.083730      -0.029893      -0.019173       0.049066             11.080169       5.330047       0.949136       1.185608      18.451925      -2.636656       9.458536           0.000001
           90              C      19.175453       9.527700      16.987150       0.276579      31.541752 0.36951895E+03  0.83519611E+04                                 8.992469                            6.620209      -0.026327       2.016573                    0.999799      25.197290      71.320886       0.609279       0.444772      -1.045493       0.021988      -0.048530      -0.054875       0.076485      -0.020114      -0.020141       0.036682      -0.064600      -0.056071      -0.043084      -0.023943       0.067027             11.606656       8.670714      -1.644029      -1.742978      18.389657       5.767733       7.759598           0.000001
           91              C       8.069062       3.608263      18.294981      -0.058878      36.506807 0.41869664E+03  0.97136104E+04                                 9.635320                            6.828401      -0.009030       2.008604                    0.999262      27.246061      76.829277       0.632201       0.417609      -1.067578      -0.017949       0.021583      -0.018682       0.033720       0.016165      -0.006837      -0.001367       0.000245       0.002468      -0.017435      -0.000364       0.017798             12.691197      11.155282      -3.763507       4.261499      14.384587      -7.894811      12.533723           0.000001
           92              C       8.360631      12.015702      15.530750       0.623312      25.535154 0.26319212E+03  0.55203344E+04                                 8.154164                            5.809994      -0.173099       1.998653                    0.999521      22.410862      63.154539       0.607161       0.480961      -1.014954       0.027707       0.057763       0.005296       0.064283      -0.051225      -0.003896       0.019670       0.152255      -0.055662      -0.087072      -0.014717       0.101790             10.704261       7.210196       5.448789       0.079563      17.841166      -1.115024       7.061421           0.000000
           93              C       6.892402       8.648864      14.637240      -0.203458      37.274514 0.48164142E+03  0.11656695E+05                                 9.823962                            7.410559      -0.099361       1.942713                    0.997848      30.531490      90.051778       0.591896       0.427572      -1.053599      -0.014514       0.036765      -0.024617       0.046565       0.011310      -0.003912       0.014933      -0.000081       0.007528      -0.020851       0.003728       0.017123             11.938600       6.973144       2.424215       1.980912      17.447836      -1.573158      11.394819           0.000000
           94              C       7.133486       5.709728      16.731862       0.290480      29.570996 0.35367893E+03  0.79284258E+04                                 8.646960                            6.500180      -0.121373       1.986679                    0.999714      25.156116      71.545686       0.609896       0.447995      -1.040770      -0.022949       0.036966      -0.046817       0.063914      -0.021289       0.019942      -0.032985      -0.059784      -0.028173      -0.038767      -0.022705       0.061472             10.932700       9.346517      -2.550726       1.698629      15.937183      -5.449967       7.514402           0.000001
           95              C       8.634299       2.555355      19.188491       0.651384      20.454999 0.22363136E+03  0.45286357E+04                                 7.145491                            5.434353      -0.115219       2.040569                    0.999401      21.582045      60.860864       0.610769       0.495216      -1.001955       0.013131      -0.040130       0.039060       0.057519       0.004900      -0.035312       0.093320      -0.033187       0.080015      -0.091502      -0.021398       0.112900              8.882956       8.011570      -2.204557       2.808808       9.115905      -4.614285       9.521392           0.000001
           96              C      19.706342      11.669458      17.830440      -0.072972      30.695125 0.39240814E+03  0.90489512E+04                                 8.664252                            6.706505       0.004043       1.985694                    0.999632      28.728744      83.495879       0.617960       0.429819      -1.049183      -0.011547      -0.025883      -0.021754       0.035728       0.018251       0.009575      -0.011264       0.020030       0.001741      -0.028453       0.007516       0.020937             10.308331       9.373639      -2.069322      -2.935623      13.303374       4.599672       8.247978           0.000002
           97              C       8.422710       5.648356      16.972503      -0.239085      32.604769 0.43989707E+03  0.10413127E+05                                 8.914412                            7.032539      -0.037947       1.954148                    0.999275      30.511583      89.150232       0.613722       0.421604      -1.056768       0.048065      -0.027033       0.013140       0.056689       0.018712      -0.013889      -0.007053      -0.002125      -0.019626      -0.019186      -0.009113       0.028300             10.523860       9.614175      -3.137086       2.198099      13.805332      -5.100181       8.152074          -0.000001
           98              C      17.869804       9.681036      17.483080      -0.227126      33.578940 0.45749308E+03  0.10894166E+05                                 8.996112                            7.110913       0.077013       1.989767                    0.999669      30.453768      88.126001       0.620582       0.414474      -1.065395      -0.033401       0.034475       0.013885       0.049969       0.029004       0.007781       0.000651       0.014967      -0.051559      -0.024211      -0.015099       0.039310             10.554610       8.740129      -2.057604      -2.085169      14.864909       4.989924       8.058792          -0.000000
           99              C      18.089857      12.954109      19.316135       0.661008      19.141399 0.21356293E+03  0.42773624E+04                                 6.838400                            5.313969      -0.073574       2.057856                    0.999546      21.336771      59.936507       0.616755       0.495842      -1.001137      -0.023296       0.039362       0.037481       0.059135      -0.012968       0.042569      -0.089476       0.017028       0.141700      -0.092561      -0.026564       0.119125              8.318354       6.460837      -0.806533      -1.348025      10.085695       4.569583       8.408531           0.000001
          100              C      17.838383       3.211075      16.139676       0.624885      24.627660 0.25372652E+03  0.52675771E+04                                 7.946429                            5.685843      -0.074999       2.035970                    0.999629      22.042136      61.579816       0.617456       0.477810      -1.017726      -0.024449      -0.062143      -0.005274       0.066988      -0.055401       0.017684       0.008037       0.152787      -0.060382      -0.086916      -0.019156       0.106072             10.430976       6.955884       5.251079      -0.520742      17.534594      -0.067224       6.802450           0.000000
          101              C      10.492569       2.192972      15.241981       0.296763      30.940520 0.35211550E+03  0.78791893E+04                                 8.876079                            6.474429      -0.021909       2.015305                    0.999558      25.059976      71.047473       0.613141       0.446426      -1.042404      -0.064307      -0.008156       0.005482       0.065053      -0.021739      -0.004653      -0.005009       0.068021      -0.076321      -0.032799      -0.020406       0.053205             11.287163      17.197744      -4.965627       1.841055       7.255049      -1.885660       9.408697           0.000001
          102              C      12.991734      13.636454      15.677227      -0.071979      43.064960 0.46045419E+03  0.10878426E+05                                10.587304                            7.066120       0.095067       2.028922                    0.999419      27.707281      77.419522       0.637558       0.406637      -1.080721       0.037821      -0.006822      -0.015166       0.041315       0.000570       0.011335       0.005649       0.008887       0.073478      -0.017583      -0.011172       0.028754             14.616538      28.013533      -3.101384      -0.858276       6.495630       1.202718       9.340452          -0.000001
          103              C      19.020379      12.192086      14.191532      -0.223349      36.855740 0.50911935E+03  0.12450506E+05                                 9.662663                            7.556772      -0.022075       1.960340                    0.998912      30.943024      90.706548       0.595463       0.420615      -1.061609       0.038444      -0.015402      -0.004951       0.041710       0.007997      -0.007331       0.018795      -0.005958      -0.041231      -0.027531       0.006483       0.021048             11.475976      11.636960      -1.999479      -3.336901      14.405707       4.418241       8.385260           0.000002
          104              C      13.184356       1.663720      15.288017      -0.052278      38.375416 0.41420952E+03  0.95542299E+04                                 9.842134                            6.717204       0.024189       2.015126                    0.999305      27.056291      75.313928       0.650043       0.408496      -1.076789      -0.046628       0.018613       0.007978       0.050835       0.007635       0.001999      -0.002251       0.008661       0.018514      -0.012334       0.005412       0.006922             13.237952      24.100805      -2.895943       0.092768       5.982810      -0.997592       9.630240          -0.000001
          105              C      11.059553       1.813203      16.417983      -0.229374      38.191835 0.49567000E+03  0.12094119E+05                                 9.996540                            7.526561      -0.133912       1.923242                    0.998220      31.156480      92.556315       0.585724       0.428580      -1.051979       0.028532      -0.031326       0.020026       0.046866       0.005947      -0.027789       0.004441       0.025978       0.002495      -0.025871      -0.009304       0.035174             12.236335      17.829088      -3.723602       0.993383       7.309149      -1.919833      11.570769           0.000000
          106              C      14.986694      12.971678      14.425895      -0.239487      34.649261 0.45743511E+03  0.10899769E+05                                 9.211223                            7.133262       0.087073       1.989987                    0.999512      30.529220      88.567019       0.616226       0.417136      -1.062976      -0.033665       0.020051      -0.021648       0.044766       0.005463      -0.024015       0.005174      -0.007893       0.072498      -0.029629      -0.005887       0.035515             10.860756      17.519177      -3.624728       0.290926       6.429516       0.839193       8.633575           0.000001
          107              C       8.117707       5.283735      13.208043      -0.078332      30.616992 0.39288785E+03  0.90629721E+04                                 8.643213                            6.714774      -0.128935       1.935785                    0.999655      29.032165      84.397309       0.616991       0.430354      -1.048835       0.005214      -0.025639       0.029283       0.039268       0.021625      -0.011970       0.004843      -0.023055       0.021598      -0.032239       0.010959       0.021280             10.184012      11.676869      -3.314878       3.833806      10.537772      -3.987857       8.337395          -0.000000
          108              C      19.617163      11.144676      13.457054      -0.070713      31.239189 0.39635546E+03  0.91741508E+04                                 8.790341                            6.757775      -0.083505       1.950805                    0.999716      29.096913      85.064871       0.612451       0.432070      -1.046526      -0.028411       0.006595       0.029041       0.041159       0.006505      -0.001132      -0.020132       0.042017       0.034409      -0.035991       0.013827       0.022164             10.530040       9.178303      -2.043238      -2.452190      13.818132       5.355832       8.593685           0.000002
          109              C      13.884093      13.751379      16.775805      -0.079317      34.030462 0.43051409E+03  0.10139251E+05                                 9.272613                            7.012665      -0.037085       1.958608                    0.999674      29.531167      86.149950       0.607124       0.428361      -1.052262       0.026820      -0.007980      -0.022832       0.036115       0.008911      -0.016824       0.003100      -0.027297       0.062103      -0.032135       0.005809       0.026326             11.311740      19.135137      -2.006792       1.488625       5.896967       0.958587       8.903116          -0.000001
          110              C      17.797965       9.801571      13.643289      -0.073233      31.644758 0.41740076E+03  0.97487045E+04                                 8.817954                            6.896660      -0.036914       1.962515                    0.999615      29.125523      84.443425       0.613701       0.427322      -1.053547       0.005714       0.037497       0.030332       0.048567       0.027530       0.009348      -0.004655      -0.013879      -0.008958      -0.030689       0.000667       0.030022             10.438151      10.306552      -3.138863      -4.114910      11.925571       4.337957       9.082331          -0.000000
          111              C      11.258460       2.272814      14.013667      -0.236651      35.622204 0.47547191E+03  0.11402964E+05                                 9.323192                            7.237356       0.180799       2.019544                    0.999747      30.557149      88.007369       0.618225       0.413111      -1.068981       0.030487      -0.010821      -0.025570       0.041235      -0.000669       0.012449      -0.009120       0.022869       0.076486      -0.025910      -0.005843       0.031753             10.958663      17.168167      -3.783088       0.372105       6.618646      -1.121637       9.089176           0.000000
          112              C       7.116555       2.996589      14.204087      -0.199798      34.521514 0.44642265E+03  0.10632780E+05                                 9.358845                            7.147753      -0.148637       1.926032                    0.998397      30.418502      89.873467       0.599213       0.429165      -1.049490      -0.035600       0.021508      -0.008765       0.042507       0.013893      -0.010949      -0.005036      -0.032632       0.016494      -0.026570       0.003402       0.023168             11.279506      13.337974      -3.130146       3.398595      12.628627      -4.250711       7.871916           0.000002
          113              C      12.584738       1.957956      14.137126      -0.083934      31.751201 0.38600347E+03  0.88385559E+04                                 8.761366                            6.594992       0.005472       1.975758                    0.999717      28.758641      82.487728       0.633064       0.422541      -1.056790      -0.029077       0.002725       0.010808       0.031141       0.016448      -0.015450       0.006111      -0.029755       0.048131      -0.035543       0.014099       0.021444             10.451843      16.923945      -2.925713       1.626070       5.748018      -1.139475       8.683565          -0.000001
          114              C      13.634473      13.214143      14.457283      -0.060087      32.650533 0.41450321E+03  0.96293989E+04                                 8.897395                            6.822180       0.036411       1.985783                    0.999632      28.746981      82.150020       0.626160       0.421066      -1.061259       0.022067       0.006649       0.020352       0.030747       0.010322       0.008573       0.001829      -0.008956       0.062731      -0.022614      -0.000851       0.023465             10.487478      17.084467      -2.588651      -1.048697       5.871724       1.284328       8.506243          -0.000001
          115              C       6.823544       5.000623      12.990420      -0.063203      37.019837 0.44139999E+03  0.10357850E+05                                 9.715859                            6.998742       0.018912       2.012251                    0.999354      27.483201      77.487181       0.627234       0.416140      -1.070433       0.021578      -0.025740       0.036532       0.049626       0.004201      -0.000579      -0.000022       0.003231      -0.042724      -0.014256       0.002625       0.011631             12.692009      12.741440      -4.164938       5.366516      13.411656      -6.784409      11.922932           0.000001
          116              C      12.442076       1.562584      16.474481      -0.066544      33.838290 0.43031587E+03  0.10132421E+05                                 9.250910                            7.032040      -0.050074       1.959773                    0.999585      29.285837      85.397755       0.603634       0.430930      -1.050794      -0.020436       0.001702      -0.015608       0.025770       0.008509       0.010912      -0.005435      -0.013575       0.025445      -0.020290       0.006641       0.013649             11.159242      17.924241      -2.110980      -1.251529       5.882146      -0.934373       9.671338          -0.000001
          117              C      15.766417      13.035594      15.551676       0.295328      30.338671 0.34802013E+03  0.77644718E+04                                 8.770687                            6.434321      -0.019798       2.018508                    0.999532      24.908624      70.503780       0.615412       0.446100      -1.042638       0.064969       0.003598      -0.006855       0.065429      -0.018002      -0.003709       0.005075       0.059549      -0.083730      -0.029893      -0.019173       0.049066             11.080167      16.096432      -5.124541      -1.713899       7.685530       2.328123       9.458537           0.000001
          118              C       8.447096       3.262170      14.400785       0.276579      31.541760 0.36951888E+03  0.83519593E+04                                 8.992470                            6.620208      -0.026327       2.016573                    0.999799      25.197289      71.320881       0.609279       0.444772      -1.045493       0.031464      -0.042996       0.054875       0.076485      -0.038047       0.022053      -0.035566      -0.001020      -0.056071      -0.043085      -0.023943       0.067027             11.606659      14.636239      -5.009389       4.167108      12.424137      -4.352010       7.759601           0.000001
          119              C      19.059762      10.027004      13.092954      -0.058878      36.506815 0.41869672E+03  0.97136130E+04                                 9.635321                            6.828402      -0.009031       2.008604                    0.999262      27.246065      76.829297       0.632201       0.417609      -1.067578      -0.009979       0.026237       0.018682       0.033720       0.008465      -0.004550      -0.005283       0.027544       0.002468      -0.017435      -0.000363       0.017798             12.691198      10.383841      -3.328315      -4.782259      15.156031       7.590679      12.533722           0.000001
          120              C      11.593899      13.903982      15.857185       0.623312      25.535139 0.26319211E+03  0.55203341E+04                                 8.154160                            5.809994      -0.173099       1.998653                    0.999521      22.410862      63.154535       0.607161       0.480961      -1.014954      -0.063924       0.004249      -0.005296       0.064283       0.038665       0.015217      -0.013058      -0.166426      -0.055662      -0.087072      -0.014717       0.101790             10.704254      19.938188      -1.731505      -0.932058       5.113152       0.617155       7.061421           0.000000
          121              C      15.247707      13.528493      16.750695      -0.203458      37.274478 0.48164089E+03  0.11656679E+05                                 9.823955                            7.410555      -0.099360       1.942713                    0.997848      30.531486      90.051759       0.591896       0.427572      -1.053599      -0.024890       0.030706       0.024617       0.046565       0.005815       0.011084      -0.010744       0.019402       0.007529      -0.020851       0.003728       0.017123             11.938590      16.993896      -3.228836      -0.396863       7.427053       2.498265      11.394820           0.000000
          122              C      17.689142      11.874397      14.656073       0.290480      29.570996 0.35367891E+03  0.79284254E+04                                 8.646960                            6.500180      -0.121373       1.986679                    0.999714      25.156116      71.545689       0.609896       0.447995      -1.040770      -0.020921       0.038151       0.046817       0.063914      -0.036594      -0.018931       0.033575      -0.005524      -0.028173      -0.038767      -0.022705       0.061472             10.932701      12.162958      -4.139575      -3.912133      13.120744       4.157245       7.514401           0.000001
          123              C      19.699085       9.017364      12.199444       0.651384      20.455036 0.22363175E+03  0.45286454E+04                                 7.145502                            5.434360      -0.115219       2.040569                    0.999401      21.582046      60.860869       0.610768       0.495216      -1.001955       0.028500      -0.031154      -0.039060       0.057519      -0.011668       0.063929      -0.076607       0.025550       0.080015      -0.091502      -0.021398       0.112900              8.882970       6.962467      -1.612719      -2.638811      10.165035       4.713580       9.521410           0.000001
          124              C       6.320846       3.852118      13.557495      -0.072972      30.695092 0.39240788E+03  0.90489440E+04                                 8.664246                            6.706502       0.004043       1.985694                    0.999632      28.728745      83.495882       0.617960       0.429819      -1.049183       0.028217      -0.002660       0.021754       0.035728       0.018010      -0.005106       0.013874       0.020883       0.001741      -0.028453       0.007516       0.020937             10.308321      10.583565      -2.751882       2.563766      12.093428      -4.816832       8.247970           0.000002
          125              C      17.109146      10.721371      14.415432      -0.239085      32.604762 0.43989690E+03  0.10413122E+05                                 8.914411                            7.032538      -0.037947       1.954148                    0.999275      30.511586      89.150248       0.613722       0.421604      -1.056768      -0.000071      -0.055145      -0.013140       0.056689       0.008768      -0.012967      -0.008632       0.033130      -0.019626      -0.019187      -0.009113       0.028300             10.523858      10.108528      -3.415967      -3.362069      13.310974       4.420402       8.152073          -0.000001
          126              C       8.955064       4.474687      13.904855      -0.227126      33.578972 0.45749340E+03  0.10894176E+05                                 8.996118                            7.110916       0.077018       1.989769                    0.999669      30.453777      88.126039       0.620582       0.414474      -1.065395      -0.013615       0.046030      -0.013885       0.049969       0.021405       0.004390       0.006458       0.041908      -0.051561      -0.024211      -0.015099       0.039311             10.554620      11.625215      -3.685183       3.321531      11.979845      -4.267881       8.058800          -0.000000
          127              C       5.996204       5.891226      12.071800       0.661008      19.141390 0.21356280E+03  0.42773593E+04                                 6.838398                            5.313968      -0.073574       2.057856                    0.999546      21.336773      59.936517       0.616755       0.495842      -1.001137      -0.022837       0.039630      -0.037481       0.059135       0.000580      -0.057015       0.081039      -0.031005       0.141700      -0.092561      -0.026564       0.119125              8.318351       8.520297      -1.968341       3.317613       8.026229      -3.419308       8.408527           0.000001
          128              C      14.605625       1.323094      15.248259       0.624885      24.627660 0.25372653E+03  0.52675774E+04                                 7.946429                            5.685843      -0.074999       2.035970                    0.999629      22.042136      61.579816       0.617456       0.477810      -1.017726       0.066137      -0.009239       0.005274       0.066988       0.036733       0.015689       0.011453      -0.173850      -0.060382      -0.086916      -0.019156       0.106072             10.430976      19.475036      -1.811394      -0.314417       5.015442      -0.420519       6.802450           0.000000
          129              C       6.201698       7.556743       4.779336       0.296763      30.940527 0.35211559E+03  0.78791916E+04                                 8.876080                            6.474430      -0.021909       2.015305                    0.999558      25.059976      71.047471       0.613141       0.446426      -1.042404      -0.038700      -0.052002       0.005482       0.065053       0.017866      -0.006648      -0.001591      -0.072390      -0.076321      -0.032799      -0.020406       0.053204             11.287165       5.405378       1.686844      -0.737759      19.047421       2.530001       9.408696           0.000001
          130              C      17.396536       4.110774       5.214582      -0.071979      43.064950 0.46045387E+03  0.10878417E+05                                10.587301                            7.066117       0.095067       2.028922                    0.999419      27.707282      77.419525       0.637558       0.406637      -1.080721       0.012641       0.036293      -0.015166       0.041315       0.004098       0.010489       0.007097      -0.003620       0.073478      -0.017583      -0.011172       0.028754             14.616535       9.035978       7.604485       0.625822      25.473174      -1.338475       9.340453          -0.000001
          131              C      19.100664      10.071203       3.728887      -0.223349      36.855747 0.50911950E+03  0.12450510E+05                                 9.662664                            7.556773      -0.022075       1.960340                    0.998912      30.943025      90.706550       0.595462       0.420615      -1.061609       0.005475       0.041051      -0.004951       0.041710       0.001586       0.012768      -0.015620       0.016770      -0.041231      -0.027531       0.006483       0.021048             11.475978      12.025966      -2.218929       2.208586      14.016705      -5.077197       8.385263           0.000002
          132              C       7.063324      10.161244       4.825372      -0.052278      38.375420 0.41420958E+03  0.95542313E+04                                 9.842135                            6.717204       0.024189       2.015126                    0.999305      27.056291      75.313925       0.650043       0.408496      -1.076789      -0.006699      -0.049756       0.007978       0.050835       0.007655      -0.000979       0.002847       0.008590       0.018514      -0.012334       0.005412       0.006922             13.237953       7.878203       6.255773      -0.823290      22.205417       0.570954       9.630239          -0.000001
          133              C       6.149515       8.237164       5.955338      -0.229374      38.191833 0.49566982E+03  0.12094113E+05                                 9.996540                            7.526559      -0.133912       1.923242                    0.998220      31.156481      92.556316       0.585724       0.428580      -1.051979      -0.013265       0.040242       0.020026       0.046866       0.014192      -0.009786      -0.026385      -0.003255       0.002495      -0.025871      -0.009303       0.035174             12.236335       6.661862       2.576204      -1.184018      18.476380       1.808498      11.570763           0.000000
          134              C      17.797745       6.174951       3.963250      -0.239487      34.649251 0.45743519E+03  0.10899772E+05                                 9.211222                            7.133263       0.087073       1.989987                    0.999512      30.529221      88.567023       0.616226       0.417136      -1.062976       0.000923      -0.039173      -0.021648       0.044766      -0.000552      -0.007293      -0.023459       0.013434       0.072498      -0.029629      -0.005887       0.035515             10.860754       6.004393       2.871142       0.873853      17.944293      -0.158943       8.633575           0.000001
          135              C       7.726782       3.969696       2.745398      -0.078332      30.616977 0.39288776E+03  0.90629693E+04                                 8.643209                            6.714773      -0.128934       1.935785                    0.999655      29.032162      84.397293       0.616991       0.430354      -1.048835      -0.019768       0.017139       0.029283       0.039268       0.001318      -0.001663      -0.012805       0.048941       0.021598      -0.032239       0.010960       0.021280             10.184006       7.975615      -1.226873      -1.589581      14.239014       5.298513       8.337390          -0.000000
          136              C      18.481629      11.105618       2.994409      -0.070713      31.239213 0.39635584E+03  0.91741613E+04                                 8.790345                            6.757779      -0.083505       1.950805                    0.999716      29.096908      85.064847       0.612451       0.432070      -1.046526      -0.008216      -0.027986       0.029041       0.041159       0.021345      -0.018090       0.008906      -0.010595       0.034409      -0.035991       0.013826       0.022165             10.530048      10.949230      -3.042278       3.459895      12.047219      -4.767326       8.593694           0.000002
          137              C      17.935085       4.831521       6.313160      -0.079317      34.030448 0.43051379E+03  0.10139243E+05                                 9.272610                            7.012662      -0.037083       1.958608                    0.999674      29.531169      86.149958       0.607124       0.428361      -1.052262       0.006227       0.027280      -0.022832       0.036114      -0.007073      -0.005566      -0.016176       0.029371       0.062104      -0.032135       0.005809       0.026326             11.311737       7.375297       4.627326       1.566321      17.656799       0.825551       8.903116          -0.000001
          138              C      16.417981      10.181080       3.180644      -0.073233      31.644732 0.41740029E+03  0.97486912E+04                                 8.817949                            6.896656      -0.036913       1.962516                    0.999615      29.125521      84.443413       0.613701       0.427322      -1.053547       0.035467      -0.013447       0.030332       0.048567       0.008298       0.000539       0.010429       0.054302      -0.008958      -0.030689       0.000667       0.030022             10.438145       8.848202      -2.316157       1.756386      13.383907      -5.715366       9.082325          -0.000000
          139              C       6.647552       8.184579       3.551022      -0.236651      35.622207 0.47547196E+03  0.11402966E+05                                 9.323192                            7.237356       0.180799       2.019544                    0.999747      30.557150      88.007371       0.618225       0.413111      -1.068981       0.005555       0.031870      -0.025570       0.041235       0.009441      -0.001826       0.015324      -0.012972       0.076486      -0.025910      -0.005843       0.031753             10.958663       5.927589       2.558100      -0.794078      17.859224       0.875198       9.089175           0.000000
          140              C       5.242846       4.221496       3.741442      -0.199798      34.521516 0.44642249E+03  0.10632775E+05                                 9.358845                            7.147751      -0.148637       1.926032                    0.998397      30.418502      89.873471       0.599213       0.429165      -1.049490       0.001241      -0.041575      -0.008765       0.042507      -0.006780      -0.009766      -0.007062       0.040659       0.016494      -0.026570       0.003402       0.023168             11.279506      10.120837      -1.315248      -2.032359      15.845766       5.048616       7.871916           0.000002
          141              C       7.024977       9.494426       3.674481      -0.083934      31.751202 0.38600350E+03  0.88385566E+04                                 8.761366                            6.594993       0.005472       1.975758                    0.999717      28.758641      82.487728       0.633064       0.422541      -1.056790      -0.011913      -0.026665       0.010808       0.031141      -0.004227      -0.002269      -0.016459       0.043544       0.048131      -0.035543       0.014099       0.021444             10.451843       5.941999       3.269570      -0.193489      16.729966       1.976123       8.683563          -0.000001
          142              C      17.344522       4.878077       3.994638      -0.060087      32.650527 0.41450318E+03  0.96293975E+04                                 8.897393                            6.822179       0.036411       1.985783                    0.999632      28.746972      82.149976       0.626160       0.421065      -1.061260       0.016634       0.015952       0.020352       0.030747       0.001505       0.005805       0.006568       0.022300       0.062731      -0.022614      -0.000851       0.023465             10.487476       6.363078       3.459639       0.603339      16.593106      -1.544427       8.506243          -0.000001
          143              C       6.844324       2.981628       2.527775      -0.063203      37.019818 0.44139961E+03  0.10357838E+05                                 9.715855                            6.998739       0.018912       2.012252                    0.999354      27.483199      77.487170       0.627235       0.416139      -1.070433      -0.011816       0.031440       0.036532       0.049626       0.003555      -0.000304      -0.000494       0.005521      -0.042724      -0.014256       0.002625       0.011631             12.692003       9.685150      -2.440784      -3.272207      16.467933       8.007515      11.922926           0.000001
          144              C       6.610524       9.564435       6.011836      -0.066544      33.838275 0.43031555E+03  0.10132412E+05                                 9.250907                            7.032037      -0.050074       1.959773                    0.999585      29.285836      85.397752       0.603634       0.430930      -1.050794      -0.008559      -0.018635      -0.015608       0.025770      -0.001409       0.000628       0.012174       0.021587       0.025445      -0.020290       0.006641       0.013649             11.159239       6.982551       4.061592      -1.428735      16.823831      -0.630944       9.671335          -0.000001
          145              C      18.236524       6.822659       5.089031       0.295328      30.338678 0.34802026E+03  0.77644753E+04                                 8.770689                            6.434322      -0.019798       2.018508                    0.999532      24.908625      70.503783       0.615412       0.446100      -1.042638       0.035056       0.054818      -0.006855       0.065429       0.016173       0.002598      -0.005724      -0.061612      -0.083730      -0.029893      -0.019173       0.049066             11.080169       5.330047       0.949136       1.185608      18.451925      -2.636656       9.458536           0.000001
          146              C       6.127908       5.249861       3.938140       0.276579      31.541752 0.36951895E+03  0.83519611E+04                                 8.992468                            6.620208      -0.026327       2.016573                    0.999799      25.197290      71.320885       0.609279       0.444772      -1.045493      -0.021988       0.048530       0.054875       0.076485      -0.020113      -0.020141       0.036682      -0.064600      -0.056071      -0.043084      -0.023943       0.067027             11.606656       8.670714      -1.644029      -1.742978      18.389657       5.767733       7.759598           0.000001
          147              C      17.234299      11.169298       2.630309      -0.058878      36.506807 0.41869664E+03  0.97136103E+04                                 9.635320                            6.828401      -0.009030       2.008604                    0.999262      27.246061      76.829278       0.632201       0.417609      -1.067578       0.017949      -0.021583       0.018682       0.033720       0.016165      -0.006837      -0.001367       0.000245       0.002468      -0.017435      -0.000364       0.017798             12.691197      11.155282      -3.763507       4.261498      14.384586      -7.894810      12.533723           0.000001
          148              C      16.942730       2.761859       5.394540       0.623312      25.535153 0.26319211E+03  0.55203342E+04                                 8.154164                            5.809994      -0.173099       1.998653                    0.999521      22.410862      63.154539       0.607161       0.480961      -1.014954      -0.027707      -0.057763      -0.005296       0.064283      -0.051225      -0.003896       0.019670       0.152255      -0.055662      -0.087072      -0.014717       0.101790             10.704261       7.210196       5.448789       0.079563      17.841165      -1.115024       7.061421          -0.000000
          149              C      18.410959       6.128697       6.288050      -0.203458      37.274512 0.48164139E+03  0.11656694E+05                                 9.823962                            7.410559      -0.099361       1.942713                    0.997848      30.531489      90.051773       0.591896       0.427572      -1.053599       0.014514      -0.036765       0.024617       0.046565       0.011310      -0.003912       0.014933      -0.000081       0.007528      -0.020851       0.003728       0.017123             11.938599       6.973143       2.424215       1.980911      17.447835      -1.573158      11.394818           0.000000
          150              C      18.169875       9.067833       4.193428       0.290480      29.570997 0.35367895E+03  0.79284264E+04                                 8.646960                            6.500180      -0.121373       1.986679                    0.999714      25.156117      71.545691       0.609896       0.447995      -1.040770       0.022949      -0.036966       0.046817       0.063914      -0.021289       0.019942      -0.032985      -0.059784      -0.028173      -0.038767      -0.022705       0.061472             10.932701       9.346518      -2.550726       1.698629      15.937184      -5.449968       7.514402           0.000001
          151              C      16.669062      12.222206       1.736799       0.651384      20.455000 0.22363136E+03  0.45286358E+04                                 7.145491                            5.434353      -0.115219       2.040569                    0.999401      21.582045      60.860863       0.610769       0.495216      -1.001955      -0.013131       0.040130      -0.039060       0.057519       0.004900      -0.035312       0.093320      -0.033187       0.080015      -0.091502      -0.021398       0.112900              8.882956       8.011570      -2.204556       2.808808       9.115904      -4.614284       9.521392           0.000001
          152              C       5.597019       3.108103       3.094850      -0.072972      30.695125 0.39240813E+03  0.90489510E+04                                 8.664252                            6.706504       0.004043       1.985694                    0.999632      28.728744      83.495876       0.617960       0.429819      -1.049183       0.011547       0.025883       0.021754       0.035728       0.018251       0.009575      -0.011264       0.020030       0.001741      -0.028453       0.007516       0.020937             10.308330       9.373639      -2.069322      -2.935623      13.303373       4.599672       8.247978           0.000002
          153              C      16.880651       9.129205       3.952787      -0.239085      32.604771 0.43989711E+03  0.10413128E+05                                 8.914413                            7.032539      -0.037947       1.954148                    0.999275      30.511584      89.150234       0.613722       0.421604      -1.056768      -0.048065       0.027033      -0.013140       0.056689       0.018712      -0.013889      -0.007053      -0.002125      -0.019626      -0.019186      -0.009113       0.028300             10.523861       9.614176      -3.137087       2.198099      13.805332      -5.100181       8.152074          -0.000001
          154              C       7.433557       5.096525       3.442210      -0.227126      33.578939 0.45749306E+03  0.10894166E+05                                 8.996112                            7.110913       0.077013       1.989768                    0.999669      30.453767      88.125995       0.620582       0.414474      -1.065395       0.033401      -0.034475      -0.013885       0.049969       0.029004       0.007781       0.000651       0.014967      -0.051559      -0.024211      -0.015099       0.039310             10.554609       8.740129      -2.057605      -2.085169      14.864908       4.989924       8.058792          -0.000001
          155              C       7.213504       1.823452       1.609155       0.661008      19.141398 0.21356293E+03  0.42773623E+04                                 6.838401                            5.313970      -0.073574       2.057856                    0.999546      21.336771      59.936509       0.616755       0.495842      -1.001137       0.023296      -0.039362      -0.037481       0.059135      -0.012968       0.042569      -0.089476       0.017028       0.141700      -0.092561      -0.026564       0.119125              8.318355       6.460837      -0.806533      -1.348025      10.085696       4.569583       8.408531           0.000001
          156              C       7.464978      11.566486       4.785614       0.624885      24.627658 0.25372650E+03  0.52675767E+04                                 7.946429                            5.685843      -0.074999       2.035970                    0.999629      22.042135      61.579815       0.617456       0.477810      -1.017726       0.024449       0.062143       0.005274       0.066988      -0.055401       0.017684       0.008037       0.152787      -0.060382      -0.086916      -0.019156       0.106072             10.430976       6.955884       5.251079      -0.520742      17.534594      -0.067224       6.802450           0.000000
          157              C      14.810792      12.584589       5.683309       0.296763      30.940521 0.35211550E+03  0.78791893E+04                                 8.876079                            6.474429      -0.021909       2.015305                    0.999558      25.059976      71.047472       0.613141       0.446426      -1.042404       0.064307       0.008156      -0.005482       0.065053      -0.021739      -0.004653      -0.005009       0.068021      -0.076321      -0.032799      -0.020406       0.053205             11.287163      17.197744      -4.965627       1.841055       7.255049      -1.885659       9.408697           0.000001
          158              C      12.311627       1.141107       5.248063      -0.071979      43.064963 0.46045422E+03  0.10878427E+05                                10.587304                            7.066120       0.095067       2.028922                    0.999419      27.707282      77.419527       0.637558       0.406637      -1.080721      -0.037821       0.006822       0.015166       0.041315       0.000570       0.011335       0.005649       0.008887       0.073478      -0.017583      -0.011172       0.028754             14.616540      28.013536      -3.101384      -0.858276       6.495630       1.202718       9.340453          -0.000001
          159              C       6.282982       2.585475       6.733758      -0.223349      36.855740 0.50911935E+03  0.12450506E+05                                 9.662663                            7.556772      -0.022075       1.960340                    0.998912      30.943024      90.706548       0.595463       0.420615      -1.061609      -0.038444       0.015402       0.004951       0.041710       0.007997      -0.007331       0.018795      -0.005958      -0.041231      -0.027531       0.006483       0.021048             11.475976      11.636960      -1.999479      -3.336901      14.405707       4.418241       8.385260           0.000002
          160              C      12.119005      13.113841       5.637273      -0.052278      38.375415 0.41420952E+03  0.95542298E+04                                 9.842134                            6.717203       0.024189       2.015126                    0.999305      27.056291      75.313926       0.650043       0.408496      -1.076789       0.046628      -0.018613      -0.007978       0.050835       0.007635       0.001999      -0.002251       0.008661       0.018514      -0.012334       0.005412       0.006922             13.237951      24.100804      -2.895943       0.092768       5.982810      -0.997592       9.630240          -0.000001
          161              C      14.243808      12.964358       4.507307      -0.229374      38.191835 0.49567000E+03  0.12094118E+05                                 9.996540                            7.526561      -0.133912       1.923242                    0.998220      31.156480      92.556313       0.585724       0.428580      -1.051979      -0.028532       0.031326      -0.020026       0.046866       0.005947      -0.027789       0.004441       0.025978       0.002495      -0.025871      -0.009304       0.035174             12.236335      17.829087      -3.723602       0.993383       7.309149      -1.919833      11.570768           0.000000
          162              C      10.316667       1.805883       6.499395      -0.239487      34.649263 0.45743514E+03  0.10899770E+05                                 9.211223                            7.133262       0.087073       1.989987                    0.999512      30.529221      88.567024       0.616226       0.417136      -1.062976       0.033665      -0.020051       0.021648       0.044766       0.005463      -0.024015       0.005174      -0.007893       0.072498      -0.029629      -0.005887       0.035515             10.860756      17.519178      -3.624728       0.290926       6.429516       0.839193       8.633575           0.000001
          163              C      17.185654       9.493826       7.717247      -0.078332      30.616989 0.39288781E+03  0.90629709E+04                                 8.643212                            6.714773      -0.128935       1.935785                    0.999655      29.032163      84.397301       0.616991       0.430354      -1.048835      -0.005214       0.025639      -0.029283       0.039268       0.021625      -0.011970       0.004843      -0.023055       0.021598      -0.032239       0.010960       0.021280             10.184012      11.676869      -3.314878       3.833806      10.537772      -3.987857       8.337395          -0.000000
          164              C       5.686198       3.632885       7.468236      -0.070713      31.239187 0.39635542E+03  0.91741497E+04                                 8.790341                            6.757775      -0.083505       1.950805                    0.999716      29.096912      85.064866       0.612451       0.432070      -1.046526       0.028411      -0.006595      -0.029041       0.041159       0.006505      -0.001132      -0.020132       0.042017       0.034409      -0.035991       0.013827       0.022164             10.530040       9.178303      -2.043238      -2.452190      13.818131       5.355832       8.593685           0.000002
          165              C      11.419268       1.026182       4.149485      -0.079317      34.030463 0.43051410E+03  0.10139252E+05                                 9.272613                            7.012665      -0.037085       1.958608                    0.999674      29.531167      86.149953       0.607124       0.428361      -1.052262      -0.026820       0.007980       0.022832       0.036114       0.008911      -0.016824       0.003100      -0.027297       0.062103      -0.032135       0.005809       0.026326             11.311741      19.135138      -2.006792       1.488625       5.896967       0.958587       8.903117          -0.000001
          166              C       7.505396       4.975990       7.282001      -0.073233      31.644758 0.41740076E+03  0.97487044E+04                                 8.817954                            6.896660      -0.036914       1.962515                    0.999615      29.125522      84.443419       0.613701       0.427322      -1.053547      -0.005714      -0.037497      -0.030332       0.048567       0.027530       0.009348      -0.004655      -0.013879      -0.008958      -0.030689       0.000667       0.030022             10.438151      10.306552      -3.138864      -4.114910      11.925570       4.337956       9.082331          -0.000000
          167              C      14.044901      12.504747       6.911623      -0.236651      35.622204 0.47547191E+03  0.11402964E+05                                 9.323191                            7.237356       0.180799       2.019544                    0.999747      30.557149      88.007366       0.618226       0.413111      -1.068981      -0.030487       0.010821       0.025570       0.041235      -0.000669       0.012449      -0.009120       0.022869       0.076486      -0.025910      -0.005843       0.031753             10.958663      17.168167      -3.783087       0.372104       6.618645      -1.121637       9.089176           0.000000
          168              C      18.186806      11.780972       6.721203      -0.199798      34.521513 0.44642263E+03  0.10632779E+05                                 9.358845                            7.147753      -0.148637       1.926032                    0.998397      30.418501      89.873465       0.599213       0.429165      -1.049490       0.035600      -0.021508       0.008765       0.042507       0.013893      -0.010949      -0.005036      -0.032632       0.016494      -0.026570       0.003402       0.023168             11.279505      13.337974      -3.130146       3.398595      12.628627      -4.250711       7.871916           0.000002
          169              C      12.718623      12.819605       6.788164      -0.083934      31.751201 0.38600347E+03  0.88385558E+04                                 8.761366                            6.594992       0.005472       1.975758                    0.999717      28.758641      82.487727       0.633064       0.422541      -1.056790       0.029077      -0.002725      -0.010808       0.031141       0.016448      -0.015450       0.006111      -0.029755       0.048131      -0.035543       0.014099       0.021444             10.451842      16.923944      -2.925713       1.626069       5.748018      -1.139475       8.683565          -0.000001
          170              C      11.668888       1.563418       6.468007      -0.060087      32.650537 0.41450325E+03  0.96294003E+04                                 8.897397                            6.822181       0.036410       1.985783                    0.999632      28.746983      82.150032       0.626160       0.421066      -1.061259      -0.022067      -0.006649      -0.020352       0.030747       0.010322       0.008573       0.001829      -0.008956       0.062731      -0.022614      -0.000851       0.023465             10.487480      17.084470      -2.588652      -1.048697       5.871725       1.284328       8.506244          -0.000001
          171              C      18.479817       9.776938       7.934870      -0.063203      37.019833 0.44139994E+03  0.10357848E+05                                 9.715859                            6.998742       0.018912       2.012252                    0.999354      27.483199      77.487175       0.627234       0.416140      -1.070433      -0.021578       0.025740      -0.036532       0.049626       0.004201      -0.000579      -0.000022       0.003231      -0.042724      -0.014256       0.002625       0.011631             12.692008      12.741439      -4.164937       5.366516      13.411655      -6.784409      11.922931           0.000001
          172              C      12.861285      13.214977       4.450809      -0.066544      33.838288 0.43031584E+03  0.10132421E+05                                 9.250910                            7.032040      -0.050074       1.959773                    0.999585      29.285836      85.397752       0.603634       0.430930      -1.050794       0.020436      -0.001702       0.015608       0.025770       0.008509       0.010912      -0.005435      -0.013575       0.025445      -0.020290       0.006641       0.013649             11.159242      17.924241      -2.110980      -1.251530       5.882146      -0.934373       9.671338          -0.000001
          173              C       9.536944       1.741967       5.373614       0.295328      30.338673 0.34802015E+03  0.77644724E+04                                 8.770687                            6.434321      -0.019798       2.018508                    0.999532      24.908625      70.503781       0.615412       0.446100      -1.042638      -0.064969      -0.003598       0.006855       0.065429      -0.018002      -0.003709       0.005075       0.059549      -0.083730      -0.029893      -0.019173       0.049066             11.080167      16.096432      -5.124541      -1.713899       7.685530       2.328123       9.458537           0.000001
          174              C      16.856265      11.515391       6.524505       0.276579      31.541760 0.36951889E+03  0.83519593E+04                                 8.992469                            6.620208      -0.026327       2.016573                    0.999799      25.197289      71.320879       0.609279       0.444772      -1.045493      -0.031464       0.042996      -0.054875       0.076485      -0.038047       0.022053      -0.035566      -0.001020      -0.056071      -0.043085      -0.023943       0.067027             11.606659      14.636239      -5.009389       4.167107      12.424136      -4.352009       7.759601           0.000001
          175              C       6.243599       4.750557       7.832336      -0.058878      36.506813 0.41869670E+03  0.97136122E+04                                 9.635321                            6.828401      -0.009031       2.008604                    0.999262      27.246064      76.829291       0.632201       0.417609      -1.067578       0.009979      -0.026237      -0.018682       0.033720       0.008465      -0.004550      -0.005283       0.027544       0.002468      -0.017435      -0.000364       0.017798             12.691197      10.383840      -3.328315      -4.782258      15.156030       7.590678      12.533721           0.000001
          176              C      13.709462       0.873579       5.068105       0.623312      25.535138 0.26319210E+03  0.55203339E+04                                 8.154161                            5.809994      -0.173099       1.998653                    0.999521      22.410862      63.154538       0.607161       0.480961      -1.014954       0.063924      -0.004249       0.005296       0.064283       0.038665       0.015217      -0.013058      -0.166426      -0.055662      -0.087072      -0.014717       0.101790             10.704254      19.938189      -1.731505      -0.932058       5.113153       0.617155       7.061422           0.000000
          177              C      10.055654       1.249068       4.174595      -0.203458      37.274479 0.48164092E+03  0.11656680E+05                                 9.823956                            7.410555      -0.099360       1.942713                    0.997848      30.531486      90.051760       0.591896       0.427572      -1.053599       0.024890      -0.030706      -0.024617       0.046565       0.005814       0.011084      -0.010744       0.019402       0.007529      -0.020851       0.003728       0.017123             11.938590      16.993897      -3.228837      -0.396863       7.427053       2.498265      11.394820           0.000000
          178              C       7.614219       2.903164       6.269217       0.290480      29.570996 0.35367891E+03  0.79284254E+04                                 8.646960                            6.500180      -0.121373       1.986679                    0.999714      25.156116      71.545689       0.609896       0.447995      -1.040770       0.020921      -0.038151      -0.046817       0.063914      -0.036594      -0.018931       0.033575      -0.005524      -0.028173      -0.038767      -0.022705       0.061472             10.932701      12.162958      -4.139575      -3.912133      13.120744       4.157245       7.514401           0.000001
          179              C       5.604276       5.760197       8.725846       0.651384      20.455036 0.22363176E+03  0.45286455E+04                                 7.145502                            5.434360      -0.115219       2.040569                    0.999401      21.582046      60.860870       0.610768       0.495216      -1.001955      -0.028500       0.031154       0.039060       0.057519      -0.011668       0.063929      -0.076607       0.025550       0.080015      -0.091502      -0.021398       0.112900              8.882971       6.962467      -1.612719      -2.638811      10.165035       4.713580       9.521411           0.000001
          180              C      18.982515      10.925443       7.367795      -0.072972      30.695091 0.39240787E+03  0.90489436E+04                                 8.664246                            6.706502       0.004043       1.985694                    0.999632      28.728744      83.495878       0.617960       0.429819      -1.049183      -0.028217       0.002660      -0.021754       0.035728       0.018010      -0.005105       0.013874       0.020883       0.001741      -0.028453       0.007516       0.020937             10.308321      10.583565      -2.751882       2.563766      12.093428      -4.816832       8.247970           0.000002
          181              C       8.194215       4.056190       6.509858      -0.239085      32.604760 0.43989687E+03  0.10413122E+05                                 8.914410                            7.032538      -0.037947       1.954148                    0.999275      30.511585      89.150241       0.613722       0.421604      -1.056768       0.000071       0.055145       0.013140       0.056689       0.008768      -0.012967      -0.008632       0.033130      -0.019626      -0.019187      -0.009113       0.028300             10.523857      10.108528      -3.415967      -3.362069      13.310973       4.420401       8.152072          -0.000001
          182              C      16.348297      10.302874       7.020435      -0.227126      33.578969 0.45749337E+03  0.10894175E+05                                 8.996118                            7.110915       0.077018       1.989769                    0.999669      30.453775      88.126029       0.620582       0.414474      -1.065395       0.013615      -0.046030       0.013885       0.049969       0.021405       0.004390       0.006458       0.041907      -0.051560      -0.024211      -0.015099       0.039311             10.554619      11.625214      -3.685183       3.321531      11.979844      -4.267880       8.058799          -0.000000
          183              C      19.307157       8.886335       8.853490       0.661008      19.141389 0.21356280E+03  0.42773593E+04                                 6.838399                            5.313968      -0.073574       2.057856                    0.999546      21.336773      59.936518       0.616755       0.495842      -1.001137       0.022837      -0.039630       0.037481       0.059135       0.000580      -0.057015       0.081039      -0.031005       0.141701      -0.092561      -0.026564       0.119125              8.318351       8.520297      -1.968341       3.317613       8.026229      -3.419308       8.408528           0.000002
          184              C      10.697736      13.454467       5.677031       0.624885      24.627659 0.25372651E+03  0.52675769E+04                                 7.946429                            5.685843      -0.074999       2.035970                    0.999629      22.042135      61.579815       0.617456       0.477810      -1.017726      -0.066137       0.009239      -0.005274       0.066988       0.036733       0.015689       0.011453      -0.173850      -0.060382      -0.086916      -0.019156       0.106072             10.430976      19.475036      -1.811394      -0.314417       5.015442      -0.420519       6.802451           0.000000
          185              O      16.864871      12.931129      19.667680      -0.628270      33.274620 0.53306454E+03  0.12751744E+05                                 8.127853                            7.037149       0.575146       2.219843                    0.998544      28.131663      73.096680       0.734973       0.348373      -1.150780       0.014010      -0.018505      -0.031779       0.039352      -0.024753      -0.017390      -0.033941       0.113650       0.023403      -0.081203       0.020692       0.060511              9.336566       8.922511      -2.437585      -2.398638       8.332346       3.219846      10.754840          -0.000001
          186              O       7.724759       1.749044      19.627922      -0.604656      30.953944 0.50104088E+03  0.11791066E+05                                 7.714591                            6.797856       0.680637       2.264186                    0.998440      27.543477      70.780616       0.752531       0.345861      -1.153881      -0.003193       0.022219      -0.026231       0.034525       0.049836      -0.037601       0.000379      -0.055447       0.017934      -0.073815       0.012279       0.061535              8.710263       6.224057       0.228334       0.555986       9.369154      -3.469793      10.537578           0.000000
          187              O      18.865581      13.754283      19.491908      -0.521302      28.939711 0.42691688E+03  0.97240265E+04                                 7.533294                            6.420623       0.390951       2.202973                    0.997248      26.097574      67.589209       0.742610       0.362111      -1.132324      -0.007218      -0.019881      -0.018736       0.028256       0.010092       0.046285      -0.050629      -0.048511       0.101207      -0.076657      -0.004592       0.081249              8.611545       5.771235       1.018701       0.289717      10.675025       3.692433       9.388375           0.000000
          188              O       9.749960       2.571728      19.470982      -0.545770      32.254687 0.46747602E+03  0.10891624E+05                                 8.126495                            6.722517       0.300792       2.156864                    0.997884      26.882072      70.400927       0.725165       0.362523      -1.132064      -0.024419       0.017156      -0.013480       0.032747      -0.026482       0.003258       0.076602       0.030553       0.036526      -0.088348       0.011459       0.076889              9.630130      10.191876      -3.025667       3.902503       7.584874      -2.739547      11.113638          -0.000001
          189              O      19.615969       8.455500      16.166879      -0.225415      36.644907 0.39777652E+03  0.88850317E+04                                 9.032062                            6.225915       0.009479       2.126592                    0.995383      23.250913      59.270686       0.750391       0.365425      -1.131849      -0.089641      -0.028881       0.083069       0.125579       0.011312      -0.011920       0.082655      -0.170104      -0.137670      -0.090356      -0.053776       0.144132             12.437803       6.294790      -1.039444      -0.832458      23.625560       5.273674       7.393059           0.000001
          190              O       6.560695       6.691750      15.938793      -0.223645      35.221181 0.39885673E+03  0.89158250E+04                                 8.793375                            6.239219      -0.016900       2.120260                    0.994926      23.193246      59.159286       0.748663       0.365995      -1.131330       0.101579       0.032743       0.071926       0.128700       0.001706       0.013616      -0.082990      -0.162208      -0.139209      -0.088755      -0.052372       0.141127             11.873505       6.707356      -2.167901       1.383112      21.578067      -4.981205       7.335093           0.000001
          191              O       8.400234      12.598315      14.478208      -0.519131      28.831029 0.42206345E+03  0.95608254E+04                                 7.433444                            6.291831       0.368503       2.180904                    0.998698      26.373152      67.532156       0.768742       0.351729      -1.143597       0.002863      -0.016252       0.025588       0.030448      -0.034186      -0.031207      -0.045762       0.082908      -0.081086      -0.088193       0.018221       0.069972              8.574356       6.635713       2.830346      -0.688849      12.098426      -2.727566       6.988929          -0.000002
          192              O       8.760014      12.609012      16.727677      -0.662442      38.813347 0.60806043E+03  0.15012384E+05                                 9.030057                            7.478208       0.406014       2.138118                    0.998980      29.460742      77.430593       0.719322       0.344889      -1.155213      -0.002003      -0.028515      -0.028469       0.040343       0.000058       0.032068       0.086434       0.031296       0.041777      -0.096671       0.004969       0.091702             10.935960       9.274631       5.039169       1.778508      15.871029       2.905775       7.662221          -0.000002
          193              O      17.443638       2.650018      17.125257      -0.532057      28.928115 0.40859188E+03  0.91736067E+04                                 7.410978                            6.142046       0.422741       2.194543                    0.999039      26.343045      66.981234       0.787931       0.346232      -1.149022      -0.015929       0.016621      -0.043893       0.049564      -0.014742      -0.000339      -0.058668       0.068536      -0.125204      -0.088539       0.028128       0.060411              8.739154       7.122814       3.631514      -1.415899      12.454201      -2.146931       6.640446          -0.000002
          194              O      17.764011       2.595231      14.932287      -0.671847      38.432869 0.63150905E+03  0.15736160E+05                                 8.968131                            7.652907       0.479470       2.158561                    0.998823      29.674939      78.300860       0.706777       0.347780      -1.153049      -0.002947       0.028439       0.020517       0.035191      -0.032900       0.029253       0.076812       0.060776       0.065047      -0.107747       0.033694       0.074053             10.532328       8.339265       3.805722       1.095558      15.100597       3.479232       8.157123          -0.000001
          195              O       6.618106       6.946857      11.720255      -0.628271      33.274629 0.53306468E+03  0.12751748E+05                                 8.127855                            7.037150       0.575146       2.219843                    0.998544      28.131665      73.096690       0.734973       0.348373      -1.150780       0.009233      -0.021294       0.031779       0.039352       0.035834      -0.038106       0.001530      -0.101146       0.023403      -0.081203       0.020692       0.060510              9.336569       6.388533      -1.008080       1.625829      10.866325      -3.671182      10.754850          -0.000001
          196              O      20.848250       9.413368      11.760013      -0.604655      30.953475 0.50103150E+03  0.11790782E+05                                 7.714482                            6.797767       0.680634       2.264185                    0.998440      27.543372      70.779986       0.752540       0.345859      -1.153884      -0.017784       0.013698       0.026231       0.034525       0.002045      -0.018144      -0.032935       0.113983       0.017935      -0.073814       0.012280       0.061535              8.710128       8.805186      -1.227805      -2.748846       6.787802       2.189044      10.537397           0.000001
          197              O       4.918134       5.608755      11.896027      -0.521302      28.939703 0.42691659E+03  0.97240190E+04                                 7.533294                            6.420622       0.390951       2.202973                    0.997247      26.097579      67.589233       0.742610       0.362112      -1.132324       0.020862      -0.003482       0.018736       0.028256      -0.015541      -0.021354       0.065189       0.042364       0.101208      -0.076657      -0.004592       0.081249              8.611545      10.363064      -1.571702       3.358336       6.083201      -1.561912       9.388369           0.000000
          198              O      19.136653       8.053705      11.916953      -0.545770      32.254694 0.46747627E+03  0.10891631E+05                                 8.126496                            6.722519       0.300792       2.156864                    0.997884      26.882073      70.400933       0.725165       0.362523      -1.132064      -0.002944       0.029698       0.013480       0.032747      -0.000621       0.068319      -0.034800      -0.061132       0.036526      -0.088348       0.011459       0.076889              9.630132       5.624628      -0.449129      -0.468593      12.152122       4.745006      11.113646          -0.000001
          199              O       9.164502       2.351679      15.221056      -0.225414      36.644896 0.39777633E+03  0.88850265E+04                                 9.032059                            6.225913       0.009479       2.126592                    0.995383      23.250913      59.270683       0.750391       0.365425      -1.131849       0.069199       0.063884      -0.083069       0.125579      -0.066944       0.066133      -0.050993       0.107336      -0.137670      -0.090356      -0.053776       0.144132             12.437798      18.551968      -7.954131       4.184174      11.368368      -3.316222       7.393059           0.000001
          200              O      17.115269      12.855788      15.449142      -0.223645      35.221189 0.39885681E+03  0.89158272E+04                                 8.793377                            6.239220      -0.016900       2.120260                    0.994926      23.193246      59.159285       0.748663       0.365995      -1.131330      -0.078428      -0.072383      -0.071926       0.128700      -0.068534      -0.065592       0.052636       0.086808      -0.139209      -0.088755      -0.052372       0.141127             11.873507      16.132562      -7.484974      -3.658886      12.152867       3.652118       7.335093           0.000001
          201              O      11.067004      14.155751      16.909727      -0.519131      28.831038 0.42206360E+03  0.95608301E+04                                 7.433446                            6.291832       0.368503       2.180904                    0.998698      26.373155      67.532174       0.768742       0.351729      -1.143597       0.012748      -0.010479      -0.025588       0.030448       0.017800      -0.055190      -0.004696      -0.101396      -0.081085      -0.088193       0.018221       0.069972              8.574359      13.202090      -0.873963      -2.714080       5.532055       0.740202       6.988932          -0.000002
          202              O      10.880913      13.847650      14.660258      -0.662442      38.813331 0.60806030E+03  0.15012380E+05                                 9.030054                            7.478207       0.406014       2.138118                    0.998980      29.460741      77.430588       0.719322       0.344889      -1.155213       0.025819      -0.012266       0.028469       0.040343       0.013423       0.091038      -0.014539      -0.016086       0.041777      -0.096671       0.004969       0.091702             10.935954      18.591480      -0.216785       3.404685       6.554162       0.121295       7.662221          -0.000002
          203              O      15.288242       1.391232      14.262678      -0.532057      28.928122 0.40859185E+03  0.91736059E+04                                 7.410979                            6.142046       0.422741       2.194543                    0.999039      26.343045      66.981235       0.787931       0.346232      -1.149022      -0.006650       0.022040       0.043893       0.049564       0.021705      -0.051264       0.028530      -0.060679      -0.125204      -0.088539       0.028128       0.060411              8.739156      14.275280      -0.403430      -2.565597       5.301743      -0.178322       6.640446          -0.000002
          204              O      15.178546       1.085279      16.455648      -0.671847      38.432856 0.63150898E+03  0.15736158E+05                                 8.968129                            7.652907       0.479470       2.158561                    0.998823      29.674939      78.300859       0.706777       0.347780      -1.153049      -0.023321       0.016540      -0.020517       0.035191       0.008994       0.081274      -0.012262      -0.087749       0.065047      -0.107747       0.033694       0.074053             10.532324      16.725545      -0.925270       3.568584       6.714304      -0.755299       8.157122          -0.000001
          205              O       8.438490       1.846432       1.257610      -0.628270      33.274619 0.53306453E+03  0.12751743E+05                                 8.127853                            7.037149       0.575146       2.219843                    0.998544      28.131663      73.096679       0.734973       0.348373      -1.150780      -0.014010       0.018505       0.031779       0.039352      -0.024753      -0.017390      -0.033941       0.113650       0.023403      -0.081203       0.020692       0.060511              9.336565       8.922511      -2.437584      -2.398638       8.332345       3.219846      10.754839          -0.000001
          206              O      17.578602      13.028517       1.297368      -0.604656      30.953943 0.50104087E+03  0.11791066E+05                                 7.714591                            6.797856       0.680637       2.264186                    0.998440      27.543477      70.780615       0.752531       0.345861      -1.153881       0.003193      -0.022219       0.026231       0.034525       0.049836      -0.037601       0.000379      -0.055447       0.017934      -0.073815       0.012279       0.061535              8.710263       6.224057       0.228334       0.555986       9.369154      -3.469793      10.537578           0.000000
          207              O       6.437780       1.023278       1.433382      -0.521302      28.939712 0.42691691E+03  0.97240274E+04                                 7.533294                            6.420623       0.390951       2.202973                    0.997248      26.097575      67.589212       0.742610       0.362111      -1.132324       0.007218       0.019881       0.018736       0.028256       0.010092       0.046285      -0.050629      -0.048511       0.101207      -0.076657      -0.004592       0.081249              8.611545       5.771235       1.018701       0.289717      10.675026       3.692433       9.388375           0.000000
          208              O      15.553401      12.205833       1.454308      -0.545770      32.254685 0.46747599E+03  0.10891623E+05                                 8.126494                            6.722516       0.300792       2.156864                    0.997884      26.882072      70.400924       0.725165       0.362523      -1.132064       0.024419      -0.017156       0.013480       0.032747      -0.026482       0.003259       0.076602       0.030553       0.036526      -0.088348       0.011459       0.076889              9.630129      10.191876      -3.025666       3.902502       7.584874      -2.739547      11.113637          -0.000001
          209              O       5.687392       6.322061       4.758411      -0.225415      36.644908 0.39777654E+03  0.88850321E+04                                 9.032061                            6.225915       0.009479       2.126592                    0.995383      23.250914      59.270686       0.750391       0.365425      -1.131849       0.089641       0.028881      -0.083069       0.125579       0.011312      -0.011920       0.082655      -0.170104      -0.137670      -0.090356      -0.053776       0.144132             12.437802       6.294790      -1.039444      -0.832458      23.625559       5.273674       7.393059           0.000001
          210              O      18.742666       8.085811       4.986497      -0.223645      35.221181 0.39885673E+03  0.89158250E+04                                 8.793376                            6.239219      -0.016900       2.120260                    0.994926      23.193246      59.159286       0.748663       0.365995      -1.131330      -0.101579      -0.032743      -0.071926       0.128700       0.001706       0.013616      -0.082990      -0.162208      -0.139209      -0.088755      -0.052372       0.141127             11.873506       6.707356      -2.167901       1.383112      21.578067      -4.981206       7.335094           0.000001
          211              O      16.903127       2.179246       6.447082      -0.519131      28.831035 0.42206357E+03  0.95608289E+04                                 7.433446                            6.291832       0.368503       2.180904                    0.998698      26.373154      67.532166       0.768742       0.351729      -1.143597      -0.002863       0.016252      -0.025588       0.030448      -0.034186      -0.031207      -0.045762       0.082908      -0.081086      -0.088193       0.018221       0.069972              8.574358       6.635714       2.830347      -0.688849      12.098429      -2.727566       6.988930          -0.000002
          212              O      16.543347       2.168549       4.197613      -0.662442      38.813350 0.60806048E+03  0.15012386E+05                                 9.030058                            7.478208       0.406014       2.138118                    0.998980      29.460743      77.430597       0.719322       0.344889      -1.155213       0.002003       0.028515       0.028469       0.040343       0.000058       0.032068       0.086434       0.031296       0.041777      -0.096671       0.004969       0.091702             10.935961       9.274632       5.039169       1.778508      15.871029       2.905775       7.662221          -0.000002
          213              O       7.859723      12.127543       3.800033      -0.532057      28.928117 0.40859192E+03  0.91736078E+04                                 7.410978                            6.142047       0.422741       2.194543                    0.999039      26.343046      66.981238       0.787931       0.346232      -1.149022       0.015929      -0.016621       0.043893       0.049564      -0.014742      -0.000339      -0.058668       0.068536      -0.125204      -0.088539       0.028128       0.060411              8.739154       7.122814       3.631514      -1.415899      12.454202      -2.146931       6.640447          -0.000002
          214              O       7.539350      12.182330       5.993003      -0.671847      38.432865 0.63150899E+03  0.15736158E+05                                 8.968131                            7.652907       0.479470       2.158561                    0.998823      29.674939      78.300857       0.706777       0.347780      -1.153049       0.002947      -0.028439      -0.020517       0.035191      -0.032900       0.029253       0.076812       0.060776       0.065047      -0.107747       0.033694       0.074053             10.532327       8.339264       3.805721       1.095558      15.100595       3.479232       8.157122          -0.000001
          215              O      18.685255       7.830704       9.205035      -0.628271      33.274632 0.53306473E+03  0.12751749E+05                                 8.127855                            7.037151       0.575146       2.219843                    0.998544      28.131666      73.096694       0.734973       0.348373      -1.150780      -0.009233       0.021294      -0.031779       0.039352       0.035834      -0.038106       0.001530      -0.101146       0.023403      -0.081203       0.020692       0.060510              9.336570       6.388533      -1.008080       1.625829      10.866326      -3.671182      10.754851          -0.000001
          216              O       4.455111       5.364193       9.165277      -0.604655      30.953476 0.50103153E+03  0.11790782E+05                                 7.714482                            6.797767       0.680634       2.264185                    0.998440      27.543373      70.779988       0.752540       0.345859      -1.153884       0.017784      -0.013698      -0.026231       0.034525       0.002045      -0.018144      -0.032935       0.113983       0.017935      -0.073814       0.012280       0.061535              8.710128       8.805186      -1.227805      -2.748846       6.787802       2.189044      10.537398           0.000001
          217              O      20.385227       9.168806       9.029263      -0.521302      28.939702 0.42691658E+03  0.97240186E+04                                 7.533293                            6.420621       0.390951       2.202973                    0.997247      26.097579      67.589232       0.742610       0.362112      -1.132324      -0.020862       0.003482      -0.018736       0.028256      -0.015541      -0.021354       0.065189       0.042363       0.101208      -0.076657      -0.004592       0.081249              8.611544      10.363063      -1.571702       3.358335       6.083201      -1.561912       9.388369           0.000000
          218              O       6.166708       6.723856       9.008337      -0.545770      32.254690 0.46747621E+03  0.10891629E+05                                 8.126495                            6.722518       0.300792       2.156864                    0.997884      26.882073      70.400929       0.725165       0.362523      -1.132064       0.002944      -0.029698      -0.013480       0.032747      -0.000621       0.068319      -0.034800      -0.061132       0.036526      -0.088348       0.011459       0.076889              9.630131       5.624628      -0.449129      -0.468593      12.152120       4.745005      11.113644          -0.000001
          219              O      16.138859      12.425882       5.704234      -0.225414      36.644894 0.39777631E+03  0.88850259E+04                                 9.032059                            6.225913       0.009479       2.126592                    0.995383      23.250912      59.270682       0.750391       0.365425      -1.131849      -0.069199      -0.063884       0.083069       0.125579      -0.066944       0.066133      -0.050993       0.107336      -0.137670      -0.090356      -0.053776       0.144132             12.437799      18.551968      -7.954131       4.184174      11.368368      -3.316221       7.393059           0.000001
          220              O       8.188092       1.921773       5.476148      -0.223645      35.221190 0.39885682E+03  0.89158274E+04                                 8.793377                            6.239220      -0.016900       2.120260                    0.994926      23.193246      59.159287       0.748663       0.365995      -1.131330       0.078428       0.072383       0.071926       0.128700      -0.068534      -0.065592       0.052636       0.086808      -0.139209      -0.088755      -0.052372       0.141127             11.873508      16.132563      -7.484975      -3.658886      12.152868       3.652118       7.335094           0.000001
          221              O      14.236357       0.621810       4.015563      -0.519131      28.831042 0.42206367E+03  0.95608321E+04                                 7.433447                            6.291833       0.368503       2.180904                    0.998698      26.373155      67.532178       0.768742       0.351729      -1.143597      -0.012748       0.010479       0.025588       0.030448       0.017800      -0.055190      -0.004696      -0.101396      -0.081086      -0.088193       0.018221       0.069972              8.574360      13.202093      -0.873963      -2.714080       5.532056       0.740202       6.988933          -0.000002
          222              O      14.422448       0.929911       6.265032      -0.662442      38.813338 0.60806043E+03  0.15012384E+05                                 9.030056                            7.478208       0.406014       2.138118                    0.998980      29.460742      77.430595       0.719322       0.344889      -1.155213      -0.025819       0.012266      -0.028469       0.040343       0.013423       0.091038      -0.014539      -0.016086       0.041777      -0.096671       0.004969       0.091702             10.935957      18.591484      -0.216785       3.404686       6.554163       0.121295       7.662222          -0.000002
          223              O      10.015119      13.386329       6.662612      -0.532057      28.928123 0.40859187E+03  0.91736066E+04                                 7.410979                            6.142046       0.422741       2.194543                    0.999039      26.343046      66.981238       0.787931       0.346232      -1.149022       0.006650      -0.022040      -0.043893       0.049564       0.021705      -0.051264       0.028530      -0.060679      -0.125204      -0.088539       0.028128       0.060411              8.739156      14.275280      -0.403431      -2.565598       5.301743      -0.178322       6.640446          -0.000002
          224              O      10.124815      13.692282       4.469642      -0.671847      38.432857 0.63150900E+03  0.15736159E+05                                 8.968130                            7.652907       0.479470       2.158561                    0.998823      29.674939      78.300860       0.706777       0.347780      -1.153049       0.023321      -0.016540       0.020517       0.035191       0.008994       0.081274      -0.012262      -0.087749       0.065047      -0.107747       0.033694       0.074053             10.532324      16.725546      -0.925270       3.568584       6.714304      -0.755299       8.157122          -0.000001

******************************************************
Auxiliary information for the entire system
The total spin magnetic moment of the unit cell is   -0.000014
The total net atomic charge of the unit cell is   0.000004
Accuracy of reproducing the electrostatic potential in the unit cell:
  The inner radius (bohr) =    5.0000
  The outer radius (bohr) =   12.0000
  Valid grid points have density less than (e/(bohr^3)) =    0.0001
  The number of valid grid points were=       434198
  The rms potential error without charges in kcal/mol is=      3.96557
  The rms potential error with partial charges in kcal/mol is=      1.34199
  The RRMSE value at monopole order=      0.33841
  The rms potential error with partial charges and cloud penetration in kcal/mol is=      1.34831
  The RRMSE value at monopole order with cloud penetration is=      0.34000
  The rms potential error with partial charges and atomic dipoles in kcal/mol is=      0.50531
  The RRMSE value at dipole order=      0.12742
  The rms potential error with partial charges, atomic dipoles and cloud penetration in kcal/mol is=      0.49642
  The RRMSE value at dipole order with cloud penetration=      0.12518

******************************************************
The electron densities and ab initio electrostatic potential were computed in VASP using the PBE functional and
projector augmented wave method. See the main text of the journal article for a description of computational details.
The atomic charges, dipoles, and quadrupoles were computed with the DDEC6 method as described in
(a) T. A. Manz and N. Gabaldon Limas, RSC Adv. 6 (2016) 47771-47801 DOI: 10.1039/c6ra04656h
(b) N. Gabaldon Limas and T. A. Manz, RSC Adv. 8 (2018) 2678-2707 DOI: 10.1039/c7ra11829e.
For each atom in the material, the electron cloud parameters were fit to the spherically averaged atom-in-material
electron density using radial positions for which this density was between 10^-4 and 10^-2 electrons per cubic bohr.
The polarizabilities, dispersion coefficients, and quantum Drude oscillator (QDO) parameters were fit using the MCLF method.
The magnetic structure of the system was optimized in VASP from the default ferromagnetic initial guess using spin polarization.
The atomic spin moments (ASMs) were computed on this optimized magnetic structure using the DDEC6 partition as inputs
to the method of T. A. Manz and D. S. Sholl, J. Chem. Theory Comput. 7 (2011) 4146-4164 DOI: 10.1021/ct200539n.
The RMSE and RRMSE were computed using a uniform grid with Ewald summation.
