# Supplementary material for: A collection of forcefield precursors for metal–organic frameworks
Source: RSC Adv. 2019 Nov 13;9(63):36492–507. doi: 10.1039/c9ra07327b (PMC9075174; doi:10.1039/c9ra07327b)
Supplement: RA-009-C9RA07327B-s4275 [file RA-009-C9RA07327B-s4275.xyz]

  304
jmolscript: load "" {1 1 1} spacegroup "x,y,z" unitcell [{     11.064400     0.000000     0.000000 }, {      0.000000    16.775800     0.000000 }, {      0.000000     0.000000    22.431700 }]
Zn     1.037177     0.990275    11.412352     0.836940
Zn    10.027223     7.397625    11.412352     0.836940
Zn     1.037177    15.785525    22.235198     0.836940
Zn    10.027223     9.378175    22.235198     0.836940
Zn    10.027223    15.785525    11.019348     0.836940
Zn     1.037177     9.378175    11.019348     0.836940
Zn    10.027223     0.990275     0.196502     0.836940
Zn     1.037177     7.397625     0.196502     0.836940
H      3.647933     5.078035    12.635777     0.127489
H      4.641516     9.562206    17.467565     0.131985
H      2.188538    10.973051    14.302452     0.138944
H      1.750388    12.283241    17.000985     0.131230
H      4.553001    13.920559    15.572086     0.131388
H      0.614074    11.365604    18.784306     0.112496
H      5.794426     2.133882    11.018451     0.134199
H      3.875859     0.910926    10.874888     0.093122
H      3.472009    15.388441    14.120755     0.113423
H      3.505202     8.652958    19.239669     0.110572
H      1.772517     3.739326    12.460809     0.103392
H      1.107546    12.425835    12.887012     0.111235
H      7.416467     3.309865    12.635777     0.127489
H      6.422884    15.601494    17.467565     0.131985
H      8.875862    14.190649    14.302452     0.138944
H      9.314012    12.880459    17.000985     0.131229
H      6.511399    11.243141    15.572086     0.131388
H     10.450326    13.798095    18.784306     0.112496
H      5.269974     6.254018    11.018451     0.134199
H      7.188541     7.476974    10.874888     0.093122
H      7.592391     9.775259    14.120755     0.113423
H      7.559198    16.510742    19.239669     0.110572
H      9.291883     4.648574    12.460809     0.103392
H      9.956854    12.737865    12.887012     0.111235
H      3.647933    11.697765    21.011773     0.127489
H      4.641516     7.213594    16.179985     0.131985
H      2.188538     5.802749    19.345098     0.138944
H      1.750388     4.492559    16.646565     0.131230
H      4.553001     2.855241    18.075464     0.131388
H      0.614074     5.410195    14.863244     0.112496
H      5.794426    14.641918     0.197399     0.134199
H      3.875859    15.864874     0.340962     0.093121
H      3.472009     1.387359    19.526795     0.113424
H      3.505202     8.122842    14.407881     0.110572
H      1.772517    13.036474    21.186741     0.103392
H      1.107546     4.349965    20.760538     0.111235
H      7.416467    13.465935    21.011773     0.127489
H      6.422884     1.174306    16.179985     0.131985
H      8.875862     2.585151    19.345098     0.138944
H      9.314012     3.895341    16.646565     0.131229
H      6.511399     5.532659    18.075464     0.131388
H     10.450326     2.977704    14.863244     0.112496
H      5.269974    10.521782     0.197399     0.134199
H      7.188541     9.298826     0.340962     0.093122
H      7.592391     7.000541    19.526795     0.113424
H      7.559198     0.265058    14.407881     0.110572
H      9.291883    12.127226    21.186741     0.103392
H      9.956854     4.037935    20.760538     0.111235
H      7.416467    11.697765     9.795923     0.127489
H      6.422884     7.213594     4.964135     0.131985
H      8.875862     5.802749     8.129248     0.138944
H      9.314012     4.492559     5.430715     0.131230
H      6.511399     2.855241     6.859614     0.131388
H     10.450326     5.410195     3.647394     0.112496
H      5.269974    14.641918    11.413249     0.134199
H      7.188541    15.864874    11.556812     0.093122
H      7.592391     1.387359     8.310945     0.113423
H      7.559198     8.122842     3.192031     0.110572
H      9.291883    13.036474     9.970891     0.103392
H      9.956854     4.349965     9.544688     0.111235
H      3.647933    13.465935     9.795923     0.127489
H      4.641516     1.174306     4.964135     0.131985
H      2.188538     2.585151     8.129248     0.138944
H      1.750388     3.895341     5.430715     0.131229
H      4.553001     5.532659     6.859614     0.131388
H      0.614074     2.977704     3.647394     0.112496
H      5.794426    10.521782    11.413249     0.134199
H      3.875859     9.298826    11.556812     0.093122
H      3.472009     7.000541     8.310945     0.113423
H      3.505202     0.265058     3.192031     0.110572
H      1.772517    12.127226     9.970891     0.103392
H      1.107546     4.037935     9.544688     0.111235
H      7.416467     5.078035     1.419927     0.127489
H      6.422884     9.562206     6.251715     0.131985
H      8.875862    10.973051     3.086602     0.138944
H      9.314012    12.283241     5.785135     0.131230
H      6.511399    13.920559     4.356236     0.131388
H     10.450326    11.365604     7.568456     0.112496
H      5.269974     2.133882    22.234301     0.134199
H      7.188541     0.910926    22.090738     0.093122
H      7.592391    15.388441     2.904905     0.113424
H      7.559198     8.652958     8.023819     0.110572
H      9.291883     3.739326     1.244959     0.103392
H      9.956854    12.425835     1.671162     0.111235
H      3.647933     3.309865     1.419927     0.127489
H      4.641516    15.601494     6.251715     0.131985
H      2.188538    14.190649     3.086602     0.138944
H      1.750388    12.880459     5.785135     0.131229
H      4.553001    11.243141     4.356236     0.131388
H      0.614074    13.798095     7.568456     0.112496
H      5.794426     6.254018    22.234301     0.134199
H      3.875859     7.476974    22.090738     0.093122
H      3.472009     9.775259     2.904905     0.113424
H      3.505202    16.510742     8.023819     0.110572
H      1.772517     4.648574     1.244959     0.103392
H      1.107546    12.737865     1.671162     0.111235
C      3.719851     4.225824    12.267897    -0.183406
C      3.828282     9.927918    17.732259    -0.227640
C      2.426423    11.872234    14.286750    -0.213466
C      2.101130    11.551816    17.456349    -0.236092
C      3.842666    13.628660    15.044941    -0.218343
C      1.158443     9.312247    20.325363     0.603087
C      3.314894    11.001570    17.070524     0.292178
C      1.426201    10.996537    18.517368    -0.079517
C      4.987832     2.491206    11.312306    -0.184066
C      3.831602     1.764814    11.242768     0.102398
C      3.192079    14.502679    14.176834    -0.091475
C      1.370879    15.047893    12.555022     0.602053
C      3.415580    12.333568    15.107750     0.276084
C      1.930738     9.902755    19.199292    -0.063168
C      2.143174    14.074896    13.402941    -0.047678
C      3.145609     9.382705    18.791035    -0.085255
C      4.926977     3.776233    11.832722     0.122096
C      2.592389     3.415553    12.166954     0.113847
C      1.785794    12.737865    13.441075    -0.085157
C      7.344549     4.162076    12.267897    -0.183406
C      7.236118    15.235782    17.732259    -0.227640
C      8.637977    13.291466    14.286750    -0.213466
C      8.963270    13.611884    17.456349    -0.236092
C      7.221734    11.535040    15.044941    -0.218343
C      9.905957    15.851453    20.325363     0.603087
C      7.749506    14.162130    17.070524     0.292178
C      9.638199    14.167163    18.517368    -0.079517
C      6.076568     5.896694    11.312306    -0.184066
C      7.232798     6.623086    11.242768     0.102398
C      7.872321    10.661021    14.176834    -0.091475
C      9.693521    10.115807    12.555022     0.602053
C      7.648820    12.830132    15.107750     0.276084
C      9.133662    15.260945    19.199292    -0.063168
C      8.921226    11.088804    13.402941    -0.047678
C      7.918791    15.780995    18.791035    -0.085255
C      6.137423     4.611667    11.832722     0.122097
C      8.472011     4.972347    12.166954     0.113847
C      9.278606    12.425835    13.441075    -0.085157
C      3.719851    12.549976    21.379653    -0.183406
C      3.828282     6.847882    15.915291    -0.227640
C      2.426423     4.903566    19.360800    -0.213466
C      2.101130     5.223984    16.191201    -0.236092
C      3.842666     3.147140    18.602609    -0.218343
C      1.158443     7.463553    13.322187     0.603087
C      3.314894     5.774230    16.577026     0.292178
C      1.426201     5.779263    15.130182    -0.079517
C      4.987832    14.284594    22.335244    -0.184066
C      3.831602    15.010986    -0.026918     0.102398
C      3.192079     2.273121    19.470716    -0.091476
C      1.370879     1.727907    21.092528     0.602053
C      3.415580     4.442232    18.539800     0.276084
C      1.930738     6.873045    14.448258    -0.063169
C      2.143174     2.700904    20.244609    -0.047677
C      3.145609     7.393095    14.856515    -0.085255
C      4.926977    12.999567    21.814828     0.122096
C      2.592389    13.360247    21.480596     0.113847
C      1.785794     4.037935    20.206475    -0.085157
C      7.344549    12.613724    21.379653    -0.183406
C      7.236118     1.540018    15.915291    -0.227640
C      8.637977     3.484334    19.360800    -0.213466
C      8.963270     3.163916    16.191201    -0.236092
C      7.221734     5.240760    18.602609    -0.218343
C      9.905957     0.924347    13.322187     0.603087
C      7.749506     2.613670    16.577026     0.292178
C      9.638199     2.608637    15.130182    -0.079517
C      6.076568    10.879106    22.335244    -0.184066
C      7.232798    10.152714    -0.026918     0.102398
C      7.872321     6.114779    19.470716    -0.091476
C      9.693521     6.659993    21.092528     0.602053
C      7.648820     3.945668    18.539800     0.276084
C      9.133662     1.514855    14.448258    -0.063169
C      8.921226     5.686996    20.244609    -0.047678
C      7.918791     0.994805    14.856515    -0.085255
C      6.137423    12.164133    21.814828     0.122097
C      8.472011    11.803453    21.480596     0.113847
C      9.278606     4.349965    20.206475    -0.085157
C      7.344549    12.549976    10.163803    -0.183406
C      7.236118     6.847882     4.699441    -0.227640
C      8.637977     4.903566     8.144950    -0.213466
C      8.963270     5.223984     4.975351    -0.236092
C      7.221734     3.147140     7.386759    -0.218343
C      9.905957     7.463553     2.106337     0.603087
C      7.749506     5.774230     5.361176     0.292178
C      9.638199     5.779263     3.914332    -0.079517
C      6.076568    14.284594    11.119394    -0.184067
C      7.232798    15.010986    11.188932     0.102398
C      7.872321     2.273121     8.254866    -0.091475
C      9.693521     1.727907     9.876678     0.602053
C      7.648820     4.442232     7.323950     0.276084
C      9.133662     6.873045     3.232408    -0.063168
C      8.921226     2.700904     9.028759    -0.047678
C      7.918791     7.393095     3.640665    -0.085255
C      6.137423    12.999567    10.598978     0.122096
C      8.472011    13.360247    10.264746     0.113847
C      9.278606     4.037935     8.990625    -0.085157
C      3.719851    12.613724    10.163803    -0.183406
C      3.828282     1.540018     4.699441    -0.227640
C      2.426423     3.484334     8.144950    -0.213466
C      2.101130     3.163916     4.975351    -0.236092
C      3.842666     5.240760     7.386759    -0.218344
C      1.158443     0.924347     2.106337     0.603087
C      3.314894     2.613670     5.361176     0.292178
C      1.426201     2.608637     3.914332    -0.079517
C      4.987832    10.879106    11.119394    -0.184067
C      3.831602    10.152714    11.188932     0.102398
C      3.192079     6.114779     8.254866    -0.091475
C      1.370879     6.659993     9.876678     0.602053
C      3.415580     3.945668     7.323950     0.276084
C      1.930738     1.514855     3.232408    -0.063168
C      2.143174     5.686996     9.028759    -0.047678
C      3.145609     0.994805     3.640665    -0.085255
C      4.926977    12.164133    10.598978     0.122097
C      2.592389    11.803453    10.264746     0.113848
C      1.785794     4.349965     8.990625    -0.085157
C      7.344549     4.225824     1.052047    -0.183406
C      7.236118     9.927918     6.516409    -0.227640
C      8.637977    11.872234     3.070900    -0.213466
C      8.963270    11.551816     6.240499    -0.236092
C      7.221734    13.628660     3.829091    -0.218343
C      9.905957     9.312247     9.109513     0.603087
C      7.749506    11.001570     5.854674     0.292178
C      9.638199    10.996537     7.301518    -0.079517
C      6.076568     2.491206     0.096456    -0.184066
C      7.232798     1.764814     0.026918     0.102398
C      7.872321    14.502679     2.960984    -0.091476
C      9.693521    15.047893     1.339172     0.602053
C      7.648820    12.333568     3.891900     0.276084
C      9.133662     9.902755     7.983442    -0.063169
C      8.921226    14.074896     2.187091    -0.047677
C      7.918791     9.382705     7.575185    -0.085255
C      6.137423     3.776233     0.616872     0.122096
C      8.472011     3.415553     0.951104     0.113847
C      9.278606    12.737865     2.225225    -0.085157
C      3.719851     4.162076     1.052047    -0.183406
C      3.828282    15.235782     6.516409    -0.227640
C      2.426423    13.291466     3.070900    -0.213466
C      2.101130    13.611884     6.240499    -0.236092
C      3.842666    11.535040     3.829091    -0.218343
C      1.158443    15.851453     9.109513     0.603087
C      3.314894    14.162130     5.854674     0.292178
C      1.426201    14.167163     7.301518    -0.079517
C      4.987832     5.896694     0.096456    -0.184066
C      3.831602     6.623086     0.026918     0.102398
C      3.192079    10.661021     2.960984    -0.091476
C      1.370879    10.115807     1.339172     0.602053
C      3.415580    12.830132     3.891900     0.276084
C      1.930738    15.260945     7.983442    -0.063169
C      2.143174    11.088804     2.187091    -0.047678
C      3.145609    15.780995     7.575185    -0.085255
C      4.926977     4.611667     0.616872     0.122097
C      2.592389     4.972347     0.951104     0.113848
C      1.785794    12.425835     2.225225    -0.085157
N      2.657669     2.192597    11.662241    -0.186826
N      8.406731     6.195303    11.662241    -0.186826
N      2.657669    14.583203    21.985309    -0.186826
N      8.406731    10.580497    21.985309    -0.186826
N      8.406731    14.583203    10.769459    -0.186826
N      2.657669    10.580497    10.769459    -0.186826
N      8.406731     2.192597     0.446391    -0.186826
N      2.657669     6.195303     0.446391    -0.186826
O      1.659660     8.312409    20.910831    -0.577513
O      1.847755    16.192002    12.411460    -0.566372
O      0.067493     9.837329    20.613386    -0.552632
O      0.278823    14.655339    12.081265    -0.547140
O      4.052890    11.486390    16.013991    -0.242411
O      9.404740     0.075491    20.910831    -0.577513
O      9.216645     8.971698    12.411460    -0.566372
O     10.996907    15.326371    20.613386    -0.552632
O     10.785577    10.508361    12.081265    -0.547140
O      7.011510    13.677310    16.013991    -0.242411
O      1.659660     8.463391    12.736719    -0.577513
O      1.847755     0.583798    21.236090    -0.566372
O      0.067493     6.938471    13.034164    -0.552632
O      0.278823     2.120461    21.566285    -0.547140
O      4.052890     5.289410    17.633559    -0.242411
O      9.404740    16.700309    12.736719    -0.577513
O      9.216645     7.804102    21.236090    -0.566372
O     10.996907     1.449429    13.034164    -0.552632
O     10.785577     6.267439    21.566285    -0.547140
O      7.011510     3.098490    17.633559    -0.242411
O      9.404740     8.463391     1.520869    -0.577513
O      9.216645     0.583798    10.020240    -0.566372
O     10.996907     6.938471     1.818314    -0.552632
O     10.785577     2.120461    10.350435    -0.547140
O      7.011510     5.289410     6.417709    -0.242411
O      1.659660    16.700309     1.520869    -0.577513
O      1.847755     7.804102    10.020240    -0.566372
O      0.067493     1.449429     1.818314    -0.552632
O      0.278823     6.267439    10.350435    -0.547140
O      4.052890     3.098490     6.417709    -0.242411
O      9.404740     8.312409     9.694981    -0.577513
O      9.216645    16.192002     1.195610    -0.566372
O     10.996907     9.837329     9.397536    -0.552632
O     10.785577    14.655339     0.865415    -0.547140
O      7.011510    11.486390     4.798141    -0.242411
O      1.659660     0.075491     9.694981    -0.577513
O      1.847755     8.971698     1.195610    -0.566372
O      0.067493    15.326371     9.397536    -0.552632
O      0.278823    10.508361     0.865415    -0.547140
O      4.052890    13.677310     4.798141    -0.242411

The following XYZ coordinates are in angstroms. Other properties are in atomic units.
The sperically averaged electron density of each atom fit to a function of the form exp(a - br)
eigen_1, eigen_2 and eigen_3 are the three eigenvalues of traceless quadrupole moment tensor
  atom number  atomic symbol              X              Y              Z     net charge C6 coefficient C8 coefficient C10 coefficient fluctuating dipole atomic polarizability isotropic forcefield polarizability              a              b squared Pearson coefficient          <r^3>          <r^4>         wp_QDO          m_QDO          q_QDO       dipole_x       dipole_y       dipole_z         dipole            Qxy            Qxz            Qyz     Q(x^2-y^2)  Q(3z^2 - R^2)        eigen_1        eigen_2        eigen_3 static polarizability      alpha(xx)      alpha(xy)      alpha(xz)      alpha(yy)      alpha(yz)      alpha(zz) atomic spin moment
            1             Zn       1.037177       0.990275      11.412352       0.836940      99.686820 0.19092948E+04  0.61153532E+05                                18.055461                           14.741840       0.312761       1.954390                    0.995963      47.224013     129.961905       0.448018       0.426837      -1.123835       0.009176       0.016112       0.000996       0.018568      -0.078776      -0.022935      -0.011186      -0.039320       0.141856      -0.108830       0.048310       0.060520             21.618227      23.109647       0.063632      -0.938121      22.137000      -1.958678      19.608035          -0.000002
            2             Zn      10.027223       7.397625      11.412352       0.836940      99.686822 0.19092949E+04  0.61153535E+05                                18.055462                           14.741840       0.312761       1.954390                    0.995963      47.224014     129.961909       0.448018       0.426837      -1.123835      -0.009176      -0.016112       0.000996       0.018568      -0.078776       0.022935       0.011186      -0.039320       0.141856      -0.108830       0.048310       0.060520             21.618228      23.109647       0.063632       0.938121      22.137001       1.958679      19.608035          -0.000002
            3             Zn       1.037177      15.785525      22.235198       0.836940      99.686822 0.19092949E+04  0.61153535E+05                                18.055461                           14.741840       0.312761       1.954390                    0.995963      47.224014     129.961909       0.448018       0.426837      -1.123835       0.009176      -0.016112      -0.000996       0.018568       0.078776       0.022935      -0.011186      -0.039320       0.141856      -0.108830       0.048310       0.060520             21.618228      23.109647      -0.063632       0.938120      22.137001      -1.958679      19.608035          -0.000002
            4             Zn      10.027223       9.378175      22.235198       0.836940      99.686819 0.19092948E+04  0.61153531E+05                                18.055462                           14.741840       0.312761       1.954390                    0.995963      47.224013     129.961907       0.448018       0.426837      -1.123835      -0.009176       0.016112      -0.000996       0.018568       0.078776      -0.022935       0.011186      -0.039320       0.141856      -0.108830       0.048310       0.060520             21.618228      23.109647      -0.063632      -0.938121      22.137001       1.958679      19.608036          -0.000002
            5             Zn      10.027223      15.785525      11.019348       0.836940      99.686819 0.19092948E+04  0.61153531E+05                                18.055461                           14.741840       0.312761       1.954390                    0.995963      47.224013     129.961905       0.448018       0.426837      -1.123835      -0.009176      -0.016112      -0.000996       0.018568      -0.078776      -0.022935      -0.011186      -0.039320       0.141856      -0.108830       0.048310       0.060520             21.618227      23.109647       0.063632      -0.938121      22.137000      -1.958678      19.608035          -0.000002
            6             Zn       1.037177       9.378175      11.019348       0.836940      99.686817 0.19092947E+04  0.61153528E+05                                18.055461                           14.741840       0.312761       1.954390                    0.995963      47.224012     129.961904       0.448018       0.426837      -1.123835       0.009176       0.016112      -0.000996       0.018568      -0.078776       0.022935       0.011186      -0.039320       0.141856      -0.108830       0.048310       0.060520             21.618228      23.109647       0.063632       0.938121      22.137000       1.958679      19.608035          -0.000002
            7             Zn      10.027223       0.990275       0.196502       0.836940      99.686821 0.19092948E+04  0.61153533E+05                                18.055461                           14.741840       0.312761       1.954390                    0.995963      47.224013     129.961904       0.448018       0.426837      -1.123835      -0.009176       0.016112       0.000996       0.018568       0.078776       0.022935      -0.011186      -0.039320       0.141856      -0.108830       0.048310       0.060520             21.618227      23.109647      -0.063632       0.938121      22.137000      -1.958679      19.608035          -0.000002
            8             Zn       1.037177       7.397625       0.196502       0.836940      99.686822 0.19092948E+04  0.61153534E+05                                18.055461                           14.741840       0.312761       1.954390                    0.995963      47.224014     129.961908       0.448018       0.426837      -1.123835       0.009176      -0.016112       0.000996       0.018568       0.078776      -0.022935       0.011186      -0.039320       0.141856      -0.108830       0.048310       0.060520             21.618228      23.109647      -0.063632      -0.938121      22.137000       1.958679      19.608036          -0.000002
            9              H       3.647933       5.078035      12.635777       0.127489       0.958417 0.69631423E+01  0.66837933E+02                                 1.674734                            1.596904      -1.097752       2.365437                    0.996786       3.597392      10.363344       0.464627       1.373357      -0.688075      -0.002252       0.030897       0.012956       0.033579       0.000572       0.000245       0.005093      -0.002261      -0.031402      -0.011889       0.004003       0.007886              1.698927       1.488557      -0.068010      -0.105243       2.056777       0.384169       1.551447          -0.000000
           10              H       4.641516       9.562206      17.467565       0.131985       1.018953 0.72692262E+01  0.68829298E+02                                 1.603109                            1.523927      -0.841961       2.490050                    0.999363       3.158793       8.345101       0.539945       1.198041      -0.729571       0.028710      -0.015186      -0.008244       0.033508      -0.010404      -0.007410      -0.008943       0.007195      -0.009992      -0.018312       0.005567       0.012746              1.621351       1.886238      -0.243715      -0.226948       1.521441       0.047403       1.456375          -0.000001
           11              H       2.188538      10.973051      14.302452       0.138944       0.976120 0.71314785E+01  0.68640817E+02                                 1.684933                            1.608922      -1.044769       2.402432                    0.997203       3.455617       9.863468       0.467500       1.361199      -0.691847      -0.013182      -0.033284      -0.002819       0.035910       0.004561       0.008933      -0.004051      -0.009181      -0.019605      -0.014816       0.005064       0.009752              1.711477       1.404778       0.193479       0.067717       2.249794      -0.009983       1.479860           0.000000
           12              H       1.750388      12.283241      17.000985       0.131230       1.028657 0.75261242E+01  0.72590003E+02                                 1.669757                            1.594456      -0.951027       2.433251                    0.998938       3.355160       9.236653       0.501321       1.266733      -0.712466      -0.020563       0.028099      -0.012853       0.037116      -0.012936      -0.002503      -0.008885       0.003268      -0.026414      -0.017277      -0.000822       0.018098              1.690809       1.477739      -0.231455       0.056133       1.814669      -0.423268       1.780018           0.000000
           13              H       4.553001      13.920559      15.572086       0.131388       1.069108 0.74639389E+01  0.71922029E+02                                 1.712309                            1.583503      -1.160801       2.329331                    0.997678       3.451974       9.533694       0.504558       1.259799      -0.712642       0.023252       0.013632       0.016666       0.031689       0.005540       0.007256      -0.001297      -0.023591       0.001358      -0.016465       0.003650       0.012815              1.779916       2.182299       0.253623       0.503779       1.488850       0.101883       1.668599          -0.000000
           14              H       0.614074      11.365604      18.784306       0.112496       1.027497 0.73674758E+01  0.70764389E+02                                 1.670152                            1.578033      -0.955292       2.424777                    0.998509       3.429583       9.457657       0.503113       1.267491      -0.711534      -0.034613       0.015258       0.007599       0.038582      -0.011133      -0.001838      -0.004770       0.004800      -0.015986      -0.012211      -0.001974       0.014186              1.695132       2.009178      -0.322548      -0.281118       1.533729       0.026599       1.542490          -0.000000
           15              H       5.794426       2.133882      11.018451       0.134199       0.935595 0.66387651E+01  0.62465358E+02                                 1.605092                            1.527376      -0.909534       2.461710                    0.999067       3.336985       9.271405       0.493990       1.317758      -0.700824       0.030707      -0.014875      -0.011882       0.036130      -0.002756      -0.003390       0.008680       0.001172      -0.038500      -0.016447       0.004299       0.012148              1.627553       2.060390      -0.183599      -0.201478       1.468315       0.099749       1.353954          -0.000001
           16              H       3.875859       0.910926      10.874888       0.093122       1.102298 0.77476422E+01  0.75409995E+02                                 1.756227                            1.620239      -0.982931       2.406556                    0.997937       3.528384       9.817065       0.495253       1.270632      -0.710602       0.003665      -0.042828      -0.019166       0.047064      -0.005764      -0.008670       0.009685      -0.003304      -0.038491      -0.018348       0.000463       0.017886              1.825218       1.524682       0.103489       0.035762       2.432468       0.367512       1.518503          -0.000001
           17              H       3.472009      15.388441      14.120755       0.113423       1.090044 0.79094303E+01  0.76257106E+02                                 1.650326                            1.569367      -0.933764       2.432341                    0.998753       3.269269       8.629646       0.544046       1.167711      -0.736488       0.012766       0.037894      -0.000164       0.039987       0.009366       0.008817       0.001759      -0.008145      -0.029682      -0.015295      -0.001469       0.016763              1.671339       1.481874       0.212725       0.059758       2.136052      -0.140635       1.396093          -0.000001
           18              H       3.505202       8.652958      19.239669       0.110572       1.055223 0.75701312E+01  0.73124325E+02                                 1.696665                            1.596619      -0.897311       2.450261                    0.998950       3.420776       9.425794       0.502131       1.262788      -0.712989       0.016066      -0.032064       0.015633       0.039123      -0.012417      -0.001146      -0.007428       0.002751      -0.018425      -0.014505      -0.001861       0.016365              1.741697       1.487090      -0.239675       0.085346       2.033287      -0.397367       1.704714          -0.000000
           19              H       1.772517       3.739326      12.460809       0.103392       1.002235 0.69879138E+01  0.66557544E+02                                 1.677313                            1.562789      -0.839234       2.486669                    0.999188       3.435490       9.584202       0.490650       1.310643      -0.702206      -0.044219       0.018923       0.012727       0.049753      -0.004138      -0.005048       0.007166       0.008489      -0.041830      -0.017005       0.002107       0.014898              1.733244       2.199593      -0.226316      -0.286259       1.515189       0.138242       1.484952          -0.000001
           20              H       1.107546      12.425835      12.887012       0.111235       0.992739 0.71025013E+01  0.68855309E+02                                 1.732542                            1.623631      -1.451757       2.185391                    0.992657       3.918174      11.529099       0.453926       1.391858      -0.682380      -0.028165      -0.013194      -0.019691       0.036812       0.001447       0.009377      -0.000818      -0.004101       0.003456      -0.010527       0.001687       0.008840              1.786246       2.055219       0.218104       0.415811       1.599732       0.146600       1.703786          -0.000001
           21              H       7.416467       3.309865      12.635777       0.127489       0.958417 0.69631423E+01  0.66837933E+02                                 1.674734                            1.596904      -1.097752       2.365437                    0.996786       3.597392      10.363344       0.464627       1.373357      -0.688075       0.002252      -0.030897       0.012956       0.033579       0.000572      -0.000245      -0.005093      -0.002261      -0.031402      -0.011889       0.004003       0.007886              1.698927       1.488557      -0.068010       0.105243       2.056777      -0.384169       1.551447          -0.000000
           22              H       6.422884      15.601494      17.467565       0.131985       1.018953 0.72692262E+01  0.68829298E+02                                 1.603109                            1.523927      -0.841961       2.490050                    0.999363       3.158793       8.345101       0.539945       1.198041      -0.729571      -0.028710       0.015186      -0.008244       0.033508      -0.010404       0.007410       0.008943       0.007195      -0.009992      -0.018312       0.005567       0.012746              1.621351       1.886238      -0.243715       0.226948       1.521441      -0.047403       1.456375          -0.000001
           23              H       8.875862      14.190649      14.302452       0.138944       0.976120 0.71314778E+01  0.68640807E+02                                 1.684932                            1.608922      -1.044768       2.402432                    0.997203       3.455617       9.863467       0.467500       1.361199      -0.691847       0.013182       0.033284      -0.002819       0.035910       0.004561      -0.008933       0.004051      -0.009181      -0.019605      -0.014816       0.005064       0.009752              1.711477       1.404778       0.193479      -0.067717       2.249794       0.009983       1.479859           0.000000
           24              H       9.314012      12.880459      17.000985       0.131229       1.028657 0.75261285E+01  0.72590059E+02                                 1.669758                            1.594457      -0.951027       2.433251                    0.998938       3.355161       9.236658       0.501320       1.266734      -0.712466       0.020563      -0.028099      -0.012853       0.037116      -0.012936       0.002503       0.008885       0.003268      -0.026414      -0.017277      -0.000822       0.018098              1.690810       1.477740      -0.231456      -0.056133       1.814671       0.423268       1.780019           0.000000
           25              H       6.511399      11.243141      15.572086       0.131388       1.069108 0.74639389E+01  0.71922029E+02                                 1.712309                            1.583503      -1.160801       2.329331                    0.997678       3.451974       9.533694       0.504558       1.259799      -0.712642      -0.023252      -0.013632       0.016666       0.031689       0.005540      -0.007256       0.001297      -0.023591       0.001358      -0.016465       0.003650       0.012815              1.779916       2.182299       0.253623      -0.503779       1.488850      -0.101883       1.668599          -0.000000
           26              H      10.450326      13.798095      18.784306       0.112496       1.027498 0.73674824E+01  0.70764466E+02                                 1.670153                            1.578034      -0.955293       2.424776                    0.998509       3.429584       9.457660       0.503113       1.267491      -0.711534       0.034613      -0.015258       0.007599       0.038582      -0.011133       0.001838       0.004770       0.004800      -0.015986      -0.012211      -0.001974       0.014186              1.695133       2.009179      -0.322549       0.281118       1.533730      -0.026599       1.542490          -0.000000
           27              H       5.269974       6.254018      11.018451       0.134199       0.935595 0.66387661E+01  0.62465367E+02                                 1.605092                            1.527375      -0.909534       2.461710                    0.999067       3.336985       9.271403       0.493991       1.317758      -0.700825      -0.030707       0.014875      -0.011882       0.036130      -0.002756       0.003390      -0.008680       0.001172      -0.038500      -0.016447       0.004299       0.012148              1.627553       2.060390      -0.183599       0.201478       1.468315      -0.099749       1.353954          -0.000001
           28              H       7.188541       7.476974      10.874888       0.093122       1.102298 0.77476422E+01  0.75409995E+02                                 1.756227                            1.620239      -0.982931       2.406556                    0.997937       3.528384       9.817065       0.495253       1.270632      -0.710602      -0.003665       0.042828      -0.019166       0.047064      -0.005764       0.008670      -0.009685      -0.003304      -0.038491      -0.018348       0.000463       0.017886              1.825218       1.524682       0.103489      -0.035762       2.432468      -0.367512       1.518503          -0.000001
           29              H       7.592391       9.775259      14.120755       0.113423       1.090044 0.79094297E+01  0.76257095E+02                                 1.650325                            1.569367      -0.933764       2.432341                    0.998753       3.269269       8.629644       0.544046       1.167710      -0.736488      -0.012766      -0.037894      -0.000164       0.039987       0.009366      -0.008817      -0.001759      -0.008145      -0.029682      -0.015295      -0.001469       0.016763              1.671339       1.481873       0.212725      -0.059758       2.136051       0.140635       1.396092          -0.000001
           30              H       7.559198      16.510742      19.239669       0.110572       1.055223 0.75701312E+01  0.73124325E+02                                 1.696665                            1.596619      -0.897311       2.450261                    0.998950       3.420776       9.425794       0.502131       1.262788      -0.712989      -0.016066       0.032064       0.015633       0.039123      -0.012417       0.001146       0.007428       0.002751      -0.018425      -0.014505      -0.001861       0.016365              1.741697       1.487090      -0.239675      -0.085346       2.033287       0.397367       1.704714          -0.000001
           31              H       9.291883       4.648574      12.460809       0.103392       1.002235 0.69879172E+01  0.66557583E+02                                 1.677314                            1.562789      -0.839235       2.486668                    0.999188       3.435491       9.584204       0.490650       1.310643      -0.702206       0.044219      -0.018923       0.012727       0.049753      -0.004138       0.005048      -0.007166       0.008489      -0.041830      -0.017005       0.002107       0.014898              1.733244       2.199593      -0.226316       0.286259       1.515189      -0.138242       1.484952          -0.000001
           32              H       9.956854      12.737865      12.887012       0.111235       0.992739 0.71025022E+01  0.68855319E+02                                 1.732542                            1.623631      -1.451757       2.185391                    0.992657       3.918174      11.529098       0.453926       1.391858      -0.682380       0.028165       0.013194      -0.019691       0.036812       0.001447      -0.009377       0.000817      -0.004101       0.003456      -0.010527       0.001687       0.008840              1.786246       2.055219       0.218104      -0.415811       1.599732      -0.146600       1.703786          -0.000001
           33              H       3.647933      11.697765      21.011773       0.127489       0.958417 0.69631415E+01  0.66837926E+02                                 1.674734                            1.596904      -1.097752       2.365436                    0.996786       3.597392      10.363345       0.464627       1.373357      -0.688075      -0.002252      -0.030897      -0.012956       0.033579      -0.000572      -0.000245       0.005093      -0.002261      -0.031402      -0.011889       0.004003       0.007886              1.698927       1.488557       0.068010       0.105243       2.056777       0.384169       1.551447          -0.000000
           34              H       4.641516       7.213594      16.179985       0.131985       1.018953 0.72692262E+01  0.68829298E+02                                 1.603109                            1.523927      -0.841961       2.490050                    0.999363       3.158793       8.345101       0.539945       1.198041      -0.729571       0.028710       0.015186       0.008244       0.033508       0.010404       0.007410      -0.008943       0.007195      -0.009992      -0.018312       0.005567       0.012746              1.621351       1.886238       0.243715       0.226948       1.521441       0.047403       1.456375          -0.000001
           35              H       2.188538       5.802749      19.345098       0.138944       0.976120 0.71314819E+01  0.68640855E+02                                 1.684933                            1.608922      -1.044769       2.402432                    0.997203       3.455618       9.863470       0.467500       1.361198      -0.691847      -0.013182       0.033284       0.002819       0.035910      -0.004561      -0.008933      -0.004051      -0.009181      -0.019605      -0.014816       0.005064       0.009752              1.711477       1.404778      -0.193479      -0.067717       2.249795      -0.009983       1.479860           0.000000
           36              H       1.750388       4.492559      16.646565       0.131230       1.028656 0.75261237E+01  0.72590002E+02                                 1.669758                            1.594457      -0.951026       2.433251                    0.998938       3.355160       9.236655       0.501320       1.266734      -0.712466      -0.020563      -0.028099       0.012853       0.037116       0.012936       0.002503      -0.008885       0.003268      -0.026414      -0.017277      -0.000822       0.018098              1.690809       1.477740       0.231455      -0.056133       1.814670      -0.423268       1.780018           0.000000
           37              H       4.553001       2.855241      18.075464       0.131388       1.069108 0.74639385E+01  0.71922026E+02                                 1.712309                            1.583504      -1.160801       2.329331                    0.997678       3.451974       9.533695       0.504558       1.259799      -0.712641       0.023252      -0.013632      -0.016666       0.031689      -0.005540      -0.007256      -0.001297      -0.023591       0.001358      -0.016465       0.003650       0.012815              1.779916       2.182299      -0.253623      -0.503779       1.488850       0.101883       1.668599          -0.000000
           38              H       0.614074       5.410195      14.863244       0.112496       1.027498 0.73674820E+01  0.70764458E+02                                 1.670152                            1.578034      -0.955292       2.424777                    0.998509       3.429584       9.457658       0.503113       1.267490      -0.711534      -0.034613      -0.015258      -0.007599       0.038582       0.011133       0.001838      -0.004770       0.004800      -0.015986      -0.012211      -0.001974       0.014186              1.695133       2.009178       0.322548       0.281118       1.533729       0.026599       1.542490          -0.000000
           39              H       5.794426      14.641918       0.197399       0.134199       0.935595 0.66387656E+01  0.62465363E+02                                 1.605092                            1.527376      -0.909534       2.461710                    0.999067       3.336985       9.271404       0.493990       1.317758      -0.700824       0.030707       0.014875       0.011882       0.036130       0.002756       0.003390       0.008680       0.001172      -0.038500      -0.016447       0.004299       0.012148              1.627553       2.060390       0.183599       0.201478       1.468315       0.099749       1.353954          -0.000001
           40              H       3.875859      15.864874       0.340962       0.093121       1.102298 0.77476410E+01  0.75409983E+02                                 1.756227                            1.620239      -0.982931       2.406556                    0.997937       3.528384       9.817066       0.495252       1.270633      -0.710602       0.003665       0.042828       0.019166       0.047064       0.005764       0.008670       0.009685      -0.003304      -0.038491      -0.018348       0.000463       0.017886              1.825218       1.524683      -0.103489      -0.035762       2.432469       0.367512       1.518504          -0.000001
           41              H       3.472009       1.387359      19.526795       0.113424       1.090044 0.79094285E+01  0.76257081E+02                                 1.650325                            1.569367      -0.933764       2.432341                    0.998753       3.269269       8.629644       0.544047       1.167710      -0.736488       0.012766      -0.037894       0.000164       0.039987      -0.009366      -0.008817       0.001759      -0.008145      -0.029682      -0.015295      -0.001469       0.016763              1.671338       1.481873      -0.212725      -0.059758       2.136050      -0.140635       1.396092          -0.000001
           42              H       3.505202       8.122842      14.407881       0.110572       1.055223 0.75701308E+01  0.73124323E+02                                 1.696665                            1.596619      -0.897311       2.450261                    0.998950       3.420776       9.425795       0.502131       1.262789      -0.712989       0.016066       0.032064      -0.015633       0.039123       0.012417       0.001146      -0.007428       0.002751      -0.018425      -0.014505      -0.001861       0.016365              1.741697       1.487090       0.239675      -0.085346       2.033288      -0.397367       1.704714          -0.000001
           43              H       1.772517      13.036474      21.186741       0.103392       1.002235 0.69879179E+01  0.66557592E+02                                 1.677314                            1.562789      -0.839235       2.486668                    0.999188       3.435491       9.584205       0.490650       1.310643      -0.702206      -0.044219      -0.018923      -0.012727       0.049753       0.004138       0.005048       0.007166       0.008489      -0.041830      -0.017005       0.002107       0.014898              1.733245       2.199593       0.226316       0.286259       1.515189       0.138242       1.484952          -0.000001
           44              H       1.107546       4.349965      20.760538       0.111235       0.992739 0.71024994E+01  0.68855290E+02                                 1.732543                            1.623632      -1.451757       2.185391                    0.992657       3.918174      11.529101       0.453926       1.391858      -0.682380      -0.028165       0.013194       0.019691       0.036812      -0.001447      -0.009377      -0.000817      -0.004101       0.003456      -0.010527       0.001687       0.008840              1.786246       2.055220      -0.218104      -0.415811       1.599733       0.146600       1.703786          -0.000001
           45              H       7.416467      13.465935      21.011773       0.127489       0.958416 0.69631408E+01  0.66837920E+02                                 1.674734                            1.596904      -1.097752       2.365436                    0.996786       3.597392      10.363346       0.464627       1.373358      -0.688075       0.002252       0.030897      -0.012956       0.033579      -0.000572       0.000245      -0.005093      -0.002261      -0.031402      -0.011889       0.004003       0.007886              1.698927       1.488557       0.068010      -0.105243       2.056777      -0.384169       1.551447          -0.000000
           46              H       6.422884       1.174306      16.179985       0.131985       1.018953 0.72692261E+01  0.68829294E+02                                 1.603109                            1.523927      -0.841961       2.490050                    0.999363       3.158793       8.345100       0.539945       1.198040      -0.729571      -0.028710      -0.015186       0.008244       0.033508       0.010404      -0.007410       0.008943       0.007195      -0.009992      -0.018312       0.005567       0.012746              1.621351       1.886237       0.243715      -0.226948       1.521441      -0.047403       1.456375          -0.000001
           47              H       8.875862       2.585151      19.345098       0.138944       0.976120 0.71314819E+01  0.68640855E+02                                 1.684933                            1.608922      -1.044769       2.402432                    0.997203       3.455618       9.863470       0.467500       1.361198      -0.691847       0.013182      -0.033284       0.002819       0.035910      -0.004561       0.008933       0.004051      -0.009181      -0.019605      -0.014816       0.005064       0.009752              1.711477       1.404778      -0.193479       0.067717       2.249795       0.009983       1.479860           0.000000
           48              H       9.314012       3.895341      16.646565       0.131229       1.028657 0.75261283E+01  0.72590058E+02                                 1.669759                            1.594457      -0.951027       2.433251                    0.998938       3.355161       9.236659       0.501320       1.266734      -0.712466       0.020563       0.028099       0.012853       0.037116       0.012936      -0.002503       0.008885       0.003268      -0.026414      -0.017277      -0.000822       0.018098              1.690810       1.477740       0.231456       0.056133       1.814671       0.423268       1.780019           0.000000
           49              H       6.511399       5.532659      18.075464       0.131388       1.069108 0.74639389E+01  0.71922029E+02                                 1.712309                            1.583503      -1.160801       2.329331                    0.997678       3.451974       9.533694       0.504558       1.259799      -0.712642      -0.023252       0.013632      -0.016666       0.031689      -0.005540       0.007256       0.001297      -0.023591       0.001358      -0.016465       0.003650       0.012815              1.779916       2.182299      -0.253623       0.503779       1.488850      -0.101883       1.668599          -0.000000
           50              H      10.450326       2.977704      14.863244       0.112496       1.027498 0.73674840E+01  0.70764486E+02                                 1.670153                            1.578034      -0.955293       2.424776                    0.998509       3.429585       9.457663       0.503113       1.267491      -0.711534       0.034613       0.015258      -0.007599       0.038582       0.011133      -0.001838       0.004770       0.004800      -0.015986      -0.012212      -0.001974       0.014186              1.695133       2.009179       0.322548      -0.281118       1.533729      -0.026599       1.542491          -0.000000
           51              H       5.269974      10.521782       0.197399       0.134199       0.935595 0.66387656E+01  0.62465362E+02                                 1.605092                            1.527376      -0.909534       2.461710                    0.999067       3.336985       9.271404       0.493990       1.317758      -0.700824      -0.030707      -0.014875       0.011882       0.036130       0.002756      -0.003390      -0.008680       0.001172      -0.038500      -0.016447       0.004299       0.012148              1.627553       2.060390       0.183599      -0.201478       1.468315      -0.099749       1.353954          -0.000001
           52              H       7.188541       9.298826       0.340962       0.093122       1.102298 0.77476422E+01  0.75409995E+02                                 1.756227                            1.620239      -0.982931       2.406556                    0.997937       3.528384       9.817065       0.495253       1.270632      -0.710602      -0.003665      -0.042828       0.019166       0.047064       0.005764      -0.008670      -0.009685      -0.003304      -0.038491      -0.018348       0.000463       0.017886              1.825218       1.524682      -0.103489       0.035762       2.432468      -0.367512       1.518503          -0.000001
           53              H       7.592391       7.000541      19.526795       0.113424       1.090044 0.79094300E+01  0.76257100E+02                                 1.650325                            1.569367      -0.933764       2.432341                    0.998753       3.269269       8.629645       0.544046       1.167710      -0.736488      -0.012766       0.037894       0.000164       0.039987      -0.009366       0.008817      -0.001759      -0.008145      -0.029682      -0.015295      -0.001469       0.016763              1.671339       1.481873      -0.212725       0.059758       2.136051       0.140635       1.396092          -0.000001
           54              H       7.559198       0.265058      14.407881       0.110572       1.055223 0.75701321E+01  0.73124338E+02                                 1.696666                            1.596620      -0.897311       2.450261                    0.998950       3.420776       9.425795       0.502131       1.262789      -0.712989      -0.016066      -0.032064      -0.015633       0.039123       0.012417      -0.001146       0.007428       0.002751      -0.018425      -0.014505      -0.001861       0.016365              1.741698       1.487090       0.239675       0.085346       2.033288       0.397367       1.704714          -0.000001
           55              H       9.291883      12.127226      21.186741       0.103392       1.002235 0.69879167E+01  0.66557579E+02                                 1.677314                            1.562789      -0.839235       2.486668                    0.999188       3.435491       9.584205       0.490650       1.310643      -0.702206       0.044219       0.018923      -0.012727       0.049753       0.004138      -0.005048      -0.007166       0.008489      -0.041830      -0.017005       0.002107       0.014898              1.733245       2.199593       0.226316      -0.286259       1.515189      -0.138242       1.484952          -0.000001
           56              H       9.956854       4.037935      20.760538       0.111235       0.992739 0.71025013E+01  0.68855310E+02                                 1.732542                            1.623632      -1.451757       2.185391                    0.992657       3.918174      11.529099       0.453926       1.391858      -0.682380       0.028165      -0.013194       0.019691       0.036812      -0.001447       0.009377       0.000818      -0.004101       0.003456      -0.010527       0.001687       0.008840              1.786246       2.055219      -0.218104       0.415811       1.599732      -0.146600       1.703786          -0.000001
           57              H       7.416467      11.697765       9.795923       0.127489       0.958417 0.69631415E+01  0.66837926E+02                                 1.674734                            1.596904      -1.097752       2.365437                    0.996786       3.597392      10.363345       0.464627       1.373357      -0.688075       0.002252      -0.030897      -0.012956       0.033579       0.000572       0.000245       0.005093      -0.002261      -0.031402      -0.011889       0.004003       0.007886              1.698927       1.488557      -0.068010      -0.105243       2.056777       0.384169       1.551447          -0.000000
           58              H       6.422884       7.213594       4.964135       0.131985       1.018953 0.72692262E+01  0.68829298E+02                                 1.603109                            1.523927      -0.841961       2.490050                    0.999363       3.158793       8.345101       0.539945       1.198041      -0.729571      -0.028710       0.015186       0.008244       0.033508      -0.010404      -0.007410      -0.008943       0.007195      -0.009992      -0.018312       0.005567       0.012746              1.621351       1.886238      -0.243715      -0.226948       1.521441       0.047403       1.456375          -0.000001
           59              H       8.875862       5.802749       8.129248       0.138944       0.976120 0.71314778E+01  0.68640807E+02                                 1.684932                            1.608922      -1.044768       2.402432                    0.997203       3.455617       9.863467       0.467500       1.361199      -0.691847       0.013182       0.033284       0.002819       0.035910       0.004561       0.008933      -0.004051      -0.009181      -0.019605      -0.014816       0.005064       0.009752              1.711477       1.404778       0.193479       0.067717       2.249794      -0.009983       1.479859           0.000000
           60              H       9.314012       4.492559       5.430715       0.131230       1.028657 0.75261242E+01  0.72590004E+02                                 1.669757                            1.594456      -0.951026       2.433251                    0.998938       3.355160       9.236653       0.501321       1.266733      -0.712466       0.020563      -0.028099       0.012853       0.037116      -0.012936      -0.002503      -0.008885       0.003268      -0.026414      -0.017277      -0.000822       0.018098              1.690809       1.477739      -0.231455       0.056133       1.814669      -0.423268       1.780018           0.000000
           61              H       6.511399       2.855241       6.859614       0.131388       1.069108 0.74639389E+01  0.71922029E+02                                 1.712309                            1.583503      -1.160800       2.329331                    0.997678       3.451974       9.533694       0.504558       1.259799      -0.712642      -0.023252      -0.013632      -0.016666       0.031689       0.005540       0.007256      -0.001297      -0.023591       0.001358      -0.016465       0.003650       0.012815              1.779916       2.182299       0.253623       0.503779       1.488850       0.101883       1.668599          -0.000000
           62              H      10.450326       5.410195       3.647394       0.112496       1.027497 0.73674812E+01  0.70764452E+02                                 1.670153                            1.578034      -0.955292       2.424777                    0.998509       3.429584       9.457660       0.503113       1.267491      -0.711534       0.034613      -0.015258      -0.007599       0.038582      -0.011133      -0.001838      -0.004770       0.004800      -0.015986      -0.012212      -0.001974       0.014186              1.695133       2.009179      -0.322549      -0.281118       1.533730       0.026599       1.542490          -0.000000
           63              H       5.269974      14.641918      11.413249       0.134199       0.935595 0.66387655E+01  0.62465357E+02                                 1.605092                            1.527375      -0.909533       2.461710                    0.999067       3.336985       9.271402       0.493991       1.317757      -0.700825      -0.030707       0.014875       0.011882       0.036130      -0.002756      -0.003390       0.008680       0.001172      -0.038500      -0.016447       0.004299       0.012148              1.627553       2.060390      -0.183599      -0.201478       1.468315       0.099749       1.353954          -0.000001
           64              H       7.188541      15.864874      11.556812       0.093122       1.102298 0.77476426E+01  0.75409998E+02                                 1.756227                            1.620239      -0.982931       2.406556                    0.997937       3.528384       9.817064       0.495253       1.270632      -0.710602      -0.003665       0.042828       0.019166       0.047064      -0.005764      -0.008670       0.009685      -0.003304      -0.038491      -0.018348       0.000463       0.017886              1.825218       1.524682       0.103489       0.035762       2.432468       0.367512       1.518503          -0.000001
           65              H       7.592391       1.387359       8.310945       0.113423       1.090045 0.79094337E+01  0.76257142E+02                                 1.650326                            1.569367      -0.933764       2.432341                    0.998753       3.269270       8.629647       0.544046       1.167710      -0.736488      -0.012766      -0.037894       0.000164       0.039987       0.009366       0.008817       0.001759      -0.008145      -0.029682      -0.015295      -0.001469       0.016763              1.671339       1.481873       0.212725       0.059758       2.136051      -0.140635       1.396093          -0.000001
           66              H       7.559198       8.122842       3.192031       0.110572       1.055223 0.75701276E+01  0.73124287E+02                                 1.696665                            1.596619      -0.897311       2.450261                    0.998950       3.420775       9.425793       0.502131       1.262789      -0.712989      -0.016066       0.032064      -0.015633       0.039123      -0.012417      -0.001146      -0.007428       0.002751      -0.018425      -0.014505      -0.001861       0.016365              1.741697       1.487090      -0.239675       0.085346       2.033288      -0.397367       1.704714          -0.000000
           67              H       9.291883      13.036474       9.970891       0.103392       1.002235 0.69879184E+01  0.66557593E+02                                 1.677313                            1.562789      -0.839234       2.486669                    0.999188       3.435491       9.584202       0.490650       1.310642      -0.702206       0.044219      -0.018923      -0.012727       0.049753      -0.004138      -0.005048       0.007166       0.008489      -0.041830      -0.017005       0.002107       0.014898              1.733244       2.199592      -0.226316      -0.286258       1.515189       0.138242       1.484951          -0.000001
           68              H       9.956854       4.349965       9.544688       0.111235       0.992739 0.71025003E+01  0.68855300E+02                                 1.732542                            1.623632      -1.451757       2.185391                    0.992657       3.918174      11.529100       0.453926       1.391858      -0.682380       0.028165       0.013194       0.019691       0.036812       0.001447       0.009377      -0.000817      -0.004101       0.003456      -0.010527       0.001687       0.008840              1.786246       2.055220       0.218104       0.415811       1.599732       0.146600       1.703786          -0.000001
           69              H       3.647933      13.465935       9.795923       0.127489       0.958417 0.69631423E+01  0.66837933E+02                                 1.674734                            1.596904      -1.097752       2.365436                    0.996786       3.597392      10.363344       0.464627       1.373357      -0.688075      -0.002252       0.030897      -0.012956       0.033579       0.000572      -0.000245      -0.005093      -0.002261      -0.031402      -0.011889       0.004003       0.007886              1.698927       1.488557      -0.068010       0.105243       2.056777      -0.384169       1.551447          -0.000000
           70              H       4.641516       1.174306       4.964135       0.131985       1.018953 0.72692262E+01  0.68829298E+02                                 1.603109                            1.523927      -0.841961       2.490050                    0.999363       3.158793       8.345101       0.539945       1.198041      -0.729571       0.028710      -0.015186       0.008244       0.033508      -0.010404       0.007410       0.008943       0.007195      -0.009992      -0.018312       0.005567       0.012746              1.621351       1.886238      -0.243715       0.226948       1.521441      -0.047403       1.456375          -0.000001
           71              H       2.188538       2.585151       8.129248       0.138944       0.976120 0.71314785E+01  0.68640817E+02                                 1.684933                            1.608922      -1.044769       2.402432                    0.997203       3.455617       9.863468       0.467500       1.361199      -0.691847      -0.013182      -0.033284       0.002819       0.035910       0.004561      -0.008933       0.004051      -0.009181      -0.019605      -0.014816       0.005064       0.009752              1.711477       1.404778       0.193479      -0.067717       2.249794       0.009983       1.479860           0.000000
           72              H       1.750388       3.895341       5.430715       0.131229       1.028657 0.75261280E+01  0.72590058E+02                                 1.669759                            1.594458      -0.951027       2.433251                    0.998938       3.355161       9.236660       0.501320       1.266735      -0.712466      -0.020563       0.028099       0.012853       0.037116      -0.012936       0.002503       0.008885       0.003268      -0.026414      -0.017277      -0.000822       0.018098              1.690810       1.477740      -0.231456      -0.056133       1.814671       0.423269       1.780019           0.000000
           73              H       4.553001       5.532659       6.859614       0.131388       1.069108 0.74639377E+01  0.71922015E+02                                 1.712309                            1.583503      -1.160801       2.329331                    0.997678       3.451974       9.533694       0.504558       1.259799      -0.712642       0.023252       0.013632      -0.016666       0.031689       0.005540      -0.007256       0.001297      -0.023591       0.001358      -0.016465       0.003650       0.012815              1.779916       2.182299       0.253623      -0.503779       1.488850      -0.101883       1.668599           0.000000
           74              H       0.614074       2.977704       3.647394       0.112496       1.027497 0.73674795E+01  0.70764434E+02                                 1.670153                            1.578034      -0.955293       2.424776                    0.998509       3.429584       9.457661       0.503112       1.267491      -0.711534      -0.034613       0.015258      -0.007599       0.038582      -0.011133       0.001838       0.004770       0.004800      -0.015986      -0.012211      -0.001974       0.014186              1.695133       2.009179      -0.322548       0.281118       1.533729      -0.026599       1.542491          -0.000000
           75              H       5.794426      10.521782      11.413249       0.134199       0.935595 0.66387649E+01  0.62465353E+02                                 1.605092                            1.527375      -0.909534       2.461710                    0.999067       3.336985       9.271403       0.493991       1.317758      -0.700825       0.030707      -0.014875       0.011882       0.036130      -0.002756       0.003390      -0.008680       0.001172      -0.038500      -0.016447       0.004299       0.012148              1.627553       2.060390      -0.183599       0.201478       1.468315      -0.099749       1.353954          -0.000001
           76              H       3.875859       9.298826      11.556812       0.093122       1.102297 0.77476370E+01  0.75409937E+02                                 1.756227                            1.620239      -0.982931       2.406556                    0.997937       3.528383       9.817064       0.495252       1.270633      -0.710602       0.003665      -0.042828       0.019166       0.047064      -0.005764       0.008670      -0.009685      -0.003304      -0.038491      -0.018348       0.000463       0.017886              1.825218       1.524682       0.103489      -0.035762       2.432468      -0.367512       1.518503          -0.000001
           77              H       3.472009       7.000541       8.310945       0.113423       1.090044 0.79094286E+01  0.76257082E+02                                 1.650325                            1.569367      -0.933763       2.432342                    0.998753       3.269269       8.629644       0.544046       1.167710      -0.736488       0.012766       0.037894       0.000164       0.039987       0.009366      -0.008817      -0.001759      -0.008145      -0.029682      -0.015295      -0.001469       0.016763              1.671339       1.481873       0.212725      -0.059758       2.136051       0.140635       1.396092          -0.000001
           78              H       3.505202       0.265058       3.192031       0.110572       1.055223 0.75701312E+01  0.73124325E+02                                 1.696665                            1.596619      -0.897311       2.450261                    0.998950       3.420776       9.425794       0.502131       1.262788      -0.712989       0.016066      -0.032064      -0.015633       0.039123      -0.012417       0.001146       0.007428       0.002751      -0.018425      -0.014505      -0.001861       0.016365              1.741697       1.487090      -0.239675      -0.085346       2.033287       0.397367       1.704714          -0.000001
           79              H       1.772517      12.127226       9.970891       0.103392       1.002235 0.69879173E+01  0.66557588E+02                                 1.677314                            1.562790      -0.839235       2.486668                    0.999188       3.435491       9.584206       0.490650       1.310643      -0.702206      -0.044219       0.018923      -0.012727       0.049753      -0.004138       0.005048      -0.007166       0.008489      -0.041830      -0.017005       0.002107       0.014898              1.733245       2.199594      -0.226316       0.286259       1.515189      -0.138242       1.484952          -0.000001
           80              H       1.107546       4.037935       9.544688       0.111235       0.992739 0.71025022E+01  0.68855319E+02                                 1.732542                            1.623631      -1.451757       2.185391                    0.992657       3.918174      11.529098       0.453926       1.391858      -0.682380      -0.028165      -0.013194       0.019691       0.036812       0.001447      -0.009377       0.000818      -0.004101       0.003456      -0.010527       0.001687       0.008840              1.786246       2.055219       0.218104      -0.415811       1.599732      -0.146600       1.703786          -0.000001
           81              H       7.416467       5.078035       1.419927       0.127489       0.958417 0.69631415E+01  0.66837926E+02                                 1.674734                            1.596904      -1.097752       2.365436                    0.996786       3.597392      10.363345       0.464627       1.373357      -0.688075       0.002252       0.030897       0.012956       0.033579      -0.000572      -0.000245       0.005093      -0.002261      -0.031402      -0.011889       0.004003       0.007886              1.698927       1.488557       0.068010       0.105243       2.056777       0.384169       1.551447          -0.000000
           82              H       6.422884       9.562206       6.251715       0.131985       1.018953 0.72692275E+01  0.68829315E+02                                 1.603109                            1.523927      -0.841961       2.490050                    0.999363       3.158793       8.345102       0.539945       1.198041      -0.729570      -0.028710      -0.015186      -0.008244       0.033508       0.010404       0.007410      -0.008943       0.007195      -0.009992      -0.018312       0.005567       0.012746              1.621352       1.886238       0.243715       0.226948       1.521441       0.047403       1.456375          -0.000001
           83              H       8.875862      10.973051       3.086602       0.138944       0.976120 0.71314779E+01  0.68640812E+02                                 1.684933                            1.608922      -1.044769       2.402432                    0.997203       3.455617       9.863469       0.467500       1.361199      -0.691847       0.013182      -0.033284      -0.002819       0.035910      -0.004561      -0.008933      -0.004051      -0.009181      -0.019605      -0.014816       0.005064       0.009752              1.711477       1.404778      -0.193479      -0.067717       2.249795      -0.009983       1.479860           0.000000
           84              H       9.314012      12.283241       5.785135       0.131230       1.028657 0.75261279E+01  0.72590050E+02                                 1.669758                            1.594457      -0.951027       2.433251                    0.998938       3.355161       9.236657       0.501320       1.266733      -0.712466       0.020563       0.028099      -0.012853       0.037116       0.012936       0.002503      -0.008885       0.003268      -0.026414      -0.017277      -0.000822       0.018098              1.690809       1.477740       0.231455      -0.056133       1.814670      -0.423268       1.780018           0.000000
           85              H       6.511399      13.920559       4.356236       0.131388       1.069108 0.74639377E+01  0.71922020E+02                                 1.712309                            1.583504      -1.160801       2.329331                    0.997678       3.451974       9.533697       0.504558       1.259800      -0.712641      -0.023252       0.013632       0.016666       0.031689      -0.005540      -0.007256      -0.001297      -0.023591       0.001358      -0.016465       0.003650       0.012815              1.779917       2.182300      -0.253624      -0.503780       1.488850       0.101883       1.668600          -0.000000
           86              H      10.450326      11.365604       7.568456       0.112496       1.027497 0.73674787E+01  0.70764424E+02                                 1.670153                            1.578034      -0.955292       2.424776                    0.998509       3.429584       9.457660       0.503113       1.267491      -0.711534       0.034613       0.015258       0.007599       0.038582       0.011133       0.001838      -0.004770       0.004800      -0.015986      -0.012212      -0.001974       0.014186              1.695133       2.009179       0.322548       0.281118       1.533729       0.026599       1.542490          -0.000000
           87              H       5.269974       2.133882      22.234301       0.134199       0.935595 0.66387661E+01  0.62465367E+02                                 1.605092                            1.527375      -0.909533       2.461710                    0.999067       3.336985       9.271403       0.493991       1.317758      -0.700825      -0.030707      -0.014875      -0.011882       0.036130       0.002756       0.003390       0.008680       0.001172      -0.038500      -0.016447       0.004299       0.012148              1.627553       2.060390       0.183599       0.201478       1.468315       0.099749       1.353954          -0.000001
           88              H       7.188541       0.910926      22.090738       0.093122       1.102298 0.77476426E+01  0.75409998E+02                                 1.756227                            1.620239      -0.982931       2.406556                    0.997937       3.528384       9.817064       0.495253       1.270632      -0.710602      -0.003665      -0.042828      -0.019166       0.047064       0.005764       0.008670       0.009685      -0.003304      -0.038491      -0.018348       0.000463       0.017886              1.825218       1.524682      -0.103489      -0.035762       2.432468       0.367512       1.518503          -0.000001
           89              H       7.592391      15.388441       2.904905       0.113424       1.090044 0.79094286E+01  0.76257081E+02                                 1.650325                            1.569367      -0.933764       2.432341                    0.998753       3.269269       8.629644       0.544047       1.167710      -0.736488      -0.012766       0.037894      -0.000164       0.039987      -0.009366      -0.008817       0.001759      -0.008145      -0.029682      -0.015295      -0.001469       0.016763              1.671338       1.481873      -0.212725      -0.059758       2.136050      -0.140635       1.396092          -0.000001
           90              H       7.559198       8.652958       8.023819       0.110572       1.055223 0.75701308E+01  0.73124323E+02                                 1.696665                            1.596619      -0.897311       2.450261                    0.998950       3.420776       9.425795       0.502131       1.262789      -0.712989      -0.016066      -0.032064       0.015633       0.039123       0.012417       0.001146      -0.007428       0.002751      -0.018425      -0.014505      -0.001861       0.016365              1.741697       1.487090       0.239675      -0.085346       2.033288      -0.397367       1.704714          -0.000000
           91              H       9.291883       3.739326       1.244959       0.103392       1.002235 0.69879172E+01  0.66557583E+02                                 1.677314                            1.562789      -0.839234       2.486668                    0.999188       3.435491       9.584204       0.490650       1.310643      -0.702206       0.044219       0.018923       0.012727       0.049753       0.004138       0.005048       0.007166       0.008489      -0.041830      -0.017005       0.002107       0.014898              1.733244       2.199593       0.226316       0.286259       1.515189       0.138242       1.484952          -0.000001
           92              H       9.956854      12.425835       1.671162       0.111235       0.992739 0.71024994E+01  0.68855290E+02                                 1.732543                            1.623632      -1.451757       2.185391                    0.992657       3.918174      11.529101       0.453926       1.391858      -0.682380       0.028165      -0.013194      -0.019691       0.036812      -0.001447      -0.009377      -0.000818      -0.004101       0.003456      -0.010527       0.001687       0.008840              1.786246       2.055220      -0.218104      -0.415811       1.599733       0.146600       1.703786          -0.000001
           93              H       3.647933       3.309865       1.419927       0.127489       0.958417 0.69631415E+01  0.66837926E+02                                 1.674734                            1.596904      -1.097752       2.365436                    0.996786       3.597392      10.363345       0.464627       1.373357      -0.688075      -0.002252      -0.030897       0.012956       0.033579      -0.000572       0.000245      -0.005093      -0.002261      -0.031402      -0.011889       0.004003       0.007886              1.698927       1.488557       0.068010      -0.105243       2.056777      -0.384169       1.551447          -0.000000
           94              H       4.641516      15.601494       6.251715       0.131985       1.018953 0.72692264E+01  0.68829302E+02                                 1.603109                            1.523927      -0.841961       2.490050                    0.999363       3.158793       8.345102       0.539945       1.198041      -0.729570       0.028710       0.015186      -0.008244       0.033508       0.010404      -0.007410       0.008943       0.007195      -0.009992      -0.018312       0.005567       0.012746              1.621352       1.886238       0.243715      -0.226948       1.521441      -0.047403       1.456375          -0.000001
           95              H       2.188538      14.190649       3.086602       0.138944       0.976120 0.71314825E+01  0.68640860E+02                                 1.684933                            1.608922      -1.044769       2.402432                    0.997203       3.455618       9.863469       0.467500       1.361198      -0.691847      -0.013182       0.033284      -0.002819       0.035910      -0.004561       0.008933       0.004051      -0.009181      -0.019605      -0.014816       0.005064       0.009752              1.711477       1.404778      -0.193479       0.067717       2.249794       0.009983       1.479859           0.000000
           96              H       1.750388      12.880459       5.785135       0.131229       1.028657 0.75261280E+01  0.72590058E+02                                 1.669759                            1.594458      -0.951027       2.433251                    0.998938       3.355161       9.236660       0.501320       1.266735      -0.712466      -0.020563      -0.028099      -0.012853       0.037116       0.012936      -0.002503       0.008885       0.003268      -0.026414      -0.017277      -0.000822       0.018098              1.690810       1.477740       0.231456       0.056133       1.814671       0.423269       1.780019           0.000000
           97              H       4.553001      11.243141       4.356236       0.131388       1.069108 0.74639381E+01  0.71922023E+02                                 1.712309                            1.583504      -1.160801       2.329331                    0.997678       3.451974       9.533696       0.504558       1.259799      -0.712641       0.023252      -0.013632       0.016666       0.031689      -0.005540       0.007256       0.001297      -0.023591       0.001358      -0.016465       0.003650       0.012815              1.779916       2.182299      -0.253623       0.503779       1.488850      -0.101883       1.668599          -0.000000
           98              H       0.614074      13.798095       7.568456       0.112496       1.027498 0.73674861E+01  0.70764512E+02                                 1.670153                            1.578034      -0.955293       2.424776                    0.998509       3.429585       9.457664       0.503112       1.267491      -0.711534      -0.034613      -0.015258       0.007599       0.038582       0.011133      -0.001838       0.004770       0.004800      -0.015986      -0.012212      -0.001974       0.014186              1.695134       2.009179       0.322549      -0.281118       1.533730      -0.026599       1.542491          -0.000000
           99              H       5.794426       6.254018      22.234301       0.134199       0.935595 0.66387655E+01  0.62465357E+02                                 1.605092                            1.527375      -0.909533       2.461710                    0.999067       3.336985       9.271402       0.493991       1.317757      -0.700825       0.030707       0.014875      -0.011882       0.036130       0.002756      -0.003390      -0.008680       0.001172      -0.038500      -0.016447       0.004299       0.012148              1.627553       2.060390       0.183599      -0.201478       1.468315      -0.099749       1.353954          -0.000001
          100              H       3.875859       7.476974      22.090738       0.093122       1.102297 0.77476370E+01  0.75409937E+02                                 1.756227                            1.620239      -0.982931       2.406556                    0.997937       3.528383       9.817064       0.495252       1.270633      -0.710602       0.003665       0.042828      -0.019166       0.047064       0.005764      -0.008670      -0.009685      -0.003304      -0.038491      -0.018348       0.000463       0.017886              1.825218       1.524682      -0.103489       0.035762       2.432468      -0.367512       1.518503          -0.000001
          101              H       3.472009       9.775259       2.904905       0.113424       1.090044 0.79094286E+01  0.76257081E+02                                 1.650325                            1.569367      -0.933763       2.432342                    0.998753       3.269269       8.629644       0.544047       1.167710      -0.736488       0.012766      -0.037894      -0.000164       0.039987      -0.009366       0.008817      -0.001759      -0.008145      -0.029682      -0.015295      -0.001469       0.016763              1.671338       1.481873      -0.212725       0.059758       2.136050       0.140635       1.396092          -0.000001
          102              H       3.505202      16.510742       8.023819       0.110572       1.055223 0.75701321E+01  0.73124338E+02                                 1.696666                            1.596620      -0.897311       2.450261                    0.998950       3.420776       9.425795       0.502131       1.262789      -0.712989       0.016066       0.032064       0.015633       0.039123       0.012417      -0.001146       0.007428       0.002751      -0.018425      -0.014505      -0.001861       0.016365              1.741698       1.487090       0.239675       0.085346       2.033288       0.397367       1.704714          -0.000001
          103              H       1.772517       4.648574       1.244959       0.103392       1.002235 0.69879214E+01  0.66557631E+02                                 1.677314                            1.562790      -0.839235       2.486668                    0.999188       3.435492       9.584207       0.490650       1.310643      -0.702206      -0.044219      -0.018923       0.012727       0.049753       0.004138      -0.005048      -0.007166       0.008489      -0.041830      -0.017005       0.002107       0.014898              1.733245       2.199593       0.226316      -0.286259       1.515189      -0.138242       1.484952          -0.000001
          104              H       1.107546      12.737865       1.671162       0.111235       0.992739 0.71025013E+01  0.68855310E+02                                 1.732542                            1.623632      -1.451757       2.185391                    0.992657       3.918174      11.529099       0.453926       1.391858      -0.682380      -0.028165       0.013194      -0.019691       0.036812      -0.001447       0.009377       0.000818      -0.004101       0.003456      -0.010527       0.001687       0.008840              1.786246       2.055219      -0.218104       0.415811       1.599732      -0.146600       1.703786          -0.000001
          105              C       3.719851       4.225824      12.267897      -0.183406      33.063803 0.45025363E+03  0.10711149E+05                                 9.059653                            7.165652       0.072314       2.004052                    0.998742      29.724276      86.817906       0.602063       0.427647      -1.053931      -0.009448      -0.007132      -0.004581       0.012693      -0.004977       0.008210      -0.003306      -0.030642       0.008895      -0.020151       0.003760       0.016391             10.299335      14.979521       2.137979      -1.211550       9.843600       1.962351       6.074883          -0.000000
          106              C       3.828282       9.927918      17.732259      -0.227640      34.637075 0.44592483E+03  0.10548458E+05                                 9.160503                            7.010930       0.069665       1.983771                    0.999659      30.232128      87.128330       0.626409       0.413353      -1.066366      -0.010756      -0.031644       0.023129       0.040644      -0.011360      -0.019946       0.006661       0.043133      -0.054804      -0.025925      -0.015012       0.040937             10.513027       8.579123      -0.601731      -2.707367      10.419682      -4.789812      12.540277           0.000000
          107              C       2.426423      11.872234      14.286750      -0.213466      33.330740 0.45727490E+03  0.10932702E+05                                 9.052182                            7.183843       0.029890       1.982891                    0.998420      30.367797      89.248667       0.605325       0.423221      -1.055481      -0.037934       0.013367      -0.032072       0.051442       0.007721      -0.016555       0.002884      -0.030706      -0.042862      -0.029083       0.004720       0.024363             10.147203       8.540674      -0.233347       4.485118      10.658668      -2.273632      11.242268           0.000001
          108              C       2.101130      11.551816      17.456349      -0.236092      33.934888 0.46343491E+03  0.11070661E+05                                 9.037793                            7.147557       0.157568       2.009316                    0.999690      30.575956      88.602653       0.620245       0.413388      -1.066157      -0.039049      -0.011522       0.024333       0.047431      -0.016558       0.011476      -0.016429      -0.026670      -0.051869      -0.025224      -0.011895       0.037119             10.127794       9.069932      -0.438731      -3.819437       8.262655      -3.879387      13.050794           0.000001
          109              C       3.842666      13.628660      15.044941      -0.218343      34.821843 0.46034200E+03  0.10999516E+05                                 9.283009                            7.187272       0.057045       1.983383                    0.999335      30.483588      88.902704       0.609164       0.420803      -1.059390      -0.001914       0.043864      -0.022966       0.049550       0.002337       0.012108       0.007270       0.026655       0.013117      -0.017990      -0.003420       0.021411             10.555969      10.192352       0.552699       3.776742      11.772194      -3.408118       9.703361           0.000001
          110              C       1.158443       9.312247      20.325363       0.603087      23.132353 0.24550838E+03  0.50614027E+04                                 7.494990                            5.550682       0.008589       2.059227                    0.999673      22.238759      62.161385       0.631312       0.470606      -1.020342      -0.037928      -0.033003       0.041958       0.065484       0.033069       0.058840       0.066119      -0.031216       0.006119      -0.073566      -0.034737       0.108303              8.874140       8.534775      -0.127667      -3.488754       8.028512      -3.229225      10.059134           0.000001
          111              C       3.314894      11.001570      17.070524       0.292178      30.298451 0.34389767E+03  0.76255494E+04                                 8.666199                            6.344097       0.040132       2.034997                    0.999653      24.692319      68.962112       0.629394       0.438876      -1.050215       0.032332       0.019774      -0.047251       0.060573       0.018839      -0.028403      -0.027085       0.012096       0.047491      -0.030294      -0.022687       0.052982             10.475793       8.109322      -0.368600      -2.977662       9.737972      -5.586124      13.580085           0.000001
          112              C       1.426201      10.996537      18.517368      -0.079517      32.445775 0.41714435E+03  0.97342731E+04                                 8.899094                            6.870368       0.063318       1.992698                    0.999669      29.088292      84.102736       0.618563       0.424331      -1.056152       0.019162      -0.008750      -0.027641       0.034753      -0.009965       0.005505       0.013031       0.016621      -0.037647      -0.024064       0.004802       0.019262             10.103550       8.555039      -0.487818      -3.164494       9.267806      -4.383977      12.487804           0.000000
          113              C       4.987832       2.491206      11.312306      -0.184066      32.225443 0.43118770E+03  0.10095541E+05                                 8.745234                            6.893686       0.320704       2.082540                    0.999730      29.002058      82.646478       0.632958       0.413302      -1.068402      -0.004444       0.003964      -0.007239       0.009374      -0.015127      -0.004414      -0.000428       0.004600       0.008613      -0.017254       0.002569       0.014685              9.976427      13.238759       3.507027      -0.155416      11.365512       1.805598       5.325010          -0.000001
          114              C       3.831602       1.764814      11.242768       0.102398      26.469855 0.31999410E+03  0.69893682E+04                                 7.815068                            6.033410       0.122089       2.060625                    0.999682      25.619932      71.700346       0.657348       0.426594      -1.054591      -0.035685       0.032449       0.015649       0.050707      -0.018639      -0.002762      -0.005022      -0.032822       0.078580      -0.038259       0.010982       0.027277              8.980458      12.065714       2.682929      -0.393470       9.984788       1.525630       4.890873          -0.000000
          115              C       3.192079      14.502679      14.176834      -0.091475      31.675196 0.41505513E+03  0.96577391E+04                                 8.700966                            6.815298       0.022833       1.975240                    0.999553      29.133494      83.669387       0.627251       0.419658      -1.060794       0.000820      -0.025545       0.024175       0.035180       0.008700      -0.005103       0.008213      -0.021360      -0.063282      -0.024523      -0.000621       0.025144              9.812723       9.651030      -0.679213       4.439738      10.224696      -3.011395       9.562442           0.000001
          116              C       1.370879      15.047893      12.555022       0.602053      23.094573 0.24551220E+03  0.50634456E+04                                 7.515339                            5.566907       0.036269       2.071415                    0.999718      22.201678      62.147696       0.627403       0.473354      -1.018467      -0.040791       0.043158      -0.026903       0.065194      -0.004657      -0.062962       0.052986       0.014136       0.180955      -0.075273      -0.035319       0.110592              9.006580       8.804228      -1.173048       2.873943      11.033553      -3.590174       7.181961           0.000001
          117              C       3.415580      12.333568      15.107750       0.276084      29.942363 0.35268947E+03  0.78830125E+04                                 8.624312                            6.450111      -0.044798       2.007175                    0.999429      24.978753      70.419086       0.619488       0.442357      -1.046414       0.037418      -0.045984       0.044819       0.074320      -0.027773       0.023405      -0.039445      -0.000623       0.004588      -0.039490      -0.021574       0.061064             10.182773       7.775576       0.877541       3.140831      10.932238      -4.064610      11.840503           0.000001
          118              C       1.930738       9.902755      19.199292      -0.063168      37.638849 0.44606629E+03  0.10473932E+05                                 9.683561                            6.977725       0.053165       2.016096                    0.999472      27.598535      77.329928       0.637289       0.409317      -1.077018       0.016748       0.009514      -0.046662       0.050481      -0.006399      -0.000258      -0.001436      -0.004205      -0.005955      -0.006022      -0.001812       0.007834             11.774247      10.503433       0.390804      -5.263844      10.177719      -5.137605      14.641589           0.000000
          119              C       2.143174      14.074896      13.402941      -0.047678      37.111212 0.44265565E+03  0.10379053E+05                                 9.611797                            6.956876       0.041054       2.013433                    0.999417      27.471576      77.043693       0.637119       0.410009      -1.076031       0.011137      -0.023798       0.036597       0.045052       0.005906      -0.004817      -0.001870       0.003952      -0.022424      -0.009047      -0.002259       0.011306             11.772893      10.707189      -2.210123       5.149983      14.273190      -4.562606      10.338301           0.000001
          120              C       3.145609       9.382705      18.791035      -0.085255      32.268155 0.42600668E+03  0.99931258E+04                                 8.861663                            6.942911       0.033301       1.979616                    0.999596      29.291491      84.902244       0.615351       0.424324      -1.056192      -0.008634       0.010807      -0.034627       0.037288      -0.013127       0.015693      -0.006150      -0.022389      -0.035013      -0.024876      -0.002386       0.027263              9.991189       9.258281      -0.502128      -3.823920       8.924658      -3.229588      11.790629           0.000000
          121              C       4.926977       3.776233      11.832722       0.122096      33.231217 0.38185797E+03  0.86713816E+04                                 9.160266                            6.622989      -0.047941       2.012210                    0.999285      25.587328      71.763275       0.626155       0.430762      -1.057616      -0.000070       0.000842      -0.006061       0.006119      -0.000560       0.014436      -0.017686      -0.003689       0.028205      -0.021071      -0.005533       0.026604             11.347603      17.264694       4.780560      -0.933747      11.316633       1.432118       5.461481          -0.000000
          122              C       2.592389       3.415553      12.166954       0.113847      25.781899 0.32503684E+03  0.71355485E+04                                 7.754262                            6.144668       0.231816       2.107598                    0.999308      25.453684      71.685339       0.640495       0.435608      -1.047883       0.017830      -0.033174      -0.021466       0.043350      -0.023143       0.004264      -0.020031       0.001622       0.048551      -0.034192       0.000505       0.033687              8.741644      10.997426       1.934653      -0.521467       9.926982       1.942208       5.300523          -0.000001
          123              C       1.785794      12.737865      13.441075      -0.085157      33.048988 0.45016419E+03  0.10773821E+05                                 9.227075                            7.298378      -0.301298       1.880195                    0.998749      30.033026      89.750232       0.576759       0.443724      -1.037920       0.016399      -0.006212       0.036234       0.040254       0.001860      -0.009766       0.012320       0.021459      -0.024291      -0.021711       0.003022       0.018690             10.407631       8.922756      -0.408743       3.653646      12.837039      -2.894370       9.463098          -0.000000
          124              C       7.344549       4.162076      12.267897      -0.183406      33.063805 0.45025366E+03  0.10711150E+05                                 9.059653                            7.165653       0.072314       2.004052                    0.998742      29.724277      86.817908       0.602063       0.427647      -1.053931       0.009448       0.007132      -0.004581       0.012693      -0.004977      -0.008210       0.003306      -0.030642       0.008895      -0.020151       0.003760       0.016391             10.299335      14.979521       2.137979       1.211550       9.843600      -1.962351       6.074884          -0.000000
          125              C       7.236118      15.235782      17.732259      -0.227640      34.637073 0.44592481E+03  0.10548458E+05                                 9.160502                            7.010930       0.069665       1.983771                    0.999659      30.232127      87.128326       0.626409       0.413353      -1.066366       0.010756       0.031644       0.023129       0.040644      -0.011360       0.019946      -0.006661       0.043133      -0.054804      -0.025925      -0.015012       0.040937             10.513027       8.579123      -0.601731       2.707367      10.419682       4.789812      12.540276           0.000000
          126              C       8.637977      13.291466      14.286750      -0.213466      33.330739 0.45727487E+03  0.10932701E+05                                 9.052182                            7.183843       0.029890       1.982891                    0.998420      30.367796      89.248663       0.605325       0.423221      -1.055481       0.037934      -0.013367      -0.032072       0.051442       0.007721       0.016555      -0.002884      -0.030706      -0.042862      -0.029083       0.004720       0.024363             10.147203       8.540674      -0.233347      -4.485118      10.658667       2.273632      11.242268           0.000001
          127              C       8.963270      13.611884      17.456349      -0.236092      33.934878 0.46343477E+03  0.11070657E+05                                 9.037791                            7.147555       0.157568       2.009316                    0.999690      30.575952      88.602638       0.620245       0.413388      -1.066157       0.039049       0.011522       0.024333       0.047431      -0.016558      -0.011476       0.016429      -0.026670      -0.051869      -0.025224      -0.011895       0.037119             10.127791       9.069930      -0.438732       3.819435       8.262654       3.879385      13.050790           0.000001
          128              C       7.221734      11.535040      15.044941      -0.218343      34.821846 0.46034205E+03  0.10999517E+05                                 9.283009                            7.187272       0.057045       1.983383                    0.999335      30.483590      88.902709       0.609164       0.420803      -1.059390       0.001914      -0.043864      -0.022966       0.049550       0.002337      -0.012108      -0.007270       0.026655       0.013117      -0.017990      -0.003420       0.021411             10.555969      10.192352       0.552699      -3.776742      11.772193       3.408117       9.703361           0.000001
          129              C       9.905957      15.851453      20.325363       0.603087      23.132351 0.24550834E+03  0.50614018E+04                                 7.494989                            5.550682       0.008589       2.059227                    0.999673      22.238757      62.161379       0.631312       0.470606      -1.020342       0.037928       0.033003       0.041958       0.065484       0.033069      -0.058840      -0.066119      -0.031216       0.006120      -0.073566      -0.034737       0.108303              8.874140       8.534775      -0.127667       3.488754       8.028511       3.229225      10.059133           0.000001
          130              C       7.749506      14.162130      17.070524       0.292178      30.298451 0.34389768E+03  0.76255496E+04                                 8.666199                            6.344097       0.040132       2.034997                    0.999653      24.692319      68.962112       0.629394       0.438876      -1.050215      -0.032332      -0.019774      -0.047251       0.060573       0.018839       0.028403       0.027085       0.012096       0.047491      -0.030294      -0.022687       0.052982             10.475793       8.109322      -0.368600       2.977662       9.737971       5.586123      13.580084           0.000001
          131              C       9.638199      14.167163      18.517368      -0.079517      32.445778 0.41714441E+03  0.97342746E+04                                 8.899094                            6.870368       0.063318       1.992699                    0.999669      29.088290      84.102722       0.618563       0.424331      -1.056152      -0.019162       0.008750      -0.027641       0.034753      -0.009965      -0.005505      -0.013031       0.016621      -0.037647      -0.024064       0.004802       0.019262             10.103549       8.555037      -0.487820       3.164493       9.267808       4.383976      12.487802           0.000000
          132              C       6.076568       5.896694      11.312306      -0.184066      32.225444 0.43118772E+03  0.10095541E+05                                 8.745234                            6.893686       0.320704       2.082540                    0.999730      29.002059      82.646479       0.632958       0.413302      -1.068402       0.004444      -0.003964      -0.007240       0.009374      -0.015127       0.004414       0.000428       0.004600       0.008613      -0.017254       0.002569       0.014685              9.976427      13.238759       3.507027       0.155416      11.365512      -1.805598       5.325010          -0.000001
          133              C       7.232798       6.623086      11.242768       0.102398      26.469856 0.31999411E+03  0.69893687E+04                                 7.815068                            6.033410       0.122089       2.060625                    0.999682      25.619933      71.700348       0.657348       0.426594      -1.054591       0.035685      -0.032449       0.015649       0.050707      -0.018640       0.002762       0.005022      -0.032822       0.078580      -0.038259       0.010982       0.027277              8.980458      12.065714       2.682929       0.393470       9.984788      -1.525630       4.890873          -0.000001
          134              C       7.872321      10.661021      14.176834      -0.091475      31.675194 0.41505511E+03  0.96577384E+04                                 8.700966                            6.815298       0.022833       1.975241                    0.999553      29.133493      83.669382       0.627251       0.419658      -1.060794      -0.000819       0.025545       0.024175       0.035180       0.008700       0.005103      -0.008213      -0.021360      -0.063282      -0.024523      -0.000621       0.025144              9.812722       9.651030      -0.679214      -4.439738      10.224695       3.011395       9.562441           0.000001
          135              C       9.693521      10.115807      12.555022       0.602053      23.094573 0.24551220E+03  0.50634456E+04                                 7.515339                            5.566907       0.036269       2.071415                    0.999718      22.201678      62.147694       0.627404       0.473354      -1.018467       0.040791      -0.043158      -0.026903       0.065194      -0.004657       0.062962      -0.052986       0.014136       0.180955      -0.075273      -0.035319       0.110592              9.006580       8.804227      -1.173048      -2.873943      11.033552       3.590174       7.181960           0.000001
          136              C       7.648820      12.830132      15.107750       0.276084      29.942361 0.35268945E+03  0.78830118E+04                                 8.624311                            6.450111      -0.044798       2.007175                    0.999429      24.978752      70.419082       0.619489       0.442357      -1.046414      -0.037418       0.045984       0.044819       0.074320      -0.027773      -0.023405       0.039445      -0.000623       0.004588      -0.039490      -0.021574       0.061064             10.182772       7.775576       0.877541      -3.140831      10.932237       4.064610      11.840503           0.000001
          137              C       9.133662      15.260945      19.199292      -0.063168      37.638848 0.44606626E+03  0.10473932E+05                                 9.683561                            6.977724       0.053165       2.016096                    0.999472      27.598534      77.329922       0.637289       0.409317      -1.077018      -0.016748      -0.009514      -0.046662       0.050481      -0.006399       0.000258       0.001436      -0.004205      -0.005955      -0.006022      -0.001812       0.007834             11.774246      10.503432       0.390804       5.263844      10.177719       5.137605      14.641588           0.000000
          138              C       8.921226      11.088804      13.402941      -0.047678      37.111212 0.44265564E+03  0.10379052E+05                                 9.611797                            6.956876       0.041055       2.013433                    0.999417      27.471576      77.043691       0.637119       0.410009      -1.076031      -0.011138       0.023798       0.036597       0.045052       0.005906       0.004817       0.001870       0.003952      -0.022424      -0.009047      -0.002259       0.011306             11.772893      10.707189      -2.210123      -5.149982      14.273190       4.562606      10.338300           0.000001
          139              C       7.918791      15.780995      18.791035      -0.085255      32.268154 0.42600666E+03  0.99931251E+04                                 8.861663                            6.942911       0.033301       1.979616                    0.999596      29.291490      84.902239       0.615351       0.424324      -1.056192       0.008634      -0.010807      -0.034627       0.037288      -0.013127      -0.015693       0.006150      -0.022389      -0.035013      -0.024876      -0.002386       0.027263              9.991189       9.258281      -0.502128       3.823920       8.924658       3.229588      11.790629           0.000000
          140              C       6.137423       4.611667      11.832722       0.122097      33.231210 0.38185787E+03  0.86713788E+04                                 9.160265                            6.622988      -0.047941       2.012210                    0.999285      25.587324      71.763261       0.626155       0.430762      -1.057616       0.000070      -0.000842      -0.006061       0.006119      -0.000561      -0.014436       0.017686      -0.003689       0.028205      -0.021071      -0.005533       0.026604             11.347601      17.264691       4.780559       0.933747      11.316631      -1.432117       5.461480          -0.000000
          141              C       8.472011       4.972347      12.166954       0.113847      25.781898 0.32503683E+03  0.71355479E+04                                 7.754261                            6.144668       0.231816       2.107598                    0.999308      25.453684      71.685336       0.640495       0.435608      -1.047883      -0.017830       0.033174      -0.021466       0.043350      -0.023143      -0.004264       0.020031       0.001622       0.048551      -0.034192       0.000505       0.033687              8.741643      10.997425       1.934653       0.521467       9.926981      -1.942208       5.300523          -0.000001
          142              C       9.278606      12.425835      13.441075      -0.085157      33.048994 0.45016429E+03  0.10773824E+05                                 9.227076                            7.298379      -0.301298       1.880195                    0.998749      30.033030      89.750251       0.576759       0.443724      -1.037920      -0.016399       0.006212       0.036234       0.040254       0.001860       0.009766      -0.012320       0.021459      -0.024291      -0.021711       0.003022       0.018690             10.407633       8.922758      -0.408743      -3.653646      12.837041       2.894371       9.463100           0.000000
          143              C       3.719851      12.549976      21.379653      -0.183406      33.063804 0.45025365E+03  0.10711150E+05                                 9.059652                            7.165652       0.072314       2.004052                    0.998742      29.724277      86.817907       0.602063       0.427647      -1.053931      -0.009448       0.007132       0.004581       0.012693       0.004977      -0.008210      -0.003306      -0.030642       0.008895      -0.020151       0.003760       0.016391             10.299335      14.979520      -2.137979       1.211549       9.843600       1.962351       6.074883          -0.000000
          144              C       3.828282       6.847882      15.915291      -0.227640      34.637072 0.44592478E+03  0.10548457E+05                                 9.160502                            7.010929       0.069665       1.983771                    0.999659      30.232126      87.128323       0.626409       0.413353      -1.066366      -0.010756       0.031644      -0.023129       0.040644       0.011360       0.019946       0.006661       0.043133      -0.054804      -0.025925      -0.015012       0.040937             10.513027       8.579123       0.601731       2.707367      10.419682      -4.789812      12.540276           0.000000
          145              C       2.426423       4.903566      19.360800      -0.213466      33.330741 0.45727490E+03  0.10932702E+05                                 9.052182                            7.183843       0.029890       1.982891                    0.998420      30.367798      89.248672       0.605325       0.423221      -1.055481      -0.037934      -0.013367       0.032072       0.051442      -0.007721       0.016555       0.002884      -0.030706      -0.042862      -0.029083       0.004720       0.024363             10.147204       8.540675       0.233347      -4.485118      10.658668      -2.273632      11.242269           0.000001
          146              C       2.101130       5.223984      16.191201      -0.236092      33.934886 0.46343491E+03  0.11070661E+05                                 9.037793                            7.147557       0.157568       2.009316                    0.999690      30.575956      88.602655       0.620245       0.413388      -1.066157      -0.039049       0.011522      -0.024333       0.047431       0.016558      -0.011476      -0.016429      -0.026670      -0.051869      -0.025224      -0.011895       0.037119             10.127793       9.069932       0.438732       3.819436       8.262655      -3.879386      13.050793           0.000001
          147              C       3.842666       3.147140      18.602609      -0.218343      34.821842 0.46034197E+03  0.10999515E+05                                 9.283009                            7.187272       0.057045       1.983383                    0.999335      30.483587      88.902701       0.609164       0.420803      -1.059390      -0.001914      -0.043864       0.022966       0.049550      -0.002337      -0.012108       0.007270       0.026655       0.013117      -0.017990      -0.003420       0.021411             10.555968      10.192352      -0.552700      -3.776742      11.772193      -3.408117       9.703360           0.000001
          148              C       1.158443       7.463553      13.322187       0.603087      23.132355 0.24550840E+03  0.50614032E+04                                 7.494990                            5.550682       0.008589       2.059227                    0.999673      22.238760      62.161388       0.631312       0.470606      -1.020342      -0.037928       0.033003      -0.041958       0.065484      -0.033069      -0.058840       0.066119      -0.031216       0.006120      -0.073566      -0.034737       0.108303              8.874141       8.534776       0.127667       3.488754       8.028512      -3.229225      10.059135           0.000001
          149              C       3.314894       5.774230      16.577026       0.292178      30.298451 0.34389767E+03  0.76255494E+04                                 8.666199                            6.344097       0.040132       2.034997                    0.999653      24.692319      68.962113       0.629394       0.438876      -1.050215       0.032332      -0.019774       0.047251       0.060573      -0.018839       0.028403      -0.027085       0.012096       0.047491      -0.030294      -0.022687       0.052982             10.475793       8.109322       0.368600       2.977662       9.737972      -5.586124      13.580085           0.000001
          150              C       1.426201       5.779263      15.130182      -0.079517      32.445779 0.41714442E+03  0.97342748E+04                                 8.899094                            6.870368       0.063318       1.992698                    0.999669      29.088290      84.102725       0.618563       0.424331      -1.056152       0.019162       0.008750       0.027641       0.034753       0.009965      -0.005505       0.013031       0.016621      -0.037647      -0.024064       0.004802       0.019262             10.103550       8.555038       0.487820       3.164493       9.267808      -4.383977      12.487803           0.000000
          151              C       4.987832      14.284594      22.335244      -0.184066      32.225438 0.43118761E+03  0.10095538E+05                                 8.745233                            6.893685       0.320704       2.082540                    0.999730      29.002055      82.646465       0.632958       0.413302      -1.068402      -0.004444      -0.003964       0.007240       0.009374       0.015127       0.004414      -0.000428       0.004600       0.008613      -0.017254       0.002569       0.014685              9.976425      13.238757      -3.507026       0.155416      11.365510       1.805598       5.325009          -0.000001
          152              C       3.831602      15.010986      -0.026918       0.102398      26.469856 0.31999412E+03  0.69893688E+04                                 7.815068                            6.033410       0.122088       2.060625                    0.999682      25.619933      71.700347       0.657348       0.426594      -1.054591      -0.035685      -0.032449      -0.015649       0.050707       0.018640       0.002762      -0.005022      -0.032822       0.078580      -0.038259       0.010982       0.027277              8.980458      12.065713      -2.682929       0.393470       9.984788       1.525631       4.890872          -0.000000
          153              C       3.192079       2.273121      19.470716      -0.091476      31.675202 0.41505523E+03  0.96577420E+04                                 8.700968                            6.815299       0.022833       1.975240                    0.999553      29.133497      83.669399       0.627251       0.419658      -1.060794       0.000820       0.025545      -0.024175       0.035180      -0.008700       0.005103       0.008213      -0.021360      -0.063282      -0.024523      -0.000621       0.025144              9.812725       9.651033       0.679214      -4.439739      10.224697      -3.011396       9.562444           0.000001
          154              C       1.370879       1.727907      21.092528       0.602053      23.094578 0.24551226E+03  0.50634471E+04                                 7.515340                            5.566908       0.036268       2.071414                    0.999718      22.201681      62.147706       0.627403       0.473354      -1.018467      -0.040791      -0.043158       0.026903       0.065194       0.004657       0.062962       0.052986       0.014136       0.180955      -0.075273      -0.035319       0.110592              9.006582       8.804229       1.173048      -2.873943      11.033554      -3.590175       7.181962           0.000001
          155              C       3.415580       4.442232      18.539800       0.276084      29.942361 0.35268945E+03  0.78830118E+04                                 8.624311                            6.450111      -0.044798       2.007175                    0.999429      24.978752      70.419084       0.619488       0.442357      -1.046414       0.037418       0.045984      -0.044819       0.074320       0.027773      -0.023405      -0.039445      -0.000623       0.004588      -0.039490      -0.021574       0.061064             10.182772       7.775576      -0.877541      -3.140831      10.932238      -4.064610      11.840503           0.000001
          156              C       1.930738       6.873045      14.448258      -0.063169      37.638852 0.44606631E+03  0.10473933E+05                                 9.683562                            6.977725       0.053165       2.016096                    0.999472      27.598536      77.329930       0.637289       0.409317      -1.077018       0.016748      -0.009514       0.046662       0.050481       0.006399       0.000258      -0.001436      -0.004205      -0.005955      -0.006022      -0.001812       0.007834             11.774248      10.503433      -0.390804       5.263845      10.177720      -5.137606      14.641590           0.000000
          157              C       2.143174       2.700904      20.244609      -0.047677      37.111208 0.44265558E+03  0.10379051E+05                                 9.611796                            6.956875       0.041055       2.013434                    0.999417      27.471574      77.043685       0.637119       0.410009      -1.076031       0.011137       0.023798      -0.036597       0.045052      -0.005906       0.004817      -0.001870       0.003952      -0.022424      -0.009047      -0.002259       0.011306             11.772892      10.707188       2.210123      -5.149982      14.273189      -4.562606      10.338299           0.000001
          158              C       3.145609       7.393095      14.856515      -0.085255      32.268155 0.42600668E+03  0.99931258E+04                                 8.861663                            6.942911       0.033301       1.979616                    0.999596      29.291491      84.902243       0.615351       0.424324      -1.056192      -0.008634      -0.010807       0.034627       0.037288       0.013127      -0.015693      -0.006150      -0.022389      -0.035013      -0.024876      -0.002386       0.027263              9.991189       9.258281       0.502128       3.823920       8.924658      -3.229588      11.790629           0.000000
          159              C       4.926977      12.999567      21.814828       0.122096      33.231218 0.38185797E+03  0.86713817E+04                                 9.160267                            6.622989      -0.047941       2.012210                    0.999285      25.587328      71.763275       0.626155       0.430762      -1.057616      -0.000070      -0.000842       0.006061       0.006119       0.000561      -0.014436      -0.017686      -0.003689       0.028205      -0.021071      -0.005533       0.026604             11.347603      17.264694      -4.780560       0.933747      11.316633       1.432118       5.461481          -0.000000
          160              C       2.592389      13.360247      21.480596       0.113847      25.781899 0.32503685E+03  0.71355485E+04                                 7.754261                            6.144668       0.231816       2.107598                    0.999308      25.453685      71.685340       0.640495       0.435608      -1.047883       0.017830       0.033174       0.021466       0.043350       0.023143      -0.004264      -0.020031       0.001622       0.048551      -0.034192       0.000505       0.033687              8.741644      10.997426      -1.934653       0.521467       9.926982       1.942208       5.300523          -0.000001
          161              C       1.785794       4.037935      20.206475      -0.085157      33.048993 0.45016428E+03  0.10773823E+05                                 9.227076                            7.298379      -0.301298       1.880195                    0.998749      30.033029      89.750246       0.576759       0.443724      -1.037920       0.016399       0.006212      -0.036234       0.040254      -0.001860       0.009766       0.012320       0.021459      -0.024291      -0.021711       0.003022       0.018690             10.407632       8.922757       0.408743      -3.653646      12.837041      -2.894371       9.463100          -0.000000
          162              C       7.344549      12.613724      21.379653      -0.183406      33.063805 0.45025367E+03  0.10711150E+05                                 9.059653                            7.165652       0.072314       2.004052                    0.998742      29.724277      86.817908       0.602063       0.427647      -1.053931       0.009448      -0.007132       0.004581       0.012693       0.004977       0.008210       0.003306      -0.030642       0.008895      -0.020151       0.003760       0.016391             10.299335      14.979521      -2.137979      -1.211550       9.843600      -1.962351       6.074884          -0.000000
          163              C       7.236118       1.540018      15.915291      -0.227640      34.637069 0.44592474E+03  0.10548455E+05                                 9.160502                            7.010929       0.069666       1.983771                    0.999659      30.232124      87.128315       0.626409       0.413353      -1.066366       0.010756      -0.031644      -0.023129       0.040644       0.011360      -0.019946      -0.006661       0.043133      -0.054804      -0.025925      -0.015012       0.040937             10.513026       8.579123       0.601731      -2.707367      10.419681       4.789812      12.540275           0.000000
          164              C       8.637977       3.484334      19.360800      -0.213466      33.330741 0.45727490E+03  0.10932702E+05                                 9.052182                            7.183843       0.029890       1.982891                    0.998420      30.367798      89.248671       0.605325       0.423221      -1.055481       0.037934       0.013367       0.032072       0.051442      -0.007721      -0.016555      -0.002884      -0.030706      -0.042862      -0.029083       0.004720       0.024363             10.147204       8.540674       0.233347       4.485118      10.658668       2.273632      11.242268           0.000001
          165              C       8.963270       3.163916      16.191201      -0.236092      33.934883 0.46343483E+03  0.11070658E+05                                 9.037792                            7.147556       0.157568       2.009316                    0.999690      30.575954      88.602644       0.620246       0.413388      -1.066157       0.039049      -0.011522      -0.024333       0.047431       0.016558       0.011476       0.016429      -0.026670      -0.051869      -0.025224      -0.011895       0.037119             10.127792       9.069930       0.438731      -3.819435       8.262655       3.879387      13.050792           0.000001
          166              C       7.221734       5.240760      18.602609      -0.218343      34.821842 0.46034197E+03  0.10999515E+05                                 9.283009                            7.187272       0.057045       1.983383                    0.999335      30.483587      88.902702       0.609164       0.420803      -1.059390       0.001914       0.043864       0.022966       0.049550      -0.002337       0.012108      -0.007270       0.026655       0.013117      -0.017990      -0.003420       0.021411             10.555969      10.192352      -0.552699       3.776742      11.772193       3.408117       9.703361           0.000001
          167              C       9.905957       0.924347      13.322187       0.603087      23.132355 0.24550840E+03  0.50614031E+04                                 7.494990                            5.550682       0.008589       2.059227                    0.999673      22.238760      62.161388       0.631312       0.470606      -1.020342       0.037928      -0.033003      -0.041958       0.065484      -0.033069       0.058840      -0.066119      -0.031216       0.006120      -0.073566      -0.034737       0.108303              8.874141       8.534776       0.127667      -3.488754       8.028512       3.229225      10.059134           0.000001
          168              C       7.749506       2.613670      16.577026       0.292178      30.298451 0.34389768E+03  0.76255496E+04                                 8.666199                            6.344097       0.040132       2.034997                    0.999653      24.692319      68.962112       0.629394       0.438876      -1.050215      -0.032332       0.019774       0.047251       0.060573      -0.018839      -0.028403       0.027085       0.012096       0.047491      -0.030294      -0.022687       0.052982             10.475793       8.109322       0.368600      -2.977662       9.737972       5.586124      13.580085           0.000001
          169              C       9.638199       2.608637      15.130182      -0.079517      32.445772 0.41714428E+03  0.97342709E+04                                 8.899093                            6.870367       0.063318       1.992698                    0.999669      29.088291      84.102729       0.618563       0.424331      -1.056152      -0.019162      -0.008750       0.027641       0.034753       0.009965       0.005505      -0.013031       0.016621      -0.037647      -0.024064       0.004802       0.019262             10.103549       8.555038       0.487818      -3.164494       9.267805       4.383976      12.487802           0.000000
          170              C       6.076568      10.879106      22.335244      -0.184066      32.225441 0.43118767E+03  0.10095540E+05                                 8.745233                            6.893686       0.320704       2.082540                    0.999730      29.002057      82.646473       0.632958       0.413302      -1.068402       0.004444       0.003964       0.007240       0.009374       0.015127      -0.004414       0.000428       0.004600       0.008613      -0.017254       0.002569       0.014685              9.976426      13.238758      -3.507027      -0.155416      11.365511      -1.805598       5.325009          -0.000001
          171              C       7.232798      10.152714      -0.026918       0.102398      26.469856 0.31999412E+03  0.69893689E+04                                 7.815069                            6.033411       0.122088       2.060625                    0.999682      25.619933      71.700351       0.657348       0.426594      -1.054591       0.035685       0.032449      -0.015649       0.050707       0.018640      -0.002762       0.005022      -0.032822       0.078580      -0.038259       0.010982       0.027277              8.980459      12.065715      -2.682930      -0.393470       9.984788      -1.525630       4.890873          -0.000001
          172              C       7.872321       6.114779      19.470716      -0.091476      31.675200 0.41505519E+03  0.96577409E+04                                 8.700967                            6.815299       0.022833       1.975240                    0.999553      29.133496      83.669396       0.627251       0.419658      -1.060794      -0.000820      -0.025545      -0.024175       0.035180      -0.008700      -0.005103      -0.008213      -0.021360      -0.063282      -0.024523      -0.000621       0.025144              9.812724       9.651032       0.679214       4.439739      10.224697       3.011396       9.562443           0.000001
          173              C       9.693521       6.659993      21.092528       0.602053      23.094576 0.24551224E+03  0.50634466E+04                                 7.515340                            5.566908       0.036268       2.071414                    0.999718      22.201680      62.147704       0.627403       0.473354      -1.018467       0.040791       0.043158       0.026903       0.065194       0.004657      -0.062962      -0.052986       0.014136       0.180955      -0.075273      -0.035319       0.110592              9.006582       8.804229       1.173048       2.873943      11.033554       3.590175       7.181962           0.000001
          174              C       7.648820       3.945668      18.539800       0.276084      29.942361 0.35268945E+03  0.78830119E+04                                 8.624311                            6.450111      -0.044798       2.007175                    0.999429      24.978752      70.419082       0.619489       0.442357      -1.046414      -0.037418      -0.045984      -0.044819       0.074320       0.027773       0.023405       0.039445      -0.000623       0.004588      -0.039490      -0.021574       0.061064             10.182772       7.775576      -0.877541       3.140831      10.932237       4.064610      11.840503           0.000001
          175              C       9.133662       1.514855      14.448258      -0.063169      37.638852 0.44606632E+03  0.10473933E+05                                 9.683562                            6.977725       0.053165       2.016096                    0.999472      27.598536      77.329933       0.637289       0.409317      -1.077018      -0.016748       0.009514       0.046662       0.050481       0.006399      -0.000258       0.001436      -0.004205      -0.005955      -0.006022      -0.001812       0.007834             11.774248      10.503434      -0.390804      -5.263845      10.177720       5.137606      14.641590           0.000001
          176              C       8.921226       5.686996      20.244609      -0.047678      37.111212 0.44265563E+03  0.10379052E+05                                 9.611797                            6.956876       0.041054       2.013433                    0.999417      27.471576      77.043695       0.637119       0.410009      -1.076031      -0.011138      -0.023798      -0.036597       0.045052      -0.005906      -0.004817       0.001870       0.003952      -0.022424      -0.009047      -0.002259       0.011306             11.772894      10.707189       2.210123       5.149983      14.273191       4.562607      10.338301           0.000001
          177              C       7.918791       0.994805      14.856515      -0.085255      32.268152 0.42600663E+03  0.99931241E+04                                 8.861662                            6.942911       0.033301       1.979616                    0.999596      29.291489      84.902236       0.615351       0.424324      -1.056192       0.008634       0.010807       0.034627       0.037288       0.013127       0.015693       0.006150      -0.022389      -0.035013      -0.024876      -0.002386       0.027263              9.991189       9.258280       0.502128      -3.823919       8.924657       3.229588      11.790628           0.000000
          178              C       6.137423      12.164133      21.814828       0.122097      33.231211 0.38185790E+03  0.86713795E+04                                 9.160265                            6.622988      -0.047941       2.012210                    0.999285      25.587325      71.763263       0.626156       0.430762      -1.057616       0.000070       0.000842       0.006061       0.006119       0.000561       0.014436       0.017686      -0.003689       0.028205      -0.021071      -0.005533       0.026604             11.347601      17.264691      -4.780559      -0.933747      11.316631      -1.432117       5.461481          -0.000000
          179              C       8.472011      11.803453      21.480596       0.113847      25.781895 0.32503678E+03  0.71355467E+04                                 7.754261                            6.144667       0.231816       2.107598                    0.999308      25.453682      71.685329       0.640495       0.435608      -1.047883      -0.017830      -0.033174       0.021466       0.043350       0.023143       0.004264       0.020031       0.001622       0.048551      -0.034192       0.000505       0.033687              8.741643      10.997425      -1.934653      -0.521467       9.926981      -1.942208       5.300523          -0.000001
          180              C       9.278606       4.349965      20.206475      -0.085157      33.048997 0.45016434E+03  0.10773825E+05                                 9.227077                            7.298379      -0.301298       1.880195                    0.998749      30.033032      89.750258       0.576759       0.443724      -1.037920      -0.016399      -0.006212      -0.036234       0.040254      -0.001860      -0.009766      -0.012320       0.021459      -0.024291      -0.021711       0.003022       0.018690             10.407634       8.922758       0.408743       3.653647      12.837042       2.894371       9.463100          -0.000000
          181              C       7.344549      12.549976      10.163803      -0.183406      33.063804 0.45025365E+03  0.10711150E+05                                 9.059652                            7.165652       0.072314       2.004052                    0.998742      29.724277      86.817907       0.602063       0.427647      -1.053931       0.009448       0.007132       0.004581       0.012693      -0.004977       0.008210      -0.003306      -0.030642       0.008895      -0.020151       0.003760       0.016391             10.299335      14.979520       2.137979      -1.211550       9.843600       1.962351       6.074883          -0.000000
          182              C       7.236118       6.847882       4.699441      -0.227640      34.637071 0.44592478E+03  0.10548457E+05                                 9.160502                            7.010929       0.069665       1.983771                    0.999659      30.232126      87.128321       0.626409       0.413353      -1.066366       0.010756       0.031644      -0.023129       0.040644      -0.011360      -0.019946       0.006661       0.043133      -0.054804      -0.025925      -0.015012       0.040937             10.513026       8.579123      -0.601731      -2.707367      10.419681      -4.789811      12.540275           0.000000
          183              C       8.637977       4.903566       8.144950      -0.213466      33.330741 0.45727491E+03  0.10932703E+05                                 9.052182                            7.183843       0.029890       1.982891                    0.998420      30.367797      89.248667       0.605325       0.423221      -1.055481       0.037934      -0.013367       0.032072       0.051442       0.007721      -0.016555       0.002884      -0.030706      -0.042862      -0.029083       0.004720       0.024363             10.147204       8.540674      -0.233347       4.485118      10.658668      -2.273632      11.242268           0.000001
          184              C       8.963270       5.223984       4.975351      -0.236092      33.934884 0.46343488E+03  0.11070660E+05                                 9.037792                            7.147557       0.157568       2.009316                    0.999690      30.575955      88.602650       0.620245       0.413388      -1.066157       0.039049       0.011522      -0.024333       0.047431      -0.016558       0.011476      -0.016429      -0.026670      -0.051869      -0.025224      -0.011895       0.037119             10.127793       9.069931      -0.438731      -3.819436       8.262655      -3.879386      13.050793           0.000002
          185              C       7.221734       3.147140       7.386759      -0.218343      34.821845 0.46034202E+03  0.10999516E+05                                 9.283009                            7.187272       0.057045       1.983383                    0.999335      30.483589      88.902708       0.609164       0.420803      -1.059390       0.001914      -0.043864       0.022966       0.049550       0.002337       0.012108       0.007270       0.026655       0.013117      -0.017990      -0.003420       0.021411             10.555969      10.192352       0.552699       3.776742      11.772194      -3.408118       9.703361           0.000002
          186              C       9.905957       7.463553       2.106337       0.603087      23.132352 0.24550836E+03  0.50614021E+04                                 7.494990                            5.550682       0.008589       2.059227                    0.999673      22.238758      62.161382       0.631312       0.470606      -1.020342       0.037928       0.033003      -0.041958       0.065484       0.033069       0.058840       0.066119      -0.031216       0.006120      -0.073566      -0.034737       0.108303              8.874140       8.534775      -0.127667      -3.488754       8.028511      -3.229225      10.059134           0.000001
          187              C       7.749506       5.774230       5.361176       0.292178      30.298449 0.34389765E+03  0.76255489E+04                                 8.666199                            6.344097       0.040132       2.034997                    0.999653      24.692318      68.962110       0.629394       0.438876      -1.050215      -0.032332      -0.019774       0.047251       0.060573       0.018839      -0.028403      -0.027085       0.012096       0.047491      -0.030294      -0.022687       0.052981             10.475793       8.109322      -0.368600      -2.977662       9.737971      -5.586123      13.580084           0.000001
          188              C       9.638199       5.779263       3.914332      -0.079517      32.445784 0.41714450E+03  0.97342772E+04                                 8.899095                            6.870369       0.063318       1.992698                    0.999669      29.088293      84.102737       0.618563       0.424331      -1.056152      -0.019162       0.008750       0.027641       0.034753      -0.009965       0.005505       0.013031       0.016621      -0.037646      -0.024064       0.004802       0.019262             10.103551       8.555039      -0.487820      -3.164493       9.267809      -4.383977      12.487804           0.000000
          189              C       6.076568      14.284594      11.119394      -0.184067      32.225447 0.43118776E+03  0.10095543E+05                                 8.745235                            6.893687       0.320703       2.082540                    0.999730      29.002060      82.646488       0.632958       0.413302      -1.068402       0.004444      -0.003964       0.007240       0.009374      -0.015127      -0.004414      -0.000428       0.004600       0.008613      -0.017254       0.002569       0.014685              9.976428      13.238761       3.507028      -0.155416      11.365514       1.805598       5.325010          -0.000001
          190              C       7.232798      15.010986      11.188932       0.102398      26.469855 0.31999409E+03  0.69893681E+04                                 7.815068                            6.033410       0.122089       2.060625                    0.999682      25.619932      71.700346       0.657348       0.426594      -1.054591       0.035685      -0.032449      -0.015649       0.050707      -0.018640      -0.002762      -0.005022      -0.032822       0.078580      -0.038259       0.010982       0.027277              8.980458      12.065714       2.682929      -0.393470       9.984788       1.525630       4.890873          -0.000001
          191              C       7.872321       2.273121       8.254866      -0.091475      31.675197 0.41505514E+03  0.96577394E+04                                 8.700966                            6.815298       0.022833       1.975240                    0.999553      29.133495      83.669389       0.627251       0.419658      -1.060794      -0.000820       0.025545      -0.024175       0.035180       0.008700      -0.005103       0.008213      -0.021360      -0.063282      -0.024523      -0.000621       0.025144              9.812723       9.651031      -0.679214       4.439738      10.224696      -3.011395       9.562442           0.000001
          192              C       9.693521       1.727907       9.876678       0.602053      23.094573 0.24551220E+03  0.50634456E+04                                 7.515339                            5.566907       0.036269       2.071415                    0.999718      22.201678      62.147696       0.627403       0.473354      -1.018467       0.040791      -0.043158       0.026903       0.065194      -0.004657      -0.062962       0.052986       0.014136       0.180955      -0.075273      -0.035319       0.110592              9.006580       8.804228      -1.173048       2.873943      11.033553      -3.590174       7.181961           0.000001
          193              C       7.648820       4.442232       7.323950       0.276084      29.942361 0.35268945E+03  0.78830118E+04                                 8.624311                            6.450111      -0.044798       2.007175                    0.999429      24.978752      70.419084       0.619488       0.442357      -1.046414      -0.037418       0.045984      -0.044819       0.074320      -0.027773       0.023405      -0.039445      -0.000623       0.004588      -0.039490      -0.021574       0.061064             10.182772       7.775576       0.877541       3.140831      10.932238      -4.064610      11.840503           0.000001
          194              C       9.133662       6.873045       3.232408      -0.063168      37.638854 0.44606632E+03  0.10473934E+05                                 9.683562                            6.977725       0.053165       2.016096                    0.999472      27.598536      77.329934       0.637289       0.409317      -1.077018      -0.016748      -0.009514       0.046662       0.050481      -0.006399      -0.000258      -0.001436      -0.004205      -0.005955      -0.006022      -0.001812       0.007834             11.774248      10.503434       0.390804      -5.263845      10.177720      -5.137606      14.641591           0.000000
          195              C       8.921226       2.700904       9.028759      -0.047678      37.111210 0.44265562E+03  0.10379052E+05                                 9.611797                            6.956876       0.041055       2.013434                    0.999417      27.471575      77.043688       0.637119       0.410009      -1.076031      -0.011137       0.023798      -0.036597       0.045052       0.005906      -0.004817      -0.001870       0.003952      -0.022424      -0.009047      -0.002259       0.011306             11.772893      10.707188      -2.210123       5.149982      14.273189      -4.562606      10.338300           0.000001
          196              C       7.918791       7.393095       3.640665      -0.085255      32.268151 0.42600662E+03  0.99931239E+04                                 8.861662                            6.942911       0.033301       1.979616                    0.999596      29.291488      84.902233       0.615351       0.424324      -1.056192       0.008634      -0.010807       0.034627       0.037288      -0.013127       0.015693      -0.006150      -0.022389      -0.035013      -0.024876      -0.002386       0.027263              9.991188       9.258280      -0.502128      -3.823919       8.924657      -3.229588      11.790628           0.000000
          197              C       6.137423      12.999567      10.598978       0.122096      33.231217 0.38185797E+03  0.86713815E+04                                 9.160266                            6.622989      -0.047941       2.012210                    0.999285      25.587328      71.763274       0.626155       0.430762      -1.057616       0.000070      -0.000842       0.006061       0.006119      -0.000561       0.014436      -0.017686      -0.003689       0.028205      -0.021071      -0.005533       0.026604             11.347602      17.264693       4.780560      -0.933747      11.316633       1.432118       5.461481          -0.000000
          198              C       8.472011      13.360247      10.264746       0.113847      25.781897 0.32503681E+03  0.71355474E+04                                 7.754261                            6.144668       0.231816       2.107598                    0.999308      25.453683      71.685335       0.640495       0.435608      -1.047883      -0.017830       0.033174       0.021466       0.043350      -0.023143       0.004264      -0.020031       0.001622       0.048551      -0.034192       0.000505       0.033687              8.741644      10.997426       1.934653      -0.521466       9.926982       1.942208       5.300523          -0.000001
          199              C       9.278606       4.037935       8.990625      -0.085157      33.048985 0.45016414E+03  0.10773819E+05                                 9.227074                            7.298377      -0.301298       1.880195                    0.998749      30.033024      89.750225       0.576759       0.443724      -1.037920      -0.016399       0.006212      -0.036234       0.040254       0.001860      -0.009766       0.012320       0.021459      -0.024291      -0.021711       0.003022       0.018690             10.407631       8.922756      -0.408742       3.653646      12.837038      -2.894370       9.463098          -0.000000
          200              C       3.719851      12.613724      10.163803      -0.183406      33.063802 0.45025361E+03  0.10711148E+05                                 9.059652                            7.165652       0.072314       2.004052                    0.998742      29.724275      86.817901       0.602063       0.427647      -1.053931      -0.009448      -0.007132       0.004581       0.012693      -0.004977      -0.008210       0.003306      -0.030642       0.008895      -0.020151       0.003760       0.016391             10.299334      14.979520       2.137979       1.211550       9.843600      -1.962351       6.074883          -0.000000
          201              C       3.828282       1.540018       4.699441      -0.227640      34.637075 0.44592483E+03  0.10548458E+05                                 9.160503                            7.010930       0.069665       1.983771                    0.999659      30.232128      87.128330       0.626409       0.413353      -1.066366      -0.010756      -0.031644      -0.023129       0.040644      -0.011360       0.019946      -0.006661       0.043133      -0.054804      -0.025925      -0.015012       0.040937             10.513027       8.579123      -0.601732       2.707367      10.419682       4.789812      12.540276           0.000000
          202              C       2.426423       3.484334       8.144950      -0.213466      33.330742 0.45727492E+03  0.10932703E+05                                 9.052182                            7.183843       0.029890       1.982891                    0.998420      30.367798      89.248671       0.605325       0.423221      -1.055481      -0.037934       0.013367       0.032072       0.051442       0.007721       0.016555      -0.002884      -0.030706      -0.042862      -0.029083       0.004720       0.024363             10.147204       8.540674      -0.233347      -4.485118      10.658668       2.273632      11.242269           0.000001
          203              C       2.101130       3.163916       4.975351      -0.236092      33.934883 0.46343483E+03  0.11070659E+05                                 9.037792                            7.147556       0.157568       2.009316                    0.999690      30.575954      88.602646       0.620245       0.413388      -1.066157      -0.039049      -0.011522      -0.024333       0.047431      -0.016558      -0.011476       0.016429      -0.026670      -0.051869      -0.025224      -0.011895       0.037119             10.127792       9.069931      -0.438732       3.819435       8.262655       3.879387      13.050792           0.000002
          204              C       3.842666       5.240760       7.386759      -0.218344      34.821847 0.46034206E+03  0.10999518E+05                                 9.283010                            7.187273       0.057045       1.983383                    0.999335      30.483590      88.902713       0.609164       0.420803      -1.059390      -0.001914       0.043864       0.022966       0.049550       0.002337      -0.012108      -0.007270       0.026655       0.013117      -0.017990      -0.003420       0.021411             10.555970      10.192353       0.552700      -3.776742      11.772195       3.408118       9.703362           0.000001
          205              C       1.158443       0.924347       2.106337       0.603087      23.132350 0.24550834E+03  0.50614018E+04                                 7.494989                            5.550682       0.008590       2.059227                    0.999673      22.238757      62.161379       0.631312       0.470606      -1.020342      -0.037928      -0.033003      -0.041958       0.065484       0.033069      -0.058840      -0.066119      -0.031216       0.006119      -0.073566      -0.034737       0.108303              8.874140       8.534775      -0.127667       3.488753       8.028511       3.229225      10.059134           0.000001
          206              C       3.314894       2.613670       5.361176       0.292178      30.298453 0.34389770E+03  0.76255501E+04                                 8.666199                            6.344097       0.040132       2.034997                    0.999653      24.692320      68.962114       0.629394       0.438876      -1.050215       0.032332       0.019774       0.047251       0.060573       0.018839       0.028403       0.027085       0.012096       0.047491      -0.030294      -0.022687       0.052982             10.475793       8.109322      -0.368600       2.977662       9.737972       5.586123      13.580084           0.000001
          207              C       1.426201       2.608637       3.914332      -0.079517      32.445772 0.41714430E+03  0.97342714E+04                                 8.899093                            6.870367       0.063318       1.992698                    0.999669      29.088291      84.102727       0.618563       0.424331      -1.056152       0.019162      -0.008750       0.027641       0.034753      -0.009965      -0.005505      -0.013031       0.016621      -0.037647      -0.024064       0.004802       0.019262             10.103548       8.555038      -0.487818       3.164494       9.267805       4.383976      12.487802           0.000000
          208              C       4.987832      10.879106      11.119394      -0.184067      32.225450 0.43118781E+03  0.10095544E+05                                 8.745235                            6.893687       0.320703       2.082540                    0.999730      29.002062      82.646494       0.632958       0.413302      -1.068402      -0.004444       0.003964       0.007240       0.009374      -0.015127       0.004414       0.000428       0.004600       0.008613      -0.017254       0.002569       0.014685              9.976429      13.238762       3.507028       0.155416      11.365515      -1.805598       5.325011          -0.000001
          209              C       3.831602      10.152714      11.188932       0.102398      26.469855 0.31999410E+03  0.69893684E+04                                 7.815068                            6.033410       0.122089       2.060625                    0.999682      25.619932      71.700345       0.657348       0.426594      -1.054591      -0.035685       0.032449      -0.015649       0.050707      -0.018639       0.002762       0.005022      -0.032822       0.078580      -0.038259       0.010982       0.027277              8.980458      12.065713       2.682929       0.393470       9.984788      -1.525630       4.890872          -0.000000
          210              C       3.192079       6.114779       8.254866      -0.091475      31.675192 0.41505508E+03  0.96577375E+04                                 8.700965                            6.815297       0.022833       1.975241                    0.999553      29.133492      83.669377       0.627251       0.419658      -1.060795       0.000820      -0.025545      -0.024175       0.035180       0.008700       0.005103      -0.008213      -0.021360      -0.063282      -0.024523      -0.000621       0.025144              9.812722       9.651029      -0.679213      -4.439737      10.224695       3.011395       9.562441           0.000001
          211              C       1.370879       6.659993       9.876678       0.602053      23.094572 0.24551218E+03  0.50634451E+04                                 7.515338                            5.566907       0.036269       2.071415                    0.999718      22.201677      62.147691       0.627404       0.473354      -1.018467      -0.040791       0.043158       0.026903       0.065194      -0.004657       0.062962      -0.052986       0.014136       0.180955      -0.075273      -0.035319       0.110592              9.006580       8.804227      -1.173048      -2.873943      11.033552       3.590174       7.181960           0.000001
          212              C       3.415580       3.945668       7.323950       0.276084      29.942360 0.35268944E+03  0.78830117E+04                                 8.624311                            6.450111      -0.044798       2.007175                    0.999429      24.978752      70.419085       0.619488       0.442357      -1.046414       0.037418      -0.045984      -0.044819       0.074320      -0.027773      -0.023405       0.039445      -0.000623       0.004588      -0.039490      -0.021574       0.061064             10.182772       7.775576       0.877541      -3.140831      10.932238       4.064610      11.840503           0.000001
          213              C       1.930738       1.514855       3.232408      -0.063168      37.638847 0.44606627E+03  0.10473932E+05                                 9.683561                            6.977724       0.053165       2.016096                    0.999472      27.598534      77.329924       0.637289       0.409317      -1.077018       0.016748       0.009514       0.046662       0.050481      -0.006399       0.000258       0.001436      -0.004205      -0.005955      -0.006022      -0.001812       0.007834             11.774246      10.503432       0.390804       5.263844      10.177718       5.137605      14.641588           0.000000
          214              C       2.143174       5.686996       9.028759      -0.047678      37.111214 0.44265568E+03  0.10379053E+05                                 9.611797                            6.956876       0.041054       2.013433                    0.999417      27.471577      77.043696       0.637119       0.410009      -1.076031       0.011138      -0.023798      -0.036597       0.045052       0.005906       0.004817       0.001870       0.003952      -0.022424      -0.009047      -0.002259       0.011306             11.772894      10.707189      -2.210123      -5.149983      14.273191       4.562607      10.338301           0.000001
          215              C       3.145609       0.994805       3.640665      -0.085255      32.268155 0.42600668E+03  0.99931259E+04                                 8.861663                            6.942911       0.033301       1.979616                    0.999596      29.291491      84.902244       0.615351       0.424324      -1.056192      -0.008634       0.010807       0.034627       0.037288      -0.013127      -0.015693       0.006150      -0.022389      -0.035013      -0.024876      -0.002386       0.027263              9.991190       9.258281      -0.502128       3.823920       8.924658       3.229588      11.790629           0.000000
          216              C       4.926977      12.164133      10.598978       0.122097      33.231209 0.38185787E+03  0.86713786E+04                                 9.160265                            6.622988      -0.047941       2.012210                    0.999285      25.587324      71.763261       0.626155       0.430762      -1.057616      -0.000070       0.000842       0.006061       0.006119      -0.000561      -0.014436       0.017686      -0.003689       0.028205      -0.021071      -0.005533       0.026604             11.347601      17.264691       4.780559       0.933747      11.316631      -1.432117       5.461480          -0.000000
          217              C       2.592389      11.803453      10.264746       0.113848      25.781896 0.32503681E+03  0.71355474E+04                                 7.754261                            6.144667       0.231816       2.107598                    0.999308      25.453683      71.685333       0.640495       0.435608      -1.047883       0.017830      -0.033174       0.021466       0.043350      -0.023143      -0.004264       0.020031       0.001622       0.048551      -0.034192       0.000505       0.033687              8.741643      10.997425       1.934652       0.521467       9.926980      -1.942208       5.300523          -0.000001
          218              C       1.785794       4.349965       8.990625      -0.085157      33.048992 0.45016426E+03  0.10773823E+05                                 9.227076                            7.298379      -0.301298       1.880195                    0.998749      30.033029      89.750247       0.576759       0.443724      -1.037920       0.016399      -0.006212      -0.036234       0.040254       0.001860       0.009766      -0.012320       0.021459      -0.024291      -0.021711       0.003022       0.018690             10.407633       8.922757      -0.408743      -3.653646      12.837041       2.894371       9.463100           0.000000
          219              C       7.344549       4.225824       1.052047      -0.183406      33.063803 0.45025363E+03  0.10711149E+05                                 9.059652                            7.165652       0.072314       2.004052                    0.998742      29.724276      86.817903       0.602063       0.427647      -1.053931       0.009448      -0.007132      -0.004581       0.012693       0.004977      -0.008210      -0.003306      -0.030642       0.008895      -0.020151       0.003760       0.016391             10.299334      14.979520      -2.137979       1.211550       9.843600       1.962351       6.074883          -0.000000
          220              C       7.236118       9.927918       6.516409      -0.227640      34.637073 0.44592480E+03  0.10548457E+05                                 9.160502                            7.010929       0.069665       1.983771                    0.999659      30.232127      87.128326       0.626409       0.413353      -1.066366       0.010756      -0.031644       0.023129       0.040644       0.011360       0.019946       0.006661       0.043133      -0.054804      -0.025925      -0.015012       0.040937             10.513027       8.579123       0.601732       2.707367      10.419682      -4.789812      12.540276           0.000000
          221              C       8.637977      11.872234       3.070900      -0.213466      33.330739 0.45727487E+03  0.10932702E+05                                 9.052182                            7.183842       0.029890       1.982891                    0.998420      30.367796      89.248662       0.605325       0.423221      -1.055481       0.037934       0.013367      -0.032072       0.051442      -0.007721       0.016555       0.002884      -0.030706      -0.042862      -0.029083       0.004720       0.024363             10.147203       8.540674       0.233347      -4.485118      10.658667      -2.273632      11.242267           0.000001
          222              C       8.963270      11.551816       6.240499      -0.236092      33.934889 0.46343493E+03  0.11070662E+05                                 9.037794                            7.147557       0.157568       2.009316                    0.999690      30.575957      88.602660       0.620245       0.413388      -1.066157       0.039049      -0.011522       0.024333       0.047431       0.016558      -0.011476      -0.016429      -0.026670      -0.051869      -0.025224      -0.011895       0.037119             10.127795       9.069933       0.438731       3.819437       8.262656      -3.879387      13.050795           0.000002
          223              C       7.221734      13.628660       3.829091      -0.218343      34.821846 0.46034204E+03  0.10999517E+05                                 9.283010                            7.187273       0.057045       1.983383                    0.999335      30.483589      88.902713       0.609164       0.420803      -1.059390       0.001914       0.043864      -0.022966       0.049550      -0.002337      -0.012108       0.007270       0.026655       0.013117      -0.017990      -0.003420       0.021411             10.555970      10.192353      -0.552700      -3.776743      11.772194      -3.408118       9.703362           0.000001
          224              C       9.905957       9.312247       9.109513       0.603087      23.132353 0.24550838E+03  0.50614027E+04                                 7.494990                            5.550682       0.008589       2.059227                    0.999673      22.238759      62.161387       0.631312       0.470606      -1.020342       0.037928      -0.033003       0.041958       0.065484      -0.033069      -0.058840       0.066119      -0.031216       0.006120      -0.073566      -0.034737       0.108303              8.874141       8.534776       0.127667       3.488754       8.028512      -3.229226      10.059135           0.000001
          225              C       7.749506      11.001570       5.854674       0.292178      30.298451 0.34389767E+03  0.76255494E+04                                 8.666199                            6.344098       0.040132       2.034997                    0.999653      24.692319      68.962114       0.629394       0.438876      -1.050215      -0.032332       0.019774      -0.047251       0.060573      -0.018839       0.028403      -0.027085       0.012096       0.047491      -0.030294      -0.022687       0.052982             10.475793       8.109323       0.368600       2.977662       9.737972      -5.586124      13.580085           0.000001
          226              C       9.638199      10.996537       7.301518      -0.079517      32.445774 0.41714433E+03  0.97342725E+04                                 8.899094                            6.870368       0.063318       1.992698                    0.999669      29.088292      84.102735       0.618563       0.424331      -1.056152      -0.019162      -0.008750      -0.027641       0.034753       0.009965      -0.005505       0.013031       0.016621      -0.037647      -0.024064       0.004802       0.019262             10.103549       8.555039       0.487818       3.164494       9.267806      -4.383977      12.487803           0.000000
          227              C       6.076568       2.491206       0.096456      -0.184066      32.225446 0.43118775E+03  0.10095542E+05                                 8.745234                            6.893686       0.320703       2.082540                    0.999730      29.002060      82.646486       0.632958       0.413302      -1.068402       0.004444       0.003964      -0.007240       0.009374       0.015127       0.004414      -0.000428       0.004600       0.008613      -0.017254       0.002569       0.014685              9.976428      13.238760      -3.507027       0.155416      11.365513       1.805598       5.325010          -0.000001
          228              C       7.232798       1.764814       0.026918       0.102398      26.469854 0.31999409E+03  0.69893680E+04                                 7.815068                            6.033410       0.122089       2.060625                    0.999682      25.619932      71.700345       0.657348       0.426594      -1.054591       0.035685       0.032449       0.015649       0.050707       0.018640       0.002762      -0.005022      -0.032822       0.078580      -0.038259       0.010982       0.027277              8.980458      12.065714      -2.682929       0.393470       9.984788       1.525630       4.890872          -0.000001
          229              C       7.872321      14.502679       2.960984      -0.091476      31.675202 0.41505523E+03  0.96577419E+04                                 8.700968                            6.815299       0.022833       1.975240                    0.999553      29.133497      83.669399       0.627251       0.419658      -1.060794      -0.000820      -0.025545       0.024175       0.035180      -0.008700       0.005103       0.008213      -0.021360      -0.063283      -0.024523      -0.000621       0.025144              9.812725       9.651033       0.679214      -4.439739      10.224697      -3.011396       9.562444           0.000001
          230              C       9.693521      15.047893       1.339172       0.602053      23.094577 0.24551225E+03  0.50634467E+04                                 7.515340                            5.566907       0.036268       2.071414                    0.999718      22.201680      62.147702       0.627403       0.473354      -1.018467       0.040791       0.043158      -0.026903       0.065194       0.004657       0.062962       0.052986       0.014136       0.180955      -0.075273      -0.035319       0.110592              9.006581       8.804229       1.173048      -2.873943      11.033554      -3.590174       7.181961           0.000001
          231              C       7.648820      12.333568       3.891900       0.276084      29.942362 0.35268947E+03  0.78830124E+04                                 8.624311                            6.450111      -0.044798       2.007175                    0.999429      24.978753      70.419086       0.619488       0.442357      -1.046414      -0.037418      -0.045984       0.044819       0.074320       0.027773      -0.023405      -0.039445      -0.000623       0.004588      -0.039490      -0.021574       0.061064             10.182772       7.775576      -0.877542      -3.140831      10.932238      -4.064610      11.840503           0.000001
          232              C       9.133662       9.902755       7.983442      -0.063169      37.638852 0.44606632E+03  0.10473934E+05                                 9.683562                            6.977725       0.053165       2.016096                    0.999472      27.598536      77.329934       0.637289       0.409317      -1.077018      -0.016748       0.009514      -0.046662       0.050481       0.006399       0.000258      -0.001436      -0.004205      -0.005955      -0.006022      -0.001812       0.007834             11.774248      10.503434      -0.390804       5.263845      10.177720      -5.137606      14.641591           0.000000
          233              C       8.921226      14.074896       2.187091      -0.047677      37.111210 0.44265561E+03  0.10379052E+05                                 9.611796                            6.956875       0.041055       2.013434                    0.999417      27.471575      77.043687       0.637119       0.410009      -1.076031      -0.011138      -0.023798       0.036597       0.045052      -0.005906       0.004817      -0.001870       0.003952      -0.022424      -0.009047      -0.002259       0.011306             11.772892      10.707188       2.210123      -5.149982      14.273189      -4.562606      10.338300           0.000001
          234              C       7.918791       9.382705       7.575185      -0.085255      32.268153 0.42600666E+03  0.99931251E+04                                 8.861663                            6.942911       0.033301       1.979616                    0.999596      29.291490      84.902241       0.615351       0.424324      -1.056192       0.008634       0.010807      -0.034627       0.037288       0.013127      -0.015693      -0.006150      -0.022389      -0.035013      -0.024876      -0.002386       0.027263              9.991189       9.258281       0.502128       3.823920       8.924657      -3.229588      11.790629           0.000000
          235              C       6.137423       3.776233       0.616872       0.122096      33.231217 0.38185797E+03  0.86713816E+04                                 9.160266                            6.622989      -0.047941       2.012210                    0.999285      25.587328      71.763274       0.626155       0.430762      -1.057616       0.000070       0.000842      -0.006061       0.006119       0.000561      -0.014436      -0.017686      -0.003689       0.028205      -0.021071      -0.005533       0.026604             11.347602      17.264693      -4.780560       0.933747      11.316633       1.432118       5.461481          -0.000000
          236              C       8.472011       3.415553       0.951104       0.113847      25.781897 0.32503681E+03  0.71355473E+04                                 7.754261                            6.144667       0.231816       2.107598                    0.999308      25.453683      71.685332       0.640495       0.435608      -1.047883      -0.017830      -0.033174      -0.021466       0.043350       0.023143      -0.004264      -0.020031       0.001622       0.048551      -0.034192       0.000505       0.033687              8.741643      10.997425      -1.934653       0.521467       9.926981       1.942208       5.300523          -0.000001
          237              C       9.278606      12.737865       2.225225      -0.085157      33.048988 0.45016420E+03  0.10773821E+05                                 9.227075                            7.298378      -0.301298       1.880195                    0.998749      30.033026      89.750234       0.576759       0.443724      -1.037920      -0.016399      -0.006212       0.036234       0.040254      -0.001860       0.009766       0.012320       0.021459      -0.024291      -0.021711       0.003022       0.018690             10.407631       8.922756       0.408743      -3.653646      12.837039      -2.894370       9.463099           0.000000
          238              C       3.719851       4.162076       1.052047      -0.183406      33.063803 0.45025364E+03  0.10711149E+05                                 9.059652                            7.165652       0.072314       2.004052                    0.998742      29.724276      86.817904       0.602063       0.427647      -1.053931      -0.009448       0.007132      -0.004581       0.012693       0.004977       0.008210       0.003306      -0.030642       0.008895      -0.020151       0.003760       0.016391             10.299335      14.979520      -2.137979      -1.211550       9.843600      -1.962351       6.074883          -0.000000
          239              C       3.828282      15.235782       6.516409      -0.227640      34.637071 0.44592478E+03  0.10548457E+05                                 9.160502                            7.010929       0.069665       1.983771                    0.999659      30.232126      87.128321       0.626409       0.413353      -1.066366      -0.010756       0.031644       0.023129       0.040644       0.011360      -0.019946      -0.006661       0.043133      -0.054804      -0.025925      -0.015012       0.040937             10.513026       8.579123       0.601732      -2.707367      10.419681       4.789811      12.540275           0.000000
          240              C       2.426423      13.291466       3.070900      -0.213466      33.330741 0.45727490E+03  0.10932702E+05                                 9.052182                            7.183843       0.029890       1.982891                    0.998420      30.367798      89.248672       0.605325       0.423221      -1.055481      -0.037934      -0.013367      -0.032072       0.051442      -0.007721      -0.016555      -0.002884      -0.030706      -0.042862      -0.029083       0.004720       0.024363             10.147204       8.540675       0.233347       4.485118      10.658668       2.273632      11.242269           0.000001
          241              C       2.101130      13.611884       6.240499      -0.236092      33.934880 0.46343480E+03  0.11070658E+05                                 9.037791                            7.147556       0.157568       2.009316                    0.999690      30.575953      88.602644       0.620245       0.413388      -1.066157      -0.039049       0.011522       0.024333       0.047431       0.016558       0.011476       0.016429      -0.026670      -0.051869      -0.025224      -0.011895       0.037119             10.127792       9.069930       0.438732      -3.819435       8.262654       3.879386      13.050792           0.000002
          242              C       3.842666      11.535040       3.829091      -0.218343      34.821847 0.46034206E+03  0.10999518E+05                                 9.283010                            7.187273       0.057045       1.983383                    0.999335      30.483590      88.902717       0.609164       0.420803      -1.059390      -0.001914      -0.043864      -0.022966       0.049550      -0.002337       0.012108      -0.007270       0.026655       0.013117      -0.017990      -0.003420       0.021411             10.555970      10.192354      -0.552700       3.776743      11.772195       3.408118       9.703362           0.000002
          243              C       1.158443      15.851453       9.109513       0.603087      23.132355 0.24550839E+03  0.50614031E+04                                 7.494990                            5.550682       0.008589       2.059227                    0.999673      22.238760      62.161389       0.631312       0.470606      -1.020342      -0.037928       0.033003       0.041958       0.065484      -0.033069       0.058840      -0.066119      -0.031216       0.006120      -0.073566      -0.034737       0.108303              8.874141       8.534776       0.127667      -3.488754       8.028512       3.229226      10.059135           0.000001
          244              C       3.314894      14.162130       5.854674       0.292178      30.298451 0.34389768E+03  0.76255495E+04                                 8.666199                            6.344097       0.040132       2.034997                    0.999653      24.692319      68.962112       0.629394       0.438876      -1.050215       0.032332      -0.019774      -0.047251       0.060573      -0.018839      -0.028403       0.027085       0.012096       0.047491      -0.030294      -0.022687       0.052982             10.475793       8.109322       0.368600      -2.977662       9.737972       5.586123      13.580084           0.000001
          245              C       1.426201      14.167163       7.301518      -0.079517      32.445781 0.41714445E+03  0.97342758E+04                                 8.899095                            6.870369       0.063318       1.992698                    0.999669      29.088292      84.102734       0.618563       0.424331      -1.056152       0.019162       0.008750      -0.027641       0.034753       0.009965       0.005505      -0.013031       0.016621      -0.037647      -0.024064       0.004802       0.019262             10.103550       8.555038       0.487820      -3.164493       9.267809       4.383977      12.487804           0.000000
          246              C       4.987832       5.896694       0.096456      -0.184066      32.225447 0.43118776E+03  0.10095543E+05                                 8.745235                            6.893687       0.320704       2.082540                    0.999730      29.002060      82.646487       0.632958       0.413302      -1.068402      -0.004444      -0.003964      -0.007240       0.009374       0.015127      -0.004414       0.000428       0.004600       0.008613      -0.017254       0.002569       0.014685              9.976428      13.238761      -3.507028      -0.155416      11.365514      -1.805598       5.325010          -0.000001
          247              C       3.831602       6.623086       0.026918       0.102398      26.469857 0.31999413E+03  0.69893692E+04                                 7.815069                            6.033410       0.122088       2.060625                    0.999682      25.619933      71.700350       0.657348       0.426594      -1.054591      -0.035685      -0.032449       0.015649       0.050707       0.018640      -0.002762       0.005022      -0.032822       0.078580      -0.038259       0.010982       0.027277              8.980458      12.065714      -2.682929      -0.393470       9.984788      -1.525630       4.890873          -0.000001
          248              C       3.192079      10.661021       2.960984      -0.091476      31.675202 0.41505523E+03  0.96577419E+04                                 8.700968                            6.815299       0.022833       1.975240                    0.999553      29.133497      83.669400       0.627251       0.419658      -1.060794       0.000820       0.025545       0.024175       0.035180      -0.008700      -0.005103      -0.008213      -0.021360      -0.063282      -0.024523      -0.000621       0.025144              9.812725       9.651033       0.679214       4.439739      10.224697       3.011396       9.562444           0.000001
          249              C       1.370879      10.115807       1.339172       0.602053      23.094575 0.24551222E+03  0.50634461E+04                                 7.515340                            5.566907       0.036268       2.071414                    0.999718      22.201679      62.147701       0.627403       0.473354      -1.018467      -0.040791      -0.043158      -0.026903       0.065194       0.004657      -0.062962      -0.052986       0.014136       0.180955      -0.075273      -0.035319       0.110592              9.006581       8.804229       1.173048       2.873943      11.033554       3.590175       7.181961           0.000001
          250              C       3.415580      12.830132       3.891900       0.276084      29.942360 0.35268944E+03  0.78830117E+04                                 8.624311                            6.450111      -0.044798       2.007175                    0.999429      24.978752      70.419083       0.619488       0.442357      -1.046414       0.037418       0.045984       0.044819       0.074320       0.027773       0.023405       0.039445      -0.000623       0.004588      -0.039490      -0.021574       0.061064             10.182772       7.775576      -0.877542       3.140831      10.932237       4.064610      11.840503           0.000001
          251              C       1.930738      15.260945       7.983442      -0.063169      37.638857 0.44606637E+03  0.10473935E+05                                 9.683563                            6.977725       0.053164       2.016096                    0.999472      27.598538      77.329939       0.637289       0.409317      -1.077018       0.016748      -0.009514      -0.046662       0.050481       0.006399      -0.000258       0.001436      -0.004205      -0.005955      -0.006022      -0.001812       0.007834             11.774249      10.503434      -0.390804      -5.263846      10.177721       5.137606      14.641592           0.000001
          252              C       2.143174      11.088804       2.187091      -0.047678      37.111208 0.44265558E+03  0.10379051E+05                                 9.611796                            6.956875       0.041055       2.013434                    0.999417      27.471574      77.043686       0.637119       0.410009      -1.076031       0.011137       0.023798       0.036597       0.045052      -0.005906      -0.004817       0.001870       0.003952      -0.022424      -0.009047      -0.002259       0.011306             11.772893      10.707188       2.210123       5.149982      14.273189       4.562606      10.338300           0.000001
          253              C       3.145609      15.780995       7.575185      -0.085255      32.268155 0.42600668E+03  0.99931256E+04                                 8.861663                            6.942911       0.033301       1.979616                    0.999596      29.291491      84.902244       0.615351       0.424324      -1.056192      -0.008634      -0.010807      -0.034627       0.037288       0.013127       0.015693       0.006150      -0.022389      -0.035013      -0.024876      -0.002386       0.027263              9.991189       9.258281       0.502128      -3.823920       8.924658       3.229588      11.790629           0.000000
          254              C       4.926977       4.611667       0.616872       0.122097      33.231210 0.38185787E+03  0.86713787E+04                                 9.160265                            6.622988      -0.047941       2.012210                    0.999285      25.587324      71.763261       0.626155       0.430762      -1.057616      -0.000070      -0.000842      -0.006061       0.006119       0.000561       0.014436       0.017686      -0.003689       0.028205      -0.021071      -0.005533       0.026604             11.347601      17.264690      -4.780559      -0.933747      11.316631      -1.432117       5.461480          -0.000000
          255              C       2.592389       4.972347       0.951104       0.113848      25.781895 0.32503677E+03  0.71355463E+04                                 7.754260                            6.144667       0.231816       2.107598                    0.999308      25.453682      71.685329       0.640495       0.435608      -1.047883       0.017830       0.033174      -0.021466       0.043350       0.023143       0.004264       0.020031       0.001622       0.048551      -0.034192       0.000505       0.033687              8.741642      10.997424      -1.934652      -0.521467       9.926980      -1.942208       5.300522          -0.000001
          256              C       1.785794      12.425835       2.225225      -0.085157      33.048992 0.45016427E+03  0.10773823E+05                                 9.227076                            7.298378      -0.301298       1.880195                    0.998749      30.033029      89.750245       0.576759       0.443724      -1.037920       0.016399       0.006212       0.036234       0.040254      -0.001860      -0.009766      -0.012320       0.021459      -0.024291      -0.021711       0.003022       0.018690             10.407632       8.922757       0.408743       3.653646      12.837040       2.894370       9.463099           0.000000
          257              N       2.657669       2.192597      11.662241      -0.186826      33.900171 0.45361733E+03  0.10595178E+05                                 8.801287                            6.925762      -0.000945       2.060761                    0.996051      26.313303      71.293802       0.661319       0.396531      -1.095930       0.112529       0.073384       0.012276       0.134902      -0.059372      -0.014196       0.007677      -0.040321       0.080029      -0.076531       0.020022       0.056509             10.170947      12.506176       2.239677      -0.709309      12.160074       1.977127       5.846592           0.000001
          258              N       8.406731       6.195303      11.662241      -0.186826      33.900173 0.45361736E+03  0.10595179E+05                                 8.801288                            6.925762      -0.000945       2.060761                    0.996051      26.313304      71.293806       0.661319       0.396531      -1.095930      -0.112529      -0.073384       0.012276       0.134902      -0.059372       0.014196      -0.007677      -0.040321       0.080029      -0.076531       0.020022       0.056509             10.170948      12.506176       2.239677       0.709309      12.160075      -1.977127       5.846592           0.000001
          259              N       2.657669      14.583203      21.985309      -0.186826      33.900173 0.45361736E+03  0.10595179E+05                                 8.801288                            6.925762      -0.000945       2.060761                    0.996051      26.313304      71.293805       0.661319       0.396531      -1.095930       0.112529      -0.073384      -0.012276       0.134902       0.059372       0.014196       0.007677      -0.040321       0.080029      -0.076531       0.020022       0.056509             10.170948      12.506176      -2.239676       0.709309      12.160075       1.977127       5.846592           0.000001
          260              N       8.406731      10.580497      21.985309      -0.186826      33.900173 0.45361736E+03  0.10595179E+05                                 8.801288                            6.925762      -0.000945       2.060761                    0.996051      26.313304      71.293805       0.661319       0.396531      -1.095930      -0.112529       0.073384      -0.012276       0.134902       0.059372      -0.014196      -0.007677      -0.040321       0.080029      -0.076531       0.020022       0.056509             10.170948      12.506176      -2.239677      -0.709309      12.160075      -1.977127       5.846592           0.000001
          261              N       8.406731      14.583203      10.769459      -0.186826      33.900173 0.45361736E+03  0.10595179E+05                                 8.801287                            6.925762      -0.000945       2.060761                    0.996051      26.313304      71.293804       0.661319       0.396531      -1.095930      -0.112529      -0.073384      -0.012276       0.134902      -0.059372      -0.014196       0.007677      -0.040321       0.080029      -0.076531       0.020022       0.056509             10.170947      12.506176       2.239677      -0.709309      12.160074       1.977127       5.846592           0.000001
          262              N       2.657669      10.580497      10.769459      -0.186826      33.900176 0.45361740E+03  0.10595180E+05                                 8.801288                            6.925762      -0.000945       2.060761                    0.996051      26.313305      71.293809       0.661319       0.396531      -1.095930       0.112529       0.073384      -0.012276       0.134902      -0.059372       0.014196      -0.007677      -0.040321       0.080029      -0.076531       0.020022       0.056509             10.170948      12.506177       2.239677       0.709309      12.160075      -1.977127       5.846593           0.000001
          263              N       8.406731       2.192597       0.446391      -0.186826      33.900173 0.45361736E+03  0.10595179E+05                                 8.801287                            6.925762      -0.000945       2.060761                    0.996051      26.313304      71.293804       0.661319       0.396531      -1.095930      -0.112529       0.073384       0.012276       0.134902       0.059372       0.014196       0.007677      -0.040321       0.080029      -0.076531       0.020022       0.056509             10.170947      12.506176      -2.239677       0.709309      12.160074       1.977127       5.846592           0.000001
          264              N       2.657669       6.195303       0.446391      -0.186826      33.900174 0.45361737E+03  0.10595179E+05                                 8.801288                            6.925762      -0.000945       2.060761                    0.996051      26.313304      71.293807       0.661319       0.396531      -1.095930       0.112529      -0.073384       0.012276       0.134902       0.059372      -0.014196      -0.007677      -0.040321       0.080029      -0.076531       0.020022       0.056509             10.170948      12.506177      -2.239677      -0.709309      12.160075      -1.977127       5.846593           0.000001
          265              O       1.659660       8.312409      20.910831      -0.577513      39.426820 0.60596196E+03  0.15001405E+05                                 9.202655                            7.635554       0.257662       2.126660                    0.997034      28.123007      74.888447       0.685729       0.360800      -1.138168      -0.026736       0.013657      -0.007314       0.030900       0.008097       0.061024      -0.014071      -0.091227       0.041448      -0.090366       0.035866       0.054500             10.342526       7.001395      -1.131495      -0.229193      12.858232      -4.954796      11.167951           0.000000
          266              O       1.847755      16.192002      12.411460      -0.566372      38.335487 0.55763714E+03  0.13542785E+05                                 9.071609                            7.317209       0.216980       2.110893                    0.998063      27.973731      74.165594       0.700454       0.360056      -1.136939      -0.029226      -0.012470       0.005109       0.032183       0.009103      -0.055492       0.000399      -0.101400       0.066901      -0.089950       0.038853       0.051098             10.586476       7.151708       0.423318       0.427761      16.915706      -4.550488       7.692013           0.000001
          267              O       0.067493       9.837329      20.613386      -0.552632      34.785746 0.51861436E+03  0.12371153E+05                                 8.466130                            7.046453       0.320159       2.154011                    0.998017      27.455503      72.188419       0.715176       0.359028      -1.137527       0.011754      -0.028404      -0.000658       0.030747       0.007034      -0.009850       0.065360       0.062367      -0.030711      -0.085135       0.036782       0.048352              9.499385      12.565435      -1.173786      -4.638134       6.647625       0.004010       9.285094          -0.000000
          268              O       0.278823      14.655339      12.081265      -0.547140      36.564434 0.56536985E+03  0.13745410E+05                                 8.735159                            7.363287       0.375992       2.184544                    0.996312      27.236889      71.695360       0.700550       0.359619      -1.139976       0.009484       0.013433       0.010356       0.019433       0.006073      -0.001282       0.030809       0.104661       0.076809      -0.074938       0.035011       0.039927              9.759573      13.296231      -0.430485       3.577726       7.992066      -1.581146       7.990423          -0.000000
          269              O       4.052890      11.486390      16.013991      -0.242411      31.264502 0.35674320E+03  0.77209541E+04                                 7.961815                            5.785773       0.338513       2.233484                    0.998480      22.817369      56.449504       0.804253       0.351883      -1.147552      -0.131867       0.042849       0.011892       0.139163      -0.006670      -0.010806      -0.122281      -0.033436       0.175462      -0.106657      -0.043765       0.150422              9.868940       7.106918       0.472491      -1.359739       8.638605      -6.151865      13.861298           0.000002
          270              O       9.404740       0.075491      20.910831      -0.577513      39.426820 0.60596198E+03  0.15001405E+05                                 9.202655                            7.635554       0.257662       2.126660                    0.997034      28.123007      74.888448       0.685729       0.360800      -1.138168       0.026736      -0.013657      -0.007314       0.030900       0.008097      -0.061024       0.014071      -0.091227       0.041448      -0.090366       0.035866       0.054500             10.342526       7.001395      -1.131495       0.229194      12.858232       4.954796      11.167951           0.000000
          271              O       9.216645       8.971698      12.411460      -0.566372      38.335487 0.55763714E+03  0.13542785E+05                                 9.071609                            7.317209       0.216980       2.110893                    0.998063      27.973731      74.165595       0.700454       0.360056      -1.136939       0.029226       0.012470       0.005109       0.032183       0.009103       0.055492      -0.000399      -0.101400       0.066901      -0.089950       0.038853       0.051098             10.586476       7.151708       0.423318      -0.427761      16.915706       4.550488       7.692014           0.000001
          272              O      10.996907      15.326371      20.613386      -0.552632      34.785742 0.51861430E+03  0.12371151E+05                                 8.466129                            7.046452       0.320159       2.154011                    0.998017      27.455502      72.188414       0.715176       0.359028      -1.137527      -0.011754       0.028404      -0.000658       0.030747       0.007034       0.009850      -0.065360       0.062367      -0.030711      -0.085135       0.036782       0.048353              9.499384      12.565433      -1.173786       4.638133       6.647625      -0.004011       9.285093          -0.000000
          273              O      10.785577      10.508361      12.081265      -0.547140      36.564433 0.56536983E+03  0.13745410E+05                                 8.735160                            7.363287       0.375992       2.184544                    0.996312      27.236888      71.695359       0.700550       0.359619      -1.139976      -0.009484      -0.013433       0.010356       0.019433       0.006073       0.001282      -0.030809       0.104661       0.076809      -0.074938       0.035011       0.039927              9.759574      13.296232      -0.430485      -3.577726       7.992066       1.581147       7.990423          -0.000000
          274              O       7.011510      13.677310      16.013991      -0.242411      31.264500 0.35674319E+03  0.77209536E+04                                 7.961814                            5.785772       0.338513       2.233484                    0.998480      22.817369      56.449502       0.804253       0.351883      -1.147552       0.131867      -0.042849       0.011892       0.139163      -0.006670       0.010806       0.122281      -0.033436       0.175461      -0.106657      -0.043765       0.150422              9.868939       7.106917       0.472491       1.359738       8.638604       6.151864      13.861296           0.000002
          275              O       1.659660       8.463391      12.736719      -0.577513      39.426817 0.60596191E+03  0.15001403E+05                                 9.202655                            7.635553       0.257662       2.126660                    0.997034      28.123006      74.888443       0.685729       0.360800      -1.138168      -0.026736      -0.013657       0.007314       0.030900      -0.008097      -0.061024      -0.014071      -0.091227       0.041448      -0.090366       0.035866       0.054500             10.342526       7.001395       1.131495       0.229193      12.858232      -4.954796      11.167950           0.000000
          276              O       1.847755       0.583798      21.236090      -0.566372      38.335487 0.55763713E+03  0.13542785E+05                                 9.071609                            7.317208       0.216980       2.110893                    0.998063      27.973731      74.165594       0.700454       0.360056      -1.136939      -0.029226       0.012470      -0.005109       0.032183      -0.009103       0.055492       0.000399      -0.101400       0.066901      -0.089950       0.038853       0.051098             10.586476       7.151708      -0.423318      -0.427761      16.915706      -4.550488       7.692013           0.000001
          277              O       0.067493       6.938471      13.034164      -0.552632      34.785743 0.51861431E+03  0.12371152E+05                                 8.466129                            7.046452       0.320158       2.154011                    0.998017      27.455502      72.188415       0.715176       0.359028      -1.137527       0.011754       0.028404       0.000658       0.030747      -0.007034       0.009850       0.065360       0.062367      -0.030711      -0.085135       0.036782       0.048353              9.499384      12.565434       1.173786       4.638134       6.647625       0.004010       9.285093          -0.000000
          278              O       0.278823       2.120461      21.566285      -0.547140      36.564432 0.56536981E+03  0.13745409E+05                                 8.735159                            7.363287       0.375992       2.184544                    0.996312      27.236888      71.695358       0.700550       0.359619      -1.139976       0.009484      -0.013433      -0.010356       0.019433      -0.006073       0.001282       0.030809       0.104661       0.076809      -0.074939       0.035011       0.039927              9.759573      13.296231       0.430485      -3.577726       7.992066      -1.581147       7.990423          -0.000000
          279              O       4.052890       5.289410      17.633559      -0.242411      31.264502 0.35674320E+03  0.77209541E+04                                 7.961815                            5.785773       0.338513       2.233484                    0.998480      22.817369      56.449504       0.804253       0.351883      -1.147552      -0.131867      -0.042849      -0.011892       0.139163       0.006670       0.010806      -0.122281      -0.033436       0.175462      -0.106657      -0.043765       0.150422              9.868940       7.106918      -0.472491       1.359739       8.638605      -6.151865      13.861297           0.000002
          280              O       9.404740      16.700309      12.736719      -0.577513      39.426819 0.60596194E+03  0.15001404E+05                                 9.202655                            7.635554       0.257662       2.126660                    0.997034      28.123006      74.888446       0.685729       0.360800      -1.138168       0.026736       0.013657       0.007314       0.030900      -0.008097       0.061024       0.014071      -0.091227       0.041448      -0.090366       0.035866       0.054500             10.342526       7.001395       1.131495      -0.229193      12.858232       4.954796      11.167951           0.000000
          281              O       9.216645       7.804102      21.236090      -0.566372      38.335486 0.55763712E+03  0.13542784E+05                                 9.071609                            7.317208       0.216980       2.110893                    0.998063      27.973731      74.165593       0.700454       0.360056      -1.136939       0.029226      -0.012470      -0.005109       0.032183      -0.009103      -0.055492      -0.000399      -0.101400       0.066901      -0.089950       0.038853       0.051098             10.586475       7.151708      -0.423318       0.427761      16.915705       4.550488       7.692013           0.000001
          282              O      10.996907       1.449429      13.034164      -0.552632      34.785746 0.51861435E+03  0.12371153E+05                                 8.466130                            7.046453       0.320159       2.154011                    0.998017      27.455502      72.188417       0.715175       0.359028      -1.137527      -0.011754      -0.028404       0.000658       0.030747      -0.007034      -0.009850      -0.065360       0.062367      -0.030711      -0.085135       0.036782       0.048353              9.499385      12.565435       1.173786      -4.638134       6.647625      -0.004010       9.285094          -0.000000
          283              O      10.785577       6.267439      21.566285      -0.547140      36.564433 0.56536982E+03  0.13745409E+05                                 8.735159                            7.363287       0.375992       2.184544                    0.996312      27.236888      71.695358       0.700550       0.359619      -1.139976      -0.009484       0.013433      -0.010356       0.019433      -0.006073      -0.001282      -0.030809       0.104661       0.076809      -0.074939       0.035011       0.039927              9.759574      13.296231       0.430485       3.577726       7.992066       1.581147       7.990423          -0.000000
          284              O       7.011510       3.098490      17.633559      -0.242411      31.264500 0.35674318E+03  0.77209535E+04                                 7.961814                            5.785772       0.338513       2.233484                    0.998480      22.817369      56.449502       0.804253       0.351883      -1.147552       0.131867       0.042849      -0.011892       0.139163       0.006670      -0.010806       0.122281      -0.033436       0.175462      -0.106657      -0.043765       0.150422              9.868939       7.106917      -0.472491      -1.359738       8.638604       6.151864      13.861296           0.000002
          285              O       9.404740       8.463391       1.520869      -0.577513      39.426820 0.60596197E+03  0.15001405E+05                                 9.202655                            7.635554       0.257662       2.126660                    0.997034      28.123007      74.888447       0.685729       0.360800      -1.138168       0.026736      -0.013657       0.007314       0.030900       0.008097       0.061024      -0.014071      -0.091227       0.041448      -0.090366       0.035866       0.054500             10.342526       7.001395      -1.131495      -0.229193      12.858232      -4.954796      11.167951           0.000000
          286              O       9.216645       0.583798      10.020240      -0.566372      38.335487 0.55763714E+03  0.13542785E+05                                 9.071609                            7.317209       0.216980       2.110893                    0.998063      27.973731      74.165594       0.700454       0.360056      -1.136939       0.029226       0.012470      -0.005109       0.032183       0.009103      -0.055491       0.000399      -0.101399       0.066901      -0.089950       0.038853       0.051098             10.586476       7.151708       0.423318       0.427761      16.915705      -4.550487       7.692013           0.000001
          287              O      10.996907       6.938471       1.818314      -0.552632      34.785750 0.51861443E+03  0.12371155E+05                                 8.466131                            7.046453       0.320158       2.154011                    0.998017      27.455504      72.188424       0.715175       0.359028      -1.137527      -0.011754       0.028404       0.000658       0.030747       0.007034      -0.009850       0.065360       0.062367      -0.030711      -0.085135       0.036782       0.048353              9.499386      12.565436      -1.173786      -4.638135       6.647626       0.004010       9.285095          -0.000000
          288              O      10.785577       2.120461      10.350435      -0.547140      36.564435 0.56536987E+03  0.13745411E+05                                 8.735160                            7.363288       0.375992       2.184544                    0.996312      27.236889      71.695362       0.700550       0.359619      -1.139976      -0.009484      -0.013433      -0.010356       0.019433       0.006073      -0.001282       0.030809       0.104661       0.076809      -0.074939       0.035011       0.039927              9.759574      13.296232      -0.430485       3.577726       7.992067      -1.581147       7.990423          -0.000000
          289              O       7.011510       5.289410       6.417709      -0.242411      31.264499 0.35674318E+03  0.77209533E+04                                 7.961814                            5.785772       0.338513       2.233484                    0.998480      22.817369      56.449501       0.804253       0.351883      -1.147552       0.131867      -0.042849      -0.011892       0.139163      -0.006670      -0.010806      -0.122281      -0.033436       0.175462      -0.106657      -0.043765       0.150422              9.868939       7.106917       0.472491      -1.359738       8.638604      -6.151864      13.861296           0.000002
          290              O       1.659660      16.700309       1.520869      -0.577513      39.426820 0.60596197E+03  0.15001405E+05                                 9.202655                            7.635554       0.257662       2.126660                    0.997034      28.123007      74.888448       0.685729       0.360800      -1.138168      -0.026736       0.013657       0.007314       0.030900       0.008097      -0.061024       0.014071      -0.091227       0.041448      -0.090366       0.035866       0.054500             10.342526       7.001395      -1.131495       0.229193      12.858232       4.954796      11.167951           0.000000
          291              O       1.847755       7.804102      10.020240      -0.566372      38.335488 0.55763715E+03  0.13542785E+05                                 9.071609                            7.317209       0.216980       2.110893                    0.998063      27.973731      74.165595       0.700454       0.360056      -1.136939      -0.029226      -0.012470      -0.005109       0.032183       0.009103       0.055492      -0.000399      -0.101400       0.066902      -0.089950       0.038853       0.051098             10.586476       7.151708       0.423318      -0.427761      16.915706       4.550488       7.692014           0.000001
          292              O       0.067493       1.449429       1.818314      -0.552632      34.785744 0.51861432E+03  0.12371152E+05                                 8.466129                            7.046452       0.320159       2.154011                    0.998017      27.455502      72.188415       0.715176       0.359028      -1.137527       0.011754      -0.028404       0.000658       0.030747       0.007034       0.009850      -0.065360       0.062367      -0.030711      -0.085135       0.036782       0.048353              9.499384      12.565434      -1.173786       4.638134       6.647625      -0.004010       9.285094          -0.000000
          293              O       0.278823       6.267439      10.350435      -0.547140      36.564432 0.56536982E+03  0.13745409E+05                                 8.735159                            7.363287       0.375992       2.184544                    0.996312      27.236888      71.695358       0.700550       0.359619      -1.139976       0.009484       0.013433      -0.010356       0.019433       0.006073       0.001282      -0.030809       0.104661       0.076809      -0.074939       0.035011       0.039927              9.759573      13.296231      -0.430485      -3.577726       7.992066       1.581147       7.990423          -0.000000
          294              O       4.052890       3.098490       6.417709      -0.242411      31.264501 0.35674320E+03  0.77209539E+04                                 7.961815                            5.785772       0.338513       2.233484                    0.998480      22.817369      56.449503       0.804253       0.351883      -1.147552      -0.131867       0.042849      -0.011892       0.139163      -0.006670       0.010806       0.122281      -0.033436       0.175462      -0.106657      -0.043765       0.150422              9.868940       7.106918       0.472491       1.359739       8.638604       6.151865      13.861297           0.000002
          295              O       9.404740       8.312409       9.694981      -0.577513      39.426815 0.60596187E+03  0.15001402E+05                                 9.202654                            7.635553       0.257662       2.126660                    0.997034      28.123005      74.888440       0.685729       0.360800      -1.138168       0.026736       0.013657      -0.007314       0.030900      -0.008097      -0.061024      -0.014071      -0.091227       0.041448      -0.090366       0.035866       0.054500             10.342525       7.001395       1.131495       0.229193      12.858231      -4.954796      11.167950           0.000000
          296              O       9.216645      16.192002       1.195610      -0.566372      38.335483 0.55763707E+03  0.13542783E+05                                 9.071608                            7.317208       0.216980       2.110893                    0.998063      27.973730      74.165589       0.700454       0.360056      -1.136939       0.029226      -0.012470       0.005109       0.032183      -0.009103       0.055492       0.000399      -0.101400       0.066901      -0.089950       0.038853       0.051098             10.586475       7.151707      -0.423318      -0.427761      16.915704      -4.550487       7.692013           0.000001
          297              O      10.996907       9.837329       9.397536      -0.552632      34.785749 0.51861441E+03  0.12371154E+05                                 8.466130                            7.046453       0.320158       2.154011                    0.998017      27.455504      72.188422       0.715176       0.359028      -1.137527      -0.011754      -0.028404      -0.000658       0.030747      -0.007034       0.009850       0.065360       0.062367      -0.030711      -0.085135       0.036782       0.048353              9.499385      12.565436       1.173786       4.638134       6.647626       0.004010       9.285095          -0.000000
          298              O      10.785577      14.655339       0.865415      -0.547140      36.564431 0.56536980E+03  0.13745409E+05                                 8.735159                            7.363287       0.375992       2.184544                    0.996312      27.236888      71.695356       0.700550       0.359619      -1.139976      -0.009484       0.013434       0.010356       0.019433      -0.006073       0.001282       0.030809       0.104661       0.076809      -0.074939       0.035011       0.039927              9.759573      13.296231       0.430485      -3.577726       7.992066      -1.581146       7.990422          -0.000000
          299              O       7.011510      11.486390       4.798141      -0.242411      31.264503 0.35674322E+03  0.77209545E+04                                 7.961815                            5.785773       0.338513       2.233484                    0.998480      22.817369      56.449505       0.804253       0.351883      -1.147552       0.131867       0.042849       0.011892       0.139163       0.006670       0.010806      -0.122281      -0.033436       0.175462      -0.106657      -0.043765       0.150422              9.868941       7.106918      -0.472491       1.359739       8.638605      -6.151865      13.861298           0.000002
          300              O       1.659660       0.075491       9.694981      -0.577513      39.426818 0.60596192E+03  0.15001403E+05                                 9.202655                            7.635554       0.257662       2.126660                    0.997034      28.123006      74.888444       0.685729       0.360800      -1.138168      -0.026736      -0.013657      -0.007314       0.030900      -0.008097       0.061024       0.014071      -0.091227       0.041448      -0.090366       0.035866       0.054500             10.342526       7.001395       1.131495      -0.229194      12.858232       4.954796      11.167951           0.000000
          301              O       1.847755       8.971698       1.195610      -0.566372      38.335485 0.55763710E+03  0.13542784E+05                                 9.071609                            7.317208       0.216980       2.110894                    0.998063      27.973730      74.165591       0.700454       0.360056      -1.136939      -0.029226       0.012470       0.005109       0.032183      -0.009103      -0.055492      -0.000399      -0.101400       0.066901      -0.089950       0.038853       0.051098             10.586475       7.151708      -0.423318       0.427761      16.915705       4.550488       7.692013           0.000001
          302              O       0.067493      15.326371       9.397536      -0.552632      34.785745 0.51861435E+03  0.12371153E+05                                 8.466130                            7.046453       0.320159       2.154011                    0.998017      27.455502      72.188417       0.715175       0.359028      -1.137527       0.011754       0.028404      -0.000658       0.030747      -0.007034      -0.009850      -0.065360       0.062367      -0.030711      -0.085135       0.036782       0.048353              9.499385      12.565435       1.173786      -4.638134       6.647625      -0.004010       9.285094          -0.000000
          303              O       0.278823      10.508361       0.865415      -0.547140      36.564433 0.56536984E+03  0.13745410E+05                                 8.735159                            7.363287       0.375992       2.184544                    0.996312      27.236889      71.695359       0.700550       0.359619      -1.139976       0.009484      -0.013434       0.010356       0.019433      -0.006073      -0.001282      -0.030809       0.104661       0.076809      -0.074938       0.035011       0.039927              9.759573      13.296231       0.430485       3.577726       7.992066       1.581146       7.990423          -0.000000
          304              O       4.052890      13.677310       4.798141      -0.242411      31.264501 0.35674320E+03  0.77209539E+04                                 7.961815                            5.785772       0.338513       2.233484                    0.998480      22.817369      56.449503       0.804253       0.351883      -1.147552      -0.131867      -0.042849       0.011892       0.139163       0.006670      -0.010806       0.122281      -0.033436       0.175462      -0.106657      -0.043765       0.150422              9.868940       7.106918      -0.472491      -1.359739       8.638604       6.151865      13.861297           0.000002

******************************************************
Auxiliary information for the entire system
The total spin magnetic moment of the unit cell is   0.000022
The total net atomic charge of the unit cell is   0.000004
Accuracy of reproducing the electrostatic potential in the unit cell:
  The inner radius (bohr) =    5.0000
  The outer radius (bohr) =   12.0000
  Valid grid points have density less than (e/(bohr^3)) =    0.0001
  The number of valid grid points were=        54272
  The rms potential error without charges in kcal/mol is=      4.58968
  The rms potential error with partial charges in kcal/mol is=      1.79029
  The RRMSE value at monopole order=      0.39007
  The rms potential error with partial charges and cloud penetration in kcal/mol is=      1.79410
  The RRMSE value at monopole order with cloud penetration is=      0.39090
  The rms potential error with partial charges and atomic dipoles in kcal/mol is=      0.64645
  The RRMSE value at dipole order=      0.14085
  The rms potential error with partial charges, atomic dipoles and cloud penetration in kcal/mol is=      0.63519
  The RRMSE value at dipole order with cloud penetration=      0.13840

******************************************************
The electron densities and ab initio electrostatic potential were computed in VASP using the PBE functional and
projector augmented wave method. See the main text of the journal article for a description of computational details.
The atomic charges, dipoles, and quadrupoles were computed with the DDEC6 method as described in
(a) T. A. Manz and N. Gabaldon Limas, RSC Adv. 6 (2016) 47771-47801 DOI: 10.1039/c6ra04656h
(b) N. Gabaldon Limas and T. A. Manz, RSC Adv. 8 (2018) 2678-2707 DOI: 10.1039/c7ra11829e.
For each atom in the material, the electron cloud parameters were fit to the spherically averaged atom-in-material
electron density using radial positions for which this density was between 10^-4 and 10^-2 electrons per cubic bohr.
The polarizabilities, dispersion coefficients, and quantum Drude oscillator (QDO) parameters were fit using the MCLF method.
The magnetic structure of the system was optimized in VASP from the default ferromagnetic initial guess using spin polarization.
The atomic spin moments (ASMs) were computed on this optimized magnetic structure using the DDEC6 partition as inputs
to the method of T. A. Manz and D. S. Sholl, J. Chem. Theory Comput. 7 (2011) 4146-4164 DOI: 10.1021/ct200539n.
The RMSE and RRMSE were computed using a uniform grid with Ewald summation.
