# Supplementary material for: A collection of forcefield precursors for metal–organic frameworks
Source: RSC Adv. 2019 Nov 13;9(63):36492–507. doi: 10.1039/c9ra07327b (PMC9075174; doi:10.1039/c9ra07327b)
Supplement: RA-009-C9RA07327B-s4276 [file RA-009-C9RA07327B-s4276.xyz]

  264
jmolscript: load "" {1 1 1} spacegroup "x,y,z" unitcell [{     15.919000     0.000000     0.000000 }, {      7.959478    16.512458     0.000000 }, {      7.959456     5.416090    17.629538 }]
Cu    19.755454     3.804560     9.546571     0.780905
Cu    15.873121    11.883886     7.849552     0.856413
Cu    19.755427    12.575804    16.897736     0.754585
Cu    15.873130    15.592846     0.965217     0.859241
Cu    12.082480    18.123988     8.082967     0.780884
Cu    15.964813    10.044662     9.779986     0.856440
Cu    12.082507     9.352744     0.731802     0.771395
Cu    15.964804     6.335702    16.664321     0.859296
H      9.244149     4.083043     4.395044     0.125476
H     14.088293     6.010113     6.475329     0.132577
H      7.399136     3.040301     5.327646     0.120974
H     14.554729     2.554941     4.425014     0.129028
H     18.800308    17.331186     3.804454     0.125622
H     16.662403     2.170663     5.544490     0.120623
H     12.564839     7.766828     8.500963     0.122724
H     10.985678     6.367205     7.492554     0.134702
H     10.624333     3.815646     1.068350     0.118671
H      6.814900     6.193151     7.737604     0.121117
H     11.888297     5.175005     2.424061     0.140023
H     11.518969     8.334169     4.010720     0.135511
H     12.263984     2.162895     5.116092     0.136778
H     13.161806     9.708507     5.012078     0.123627
H     21.904508     6.958828    12.906585     0.124751
H     16.192784     5.634898     7.543679     0.124164
H      8.586685     7.308785     6.757402     0.132616
H     21.651401     5.124756    11.601999     0.096961
H     18.224041     6.438091    10.270969     0.103894
H     18.257465     8.147329    11.884072     0.126250
H     17.203645     6.881231     4.419725     0.125497
H      6.128804     4.954161     2.339440     0.132188
H     15.358633     7.923973     3.487123     0.120887
H      6.595221     8.409333     4.389755     0.129433
H     18.800315    10.145546     5.010315     0.125505
H      8.702899     8.793611     3.270279     0.122170
H      4.605362     3.197446     0.313806     0.123795
H      3.026193     4.597069     1.322215     0.134384
H     18.583815     7.148628     7.746419     0.119133
H     14.774415     4.771123     1.077165     0.121349
H     19.847788     5.789269     6.390708     0.138896
H      3.559475     2.630105     4.804049     0.135850
H     20.223478     8.801379     3.698677     0.135089
H      5.202320     1.255767     3.802691     0.122587
H     21.904503     9.421536    13.537722     0.124555
H      8.233297     5.329376     1.271090     0.124308
H     16.546199     3.655489     2.057367     0.132038
H     21.651386    11.255608    14.842308     0.098184
H     18.224024     9.942273    16.173338     0.103235
H     18.257460     8.233035    14.560235     0.126700
H     22.593785    17.845505    13.234494     0.125487
H     17.749641    15.918435    11.154209     0.132565
H     24.438798    18.888247    12.301892     0.120981
H     17.283205    19.373607    13.204524     0.129033
H     13.037626     4.597362    13.825084     0.125623
H     15.175531    19.757885    12.085048     0.120631
H     19.273095    14.161720     9.128575     0.122729
H     20.852256    15.561343    10.136984     0.134710
H     21.213601    18.112902    16.561188     0.118700
H     25.023034    15.735397     9.891934     0.121112
H     19.949637    16.753543    15.205477     0.140104
H     20.318965    13.594379    13.618818     0.135413
H     19.573950    19.765653    12.513446     0.136768
H     18.676128    12.220041    12.617460     0.123633
H      9.933426    14.969720     4.722953     0.124760
H     15.645150    16.293650    10.085859     0.124157
H     23.251249    14.619763    10.872136     0.132615
H     10.186533    16.803792     6.027539     0.096979
H     13.613893    15.490457     7.358569     0.103914
H     13.580469    13.781219     5.745466     0.126260
H     14.634289    15.047317    13.209813     0.125458
H     25.709130    16.974387    15.290098     0.132216
H     16.479301    14.004575    14.142415     0.120809
H     25.242713    13.519215    13.239783     0.129399
H     13.037619    11.783002    12.619223     0.125510
H     23.135035    13.134937    14.359259     0.122122
H     27.232572    18.731102    17.315732     0.123784
H     28.811741    17.331479    16.307323     0.134380
H     13.254119    14.779920     9.883119     0.119125
H     17.063519    17.157425    16.552373     0.121396
H     11.990146    16.139279    11.238830     0.138896
H     28.278459    19.298443    12.825489     0.135853
H     11.614456    13.127169    13.930861     0.135090
H     26.635614    20.672781    13.826847     0.122597
H      9.933431    12.507012     4.091816     0.124629
H     23.604637    16.599172    16.358448     0.124381
H     15.291735    18.273059    15.572171     0.132066
H     10.186548    10.672940     2.787230     0.098291
H     13.613910    11.986275     1.456200     0.103319
H     13.580474    13.695513     3.069303     0.126770
C     17.886568     3.581250     7.443191     0.567885
C      5.791312     3.799769     7.332125     0.570582
C      6.926337     4.498920     6.646336    -0.036455
C     14.051673     9.764175     7.531339     0.596550
C      8.776128     4.510069     5.075544    -0.212308
C     14.592927     5.251491     6.284930    -0.205267
C     10.568616     2.178192     2.274210    -0.049728
C      7.657022     3.877602     5.634400    -0.070593
C     20.038800     7.663183    12.721475     0.122082
C      9.642133     1.330218     1.459726     0.587685
C     14.871515     3.164977     5.050863    -0.244567
C     11.071655     1.673307     3.517093    -0.086645
C     16.148218     2.926009     5.729600    -0.092341
C     12.353118     7.885797     7.603620    -0.082155
C     11.122584     7.200067     5.602667     0.285439
C      9.201163     5.748556     5.505705     0.272204
C     12.279903     3.791657     3.887313     0.272106
C     11.410715     7.029077     6.997164    -0.233539
C     10.928385     3.491236     1.882835    -0.073791
C     12.977143     8.910969     6.882572    -0.049921
C      7.302023     5.774897     7.064156    -0.080866
C     11.719556     4.298576     2.677927    -0.190493
C     16.566884     3.894379     6.683358    -0.030529
C     11.738649     8.207512     4.904537    -0.216908
C     11.931278     2.490555     4.312185    -0.230814
C     14.147198     4.286371     5.341750     0.276983
C     12.714482     9.066424     5.512757    -0.086156
C     21.094232     6.814575    12.474661    -0.190288
C     15.861670     5.011546     6.938986    -0.085238
C      8.384515     6.438196     6.503537    -0.228480
C     20.979618     5.766496    11.610814     0.088896
C     18.945171     6.496822    10.854507     0.103276
C     18.964270     7.543210    11.836472    -0.189869
C      9.927076     7.383024     1.371578     0.562784
C     13.750820     7.164505     1.482644     0.567716
C     14.885844     6.465354     2.168433    -0.032562
C      6.092197     1.200099     1.283430     0.595255
C     16.735628     6.454205     3.739225    -0.209251
C      6.633434     5.712783     2.529839    -0.205061
C     18.528099     8.786082     6.540559    -0.051486
C     15.616523     7.086672     3.180369    -0.069981
C     20.038797     8.717181    13.722832     0.118317
C     17.601610     9.634056     7.355043     0.585627
C      6.912012     7.799297     3.763906    -0.242560
C     19.031141     9.290967     5.297676    -0.086748
C      8.188716     8.038265     3.085169    -0.092888
C      4.393637     3.078477     1.211149    -0.084467
C      3.163094     3.764207     3.212102     0.284500
C     17.160668     5.215718     3.309064     0.272656
C     20.239397     7.172617     4.927456     0.269493
C      3.451230     3.935197     1.817605    -0.230688
C     18.887869     7.473038     6.931934    -0.075358
C      5.017662     2.053305     1.932197    -0.047249
C     15.261535     5.189377     1.750613    -0.083242
C     19.679046     6.665698     6.136842    -0.188190
C      8.607389     7.069895     2.131411    -0.026908
C      3.779159     2.756762     3.910232    -0.213851
C     19.890770     8.473719     4.502584    -0.231632
C      6.187699     6.677903     3.473019     0.278698
C      4.754996     1.897850     3.302012    -0.084436
C     21.094225     9.565789    13.969646    -0.189206
C      7.902180     5.952728     1.875783    -0.087301
C     16.344026     4.526078     2.311232    -0.227457
C     20.979605    10.613868    14.833493     0.086786
C     18.945156     9.883542    15.589800     0.100907
C     18.964262     8.837154    14.607835    -0.189189
C     13.951366    18.347298    10.186347     0.567885
C     26.046622    18.128779    10.297413     0.570581
C     24.911597    17.429628    10.983202    -0.036451
C     17.786261    12.164373    10.098199     0.596542
C     23.061806    17.418479    12.553994    -0.212291
C     17.245007    16.677057    11.344608    -0.205289
C     21.269318    19.750356    15.355328    -0.049774
C     24.180912    18.050946    11.995138    -0.070587
C     11.799134    14.265365     4.908063     0.122000
C     22.195801    20.598330    16.169812     0.587694
C     16.966419    18.763571    12.578675    -0.244557
C     20.766279    20.255241    14.112445    -0.086682
C     15.689716    19.002539    11.899938    -0.092332
C     19.484816    14.042751    10.025918    -0.082125
C     20.715350    14.728481    12.026871     0.285459
C     22.636771    16.179992    12.123833     0.272206
C     19.558031    18.136891    13.742225     0.272067
C     20.427219    14.899471    10.632374    -0.233512
C     20.909549    18.437312    15.746703    -0.073741
C     18.860791    13.017579    10.746966    -0.049889
C     24.535911    16.153651    10.565382    -0.080873
C     20.118378    17.629972    14.951611    -0.190376
C     15.271050    18.034169    10.946180    -0.030534
C     20.099285    13.721036    12.725001    -0.217014
C     19.906656    19.437993    13.317353    -0.230840
C     17.690736    17.642177    12.287788     0.276993
C     19.123452    12.862124    12.116781    -0.086148
C     10.743702    15.113973     5.154877    -0.190264
C     15.976264    16.917002    10.690552    -0.085244
C     23.453419    15.490352    11.126001    -0.228482
C     10.858316    16.162052     6.018724     0.088935
C     12.892763    15.431726     6.775031     0.103316
C     12.873664    14.385338     5.793066    -0.189817
C     21.910858    14.545524    16.257960     0.562681
C     18.087114    14.764043    16.146894     0.567791
C     16.952090    15.463194    15.461105    -0.032680
C     25.745737    20.728449    16.346108     0.595251
C     15.102306    15.474343    13.890313    -0.209198
C     25.204500    16.215765    15.099699    -0.205083
C     13.309835    13.142466    11.088979    -0.051488
C     16.221411    14.841876    14.449169    -0.070439
C     11.799137    13.211367     3.906706     0.118495
C     14.236324    12.294492    10.274495     0.585628
C     24.925922    14.129251    13.865632    -0.242524
C     12.806793    12.637581    12.331862    -0.086758
C     23.649218    13.890283    14.544369    -0.093320
C     27.444297    18.850071    16.418389    -0.084469
C     28.674840    18.164341    14.417436     0.284494
C     14.677266    16.712830    14.320474     0.272657
C     11.598537    14.755931    12.702082     0.269500
C     28.386704    17.993351    15.811933    -0.230697
C     12.950065    14.455510    10.697604    -0.075368
C     26.820272    19.875243    15.697341    -0.047246
C     16.576399    16.739171    15.878925    -0.082778
C     12.158888    15.262850    11.492696    -0.188188
C     23.230545    14.858653    15.498127    -0.026809
C     28.058775    19.171786    13.719306    -0.213846
C     11.947164    13.454829    13.126954    -0.231626
C     25.650235    15.250645    14.156519     0.278702
C     27.082938    20.030698    14.327526    -0.084415
C     10.743709    12.362759     3.659892    -0.189096
C     23.935754    15.975820    15.753755    -0.086918
C     15.493908    17.402470    15.318306    -0.227519
C     10.858329    11.314680     2.796045     0.087250
C     12.892778    12.045006     2.039738     0.101390
C     12.873672    13.091394     3.021703    -0.189070
N     19.919415     5.616642    10.757544    -0.218854
N     19.919398    10.763722    15.686763    -0.214892
N     11.918519    16.311906     6.871994    -0.218790
N     11.918536    11.164826     1.942775    -0.216462
O     18.232007     4.385843     8.347586    -0.495783
O     18.529698     2.510793     7.092363    -0.547469
O      5.187979     4.464495     8.248861    -0.538682
O      5.501588     2.593884     6.986586    -0.519943
O     14.420993    10.831249     7.016556    -0.524403
O     17.202045    16.744108     1.888124    -0.517495
O      9.307836     1.817295     0.255628    -0.572355
O     10.299574     6.365725     4.923930    -0.204730
O     14.470340     9.313689     8.682547    -0.568199
O     13.002623     4.678337     4.666539    -0.208673
O     10.272521     6.578431     0.467183    -0.486471
O     10.570201     8.453481     1.722406    -0.544007
O     13.147492     6.499779     0.565908    -0.530508
O     13.461091     8.370390     1.828183    -0.517031
O     14.420996    16.645483     1.798213    -0.520463
O     17.202043    10.732624     6.926645    -0.518572
O     17.267309     9.146979     8.559141    -0.573412
O     18.259079     4.598549     3.890839    -0.203331
O      6.510869     1.650585     0.132222    -0.565353
O      5.043122     6.285937     4.148230    -0.210767
O     13.605927    17.542705     9.281952    -0.495802
O     13.308236    19.417755    10.537175    -0.547446
O     26.649955    17.464053     9.380677    -0.538700
O     26.336346    19.334664    10.642952    -0.519924
O     17.416941    11.097299    10.612982    -0.524379
O     14.635889     5.184440    15.741414    -0.517493
O     22.530098    20.111253    17.373910    -0.572366
O     21.538360    15.562823    12.705608    -0.204755
O     17.367594    12.614859     8.946991    -0.568207
O     18.835311    17.250211    12.962999    -0.208698
O     21.565413    15.350117    17.162355    -0.492382
O     21.267733    13.475067    15.907132    -0.538155
O     18.690442    15.428769    17.063630    -0.536750
O     18.376843    13.558158    15.801355    -0.510648
O     17.416938     5.283065    15.831325    -0.520427
O     14.635891    11.195924    10.702893    -0.518574
O     14.570625    12.781569     9.070397    -0.573432
O     13.578855    17.329999    13.738699    -0.203334
O     25.327065    20.277963    17.497316    -0.565343
O     26.794812    15.642611    13.481308    -0.210759

The following XYZ coordinates are in angstroms. Other properties are in atomic units.
The sperically averaged electron density of each atom fit to a function of the form exp(a - br)
eigen_1, eigen_2 and eigen_3 are the three eigenvalues of traceless quadrupole moment tensor
  atom number  atomic symbol              X              Y              Z     net charge C6 coefficient C8 coefficient C10 coefficient fluctuating dipole atomic polarizability isotropic forcefield polarizability              a              b squared Pearson coefficient          <r^3>          <r^4>         wp_QDO          m_QDO          q_QDO       dipole_x       dipole_y       dipole_z         dipole            Qxy            Qxz            Qyz     Q(x^2-y^2)  Q(3z^2 - R^2)        eigen_1        eigen_2        eigen_3 static polarizability      alpha(xx)      alpha(xy)      alpha(xz)      alpha(yy)      alpha(yz)      alpha(zz) atomic spin moment
            1             Cu      19.755454       3.804560       9.546571       0.780905      72.895734 0.12411610E+04  0.35280265E+05                                14.872533                           12.017443       1.391110       2.339425                    0.995386      42.567811     106.220075       0.493827       0.436342      -1.130823      -0.002559       0.065450       0.046052       0.080069       0.004803       0.008998      -0.152775       0.242985       0.015630      -0.225570       0.104808       0.120762             19.167271      18.553137       1.538664       0.366711      17.448326      -3.815757      21.500351           0.772325
            2             Cu      15.873121      11.883886       7.849552       0.856413      52.624677 0.81785714E+03  0.21112883E+05                                12.309135                            9.951994       1.038597       2.256984                    0.996701      40.327393      98.421754       0.522471       0.454124      -1.110719       0.004699       0.094406      -0.089146       0.129929       0.006258      -0.007542       0.089213       0.093374      -0.105796      -0.121939       0.057037       0.064902             15.402419      16.644821      -0.894029       0.801296      15.560463       6.796424      14.001972           0.678407
            3             Cu      19.755427      12.575804      16.897736       0.754585      74.514660 0.12746610E+04  0.36514947E+05                                15.158390                           12.240629       1.250475       2.294310                    0.994473      43.053715     108.241050       0.485049       0.440803      -1.126704      -0.002670      -0.064692      -0.045349       0.079049      -0.006271      -0.008764      -0.149312       0.237977       0.015593      -0.220708       0.102941       0.117766             19.547388      18.888731      -1.571029      -0.381005      17.807952      -3.870951      21.945481           0.170225
            4             Cu      15.873130      15.592846       0.965217       0.859241      52.154672 0.80977256E+03  0.20847607E+05                                12.226808                            9.894496       1.049647       2.261895                    0.996786      40.209320      97.928251       0.524756       0.453373      -1.111430       0.004452      -0.096036       0.090393       0.131961      -0.005833       0.008141       0.087677       0.091024      -0.107875      -0.120060       0.055797       0.064262             15.285818      16.517478       0.889668      -0.790995      15.442882       6.734164      13.897094           0.632948
            5             Cu      12.082480      18.123988       8.082967       0.780884      72.897184 0.12411889E+04  0.35281289E+05                                14.872764                           12.017614       1.391042       2.339400                    0.995386      42.568270     106.221875       0.493821       0.436345      -1.130821       0.002557      -0.065443      -0.046046       0.080060       0.004804       0.008998      -0.152771       0.242972       0.015634      -0.225562       0.104807       0.120755             19.167551      18.553556       1.538660       0.366695      17.448396      -3.816160      21.500701           0.772276
            6             Cu      15.964813      10.044662       9.779986       0.856440      52.621247 0.81779962E+03  0.21110985E+05                                12.308511                            9.951566       1.038741       2.257039                    0.996701      40.326576      98.418161       0.522489       0.454116      -1.110725      -0.004694      -0.094418       0.089158       0.129946       0.006251      -0.007537       0.089204       0.093375      -0.105796      -0.121930       0.057029       0.064902             15.401539      16.643946      -0.893998       0.801306      15.559501       6.795908      14.001169           0.678413
            7             Cu      12.082507       9.352744       0.731802       0.771395      73.440688 0.12524036E+04  0.35694861E+05                                14.970276                           12.093901       1.360768       2.328669                    0.995215      42.724574     106.896970       0.490710       0.437945      -1.129323       0.002560       0.064211       0.045054       0.078482      -0.005771      -0.009073      -0.150877       0.240634       0.015223      -0.223048       0.103656       0.119392             19.296379      18.661848      -1.548621      -0.369867      17.573855      -3.821862      21.653433           0.650138
            8             Cu      15.964804       6.335702      16.664321       0.859296      52.149868 0.80968837E+03  0.20844845E+05                                12.225964                            9.893896       1.049824       2.261970                    0.996786      40.207887      97.922563       0.524780       0.453365      -1.111437      -0.004442       0.096051      -0.090406       0.131980      -0.005821       0.008133       0.087653       0.091021      -0.107861      -0.120032       0.055774       0.064258             15.284655      16.516352       0.889760      -0.790908      15.441623       6.733464      13.895990          -0.711905
            9              H       9.244149       4.083043       4.395044       0.125476       0.989524 0.72055872E+01  0.70151786E+02                                 1.743324                            1.646105      -1.385062       2.229368                    0.992328       3.818669      11.283809       0.446128       1.410189      -0.679715       0.012490      -0.016512      -0.026295       0.033467       0.007809      -0.006494       0.008342      -0.005446      -0.008699      -0.015325       0.004447       0.010878              1.798349       1.885254      -0.203545      -0.476278       1.606794       0.306841       1.902998           0.000090
           10              H      14.088293       6.010113       6.475329       0.132577       0.965697 0.68669178E+01  0.65646068E+02                                 1.673155                            1.575623      -1.296615       2.272527                    0.994737       3.643458      10.454208       0.472591       1.355733      -0.690714      -0.015548       0.031002       0.007220       0.035426      -0.001626       0.009892       0.008107      -0.003965      -0.005040      -0.014280       0.002744       0.011536              1.720479       1.821748      -0.490797      -0.047966       1.949210       0.181142       1.390480           0.000076
           11              H       7.399136       3.040301       5.327646       0.120974       1.054163 0.78180078E+01  0.75948195E+02                                 1.687349                            1.619826      -0.861111       2.478748                    0.999199       3.318041       9.097557       0.500971       1.258554      -0.715291      -0.011000      -0.037845      -0.015137       0.042219       0.003470      -0.006500       0.010899      -0.015946      -0.009081      -0.015403      -0.000397       0.015800              1.707543       1.605940       0.319283      -0.005019       2.014253       0.193846       1.502435           0.000253
           12              H      14.554729       2.554941       4.425014       0.129028       1.114807 0.84922539E+01  0.83687850E+02                                 1.704022                            1.649009      -1.074659       2.371876                    0.997876       3.359456       9.086439       0.517621       1.200755      -0.728368      -0.005559      -0.027484      -0.024728       0.037387      -0.008210       0.001529       0.012399      -0.015397      -0.015120      -0.015221      -0.003705       0.018926              1.709020       1.797546       0.180279       0.301775       1.644869       0.271346       1.684646           0.000099
           13              H      18.800308      17.331186       3.804454       0.125622       1.088524 0.78278447E+01  0.74797598E+02                                 1.614836                            1.536002      -0.897714       2.462975                    0.998983       3.122623       8.036904       0.567137       1.130245      -0.747257      -0.010568      -0.040291       0.015166       0.044329       0.004755       0.006062      -0.010053      -0.019763       0.008735      -0.016424       0.000331       0.016093              1.632013       1.426107       0.252379       0.021627       2.029680      -0.155269       1.440253           0.000219
           14              H      16.662403       2.170663       5.544490       0.120623       1.014696 0.71935268E+01  0.68598034E+02                                 1.651211                            1.554939      -0.872797       2.468418                    0.999090       3.358683       9.192006       0.509589       1.260423      -0.713403       0.023720      -0.033870      -0.010597       0.042686      -0.005991       0.003885       0.011926      -0.013801      -0.011306      -0.015163      -0.001309       0.016472              1.703063       1.832666      -0.474660       0.020534       1.890175       0.028205       1.386348           0.000198
           15              H      12.564839       7.766828       8.500963       0.122724       1.083320 0.78357539E+01  0.75012936E+02                                 1.619217                            1.543971      -0.877042       2.468490                    0.999184       3.150239       8.158403       0.560818       1.140850      -0.744314       0.010782      -0.007208       0.041249       0.043240       0.007504       0.001587      -0.008469      -0.009387       0.038068      -0.016327      -0.000406       0.016732              1.631979       1.449971       0.078114       0.219168       1.397449      -0.007617       2.048518           0.000247
           16              H      10.985678       6.367205       7.492554       0.134702       1.084973 0.80107196E+01  0.77597583E+02                                 1.662605                            1.593666      -0.974326       2.426529                    0.998657       3.219218       8.559911       0.531833       1.188925      -0.732067      -0.012297      -0.026863       0.025266       0.038874       0.007989       0.001380      -0.007623      -0.012053       0.038990      -0.017262       0.000671       0.016591              1.685173       1.748932       0.370056      -0.148247       1.742405      -0.255249       1.564182           0.000067
           17              H      10.624333       3.815646       1.068350       0.118671       0.969513 0.69461120E+01  0.66720920E+02                                 1.694818                            1.598721      -1.225410       2.306190                    0.994800       3.665103      10.607332       0.462116       1.379860      -0.686364      -0.010373       0.015323      -0.035681       0.040194       0.003528       0.005396      -0.006803      -0.004548       0.016268      -0.011024       0.000622       0.010403              1.749018       1.480546      -0.010951       0.258533       1.613264      -0.214073       2.153244          -0.000334
           18              H       6.814900       6.193151       7.737604       0.121117       1.083664 0.79723144E+01  0.77293362E+02                                 1.672938                            1.598773      -0.897227       2.458492                    0.998964       3.266276       8.748056       0.525446       1.202322      -0.728503      -0.020504       0.019346       0.030348       0.041420       0.000889      -0.009393       0.012111      -0.015190      -0.000488      -0.016719      -0.000792       0.017512              1.701349       1.784505      -0.088420      -0.437522       1.486319       0.160221       1.833223           0.000217
           19              H      11.888297       5.175005       2.424061       0.140023       0.848209 0.59642150E+01  0.55601926E+02                                 1.603608                            1.523369      -1.266756       2.302866                    0.993941       3.599393      10.541374       0.450278       1.459111      -0.671317       0.003445       0.037010      -0.011650       0.038953       0.004561       0.006988       0.000054      -0.022258      -0.006908      -0.014683       0.001360       0.013323              1.655368       1.452560       0.177253      -0.012311       2.037500      -0.255409       1.476044           0.000068
           20              H      11.518969       8.334169       4.010720       0.135511       0.901440 0.63069271E+01  0.59694147E+02                                 1.672530                            1.566743      -1.334703       2.259748                    0.993696       3.747677      11.101683       0.443387       1.459516      -0.670481      -0.004879       0.004232      -0.035098       0.035687       0.008484       0.002838      -0.003598      -0.005376       0.007650      -0.011563       0.003593       0.007970              1.739964       1.482654       0.040053       0.229938       1.465804      -0.161630       2.271434           0.000108
           21              H      12.263984       2.162895       5.116092       0.136778       1.056506 0.77173722E+01  0.73859302E+02                                 1.617069                            1.551144      -0.933173       2.451077                    0.998832       3.144352       8.236471       0.547399       1.169139      -0.737163       0.009366      -0.016498       0.033560       0.038551       0.005315       0.006534      -0.007894      -0.019633       0.012996      -0.016800       0.002743       0.014057              1.635152       1.595687      -0.020201       0.320339       1.426199      -0.214991       1.883569          -0.000094
           22              H      13.161806       9.708507       5.012078       0.123627       1.061771 0.78483912E+01  0.77011913E+02                                 1.751999                            1.665763      -0.992211       2.421461                    0.997620       3.476802       9.868560       0.470817       1.325797      -0.699676       0.022247       0.026410      -0.024683       0.042446       0.010803      -0.001236      -0.007428       0.001128       0.019911      -0.015155       0.001704       0.013452              1.790494       1.621304       0.307433      -0.110451       1.984049      -0.289054       1.766129           0.000150
           23              H      21.904508       6.958828      12.906585       0.124751       1.070889 0.78055547E+01  0.74442129E+02                                 1.588681                            1.527852      -0.836145       2.485904                    0.999461       3.113573       7.974653       0.572665       1.121476      -0.749612       0.031515       0.006926       0.011888       0.034388      -0.005018       0.006055       0.009835       0.013152      -0.027727      -0.018179       0.004843       0.013336              1.582787       1.781305       0.073676       0.280949       1.490086       0.169784       1.476969           0.000018
           24              H      16.192784       5.634898       7.543679       0.124164       1.043990 0.76159580E+01  0.73756652E+02                                 1.697658                            1.613824      -0.865226       2.477618                    0.999255       3.353063       9.283381       0.493185       1.282387      -0.709493       0.014022       0.029347       0.026126       0.041718      -0.003273       0.004251       0.012171      -0.010901      -0.006392      -0.013782      -0.001329       0.015111              1.734327       1.674586       0.174036       0.302959       1.770531       0.337079       1.757865           0.000299
           25              H       8.586685       7.308785       6.757402       0.132616       1.086933 0.82354074E+01  0.80217856E+02                                 1.658408                            1.612478      -0.935102       2.445353                    0.998784       3.210361       8.521907       0.531112       1.183951      -0.733838       0.000201       0.037610       0.012073       0.039501      -0.000214      -0.012079       0.008296      -0.017734      -0.008383      -0.018404       0.002477       0.015927              1.654234       1.628754       0.279299       0.003749       1.941869       0.125550       1.392080           0.000082
           26              H      21.651401       5.124756      11.601999       0.096961       1.155717 0.79015638E+01  0.76925670E+02                                 1.781403                            1.611123      -0.965346       2.414327                    0.998270       3.477719       9.530067       0.510708       1.231900      -0.719490       0.033187      -0.031816       0.002528       0.046043      -0.008008       0.010620       0.004480       0.016673      -0.018840      -0.016541      -0.001260       0.017801              1.896518       1.899124      -0.645131      -0.049967       2.320263       0.123064       1.470167           0.000030
           27              H      18.224041       6.438091      10.270969       0.103894       1.242805 0.87891049E+01  0.87818418E+02                                 1.880779                            1.712422      -0.945035       2.437604                    0.998171       3.428676       9.498837       0.489956       1.251146      -0.717161      -0.038010      -0.003285      -0.030701       0.048970      -0.005526       0.009028       0.006186       0.016596      -0.013328      -0.015515       0.000448       0.015067              1.978296       2.030767       0.041120       0.638970       1.635367       0.127570       2.268753           0.000022
           28              H      18.257465       8.147329      11.884072       0.126250       1.185353 0.88037980E+01  0.88307169E+02                                 1.835760                            1.726599      -1.047817       2.390115                    0.997258       3.494120       9.809247       0.480879       1.269826      -0.712039      -0.026309       0.026528      -0.001591       0.037395      -0.008140       0.006156       0.006762       0.003632      -0.013147      -0.014440       0.003876       0.010564              1.883357       1.901818      -0.501592       0.055154       2.084356       0.098111       1.663898          -0.000115
           29              H      17.203645       6.881231       4.419725       0.125497       0.989178 0.72026748E+01  0.70127890E+02                                 1.744212                            1.646786      -1.382071       2.230885                    0.992368       3.819026      11.291294       0.445551       1.411926      -0.679394       0.012588       0.017040       0.026297       0.033769      -0.007925       0.006728       0.008286      -0.005417      -0.008198      -0.015510       0.004714       0.010796              1.799333       1.886187       0.204023       0.476900       1.607592       0.307397       1.904219           0.000000
           30              H       6.128804       4.954161       2.339440       0.132188       0.965906 0.68699157E+01  0.65686880E+02                                 1.673979                            1.576459      -1.299996       2.271226                    0.994696       3.644932      10.461999       0.472208       1.356580      -0.690554      -0.015489      -0.031002      -0.007186       0.035393       0.001681      -0.009852       0.008098      -0.003753      -0.005031      -0.014247       0.002780       0.011467              1.721286       1.822759       0.490972       0.047863       1.949945       0.181204       1.391156           0.000063
           31              H      15.358633       7.923973       3.487123       0.120887       1.054509 0.78184288E+01  0.75927951E+02                                 1.685010                            1.617693      -0.852466       2.481641                    0.999279       3.317541       9.084815       0.502481       1.255175      -0.716011      -0.011098       0.038597       0.015395       0.043011      -0.003282       0.006284       0.010947      -0.015803      -0.008745      -0.015114      -0.000664       0.015778              1.705098       1.603607      -0.318507       0.004940       2.011209       0.193522       1.500479           0.000205
           32              H       6.595221       8.409333       4.389755       0.129433       1.113259 0.84772164E+01  0.83507593E+02                                 1.703064                            1.648067      -1.075422       2.371881                    0.997917       3.355873       9.076758       0.517495       1.201510      -0.728211      -0.005761       0.027697       0.024625       0.037506       0.008209      -0.001685       0.012409      -0.015350      -0.014604      -0.015302      -0.003541       0.018843              1.708091       1.796526      -0.180298      -0.301604       1.643971       0.271280       1.683775           0.000006
           33              H      18.800315      10.145546       5.010315       0.125505       1.093722 0.78772534E+01  0.75413707E+02                                 1.622631                            1.542980      -0.909623       2.458197                    0.998856       3.129091       8.070161       0.564487       1.133383      -0.746487      -0.010473       0.040145      -0.014839       0.044062      -0.004821      -0.006047      -0.010011      -0.019507       0.008972      -0.016381       0.000403       0.015977              1.640028       1.432592      -0.254521      -0.021923       2.040703      -0.156298       1.446790           0.000147
           34              H       8.702899       8.793611       3.270279       0.122170       1.010665 0.71617673E+01  0.68254133E+02                                 1.650712                            1.554568      -0.886316       2.464407                    0.998959       3.353356       9.189819       0.507887       1.265408      -0.712339       0.023538       0.033743       0.010924       0.042568       0.005839      -0.003977       0.011911      -0.013858      -0.011019      -0.015125      -0.001289       0.016414              1.702512       1.832044       0.474184      -0.020541       1.889363       0.028206       1.386130           0.000171
           35              H       4.605362       3.197446       0.313806       0.123795       1.080474 0.78127273E+01  0.74760176E+02                                 1.619181                            1.544008      -0.891864       2.463892                    0.999103       3.142958       8.145859       0.559385       1.144268      -0.743531       0.010662       0.007543      -0.041001       0.043031      -0.007469      -0.001579      -0.008305      -0.009156       0.038375      -0.016259      -0.000396       0.016655              1.631911       1.449913      -0.078075      -0.219018       1.397474      -0.007665       2.048346          -0.000276
           36              H       3.026193       4.597069       1.322215       0.134384       1.087326 0.80305801E+01  0.77831652E+02                                 1.664456                            1.595197      -0.973548       2.426647                    0.998679       3.221067       8.564791       0.531844       1.188263      -0.732230      -0.012317       0.027163      -0.025679       0.039356      -0.007978      -0.001151      -0.007670      -0.012047       0.038842      -0.017173       0.000548       0.016625              1.687099       1.750788      -0.371044       0.148931       1.744640      -0.256219       1.565870           0.000066
           37              H      18.583815       7.148628       7.746419       0.119133       0.968793 0.69385101E+01  0.66609534E+02                                 1.691764                            1.596112      -1.218641       2.308851                    0.994879       3.660260      10.579822       0.463388       1.376866      -0.686945      -0.010353      -0.015121       0.035353       0.039821      -0.003522      -0.005391      -0.006971      -0.004747       0.016417      -0.011130       0.000540       0.010590              1.745734       1.478095       0.010772      -0.257640       1.610565      -0.213298       2.148541           0.000309
           38              H      14.774415       4.771123       1.077165       0.121349       1.084664 0.79831938E+01  0.77433605E+02                                 1.674694                            1.600445      -0.901218       2.456725                    0.998919       3.268363       8.758705       0.524828       1.203196      -0.728292      -0.020680      -0.019311      -0.030296       0.041454      -0.000932       0.009369       0.012154      -0.015530      -0.000426      -0.016796      -0.000828       0.017624              1.703147       1.786467       0.088398       0.438104       1.487817       0.160341       1.835158           0.000042
           39              H      19.847788       5.789269       6.390708       0.138896       0.850407 0.59810329E+01  0.55781708E+02                                 1.604429                            1.523966      -1.259446       2.305345                    0.994054       3.601102      10.538510       0.451009       1.456148      -0.671855       0.003208      -0.037399       0.011786       0.039343      -0.004630      -0.006984      -0.000122      -0.021818      -0.006829      -0.014569       0.001458       0.013110              1.656316       1.453104      -0.177544       0.012373       2.039178      -0.255789       1.476666           0.000032
           40              H       3.559475       2.630105       4.804049       0.135850       0.901949 0.63097506E+01  0.59716299E+02                                 1.671749                            1.565989      -1.325950       2.263193                    0.993746       3.745133      11.086895       0.444047       1.457459      -0.670844      -0.005081      -0.004577       0.035058       0.035719      -0.008404      -0.002839      -0.003352      -0.004730       0.008372      -0.011423       0.003844       0.007580              1.739078       1.481735      -0.039853      -0.229840       1.464920      -0.161689       2.270580          -0.000108
           41              H      20.223478       8.801379       3.698677       0.135089       1.061854 0.77666821E+01  0.74440755E+02                                 1.621258                            1.555061      -0.930462       2.450502                    0.998759       3.155470       8.268445       0.547319       1.167591      -0.737495       0.009354       0.016709      -0.033822       0.038867      -0.005244      -0.006603      -0.007901      -0.019700       0.012619      -0.016797       0.002724       0.014074              1.639446       1.599983       0.020057      -0.321617       1.429698      -0.215546       1.888656           0.000095
           42              H       5.202320       1.255767       3.802691       0.122587       1.062330 0.78511669E+01  0.77022331E+02                                 1.750407                            1.664340      -0.979851       2.426198                    0.997696       3.475612       9.854227       0.471892       1.323065      -0.700252       0.022592      -0.027057       0.025154       0.043303      -0.010900       0.001245      -0.007374       0.001124       0.019934      -0.015229       0.001765       0.013464              1.788814       1.619842      -0.306945       0.110373       1.982151      -0.288691       1.764450           0.000208
           43              H      21.904503       9.421536      13.537722       0.124555       1.071994 0.78174966E+01  0.74607935E+02                                 1.592635                            1.531381      -0.843479       2.483776                    0.999393       3.112628       7.983189       0.570504       1.124942      -0.748799       0.031653      -0.006625      -0.012024       0.034502       0.005067      -0.005966       0.009788       0.012958      -0.027764      -0.018097       0.004845       0.013251              1.586780       1.786226      -0.074035      -0.282220       1.493568       0.170493       1.480545           0.000020
           44              H       8.233297       5.329376       1.271090       0.124308       1.049650 0.76740050E+01  0.74530416E+02                                 1.711058                            1.625696      -0.889741       2.468051                    0.999045       3.365449       9.359778       0.488323       1.291480      -0.707572       0.013674      -0.028848      -0.025706       0.040988       0.003163      -0.004353       0.012222      -0.011059      -0.006312      -0.013828      -0.001381       0.015210              1.748420       1.687969      -0.176383      -0.307095       1.785063       0.341582       1.772229           0.000046
           45              H      16.546199       3.655489       2.057367       0.132038       1.090218 0.82667598E+01  0.80600154E+02                                 1.661808                            1.615589      -0.936648       2.444440                    0.998760       3.214930       8.538240       0.530576       1.184017      -0.733824       0.000081      -0.037851      -0.011993       0.039706       0.000306       0.011955       0.008349      -0.017809      -0.008796      -0.018313       0.002306       0.016007              1.657645       1.631946      -0.280344      -0.003760       1.946476       0.126062       1.394513           0.000062
           46              H      21.651386      11.255608      14.842308       0.098184       1.150422 0.78611567E+01  0.76457667E+02                                 1.778545                            1.609015      -0.972752       2.412457                    0.998131       3.470838       9.516088       0.509925       1.234994      -0.718818       0.032816       0.031326      -0.002639       0.045444       0.007971      -0.010616       0.004449       0.016381      -0.018780      -0.016470      -0.001201       0.017671              1.893191       1.895645       0.642876       0.049787       2.315561       0.122730       1.468367           0.000042
           47              H      18.224024       9.942273      16.173338       0.103235       1.247176 0.88256007E+01  0.88240646E+02                                 1.881380                            1.713004      -0.937359       2.439427                    0.998295       3.436015       9.510361       0.491335       1.246820      -0.718057      -0.038129       0.003355       0.030707       0.049071       0.005613      -0.008968       0.006138       0.016306      -0.013554      -0.015458       0.000505       0.014953              1.978930       2.031219      -0.041184      -0.639090       1.635948       0.127718       2.269625           0.000040
           48              H      18.257460       8.233035      14.560235       0.126700       1.188123 0.88315160E+01  0.88684083E+02                                 1.841603                            1.731655      -1.068754       2.382042                    0.996992       3.496674       9.832481       0.479046       1.273265      -0.711323      -0.025767      -0.026249       0.001462       0.036811       0.007940      -0.006276       0.006850       0.003984      -0.013003      -0.014487       0.004076       0.010410              1.889529       1.908112       0.504288      -0.055405       2.091688       0.098654       1.668786           0.000131
           49              H      22.593785      17.845505      13.234494       0.125487       0.989500 0.72053610E+01  0.70148983E+02                                 1.743291                            1.646077      -1.385077       2.229368                    0.992329       3.818584      11.283483       0.446133       1.410184      -0.679716      -0.012490       0.016514       0.026295       0.033468       0.007809      -0.006493       0.008342      -0.005450      -0.008698      -0.015324       0.004445       0.010879              1.798312       1.885213      -0.203537      -0.476258       1.606772       0.306831       1.902951           0.000084
           50              H      17.749641      15.918435      11.154209       0.132565       0.965753 0.68674275E+01  0.65652255E+02                                 1.673226                            1.575686      -1.296652       2.272498                    0.994737       3.643615      10.454813       0.472578       1.355741      -0.690712       0.015548      -0.030999      -0.007220       0.035423      -0.001626       0.009891       0.008109      -0.003962      -0.005043      -0.014281       0.002744       0.011537              1.720555       1.821832      -0.490830      -0.047968       1.949301       0.181152       1.390530           0.000076
           51              H      24.438798      18.888247      12.301892       0.120981       1.054131 0.78177038E+01  0.75944553E+02                                 1.687323                            1.619801      -0.861086       2.478767                    0.999199       3.317976       9.097357       0.500972       1.258564      -0.715290       0.010999       0.037847       0.015137       0.042220       0.003470      -0.006500       0.010898      -0.015947      -0.009082      -0.015402      -0.000398       0.015800              1.707519       1.605917       0.319279      -0.005017       2.014228       0.193842       1.502411           0.000252
           52              H      17.283205      19.373607      13.204524       0.129033       1.114789 0.84920939E+01  0.83685986E+02                                 1.704016                            1.649003      -1.074652       2.371885                    0.997876       3.359422       9.086369       0.517617       1.200768      -0.728365       0.005561       0.027485       0.024728       0.037387      -0.008210       0.001529       0.012399      -0.015397      -0.015121      -0.015221      -0.003705       0.018926              1.709014       1.797536       0.180278       0.301770       1.644868       0.271345       1.684637           0.000098
           53              H      13.037626       4.597362      13.825084       0.125623       1.088533 0.78279433E+01  0.74798714E+02                                 1.614832                            1.536002      -0.897731       2.462961                    0.998983       3.122670       8.037013       0.567143       1.130231      -0.747260       0.010568       0.040290      -0.015165       0.044328       0.004757       0.006064      -0.010053      -0.019764       0.008734      -0.016427       0.000333       0.016094              1.632010       1.426110       0.252377       0.021631       2.029668      -0.155259       1.440253          -0.000236
           54              H      15.175531      19.757885      12.085048       0.120631       1.014654 0.71931534E+01  0.68593633E+02                                 1.651174                            1.554905      -0.872772       2.468437                    0.999091       3.358605       9.191758       0.509591       1.260433      -0.713401      -0.023720       0.033872       0.010598       0.042688      -0.005991       0.003885       0.011926      -0.013801      -0.011306      -0.015163      -0.001310       0.016472              1.703027       1.832622      -0.474651       0.020529       1.890141       0.028206       1.386318           0.000196
           55              H      19.273095      14.161720       9.128575       0.122729       1.083288 0.78354281E+01  0.75008867E+02                                 1.619170                            1.543926      -0.877020       2.468504                    0.999184       3.150172       8.158117       0.560834       1.140832      -0.744318      -0.010782       0.007208      -0.041249       0.043240       0.007502       0.001586      -0.008469      -0.009388       0.038067      -0.016324      -0.000408       0.016732              1.631931       1.449927       0.078106       0.219160       1.397407      -0.007622       2.048460           0.000248
           56              H      20.852256      15.561343      10.136984       0.134710       1.084934 0.80103278E+01  0.77592711E+02                                 1.662555                            1.593619      -0.974291       2.426550                    0.998658       3.219134       8.559582       0.531846       1.188912      -0.732070       0.012296       0.026864      -0.025265       0.038874       0.007988       0.001380      -0.007623      -0.012055       0.038988      -0.017261       0.000670       0.016591              1.685122       1.748873       0.370039      -0.148245       1.742354      -0.255247       1.564138           0.000067
           57              H      21.213601      18.112902      16.561188       0.118700       0.969277 0.69439971E+01  0.66695628E+02                                 1.694571                            1.598504      -1.225113       2.306362                    0.994803       3.664568      10.605440       0.462135       1.379905      -0.686358       0.010388      -0.015354       0.035673       0.040202       0.003529       0.005399      -0.006804      -0.004570       0.016249      -0.011029       0.000626       0.010403              1.748749       1.480331      -0.010957       0.258472       1.613047      -0.214033       2.152868           0.000326
           58              H      25.023034      15.735397       9.891934       0.121112       1.083703 0.79726767E+01  0.77297676E+02                                 1.672968                            1.598801      -0.897268       2.458466                    0.998963       3.266345       8.748258       0.525446       1.202309      -0.728506       0.020504      -0.019346      -0.030345       0.041419       0.000890      -0.009393       0.012111      -0.015191      -0.000490      -0.016720      -0.000792       0.017512              1.701378       1.784539      -0.088418      -0.437530       1.486344       0.160220       1.833250           0.000217
           59              H      19.949637      16.753543      15.205477       0.140104       0.847777 0.59603302E+01  0.55556397E+02                                 1.603075                            1.522888      -1.266073       2.303273                    0.993951       3.598075      10.536468       0.450345       1.459140      -0.671317      -0.003459      -0.037014       0.011696       0.038972       0.004563       0.006978       0.000029      -0.022213      -0.006872      -0.014665       0.001372       0.013292              1.654803       1.452077       0.177166      -0.012316       2.036769      -0.255280       1.475563          -0.000117
           60              H      20.318965      13.594379      13.618818       0.135413       0.902018 0.63119691E+01  0.59753631E+02                                 1.673181                            1.567312      -1.335296       2.259366                    0.993688       3.749117      11.106936       0.443332       1.459411      -0.670495       0.004881      -0.004256       0.035059       0.035652       0.008486       0.002842      -0.003609      -0.005417       0.007585      -0.011568       0.003575       0.007993              1.740670       1.483212       0.040087       0.230064       1.466355      -0.161767       2.272443           0.000110
           61              H      19.573950      19.765653      12.513446       0.136768       1.056569 0.77179870E+01  0.73866792E+02                                 1.617143                            1.551214      -0.933222       2.451045                    0.998832       3.144477       8.236937       0.547382       1.169151      -0.737160      -0.009367       0.016498      -0.033559       0.038550       0.005316       0.006535      -0.007894      -0.019635       0.012992      -0.016801       0.002744       0.014058              1.635227       1.595762      -0.020198       0.320360       1.426263      -0.215000       1.883654           0.000085
           62              H      18.676128      12.220041      12.617460       0.123633       1.061774 0.78484419E+01  0.77012666E+02                                 1.752018                            1.665781      -0.992213       2.421467                    0.997619       3.476790       9.868597       0.470808       1.325817      -0.699672      -0.022232      -0.026431       0.024674       0.042446       0.010801      -0.001236      -0.007430       0.001130       0.019892      -0.015151       0.001701       0.013450              1.790517       1.621332       0.307441      -0.110449       1.984080      -0.289061       1.766138           0.000140
           63              H       9.933426      14.969720       4.722953       0.124760       1.070729 0.78039687E+01  0.74422427E+02                                 1.588447                            1.527636      -0.836019       2.485968                    0.999462       3.113312       7.973461       0.572746       1.121387      -0.749635      -0.031522      -0.006920      -0.011885       0.034391      -0.005016       0.006055       0.009834       0.013156      -0.027731      -0.018178       0.004840       0.013338              1.582551       1.781041       0.073667       0.280895       1.489852       0.169735       1.476758           0.000021
           64              H      15.645150      16.293650      10.085859       0.124157       1.044028 0.76163208E+01  0.73761096E+02                                 1.697702                            1.613864      -0.865254       2.477598                    0.999254       3.353149       9.283699       0.493178       1.282390      -0.709492      -0.014022      -0.029346      -0.026124       0.041717      -0.003274       0.004251       0.012171      -0.010901      -0.006395      -0.013783      -0.001329       0.015111              1.734371       1.674630       0.174040       0.302970       1.770577       0.337088       1.757907           0.000298
           65              H      23.251249      14.619763      10.872136       0.132615       1.086903 0.82351028E+01  0.80214049E+02                                 1.658368                            1.612442      -0.935068       2.445369                    0.998785       3.210316       8.521709       0.531122       1.183941      -0.733840      -0.000200      -0.037611      -0.012071       0.039501      -0.000213      -0.012079       0.008295      -0.017734      -0.008386      -0.018404       0.002479       0.015925              1.654194       1.628716       0.279291       0.003748       1.941819       0.125541       1.392047           0.000081
           66              H      10.186533      16.803792       6.027539       0.096979       1.155654 0.79010423E+01  0.76919293E+02                                 1.781339                            1.611071      -0.965320       2.414353                    0.998271       3.477576       9.529582       0.510716       1.231902      -0.719489      -0.033188       0.031817      -0.002527       0.046045      -0.008007       0.010618       0.004478       0.016674      -0.018839      -0.016538      -0.001262       0.017800              1.896438       1.899060      -0.645095      -0.049957       2.320143       0.123042       1.470112           0.000032
           67              H      13.613893      15.490457       7.358569       0.103914       1.242717 0.87883557E+01  0.87809129E+02                                 1.880704                            1.712359      -0.945018       2.437629                    0.998171       3.428509       9.498301       0.489960       1.251161      -0.717158       0.038012       0.003287       0.030703       0.048973      -0.005524       0.009027       0.006185       0.016598      -0.013325      -0.015513       0.000446       0.015067              1.978207       2.030689       0.041110       0.638932       1.635296       0.127549       2.268638           0.000022
           68              H      13.580469      13.781219       5.745466       0.126260       1.185244 0.88027123E+01  0.88293196E+02                                 1.835626                            1.726476      -1.047671       2.390195                    0.997261       3.493863       9.808223       0.480905       1.269802      -0.712045       0.026316      -0.026527       0.001597       0.037400      -0.008141       0.006152       0.006761       0.003637      -0.013147      -0.014438       0.003873       0.010565              1.883217       1.901686      -0.501553       0.055141       2.084200       0.098093       1.663764          -0.000113
           69              H      14.634289      15.047317      13.209813       0.125458       0.989256 0.72033546E+01  0.70136089E+02                                 1.744292                            1.646855      -1.381959       2.230910                    0.992368       3.819240      11.292014       0.445545       1.411911      -0.679397      -0.012580      -0.017046      -0.026294       0.033766      -0.007926       0.006730       0.008288      -0.005411      -0.008200      -0.015513       0.004718       0.010795              1.799419       1.886289       0.204034       0.476942       1.607657       0.307413       1.904309           0.000046
           70              H      25.709130      16.974387      15.290098       0.132216       0.965869 0.68695901E+01  0.65683031E+02                                 1.673943                            1.576425      -1.300141       2.271179                    0.994694       3.644822      10.461647       0.472211       1.356586      -0.690553       0.015495       0.031006       0.007178       0.035397       0.001680      -0.009852       0.008096      -0.003760      -0.005015      -0.014245       0.002778       0.011467              1.721251       1.822713       0.490962       0.047869       1.949913       0.181205       1.391127           0.000006
           71              H      16.479301      14.004575      14.142415       0.120809       1.054920 0.78225108E+01  0.75978088E+02                                 1.685500                            1.618161      -0.852284       2.481687                    0.999277       3.318285       9.087707       0.502384       1.255245      -0.715996       0.011065      -0.038575      -0.015424       0.042993      -0.003300       0.006299       0.010942      -0.015798      -0.008788      -0.015135      -0.000638       0.015773              1.705582       1.604054      -0.318616       0.004929       2.011802       0.193609       1.500891           0.000031
           72              H      25.242713      13.519215      13.239783       0.129399       1.113265 0.84772652E+01  0.83508155E+02                                 1.703066                            1.648070      -1.075211       2.371959                    0.997919       3.355928       9.076898       0.517495       1.201509      -0.728211       0.005751      -0.027701      -0.024621       0.037505       0.008208      -0.001687       0.012408      -0.015347      -0.014607      -0.015303      -0.003538       0.018841              1.708088       1.796530      -0.180292      -0.301600       1.643968       0.271272       1.683766           0.000065
           73              H      13.037619      11.783002      12.619223       0.125510       1.093701 0.78770637E+01  0.75411338E+02                                 1.622598                            1.542951      -0.909624       2.458195                    0.998856       3.129073       8.070050       0.564498       1.133369      -0.746491       0.010470      -0.040146       0.014837       0.044062      -0.004821      -0.006048      -0.010012      -0.019510       0.008969      -0.016382       0.000403       0.015979              1.639993       1.432565      -0.254509      -0.021923       2.040653      -0.156293       1.446761           0.000144
           74              H      23.135035      13.134937      14.359259       0.122122       1.010881 0.71638644E+01  0.68279789E+02                                 1.651000                            1.554837      -0.886536       2.464291                    0.998954       3.353963       9.192160       0.507817       1.265476      -0.712323      -0.023499      -0.033741      -0.010949       0.042551       0.005840      -0.003995       0.011913      -0.013821      -0.011017      -0.015138      -0.001261       0.016399              1.702807       1.832372       0.474295      -0.020532       1.889704       0.028203       1.386344           0.000011
           75              H      27.232572      18.731102      17.315732       0.123784       1.080534 0.78133021E+01  0.74767351E+02                                 1.619273                            1.544091      -0.891893       2.463878                    0.999102       3.143041       8.146272       0.559353       1.144307      -0.743522      -0.010663      -0.007544       0.041001       0.043031      -0.007469      -0.001580      -0.008306      -0.009157       0.038371      -0.016259      -0.000395       0.016654              1.632006       1.449992      -0.078085      -0.219041       1.397550      -0.007664       2.048476           0.000251
           76              H      28.811741      17.331479      16.307323       0.134380       1.087375 0.80310649E+01  0.77837755E+02                                 1.664528                            1.595263      -0.973567       2.426638                    0.998679       3.221142       8.565150       0.531822       1.188291      -0.732224       0.012317      -0.027162       0.025678       0.039356      -0.007978      -0.001153      -0.007669      -0.012045       0.038843      -0.017173       0.000548       0.016625              1.687176       1.750870      -0.371073       0.148939       1.744724      -0.256234       1.565934          -0.000079
           77              H      13.254119      14.779920       9.883119       0.119125       0.968829 0.69388407E+01  0.66613446E+02                                 1.691798                            1.596143      -1.218656       2.308836                    0.994878       3.660342      10.580089       0.463387       1.376853      -0.686947       0.010354       0.015122      -0.035351       0.039819      -0.003523      -0.005391      -0.006971      -0.004748       0.016418      -0.011131       0.000540       0.010591              1.745767       1.478123       0.010771      -0.257646       1.610601      -0.213305       2.148577           0.000309
           78              H      17.063519      17.157425      16.552373       0.121396       1.084433 0.79808051E+01  0.77403929E+02                                 1.674383                            1.600144      -0.901447       2.456618                    0.998921       3.267952       8.756971       0.524913       1.203103      -0.728313       0.020711       0.019283       0.030307       0.041464      -0.000918       0.009348       0.012159      -0.015552      -0.000402      -0.016775      -0.000859       0.017634              1.702845       1.786148       0.088361       0.438015       1.487570       0.160297       1.834818           0.000180
           79              H      11.990146      16.139279      11.238830       0.138896       0.850403 0.59810002E+01  0.55781331E+02                                 1.604426                            1.523962      -1.259438       2.305349                    0.994054       3.601092      10.538476       0.451009       1.456149      -0.671854      -0.003207       0.037400      -0.011785       0.039343      -0.004630      -0.006984      -0.000123      -0.021818      -0.006831      -0.014568       0.001458       0.013110              1.656313       1.453102      -0.177545       0.012374       2.039177      -0.255789       1.476660           0.000033
           80              H      28.278459      19.298443      12.825489       0.135853       0.901933 0.63096092E+01  0.59714618E+02                                 1.671729                            1.565972      -1.325937       2.263203                    0.993746       3.745086      11.086719       0.444049       1.457460      -0.670844       0.005082       0.004580      -0.035058       0.035719      -0.008404      -0.002839      -0.003352      -0.004730       0.008372      -0.011423       0.003843       0.007580              1.739056       1.481717      -0.039852      -0.229832       1.464909      -0.161689       2.270542           0.000096
           81              H      11.614456      13.127169      13.930861       0.135090       1.061832 0.77664645E+01  0.74437976E+02                                 1.621217                            1.555024      -0.930482       2.450490                    0.998759       3.155445       8.268279       0.547334       1.167568      -0.737501      -0.009356      -0.016710       0.033822       0.038867      -0.005243      -0.006602      -0.007901      -0.019702       0.012625      -0.016798       0.002723       0.014074              1.639403       1.599944       0.020059      -0.321603       1.429664      -0.215539       1.888600           0.000093
           82              H      26.635614      20.672781      13.826847       0.122597       1.062262 0.78505089E+01  0.77014195E+02                                 1.750330                            1.664270      -0.979791       2.426237                    0.997697       3.475460       9.853660       0.471902       1.323064      -0.700252      -0.022589       0.027062      -0.025154       0.043305      -0.010899       0.001246      -0.007374       0.001121       0.019931      -0.015227       0.001764       0.013464              1.788738       1.619775      -0.306927       0.110370       1.982071      -0.288676       1.764366          -0.000198
           83              H       9.933431      12.507012       4.091816       0.124629       1.071412 0.78119099E+01  0.74539825E+02                                 1.591931                            1.530735      -0.843133       2.483994                    0.999397       3.111618       7.979293       0.570691       1.124796      -0.748838      -0.031659       0.006630       0.012029       0.034510       0.005062      -0.005969       0.009785       0.012967      -0.027755      -0.018094       0.004841       0.013253              1.586066       1.785419      -0.073992      -0.282048       1.492882       0.170351       1.479898           0.000022
           84              H      23.604637      16.599172      16.358448       0.124381       1.049329 0.76708628E+01  0.74491577E+02                                 1.710647                            1.625312      -0.889803       2.468050                    0.999047       3.364777       9.357101       0.488408       1.291399      -0.707589      -0.013707       0.028828       0.025727       0.040998       0.003160      -0.004334       0.012221      -0.011088      -0.006313      -0.013813      -0.001406       0.015219              1.748007       1.687580      -0.176313      -0.307008       1.784630       0.341469       1.771811           0.000226
           85              H      15.291735      18.273059      15.572171       0.132066       1.090206 0.82666613E+01  0.80599068E+02                                 1.661811                            1.615590      -0.936823       2.444378                    0.998759       3.214864       8.538098       0.530570       1.184032      -0.733821      -0.000089       0.037853       0.011990       0.039707       0.000308       0.011953       0.008350      -0.017809      -0.008796      -0.018311       0.002303       0.016008              1.657653       1.631950      -0.280351      -0.003763       1.946496       0.126064       1.394514           0.000016
           86              H      10.186548      10.672940       2.787230       0.098291       1.149872 0.78563991E+01  0.76399674E+02                                 1.777998                            1.608541      -0.972479       2.412678                    0.998135       3.469763       9.512347       0.509995       1.235014      -0.718817      -0.032862      -0.031356       0.002638       0.045498       0.007980      -0.010602       0.004435       0.016405      -0.018785      -0.016458      -0.001221       0.017679              1.892578       1.895066       0.642625       0.049773       2.314753       0.122649       1.467913           0.000033
           87              H      13.613910      11.986275       1.456200       0.103319       1.246684 0.88210810E+01  0.88184347E+02                                 1.880928                            1.712594      -0.937308       2.439542                    0.998295       3.435200       9.507571       0.491381       1.246862      -0.718050       0.038178      -0.003344      -0.030736       0.049127       0.005602      -0.008972       0.006123       0.016362      -0.013553      -0.015449       0.000472       0.014977              1.978441       2.030760      -0.041183      -0.638911       1.635535       0.127664       2.269028           0.000034
           88              H      13.580474      13.695513       3.069303       0.126770       1.187716 0.88275884E+01  0.88633991E+02                                 1.841137                            1.731238      -1.068538       2.382201                    0.996996       3.495792       9.829122       0.479121       1.273218      -0.711336       0.025775       0.026252      -0.001454       0.036819       0.007942      -0.006271       0.006852       0.003988      -0.013015      -0.014486       0.004072       0.010414              1.889033       1.907646       0.504128      -0.055372       2.091111       0.098600       1.668343          -0.000087
           89              C      17.886568       3.581250       7.443191       0.567885      24.611539 0.27791786E+03  0.59144777E+04                                 7.903704                            5.942667      -0.011018       2.045203                    0.999517      23.154004      65.920600       0.603988       0.476516      -1.016385       0.055104      -0.016063       0.029125       0.064364       0.048755      -0.076403      -0.039226      -0.041496       0.043983      -0.088924      -0.021978       0.110902              9.838626      11.933486      -2.532224       4.705791       8.097093       0.066781       9.485298           0.001023
           90              C       5.791312       3.799769       7.332125       0.570582      24.976333 0.27504168E+03  0.58393596E+04                                 8.003336                            5.918166      -0.007772       2.047089                    0.999708      23.051215      65.597403       0.604133       0.477537      -1.015616      -0.044935      -0.026684       0.028903       0.059721      -0.049834       0.082012      -0.013191       0.017885       0.068013      -0.087684      -0.020052       0.107736             10.232848      11.590164       4.062916      -4.973562       9.850863      -1.721388       9.257518           0.001264
           91              C       6.926337       4.498920       6.646336      -0.036455      37.939586 0.45116815E+03  0.10636140E+05                                 9.865308                            7.063652       0.011776       2.010047                    0.999163      27.486598      77.461338       0.626483       0.414717      -1.072258       0.026348       0.024984      -0.016324       0.039811       0.001930      -0.005600       0.007708      -0.010992       0.000035      -0.011216       0.000098       0.011118             13.050812      16.615937       5.718591      -7.469562      11.240638      -2.146207      11.295862           0.011430
           92              C      14.051673       9.764175       7.531339       0.596550      23.690964 0.26462165E+03  0.55513172E+04                                 7.694910                            5.787237      -0.047376       2.039597                    0.999587      22.493432      63.150240       0.615158       0.474623      -1.019523       0.041022       0.032442       0.030743       0.060666      -0.073039      -0.076298       0.020815       0.026357       0.018954      -0.093307      -0.025896       0.119203              9.426383       9.376264       4.384005       3.905787      10.283002       2.045314       8.619883           0.001535
           93              C       8.776128       4.510069       5.075544      -0.212308      36.530940 0.49122317E+03  0.11967531E+05                                 9.703431                            7.481815      -0.202459       1.900684                    0.997954      31.220104      92.900448       0.588321       0.427333      -1.051963      -0.045249      -0.025767      -0.001489       0.052092      -0.009814      -0.016546       0.006494       0.009270       0.029462      -0.016639      -0.008955       0.025595             11.731581      15.406993       4.664807      -4.501439      10.946357       0.219707       8.841393           0.000613
           94              C      14.592927       5.251491       6.284930      -0.205267      37.559241 0.51681359E+03  0.12703697E+05                                 9.848522                            7.656425      -0.076759       1.937781                    0.998558      31.140779      91.934914       0.585815       0.425353      -1.057178       0.037476       0.018354       0.014915       0.044314      -0.019767       0.008866       0.004651      -0.008663      -0.035125      -0.022991      -0.003204       0.026195             11.715376      16.017330      -2.103401       5.138989       9.394175       1.677003       9.734622           0.000886
           95              C      10.568616       2.178192       2.274210      -0.049728      40.056980 0.46550889E+03  0.11015730E+05                                10.064132                            7.088225       0.093190       2.025527                    0.999333      27.697695      77.176675       0.639503       0.404742      -1.083179       0.024688       0.025300       0.017133       0.039283       0.010990       0.010462      -0.010751      -0.022308       0.038303      -0.026932       0.006502       0.020430             13.009620      11.641780       6.347661       5.901977      14.731599       3.597263      12.655480          -0.000446
           96              C       7.657022       3.877602       5.634400      -0.070593      32.641731 0.42514555E+03  0.99815250E+04                                 9.042074                            6.985857      -0.023300       1.971879                    0.999537      29.127121      84.840409       0.606058       0.430460      -1.050970       0.019581       0.023904      -0.010365       0.032592       0.000775       0.009402       0.006951      -0.039405      -0.003634      -0.023228       0.000571       0.022657             10.940409      14.321517       3.709313      -5.521212       8.980643      -0.417369       9.519068           0.000353
           97              C      20.038800       7.663183      12.721475       0.122082      37.993157 0.38602809E+03  0.87730465E+04                                 9.985469                            6.622784      -0.105844       1.989900                    0.999377      25.633176      71.470603       0.632530       0.426082      -1.062547       0.002562      -0.005416       0.006542       0.008871       0.013447      -0.012098      -0.003200      -0.006267       0.001255      -0.017760      -0.001647       0.019406             13.910212       8.265838      -1.760551       0.706861      17.914257      10.262830      15.550540          -0.000526
           98              C       9.642133       1.330218       1.459726       0.587685      24.916072 0.27467176E+03  0.58091125E+04                                 7.929178                            5.877389      -0.037198       2.037640                    0.999661      22.707518      63.759706       0.614079       0.471613      -1.022373      -0.035015      -0.032337      -0.038110       0.061025      -0.077079      -0.062383       0.004343       0.043661      -0.046080      -0.091584      -0.019128       0.110711              9.904688       8.919457       4.996969       3.702376      11.250276       2.938485       9.544331          -0.000368
           99              C      14.871515       3.164977       5.050863      -0.244567      36.014153 0.50811172E+03  0.12440208E+05                                 9.523395                            7.550275      -0.080811       1.928462                    0.999514      31.705199      93.496661       0.594621       0.420724      -1.059791       0.050566      -0.019607       0.001632       0.054259       0.008340       0.014362       0.033192      -0.014518       0.004785      -0.030505      -0.011844       0.042349             11.250215      16.909815      -2.584316       5.224069       8.266116       0.205396       8.574714           0.000695
          100              C      11.071655       1.673307       3.517093      -0.086645      32.680077 0.43886200E+03  0.10320498E+05                                 8.858882                            6.991603       0.027704       1.975029                    0.999592      29.270991      83.592659       0.623558       0.417693      -1.065598       0.010067       0.026067       0.012801       0.030736       0.010466      -0.002277      -0.017398      -0.038958       0.000330      -0.022432      -0.009265       0.031697             10.060274       9.474936       3.356048       4.489789       9.944402       1.284720      10.761484          -0.001156
          101              C      16.148218       2.926009       5.729600      -0.092341      34.719883 0.47994352E+03  0.11579318E+05                                 9.385762                            7.400573      -0.060530       1.945209                    0.999452      30.053454      87.856427       0.593255       0.427929      -1.055747      -0.018983       0.017908      -0.021112       0.033567      -0.021657      -0.001346       0.013475      -0.024068      -0.002453      -0.025827      -0.004334       0.030161             11.101375      15.521610      -2.558554       5.176215       8.419652       0.310842       9.362864           0.000438
          102              C      12.353118       7.885797       7.603620      -0.082155      32.524636 0.42521030E+03  0.99481338E+04                                 8.889105                            6.924112      -0.011879       1.967325                    0.999643      29.151945      83.789251       0.619174       0.422820      -1.059430      -0.003805      -0.012163      -0.026694       0.029580      -0.004493       0.006010      -0.011320      -0.008043       0.072358      -0.018116      -0.010710       0.028826             10.175247      10.641724       5.429173       2.385366      10.704503       1.105962       9.179514           0.000571
          103              C      11.122584       7.200067       5.602667       0.285439      31.153504 0.35930748E+03  0.80787123E+04                                 8.895473                            6.529146      -0.051467       2.006638                    0.999664      25.221090      71.613250       0.612283       0.444916      -1.043565      -0.031997      -0.051906      -0.041361       0.073680       0.035257       0.021673       0.015712       0.030725       0.013069      -0.040682      -0.010782       0.051464             11.050028      13.118876       6.669017       1.747669      10.936562      -0.100220       9.094647          -0.000416
          104              C       9.201163       5.748556       5.505705       0.272204      32.100313 0.38503180E+03  0.88000002E+04                                 9.108894                            6.778031      -0.112851       1.986173                    0.999585      25.604721      73.081354       0.598933       0.447447      -1.043040       0.052829       0.033148      -0.044913       0.076856       0.030972      -0.027567      -0.004239       0.053620      -0.021930      -0.039729      -0.016360       0.056090             11.637091      16.891371       6.129450      -3.245885      10.877129       0.123379       7.142773          -0.000922
          105              C      12.279903       3.791657       3.887313       0.272106      31.698448 0.38316991E+03  0.87357187E+04                                 8.996772                            6.734985      -0.070741       1.998910                    0.999674      25.446587      72.239017       0.605182       0.443929      -1.046431       0.031023       0.050147       0.046689       0.075213       0.022041       0.032729       0.018273       0.006013      -0.014384      -0.032830      -0.016885       0.049715             11.085349      12.751747       3.224394       6.042409       9.308336       0.483925      11.195965          -0.000026
          106              C      11.410715       7.029077       6.997164      -0.233539      35.860267 0.50209174E+03  0.12224633E+05                                 9.418838                            7.479656       0.051469       1.975227                    0.999512      31.125837      90.764297       0.602063       0.417841      -1.064360       0.030685       0.002832       0.030470       0.043336       0.014199      -0.009326      -0.025548      -0.028016      -0.004709      -0.020563      -0.018393       0.038956             10.725682      12.183652       5.245188       2.956418       9.739467       1.044860      10.253928           0.000629
          107              C      10.928385       3.491236       1.882835      -0.073791      34.341888 0.44636477E+03  0.10633325E+05                                 9.415225                            7.219675      -0.154187       1.929457                    0.999124      29.656358      87.690669       0.587152       0.437902      -1.043993       0.016919       0.002435       0.022461       0.028226      -0.009630      -0.009486      -0.007187       0.007035       0.025477      -0.019218       0.004726       0.014492             11.162084       9.497547       4.619410       3.680967      13.287869       1.465311      10.700836           0.000688
          108              C      12.977143       8.910969       6.882572      -0.049921      38.814887 0.45773351E+03  0.10803193E+05                                 9.897881                            7.054638       0.042505       2.010271                    0.999308      27.718397      77.529763       0.636500       0.407726      -1.079493      -0.028873      -0.029161      -0.006949       0.041621       0.009063       0.010329      -0.005734      -0.020610       0.028800      -0.022758       0.008448       0.014310             12.599623      12.595318       6.926472       4.872794      12.600472       2.844220      12.603080           0.012917
          109              C       7.302023       5.774897       7.064156      -0.080866      32.087673 0.42457681E+03  0.99579050E+04                                 8.897008                            6.962659      -0.069689       1.951862                    0.999635      29.287655      85.070467       0.609915       0.428179      -1.053099       0.016144      -0.001373      -0.024331       0.029232      -0.015215      -0.006126       0.009633      -0.024524       0.041085      -0.026439       0.001882       0.024558             10.551345      13.634008       4.601972      -4.533696       9.886968      -1.033376       8.133058           0.000437
          110              C      11.719556       4.298576       2.677927      -0.190493      36.867442 0.50051335E+03  0.12245387E+05                                 9.819584                            7.605303      -0.152518       1.924641                    0.997524      30.820676      91.765172       0.577698       0.433360      -1.048777      -0.030704      -0.000301      -0.027255       0.041057       0.008917      -0.020230      -0.002742      -0.024682      -0.021718      -0.028698       0.005970       0.022729             11.697587      11.134334       2.872684       5.331580      11.203888       0.178202      12.754541           0.000450
          111              C      16.566884       3.894379       6.683358      -0.030529      36.789200 0.46156473E+03  0.10955356E+05                                 9.677219                            7.167443      -0.077842       1.976372                    0.998851      27.867904      79.084828       0.618280       0.417376      -1.069377      -0.034205       0.012544      -0.022254       0.042692       0.004381       0.008822       0.006953      -0.001016       0.018675      -0.008823      -0.006373       0.015196             12.304701      16.756129      -3.984622       6.453695       9.625372      -0.241649      10.532602           0.013658
          112              C      11.738649       8.207512       4.904537      -0.216908      38.634423 0.50480716E+03  0.12374058E+05                                10.091785                            7.607616      -0.114179       1.930643                    0.998034      31.185948      92.873219       0.581188       0.429935      -1.051096       0.050834       0.020019      -0.002208       0.054678      -0.003068       0.016679       0.014376       0.011894       0.084458      -0.027516      -0.009827       0.037343             12.193544      12.313750       6.412664       1.993939      12.600969      -0.440771      11.665912           0.000874
          113              C      11.931278       2.490555       4.312185      -0.230814      34.900565 0.48899519E+03  0.11812489E+05                                 9.201898                            7.345869       0.100105       1.990846                    0.999747      30.845337      89.225932       0.612712       0.413821      -1.068278      -0.031656      -0.035998      -0.003874       0.048094      -0.002593       0.018677      -0.015950      -0.002407       0.094738      -0.024560      -0.017835       0.042396             10.424002      10.921886       4.051756       4.207635      10.655188       0.901703       9.694931          -0.000522
          114              C      14.147198       4.286371       5.341750       0.276983      30.546909 0.36665544E+03  0.82894787E+04                                 8.813683                            6.607645      -0.145552       1.974943                    0.999660      25.496392      72.701367       0.606695       0.446546      -1.042142      -0.049412       0.020355      -0.043596       0.068967      -0.005398       0.037148       0.003468       0.065538      -0.065700      -0.040235      -0.020386       0.060621             11.053013      16.093659      -1.283648       5.944907       7.816441       1.313478       9.248938          -0.000607
          115              C      12.714482       9.066424       5.512757      -0.086156      34.069021 0.45625868E+03  0.10895004E+05                                 9.266080                            7.223385      -0.003199       1.970614                    0.999539      29.736789      87.148630       0.598120       0.428846      -1.052712      -0.014058      -0.030966      -0.010258       0.035521       0.014927      -0.010783      -0.008868      -0.011522       0.008679      -0.018396      -0.005063       0.023459             10.812448      10.038219       4.470295       3.555155      10.203412       1.289223      12.195713           0.000624
          116              C      21.094232       6.814575      12.474661      -0.190288      33.942665 0.41337107E+03  0.95777961E+04                                 9.054846                            6.738878       0.274499       2.060247                    0.999848      29.177739      82.741147       0.641674       0.411971      -1.069156      -0.007248       0.002792      -0.009509       0.012278       0.004745       0.018708      -0.007742       0.030084      -0.010193      -0.023059      -0.004859       0.027917             11.032383       8.195365      -2.274806      -0.038852      15.068940       6.501304       9.832845           0.000309
          117              C      15.861670       5.011546       6.938986      -0.085238      32.616656 0.42892864E+03  0.10097749E+05                                 9.023443                            7.015749      -0.012381       1.972305                    0.999554      29.390709      85.865503       0.604606       0.430323      -1.050525      -0.020916      -0.000185      -0.023605       0.031539       0.008770       0.002082       0.009537      -0.023161       0.040804      -0.021363       0.000543       0.020819             10.737409      14.819910      -3.065735       4.588789       9.041224       0.382736       8.351094           0.000285
          118              C       8.384515       6.438196       6.503537      -0.228480      35.372751 0.50013294E+03  0.12158525E+05                                 9.318709                            7.433928       0.073037       1.979831                    0.999711      31.087232      90.424593       0.608034       0.414365      -1.067158      -0.037101       0.000966       0.013608       0.039529       0.004397       0.002847       0.020825      -0.058074      -0.048808      -0.024011      -0.020711       0.044722             11.008041      15.468851       4.240870      -4.828946       9.298546      -0.745132       8.256727           0.000647
          119              C      20.979618       5.766496      11.610814       0.088896      28.557790 0.33614271E+03  0.74271196E+04                                 8.241091                            6.195001       0.186968       2.076009                    0.999736      26.025015      73.064908       0.647469       0.428144      -1.054472      -0.052245       0.000279      -0.022089       0.056723      -0.000385      -0.012406      -0.023527       0.025661      -0.030239      -0.034179       0.008589       0.025590              9.869692       7.600177      -1.899483       1.182165      12.775364       4.510003       9.233536          -0.000350
          120              C      18.945171       6.496822      10.854507       0.103276      27.293641 0.32141146E+03  0.70159810E+04                                 7.942784                            6.012133       0.305467       2.120691                    0.999785      25.563665      71.119083       0.665353       0.421723      -1.059448       0.036390      -0.010587       0.006189       0.038401       0.021161      -0.002867      -0.027277       0.022161       0.010617      -0.038418       0.004199       0.034219              9.457407       7.458735      -1.601265       1.870706      10.742588       3.976519      10.170897          -0.000552
          121              C      18.964270       7.543210      11.836472      -0.189869      35.687471 0.46233129E+03  0.11027338E+05                                 9.430351                            7.169310       0.228885       2.042957                    0.999583      29.931146      86.401608       0.615965       0.416901      -1.064905       0.006794      -0.003843      -0.021004       0.022407      -0.017700      -0.004518      -0.009185      -0.003571      -0.037195      -0.021679      -0.002728       0.024406             11.379395       8.176854      -0.955747       2.460731      12.921321       5.943074      13.040011           0.000339
          122              C       9.927076       7.383024       1.371578       0.562784      24.730085 0.27946375E+03  0.59547682E+04                                 7.923964                            5.956218      -0.006449       2.045710                    0.999547      23.211079      66.092909       0.603837       0.476044      -1.016784       0.054181       0.016996      -0.028548       0.063556      -0.049389       0.075427      -0.040745      -0.039090       0.042226      -0.087140      -0.024432       0.111572              9.866751      11.969755       2.541022      -4.725832       8.115536       0.064732       9.514962           0.000477
          123              C      13.750820       7.164505       1.482644       0.567716      25.019961 0.27561009E+03  0.58537110E+04                                 8.010318                            5.922857      -0.007450       2.047013                    0.999713      23.062985      65.616703       0.604187       0.477308      -1.015866      -0.045059       0.026592      -0.028268       0.059469       0.049096      -0.081137      -0.013885       0.019716       0.067279      -0.085887      -0.021308       0.107195             10.242341      11.600600      -4.066997       4.981028       9.857938      -1.723514       9.268483           0.000318
          124              C      14.885844       6.465354       2.168433      -0.032562      37.855421 0.45015182E+03  0.10605936E+05                                 9.850761                            7.055652       0.012279       2.010406                    0.999227      27.451856      77.334414       0.626858       0.414712      -1.072288       0.024865      -0.023825       0.015692       0.037843      -0.002820       0.007051       0.007187      -0.009380      -0.002083      -0.012452       0.002304       0.010148             13.026619      16.580193      -5.704101       7.452060      11.222494      -2.138630      11.277169           0.005045
          125              C       6.092197       1.200099       1.283430       0.595255      23.742669 0.26538981E+03  0.55709736E+04                                 7.704126                            5.795086      -0.050506       2.037980                    0.999574      22.515101      63.212867       0.614883       0.474533      -1.019661       0.040651      -0.031606      -0.029717       0.059452       0.073000       0.076187       0.020769       0.026679       0.020621      -0.093327      -0.025764       0.119090              9.434826       9.381969      -4.385918      -3.907156      10.295080       2.044338       8.627428          -0.001329
          126              C      16.735628       6.454205       3.739225      -0.209251      36.415434 0.48946268E+03  0.11914515E+05                                 9.687377                            7.471430      -0.200294       1.902248                    0.997954      31.150839      92.669504       0.588342       0.427680      -1.051699      -0.045423       0.025202       0.002664       0.052014       0.008737       0.016620       0.006931       0.009092       0.028423      -0.015364      -0.009969       0.025333             11.708360      15.371116      -4.648451       4.492372      10.925527       0.223269       8.828435           0.000151
          127              C       6.633434       5.712783       2.529839      -0.205061      37.590297 0.51722780E+03  0.12716398E+05                                 9.853654                            7.658967      -0.136615       1.922388                    0.998911      31.154788      91.984722       0.585779       0.425295      -1.057217       0.037110      -0.018256      -0.014154       0.043713       0.020673      -0.009102       0.004535      -0.008691      -0.035372      -0.023623      -0.003531       0.027154             11.723978      16.032690       2.097895      -5.149798       9.394125       1.679296       9.745119           0.000557
          128              C      18.528099       8.786082       6.540559      -0.051486      40.114735 0.46593429E+03  0.11029151E+05                                10.076511                            7.093037       0.088635       2.024099                    0.999315      27.712665      77.249273       0.639025       0.404922      -1.082977       0.026058      -0.026318      -0.017517       0.040970      -0.009032      -0.008498      -0.011360      -0.019767       0.037634      -0.023850       0.003442       0.020408             13.033009      11.665211      -6.364548      -5.918470      14.755570       3.610532      12.678245           0.011455
          129              C      15.616523       7.086672       3.180369      -0.069981      32.592493 0.42447597E+03  0.99616194E+04                                 9.034904                            6.982083      -0.022961       1.972772                    0.999498      29.094941      84.721678       0.606012       0.430673      -1.050867       0.019679      -0.023383       0.012018       0.032840      -0.000683      -0.009909       0.007087      -0.039211      -0.004203      -0.023499       0.000767       0.022731             10.929399      14.304591      -3.701310       5.515612       8.970738      -0.414603       9.512869          -0.000050
          130              C      20.038797       8.717181      13.722832       0.118317      38.086540 0.38721401E+03  0.88055157E+04                                 9.994119                            6.627807      -0.090421       1.993992                    0.999251      25.679419      71.589218       0.633115       0.425422      -1.063108       0.001900       0.006339      -0.007971       0.010360      -0.013636       0.013357      -0.003520      -0.006475      -0.000330      -0.018618      -0.001972       0.020590             13.923044       8.273412       1.761994      -0.707841      17.930785      10.273185      15.564934          -0.000164
          131              C      17.601610       9.634056       7.355043       0.585627      24.951012 0.27502703E+03  0.58188491E+04                                 7.936664                            5.880822      -0.042200       2.035934                    0.999647      22.733668      63.857620       0.613921       0.471555      -1.022345      -0.034138       0.031222       0.037218       0.059375       0.076643       0.062817       0.004150       0.043842      -0.046177      -0.091623      -0.018993       0.110615              9.918656       8.934146      -5.007554      -3.712757      11.264004       2.948661       9.557819           0.001155
          132              C       6.912012       7.799297       3.763906      -0.242560      35.951530 0.50701813E+03  0.12406616E+05                                 9.513607                            7.542670      -0.079028       1.929687                    0.999486      31.662809      93.342767       0.594865       0.420783      -1.059766       0.050335       0.018648      -0.000418       0.053680      -0.008493      -0.013962       0.033402      -0.014413       0.004860      -0.030519      -0.011908       0.042427             11.238947      16.893507       2.580355      -5.218364       8.257341       0.206021       8.565992           0.000044
          133              C      19.031141       9.290967       5.297676      -0.086748      32.715091 0.43919487E+03  0.10330901E+05                                 8.864064                            6.992415       0.027895       1.974692                    0.999571      29.295665      83.689894       0.623730       0.417473      -1.065674       0.010364      -0.025915      -0.012504       0.030583      -0.010646       0.000967      -0.017060      -0.037076      -0.000350      -0.022091      -0.008525       0.030616             10.069664       9.484349      -3.364006      -4.496160       9.955265       1.288882      10.769377           0.000341
          134              C       8.188716       8.038265       3.085169      -0.092888      34.766142 0.48082429E+03  0.11605976E+05                                 9.394692                            7.407294      -0.062024       1.944540                    0.999484      30.073228      87.936929       0.592989       0.427921      -1.055744      -0.019776      -0.019012       0.020812       0.034434       0.020265       0.002044       0.013578      -0.024226       0.001022      -0.024890      -0.004331       0.029220             11.113121      15.539500       2.559481      -5.183629       8.425812       0.311379       9.374050          -0.000157
          135              C       4.393637       3.078477       1.211149      -0.084467      32.566453 0.42606444E+03  0.99719976E+04                                 8.892053                            6.927927      -0.008559       1.967802                    0.999652      29.178867      83.852145       0.619493       0.422438      -1.059789      -0.004308       0.012399       0.026854       0.029890       0.005348      -0.006135      -0.011185      -0.008023       0.073602      -0.018960      -0.010250       0.029210             10.176027      10.640317      -5.427561      -2.382537      10.706375       1.103554       9.181390           0.000688
          136              C       3.163094       3.764207       3.212102       0.284500      31.153288 0.35945601E+03  0.80826094E+04                                 8.895619                            6.530981      -0.049363       2.007384                    0.999649      25.218302      71.599765       0.612150       0.444982      -1.043562      -0.031529       0.052637       0.041236       0.073926      -0.034525      -0.021397       0.015558       0.033044       0.012256      -0.040404      -0.010667       0.051072             11.046584      13.111628      -6.663666      -1.744873      10.932931      -0.102868       9.095192           0.000074
          137              C      17.160668       5.215718       3.309064       0.272656      32.069610 0.38473279E+03  0.87915068E+04                                 9.104585                            6.776694      -0.112215       1.986505                    0.999606      25.587961      73.027938       0.598817       0.447618      -1.042934       0.052823      -0.033968       0.044705       0.077088      -0.030842       0.028511      -0.003914       0.052706      -0.020918      -0.040004      -0.016193       0.056198             11.627338      16.873299      -6.118205       3.245091      10.867930       0.125080       7.140784          -0.000462
          138              C      20.239397       7.172617       4.927456       0.269493      31.747898 0.38378274E+03  0.87526078E+04                                 9.001476                            6.736812      -0.071156       1.998486                    0.999708      25.475411      72.317274       0.605619       0.443460      -1.046776       0.031615      -0.049487      -0.046896       0.075151      -0.022512      -0.033473       0.018727       0.004871      -0.014698      -0.033850      -0.016876       0.050726             11.093513      12.762113      -3.230919      -6.047782       9.316127       0.486945      11.202299          -0.000857
          139              C       3.451230       3.935197       1.817605      -0.230688      35.702248 0.49943303E+03  0.12142041E+05                                 9.386234                            7.456062       0.052647       1.976535                    0.999512      31.043114      90.414491       0.603557       0.417420      -1.064780       0.030475      -0.002290      -0.030750       0.043353      -0.013695       0.008809      -0.024899      -0.028400      -0.005016      -0.020013      -0.018073       0.038085             10.684227      12.130049      -5.219529      -2.939217       9.702734       1.035449      10.219898           0.000556
          140              C      18.887869       7.473038       6.931934      -0.075358      34.402961 0.44721864E+03  0.10658744E+05                                 9.426875                            7.227293      -0.156626       1.928235                    0.999071      29.685371      87.797041       0.586756       0.437988      -1.043942       0.016144      -0.001239      -0.022347       0.027596       0.009460       0.010009      -0.007037       0.005851       0.022790      -0.018900       0.004643       0.014258             11.178977       9.513211      -4.632374      -3.687359      13.312091       1.472722      10.711630           0.000503
          141              C       5.017662       2.053305       1.932197      -0.047249      38.662428 0.45603189E+03  0.10750928E+05                                 9.865133                            7.037008       0.056548       2.014986                    0.999368      27.666068      77.290844       0.638033       0.407204      -1.080049      -0.028225       0.029172       0.006203       0.041062      -0.010463      -0.011755      -0.004794      -0.020344       0.030192      -0.024312       0.009556       0.014756             12.547528      12.537287      -6.888946      -4.841818      12.549673       2.821503      12.555625          -0.000865
          142              C      15.261535       5.189377       1.750613      -0.083242      32.150122 0.42558899E+03  0.99878282E+04                                 8.908494                            6.971118      -0.070057       1.951211                    0.999556      29.325466      85.213375       0.609508       0.428199      -1.053062       0.016304       0.000889       0.024036       0.029057       0.016290       0.005854       0.009627      -0.025889       0.043750      -0.028128       0.002840       0.025288             10.564773      13.651103      -4.609113       4.540266       9.899532      -1.035554       8.143685           0.000452
          143              C      19.679046       6.665698       6.136842      -0.188190      36.813226 0.49941404E+03  0.12211666E+05                                 9.810082                            7.596871      -0.152765       1.924912                    0.997514      30.790364      91.646591       0.578032       0.433351      -1.048792      -0.029816       0.000815       0.027518       0.040582      -0.009866       0.019685      -0.003372      -0.026329      -0.020870      -0.028613       0.004727       0.023886             11.687710      11.123886      -2.873119      -5.326137      11.198926       0.178862      12.740317           0.000601
          144              C       8.607389       7.069895       2.131411      -0.026908      36.710953 0.46045068E+03  0.10921455E+05                                 9.660934                            7.156987      -0.070069       1.978780                    0.998942      27.834451      78.942665       0.619013       0.417166      -1.069595      -0.032334      -0.013733       0.021358       0.041113      -0.003391      -0.009870       0.006234       0.001450       0.016926      -0.008990      -0.006067       0.015057             12.281027      16.718203       3.976936      -6.435365       9.612983      -0.237940      10.511894           0.005689
          145              C       3.779159       2.756762       3.910232      -0.213851      38.478147 0.50245944E+03  0.12302126E+05                                10.067864                            7.592287      -0.115173       1.931571                    0.997984      31.102615      92.570015       0.581502       0.430205      -1.050934       0.050669      -0.019070       0.002835       0.054213       0.001940      -0.015948       0.014704       0.013319       0.083598      -0.027070      -0.009948       0.037018             12.160075      12.276666      -6.390576      -1.984417      12.567596      -0.443561      11.635963          -0.000767
          146              C      19.890770       8.473719       4.502584      -0.231632      34.994183 0.49035360E+03  0.11854910E+05                                 9.220984                            7.357939       0.099252       1.989561                    0.999715      30.900988      89.457374       0.611904       0.414032      -1.068017      -0.031236       0.035758       0.002985       0.047573       0.003273      -0.019588      -0.017161      -0.002876       0.096219      -0.025343      -0.018645       0.043989             10.449494      10.951246      -4.067523      -4.222119      10.680157       0.909309       9.717079           0.000638
          147              C       6.187699       6.677903       3.473019       0.278698      30.513088 0.36607812E+03  0.82735078E+04                                 8.809806                            6.603873      -0.148931       1.974343                    0.999629      25.474564      72.636097       0.606646       0.446740      -1.041987      -0.051049      -0.020946       0.044543       0.070914       0.004993      -0.037065       0.002964       0.066943      -0.064158      -0.039453      -0.021548       0.061000             11.049650      16.089504       1.279503      -5.944699       7.812533       1.314590       9.246914          -0.000230
          148              C       4.754996       1.897850       3.302012      -0.084436      34.029265 0.45574443E+03  0.10879850E+05                                 9.262775                            7.222844      -0.008559       1.969518                    0.999501      29.707973      87.057761       0.597693       0.429266      -1.052435      -0.013550       0.029773       0.011714       0.034746      -0.015688       0.011495      -0.009791      -0.010787       0.008143      -0.018829      -0.006168       0.024997             10.805386      10.029570      -4.464623      -3.549314      10.197982       1.285456      12.188604          -0.001042
          149              C      21.094225       9.565789      13.969646      -0.189206      33.927803 0.41314636E+03  0.95715147E+04                                 9.051259                            6.735705       0.279898       2.061667                    0.999834      29.177613      82.742533       0.642001       0.411807      -1.069237      -0.007941      -0.003783       0.008400       0.012163      -0.005247      -0.019021      -0.008697       0.031685      -0.007056      -0.024501      -0.004177       0.028678             11.027253       8.194262       2.270381       0.035633      15.058007       6.497429       9.829492           0.000166
          150              C       7.902180       5.952728       1.875783      -0.087301      32.631792 0.42912057E+03  0.10102850E+05                                 9.018985                            7.010468      -0.010070       1.972449                    0.999547      29.413107      85.918230       0.605753       0.429483      -1.051095      -0.021568      -0.000904       0.023723       0.032074      -0.009860      -0.001653       0.010401      -0.025887       0.043898      -0.023676       0.001075       0.022601             10.732150      14.807950       3.056147      -4.588395       9.037463       0.389661       8.351037           0.000413
          151              C      16.344026       4.526078       2.311232      -0.227457      35.327573 0.49929648E+03  0.12132846E+05                                 9.309000                            7.426083       0.075292       1.980594                    0.999727      31.066566      90.338135       0.608569       0.414183      -1.067298      -0.038769      -0.001729      -0.014690       0.041495      -0.005646      -0.002596       0.020670      -0.057986      -0.047606      -0.023233      -0.021406       0.044639             10.994680      15.444784      -4.233548       4.822895       9.290203      -0.742498       8.249053           0.000460
          152              C      20.979605      10.613868      14.833493       0.086786      28.645734 0.33745598E+03  0.74634766E+04                                 8.257774                            6.206888       0.187322       2.075231                    0.999736      26.072801      73.237266       0.646875       0.428116      -1.054479      -0.053062      -0.000154       0.020829       0.057004       0.000007       0.012521      -0.023741       0.026301      -0.027389      -0.034178       0.008158       0.026020              9.890983       7.612195       1.896944      -1.187293      12.801909       4.525489       9.258845          -0.000042
          153              C      18.945156       9.883542      15.589800       0.100907      27.332249 0.32192004E+03  0.70296543E+04                                 7.949447                            6.016594       0.298353       2.118291                    0.999773      25.589461      71.197039       0.665174       0.421682      -1.059505       0.035451       0.011090      -0.006644       0.037734      -0.022855       0.002353      -0.027601       0.023403       0.012873      -0.040195       0.004975       0.035220              9.466187       7.463103       1.603770      -1.870256      10.755007       3.983339      10.180450          -0.000118
          154              C      18.964262       8.837154      14.607835      -0.189189      35.675709 0.46215280E+03  0.11021617E+05                                 9.424039                            7.163954       0.240732       2.045988                    0.999593      29.936992      86.402520       0.616730       0.416439      -1.065239       0.008382       0.006223       0.019773       0.022360       0.016798       0.003780      -0.008913      -0.001234      -0.036221      -0.020534      -0.002748       0.023282             11.371288       8.173198       0.957975      -2.457130      12.912698       5.937755      13.027967           0.000308
          155              C      13.951366      18.347298      10.186347       0.567885      24.611556 0.27791782E+03  0.59144769E+04                                 7.903707                            5.942666      -0.011005       2.045207                    0.999517      23.154008      65.920617       0.603988       0.476516      -1.016385      -0.055103       0.016060      -0.029128       0.064364       0.048757      -0.076402      -0.039225      -0.041502       0.043984      -0.088926      -0.021976       0.110902              9.838637      11.933512      -2.532317       4.705751       8.097169       0.066743       9.485229           0.001026
          156              C      26.046622      18.128779      10.297413       0.570581      24.976371 0.27504209E+03  0.58393715E+04                                 8.003350                            5.918174      -0.007787       2.047084                    0.999708      23.051238      65.597519       0.604132       0.477538      -1.015615       0.044938       0.026679      -0.028903       0.059720      -0.049836       0.082010      -0.013193       0.017888       0.068011      -0.087683      -0.020054       0.107737             10.232880      11.590218       4.063015      -4.973518       9.850985      -1.721419       9.257436           0.001265
          157              C      24.911597      17.429628      10.983202      -0.036451      37.939485 0.45116652E+03  0.10636092E+05                                 9.865292                            7.063639       0.011772       2.010047                    0.999163      27.486547      77.461167       0.626483       0.414717      -1.072258      -0.026346      -0.024983       0.016325       0.039809       0.001927      -0.005599       0.007706      -0.010993       0.000028      -0.011213       0.000096       0.011117             13.050811      16.615980       5.718713      -7.469477      11.240751      -2.146245      11.295704           0.011430
          158              C      17.786261      12.164373      10.098199       0.596542      23.690768 0.26462054E+03  0.55512794E+04                                 7.694821                            5.787198      -0.047317       2.039617                    0.999587      22.493322      63.149532       0.615166       0.474618      -1.019527      -0.041012      -0.032444      -0.030746       0.060662      -0.073043      -0.076289       0.020813       0.026365       0.018928      -0.093303      -0.025896       0.119198              9.426221       9.376105       4.383836       3.905741      10.282745       2.045216       8.619812           0.001534
          159              C      23.061806      17.418479      12.553994      -0.212291      36.530588 0.49121527E+03  0.11967293E+05                                 9.703412                            7.481782      -0.202527       1.900669                    0.997953      31.219733      92.899233       0.588319       0.427336      -1.051961       0.045247       0.025770       0.001488       0.052093      -0.009812      -0.016541       0.006489       0.009268       0.029441      -0.016635      -0.008950       0.025585             11.731612      15.407076       4.664982      -4.501340      10.946538       0.219679       8.841223           0.000609
          160              C      17.245007      16.677057      11.344608      -0.205289      37.560458 0.51683192E+03  0.12704275E+05                                 9.848732                            7.656558      -0.076753       1.937774                    0.998558      31.141506      91.937852       0.585810       0.425353      -1.057177      -0.037478      -0.018353      -0.014912       0.044315      -0.019768       0.008863       0.004657      -0.008659      -0.035138      -0.022994      -0.003204       0.026197             11.715638      16.017739      -2.103522       5.139095       9.394420       1.676990       9.734754           0.000906
          161              C      21.269318      19.750356      15.355328      -0.049774      40.059514 0.46554218E+03  0.11016717E+05                                10.064509                            7.088453       0.093148       2.025493                    0.999333      27.698835      77.180602       0.639496       0.404739      -1.083181      -0.024675      -0.025297      -0.017146       0.039278       0.010993       0.010491      -0.010756      -0.022329       0.038285      -0.026956       0.006518       0.020438             13.010209      11.642354       6.347996       5.902420      14.732193       3.597678      12.656079           0.000073
          162              C      24.180912      18.050946      11.995138      -0.070587      32.641368 0.42514002E+03  0.99813613E+04                                 9.042022                            6.985821      -0.023280       1.971891                    0.999537      29.126825      84.839361       0.606058       0.430461      -1.050969      -0.019583      -0.023901       0.010366       0.032591       0.000770       0.009401       0.006947      -0.039404      -0.003635      -0.023227       0.000574       0.022653             10.940350      14.321478       3.709381      -5.521092       8.980691      -0.417375       9.518881           0.000352
          163              C      11.799134      14.265365       4.908063       0.122000      37.991376 0.38602868E+03  0.87730020E+04                                 9.984880                            6.622656      -0.105628       1.989971                    0.999377      25.633038      71.468358       0.632559       0.426065      -1.062565      -0.002566       0.005420      -0.006538       0.008872       0.013428      -0.012079      -0.003167      -0.006288       0.001297      -0.017754      -0.001605       0.019359             13.908777       8.265419      -1.760466       0.706897      17.912102      10.261195      15.548809          -0.000491
          164              C      22.195801      20.598330      16.169812       0.587694      24.916468 0.27467558E+03  0.58092175E+04                                 7.929293                            5.877449      -0.037276       2.037612                    0.999661      22.707660      63.760377       0.614072       0.471616      -1.022371       0.035029       0.032334       0.038106       0.061029      -0.077088      -0.062376       0.004336       0.043644      -0.046082      -0.091590      -0.019118       0.110708              9.904894       8.919648       4.997075       3.702557      11.250446       2.938651       9.544588          -0.000331
          165              C      16.966419      18.763571      12.578675      -0.244557      36.013574 0.50810277E+03  0.12439933E+05                                 9.523306                            7.550216      -0.080817       1.928466                    0.999514      31.704820      93.495312       0.594622       0.420725      -1.059791      -0.050561       0.019608      -0.001632       0.054255       0.008340       0.014361       0.033187      -0.014515       0.004773      -0.030502      -0.011841       0.042342             11.250089      16.909599      -2.584345       5.223908       8.266128       0.205404       8.574539           0.000726
          166              C      20.766279      20.255241      14.112445      -0.086682      32.682426 0.43889735E+03  0.10321557E+05                                 8.859337                            6.991906       0.027597       1.974977                    0.999592      29.272353      83.598003       0.623540       0.417695      -1.065594      -0.010067      -0.026069      -0.012800       0.030737       0.010475      -0.002262      -0.017408      -0.038972       0.000314      -0.022445      -0.009266       0.031711             10.060862       9.475600       3.356350       4.490206       9.944909       1.285012      10.762078           0.001083
          167              C      15.689716      19.002539      11.899938      -0.092332      34.719183 0.47993325E+03  0.11579001E+05                                 9.385629                            7.400490      -0.060494       1.945226                    0.999452      30.053023      87.854700       0.593259       0.427929      -1.055748       0.018983      -0.017905       0.021110       0.033564      -0.021654      -0.001348       0.013471      -0.024075      -0.002456      -0.025823      -0.004336       0.030159             11.101193      15.521317      -2.558585       5.176030       8.419624       0.310836       9.362637           0.000431
          168              C      19.484816      14.042751      10.025918      -0.082125      32.522788 0.42518462E+03  0.99473577E+04                                 8.888719                            6.923875      -0.011796       1.967364                    0.999643      29.150856      83.784699       0.619190       0.422817      -1.059435       0.003807       0.012160       0.026692       0.029577      -0.004511       0.006010      -0.011315      -0.008053       0.072316      -0.018125      -0.010689       0.028814             10.174726      10.641099       5.428739       2.385209      10.703895       1.105780       9.179186           0.000559
          169              C      20.715350      14.728481      12.026871       0.285459      31.154005 0.35930830E+03  0.80787687E+04                                 8.895694                            6.529227      -0.051699       2.006565                    0.999664      25.221369      71.615176       0.612267       0.444926      -1.043555       0.031995       0.051895       0.041343       0.073661       0.035232       0.021668       0.015723       0.030688       0.012936      -0.040630      -0.010819       0.051448             11.050405      13.119278       6.669373       1.747415      10.937184      -0.100600       9.094754          -0.000427
          170              C      22.636771      16.179992      12.123833       0.272206      32.100439 0.38502996E+03  0.87999557E+04                                 9.108961                            6.778032      -0.112899       1.986161                    0.999584      25.604727      73.081587       0.598930       0.447449      -1.043038      -0.052834      -0.033150       0.044919       0.076864       0.030969      -0.027572      -0.004236       0.053626      -0.021955      -0.039728      -0.016366       0.056094             11.637287      16.891720       6.129749      -3.245907      10.877419       0.123293       7.142722          -0.000923
          171              C      19.558031      18.136891      13.742225       0.272067      31.699061 0.38318163E+03  0.87360328E+04                                 8.996768                            6.735019      -0.070568       1.998953                    0.999674      25.446985      72.239801       0.605191       0.443919      -1.046439      -0.031043      -0.050144      -0.046696       0.075223       0.022061       0.032735       0.018261       0.006004      -0.014354      -0.032835      -0.016889       0.049724             11.085259      12.751694       3.224577       6.042188       9.308538       0.484034      11.195545           0.000108
          172              C      20.427219      14.899471      10.632374      -0.233512      35.858573 0.50206603E+03  0.12223838E+05                                 9.418535                            7.479467       0.051483       1.975246                    0.999511      31.124841      90.760445       0.602071       0.417842      -1.064361      -0.030685      -0.002829      -0.030463       0.043331       0.014182      -0.009322      -0.025545      -0.028032      -0.004737      -0.020554      -0.018395       0.038949             10.725255      12.183057       5.244834       2.956189       9.739083       1.044591      10.253626           0.000631
          173              C      20.909549      18.437312      15.746703      -0.073741      34.337519 0.44630775E+03  0.10631566E+05                                 9.414343                            7.219165      -0.153885       1.929587                    0.999124      29.653665      87.679410       0.587182       0.437896      -1.044002      -0.016888      -0.002504      -0.022471       0.028221      -0.009630      -0.009458      -0.007242       0.006931       0.025240      -0.019204       0.004792       0.014412             11.160903       9.496507       4.618863       3.680451      13.286849       1.465196      10.699354          -0.000730
          174              C      18.860791      13.017579      10.746966      -0.049889      38.812601 0.45770464E+03  0.10802325E+05                                 9.897495                            7.054408       0.042577       2.010309                    0.999308      27.717374      77.525840       0.636513       0.407725      -1.079496       0.028892       0.029142       0.006947       0.041620       0.009040       0.010342      -0.005746      -0.020618       0.028751      -0.022752       0.008437       0.014315             12.599045      12.594722       6.925961       4.872630      12.599720       2.843953      12.602693           0.012917
          175              C      24.535911      16.153651      10.565382      -0.080873      32.088269 0.42458467E+03  0.99581428E+04                                 8.897137                            6.962735      -0.069744       1.951840                    0.999635      29.288015      85.071955       0.609909       0.428180      -1.053098      -0.016140       0.001368       0.024338       0.029235      -0.015215      -0.006130       0.009631      -0.024530       0.041069      -0.026439       0.001881       0.024558             10.551550      13.634326       4.602165      -4.533776       9.887197      -1.033458       8.133125           0.000437
          176              C      20.118378      17.629972      14.951611      -0.190376      36.859674 0.50040192E+03  0.12241901E+05                                 9.818268                            7.604540      -0.152109       1.924845                    0.997522      30.815586      91.745241       0.577721       0.433369      -1.048778       0.030682       0.000282       0.027335       0.041094       0.008918      -0.020232      -0.002845      -0.024564      -0.021654      -0.028651       0.005886       0.022765             11.695764      11.132574       2.872220       5.330454      11.202540       0.178140      12.752180          -0.000478
          177              C      15.271050      18.034169      10.946180      -0.030534      36.789472 0.46156802E+03  0.10955456E+05                                 9.677271                            7.167471      -0.077850       1.976368                    0.998851      27.868017      79.085275       0.618278       0.417376      -1.069376       0.034205      -0.012544       0.022257       0.042693       0.004380       0.008825       0.006954      -0.001016       0.018663      -0.008825      -0.006372       0.015197             12.304785      16.756260      -3.984772       6.453687       9.625517      -0.241704      10.532577           0.013681
          178              C      20.099285      13.721036      12.725001      -0.217014      38.642062 0.50491024E+03  0.12377310E+05                                10.093110                            7.608356      -0.114575       1.930453                    0.998034      31.190789      92.892636       0.581159       0.429931      -1.051090      -0.050768      -0.020087       0.002146       0.054640      -0.003082       0.016724       0.014339       0.011743       0.084298      -0.027463      -0.009844       0.037307             12.195391      12.315454       6.413682       1.994056      12.603038      -0.441519      11.667680           0.000846
          179              C      19.906656      19.437993      13.317353      -0.230840      34.902411 0.48902252E+03  0.11813337E+05                                 9.202245                            7.346082       0.100044       1.990812                    0.999747      30.846477      89.230488       0.612701       0.413822      -1.068276       0.031651       0.036002       0.003878       0.048093      -0.002585       0.018690      -0.015954      -0.002414       0.094739      -0.024577      -0.017827       0.042404             10.424472      10.922468       4.052098       4.207905      10.655714       0.901931       9.695234           0.000455
          180              C      17.690736      17.642177      12.287788       0.276993      30.546753 0.36665322E+03  0.82894252E+04                                 8.813677                            6.607645      -0.145575       1.974938                    0.999660      25.496370      72.701557       0.606692       0.446549      -1.042140       0.049409      -0.020351       0.043596       0.068964      -0.005387       0.037144       0.003467       0.065536      -0.065687      -0.040227      -0.020388       0.060615             11.052969      16.093599      -1.283662       5.944800       7.816496       1.313479       9.248812          -0.000589
          181              C      19.123452      12.862124      12.116781      -0.086148      34.069711 0.45626500E+03  0.10895226E+05                                 9.266324                            7.223510      -0.003312       1.970582                    0.999539      29.737054      87.150579       0.598103       0.428855      -1.052703       0.014137       0.030897       0.010218       0.035481       0.014901      -0.010748      -0.008908      -0.011558       0.008466      -0.018332      -0.005125       0.023457             10.812790      10.038627       4.470400       3.555433      10.203659       1.289096      12.196084           0.000592
          182              C      10.743702      15.113973       5.154877      -0.190264      33.940061 0.41334521E+03  0.95769934E+04                                 9.054230                            6.738600       0.274695       2.060318                    0.999848      29.176583      82.735479       0.641700       0.411962      -1.069168       0.007251      -0.002777       0.009516       0.012282       0.004735       0.018697      -0.007753       0.030116      -0.010217      -0.023065      -0.004856       0.027921             11.031291       8.194872      -2.274555      -0.038776      15.067176       6.500287       9.831827           0.000289
          183              C      15.976264      16.917002      10.690552      -0.085244      32.617282 0.42893669E+03  0.10097994E+05                                 9.023566                            7.015816      -0.012420       1.972286                    0.999554      29.391119      85.867194       0.604602       0.430323      -1.050524       0.020914       0.000185       0.023611       0.031542       0.008773       0.002086       0.009539      -0.023163       0.040793      -0.021363       0.000541       0.020822             10.737588      14.820190      -3.065864       4.588871       9.041393       0.382694       8.351181           0.000287
          184              C      23.453419      15.490352      11.126001      -0.228482      35.372924 0.50013450E+03  0.12158566E+05                                 9.318725                            7.433928       0.073064       1.979838                    0.999711      31.087255      90.424517       0.608036       0.414363      -1.067159       0.037109      -0.000971      -0.013600       0.039534       0.004398       0.002846       0.020822      -0.058083      -0.048828      -0.024013      -0.020714       0.044727             11.008103      15.469011       4.241010      -4.828988       9.298615      -0.745236       8.256683           0.000649
          185              C      10.858316      16.162052       6.018724       0.088935      28.555690 0.33611886E+03  0.74264467E+04                                 8.240672                            6.194796       0.186959       2.076030                    0.999736      26.023755      73.060195       0.647479       0.428146      -1.054472       0.052234      -0.000276       0.022087       0.056712      -0.000363      -0.012415      -0.023532       0.025653      -0.030206      -0.034176       0.008569       0.025607              9.868975       7.599859      -1.899344       1.182172      12.774214       4.509388       9.232853          -0.000349
          186              C      12.892763      15.431726       6.775031       0.103316      27.291475 0.32138560E+03  0.70152611E+04                                 7.942364                            6.011909       0.305514       2.120735                    0.999785      25.562243      71.113867       0.665364       0.421725      -1.059449      -0.036379       0.010584      -0.006188       0.038389       0.021168      -0.002891      -0.027280       0.022136       0.010622      -0.038410       0.004169       0.034241              9.456743       7.458404      -1.601255       1.870572      10.741771       3.975980      10.170055          -0.000545
          187              C      12.873664      14.385338       5.793066      -0.189817      35.683860 0.46228647E+03  0.11025959E+05                                 9.429632                            7.168931       0.229091       2.043043                    0.999583      29.929387      86.394235       0.615988       0.416897      -1.064912      -0.006797       0.003848       0.021026       0.022429      -0.017685      -0.004521      -0.009204      -0.003536      -0.037223      -0.021691      -0.002705       0.024397             11.378228       8.176339      -0.955815       2.460470      12.919911       5.942004      13.038435           0.000318
          188              C      21.910858      14.545524      16.257960       0.562681      24.730043 0.27947231E+03  0.59549660E+04                                 7.923688                            5.956154      -0.006262       2.045753                    0.999547      23.211862      66.094124       0.603867       0.476019      -1.016802      -0.054043      -0.016451       0.028905       0.063457      -0.049128       0.075588      -0.040852      -0.039316       0.041433      -0.087237      -0.024335       0.111572              9.865990      11.969349       2.543748      -4.723036       8.117538       0.063854       9.511083          -0.000307
          189              C      18.087114      14.764043      16.146894       0.567791      25.019246 0.27559518E+03  0.58533518E+04                                 8.010432                            5.922849      -0.007832       2.046921                    0.999712      23.062293      65.615833       0.604160       0.477333      -1.015846       0.045208      -0.026122       0.028659       0.059561       0.048895      -0.081303      -0.013965       0.019436       0.066726      -0.085863      -0.021349       0.107213             10.242809      11.600819      -4.069833       4.979624       9.861333      -1.724865       9.266274           0.000928
          190              C      16.952090      15.463194      15.461105      -0.032680      37.862145 0.45022097E+03  0.10608017E+05                                 9.852013                            7.056205       0.012334       2.010391                    0.999228      27.454390      77.344253       0.626830       0.414713      -1.072283      -0.024879       0.024151      -0.015449       0.037959      -0.002601       0.007252       0.007178      -0.009116      -0.001315      -0.012443       0.002260       0.010182             13.028904      16.583861      -5.704029       7.455100      11.222173      -2.138985      11.280677           0.004996
          191              C      25.745737      20.728449      16.346108       0.595251      23.742488 0.26538851E+03  0.55709301E+04                                 7.704046                            5.795045      -0.050436       2.038003                    0.999574      22.514944      63.211978       0.614890       0.474529      -1.019665      -0.040647       0.031605       0.029715       0.059448       0.073005       0.076182       0.020762       0.026675       0.020609      -0.093330      -0.025756       0.119086              9.434702       9.381824      -4.385844      -3.907040      10.295026       2.044241       8.627256           0.000602
          192              C      15.102306      15.474343      13.890313      -0.209198      36.415709 0.48945215E+03  0.11914285E+05                                 9.687688                            7.471526      -0.200519       1.902184                    0.997953      31.151047      92.672543       0.588313       0.427700      -1.051679       0.045472      -0.025216      -0.002654       0.052063       0.008751       0.016598       0.006944       0.009093       0.028414      -0.015363      -0.009959       0.025323             11.708871      15.371986      -4.648761       4.492705      10.925874       0.223204       8.828754           0.000380
          193              C      25.204500      16.215765      15.099699      -0.205083      37.588935 0.51721670E+03  0.12715971E+05                                 9.853171                            7.658706      -0.136328       1.922472                    0.998912      31.154215      91.980432       0.585814       0.425275      -1.057236      -0.037059       0.018245       0.014160       0.043666       0.020703      -0.009137       0.004511      -0.008725      -0.035301      -0.023654      -0.003526       0.027180             11.723298      16.031571       2.097845      -5.149244       9.393805       1.679260       9.744518           0.000107
          194              C      13.309835      13.142466      11.088979      -0.051488      40.115224 0.46593910E+03  0.11029303E+05                                10.076606                            7.093085       0.088601       2.024087                    0.999315      27.712834      77.250082       0.639020       0.404923      -1.082975      -0.026059       0.026319       0.017520       0.040972      -0.009028      -0.008503      -0.011357      -0.019771       0.037619      -0.023848       0.003444       0.020404             13.033133      11.665323      -6.364630      -5.918512      14.755779       3.610587      12.678296           0.011454
          195              C      16.221411      14.841876      14.449169      -0.070439      32.606333 0.42469146E+03  0.99679889E+04                                 9.037096                            6.983629      -0.022517       1.972777                    0.999500      29.104506      84.756437       0.605971       0.430646      -1.050879      -0.019819       0.023421      -0.012197       0.033017      -0.000632      -0.009978       0.007208      -0.039373      -0.004224      -0.023626       0.000754       0.022872             10.931926      14.307899      -3.701824       5.516983       8.972605      -0.414333       9.515274           0.000450
          196              C      11.799137      13.211367       3.906706       0.118495      38.078561 0.38713832E+03  0.88033023E+04                                 9.992759                            6.627209      -0.090166       1.994119                    0.999251      25.675840      71.575600       0.633141       0.425428      -1.063111      -0.001893      -0.006334       0.007989       0.010369      -0.013661       0.013385      -0.003584      -0.006473      -0.000342      -0.018629      -0.002036       0.020665             13.920666       8.272278       1.761703      -0.707705      17.927426      10.270990      15.562294          -0.000439
          197              C      14.236324      12.294492      10.274495       0.585628      24.951155 0.27502821E+03  0.58188859E+04                                 7.936713                            5.880848      -0.042231       2.035923                    0.999647      22.733775      63.858179       0.613917       0.471557      -1.022343       0.034137      -0.031223      -0.037221       0.059377       0.076647       0.062812       0.004152       0.043839      -0.046183      -0.091622      -0.018994       0.110616              9.918722       8.934198      -5.007603      -3.712781      11.264119       2.948705       9.557849           0.001154
          198              C      24.925922      14.129251      13.865632      -0.242524      35.951485 0.50700978E+03  0.12406425E+05                                 9.513777                            7.542746      -0.079231       1.929633                    0.999485      31.662751      93.344228       0.594842       0.420798      -1.059750      -0.050368      -0.018663       0.000438       0.053716      -0.008485      -0.013934       0.033392      -0.014446       0.004884      -0.030495      -0.011917       0.042412             11.239110      16.893926       2.580613      -5.218287       8.257511       0.205959       8.565894           0.000500
          199              C      12.806793      12.637581      12.331862      -0.086758      32.715578 0.43920314E+03  0.10331149E+05                                 8.864162                            6.992500       0.027885       1.974686                    0.999571      29.295906      83.690923       0.623724       0.417475      -1.065673      -0.010373       0.025911       0.012495       0.030580      -0.010640       0.000962      -0.017059      -0.037085      -0.000374      -0.022088      -0.008528       0.030616             10.069747       9.484469      -3.364012      -4.496198       9.955344       1.288884      10.769430           0.000339
          200              C      23.649218      13.890283      14.544369      -0.093320      34.778432 0.48104043E+03  0.11612520E+05                                 9.396598                            7.408801      -0.061731       1.944535                    0.999485      30.081182      87.965761       0.592947       0.427903      -1.055753       0.019928       0.018932      -0.020965       0.034570       0.020288       0.002152       0.013630      -0.024389       0.001071      -0.024921      -0.004422       0.029343             11.115087      15.542156       2.559979      -5.184128       8.427580       0.311620       9.375525           0.000423
          201              C      27.444297      18.850071      16.418389      -0.084469      32.566514 0.42606432E+03  0.99720026E+04                                 8.892082                            6.927926      -0.008555       1.967803                    0.999652      29.178954      83.852661       0.619493       0.422438      -1.059789       0.004309      -0.012399      -0.026854       0.029891       0.005347      -0.006142      -0.011189      -0.008026       0.073591      -0.018958      -0.010253       0.029211             10.176098      10.640363      -5.427630      -2.382579      10.706492       1.103569       9.181440          -0.000755
          202              C      28.674840      18.164341      14.417436       0.284494      31.153375 0.35945671E+03  0.80826253E+04                                 8.895626                            6.530974      -0.049326       2.007394                    0.999649      25.218337      71.599763       0.612153       0.444980      -1.043564       0.031534      -0.052633      -0.041234       0.073925      -0.034524      -0.021397       0.015557       0.033039       0.012253      -0.040402      -0.010668       0.051071             11.046646      13.111679      -6.663750      -1.744868      10.933072      -0.102882       9.095186          -0.000044
          203              C      14.677266      16.712830      14.320474       0.272657      32.069910 0.38473419E+03  0.87915519E+04                                 9.104677                            6.776721      -0.112222       1.986503                    0.999606      25.588006      73.028261       0.598814       0.447620      -1.042933      -0.052813       0.033986      -0.044696       0.077084      -0.030852       0.028506      -0.003911       0.052710      -0.020947      -0.040010      -0.016193       0.056203             11.627597      16.873699      -6.118570       3.245107      10.868274       0.125015       7.140817          -0.000447
          204              C      11.598537      14.755931      12.702082       0.269500      31.747787 0.38378192E+03  0.87525887E+04                                 9.001466                            6.736820      -0.071209       1.998471                    0.999708      25.475371      72.317279       0.605616       0.443462      -1.046775      -0.031616       0.049486       0.046897       0.075152      -0.022510      -0.033474       0.018728       0.004871      -0.014704      -0.033851      -0.016874       0.050726             11.093447      12.762101      -3.230870      -6.047697       9.316100       0.486900      11.202139          -0.000854
          205              C      28.386704      17.993351      15.811933      -0.230697      35.702566 0.49943755E+03  0.12142191E+05                                 9.386314                            7.456102       0.052665       1.976538                    0.999512      31.043365      90.415667       0.603554       0.417421      -1.064778      -0.030473       0.002293       0.030750       0.043352      -0.013699       0.008803      -0.024901      -0.028395      -0.005018      -0.020021      -0.018066       0.038086             10.684355      12.130184      -5.219658      -2.939263       9.702923       1.035474      10.219958          -0.000643
          206              C      12.950065      14.455510      10.697604      -0.075368      34.403549 0.44722706E+03  0.10659002E+05                                 9.426981                            7.227362      -0.156656       1.928220                    0.999071      29.685770      87.798647       0.586752       0.437989      -1.043941      -0.016135       0.001243       0.022355       0.027597       0.009462       0.010001      -0.007039       0.005844       0.022784      -0.018898       0.004650       0.014249             11.179099       9.513323      -4.632442      -3.687374      13.312319       1.472722      10.711656           0.000508
          207              C      26.820272      19.875243      15.697341      -0.047246      38.661678 0.45602465E+03  0.10750704E+05                                 9.864985                            7.036938       0.056603       2.015006                    0.999368      27.665806      77.289663       0.638039       0.407203      -1.080051       0.028228      -0.029164      -0.006202       0.041058      -0.010460      -0.011761      -0.004800      -0.020349       0.030179      -0.024315       0.009558       0.014757             12.547299      12.537041      -6.888832      -4.841625      12.549565       2.821359      12.555291           0.000418
          208              C      16.576399      16.739171      15.878925      -0.082778      32.139060 0.42539933E+03  0.99822647E+04                                 8.906885                            6.969799      -0.070596       1.951146                    0.999555      29.317470      85.185383       0.609535       0.428228      -1.053044      -0.016165      -0.001069      -0.024027       0.028978       0.016196       0.005865       0.009527      -0.025793       0.043684      -0.028017       0.002869       0.025147             10.563333      13.649435      -4.608782       4.540001       9.897941      -1.035827       8.142623           0.000039
          209              C      12.158888      15.262850      11.492696      -0.188188      36.813238 0.49941429E+03  0.12211678E+05                                 9.810087                            7.596879      -0.152778       1.924909                    0.997514      30.790382      91.646750       0.578031       0.433352      -1.048791       0.029824      -0.000812      -0.027512       0.040584      -0.009864       0.019685      -0.003373      -0.026326      -0.020895      -0.028613       0.004726       0.023887             11.687681      11.123900      -2.873120      -5.326067      11.198978       0.178826      12.740163           0.000602
          210              C      23.230545      14.858653      15.498127      -0.026809      36.705574 0.46038633E+03  0.10919518E+05                                 9.659962                            7.156484      -0.070032       1.978826                    0.998942      27.832147      78.933963       0.619037       0.417165      -1.069598       0.032298       0.014064      -0.021187       0.041108      -0.003730      -0.009965       0.006378       0.001585       0.017294      -0.008966      -0.006433       0.015399             12.279445      16.715558       3.974957      -6.434827       9.611178      -0.237024      10.511600           0.005728
          211              C      28.058775      19.171786      13.719306      -0.213846      38.477711 0.50245415E+03  0.12301957E+05                                10.067785                            7.592243      -0.115163       1.931577                    0.997984      31.102355      92.568895       0.581505       0.430205      -1.050935      -0.050656       0.019084      -0.002832       0.054206       0.001941      -0.015947       0.014702       0.013305       0.083580      -0.027063      -0.009949       0.037012             12.159997      12.276553      -6.390573      -1.984318      12.567674      -0.443626      11.635766           0.000738
          212              C      11.947164      13.454829      13.126954      -0.231626      34.994210 0.49035413E+03  0.11854926E+05                                 9.220990                            7.357953       0.099203       1.989546                    0.999715      30.900951      89.457277       0.611902       0.414034      -1.068016       0.031227      -0.035760      -0.002990       0.047569       0.003282      -0.019589      -0.017158      -0.002884       0.096215      -0.025339      -0.018649       0.043988             10.449474      10.951291      -4.067491      -4.222089      10.680139       0.909283       9.716992           0.000637
          213              C      25.650235      15.250645      14.156519       0.278702      30.512923 0.36607613E+03  0.82734468E+04                                 8.809760                            6.603850      -0.148925       1.974346                    0.999629      25.474443      72.635550       0.606648       0.446739      -1.041987       0.051053       0.020956      -0.044529       0.070912       0.005005      -0.037059       0.002953       0.066930      -0.064152      -0.039445      -0.021546       0.060991             11.049529      16.089386       1.279705      -5.944442       7.812558       1.314520       9.246642          -0.000320
          214              C      27.082938      20.030698      14.327526      -0.084415      34.028004 0.45572657E+03  0.10879303E+05                                 9.262546                            7.222705      -0.008503       1.969547                    0.999501      29.707153      87.054502       0.597699       0.429266      -1.052437       0.013565      -0.029755      -0.011711       0.034736      -0.015675       0.011491      -0.009791      -0.010798       0.008120      -0.018817      -0.006170       0.024987             10.805083      10.029274      -4.464490      -3.549130      10.197819       1.285353      12.188156           0.001002
          215              C      10.743709      12.362759       3.659892      -0.189096      33.914694 0.41297899E+03  0.95664845E+04                                 9.048582                            6.734164       0.280619       2.062007                    0.999834      29.169913      82.710531       0.642112       0.411785      -1.069272       0.007924       0.003771      -0.008397       0.012146      -0.005264      -0.018995      -0.008703       0.031643      -0.006917      -0.024495      -0.004141       0.028636             11.023524       8.191988       2.269777       0.035775      15.052428       6.494591       9.826157           0.000278
          216              C      23.935754      15.975820      15.753755      -0.086918      32.620392 0.42894017E+03  0.10097512E+05                                 9.017256                            7.009230      -0.010570       1.972408                    0.999545      29.405033      85.889210       0.605778       0.429512      -1.051080       0.021429       0.000770      -0.023636       0.031913      -0.009805      -0.001728       0.010309      -0.025659       0.043846      -0.023535       0.001054       0.022481             10.730228      14.805451       3.055604      -4.587723       9.035580       0.389462       8.349653          -0.000203
          217              C      15.493908      17.402470      15.318306      -0.227519      35.327588 0.49930196E+03  0.12132931E+05                                 9.308776                            7.425933       0.075639       1.980694                    0.999727      31.066520      90.335838       0.608602       0.414162      -1.067319       0.038732       0.001754       0.014655       0.041448      -0.005669      -0.002600       0.020675      -0.057975      -0.047663      -0.023246      -0.021402       0.044648             10.994555      15.444535      -4.233683       4.822786       9.290252      -0.742581       8.248878           0.000118
          218              C      10.858329      11.314680       2.796045       0.087250      28.632533 0.33728600E+03  0.74587987E+04                                 8.255442                            6.205567       0.186578       2.075109                    0.999735      26.065472      73.212846       0.646904       0.428150      -1.054456       0.053167       0.000225      -0.020923       0.057136      -0.000001       0.012586      -0.023905       0.026437      -0.027206      -0.034362       0.008199       0.026164              9.887643       7.610352       1.897565      -1.186118      12.797546       4.522464       9.255031          -0.000278
          219              C      12.892778      12.045006       2.039738       0.101390      27.320845 0.32176276E+03  0.70253998E+04                                 7.947511                            6.015385       0.297455       2.118111                    0.999772      25.582703      71.175361       0.665194       0.421718      -1.059477      -0.035594      -0.011113       0.006668       0.037880      -0.022915       0.002462      -0.027779       0.023651       0.012925      -0.040399       0.004950       0.035448              9.463558       7.461919       1.602798      -1.870391      10.750613       3.981182      10.178142          -0.000446
          220              C      12.873672      13.091394       3.021703      -0.189070      35.662719 0.46196477E+03  0.11015855E+05                                 9.421529                            7.162381       0.241348       2.046298                    0.999592      29.929351      86.371419       0.616821       0.416425      -1.065263      -0.008361      -0.006237      -0.019771       0.022354       0.016755       0.003826      -0.008903      -0.001259      -0.036182      -0.020532      -0.002694       0.023226             11.367931       8.171265       0.957847      -2.456308      12.908604       5.935392      13.023925           0.000329
          221              N      19.919415       5.616642      10.757544      -0.218854      36.232690 0.50107944E+03  0.11956367E+05                                 9.135163                            7.244799       0.271219       2.123875                    0.998798      27.152144      73.505402       0.653486       0.392805      -1.102397       0.015930       0.119786       0.098549       0.155930      -0.015172       0.013799      -0.067356       0.089280      -0.039216      -0.094154       0.026350       0.067803             10.680472       9.219099      -2.201487       1.845073      12.440069       3.690730      10.382250           0.002822
          222              N      19.919398      10.763722      15.686763      -0.214892      36.118723 0.49910463E+03  0.11898018E+05                                 9.117997                            7.231228       0.277148       2.126670                    0.998804      27.098870      73.337132       0.653972       0.392883      -1.102293       0.015319      -0.119137      -0.099076       0.155706       0.015308      -0.014558      -0.067262       0.088792      -0.040301      -0.093943       0.025575       0.068368             10.659897       9.201340       2.195107      -1.842069      12.414962       3.685587      10.363389           0.003411
          223              N      11.918519      16.311906       6.871994      -0.218790      36.229649 0.50103476E+03  0.11955011E+05                                 9.134627                            7.244474       0.271260       2.123911                    0.998798      27.150747      73.500243       0.653502       0.392805      -1.102399      -0.015929      -0.119775      -0.098538       0.155915      -0.015166       0.013791      -0.067377       0.089292      -0.039212      -0.094178       0.026373       0.067804             10.679643       9.218670      -2.201386       1.845000      12.438906       3.690086      10.381353           0.002787
          224              N      11.918536      11.164826       1.942775      -0.216462      36.170707 0.49999486E+03  0.11924341E+05                                 9.126102                            7.237545       0.279620       2.127003                    0.998813      27.123064      73.414091       0.653716       0.392870      -1.102323      -0.015463       0.119657       0.099264       0.156238       0.015307      -0.014378      -0.067646       0.089253      -0.039980      -0.094449       0.025981       0.068468             10.669686       9.209624       2.197887      -1.843308      12.425853       3.688174      10.373579           0.003179
          225              O      18.232007       4.385843       8.347586      -0.495783      35.943291 0.54826032E+03  0.13272016E+05                                 8.799983                            7.337462       0.167833       2.115464                    0.995621      27.239723      72.339025       0.687100       0.368244      -1.129434       0.007487      -0.010264      -0.012205       0.017617       0.051265       0.002229      -0.005512      -0.005061       0.093026      -0.067131       0.030232       0.036899             10.331794       9.657134       0.714847       4.851047       8.374609       1.105565      12.963637           0.061856
          226              O      18.529698       2.510793       7.092363      -0.547469      43.201105 0.67236744E+03  0.17115274E+05                                 9.957059                            8.147446       0.011857       2.042240                    0.995890      28.686728      77.928009       0.649922       0.370227      -1.128771      -0.003284       0.011360       0.002282       0.012043      -0.030766      -0.048746      -0.023425      -0.040538      -0.080120      -0.079172       0.028810       0.050361             11.870085      12.576345      -5.683299       1.906592      13.289213      -1.221803       9.744695           0.060497
          227              O       5.187979       4.464495       8.248861      -0.538682      40.328095 0.62405403E+03  0.15589973E+05                                 9.470717                            7.796010       0.182094       2.090920                    0.998469      28.437733      76.496456       0.671319       0.365219      -1.132771       0.008212      -0.008284      -0.012243       0.016910      -0.047008       0.000476      -0.001678       0.061630       0.101443      -0.073130       0.033571       0.039559             11.448067      11.884971       0.534320      -6.302893       7.999035      -0.985730      14.460195           0.061560
          228              O       5.501588       2.593884       6.986586      -0.519943      35.416062 0.55712640E+03  0.13520976E+05                                 8.638072                            7.336288       0.313164       2.144633                    0.998357      27.721316      73.359014       0.696661       0.362268      -1.135729      -0.002323       0.018045       0.006107       0.019191       0.022829       0.040499      -0.014477      -0.045694      -0.056589      -0.063889       0.022020       0.041868             10.074830       9.018335       4.520195      -1.425846      13.002251      -1.499602       8.203904           0.065357
          229              O      14.420993      10.831249       7.016556      -0.524403      33.068358 0.51688909E+03  0.12321689E+05                                 8.219441                            7.056021       0.379896       2.165769                    0.999183      27.470152      72.240099       0.711344       0.361205      -1.135629      -0.008785      -0.021307       0.020064       0.030557      -0.000867      -0.050163       0.021440      -0.020630      -0.117001      -0.073619       0.024195       0.049424              9.198247       8.349946       3.432246       1.632300      12.310963       0.955675       6.933833           0.052245
          230              O      17.202045      16.744108       1.888124      -0.517495      32.459918 0.47795644E+03  0.11179526E+05                                 8.134504                            6.754564       0.247490       2.121960                    0.998851      27.339952      71.360835       0.731532       0.357963      -1.137499       0.015058       0.016371      -0.016201       0.027518      -0.005570      -0.044843       0.019231      -0.002605      -0.162113      -0.076423       0.023275       0.053149              9.516236       8.862540       4.791271       1.451125      12.770586       1.883262       6.915582           0.048417
          231              O       9.307836       1.817295       0.255628      -0.572355      36.504527 0.60927411E+03  0.15068606E+05                                 8.724057                            7.607888       0.478390       2.178645                    0.999015      28.545718      75.397245       0.695183       0.356243      -1.144470       0.012573      -0.007934       0.023506       0.027813      -0.037477       0.020671      -0.002389       0.040942       0.152286      -0.068710       0.008892       0.059818              9.752651       8.307573       2.251344       3.096661       8.532269       2.009106      12.418110          -0.073797
          232              O      10.299574       6.365725       4.923930      -0.204730      35.253325 0.39795136E+03  0.88967762E+04                                 8.801456                            6.245176      -0.100357       2.095931                    0.994131      23.100236      59.061229       0.745440       0.367528      -1.129355      -0.020959       0.023261       0.122220       0.126166       0.112487      -0.010689       0.007004       0.040640      -0.163968      -0.091091      -0.050616       0.141706             11.744861      18.215999       7.798255      -0.125591      10.323416       0.335247       6.695167          -0.000218
          233              O      14.470340       9.313689       8.682547      -0.568199      34.723450 0.54673220E+03  0.13191272E+05                                 8.460021                            7.194126       0.352113       2.137736                    0.999148      28.334216      74.482551       0.715124       0.354987      -1.142817      -0.022051       0.011078      -0.015522       0.029153      -0.044335       0.009684       0.007374       0.054877       0.118198      -0.072948       0.030169       0.042779              9.653365       9.824504       1.756794       4.711172       7.568216       1.918521      11.567376           0.068034
          234              O      13.002623       4.678337       4.666539      -0.208673      33.393473 0.38318225E+03  0.84799929E+04                                 8.492919                            6.110550       0.083159       2.155939                    0.995613      23.020994      58.425563       0.757407       0.365415      -1.131782       0.036802      -0.120111      -0.005002       0.125722       0.020067       0.111032       0.036515       0.083298      -0.007196      -0.097856      -0.043923       0.141779             11.226354      17.427158       1.347971       7.329254       6.592040       1.455232       9.659863          -0.000140
          235              O      10.272521       6.578431       0.467183      -0.486471      35.635189 0.54245897E+03  0.13095666E+05                                 8.746811                            7.296112       0.172287       2.118925                    0.995671      27.111325      71.880907       0.689442       0.368000      -1.129711       0.009065       0.012602       0.012436       0.019890      -0.050795      -0.004046      -0.003667      -0.001857       0.092305      -0.066494       0.031064       0.035431             10.264943       9.592787      -0.712487      -4.814328       8.322496       1.103251      12.879545           0.005925
          236              O      10.570201       8.453481       1.722406      -0.544007      43.038360 0.66926370E+03  0.17016006E+05                                 9.930569                            8.127573       0.010846       2.043027                    0.995871      28.628373      77.714748       0.650864       0.370131      -1.128881      -0.001568      -0.011882      -0.002814       0.012311       0.031544       0.049665      -0.023817      -0.039776      -0.087257      -0.081038       0.028964       0.052075             11.835643      12.537805       5.662820      -1.900085      13.248224      -1.215526       9.720901           0.046950
          237              O      13.147492       6.499779       0.565908      -0.530508      40.052460 0.61882568E+03  0.15426554E+05                                 9.427162                            7.762503       0.185101       2.093811                    0.998440      28.324992      76.107090       0.672882       0.365146      -1.132852       0.006320       0.010599       0.011098       0.016597       0.045493       0.001010      -0.001267       0.063088       0.100076      -0.072063       0.033365       0.038698             11.390732      11.822767      -0.527800       6.267056       7.960504      -0.974835      14.388926           0.015184
          238              O      13.461091       8.370390       1.828183      -0.517031      35.284845 0.55464593E+03  0.13445010E+05                                 8.614322                            7.318166       0.317754       2.146758                    0.998339      27.671934      73.171928       0.697816       0.362093      -1.135931      -0.003768      -0.017357      -0.006904       0.019056      -0.023968      -0.041641      -0.013777      -0.045667      -0.061241      -0.065437       0.021733       0.043704             10.043684       8.989372      -4.501587       1.419364      12.959755      -1.491246       8.181925           0.050198
          239              O      14.420996      16.645483       1.798213      -0.520463      32.903519 0.51379721E+03  0.12228750E+05                                 8.190956                            7.034286       0.382877       2.167993                    0.999124      27.400424      71.983245       0.712584       0.361143      -1.135759      -0.009392       0.020854      -0.019914       0.030326      -0.000221       0.050340       0.021547      -0.021837      -0.113660      -0.073514       0.024882       0.048632              9.162215       8.312936      -3.412105      -1.618667      12.266745       0.945228       6.906964           0.048733
          240              O      17.202043      10.732624       6.926645      -0.518572      32.602582 0.48036222E+03  0.11251305E+05                                 8.162365                            6.774750       0.244729       2.120276                    0.998843      27.381731      71.548154       0.729832       0.358302      -1.137088       0.015578      -0.018602       0.018300       0.030391       0.005553       0.045739       0.018463      -0.002207      -0.163669      -0.077222       0.023618       0.053604              9.554030       8.899545      -4.816496      -1.464685      12.819071       1.900417       6.943474           0.051137
          241              O      17.267309       9.146979       8.559141      -0.573412      36.550433 0.61009867E+03  0.15094440E+05                                 8.731318                            7.612586       0.475776       2.177594                    0.999042      28.563292      75.462803       0.695014       0.356201      -1.144478       0.012179       0.009530      -0.024917       0.029326       0.036529      -0.018746      -0.003670       0.040100       0.149851      -0.067006       0.008902       0.058104              9.763620       8.318704      -2.258215      -3.104480       8.541944       2.015262      12.430212           0.073024
          242              O      18.259079       4.598549       3.890839      -0.203331      35.207210 0.39755888E+03  0.88861863E+04                                 8.795763                            6.243853      -0.109751       2.093391                    0.994259      23.084780      59.023858       0.745173       0.367735      -1.129148      -0.019948      -0.023252      -0.122169       0.125951      -0.112838       0.010357       0.007339       0.041206      -0.162843      -0.091602      -0.050297       0.141898             11.732263      18.194350      -7.784987       0.127274      10.311594       0.334087       6.690844          -0.000044
          243              O       6.510869       1.650585       0.132222      -0.565353      34.508124 0.54279946E+03  0.13070935E+05                                 8.419910                            7.164641       0.364089       2.142397                    0.999139      28.264724      74.193618       0.717230       0.354634      -1.143262      -0.022080      -0.010381       0.015373       0.028838       0.044966      -0.011279       0.007842       0.055726       0.122262      -0.074600       0.029628       0.044971              9.600402       9.767719      -1.736411      -4.676809       7.527447       1.897286      11.506038          -0.068843
          244              O       5.043122       6.285937       4.148230      -0.210767      33.514238 0.38466378E+03  0.85218634E+04                                 8.515535                            6.124067       0.083326       2.155135                    0.995608      23.061998      58.580313       0.756176       0.365620      -1.131509       0.035325       0.120287       0.006710       0.125546      -0.020987      -0.110311       0.036256       0.081260      -0.006409      -0.096954      -0.043867       0.140821             11.260461      17.483846      -1.356700      -7.355319       6.609831       1.461767       9.687706          -0.000206
          245              O      13.605927      17.542705       9.281952      -0.495802      35.944017 0.54827489E+03  0.13272460E+05                                 8.800090                            7.337554       0.167851       2.115462                    0.995621      27.240086      72.340276       0.687096       0.368244      -1.129434      -0.007485       0.010272       0.012216       0.017629       0.051262       0.002232      -0.005518      -0.005058       0.093019      -0.067127       0.030229       0.036898             10.331900       9.657289       0.714774       4.851103       8.374706       1.105456      12.963705           0.061869
          246              O      13.308236      19.417755      10.537175      -0.547446      43.200237 0.67234858E+03  0.17114673E+05                                 9.956948                            8.147342       0.011836       2.042241                    0.995890      28.686312      77.926583       0.649925       0.370227      -1.128770       0.003286      -0.011347      -0.002275       0.012030      -0.030765      -0.048746      -0.023421      -0.040544      -0.080122      -0.079171       0.028807       0.050363             11.869993      12.576188      -5.683332       1.906480      13.289301      -1.221708       9.744490           0.060524
          247              O      26.649955      17.464053       9.380677      -0.538700      40.328952 0.62407124E+03  0.15590515E+05                                 9.470844                            7.796115       0.182090       2.090912                    0.998469      28.438123      76.497857       0.671315       0.365219      -1.132771      -0.008209       0.008293       0.012253       0.016920      -0.047009       0.000473      -0.001682       0.061634       0.101444      -0.073131       0.033572       0.039560             11.448197      11.885178       0.534437      -6.302942       7.999177      -0.985886      14.460237           0.061559
          248              O      26.336346      19.334664      10.642952      -0.519924      35.415338 0.55711166E+03  0.13520527E+05                                 8.637967                            7.336198       0.313153       2.144636                    0.998357      27.720948      73.357760       0.696664       0.362269      -1.135729       0.002324      -0.018033      -0.006100       0.019178       0.022826       0.040502      -0.014473      -0.045703      -0.056598      -0.063890       0.022019       0.041871             10.074731       9.018229       4.520188      -1.425760      13.002249      -1.499522       8.203715           0.065363
          249              O      17.416941      11.097299      10.612982      -0.524379      33.067235 0.51687017E+03  0.12321122E+05                                 8.219258                            7.055909       0.379969       2.165806                    0.999183      27.469571      72.238158       0.711347       0.361207      -1.135628       0.008801       0.021285      -0.020062       0.030545      -0.000875      -0.050152       0.021425      -0.020623      -0.117033      -0.073609       0.024194       0.049415              9.197980       8.349712       3.432041       1.632248      12.310543       0.955548       6.933685           0.052239
          250              O      14.635889       5.184440      15.741414      -0.517493      32.459124 0.47794246E+03  0.11179107E+05                                 8.134336                            6.754436       0.247520       2.121972                    0.998851      27.339761      71.359826       0.731544       0.357959      -1.137502      -0.015063      -0.016377       0.016187       0.027516      -0.005570      -0.044835       0.019229      -0.002611      -0.162088      -0.076411       0.023271       0.053140              9.516056       8.862391       4.791186       1.451124      12.770330       1.883271       6.915447          -0.054506
          251              O      22.530098      20.111253      17.373910      -0.572366      36.503534 0.60925125E+03  0.15067878E+05                                 8.723827                            7.607673       0.478551       2.178693                    0.999016      28.545619      75.396229       0.695203       0.356237      -1.144477      -0.012545       0.007919      -0.023532       0.027818      -0.037481       0.020686      -0.002383       0.040885       0.152232      -0.068694       0.008884       0.059810              9.752413       8.307354       2.251229       3.096692       8.532044       2.009165      12.417842           0.065530
          252              O      21.538360      15.562823      12.705608      -0.204755      35.256048 0.39798180E+03  0.88976465E+04                                 8.801948                            6.245436      -0.100537       2.095846                    0.994134      23.101154      59.064630       0.745419       0.367531      -1.129351       0.020961      -0.023228      -0.122242       0.126183       0.112482      -0.010681       0.007040       0.040647      -0.164043      -0.091091      -0.050622       0.141713             11.745675      18.217389       7.799079      -0.125702      10.324337       0.335170       6.695300          -0.000220
          253              O      17.367594      12.614859       8.946991      -0.568207      34.724083 0.54674400E+03  0.13191633E+05                                 8.460141                            7.194215       0.352095       2.137727                    0.999148      28.334437      74.483455       0.715118       0.354988      -1.142816       0.022045      -0.011087       0.015521       0.029152      -0.044341       0.009686       0.007376       0.054884       0.118199      -0.072956       0.030174       0.042782              9.653502       9.824634       1.756798       4.711252       7.568307       1.918528      11.567564           0.068027
          254              O      18.835311      17.250211      12.962999      -0.208698      33.395040 0.38320453E+03  0.84806214E+04                                 8.493191                            6.110751       0.083105       2.155908                    0.995614      23.021607      58.427863       0.757389       0.365418      -1.131778      -0.036804       0.120132       0.005011       0.125743       0.020068       0.111027       0.036518       0.083320      -0.007164      -0.097846      -0.043936       0.141782             11.226658      17.427725       1.348040       7.329331       6.592330       1.455258       9.659921          -0.000091
          255              O      21.565413      15.350117      17.162355      -0.492382      35.806507 0.54571934E+03  0.13194221E+05                                 8.774108                            7.318009       0.172700       2.117731                    0.995710      27.189384      72.143835       0.688405       0.368000      -1.129703      -0.008439      -0.011727      -0.012446       0.019069      -0.052907      -0.002613      -0.003372      -0.002793       0.095189      -0.068967       0.031840       0.037127             10.298882       9.626535      -0.712639      -4.832617       8.348911       1.103155      12.921200           0.047844
          256              O      21.267733      13.475067      15.907132      -0.538155      42.837315 0.66535611E+03  0.16891971E+05                                 9.900915                            8.104078       0.009866       2.043968                    0.995837      28.548354      77.441905       0.651772       0.370156      -1.128859       0.001107       0.012183       0.003775       0.012803       0.031902       0.047110      -0.023476      -0.038059      -0.085011      -0.078317       0.026812       0.051505             11.798014      12.497055       5.646024      -1.889841      13.211197      -1.209643       9.685789           0.006181
          257              O      18.690442      15.428769      17.063630      -0.536750      40.264860 0.62287505E+03  0.15553085E+05                                 9.460030                            7.788150       0.185750       2.092678                    0.998454      28.412802      76.409847       0.671725       0.365173      -1.132813      -0.006795      -0.009448      -0.011149       0.016117       0.047751      -0.000479      -0.000543       0.064202       0.103017      -0.074709       0.034264       0.040444             11.433994      11.869377      -0.535325       6.293489       7.991030      -0.984875      14.441576           0.047480
          258              O      18.376843      13.558158      15.801355      -0.510648      35.095245 0.55093989E+03  0.13332603E+05                                 8.583936                            7.293624       0.317287       2.148037                    0.998324      27.583739      72.873403       0.699007       0.362088      -1.135952       0.004386       0.017811       0.007817       0.019939      -0.024662      -0.038764      -0.013871      -0.044079      -0.059402      -0.062617       0.019375       0.043242             10.005578       8.953503      -4.481999       1.410234      12.914213      -1.481957       8.149018           0.014220
          259              O      17.416938       5.283065      15.831325      -0.520427      32.901703 0.51376379E+03  0.12227743E+05                                 8.190653                            7.034060       0.382953       2.168036                    0.999124      27.399548      71.980094       0.712596       0.361144      -1.135759       0.009410      -0.020840       0.019902       0.030314      -0.000213       0.050331       0.021540      -0.021842      -0.113680      -0.073506       0.024878       0.048628              9.161845       8.312544      -3.411854      -1.618507      12.266353       0.945051       6.906637          -0.054876
          260              O      14.635891      11.195924      10.702893      -0.518574      32.602597 0.48036280E+03  0.11251322E+05                                 8.162360                            6.774751       0.244735       2.120276                    0.998843      27.381784      71.548294       0.729833       0.358301      -1.137089      -0.015585       0.018595      -0.018302       0.030391       0.005554       0.045735       0.018456      -0.002211      -0.163681      -0.077221       0.023621       0.053601              9.554016       8.899525      -4.816490      -1.464652      12.819087       1.900391       6.943435           0.051133
          261              O      14.570625      12.781569       9.070397      -0.573432      36.551775 0.61012431E+03  0.15095244E+05                                 8.731544                            7.612752       0.475740       2.177573                    0.999043      28.563811      75.464772       0.695005       0.356202      -1.144477      -0.012172      -0.009539       0.024927       0.029334       0.036533      -0.018750      -0.003664       0.040096       0.149839      -0.067008       0.008906       0.058102              9.763905       8.318940      -2.258337      -3.104624       8.542254       2.015418      12.430520           0.073018
          262              O      13.578855      17.329999      13.738699      -0.203334      35.207523 0.39756147E+03  0.88862596E+04                                 8.795829                            6.243873      -0.109754       2.093388                    0.994259      23.084856      59.024120       0.745172       0.367735      -1.129148       0.019949       0.023252       0.122170       0.125953      -0.112835       0.010359       0.007341       0.041208      -0.162835      -0.091602      -0.050292       0.141894             11.732447      18.194629      -7.785217       0.127281      10.311839       0.334070       6.690874          -0.000126
          263              O      25.327065      20.277963      17.497316      -0.565343      34.507929 0.54279518E+03  0.13070807E+05                                 8.419895                            7.164625       0.364093       2.142402                    0.999138      28.264526      74.193062       0.717228       0.354635      -1.143261       0.022072       0.010374      -0.015377       0.028831       0.044966      -0.011285       0.007845       0.055722       0.122243      -0.074597       0.029626       0.044971              9.600384       9.767700      -1.736449      -4.676779       7.527491       1.897303      11.505960           0.061128
          264              O      26.794812      15.642611      13.481308      -0.210759      33.513840 0.38465981E+03  0.85217525E+04                                 8.515457                            6.124037       0.083334       2.155140                    0.995608      23.061886      58.579933       0.756178       0.365620      -1.131509      -0.035327      -0.120284      -0.006713       0.125544      -0.020994      -0.110310       0.036255       0.081262      -0.006400      -0.096950      -0.043874       0.140824             11.260288      17.483640      -1.356588      -7.355089       6.609781       1.461695       9.687443          -0.000243

******************************************************
Auxiliary information for the entire system
The total spin magnetic moment of the unit cell is   4.995185
The total net atomic charge of the unit cell is   0.000002
Accuracy of reproducing the electrostatic potential in the unit cell:
  The inner radius (bohr) =    5.0000
  The outer radius (bohr) =   12.0000
  Valid grid points have density less than (e/(bohr^3)) =    0.0001
  The number of valid grid points were=       322538
  The rms potential error without charges in kcal/mol is=      4.19815
  The rms potential error with partial charges in kcal/mol is=      1.21195
  The RRMSE value at monopole order=      0.28869
  The rms potential error with partial charges and cloud penetration in kcal/mol is=      1.22737
  The RRMSE value at monopole order with cloud penetration is=      0.29236
  The rms potential error with partial charges and atomic dipoles in kcal/mol is=      0.37466
  The RRMSE value at dipole order=      0.08924
  The rms potential error with partial charges, atomic dipoles and cloud penetration in kcal/mol is=      0.36469
  The RRMSE value at dipole order with cloud penetration=      0.08687

******************************************************
The electron densities and ab initio electrostatic potential were computed in VASP using the PBE functional and
projector augmented wave method. See the main text of the journal article for a description of computational details.
The atomic charges, dipoles, and quadrupoles were computed with the DDEC6 method as described in
(a) T. A. Manz and N. Gabaldon Limas, RSC Adv. 6 (2016) 47771-47801 DOI: 10.1039/c6ra04656h
(b) N. Gabaldon Limas and T. A. Manz, RSC Adv. 8 (2018) 2678-2707 DOI: 10.1039/c7ra11829e.
For each atom in the material, the electron cloud parameters were fit to the spherically averaged atom-in-material
electron density using radial positions for which this density was between 10^-4 and 10^-2 electrons per cubic bohr.
The polarizabilities, dispersion coefficients, and quantum Drude oscillator (QDO) parameters were fit using the MCLF method.
The magnetic structure of the system was optimized in VASP from the default ferromagnetic initial guess using spin polarization.
The atomic spin moments (ASMs) were computed on this optimized magnetic structure using the DDEC6 partition as inputs
to the method of T. A. Manz and D. S. Sholl, J. Chem. Theory Comput. 7 (2011) 4146-4164 DOI: 10.1021/ct200539n.
The RMSE and RRMSE were computed using a uniform grid with Ewald summation.
