# Supplementary material for: A collection of forcefield precursors for metal–organic frameworks
Source: RSC Adv. 2019 Nov 13;9(63):36492–507. doi: 10.1039/c9ra07327b (PMC9075174; doi:10.1039/c9ra07327b)
Supplement: RA-009-C9RA07327B-s4277 [file RA-009-C9RA07327B-s4277.xyz]

   80
jmolscript: load "" {1 1 1} spacegroup "x,y,z" unitcell [{      4.693000     0.000000     0.000000 }, {     -1.333038    11.015635     0.000000 }, {      0.000000     0.000000    19.849000 }]
Cu     0.066583    10.308431    16.660258     0.769516
Cu     2.626860     6.215021     6.735758     0.769422
Cu     3.293379     0.707204     3.188742     0.768967
Cu     0.733102     4.800614    13.113242     0.769919
H     -0.072028     9.883228    11.643423     0.100216
H      0.647476    10.922002    13.624354     0.122878
H      1.544930     9.059258    18.840671     0.118787
H      0.983887     1.463978    18.773184     0.105551
H      2.765471     6.640225     1.718923     0.100166
H      2.045967     5.601450     3.699854     0.122943
H      1.148513     7.464194     8.916171     0.118424
H      3.042594     4.043840     8.848684     0.105282
H      3.431990     1.132407     8.205577     0.100236
H      2.712486     0.093633     6.224646     0.122924
H      1.815032     1.956377     1.008329     0.118814
H      2.376075     9.551657     1.075816     0.105552
H      0.594491     4.375410    18.130077     0.100139
H      1.313995     5.414185    16.149146     0.122887
H      2.211449     3.551441    10.932829     0.118403
H      0.317368     6.971795    11.000316     0.105279
C     -0.838774     8.404930    14.864916     0.046082
C      3.425392     7.799070    13.703750     0.093014
C     -0.292287     9.473446    12.508840     0.074859
C      0.131215    10.123369    13.648172     0.069995
C      3.645324     7.843132    16.274195     0.566765
C      2.700407     6.499225    13.578701     0.590411
C      1.312354     9.903056    19.225741     0.071208
C      1.553985     0.848204    19.197953     0.049860
C      3.532217     8.118523     4.940416     0.046061
C     -0.731949     8.724383     3.779250     0.093101
C      2.985730     7.050006     2.584340     0.074836
C      2.562228     6.400084     3.723672     0.070109
C     -0.951881     8.680320     6.349695     0.566725
C     -0.006964    10.024228     3.654201     0.590436
C      1.381089     6.620397     9.301241     0.071115
C      2.472496     4.659614     9.273453     0.049683
C      4.198736     2.610705     4.984084     0.046006
C     -0.065430     3.216565     6.145250     0.093106
C      3.652249     1.542189     7.340160     0.074894
C      3.228747     0.892266     6.200828     0.070076
C     -0.285362     3.172503     3.574805     0.566803
C      0.659555     4.516410     6.270299     0.590465
C      2.047608     1.112579     0.623259     0.071224
C      1.805977    10.167431     0.651047     0.049789
C     -0.172255     2.897112    14.908584     0.046139
C      4.091911     2.291252    16.069750     0.092998
C      0.374232     3.965629    17.264660     0.074789
C      0.797734     4.615551    16.125328     0.070018
C      4.311843     2.335315    13.499305     0.566687
C      3.366926     0.991407    16.194799     0.590403
C      1.978873     4.395238    10.547759     0.071108
C      0.887466     6.356021    10.575547     0.049757
N     -0.161361     9.554962    14.835143    -0.189585
N     -0.982285     8.349851    12.532659    -0.261036
N      0.554023    10.740244    18.590573    -0.152311
N      2.854804     6.968491     4.910643    -0.189198
N     -1.017272     8.173601     2.608159    -0.261120
N      2.139420     5.783208     8.666073    -0.152838
N      3.521323     1.460673     5.013857    -0.189266
N     -0.350753     2.665784     7.316341    -0.260885
N      2.805939     0.275391     1.258427    -0.152296
N      0.505158     4.047144    14.938357    -0.189515
N     -0.315766     2.842034    17.240841    -0.261281
N      1.220542     5.232427    11.182927    -0.152843
O     -0.544366     8.531609    17.171370    -0.545956
O      3.115448     6.753686    16.407183    -0.517575
O      1.456522     6.539982    13.701765    -0.520072
O      3.334183     5.489091    13.269056    -0.592198
O      3.237809     7.991843     7.246870    -0.545792
O     -0.422005     9.769767     6.482683    -0.517759
O      1.236921     9.983470     3.777265    -0.519887
O      0.692298     0.018727     3.344556    -0.592056
O      3.904328     2.484026     2.677630    -0.546049
O      0.244514     4.261949     3.441817    -0.517876
O      1.903440     4.475653     6.147235    -0.519969
O      0.025779     5.526544     6.579943    -0.592022
O      0.122153     3.023792    12.602130    -0.545725
O      3.781967     1.245868    13.366317    -0.517514
O      2.123041     1.032165    16.071735    -0.519959
O      4.000702    -0.018727    16.504443    -0.592247

The following XYZ coordinates are in angstroms. Other properties are in atomic units.
The sperically averaged electron density of each atom fit to a function of the form exp(a - br)
eigen_1, eigen_2 and eigen_3 are the three eigenvalues of traceless quadrupole moment tensor
  atom number  atomic symbol              X              Y              Z     net charge C6 coefficient C8 coefficient C10 coefficient fluctuating dipole atomic polarizability isotropic forcefield polarizability              a              b squared Pearson coefficient          <r^3>          <r^4>         wp_QDO          m_QDO          q_QDO       dipole_x       dipole_y       dipole_z         dipole            Qxy            Qxz            Qyz     Q(x^2-y^2)  Q(3z^2 - R^2)        eigen_1        eigen_2        eigen_3 static polarizability      alpha(xx)      alpha(xy)      alpha(xz)      alpha(yy)      alpha(yz)      alpha(zz) atomic spin moment
            1             Cu       0.066583      10.308431      16.660258       0.769516      62.851923 0.11122342E+04  0.30824134E+05                                13.521255                           11.401137       1.284543       2.323426                    0.995230      41.959809     104.085533       0.504290       0.438259      -1.127249      -0.062311       0.028181       0.004253       0.068519       0.045303      -0.003396      -0.058857      -0.058397      -0.169515      -0.084373      -0.016433       0.100805             15.635237      15.034617       4.690347       3.092531      15.139844       3.831855      16.731252           0.734099
            2             Cu       2.626860       6.215021       6.735758       0.769422      62.853654 0.11122821E+04  0.30826014E+05                                13.522017                           11.401802       1.284322       2.323341                    0.995228      41.959591     104.088389       0.504243       0.438292      -1.127220       0.062281      -0.028241       0.004496       0.068532       0.045369       0.003559       0.058737      -0.058462      -0.169316      -0.084187      -0.016633       0.100821             15.636062      15.035108       4.690317      -3.092912      15.139871      -3.832025      16.733206           0.734944
            3             Cu       3.293379       0.707204       3.188742       0.768967      62.884750 0.11129591E+04  0.30849907E+05                                13.526923                           11.405701       1.282804       2.322783                    0.995225      41.969016     104.125250       0.504122       0.438325      -1.127183       0.062338      -0.028190      -0.004310       0.068551       0.045336      -0.003457      -0.058793      -0.058380      -0.169317      -0.084266      -0.016514       0.100780             15.641959      15.041500       4.692640       3.094157      15.146127       3.833657      16.738251          -0.770918
            4             Cu       0.733102       4.800614      13.113242       0.769919      62.823311 0.11116105E+04  0.30802208E+05                                13.516932                           11.397698       1.285837       2.323907                    0.995232      41.950691     104.051567       0.504387       0.438241      -1.127273      -0.062253       0.028235      -0.004435       0.068501       0.045358       0.003496       0.058803      -0.058507      -0.169472      -0.084289      -0.016576       0.100865             15.630047      15.028925       4.688308      -3.091442      15.134319      -3.830422      16.726898           0.737745
            5              H      -0.072028       9.883228      11.643423       0.100216       1.244405 0.92140537E+01  0.92321217E+02                                 1.821457                            1.708957      -0.729713       2.522390                    0.999598       3.354191       9.035307       0.514295       1.188620      -0.732992       0.009142       0.022672      -0.043102       0.049552       0.012748      -0.002057      -0.003347      -0.015264       0.038647      -0.021300       0.006133       0.015167              1.836748       1.477425       0.078244      -0.180202       1.696377      -0.337465       2.336441           0.000683
            6              H       0.647476      10.922002      13.624354       0.122878       1.050897 0.72917054E+01  0.71136358E+02                                 1.810988                            1.653598      -1.279290       2.277334                    0.994322       3.782428      11.154880       0.446459       1.406248      -0.680813       0.024282       0.038779      -0.000923       0.045764       0.003153       0.001449      -0.003422      -0.011617       0.012432      -0.009082       0.001625       0.007457              1.898097       1.856649       0.633598       0.031305       2.403479       0.040470       1.434164           0.000744
            7              H       1.544930       9.059258      18.840671       0.118787       1.181743 0.89586305E+01  0.90881030E+02                                 1.888763                            1.785208      -1.072547       2.384751                    0.996135       3.583753      10.349756       0.452592       1.334035      -0.698450       0.013166      -0.047400      -0.017543       0.052229      -0.011602       0.005103       0.003468      -0.024127      -0.012754      -0.017389      -0.001551       0.018940              1.906664       1.600948      -0.238643      -0.090307       2.215299       0.457183       1.903744           0.000338
            8              H       0.983887       1.463978      18.773184       0.105551       1.111731 0.80394126E+01  0.80192333E+02                                 1.856325                            1.717581      -1.345243       2.229271                    0.994796       3.945048      11.680389       0.446227       1.376073      -0.686018      -0.021438       0.026491      -0.014949       0.037213      -0.000692      -0.001584       0.010124      -0.023228       0.010259      -0.013476      -0.003889       0.017366              1.919038       1.906298      -0.477829       0.415237       1.892756      -0.452024       1.958059           0.000307
            9              H       2.765471       6.640225       1.718923       0.100166       1.244738 0.92172134E+01  0.92362124E+02                                 1.821885                            1.709331      -0.730010       2.522230                    0.999597       3.354781       9.037774       0.514195       1.188731      -0.732965      -0.009142      -0.022687      -0.043095       0.049553       0.012756       0.002062       0.003342      -0.015266       0.038641      -0.021306       0.006141       0.015165              1.837191       1.477733       0.078281       0.180267       1.696767       0.337594       2.337074           0.000729
           10              H       2.045967       5.601450       3.699854       0.122943       1.050756 0.72905450E+01  0.71122798E+02                                 1.810883                            1.653510      -1.279331       2.277339                    0.994322       3.782249      11.154479       0.446450       1.406322      -0.680798      -0.024282      -0.038763      -0.000920       0.045750       0.003142      -0.001447       0.003426      -0.011624       0.012414      -0.009076       0.001616       0.007461              1.897984       1.856544       0.633544      -0.031306       2.403312      -0.040475       1.434097           0.000480
           11              H       1.148513       7.464194       8.916171       0.118424       1.182966 0.89699124E+01  0.91021254E+02                                 1.889763                            1.786089      -1.072181       2.384657                    0.996130       3.585873      10.356282       0.452587       1.333672      -0.698519      -0.013173       0.047351      -0.017480       0.052165      -0.011596      -0.005110      -0.003450      -0.024084      -0.012781      -0.017370      -0.001553       0.018923              1.907688       1.601715      -0.238854       0.090386       2.216571      -0.457575       1.904779           0.001208
           12              H       3.042594       4.043840       8.848684       0.105282       1.112243 0.80437547E+01  0.80244159E+02                                 1.856677                            1.717878      -1.344552       2.229460                    0.994798       3.945866      11.682328       0.446266       1.375806      -0.686071       0.021439      -0.026477      -0.014903       0.037186      -0.000700       0.001577      -0.010121      -0.023211       0.010245      -0.013464      -0.003893       0.017357              1.919412       1.906671      -0.477974      -0.415374       1.893111       0.452162       1.958454           0.000992
           13              H       3.431990       1.132407       8.205577       0.100236       1.244236 0.92124745E+01  0.92301185E+02                                 1.821280                            1.708802      -0.729625       2.522454                    0.999599       3.353902       9.034241       0.514324       1.188608      -0.732996      -0.009147      -0.022679       0.043108       0.049561       0.012752      -0.002064      -0.003347      -0.015264       0.038649      -0.021304       0.006133       0.015171              1.836568       1.477298       0.078231      -0.180176       1.696217      -0.337415       2.336188          -0.000773
           14              H       2.712486       0.093633       6.224646       0.122924       1.050814 0.72910203E+01  0.71128212E+02                                 1.810912                            1.653535      -1.279257       2.277362                    0.994322       3.782267      11.154397       0.446460       1.406274      -0.680807      -0.024281      -0.038761       0.000931       0.045748       0.003143       0.001446      -0.003427      -0.011628       0.012443      -0.009083       0.001617       0.007465              1.898013       1.856569       0.633555       0.031300       2.403359       0.040463       1.434112          -0.000515
           15              H       1.815032       1.956377       1.008329       0.118814       1.181629 0.89575767E+01  0.90867847E+02                                 1.888662                            1.785120      -1.072560       2.384767                    0.996136       3.583558      10.349118       0.452596       1.334060      -0.698445      -0.013164       0.047396       0.017555       0.052229      -0.011601       0.005101       0.003470      -0.024120      -0.012736      -0.017387      -0.001548       0.018935              1.906559       1.600871      -0.238625      -0.090301       2.215169       0.457145       1.903638          -0.000366
           16              H       2.376075       9.551657       1.075816       0.105552       1.111699 0.80391455E+01  0.80188974E+02                                 1.856291                            1.717555      -1.345236       2.229283                    0.994796       3.944961      11.680067       0.446230       1.376077      -0.686018       0.021444      -0.026482       0.014954       0.037212      -0.000695      -0.001576       0.010124      -0.023219       0.010254      -0.013469      -0.003893       0.017363              1.919000       1.906260      -0.477809       0.415222       1.892718      -0.452006       1.958022          -0.000317
           17              H       0.594491       4.375410      18.130077       0.100139       1.244913 0.92188444E+01  0.92382764E+02                                 1.822064                            1.709488      -0.730104       2.522160                    0.999596       3.355083       9.038865       0.514168       1.188740      -0.732962       0.009136       0.022679       0.043089       0.049543       0.012753       0.002055       0.003342      -0.015266       0.038639      -0.021303       0.006142       0.015161              1.837373       1.477861       0.078293       0.180293       1.696930       0.337643       2.337328           0.000680
           18              H       1.313995       5.414185      16.149146       0.122887       1.050855 0.72913607E+01  0.71132496E+02                                 1.810973                            1.653585      -1.279361       2.277310                    0.994321       3.782435      11.155037       0.446448       1.406293      -0.680804       0.024283       0.038780       0.000911       0.045764       0.003152      -0.001451       0.003420      -0.011610       0.012404      -0.009075       0.001624       0.007452              1.898084       1.856639       0.633596      -0.031312       2.403454      -0.040483       1.434159           0.000745
           19              H       2.211449       3.551441      10.932829       0.118403       1.183059 0.89707657E+01  0.91031949E+02                                 1.889847                            1.786161      -1.072178       2.384642                    0.996129       3.586032      10.356809       0.452583       1.333654      -0.698523       0.013176      -0.047354       0.017470       0.052166      -0.011597      -0.005112      -0.003448      -0.024090      -0.012796      -0.017372      -0.001556       0.018928              1.907775       1.601778      -0.238868       0.090391       2.216679      -0.457607       1.904867           0.001204
           20              H       0.317368       6.971795      11.000316       0.105279       1.112271 0.80439780E+01  0.80246981E+02                                 1.856708                            1.717901      -1.344569       2.229446                    0.994798       3.945941      11.682611       0.446264       1.375805      -0.686071      -0.021434       0.026484       0.014901       0.037187      -0.000697       0.001585      -0.010121      -0.023218       0.010251      -0.013470      -0.003890       0.017360              1.919447       1.906707      -0.477994      -0.415389       1.893146       0.452180       1.958488           0.001010
           21              C      -0.838774       8.404930      14.864916       0.046082      31.725458 0.42915376E+03  0.10073273E+05                                 8.900677                            7.091855      -0.028490       2.010125                    0.999129      27.139784      78.379249       0.593759       0.439479      -1.048237       0.036325       0.046795      -0.035671       0.069150      -0.054340      -0.008682      -0.004673       0.032626      -0.182589      -0.063144      -0.024141       0.087286              9.926561       6.700858       3.288984       0.695394      11.231629       1.734282      11.847197           0.000947
           22              C       3.425392       7.799070      13.703750       0.093014      32.603495 0.41481623E+03  0.96957128E+04                                 9.230939                            7.062789      -0.453064       1.878183                    0.997598      27.055274      79.066230       0.581104       0.450950      -1.037066       0.024724       0.028563      -0.028633       0.047402      -0.070732      -0.015649      -0.005494       0.073777      -0.195388      -0.072278      -0.040687       0.112965             10.669026       8.572095       5.078198       1.053641      13.526934       2.317157       9.908050           0.007831
           23              C      -0.292287       9.473446      12.508840       0.074859      25.169637 0.33620938E+03  0.74134450E+04                                 7.465101                            6.142388       0.302616       2.118825                    0.999724      25.786558      71.829363       0.660085       0.420820      -1.061247      -0.029801      -0.034849       0.003569       0.045992      -0.040197      -0.017938      -0.020838       0.027761      -0.028518      -0.054469       0.007058       0.047411              7.928048       5.567514       2.461440       0.207109       9.280459       0.574336       8.936172           0.004395
           24              C       0.131215      10.123369      13.648172       0.069995      25.724390 0.35881311E+03  0.80867291E+04                                 7.821302                            6.511266       0.061295       2.052887                    0.998353      26.211006      75.175457       0.613349       0.443092      -1.041807      -0.021424      -0.012787       0.052223       0.057877      -0.031809      -0.014319      -0.016380       0.043514      -0.113052      -0.051851      -0.005811       0.057662              8.395940       6.374276       3.098304       0.410681      10.064924       0.864716       8.748620           0.002826
           25              C       3.645324       7.843132      16.274195       0.566765      22.617658 0.25195320E+03  0.52509702E+04                                 7.409885                            5.709148      -0.155993       2.009142                    0.998846      22.827086      65.077379       0.605804       0.485125      -1.008196       0.002344      -0.015339       0.071777       0.073435      -0.077800      -0.013893       0.013590       0.106179      -0.142745      -0.071764      -0.048288       0.120052              8.241543       5.741719       3.050915       0.422067      10.791510       1.085766       8.191399           0.001602
           26              C       2.700407       6.499225      13.578701       0.590411      23.125654 0.24589284E+03  0.51325070E+04                                 7.713271                            5.724950      -0.394636       1.922569                    0.998868      23.418527      68.497538       0.587075       0.499837      -0.993102      -0.028835      -0.046684       0.000493       0.054874      -0.010255       0.009507      -0.042754       0.010278       0.289379      -0.067116      -0.041607       0.108723              9.047164      12.066481       1.608052      -0.182720      10.389031       1.422331       4.685980           0.001272
           27              C       1.312354       9.903056      19.225741       0.071208      25.007000 0.32823624E+03  0.72275629E+04                                 7.571013                            6.139232       0.243525       2.111772                    0.999321      25.713571      72.661523       0.645993       0.430599      -1.050319      -0.026625       0.033138      -0.023639       0.048640       0.020122      -0.035600      -0.010681       0.022444      -0.127633      -0.056844      -0.000670       0.057514              8.309885       6.188403      -1.617017       2.382376       7.132690       0.669084      11.608561          -0.003999
           28              C       1.553985       0.848204      19.197953       0.049860      26.130471 0.35358221E+03  0.79444834E+04                                 7.888975                            6.438643       0.058965       2.046632                    0.998483      26.417405      75.802572       0.620014       0.439673      -1.043190       0.014194      -0.038719      -0.021814       0.046653       0.011318      -0.034266      -0.012155       0.017339      -0.071788      -0.043164      -0.002024       0.045189              8.659783       6.586067      -1.931852       2.258725       7.329538       0.453848      12.063743          -0.003842
           29              C       3.532217       8.118523       4.940416       0.046061      31.724006 0.42913354E+03  0.10072601E+05                                 8.900272                            7.091604      -0.028095       2.010273                    0.999128      27.138340      78.372304       0.593785       0.439468      -1.048251      -0.036232      -0.046810      -0.035616       0.069083      -0.054374       0.008639       0.004664       0.032703      -0.182855      -0.063211      -0.024161       0.087372              9.926048       6.700474       3.288703      -0.695362      11.230843      -1.734186      11.846826          -0.001628
           30              C      -0.731949       8.724383       3.779250       0.093101      32.601763 0.41479097E+03  0.96949867E+04                                 9.230686                            7.062628      -0.452966       1.878223                    0.997599      27.054446      79.063574       0.581104       0.450956      -1.037060      -0.024636      -0.028483      -0.028682       0.047339      -0.070664       0.015693       0.005442       0.073651      -0.195394      -0.072251      -0.040633       0.112884             10.668690       8.571705       5.077948      -1.053480      13.526549      -2.316821       9.907817          -0.002727
           31              C       2.985730       7.050006       2.584340       0.074836      25.171559 0.33623677E+03  0.74142598E+04                                 7.465622                            6.142716       0.302525       2.118774                    0.999724      25.788121      71.836628       0.660050       0.420830      -1.061232       0.029892       0.034762       0.003583       0.045987      -0.040158       0.017955       0.020819       0.027638      -0.028542      -0.054423       0.007064       0.047359              7.928669       5.567899       2.461696      -0.207043       9.281176      -0.574161       8.936931           0.004047
           32              C       2.562228       6.400084       3.723672       0.070109      25.722544 0.35877988E+03  0.80858130E+04                                 7.821173                            6.511148       0.060956       2.052815                    0.998353      26.209049      75.169683       0.613327       0.443117      -1.041790       0.021393       0.012771       0.052201       0.057842      -0.031871       0.014208       0.016416       0.043623      -0.113097      -0.051858      -0.005880       0.057738              8.395840       6.374144       3.098207      -0.410736      10.064621      -0.864764       8.748756          -0.000876
           33              C      -0.951881       8.680320       6.349695       0.566725      22.616879 0.25194267E+03  0.52506588E+04                                 7.409593                            5.708948      -0.155531       2.009313                    0.998846      22.826006      65.072226       0.605832       0.485112      -1.008211      -0.002262       0.015341       0.071761       0.073417      -0.077798       0.013892      -0.013530       0.106184      -0.142557      -0.071765      -0.048250       0.120014              8.241187       5.741464       3.050707      -0.422134      10.790870      -1.085929       8.191227           0.001631
           34              C      -0.006964      10.024228       3.654201       0.590436      23.126838 0.24590512E+03  0.51328060E+04                                 7.713462                            5.725033      -0.394272       1.922676                    0.998870      23.418404      68.496529       0.587083       0.499827      -0.993111       0.028764       0.046627       0.000597       0.054789      -0.010196      -0.009413       0.042753       0.010189       0.289182      -0.067033      -0.041618       0.108651              9.047439      12.066932       1.608195       0.182767      10.389393      -1.422308       4.685991           0.001405
           35              C       1.381089       6.620397       9.301241       0.071115      25.007615 0.32823231E+03  0.72274723E+04                                 7.570883                            6.138968       0.243788       2.111803                    0.999322      25.715519      72.667589       0.646041       0.430567      -1.050336       0.026710      -0.033181      -0.023702       0.048746       0.020144       0.035703       0.010711       0.022501      -0.127990      -0.057007      -0.000644       0.057651              8.309766       6.188183      -1.617113      -2.382106       7.132962      -0.669506      11.608154           0.002810
           36              C       2.472496       4.659614       9.273453       0.049683      26.131945 0.35359107E+03  0.79446679E+04                                 7.888746                            6.438295       0.059969       2.046893                    0.998487      26.419208      75.805673       0.620097       0.439614      -1.043233      -0.014117       0.038855      -0.021858       0.046763       0.011306       0.034327       0.012258       0.017460      -0.072213      -0.043320      -0.001999       0.045319              8.659595       6.585871      -1.931820      -2.258764       7.329377      -0.453989      12.063537           0.003153
           37              C       4.198736       2.610705       4.984084       0.046006      31.725226 0.42915031E+03  0.10073065E+05                                 8.900356                            7.091630      -0.027947       2.010311                    0.999128      27.138952      78.373635       0.593800       0.439455      -1.048262      -0.036244      -0.046805       0.035614       0.069085      -0.054334      -0.008642      -0.004664       0.032669      -0.182781      -0.063187      -0.024129       0.087316              9.926182       6.700576       3.288836       0.695403      11.231139       1.734245      11.846829           0.001358
           38              C      -0.065430       3.216565       6.145250       0.093106      32.601473 0.41479210E+03  0.96949721E+04                                 9.230525                            7.062575      -0.452784       1.878285                    0.997600      27.053783      79.060206       0.581116       0.450948      -1.037070      -0.024650      -0.028461       0.028701       0.047343      -0.070670      -0.015690      -0.005403       0.073699      -0.195315      -0.072208      -0.040681       0.112889             10.668424       8.571487       5.077695       1.053559      13.525974       2.316997       9.907812           0.002524
           39              C       3.652249       1.542189       7.340160       0.074894      25.168470 0.33619295E+03  0.74129606E+04                                 7.464834                            6.142220       0.302783       2.118894                    0.999724      25.785423      71.824606       0.660100       0.420817      -1.061253       0.029846       0.034782      -0.003552       0.045969      -0.040189      -0.017948      -0.020791       0.027628      -0.028591      -0.054419       0.007023       0.047396              7.927747       5.567331       2.461333       0.207126       9.280149       0.574354       8.935762          -0.004216
           40              C       3.228747       0.892266       6.200828       0.070076      25.723062 0.35879074E+03  0.80860798E+04                                 7.821090                            6.511117       0.061223       2.052881                    0.998355      26.209456      75.169758       0.613350       0.443099      -1.041805       0.021373       0.012778      -0.052181       0.057818      -0.031857      -0.014219      -0.016433       0.043581      -0.113014      -0.051855      -0.005847       0.057702              8.395689       6.374047       3.098122       0.410629      10.064512       0.864605       8.748508           0.000590
           41              C      -0.285362       3.172503       3.574805       0.566803      22.616295 0.25193325E+03  0.52504593E+04                                 7.409653                            5.708958      -0.155851       2.009204                    0.998846      22.826417      65.075238       0.605808       0.485131      -1.008191      -0.002296       0.015330      -0.071748       0.073404      -0.077795      -0.013876       0.013568       0.106178      -0.142759      -0.071752      -0.048292       0.120043              8.241294       5.741572       3.050844       0.422120      10.791179       1.085850       8.191132          -0.001909
           42              C       0.659555       4.516410       6.270299       0.590465      23.125133 0.24588950E+03  0.51323992E+04                                 7.713114                            5.724882      -0.394311       1.922685                    0.998869      23.417471      68.493297       0.587085       0.499832      -0.993109       0.028780       0.046605      -0.000489       0.054777      -0.010194       0.009421      -0.042721       0.010209       0.289299      -0.067042      -0.041628       0.108670              9.046923      12.066206       1.607902      -0.182723      10.388663       1.422347       4.685901          -0.001714
           43              C       2.047608       1.112579       0.623259       0.071224      25.005747 0.32821736E+03  0.72270359E+04                                 7.570802                            6.139084       0.243514       2.111796                    0.999320      25.712456      72.657576       0.645997       0.430603      -1.050318       0.026621      -0.033121       0.023650       0.048631       0.020136      -0.035593      -0.010680       0.022493      -0.127526      -0.056807      -0.000714       0.057521              8.309649       6.188269      -1.616973       2.382352       7.132422       0.669012      11.608256           0.003704
           44              C       1.805977      10.167431       0.651047       0.049789      26.131586 0.35359963E+03  0.79449477E+04                                 7.889073                            6.438703       0.059174       2.046685                    0.998483      26.418094      75.804123       0.620027       0.439659      -1.043201      -0.014180       0.038716       0.021818       0.046648       0.011320      -0.034236      -0.012145       0.017362      -0.071739      -0.043125      -0.002042       0.045167              8.659907       6.586084      -1.931806       2.258751       7.329617       0.453991      12.064020           0.003589
           45              C      -0.172255       2.897112      14.908584       0.046139      31.723914 0.42913160E+03  0.10072646E+05                                 8.900528                            7.091780      -0.028611       2.010099                    0.999129      27.138946      78.377001       0.593747       0.439492      -1.048226       0.036308       0.046804       0.035670       0.069146      -0.054383       0.008678       0.004668       0.032667      -0.182657      -0.063164      -0.024179       0.087344              9.926354       6.700705       3.288825      -0.695347      11.231236      -1.734199      11.847122           0.000940
           46              C       4.091911       2.291252      16.069750       0.092998      32.603827 0.41481632E+03  0.96957592E+04                                 9.231092                            7.062842      -0.453219       1.878129                    0.997597      27.055972      79.069617       0.581093       0.450956      -1.037057       0.024703       0.028586       0.028615       0.047394      -0.070722       0.015654       0.005535       0.073727      -0.195478      -0.072324      -0.040633       0.112957             10.669273       8.572285       5.078428      -1.053552      13.527474      -2.316966       9.908060           0.007802
           47              C       0.374232       3.965629      17.264660       0.074789      25.172978 0.33625732E+03  0.74148591E+04                                 7.465937                            6.142922       0.302358       2.118701                    0.999724      25.789458      71.842098       0.660033       0.420833      -1.061225      -0.029849      -0.034832      -0.003600       0.046013      -0.040163       0.017945       0.020868       0.027775      -0.028460      -0.054474       0.007103       0.047371              7.929019       5.568115       2.461819      -0.207032       9.281543      -0.574154       8.937399           0.004384
           48              C       0.797734       4.615551      16.125328       0.070018      25.723879 0.35880194E+03  0.80864489E+04                                 7.821363                            6.511276       0.061074       2.052834                    0.998351      26.210602      75.175219       0.613330       0.443107      -1.041794      -0.021438      -0.012777      -0.052246       0.057901      -0.031821       0.014307       0.016357       0.043560      -0.113135      -0.051849      -0.005850       0.057699              8.396066       6.374348       3.098378      -0.410791      10.064997      -0.864881       8.748854           0.002823
           49              C       4.311843       2.335315      13.499305       0.566687      22.617996 0.25195902E+03  0.52510803E+04                                 7.409793                            5.709108      -0.155696       2.009245                    0.998846      22.826599      65.074236       0.605828       0.485107      -1.008214       0.002304      -0.015347      -0.071788       0.073446      -0.077801       0.013913      -0.013546       0.106184      -0.142556      -0.071770      -0.048253       0.120023              8.241404       5.741594       3.050773      -0.422082      10.791166      -1.085844       8.191451           0.001621
           50              C       3.366926       0.991407      16.194799       0.590403      23.127214 0.24590685E+03  0.51328760E+04                                 7.713611                            5.725101      -0.394625       1.922552                    0.998869      23.419439      68.500871       0.587069       0.499835      -0.993102      -0.028819      -0.046707      -0.000602       0.054886      -0.010267      -0.009496       0.042785       0.010261       0.289261      -0.067114      -0.041589       0.108703              9.047663      12.067190       1.608333       0.182763      10.389731      -1.422283       4.686068           0.001271
           51              C       1.978873       4.395238      10.547759       0.071108      25.008555 0.32824612E+03  0.72278601E+04                                 7.571050                            6.139081       0.243773       2.111778                    0.999323      25.716358      72.670635       0.646037       0.430565      -1.050336      -0.026709       0.033197       0.023697       0.048754       0.020135       0.035710       0.010711       0.022463      -0.128074      -0.057036      -0.000611       0.057647              8.309953       6.188281      -1.617143      -2.382119       7.133181      -0.669576      11.608397           0.002786
           52              C       0.887466       6.356021      10.575547       0.049757      26.130626 0.35356990E+03  0.79440940E+04                                 7.888597                            6.438191       0.059770       2.046847                    0.998487      26.418337      75.803352       0.620088       0.439626      -1.043223       0.014132      -0.038855       0.021859       0.046768       0.011309       0.034352       0.012267       0.017446      -0.072244      -0.043350      -0.001990       0.045340              8.659416       6.585809      -1.931849      -2.258727       7.329255      -0.453848      12.063185           0.003126
           53              N      -0.161361       9.554962      14.835143      -0.189585      34.451451 0.52037898E+03  0.12610921E+05                                 8.902450                            7.435248      -0.001164       2.020134                    0.999549      27.929987      77.722622       0.634420       0.398385      -1.091882      -0.048690      -0.044659      -0.119264       0.136341      -0.021570      -0.044006      -0.038838      -0.009410      -0.140035      -0.086089       0.040221       0.045868              9.753402       7.092066       3.365207      -0.448929      11.600954       0.427550      10.567185           0.061007
           54              N      -0.982285       8.349851      12.532659      -0.261036      32.696807 0.51105416E+03  0.12291088E+05                                 8.460464                            7.310326       0.351041       2.116131                    0.999503      28.496720      78.206212       0.649449       0.392137      -1.099593       0.077762       0.100663       0.202665       0.239276      -0.043683      -0.103521      -0.114586      -0.004212      -0.386837      -0.225605       0.105320       0.120286              8.846900       7.159068       3.037718      -0.917984      10.947337      -0.708125       8.434295           0.000769
           55              N       0.554023      10.740244      18.590573      -0.152311      31.729644 0.47512872E+03  0.11261574E+05                                 8.504934                            7.156081      -0.023475       2.032187                    0.999200      26.895459      74.150337       0.639363       0.404176      -1.087353       0.051558       0.031376       0.122540       0.136597      -0.003734      -0.041203      -0.028047      -0.025644      -0.212610      -0.091869       0.035954       0.055916              9.298786       7.069139      -1.976850       1.906821       8.500137       0.906566      12.327082           0.047921
           56              N       2.854804       6.968491       4.910643      -0.189198      34.439830 0.52016119E+03  0.12604179E+05                                 8.900270                            7.433541      -0.000574       2.020399                    0.999549      27.923318      77.696647       0.634519       0.398368      -1.091905       0.048553       0.044589      -0.119132       0.136154      -0.021567       0.043888       0.038851      -0.009423      -0.140079      -0.086021       0.040124       0.045898              9.750919       7.090287       3.364144       0.448887      11.597647      -0.427114      10.564823           0.060510
           57              N      -1.017272       8.173601       2.608159      -0.261120      32.702434 0.51115773E+03  0.12294227E+05                                 8.461402                            7.311024       0.351026       2.116062                    0.999505      28.499831      78.217334       0.649422       0.392132      -1.099594      -0.077782      -0.100648       0.202648       0.239262      -0.043739       0.103537       0.114558      -0.004298      -0.386920      -0.225628       0.105349       0.120279              8.847951       7.159836       3.038272       0.918131      10.948880       0.708445       8.435137          -0.003950
           58              N       2.139420       5.783208       8.666073      -0.152838      31.742579 0.47535905E+03  0.11268591E+05                                 8.507691                            7.158163      -0.024197       2.031858                    0.999200      26.902861      74.180002       0.639213       0.404215      -1.087308      -0.051542      -0.031376       0.122931       0.136942      -0.003753       0.041208       0.028049      -0.025664      -0.213184      -0.092024       0.036035       0.055989              9.302002       7.071320      -1.977525      -1.907622       8.502689      -0.907061      12.331998           0.045235
           59              N       3.521323       1.460673       5.013857      -0.189266      34.441222 0.52018558E+03  0.12604933E+05                                 8.900466                            7.433685      -0.000646       2.020374                    0.999549      27.924242      77.700012       0.634516       0.398365      -1.091906       0.048552       0.044617       0.119150       0.136179      -0.021551      -0.043892      -0.038841      -0.009451      -0.139991      -0.085998       0.040121       0.045877              9.751129       7.090459       3.364276      -0.448926      11.598070       0.427084      10.564859          -0.063416
           60              N      -0.350753       2.665784       7.316341      -0.260885      32.691672 0.51095323E+03  0.12288005E+05                                 8.459529                            7.309566       0.351138       2.116198                    0.999504      28.493811      78.195121       0.649490       0.392133      -1.099601      -0.077823      -0.100568      -0.202575       0.239180      -0.043725      -0.103527      -0.114519      -0.004301      -0.386880      -0.225585       0.105336       0.120249              8.845883       7.158238       3.037282      -0.917896      10.946023      -0.708117       8.433389           0.003892
           61              N       2.805939       0.275391       1.258427      -0.152296      31.728177 0.47509797E+03  0.11260667E+05                                 8.504688                            7.155849      -0.023598       2.032166                    0.999199      26.894609      74.147492       0.639374       0.404176      -1.087353      -0.051551      -0.031361      -0.122547       0.136597      -0.003725      -0.041221      -0.028048      -0.025654      -0.212709      -0.091906       0.035967       0.055939              9.298539       7.068925      -1.976745       1.906808       8.499879       0.906653      12.326812          -0.050284
           62              N       0.505158       4.047144      14.938357      -0.189515      34.449536 0.52034481E+03  0.12609873E+05                                 8.902184                            7.435050      -0.001105       2.020159                    0.999549      27.928766      77.718308       0.634423       0.398389      -1.091879      -0.048695      -0.044626       0.119239       0.136311      -0.021586       0.044008       0.038850      -0.009382      -0.140129      -0.086118       0.040228       0.045890              9.753112       7.091832       3.365041       0.448887      11.600422      -0.427568      10.567082           0.061266
           63              N      -0.315766       2.842034      17.240841      -0.261281      32.707901 0.51126502E+03  0.12297501E+05                                 8.462381                            7.311820       0.350960       2.116001                    0.999504      28.502962      78.229142       0.649380       0.392135      -1.099588       0.077720       0.100751      -0.202741       0.239363      -0.043698       0.103532       0.114628      -0.004204      -0.386863      -0.225649       0.105333       0.120315              8.849012       7.160699       3.038722       0.918223      10.950245       0.708456       8.436091           0.000644
           64              N       1.220542       5.232427      11.182927      -0.152843      31.743494 0.47537935E+03  0.11269190E+05                                 8.507857                            7.158330      -0.024093       2.031879                    0.999200      26.903362      74.181709       0.639204       0.404217      -1.087308       0.051550       0.031390      -0.122917       0.136936      -0.003764       0.041192       0.028049      -0.025659      -0.213103      -0.091994       0.036025       0.055969              9.302165       7.071466      -1.977605      -1.907619       8.502875      -0.906976      12.332153           0.045432
           65              O      -0.544366       8.531609      17.171370      -0.545956      38.365977 0.56206717E+03  0.13720521E+05                                 9.087170                            7.406211       0.181495       2.091402                    0.998424      28.311874      76.032429       0.685628       0.365961      -1.128767      -0.021237      -0.025505      -0.033261       0.046988      -0.004981       0.023623       0.039056      -0.024187      -0.171641      -0.077017       0.022360       0.054657             10.115510       7.286565       2.939552       2.179754      12.077200       4.406738      10.982767           0.067437
           66              O       3.115448       6.753686      16.407183      -0.517575      32.292754 0.46789143E+03  0.10843885E+05                                 7.983031                            6.661573       0.860371       2.339793                    0.998459      26.600407      68.241824       0.743064       0.355664      -1.143760       0.014786       0.028360      -0.007164       0.032775       0.010589      -0.001185       0.038184       0.025182      -0.346953      -0.124316       0.049096       0.075219              8.784920       7.415381       3.720109      -0.117529      13.499417       0.039434       5.439961           0.023369
           67              O       1.456522       6.539982      13.701765      -0.520072      41.415205 0.62887750E+03  0.15763313E+05                                 9.660781                            7.889610      -0.017445       2.049359                    0.993718      27.921554      75.587133       0.658337       0.371173      -1.126586       0.009892      -0.018606       0.011674       0.024090       0.013458      -0.001615      -0.013185       0.077929       0.020613      -0.047643       0.009372       0.038272             11.101758      18.565893       1.681948      -0.395780       8.538847       0.754187       6.200532           0.061510
           68              O       3.334183       5.489091      13.269056      -0.592198      43.382184 0.70959579E+03  0.18340846E+05                                 9.918607                            8.400635      -0.007284       2.020976                    0.995350      29.583144      81.455508       0.635409       0.372945      -1.124687       0.007676       0.010012       0.015295       0.019827      -0.070535      -0.004605      -0.009944      -0.036139       0.177378      -0.102961       0.041839       0.061122             10.967539      13.879756      -4.603183      -0.847413      12.366585       1.466165       6.656276           0.001332
           69              O       3.237809       7.991843       7.246870      -0.545792      38.358336 0.56192497E+03  0.13716172E+05                                 9.086097                            7.405366       0.181202       2.091382                    0.998421      28.308126      76.019755       0.685655       0.365970      -1.128760       0.021227       0.025448      -0.033111       0.046846      -0.004904      -0.023579      -0.039079      -0.024049      -0.171443      -0.076951       0.022349       0.054602             10.114289       7.285783       2.939166      -2.179574      12.075508      -4.406362      10.981577           0.067387
           70              O      -0.422005       9.769767       6.482683      -0.517759      32.292840 0.46790075E+03  0.10844107E+05                                 7.982803                            6.661457       0.861048       2.339987                    0.998459      26.601712      68.244202       0.743105       0.355644      -1.143780      -0.014757      -0.028468      -0.007076       0.032837       0.010555       0.001151      -0.038116       0.025268      -0.347080      -0.124327       0.049084       0.075242              8.784566       7.415089       3.719807       0.117510      13.498723      -0.039562       5.439886           0.023308
           71              O       1.236921       9.983470       3.777265      -0.519887      41.404217 0.62866530E+03  0.15756590E+05                                 9.658918                            7.888117      -0.017614       2.049402                    0.993707      27.917409      75.571383       0.658423       0.371158      -1.126603      -0.009806       0.018688       0.011975       0.024265       0.013537       0.001613       0.013318       0.077688       0.020169      -0.047554       0.009288       0.038266             11.099555      18.562057       1.681647       0.395686       8.537291      -0.753966       6.199318          -0.061935
           72              O       0.692298       0.018727       3.344556      -0.592056      43.379384 0.70952773E+03  0.18338690E+05                                 9.918285                            8.400287      -0.007477       2.020934                    0.995351      29.581692      81.451256       0.635414       0.372950      -1.124680      -0.007688      -0.009862       0.015459       0.019884      -0.070528       0.004609       0.009973      -0.036328       0.177053      -0.102926       0.041882       0.061044             10.967237      13.879744      -4.603052       0.847457      12.366112      -1.466142       6.655856           0.001005
           73              O       3.904328       2.484026       2.677630      -0.546049      38.367893 0.56209691E+03  0.13721420E+05                                 9.087360                            7.406307       0.181505       2.091393                    0.998423      28.312833      76.035334       0.685638       0.365951      -1.128775       0.021219       0.025460       0.033271       0.046962      -0.004931       0.023602       0.039093      -0.024001      -0.171627      -0.077022       0.022415       0.054607             10.115763       7.286759       2.939768       2.179834      12.077657       4.406911      10.982872          -0.070617
           74              O       0.244514       4.261949       3.441817      -0.517876      32.300854 0.46803923E+03  0.10848164E+05                                 7.984235                            6.662533       0.860618       2.339794                    0.998459      26.604631      68.255284       0.743027       0.355654      -1.143768      -0.014763      -0.028440       0.007174       0.032837       0.010540      -0.001140       0.038116       0.025292      -0.347431      -0.124435       0.049137       0.075298              8.786255       7.416454       3.720736      -0.117509      13.501546       0.039568       5.440765          -0.024376
           75              O       1.903440       4.475653       6.147235      -0.519969      41.406480 0.62872103E+03  0.15758334E+05                                 9.659272                            7.888496      -0.017500       2.049414                    0.993709      27.918456      75.575015       0.658403       0.371160      -1.126601      -0.009821       0.018661      -0.011825       0.024177       0.013531      -0.001605      -0.013316       0.077697       0.020292      -0.047574       0.009327       0.038246             11.099871      18.562501       1.681547      -0.395655       8.537407       0.754113       6.199705           0.059114
           76              O       0.025779       5.526544       6.579943      -0.592022      43.376769 0.70948868E+03  0.18337422E+05                                 9.917932                            8.400112      -0.007571       2.020924                    0.995350      29.580744      81.447972       0.635415       0.372955      -1.124677      -0.007659      -0.009903      -0.015263       0.019740      -0.070528      -0.004606      -0.009972      -0.036294       0.177194      -0.102945       0.041860       0.061085             10.966742      13.878877      -4.602780      -0.847431      12.365479       1.466168       6.655870          -0.001142
           77              O       0.122153       3.023792      12.602130      -0.545725      38.357180 0.56190776E+03  0.13715666E+05                                 9.086050                            7.405370       0.181153       2.091375                    0.998421      28.307385      76.017859       0.685637       0.365982      -1.128750      -0.021245      -0.025479       0.033108       0.046869      -0.004954      -0.023601      -0.039051      -0.024226      -0.171477      -0.076958       0.022302       0.054656             10.114211       7.285708       2.939033      -2.179531      12.075301      -4.406277      10.981623           0.067863
           78              O       3.781967       1.245868      13.366317      -0.517514      32.286405 0.46778287E+03  0.10840702E+05                                 7.981883                            6.660721       0.860813       2.339975                    0.998459      26.598211      68.233304       0.743128       0.355655      -1.143771       0.014777       0.028399       0.007057       0.032782       0.010600       0.001198      -0.038181       0.025165      -0.346617      -0.124211       0.049046       0.075166              8.783558       7.414279       3.719344       0.117529      13.497130      -0.039448       5.439264           0.023523
           79              O       2.123041       1.032165      16.071735      -0.519959      41.412210 0.62880813E+03  0.15761137E+05                                 9.660315                            7.889147      -0.017593       2.049345                    0.993715      27.920186      75.582335       0.658360       0.371170      -1.126588       0.009877      -0.018611      -0.011832       0.024164       0.013464       0.001623       0.013181       0.077901       0.020485      -0.047612       0.009329       0.038283             11.101305      18.565232       1.681993       0.395811       8.538597      -0.754025       6.200087           0.061171
           80              O       4.000702      -0.018727      16.504443      -0.592247      43.386089 0.70966214E+03  0.18343000E+05                                 9.919145                            8.400967      -0.007216       2.020971                    0.995351      29.584648      81.460773       0.635403       0.372939      -1.124690       0.007707       0.009982      -0.015492       0.019976      -0.070536       0.004609       0.009947      -0.036175       0.177260      -0.102947       0.041858       0.061089             10.968239      13.880874      -4.603543       0.847441      12.367460      -1.466155       6.656384           0.001296

******************************************************
Auxiliary information for the entire system
The total spin magnetic moment of the unit cell is   1.999814
The total net atomic charge of the unit cell is   -0.000003
Accuracy of reproducing the electrostatic potential in the unit cell:
  The inner radius (bohr) =    5.0000
  The outer radius (bohr) =   12.0000
  Valid grid points have density less than (e/(bohr^3)) =    0.0001
  The number of valid grid points were=          600
  The rms potential error without charges in kcal/mol is=      3.28101
  The rms potential error with partial charges in kcal/mol is=      0.66495
  The RRMSE value at monopole order=      0.20266
  The rms potential error with partial charges and cloud penetration in kcal/mol is=      0.67411
  The RRMSE value at monopole order with cloud penetration is=      0.20546
  The rms potential error with partial charges and atomic dipoles in kcal/mol is=      0.29423
  The RRMSE value at dipole order=      0.08968
  The rms potential error with partial charges, atomic dipoles and cloud penetration in kcal/mol is=      0.31183
  The RRMSE value at dipole order with cloud penetration=      0.09504

******************************************************
The electron densities and ab initio electrostatic potential were computed in VASP using the PBE functional and
projector augmented wave method. See the main text of the journal article for a description of computational details.
The atomic charges, dipoles, and quadrupoles were computed with the DDEC6 method as described in
(a) T. A. Manz and N. Gabaldon Limas, RSC Adv. 6 (2016) 47771-47801 DOI: 10.1039/c6ra04656h
(b) N. Gabaldon Limas and T. A. Manz, RSC Adv. 8 (2018) 2678-2707 DOI: 10.1039/c7ra11829e.
For each atom in the material, the electron cloud parameters were fit to the spherically averaged atom-in-material
electron density using radial positions for which this density was between 10^-4 and 10^-2 electrons per cubic bohr.
The polarizabilities, dispersion coefficients, and quantum Drude oscillator (QDO) parameters were fit using the MCLF method.
The magnetic structure of the system was optimized in VASP from the default ferromagnetic initial guess using spin polarization.
The atomic spin moments (ASMs) were computed on this optimized magnetic structure using the DDEC6 partition as inputs
to the method of T. A. Manz and D. S. Sholl, J. Chem. Theory Comput. 7 (2011) 4146-4164 DOI: 10.1021/ct200539n.
The RMSE and RRMSE were computed using a uniform grid with Ewald summation.
