# Supplementary material for: A collection of forcefield precursors for metal–organic frameworks
Source: RSC Adv. 2019 Nov 13;9(63):36492–507. doi: 10.1039/c9ra07327b (PMC9075174; doi:10.1039/c9ra07327b)
Supplement: RA-009-C9RA07327B-s4278 [file RA-009-C9RA07327B-s4278.xyz]

  336
jmolscript: load "" {1 1 1} spacegroup "x,y,z" unitcell [{     10.593000     0.000000     0.000000 }, {      0.000000    17.005000     0.000000 }, {      0.000000    -0.508927    23.995904 }]
Ni     3.316986     4.060112     9.068292     0.559474
Ni     8.613486     4.187925     2.929660     0.668032
Ni     7.276014    12.435961    14.927612     0.668959
Ni     1.979514    12.308148    21.066244     0.668518
H      0.184318     3.832162     9.336806     0.107199
H      9.193665     3.832603    10.999722     0.136954
H      1.476664     4.120724    13.771249     0.125587
H      3.055021     4.200257    12.105934     0.110696
H      8.433087     2.272172    12.974585     0.114375
H      6.775283     2.240487    14.548717     0.121627
H      8.294319     5.557311    16.192436     0.109656
H      9.980725     5.583895    14.618305     0.110667
H      2.306096    13.505016    18.056918     0.102204
H      3.348447    15.250952    17.037092     0.144321
H      4.560286    -0.424756    20.588486     0.125087
H      3.649288    14.723928    21.601113     0.099356
H      6.528466    -0.055031    18.630420     0.118998
H      7.461709     1.903357    17.776166     0.118961
H      3.882334     2.979120    16.283620     0.129879
H      2.959684     1.012534    17.123477     0.114450
H      3.002056     9.551660    21.730691     0.103703
H      3.902461     7.760832    20.778053     0.121503
H      3.994620     9.694698    17.231459     0.138985
H      3.011590    11.472910    18.217690     0.100967
H      4.825111     6.059947    19.914201     0.104400
H      5.686322     4.234223    18.923170     0.121940
H      5.767888     6.213392    15.405370     0.127897
H      4.861128     8.076222    16.410799     0.125932
H      6.140762     6.074750    12.401083     0.102109
H      4.726597     6.709222    12.713030     0.108252
H      6.311309     7.839792    10.560597     0.099796
H      3.546536     8.005960    11.465243     0.112274
H      3.933181     8.610705    10.051884     0.093058
H      5.878056    16.338935     9.756735     0.096202
H      4.419400    16.381290    10.325437     0.087386
H      6.547533     0.925219    11.218085     0.080182
H      5.122775     1.941347    12.777819     0.095816
H      3.915173     1.065616    12.295501     0.095642
H      5.480818     4.415875     2.661146     0.110119
H      3.897165     4.415433     0.998230     0.139828
H      6.773164     3.618385    22.222607     0.128285
H      8.351521     3.538853    23.887922     0.113973
H      3.136587     5.466937    23.019271     0.114694
H      1.478783     5.498622    21.445139     0.122263
H      2.997819     2.181798    19.801420     0.110103
H      4.684225     2.155215    21.375551     0.110752
H      7.602596    11.239094    17.936938     0.102305
H      8.644947     9.493157    18.956764     0.144467
H      9.856786     8.163865    15.405370     0.125354
H      8.945788    10.020182    14.392743     0.099295
H      1.231966     7.794140    17.363436     0.119049
H      2.165209     5.835752    18.217690     0.118999
H      9.178834     4.759990    19.710236     0.129653
H      8.256184     6.726575    18.870379     0.114467
H      8.298556    15.192450    14.263165     0.103622
H      9.198961    -0.021722    15.215803     0.121750
H      9.291120    15.049412    18.762397     0.139108
H      8.308090    13.271200    17.776166     0.101078
H     10.121612     1.679162    16.079655     0.104809
H      0.389822     3.504886    17.070686     0.122293
H      0.471388     1.525718    20.588486     0.128021
H     10.157628    -0.337112    19.583057     0.126080
H      0.844262     1.664359    23.592773     0.101148
H     10.023097     1.029887    23.280826     0.107289
H      1.014809     0.408244     1.437355     0.098282
H      8.843036     0.242076     0.532709     0.111335
H      9.229681    16.642332     1.946068     0.092493
H      0.581556     8.914101     2.241217     0.095663
H      9.715900     8.871747     1.672515     0.086804
H      1.251033     7.322818     0.779867     0.078254
H     10.419275     5.797763    23.216037     0.094902
H      9.211673     6.673494    23.698355     0.094666
H     10.408682    12.663911    14.659098     0.110269
H      1.399335    12.663470    12.996182     0.139866
H      9.116336    12.375349    10.224655     0.128200
H      7.537979    12.295816    11.889970     0.113858
H      2.159913    14.223901    11.021319     0.114755
H      3.817717    14.255586     9.447187     0.122103
H      2.298681    10.938762     7.803468     0.110060
H      0.612275    10.912178     9.377599     0.110801
H      8.286904     2.991057     5.938986     0.102322
H      7.244553     1.245121     6.958812     0.144205
H      6.032713    -0.084171     3.407418     0.125053
H      6.943711     1.772145     2.394791     0.099432
H      4.064534    16.551104     5.365484     0.119209
H      3.131291    14.592716     6.219738     0.118965
H      6.710665    13.516953     7.712284     0.129609
H      7.633316    15.483539     6.872427     0.114484
H      7.590944     6.944413     2.265213     0.103822
H      6.690539     8.735241     3.217851     0.121510
H      6.598380     6.801375     6.764445     0.139083
H      7.581410     5.023163     5.778214     0.101286
H      5.767888    10.436126     4.081703     0.104589
H      4.906678    12.261850     5.072734     0.122037
H      4.825111    10.282681     8.590534     0.127799
H      5.731872     8.419851     7.585105     0.125814
H      4.452238    10.421323    11.594821     0.101740
H      5.866403     9.786851    11.282874     0.107422
H      4.281691     8.656281    13.435307     0.098675
H      7.046464     8.490113    12.530661     0.111532
H      6.659819     7.885368    13.944020     0.093485
H      4.714944     0.157138    14.239169     0.096631
H      6.173600     0.114783    13.670467     0.087311
H      4.045467    15.570854    12.777819     0.078356
H      5.470225    14.554726    11.218085     0.095518
H      6.677827    15.430457    11.700403     0.095099
H      5.112182    12.080198    21.334758     0.110155
H      6.695835    12.080640    22.997674     0.139878
H      3.819836    12.877688     1.773297     0.128155
H      2.241479    12.957220     0.107982     0.113972
H      7.456413    11.029136     0.976633     0.114804
H      9.114217    10.997451     2.550765     0.122290
H      7.595181    14.314275     4.194484     0.110031
H      5.908775    14.340858     2.620353     0.110774
H      2.990404     5.256979     6.058966     0.103690
H      1.948053     7.002916     5.039140     0.145044
H      0.736213     8.332208     8.590534     0.125636
H      1.647211     6.475891     9.603161     0.101352
H      9.361034     8.701933     6.632468     0.119068
H      8.427791    10.660321     5.778214     0.118909
H      1.414165    11.736083     4.285668     0.129731
H      2.336816     9.769498     5.125525     0.114489
H      2.294444     1.303623     9.732739     0.105012
H      1.394039    16.517795     8.780101     0.122142
H      1.301880     1.446661     5.233507     0.139768
H      2.284910     3.224873     6.219738     0.102544
H      0.471388    14.816911     7.916249     0.104429
H     10.203178    12.991187     6.925218     0.121905
H     10.121612    14.970355     3.407418     0.128149
H      0.435372    16.833185     4.412847     0.126170
H      9.748738    14.831714     0.403131     0.101090
H      0.569903    15.466186     0.715078     0.107217
H      9.578191    16.087829    22.558549     0.098368
H      1.749964    16.253997    23.463195     0.111287
H      1.363319    -0.146259    22.049836     0.092645
H     10.011444     7.581972    21.754687     0.095847
H      0.877100     7.624326    22.323389     0.086907
H      9.341967     9.173255    23.216037     0.078208
H      0.173725    10.698310     0.779867     0.094810
H      1.381327     9.822579     0.297549     0.094697
C      0.443847     3.911440    10.225135     0.055406
C     10.093010     3.901636    11.224564    -0.185399
C     10.451054     3.992832    12.553217     0.115160
C      1.212898     4.084530    12.880041    -0.207361
C      2.155675     4.120495    11.881812     0.099593
C      9.372686     3.938364    13.597999     0.041683
C      8.406605     2.941268    13.618395    -0.126091
C      7.411922     2.917950    14.565514    -0.189148
C      7.349423     3.898214    15.547186     0.200291
C      8.321861     4.892949    15.541907    -0.187973
C      9.332433     4.917158    14.592869    -0.134358
C      2.793374    14.106404    18.573790     0.086006
C      3.389760    15.170445    17.962614    -0.159655
C      4.033814    16.103567    18.681531     0.122721
C      4.123855    15.939854    20.074493    -0.193676
C      3.566663    14.833922    20.680390     0.085927
C      4.654564     0.285062    17.965253     0.069372
C      5.998816     0.548053    18.161300    -0.127250
C      6.558126     1.727188    17.647788    -0.177897
C      5.767888     2.640849    16.943028     0.187552
C      4.415162     2.375097    16.748901    -0.174280
C      3.862208     1.194039    17.256894    -0.121196
C      3.194849     9.563306    20.820766     0.090269
C      3.736151     8.515428    20.260942    -0.195011
C      4.082542     8.496682    18.867739     0.109168
C      3.786997     9.658156    18.136584    -0.178022
C      3.207560    10.718322    18.726403     0.085804
C      4.730834     7.300793    18.270961     0.021922
C      5.013667     6.086228    19.003796    -0.118553
C      5.532724     5.004531    18.426935    -0.192966
C      5.840980     5.042531    17.076205     0.198939
C      5.575096     6.201601    16.314095    -0.192033
C      5.030616     7.313243    16.914233    -0.105534
C      5.165147     6.251121     9.930225     0.606892
C      5.602638     6.879286    12.335574    -0.212825
C      5.495648     7.377563    10.842789    -0.114031
C      4.267920     8.370333    10.930134    -0.220113
C      5.240357     1.946141    10.010131     0.604877
C      5.354761    16.479863    10.560597    -0.192104
C      5.585689     0.849924    11.047954    -0.104409
C      4.875958     1.070114    12.428199    -0.212513
C      5.740347     4.336597     1.772817     0.060005
C      4.796510     4.346400     0.773388    -0.182557
C      5.154554     3.746277    23.440639     0.119799
C      6.509398     3.654580    23.113815    -0.204746
C      7.452175     4.127541     0.116140     0.105638
C      4.076186     3.800745    22.395857     0.039081
C      3.110105     4.797841    22.375461    -0.124697
C      2.115422     4.821159    21.428342    -0.187851
C      2.052923     3.840895    20.446670     0.201410
C      3.025361     2.846161    20.451949    -0.186967
C      4.035933     2.821952    21.400987    -0.133542
C      8.089874    10.637706    17.420066     0.086120
C      8.686260     9.573664    18.031242    -0.159417
C      9.330314     8.640543    17.312325     0.122830
C      9.420355     8.804256    15.919363    -0.193413
C      8.863163     9.910187    15.313466     0.085668
C      9.951064     7.454047    18.028603     0.069669
C      0.702316     7.191056    17.832556    -0.126683
C      1.261626     6.011922    18.346068    -0.177537
C      0.471388     5.098261    19.050828     0.187221
C      9.711662     5.364013    19.244955    -0.174137
C      9.158708     6.545071    18.736962    -0.120839
C      8.491349    15.180804    15.173090     0.090081
C      9.032651    16.228682    15.732914    -0.194731
C      9.379042    16.247428    17.126117     0.109294
C      9.083498    15.085954    17.857272    -0.177727
C      8.504060    14.025788    17.267453     0.085987
C     10.027334     0.438316    17.722895     0.022116
C     10.310167     1.652881    16.990060    -0.117986
C      0.236224     2.734578    17.566921    -0.192343
C      0.544480     2.696578    18.917651     0.198416
C      0.278596     1.537508    19.679761    -0.192080
C     10.327116     0.425866    19.079623    -0.105329
C     10.461647     1.996916     2.067727     0.612546
C      0.306138     0.859824    23.658282    -0.212032
C      0.199148     0.870473     1.155163    -0.117157
C      9.564420    16.882703     1.067818    -0.219434
C     10.536857     6.301896     1.987821     0.610701
C      0.058261     8.773174     1.437355    -0.191774
C      0.289189     7.398113     0.949998    -0.108454
C     10.172458     6.668996    23.565657    -0.211258
C     10.149153    12.584633    13.770769     0.060544
C      0.499990    12.594437    12.771340    -0.182397
C      0.141946    12.503241    11.442687     0.119714
C      9.380101    12.411543    11.115863    -0.204912
C      8.437324    12.375578    12.114092     0.105405
C      1.220314    12.557709    10.397905     0.039219
C      2.186395    13.554805    10.377509    -0.124730
C      3.181078    13.578123     9.430390    -0.188129
C      3.243577    12.597859     8.448718     0.201400
C      2.271139    11.603124     8.453997    -0.187155
C      1.260567    11.578915     9.403035    -0.133570
C      7.799626     2.389669     5.422114     0.086443
C      7.203240     1.325628     6.033290    -0.159238
C      6.559186     0.392506     5.314373     0.122421
C      6.469145     0.556219     3.921411    -0.193671
C      7.026337     1.662151     3.315514     0.086170
C      5.938436    16.211011     6.030651     0.069764
C      4.594184    15.948020     5.834604    -0.126873
C      4.034874    14.768885     6.348116    -0.177921
C      4.825111    13.855224     7.052876     0.187112
C      6.177838    14.120976     7.247003    -0.174438
C      6.730792    15.302034     6.739010    -0.121194
C      7.398151     6.932767     3.175138     0.090487
C      6.856849     7.980645     3.734962    -0.194882
C      6.510458     7.999391     5.128165     0.108709
C      6.806002     6.837917     5.859320    -0.177308
C      7.385440     5.777751     5.269501     0.086411
C      5.862166     9.195280     5.724943     0.022604
C      5.579333    10.409845     4.992108    -0.118370
C      5.060276    11.491542     5.568969    -0.192627
C      4.752020    11.453542     6.919699     0.198373
C      5.017904    10.294472     7.681809    -0.192275
C      5.562384     9.182830     7.081671    -0.105709
C      5.427853    10.244952    14.065679     0.612339
C      4.990362     9.616787    11.660330    -0.211621
C      5.097352     9.118510    13.153115    -0.117354
C      6.325080     8.125740    13.065770    -0.218647
C      5.352643    14.549932    13.985773     0.610496
C      5.238238     0.016210    13.435307    -0.191167
C      5.007311    15.646149    12.947950    -0.108707
C      5.717042    15.425959    11.567705    -0.210642
C      4.852653    12.159476    22.223087     0.060317
C      5.796490    12.149673    23.222516    -0.182444
C      5.438446    12.749796     0.555265     0.119646
C      4.083601    12.841493     0.882089    -0.204911
C      3.140824    12.368532    23.879764     0.105676
C      6.516814    12.695328     1.600047     0.039293
C      7.482895    11.698232     1.620443    -0.124559
C      8.477578    11.674914     2.567562    -0.187811
C      8.540077    12.655178     3.549234     0.201244
C      7.567639    13.649912     3.543955    -0.187159
C      6.557067    13.674121     2.594917    -0.133565
C      2.503126     5.858367     6.575838     0.083802
C      1.906740     6.922409     5.964662    -0.159459
C      1.262686     7.855530     6.683579     0.122493
C      1.172645     7.691817     8.076541    -0.193797
C      1.729837     6.585886     8.682438     0.084500
C      0.641936     9.042026     5.967301     0.069707
C      9.890684     9.305017     6.163348    -0.126937
C      9.331374    10.484151     5.649836    -0.177841
C     10.121612    11.397812     4.945076     0.187350
C      0.881338    11.132060     4.750949    -0.174082
C      1.434292     9.951002     5.258942    -0.120973
C      2.101651     1.315269     8.822814     0.087613
C      1.560349     0.267391     8.262990    -0.194732
C      1.213958     0.248645     6.869787     0.108078
C      1.509502     1.410119     6.138632    -0.177550
C      2.088940     2.470285     6.728451     0.083330
C      0.565666    16.057757     6.273009     0.022421
C      0.282833    14.843192     7.005844    -0.118807
C     10.356776    13.761495     6.428983    -0.192855
C     10.048520    13.799495     5.078253     0.198245
C     10.314404    14.958565     4.316143    -0.191747
C      0.265884    16.070207     4.916281    -0.105317
C      0.131353    14.499157    21.928177     0.612482
C     10.286862    15.636249     0.337622    -0.212100
C     10.393852    15.625600    22.840741    -0.117107
C      1.028580    -0.386630    22.928086    -0.219371
C      0.056143    10.194177    22.008083     0.610624
C     10.534738     7.722899    22.558549    -0.191747
C     10.303811     9.097960    23.045906    -0.108395
C      0.420542     9.827077     0.430247    -0.211324
N      1.792336     4.041074    10.551239    -0.208571
N      2.890830    13.892741    19.940596    -0.240642
N      2.900363    10.707314    20.063215    -0.260033
N      6.315547     3.862858    16.492625    -0.170163
N      7.088836     4.206963     1.446713    -0.201952
N      8.187330    10.851369    16.053260    -0.240857
N      8.196863    14.036795    15.930641    -0.260142
N      1.019047     3.876251    19.501231    -0.169669
N      8.800664    12.454999    13.444665    -0.201749
N      7.702170     2.603332     4.055308    -0.240502
N      7.692637     5.788759     3.932689    -0.259626
N      4.277453    12.633215     7.503279    -0.169812
N      3.504164    12.289110    22.549191    -0.201731
N      2.405670     5.644704     7.942644    -0.214719
N      2.396137     2.459278     8.065263    -0.229463
N      9.573953    12.619822     4.494673    -0.169748
O      4.196947     5.520981    10.176183    -0.512761
O      5.959622     6.110888     8.949272    -0.646524
O      4.265483     2.653211    10.250570    -0.508812
O      5.970956     2.007247     8.989106    -0.639947
O      9.493447     2.727055     1.821769    -0.551093
O      0.663122     2.137148     3.048680    -0.653959
O      9.561983     5.594826     1.747382    -0.545890
O      0.674456     6.240789     3.008846    -0.648878
O      6.396053    10.975092    13.819721    -0.551530
O      4.633378    10.385185    15.046632    -0.653129
O      6.327517    13.842862    13.745334    -0.546310
O      4.622044    14.488826    15.006798    -0.648017
O      1.099553    13.769018    22.174135    -0.551252
O      9.929878    14.358925    20.947224    -0.653653
O      1.031017    10.901247    22.248522    -0.546000
O      9.918544    10.255284    20.987058    -0.648560

The following XYZ coordinates are in angstroms. Other properties are in atomic units.
The sperically averaged electron density of each atom fit to a function of the form exp(a - br)
eigen_1, eigen_2 and eigen_3 are the three eigenvalues of traceless quadrupole moment tensor
  atom number  atomic symbol              X              Y              Z     net charge C6 coefficient C8 coefficient C10 coefficient fluctuating dipole atomic polarizability isotropic forcefield polarizability              a              b squared Pearson coefficient          <r^3>          <r^4>         wp_QDO          m_QDO          q_QDO       dipole_x       dipole_y       dipole_z         dipole            Qxy            Qxz            Qyz     Q(x^2-y^2)  Q(3z^2 - R^2)        eigen_1        eigen_2        eigen_3 static polarizability      alpha(xx)      alpha(xy)      alpha(xz)      alpha(yy)      alpha(yz)      alpha(zz) atomic spin moment
            1             Ni       3.316986       4.060112       9.068292       0.559474     146.551916 0.28549647E+04  0.99724678E+05                                20.727863                           15.972617       0.614132       2.010285                    0.994569      52.052703     142.965392       0.523265       0.335106      -1.210601       0.132248       0.009260       0.055023       0.143537      -0.003547       0.025180      -0.004452      -0.029960       0.048257      -0.035385       0.005619       0.029767             26.201356      21.146128       1.619428       4.633355      38.736831       0.212274      18.721110          -0.009218
            2             Ni       8.613486       4.187925       2.929660       0.668032     133.203260 0.25325780E+04  0.85723298E+05                                19.484426                           15.037599       0.705058       2.063470                    0.993243      49.360573     132.797782       0.540436       0.334831      -1.212681       0.172052      -0.008472      -0.015445       0.172952       0.008830       0.097439      -0.005187       0.087959       0.155764      -0.077479      -0.056408       0.133887             24.622978      19.880423      -1.520381      -4.398845      36.364081       0.214901      17.624430           1.855227
            3             Ni       7.276014      12.435961      14.927612       0.668959     133.097259 0.25298729E+04  0.85606658E+05                                19.473236                           15.028365       0.705569       2.063870                    0.993230      49.340534     132.713299       0.540681       0.334777      -1.212761      -0.172119      -0.008449      -0.015377       0.173011      -0.008893      -0.097559      -0.005196       0.087695       0.156082      -0.077547      -0.056443       0.133991             24.610347      19.866862       1.520111       4.398138      36.349954       0.216263      17.614226          -1.940592
            4             Ni       1.979514      12.308148      21.066244       0.668518     133.170737 0.25313541E+04  0.85670709E+05                                19.481402                           15.033520       0.705143       2.063619                    0.993238      49.350584     132.758166       0.540539       0.334811      -1.212710      -0.172107       0.008443       0.015310       0.172993       0.008887       0.097704      -0.005206       0.087882       0.156184      -0.077650      -0.056535       0.134185             24.623158      19.876224      -1.521456      -4.400715      36.370858       0.216863      17.622391           1.855805
            5              H       0.184318       3.832162       9.336806       0.107199       1.116659 0.81098878E+01  0.79495907E+02                                 1.753087                            1.647579      -0.973228       2.424855                    0.997905       3.380264       9.304984       0.497814       1.255188      -0.715888      -0.022028      -0.005305      -0.044830       0.050231       0.003520       0.011242       0.002793       0.028566       0.033603      -0.020385      -0.001341       0.021726              1.800405       1.526618       0.016429       0.136990       1.446605       0.101408       2.427992           0.000059
            6              H       9.193665       3.832603      10.999722       0.136954       0.978018 0.69596142E+01  0.65689895E+02                                 1.604715                            1.526756      -0.856356       2.490038                    0.999426       3.207956       8.677781       0.516663       1.255988      -0.715459      -0.036111      -0.001368      -0.012036       0.038089       0.000022       0.003386       0.001770       0.027890       0.020175      -0.017439       0.004860       0.012579              1.625681       2.158865       0.069728       0.088700       1.258612      -0.006980       1.459567           0.000097
            7              H       1.476664       4.120724      13.771249       0.125587       1.008529 0.71755122E+01  0.67821907E+02                                 1.594343                            1.516433      -0.864352       2.472823                    0.999318       3.209282       8.511915       0.539218       1.201780      -0.727928       0.011651      -0.000449       0.032591       0.034614       0.001206       0.003398      -0.001010       0.024830       0.025748      -0.016820       0.005061       0.011759              1.615964       1.491751      -0.010613       0.116525       1.239144       0.006517       2.116996           0.000105
            8              H       3.055021       4.200257      12.105934       0.110696       1.094354 0.77386166E+01  0.75392883E+02                                 1.757619                            1.627706      -1.084035       2.372850                    0.997173       3.490090       9.754192       0.489688       1.283866      -0.707892       0.047746       0.002841       0.014083       0.049860       0.001979       0.009380       0.002249       0.033674       0.030741      -0.022173       0.001576       0.020597              1.826755       2.501898       0.100236       0.101928       1.466851      -0.002260       1.511515           0.000044
            9              H       8.433087       2.272172      12.974585       0.114375       1.110612 0.81822814E+01  0.80173002E+02                                 1.726875                            1.640451      -0.860675       2.471286                    0.999156       3.358558       9.164367       0.506838       1.233342      -0.720929      -0.002355      -0.026760      -0.025045       0.036727       0.005692      -0.006840       0.009028      -0.005081      -0.007354      -0.014757       0.004492       0.010265              1.748624       1.515843       0.090108      -0.057605       1.824915       0.414705       1.905113           0.000020
           10              H       6.775283       2.240487      14.548717       0.121627       0.942577 0.66701268E+01  0.63409690E+02                                 1.658655                            1.561296      -1.265499       2.282632                    0.994437       3.678420      10.583171       0.470129       1.370464      -0.687691      -0.024186      -0.024450      -0.005790       0.034876       0.007781      -0.005247       0.008681       0.002536      -0.009974      -0.014936       0.005014       0.009921              1.709483       1.794065       0.497364       0.020698       1.850836       0.121798       1.483547           0.000009
           11              H       8.294319       5.557311      16.192436       0.109656       0.988150 0.72869946E+01  0.71191758E+02                                 1.738967                            1.653448      -1.350053       2.229487                    0.993319       3.951456      11.722254       0.445616       1.406903      -0.679654       0.001883       0.024490       0.020108       0.031744       0.007820      -0.007659       0.006023      -0.005709      -0.006544      -0.014763       0.005298       0.009465              1.779463       1.561925       0.022441      -0.038757       1.892062       0.475056       1.884402           0.000003
           12              H       9.980725       5.583895      14.618305       0.110667       1.126482 0.84040921E+01  0.83104594E+02                                 1.752079                            1.668615      -0.996080       2.403398                    0.997808       3.481773       9.621800       0.498562       1.242376      -0.717833       0.023614       0.026433       0.001208       0.035465       0.009791      -0.007490       0.005661      -0.003279      -0.005728      -0.015462       0.004548       0.010914              1.771466       1.910840       0.404794      -0.077207       1.896407       0.080276       1.507152           0.000014
           13              H       2.306096      13.505016      18.056918       0.102204       1.063432 0.74958418E+01  0.71842782E+02                                 1.681039                            1.570636      -0.747051       2.528265                    0.999703       3.269593       8.818498       0.517823       1.234132      -0.720942      -0.024393      -0.025612      -0.033720       0.048867       0.012536       0.006679       0.004269      -0.008040       0.039795      -0.020062       0.001892       0.018170              1.726974       1.580993       0.317487       0.227235       2.010736       0.272163       1.589194           0.000314
           14              H       3.348447      15.250952      17.037092       0.144321       1.093575 0.79592574E+01  0.78411501E+02                                 1.784750                            1.674044      -1.203285       2.329708                    0.995743       3.505295       9.984801       0.470876       1.320361      -0.700061       0.003282      -0.002426      -0.036602       0.036828       0.009288       0.005433       0.000586      -0.007832       0.012645      -0.013234       0.002952       0.010282              1.824367       1.442133       0.059393      -0.100096       1.548240      -0.079049       2.482728           0.000307
           15              H       4.560286      -0.424756      20.588486       0.125087       1.051086 0.77502795E+01  0.74860446E+02                                 1.657527                            1.591894      -0.881915       2.466544                    0.999117       3.282756       8.871617       0.517165       1.226146      -0.722532       0.014334       0.023657       0.021232       0.034870       0.008842       0.005125       0.000979      -0.012376       0.032260      -0.016788       0.004029       0.012758              1.659562       1.503825       0.279806       0.114778       1.887975       0.236272       1.586887           0.000252
           16              H       3.649288      14.723928      21.601113       0.099356       1.251032 0.93401875E+01  0.95057659E+02                                 1.898502                            1.772063      -1.127172       2.341651                    0.996457       3.633094      10.264769       0.477354       1.260764      -0.713505       0.003852       0.002849       0.048786       0.049021       0.010844       0.010186       0.007127      -0.006974       0.053570      -0.020816      -0.003679       0.024495              1.958775       1.536388      -0.019935      -0.008250       1.720163      -0.372412       2.619774           0.000129
           17              H       6.528466      -0.055031      18.630420       0.118998       1.076979 0.80545506E+01  0.79333243E+02                                 1.747559                            1.671261      -1.000682       2.409688                    0.997740       3.490601       9.838812       0.478205       1.300405      -0.704977       0.023637      -0.025313       0.016385       0.038313       0.000710       0.009469      -0.010215       0.002060      -0.023979      -0.017417       0.004713       0.012704              1.764490       1.877755      -0.326485       0.175039       1.850649      -0.312002       1.565067           0.000001
           18              H       7.461709       1.903357      17.776166       0.118961       1.033132 0.76290552E+01  0.74834836E+02                                 1.752014                            1.663889      -1.222177       2.301272                    0.995355       3.701284      10.738299       0.458843       1.360847      -0.690447       0.034275       0.006133       0.006868       0.035491       0.006650       0.007013      -0.005616      -0.000637      -0.021283      -0.014287       0.004030       0.010257              1.796680       2.470169       0.128771       0.093417       1.535701      -0.039744       1.384169           0.000012
           19              H       3.882334       2.979120      16.283620       0.129879       0.922408 0.66615103E+01  0.61931521E+02                                 1.515770                            1.472459      -0.825480       2.497143                    0.999672       3.145933       8.330931       0.539787       1.220520      -0.723629      -0.021468       0.021070      -0.018630       0.035382      -0.000430       0.005443      -0.010308       0.004894      -0.018210      -0.014461       0.003645       0.010816              1.522785       1.562751      -0.209006       0.167434       1.576250      -0.212485       1.429355           0.000024
           20              H       2.959684       1.012534      17.123477       0.114450       1.075396 0.79125761E+01  0.77695257E+02                                 1.749680                            1.657144      -1.021020       2.394240                    0.997305       3.559160      10.061441       0.479287       1.301469      -0.703870      -0.036185      -0.007690      -0.008368       0.037928       0.005265       0.005663      -0.007853       0.005698      -0.019447      -0.014456       0.005140       0.009316              1.787770       2.403191       0.171712       0.043533       1.534006      -0.010701       1.426114           0.000017
           21              H       3.002056       9.551660      21.730691       0.103703       1.192010 0.87236425E+01  0.87515918E+02                                 1.861150                            1.729241      -1.040509       2.384698                    0.997438       3.576270      10.120695       0.474977       1.285418      -0.708145      -0.009521      -0.008191       0.046179       0.047857      -0.004574       0.001379      -0.009994      -0.016475       0.047566      -0.017399      -0.003631       0.021030              1.933130       1.643063      -0.044173      -0.416288       1.606869       0.191346       2.549459           0.000018
           22              H       3.902461       7.760832      20.778053       0.121503       1.055695 0.77534225E+01  0.75259990E+02                                 1.689371                            1.611169      -0.986731       2.415761                    0.997947       3.399115       9.354706       0.502592       1.255509      -0.714819       0.004247      -0.024333       0.020100       0.031845      -0.007717      -0.002727      -0.003188      -0.009766       0.032021      -0.015070       0.003523       0.011548              1.705638       1.412029      -0.184080      -0.032602       2.111437      -0.218979       1.593450           0.000275
           23              H       3.994620       9.694698      17.231459       0.138985       1.008438 0.70590254E+01  0.67989837E+02                                 1.726485                            1.600174      -1.363505       2.245991                    0.993805       3.661570      10.565968       0.467505       1.360257      -0.689731       0.006609       0.005557      -0.034981       0.036031      -0.009776      -0.001188      -0.001578      -0.012725       0.005749      -0.012841       0.002058       0.010783              1.786241       1.473023      -0.081736      -0.367133       1.552562       0.050594       2.333138           0.000315
           24              H       3.011590      11.472910      18.217690       0.100967       1.117181 0.77670885E+01  0.75691607E+02                                 1.782873                            1.629884      -0.960681       2.424416                    0.997897       3.484830       9.720644       0.490039       1.282586      -0.708519      -0.006352       0.029818      -0.033573       0.045350      -0.008262      -0.000908      -0.007397      -0.008564       0.037636      -0.016364       0.000479       0.015885              1.865035       1.405181      -0.253794       0.059620       2.536191      -0.384612       1.653732           0.000184
           25              H       4.825111       6.059947      19.914201       0.104400       1.140741 0.85112778E+01  0.85016428E+02                                 1.808505                            1.709052      -1.157416       2.324601                    0.995191       3.668617      10.421677       0.476487       1.286906      -0.706646      -0.004322      -0.005304       0.034460       0.035133      -0.006780       0.000100       0.000168      -0.015264       0.022442      -0.013950       0.006454       0.007496              1.846493       1.582839      -0.084292      -0.316494       1.624960       0.055216       2.331679           0.000016
           26              H       5.686322       4.234223      18.923170       0.121940       1.028389 0.76938586E+01  0.75319607E+02                                 1.720824                            1.651009      -1.231270       2.296414                    0.995922       3.623042      10.360550       0.470930       1.328575      -0.697467       0.004154      -0.023782       0.021709       0.032467      -0.007194      -0.001475      -0.005055      -0.008536       0.022559      -0.012854       0.002405       0.010449              1.743821       1.440195      -0.131299      -0.019446       2.100172      -0.284696       1.691095           0.000024
           27              H       5.767888       6.213392      15.405370       0.127897       0.941861 0.66898818E+01  0.63403792E+02                                 1.641631                            1.552863      -1.061567       2.386860                    0.996800       3.507994       9.953478       0.478113       1.351696      -0.692686       0.003664       0.005199      -0.037049       0.037591      -0.006894      -0.000873      -0.001017      -0.018541       0.032486      -0.017015       0.006040       0.010975              1.683930       1.364068      -0.063712      -0.202027       1.452403      -0.086742       2.235318           0.000029
           28              H       4.861128       8.076222      16.410799       0.125932       0.970576 0.68792217E+01  0.65906418E+02                                 1.697708                            1.592545      -1.127501       2.353477                    0.996549       3.610848      10.430327       0.462426       1.382532      -0.686161      -0.004405       0.029875      -0.021405       0.037015      -0.002983      -0.004560       0.001014      -0.009226       0.018583      -0.009672       0.001578       0.008094              1.741840       1.381255      -0.184218      -0.042735       2.101488      -0.327754       1.742777           0.000057
           29              H       6.140762       6.074750      12.401083       0.102109       0.993930 0.73738643E+01  0.70173160E+02                                 1.578229                            1.534207      -0.569145       2.586504                    0.999996       3.326371       8.852456       0.537683       1.197028      -0.728652       0.017643      -0.021413      -0.003970       0.028028      -0.005182      -0.002064       0.002100      -0.001630      -0.010844      -0.004410      -0.003398       0.007809              1.585180       1.506084      -0.355271       0.103874       1.875018      -0.079101       1.374437          -0.000025
           30              H       4.726597       6.709222      12.713030       0.108252       1.080532 0.88568897E+01  0.88861913E+02                                 1.713778                            1.717581      -0.944936       2.414745                    0.997875       3.600493      10.067839       0.488750       1.249064      -0.715876      -0.025956      -0.001168       0.007127       0.026942       0.003402      -0.004643      -0.001064       0.008782       0.003165      -0.006130      -0.002053       0.008184              1.700762       1.870710       0.140151      -0.137875       1.607062      -0.062862       1.624512          -0.000045
           31              H       6.311309       7.839792      10.560597       0.099796       1.281244 0.10842956E+02  0.11407054E+03                                 1.904120                            1.887932      -1.113202       2.334399                    0.996007       3.735414      10.585624       0.472307       1.232696      -0.720519       0.028585       0.015910      -0.007629       0.033593       0.001829       0.001033      -0.008145       0.007829      -0.015248      -0.011790       0.004799       0.006990              1.904797       2.015634       0.318977      -0.126990       1.857646      -0.003885       1.841111           0.000498
           32              H       3.546536       8.005960      11.465243       0.112274       1.130498 0.92839666E+01  0.93672985E+02                                 1.733989                            1.734404      -0.908279       2.435269                    0.998459       3.481625       9.569048       0.499606       1.215061      -0.725273      -0.017953      -0.010794       0.018857       0.028185       0.000367      -0.006673      -0.000619       0.006530      -0.011405      -0.007380      -0.001378       0.008758              1.719954       1.827027       0.218595      -0.137349       1.580824      -0.127906       1.752012          -0.000008
           33              H       3.933181       8.610705      10.051884       0.093058       1.031892 0.76270382E+01  0.74070352E+02                                 1.688371                            1.611891      -0.782583       2.482351                    0.998228       3.632088      10.150082       0.493709       1.277458      -0.708455      -0.003232       0.005010      -0.024701       0.025411      -0.001131      -0.002019      -0.001872       0.001902       0.025003      -0.006105      -0.002771       0.008875              1.731075       1.473991      -0.053629       0.345619       1.481723      -0.257774       2.237510          -0.000014
           34              H       5.878056      16.338935       9.756735       0.096202       1.171737 0.93021109E+01  0.94867858E+02                                 1.834071                            1.777417      -1.130961       2.326091                    0.995344       3.794722      10.842113       0.471563       1.273587      -0.709494       0.021587       0.000222      -0.015886       0.026803      -0.004080      -0.003420       0.000480       0.007035      -0.006333      -0.004875      -0.002707       0.007582              1.850565       1.622308      -0.073227      -0.379941       1.591077       0.161080       2.338311           0.000032
           35              H       4.419400      16.381290      10.325437       0.087386       0.992708 0.77651230E+01  0.75663161E+02                                 1.641648                            1.623314      -0.656067       2.540396                    0.998977       3.618121      10.089866       0.493949       1.272589      -0.709949      -0.023365       0.000826       0.002483       0.023511       0.000974       0.002382      -0.001907       0.004376      -0.019056      -0.007329       0.001423       0.005906              1.649341       1.958879       0.093415       0.308451       1.484388       0.047081       1.504755          -0.000042
           36              H       6.547533       0.925219      11.218085       0.080182       1.269428 0.10851686E+02  0.11428530E+03                                 1.897871                            1.891750      -0.918664       2.416235                    0.996665       3.799285      10.803249       0.470274       1.236692      -0.719307       0.028174      -0.005367       0.006192       0.029342       0.000315       0.000578       0.004068       0.000318      -0.008590      -0.005374       0.001465       0.003909              1.893223       2.253532       0.137663       0.225707       1.692100       0.019801       1.734035          -0.000342
           37              H       5.122775       1.941347      12.777819       0.095816       1.101440 0.84691010E+01  0.84199039E+02                                 1.748221                            1.687099      -0.913880       2.425628                    0.997356       3.652520      10.235583       0.488834       1.260304      -0.712802       0.011904       0.022140       0.007079       0.026115       0.004596      -0.002542       0.001407      -0.013348      -0.002405      -0.008726       0.000183       0.008543              1.773936       1.491922       0.198468       0.188519       2.184123       0.304630       1.645762          -0.000091
           38              H       3.915173       1.065616      12.295501       0.095642       1.203362 0.99401890E+01  0.10206772E+03                                 1.807090                            1.791497      -0.938326       2.411953                    0.997648       3.636071      10.096514       0.492656       1.210789      -0.725581      -0.022133      -0.007015      -0.004530       0.023656       0.001878      -0.000723      -0.000306       0.013043       0.004938      -0.007614       0.001521       0.006093              1.806642       2.223635      -0.121073       0.232432       1.570299      -0.052435       1.625991          -0.000028
           39              H       5.480818       4.415875       2.661146       0.110119       1.102905 0.79848102E+01  0.77971674E+02                                 1.740098                            1.636045      -0.966899       2.430584                    0.998021       3.352934       9.214226       0.498973       1.257063      -0.715571      -0.022850       0.005444       0.045752       0.051429      -0.003428      -0.011830       0.002833       0.027608       0.034808      -0.020096      -0.002132       0.022228              1.786650       1.515901      -0.016274      -0.136196       1.437021       0.100256       2.407029           0.000262
           40              H       3.897165       4.415433       0.998230       0.139828       0.967447 0.68642750E+01  0.64570721E+02                                 1.594382                            1.517340      -0.850805       2.495241                    0.999495       3.183180       8.597804       0.517682       1.257773      -0.715164      -0.036665       0.001326       0.011773       0.038532       0.000026      -0.003266       0.001764       0.028064       0.019180      -0.017362       0.004777       0.012586              1.615063       2.143611      -0.069133      -0.088465       1.251561      -0.006882       1.450018           0.000495
           41              H       6.773164       3.618385      22.222607       0.128285       0.996158 0.70642561E+01  0.66509021E+02                                 1.582052                            1.505345      -0.854229       2.480063                    0.999417       3.182436       8.423777       0.540823       1.202921      -0.727766       0.011472       0.000494      -0.033123       0.035057      -0.001228      -0.003410      -0.001026       0.024420       0.026439      -0.016735       0.004980       0.011755              1.603254       1.480100       0.010496      -0.115632       1.230959       0.006491       2.098703           0.000447
           42              H       8.351521       3.538853      23.887922       0.113973       1.084816 0.76548449E+01  0.74392972E+02                                 1.749849                            1.620830      -1.085582       2.374778                    0.997216       3.469877       9.693777       0.489712       1.286975      -0.707285       0.048618      -0.003003      -0.014594       0.050850      -0.002024      -0.009608       0.002259       0.033795       0.029721      -0.022069       0.001268       0.020801              1.818417       2.489429      -0.099620      -0.101778       1.460969      -0.002232       1.504854           0.000382
           43              H       3.136587       5.466937      23.019271       0.114694       1.109078 0.81667723E+01  0.79982085E+02                                 1.725358                            1.638957      -0.859152       2.472327                    0.999177       3.354720       9.151289       0.507047       1.233433      -0.720924      -0.002608       0.026907       0.025056       0.036858      -0.005636       0.006827       0.008928      -0.005063      -0.007308      -0.014647       0.004488       0.010160              1.747132       1.514358      -0.089908       0.057309       1.823496       0.414660       1.903543           0.000007
           44              H       1.478783       5.498622      21.445139       0.122263       0.940691 0.66541354E+01  0.63226510E+02                                 1.657269                            1.560090      -1.265970       2.282937                    0.994453       3.674725      10.573645       0.469959       1.371636      -0.687470      -0.024269       0.024483       0.005837       0.034964      -0.007783       0.005233       0.008629       0.002513      -0.009976      -0.014887       0.004974       0.009913              1.707965       1.792253      -0.496749      -0.020944       1.849302       0.121848       1.482341           0.000005
           45              H       2.997819       2.181798      19.801420       0.110103       0.986596 0.72730887E+01  0.71025118E+02                                 1.737546                            1.652209      -1.349878       2.229945                    0.993327       3.947763      11.710452       0.445626       1.407481      -0.679554       0.001834      -0.024517      -0.020155       0.031791      -0.007779       0.007649       0.006011      -0.005772      -0.006490      -0.014729       0.005296       0.009433              1.777904       1.560600      -0.022527       0.038469       1.890533       0.474418       1.882579           0.000014
           46              H       4.684225       2.155215      21.375551       0.110752       1.124478 0.83830781E+01  0.82831792E+02                                 1.749028                            1.665773      -0.992346       2.405233                    0.997858       3.476117       9.597431       0.499406       1.241250      -0.718110       0.023563      -0.026607      -0.001367       0.035567      -0.009800       0.007483       0.005653      -0.003199      -0.005832      -0.015452       0.004516       0.010936              1.768372       1.907459      -0.404070       0.076816       1.893155       0.079910       1.504503           0.000015
           47              H       7.602596      11.239094      17.936938       0.102305       1.063036 0.74923434E+01  0.71800448E+02                                 1.680594                            1.570249      -0.746850       2.528419                    0.999704       3.268801       8.815651       0.517900       1.234102      -0.720951      -0.024393       0.025609       0.033761       0.048894      -0.012536      -0.006686       0.004278      -0.008032       0.039804      -0.020062       0.001880       0.018182              1.726499       1.580588      -0.317354      -0.227142       2.010116       0.272068       1.588793          -0.000340
           48              H       8.644947       9.493157      18.956764       0.144467       1.093275 0.79567042E+01  0.78383734E+02                                 1.784781                            1.674050      -1.203398       2.329762                    0.995746       3.505095       9.985594       0.470737       1.320793      -0.699971       0.003283       0.002431       0.036623       0.036850      -0.009288      -0.005442       0.000577      -0.007825       0.012620      -0.013235       0.002954       0.010281              1.824426       1.442143      -0.059392       0.100143       1.548240      -0.079036       2.482894          -0.000309
           49              H       9.856786       8.163865      15.405370       0.125354       1.049874 0.77389827E+01  0.74726918E+02                                 1.656603                            1.591013      -0.881444       2.467034                    0.999125       3.280588       8.865412       0.517152       1.226577      -0.722441       0.014355      -0.023743      -0.021256       0.034952      -0.008856      -0.005133       0.000987      -0.012365       0.032183      -0.016785       0.004035       0.012750              1.658647       1.502982      -0.279618      -0.114735       1.886948       0.236212       1.586010          -0.000247
           50              H       8.945788      10.020182      14.392743       0.099295       1.250978 0.93395562E+01  0.95046159E+02                                 1.898156                            1.771779      -1.126787       2.341750                    0.996463       3.632803      10.262449       0.477500       1.260445      -0.713576       0.003881      -0.002863      -0.048763       0.049001      -0.010852      -0.010194       0.007134      -0.007002       0.053535      -0.020825      -0.003674       0.024499              1.958358       1.536109       0.019911       0.008211       1.719817      -0.372259       2.619147          -0.000152
           51              H       1.231966       7.794140      17.363436       0.119049       1.076317 0.80480171E+01  0.79251342E+02                                 1.746768                            1.670534      -0.999721       2.410192                    0.997755       3.488923       9.832398       0.478338       1.300329      -0.705001       0.023641       0.025285      -0.016421       0.038313      -0.000698      -0.009472      -0.010190       0.002039      -0.023891      -0.017382       0.004685       0.012697              1.763667       1.876847       0.326351      -0.174956       1.849759      -0.311766       1.564395           0.000014
           52              H       2.165209       5.835752      18.217690       0.118999       1.032466 0.76225545E+01  0.74753287E+02                                 1.751143                            1.663097      -1.220830       2.301933                    0.995378       3.699410      10.730719       0.458998       1.360710      -0.690482       0.034283      -0.006117      -0.006965       0.035514      -0.006648      -0.007013      -0.005600      -0.000600      -0.021209      -0.014265       0.004019       0.010246              1.795753       2.468810      -0.128647      -0.093398       1.534894      -0.039650       1.383556           0.000009
           53              H       9.178834       4.759990      19.710236       0.129653       0.923415 0.66706544E+01  0.62034329E+02                                 1.516464                            1.473146      -0.825789       2.496751                    0.999669       3.147418       8.334534       0.539869       1.219984      -0.723749      -0.021445      -0.021041       0.018549       0.035308       0.000430      -0.005442      -0.010297       0.004914      -0.018267      -0.014462       0.003653       0.010809              1.523456       1.563405       0.209110      -0.167471       1.576993      -0.212579       1.429969           0.000011
           54              H       8.256184       6.726575      18.870379       0.114467       1.075459 0.79133248E+01  0.77705911E+02                                 1.749869                            1.657317      -1.020973       2.394272                    0.997303       3.559509      10.063261       0.479212       1.301617      -0.703837      -0.036189       0.007706       0.008325       0.037925      -0.005278      -0.005644      -0.007824       0.005713      -0.019472      -0.014431       0.005097       0.009333              1.787959       2.403462      -0.171764      -0.043509       1.534146      -0.010663       1.426268           0.000006
           55              H       8.298556      15.192450      14.263165       0.103622       1.191845 0.87218695E+01  0.87486655E+02                                 1.860363                            1.728594      -1.039853       2.384907                    0.997447       3.575348      10.114767       0.475298       1.284718      -0.708299      -0.009486       0.008206      -0.046159       0.047833       0.004590      -0.001384      -0.010017      -0.016510       0.047561      -0.017421      -0.003632       0.021053              1.932220       1.642343       0.044139       0.415913       1.606206       0.191156       2.548110          -0.000032
           56              H       9.198961      -0.021722      15.215803       0.121750       1.054365 0.77408767E+01  0.75107124E+02                                 1.687958                            1.609873      -0.986241       2.416209                    0.997959       3.396433       9.345117       0.502795       1.255521      -0.714823       0.004274       0.024400      -0.020142       0.031927       0.007722       0.002694      -0.003213      -0.009762       0.031961      -0.015060       0.003521       0.011538              1.704195       1.410905       0.183849       0.032488       2.109520      -0.218889       1.592160          -0.000271
           57              H       9.291120      15.049412      18.762397       0.139108       1.008235 0.70573037E+01  0.67971058E+02                                 1.726451                            1.600128      -1.363851       2.245898                    0.993804       3.661432      10.566388       0.467433       1.360510      -0.689679       0.006606      -0.005565       0.034988       0.036039       0.009780       0.001175      -0.001564      -0.012691       0.005695      -0.012823       0.002038       0.010785              1.786226       1.472987       0.081721       0.367168       1.552497       0.050570       2.333194          -0.000324
           58              H       8.308090      13.271200      17.776166       0.101078       1.116766 0.77636175E+01  0.75650138E+02                                 1.782538                            1.629604      -0.960208       2.424716                    0.997904       3.484051       9.718320       0.490038       1.282718      -0.708494      -0.006347      -0.029818       0.033611       0.045378       0.008256       0.000891      -0.007404      -0.008555       0.037629      -0.016353       0.000463       0.015890              1.864665       1.404944       0.253718      -0.059602       2.535599      -0.384538       1.653450          -0.000209
           59              H      10.121612       1.679162      16.079655       0.104809       1.138585 0.84917152E+01  0.84780662E+02                                 1.807128                            1.707812      -1.155719       2.325824                    0.995217       3.665135      10.412686       0.476309       1.288000      -0.706426      -0.004313       0.005390      -0.034575       0.035257       0.006756      -0.000099       0.000154      -0.015231       0.022551      -0.013940       0.006411       0.007529              1.845059       1.581600       0.084132       0.316054       1.623677       0.054941       2.329900           0.000006
           60              H       0.389822       3.504886      17.070686       0.122293       1.026527 0.76766897E+01  0.75116631E+02                                 1.719515                            1.649785      -1.229943       2.297437                    0.995931       3.620256      10.353358       0.470795       1.329573      -0.697271       0.004152       0.023812      -0.021835       0.032574       0.007183       0.001472      -0.005062      -0.008553       0.022465      -0.012835       0.002395       0.010439              1.742494       1.439129       0.131119       0.019339       2.098372      -0.284549       1.689981           0.000005
           61              H       0.471388       1.525718      20.588486       0.128021       0.942098 0.66921907E+01  0.63434304E+02                                 1.642198                            1.553350      -1.063093       2.386233                    0.996781       3.509087       9.958876       0.477913       1.352078      -0.692602       0.003661      -0.005282       0.037077       0.037630       0.006920       0.000890      -0.001014      -0.018570       0.032379      -0.017025       0.006086       0.010940              1.684554       1.364390       0.063712       0.202128       1.452898      -0.086942       2.236374          -0.000014
           62              H      10.157628      -0.337112      19.583057       0.126080       0.970138 0.68756264E+01  0.65866662E+02                                 1.697563                            1.592414      -1.127725       2.353484                    0.996548       3.610495      10.430593       0.462298       1.383027      -0.686065      -0.004379      -0.029883       0.021445       0.037042       0.002985       0.004567       0.001019      -0.009208       0.018587      -0.009669       0.001566       0.008102              1.741713       1.381124       0.184172       0.042752       2.101281      -0.327775       1.742735          -0.000046
           63              H       0.844262       1.664359      23.592773       0.101148       0.997254 0.74053402E+01  0.70546518E+02                                 1.581438                            1.537201      -0.568102       2.586154                    0.999996       3.333808       8.876373       0.537314       1.196595      -0.728731       0.017468       0.021294       0.004373       0.027887       0.005121       0.002020       0.002247      -0.001599      -0.010743      -0.004389      -0.003388       0.007777              1.588437       1.508985       0.356389      -0.104266       1.879207      -0.079382       1.377119           0.000044
           64              H      10.023097       1.029887      23.280826       0.107289       1.085591 0.89097191E+01  0.89510293E+02                                 1.717591                            1.721364      -0.950433       2.411099                    0.997845       3.610026      10.095771       0.488860       1.247132      -0.716271      -0.025891       0.001032      -0.006739       0.026774      -0.003375       0.004665      -0.000955       0.008607       0.003260      -0.006087      -0.002024       0.008111              1.704565       1.874852      -0.140509       0.138297       1.610563      -0.062995       1.628279           0.000075
           65              H       1.014809       0.408244       1.437355       0.098282       1.287946 0.10916992E+02  0.11504236E+03                                 1.910087                            1.893770      -1.112359       2.333346                    0.996008       3.749267      10.633016       0.471811       1.231921      -0.720649       0.027927      -0.015257       0.007785       0.032761      -0.001578      -0.001184      -0.007982       0.007374      -0.014472      -0.011435       0.004953       0.006483              1.910820       2.021734      -0.320251       0.127443       1.863514      -0.003643       1.847212           0.000658
           66              H       8.843036       0.242076       0.532709       0.111335       1.136097 0.93429912E+01  0.94406433E+02                                 1.738370                            1.738733      -0.914800       2.431137                    0.998415       3.492221       9.601343       0.499550       1.213420      -0.725607      -0.017610       0.010921      -0.018731       0.027933      -0.000302       0.006617      -0.000513       0.006471      -0.010997      -0.007243      -0.001412       0.008655              1.724313       1.831779      -0.219334       0.137753       1.584674      -0.128211       1.756487           0.000033
           67              H       9.229681      16.642332       1.946068       0.092493       1.033015 0.76368507E+01  0.74183372E+02                                 1.688967                            1.612426      -0.780210       2.482981                    0.998242       3.634222      10.154524       0.493898       1.276663      -0.708623      -0.003053      -0.004751       0.024729       0.025365       0.001051       0.001986      -0.001815       0.001687       0.024994      -0.005959      -0.002893       0.008852              1.731713       1.474423       0.053683      -0.345745       1.482257      -0.257994       2.238459          -0.000012
           68              H       0.581556       8.914101       2.241217       0.095663       1.173955 0.93253038E+01  0.95169571E+02                                 1.836745                            1.779891      -1.130506       2.325824                    0.995341       3.800430      10.864362       0.471103       1.273958      -0.709398       0.021517      -0.000513       0.015763       0.026678       0.004154       0.003435       0.000351       0.006717      -0.006441      -0.004979      -0.002543       0.007522              1.853340       1.624372       0.073389       0.380787       1.593266       0.161512       2.342383          -0.000036
           69              H       9.715900       8.871747       1.672515       0.086804       0.993781 0.77752668E+01  0.75781614E+02                                 1.642317                            1.623940      -0.654081       2.540847                    0.998982       3.620567      10.095767       0.494085       1.271909      -0.710092      -0.023234      -0.001135      -0.002576       0.023404      -0.000885      -0.002382      -0.002010       0.004141      -0.019069      -0.007369       0.001597       0.005772              1.650040       1.959860      -0.093513      -0.308636       1.484963       0.047103       1.505296           0.000039
           70              H       1.251033       7.322818       0.779867       0.078254       1.279606 0.10965466E+02  0.11577598E+03                                 1.906617                            1.900403      -0.921099       2.413051                    0.996614       3.819766      10.872431       0.469699       1.235081      -0.719598       0.027156       0.005002      -0.005651       0.028185      -0.000468      -0.000447       0.004212      -0.000408      -0.007631      -0.005204       0.000944       0.004260              1.901974       2.264023      -0.138443      -0.227150       1.699772       0.019802       1.742126           0.000425
           71              H      10.419275       5.797763      23.216037       0.094902       1.105372 0.85067260E+01  0.84658199E+02                                 1.751379                            1.690002      -0.916904       2.423360                    0.997338       3.660135      10.258646       0.488828       1.259050      -0.713053       0.012080      -0.022077      -0.006607       0.026018      -0.004702       0.002391       0.001256      -0.013443      -0.001998      -0.008746       0.000184       0.008562              1.777218       1.494243      -0.199081      -0.189076       2.188499       0.305511       1.648913           0.000107
           72              H       9.211673       6.673494      23.698355       0.094666       1.208954 0.99987304E+01  0.10280717E+03                                 1.811357                            1.795609      -0.943936       2.408305                    0.997616       3.646279      10.127654       0.492626       1.209234      -0.725903      -0.021766       0.007131       0.005018       0.023448      -0.001982       0.000699      -0.000440       0.012784       0.005482      -0.007617       0.001698       0.005919              1.810954       2.229270       0.121443      -0.233327       1.573727      -0.052785       1.629866           0.000034
           73              H      10.408682      12.663911      14.659098       0.110269       1.103391 0.79894290E+01  0.78032386E+02                                 1.741056                            1.636876      -0.966852       2.430724                    0.998023       3.353316       9.217868       0.498655       1.257613      -0.715453       0.022841       0.005460       0.045763       0.051437       0.003434       0.011812       0.002837       0.027549       0.034736      -0.020057      -0.002135       0.022192              1.787631       1.516588       0.016291       0.136325       1.437672       0.100364       2.408634          -0.000272
           74              H       1.399335      12.663470      12.996182       0.139866       0.967445 0.68640942E+01  0.64566926E+02                                 1.594205                            1.517186      -0.850571       2.495340                    0.999497       3.182808       8.595934       0.517790       1.257551      -0.715214       0.036639       0.001338       0.011806       0.038518      -0.000023       0.003267       0.001766       0.028016       0.019198      -0.017342       0.004774       0.012568              1.614852       2.143334       0.069129       0.088487       1.251408      -0.006875       1.449815          -0.000503
           75              H       9.116336      12.375349      10.224655       0.128200       0.996844 0.70702476E+01  0.66578237E+02                                 1.582586                            1.505820      -0.854919       2.479603                    0.999411       3.183733       8.427482       0.540836       1.202660      -0.727819      -0.011456       0.000491      -0.033101       0.035031       0.001230       0.003401      -0.001027       0.024450       0.026449      -0.016752       0.004998       0.011754              1.603800       1.480572      -0.010496       0.115689       1.231281       0.006492       2.099548          -0.000463
           76              H       7.537979      12.295816      11.889970       0.113858       1.085617 0.76617948E+01  0.74474749E+02                                 1.750374                            1.621300      -1.086243       2.374282                    0.997206       3.471232       9.697358       0.489779       1.286552      -0.707368      -0.048581      -0.003001      -0.014565       0.050806       0.002016       0.009617       0.002257       0.033815       0.029780      -0.022087       0.001270       0.020818              1.818944       2.490212       0.099663       0.101814       1.461292      -0.002227       1.505329          -0.000391
           77              H       2.159913      14.223901      11.021319       0.114755       1.108220 0.81583985E+01  0.79875149E+02                                 1.724101                            1.637830      -0.858690       2.472595                    0.999183       3.352876       9.143173       0.507383       1.233002      -0.721027       0.002559       0.026916       0.025081       0.036879       0.005617      -0.006840       0.008948      -0.005087      -0.007309      -0.014660       0.004478       0.010182              1.745823       1.513286       0.089753      -0.057248       1.822106       0.414212       1.902075           0.000001
           78              H       3.817717      14.255586       9.447187       0.122103       0.940849 0.66555203E+01  0.63241840E+02                                 1.657351                            1.560173      -1.264911       2.283335                    0.994461       3.674938      10.573828       0.469990       1.371497      -0.687500       0.024248       0.024484       0.005822       0.034948       0.007806      -0.005238       0.008660       0.002439      -0.010016      -0.014922       0.004969       0.009953              1.708029       1.792297       0.496741       0.020936       1.849380       0.121855       1.482410          -0.000001
           79              H       2.298681      10.938762       7.803468       0.110060       0.986987 0.72767321E+01  0.71069801E+02                                 1.737986                            1.652600      -1.350564       2.229561                    0.993320       3.948883      11.714636       0.445581       1.407442      -0.679557      -0.001835      -0.024500      -0.020153       0.031777       0.007784      -0.007665       0.006006      -0.005760      -0.006531      -0.014741       0.005302       0.009439              1.778366       1.560983       0.022565      -0.038473       1.891063       0.474612       1.883051          -0.000011
           80              H       0.612275      10.912178       9.377599       0.110801       1.124035 0.83786312E+01  0.82773885E+02                                 1.748336                            1.665151      -0.991791       2.405543                    0.997865       3.474911       9.592161       0.499598       1.240981      -0.718174      -0.023572      -0.026620      -0.001347       0.035582       0.009810      -0.007488       0.005642      -0.003255      -0.005853      -0.015459       0.004505       0.010954              1.767658       1.906677       0.403841      -0.076775       1.892341       0.079834       1.503954          -0.000008
           81              H       8.286904       2.991057       5.938986       0.102322       1.062450 0.74864249E+01  0.71724154E+02                                 1.679493                            1.569255      -0.746837       2.528460                    0.999706       3.267002       8.807430       0.518288       1.233513      -0.721091       0.024334       0.025642       0.033771       0.048889       0.012489       0.006599       0.004296      -0.007979       0.039848      -0.020003       0.001868       0.018135              1.725342       1.579608       0.317111       0.227093       2.008441       0.272007       1.587977           0.000324
           82              H       7.244553       1.245121       6.958812       0.144205       1.090856 0.79334109E+01  0.78080391E+02                                 1.780745                            1.670530      -1.199925       2.331170                    0.995801       3.499133       9.956975       0.471785       1.319106      -0.700344      -0.003283       0.002545       0.036551       0.036786       0.009212       0.005506       0.000644      -0.007887       0.012363      -0.013160       0.002838       0.010321              1.820188       1.439227       0.059108      -0.099628       1.544900      -0.078708       2.476437           0.000283
           83              H       6.032713      -0.084171       3.407418       0.125053       1.050842 0.77477528E+01  0.74827776E+02                                 1.657083                            1.591490      -0.881398       2.466777                    0.999122       3.282105       8.868530       0.517316       1.225924      -0.722586      -0.014340      -0.023633      -0.021269       0.034879       0.008843       0.005124       0.000982      -0.012384       0.032298      -0.016796       0.004028       0.012769              1.659114       1.503446       0.279677       0.114747       1.887418       0.236192       1.586476           0.000242
           84              H       6.943711       1.772145       2.394791       0.099432       1.250593 0.93360764E+01  0.95005276E+02                                 1.898092                            1.771706      -1.126937       2.341854                    0.996461       3.632124      10.261429       0.477389       1.260811      -0.713499      -0.003862      -0.002831      -0.048806       0.049040       0.010840       0.010176       0.007131      -0.006963       0.053598      -0.020812      -0.003685       0.024497              1.958343       1.536090      -0.019946      -0.008234       1.719766      -0.372271       2.619172           0.000145
           85              H       4.064534      16.551104       5.365484       0.119209       1.075602 0.80410942E+01  0.79165985E+02                                 1.746029                            1.669843      -0.999441       2.410488                    0.997757       3.487440       9.827091       0.478427       1.300371      -0.704996      -0.023635       0.025371      -0.016431       0.038370       0.000684       0.009490      -0.010196       0.001953      -0.024022      -0.017414       0.004694       0.012720              1.762952       1.876014      -0.326178       0.174840       1.849035      -0.311600       1.563807          -0.000014
           86              H       3.131291      14.592716       6.219738       0.118965       1.033050 0.76281618E+01  0.74823194E+02                                 1.751859                            1.663747      -1.221978       2.301359                    0.995361       3.700965      10.736845       0.458885       1.360773      -0.690463      -0.034283      -0.006106      -0.006945       0.035509       0.006648       0.007018      -0.005618      -0.000618      -0.021226      -0.014283       0.004036       0.010247              1.796493       2.469905       0.128641       0.093478       1.535524      -0.039711       1.384050          -0.000015
           87              H       6.710665      13.516953       7.712284       0.129609       0.923616 0.66726458E+01  0.62058385E+02                                 1.516770                            1.473431      -0.826398       2.496449                    0.999665       3.148012       8.336877       0.539773       1.220092      -0.723723       0.021451      -0.021048       0.018532       0.035307      -0.000420       0.005441      -0.010299       0.004921      -0.018316      -0.014475       0.003671       0.010804              1.523761       1.563757      -0.209168       0.167530       1.577297      -0.212646       1.430230          -0.000011
           88              H       7.633316      15.483539       6.872427       0.114484       1.075686 0.79151455E+01  0.77725885E+02                                 1.749887                            1.657326      -1.021873       2.393866                    0.997294       3.559464      10.062265       0.479304       1.301332      -0.703897       0.036192       0.007710       0.008309       0.037926       0.005271       0.005650      -0.007818       0.005727      -0.019430      -0.014423       0.005095       0.009328              1.787974       2.403495       0.171762       0.043513       1.534142      -0.010681       1.426285          -0.000004
           89              H       7.590944       6.944413       2.265213       0.103822       1.191371 0.87180075E+01  0.87445772E+02                                 1.860579                            1.728764      -1.040225       2.384961                    0.997443       3.574998      10.116501       0.475006       1.285540      -0.708124       0.009501       0.008178      -0.046212       0.047882      -0.004572       0.001384      -0.009989      -0.016456       0.047587      -0.017393      -0.003638       0.021031              1.932514       1.642592      -0.044132      -0.416088       1.606392       0.191246       2.548557           0.000031
           90              H       6.690539       8.735241       3.217851       0.121510       1.055291 0.77495458E+01  0.75211174E+02                                 1.688806                            1.610666      -0.986197       2.416048                    0.997954       3.398071       9.350414       0.502729       1.255354      -0.714858      -0.004252       0.024315      -0.020152       0.031865      -0.007716      -0.002716      -0.003188      -0.009751       0.032040      -0.015066       0.003514       0.011552              1.705051       1.411593      -0.183953      -0.032572       2.110615      -0.218908       1.592944           0.000265
           91              H       6.598380       6.801375       6.764445       0.139083       1.004817 0.70272413E+01  0.67603753E+02                                 1.722379                            1.596630      -1.356810       2.249303                    0.993924       3.652477      10.531652       0.468021       1.360363      -0.689755      -0.006763      -0.005775       0.034905       0.036020      -0.009598      -0.001236      -0.001704      -0.012782       0.005172      -0.012643       0.001879       0.010764              1.781874       1.469763      -0.081318      -0.365785       1.548870       0.050258       2.326990           0.000297
           92              H       7.581410       5.023163       5.778214       0.101286       1.113315 0.77336380E+01  0.75276878E+02                                 1.778297                            1.626055      -0.956640       2.426587                    0.997956       3.476751       9.689254       0.490807       1.282087      -0.708659       0.006210      -0.029882       0.033648       0.045428      -0.008224      -0.001015      -0.007469      -0.008535       0.037876      -0.016404       0.000432       0.015973              1.860023       1.402041      -0.252740       0.059494       2.528225      -0.383394       1.649804           0.000208
           93              H       5.767888      10.436126       4.081703       0.104589       1.139866 0.85030143E+01  0.84913373E+02                                 1.807652                            1.708287      -1.157118       2.324906                    0.995201       3.666671      10.414935       0.476566       1.287004      -0.706632       0.004304       0.005292      -0.034491       0.035159      -0.006769       0.000121       0.000182      -0.015228       0.022459      -0.013933       0.006430       0.007503              1.845588       1.582109      -0.084179      -0.316240       1.624138       0.055137       2.330518          -0.000005
           94              H       4.906678      12.261850       5.072734       0.122037       1.027808 0.76883207E+01  0.75252288E+02                                 1.720269                            1.650497      -1.230628       2.296839                    0.995928       3.621691      10.355984       0.470965       1.328707      -0.697446      -0.004157       0.023793      -0.021754       0.032505      -0.007191      -0.001447      -0.005049      -0.008548       0.022525      -0.012839       0.002394       0.010445              1.743237       1.439745      -0.131219      -0.019381       2.099418      -0.284630       1.690547          -0.000000
           95              H       4.825111      10.282681       8.590534       0.127799       0.942911 0.66994863E+01  0.63519430E+02                                 1.642946                            1.554039      -1.063506       2.385860                    0.996768       3.510865       9.964494       0.477890       1.351803      -0.692652      -0.003674      -0.005245       0.037034       0.037584      -0.006917      -0.000910      -0.001022      -0.018562       0.032342      -0.017016       0.006086       0.010929              1.685310       1.364959      -0.063761      -0.202243       1.453533      -0.086967       2.237438           0.000017
           96              H       5.731872       8.419851       7.585105       0.125814       0.971740 0.68890768E+01  0.66019449E+02                                 1.698437                            1.593188      -1.129112       2.352545                    0.996537       3.612396      10.433683       0.462584       1.381670      -0.686320       0.004388      -0.029828       0.021309       0.036920      -0.002933      -0.004526       0.001138      -0.009201       0.018471      -0.009595       0.001491       0.008104              1.742625       1.381753      -0.184221      -0.042783       2.102483      -0.328077       1.743638          -0.000006
           97              H       4.452238      10.421323      11.594821       0.101740       0.995399 0.73878561E+01  0.70338652E+02                                 1.579603                            1.535507      -0.568864       2.586287                    0.999996       3.329467       8.862326       0.537544       1.196786      -0.728699      -0.017478       0.021430       0.004513       0.028019      -0.005118      -0.002011       0.002301      -0.001687      -0.010993      -0.004478      -0.003353       0.007831              1.586540       1.507311      -0.355729       0.104073       1.876672      -0.079225       1.375638           0.000009
           98              H       5.866403       9.786851      11.282874       0.107422       1.084730 0.88995683E+01  0.89377123E+02                                 1.716302                            1.720087      -0.948538       2.412101                    0.997857       3.607096      10.083711       0.489199       1.246703      -0.716378       0.025929       0.001113      -0.006689       0.026801       0.003342      -0.004739      -0.000875       0.008574       0.003037      -0.006044      -0.002091       0.008135              1.703248       1.873478       0.140398      -0.138166       1.609196      -0.062954       1.627070           0.000004
           99              H       4.281691       8.656281      13.435307       0.098675       1.284038 0.10873127E+02  0.11446188E+03                                 1.906251                            1.890023      -1.108565       2.335532                    0.996042       3.742007      10.606054       0.472268       1.232001      -0.720656      -0.028027      -0.015294       0.007972       0.032909       0.001654       0.001165      -0.008035       0.007452      -0.014510      -0.011513       0.004937       0.006575              1.906933       2.017721       0.319389      -0.127094       1.859730      -0.003835       1.843347          -0.000686
          100              H       7.046464       8.490113      12.530661       0.111532       1.133680 0.93160701E+01  0.94060764E+02                                 1.735606                            1.736014      -0.910226       2.433489                    0.998444       3.486938       9.581151       0.500064       1.213123      -0.725696       0.017725       0.010900      -0.018605       0.027913       0.000320      -0.006627      -0.000483       0.006535      -0.010750      -0.007186      -0.001489       0.008675              1.721526       1.828890       0.218797      -0.137566       1.582206      -0.127959       1.753482           0.000021
          101              H       6.659819       7.885368      13.944020       0.093485       1.029280 0.76022929E+01  0.73766209E+02                                 1.685334                            1.609165      -0.779195       2.484327                    0.998261       3.625508      10.125578       0.494203       1.277285      -0.708516       0.003167      -0.004737       0.024901       0.025545      -0.001045      -0.001904      -0.001770       0.001677       0.025056      -0.005934      -0.002904       0.008838              1.727838       1.471486      -0.053546       0.344556       1.479269      -0.257180       2.232760           0.000019
          102              H       4.714944       0.157138      14.239169       0.096631       1.168894 0.92745753E+01  0.94526018E+02                                 1.832041                            1.775571      -1.127101       2.328240                    0.995379       3.789855      10.828103       0.471450       1.274715      -0.709269      -0.021521      -0.000495       0.015948       0.026790      -0.004180      -0.003432       0.000286       0.006726      -0.006344      -0.005047      -0.002466       0.007513              1.848454       1.620608      -0.073107      -0.379320       1.589427       0.160952       2.335329           0.000064
          103              H       6.173600       0.114783      13.670467       0.087311       0.991349 0.77492142E+01  0.75456682E+02                                 1.639129                            1.620838      -0.650666       2.542836                    0.999021       3.612988      10.066556       0.494781       1.271313      -0.710247       0.023320      -0.001091      -0.002377       0.023466       0.000896       0.002380      -0.002052       0.004284      -0.018935      -0.007354       0.001534       0.005819              1.646795       1.955899       0.093363       0.307736       1.482187       0.047015       1.502300          -0.000032
          104              H       4.045467      15.570854      12.777819       0.078356       1.278449 0.10951080E+02  0.11557690E+03                                 1.904894                            1.898697      -0.919438       2.413868                    0.996639       3.816762      10.858827       0.470118       1.234484      -0.719742      -0.027257       0.004963      -0.005504       0.028246       0.000433       0.000408       0.004258      -0.000232      -0.007739      -0.005290       0.001064       0.004226              1.900230       2.261947       0.138167       0.226897       1.698177       0.019783       1.740568          -0.000434
          105              H       5.470225      14.554726      11.218085       0.095518       1.103271 0.84864827E+01  0.84408079E+02                                 1.749411                            1.688211      -0.916394       2.424105                    0.997340       3.655438      10.243175       0.488982       1.259380      -0.712992      -0.012064      -0.022252      -0.006472       0.026126       0.004700      -0.002362       0.001215      -0.013578      -0.002150      -0.008752       0.000113       0.008639              1.775148       1.492639       0.198626       0.188719       2.185713       0.304979       1.647093          -0.000068
          106              H       6.677827      15.430457      11.700403       0.095099       1.204762 0.99519964E+01  0.10219604E+03                                 1.806597                            1.790979      -0.938738       2.411092                    0.997665       3.637534      10.093423       0.493492       1.208654      -0.726067       0.021907       0.007091       0.005132       0.023591       0.002091      -0.000653      -0.000480       0.012768       0.005094      -0.007582       0.001592       0.005990              1.806143       2.223015      -0.120797       0.232430       1.569724      -0.052464       1.625691          -0.000017
          107              H       5.112182      12.080198      21.334758       0.110155       1.103832 0.79935400E+01  0.78083185E+02                                 1.741549                            1.637320      -0.967266       2.430454                    0.998017       3.354289       9.221405       0.498572       1.257649      -0.715443       0.022835      -0.005463      -0.045744       0.051417      -0.003434      -0.011806       0.002838       0.027565       0.034723      -0.020063      -0.002125       0.022188              1.788159       1.517020      -0.016293      -0.136323       1.438071       0.100406       2.409386           0.000241
          108              H       6.695835      12.080640      22.997674       0.139878       0.967200 0.68621230E+01  0.64545969E+02                                 1.594193                            1.517171      -0.850369       2.495487                    0.999498       3.182654       8.596323       0.517671       1.257888      -0.715141       0.036667      -0.001332      -0.011794       0.038540       0.000023      -0.003261       0.001769       0.028051       0.019168      -0.017355       0.004777       0.012578              1.614856       2.143335      -0.069124      -0.088427       1.251427      -0.006880       1.449804           0.000470
          109              H       3.819836      12.877688       1.773297       0.128155       0.996775 0.70696351E+01  0.66570569E+02                                 1.582471                            1.505727      -0.854892       2.479588                    0.999412       3.183613       8.426854       0.540872       1.202615      -0.727831      -0.011480      -0.000486       0.033081       0.035020      -0.001228      -0.003412      -0.001025       0.024448       0.026407      -0.016744       0.004984       0.011760              1.603682       1.480492       0.010497      -0.115643       1.231238       0.006495       2.099317           0.000408
          110              H       2.241479      12.957220       0.107982       0.113972       1.085167 0.76579588E+01  0.74431197E+02                                 1.750226                            1.621154      -1.086178       2.374459                    0.997208       3.470644       9.696607       0.489663       1.286965      -0.707282      -0.048612       0.003004       0.014573       0.050838      -0.002024      -0.009607       0.002260       0.033794       0.029724      -0.022069       0.001270       0.020799              1.818820       2.490035      -0.099654      -0.101792       1.461255      -0.002231       1.505170           0.000349
          111              H       7.456413      11.029136       0.976633       0.114804       1.108559 0.81619290E+01  0.79923015E+02                                 1.724875                            1.638518      -0.859050       2.472485                    0.999180       3.353674       9.147851       0.507091       1.233506      -0.720912       0.002615      -0.026908      -0.025092       0.036884      -0.005617       0.006826       0.008935      -0.005070      -0.007306      -0.014640       0.004475       0.010166              1.746634       1.513949      -0.089864       0.057285       1.822982       0.414504       1.902971          -0.000005
          112              H       9.114217      10.997451       2.550765       0.122290       0.940495 0.66523099E+01  0.63204499E+02                                 1.657021                            1.559863      -1.265749       2.283071                    0.994457       3.674156      10.571438       0.470001       1.371613      -0.687477       0.024282      -0.024479      -0.005863       0.034974      -0.007783       0.005250       0.008617       0.002517      -0.009928      -0.014885       0.004988       0.009897              1.707708       1.791966      -0.496655      -0.020954       1.849033       0.121833       1.482127          -0.000010
          113              H       7.595181      14.314275       4.194484       0.110031       0.986796 0.72749199E+01  0.71046924E+02                                 1.737719                            1.652367      -1.349713       2.229969                    0.993326       3.948186      11.711735       0.445628       1.407396      -0.679570      -0.001825       0.024540       0.020125       0.031789      -0.007792       0.007638       0.006024      -0.005757      -0.006433      -0.014733       0.005298       0.009436              1.778083       1.560754      -0.022545       0.038478       1.890713       0.474478       1.882781          -0.000006
          114              H       5.908775      14.340858       2.620353       0.110774       1.124237 0.83806858E+01  0.82801012E+02                                 1.748682                            1.665460      -0.992244       2.405293                    0.997861       3.475547       9.594976       0.499493       1.241139      -0.718136      -0.023549       0.026627       0.001317       0.035570      -0.009804       0.007480       0.005646      -0.003191      -0.005823      -0.015448       0.004509       0.010938              1.768018       1.907081      -0.403951       0.076810       1.892742       0.079872       1.504232          -0.000007
          115              H       2.990404       5.256979       6.058966       0.103690       1.067470 0.75388873E+01  0.72435613E+02                                 1.692724                            1.580899      -0.756167       2.525305                    0.999667       3.282080       8.893961       0.512778       1.243175      -0.718865       0.024666      -0.025716      -0.033931       0.049204      -0.012175      -0.007201       0.004736      -0.007947       0.039386      -0.019678       0.001055       0.018623              1.739392       1.591639      -0.320838      -0.229449       2.026463       0.274693       1.600074          -0.000128
          116              H       1.948053       7.002916       5.039140       0.145044       1.090722 0.79342694E+01  0.78109892E+02                                 1.782336                            1.671976      -1.203884       2.330050                    0.995748       3.500454       9.969971       0.470893       1.321248      -0.699890      -0.003303      -0.002384      -0.036693       0.036918      -0.009308      -0.005466       0.000570      -0.007812       0.012409      -0.013231       0.002924       0.010307              1.821891       1.440465      -0.059319       0.100013       1.546500      -0.079178       2.478707          -0.000244
          117              H       0.736213       8.332208       8.590534       0.125636       1.048463 0.77257982E+01  0.74565394E+02                                 1.654980                            1.589554      -0.881614       2.467232                    0.999125       3.277564       8.854269       0.517457       1.226417      -0.722488      -0.014483       0.023718       0.021235       0.034974      -0.008823      -0.005164       0.000958      -0.012429       0.032142      -0.016784       0.004048       0.012736              1.657016       1.501632      -0.279052      -0.114489       1.884868       0.235737       1.584547          -0.000120
          118              H       1.647211       6.475891       9.603161       0.101352       1.243202 0.92696319E+01  0.94179100E+02                                 1.892446                            1.766795      -1.128040       2.342537                    0.996508       3.620835      10.227872       0.477390       1.262819      -0.713077      -0.004233       0.002431       0.048876       0.049119      -0.010853      -0.010131       0.007247      -0.007073       0.053461      -0.020801      -0.003711       0.024512              1.952484       1.532038       0.020003       0.008026       1.715176      -0.370672       2.610238          -0.000311
          119              H       9.361034       8.701933       6.632468       0.119068       1.076325 0.80476867E+01  0.79242872E+02                                 1.746367                            1.670178      -1.000193       2.409970                    0.997751       3.488338       9.828642       0.478554       1.299828      -0.705108      -0.023622      -0.025352       0.016384       0.038329      -0.000743      -0.009474      -0.010260       0.002015      -0.023809      -0.017431       0.004724       0.012707              1.763263       1.876350       0.326137      -0.174878       1.849331      -0.311676       1.564109          -0.000006
          120              H       8.427791      10.660321       5.778214       0.118909       1.033276 0.76302482E+01  0.74849021E+02                                 1.752131                            1.663979      -1.222043       2.301290                    0.995359       3.701533      10.738992       0.458850       1.360781      -0.690460      -0.034285       0.006092       0.006881       0.035495      -0.006646      -0.007026      -0.005607      -0.000624      -0.021307      -0.014292       0.004032       0.010260              1.796795       2.470408      -0.128761      -0.093474       1.535752      -0.039713       1.384226          -0.000014
          121              H       1.414165      11.736083       4.285668       0.129731       0.922991 0.66665808E+01  0.61986409E+02                                 1.515975                            1.472678      -0.825421       2.497010                    0.999671       3.146388       8.330882       0.539970       1.219954      -0.723760       0.021427       0.021033      -0.018621       0.035331       0.000429      -0.005451      -0.010298       0.004898      -0.018257      -0.014463       0.003648       0.010815              1.522970       1.562877       0.209024      -0.167382       1.576507      -0.212485       1.429527          -0.000025
          122              H       2.336816       9.769498       5.125525       0.114489       1.074952 0.79084964E+01  0.77645357E+02                                 1.749247                            1.656761      -1.020104       2.394713                    0.997316       3.558288      10.058411       0.479322       1.301538      -0.703859       0.036182      -0.007744      -0.008399       0.037943      -0.005280      -0.005651      -0.007829       0.005702      -0.019486      -0.014440       0.005106       0.009335              1.787302       2.402403      -0.171624      -0.043449       1.533671      -0.010674       1.425834          -0.000015
          123              H       2.294444       1.303623       9.732739       0.105012       1.187302 0.86827105E+01  0.87009967E+02                                 1.857121                            1.725838      -1.041968       2.384769                    0.997475       3.568172      10.094918       0.475134       1.286400      -0.707953       0.008838      -0.007952       0.046356       0.047856       0.004571      -0.001496      -0.010036      -0.016826       0.047629      -0.017550      -0.003582       0.021131              1.928868       1.639667       0.043847       0.414604       1.603989       0.190723       2.542947           0.000213
          124              H       1.394039      16.517795       8.780101       0.122142       1.052840 0.77272264E+01  0.74944074E+02                                 1.686688                            1.608742      -0.986308       2.416539                    0.997963       3.393377       9.335808       0.502820       1.255973      -0.714736      -0.004476      -0.024429       0.020116       0.031960       0.007696       0.002663      -0.003158      -0.009756       0.031945      -0.015018       0.003511       0.011507              1.702920       1.410026       0.183518       0.032543       2.107697      -0.218470       1.591037           0.000130
          125              H       1.301880       1.446661       5.233507       0.139768       1.005965 0.70384669E+01  0.67750253E+02                                 1.724581                            1.598560      -1.364835       2.245988                    0.993790       3.657516      10.555022       0.467371       1.361480      -0.689497      -0.006668       0.005448      -0.035059       0.036101       0.009782       0.001131      -0.001557      -0.012629       0.005447      -0.012758       0.001947       0.010812              1.784255       1.471530       0.081684       0.366483       1.551069       0.050726       2.330167           0.000162
          126              H       2.284910       3.224873       6.219738       0.102544       1.116643 0.77689275E+01  0.75782724E+02                                 1.789103                            1.635258      -0.961213       2.425507                    0.997908       3.490661       9.770523       0.486468       1.290752      -0.706755       0.006541       0.029954      -0.033654       0.045525       0.008129       0.000470      -0.007417      -0.008839       0.037939      -0.016229       0.000162       0.016067              1.871937       1.409591       0.255215      -0.059754       2.546876      -0.386074       1.659343           0.000254
          127              H       0.471388      14.816911       7.916249       0.104429       1.140103 0.85051345E+01  0.84936628E+02                                 1.807610                            1.708272      -1.156305       2.325167                    0.995205       3.666958      10.414591       0.476681       1.286661      -0.706706       0.004310      -0.005270       0.034472       0.035138       0.006785      -0.000089       0.000216      -0.015352       0.022465      -0.013990       0.006472       0.007518              1.845535       1.582084       0.084167       0.316200       1.624172       0.055107       2.330350           0.000009
          128              H      10.203178      12.991187       6.925218       0.121905       1.028513 0.76950555E+01  0.75335101E+02                                 1.721043                            1.651196      -1.231318       2.296384                    0.995920       3.623459      10.362383       0.470873       1.328669      -0.697447      -0.004150      -0.023780       0.021729       0.032479       0.007186       0.001476      -0.005057      -0.008528       0.022573      -0.012848       0.002397       0.010451              1.744054       1.440344       0.131323       0.019426       2.100523      -0.284785       1.691293          -0.000010
          129              H      10.121612      14.970355       3.407418       0.128149       0.941638 0.66880637E+01  0.63386371E+02                                 1.641801                            1.552984      -1.063022       2.386396                    0.996786       3.508051       9.955737       0.477910       1.352274      -0.692567      -0.003662       0.005279      -0.037104       0.037656       0.006915       0.000886      -0.001006      -0.018542       0.032357      -0.017007       0.006077       0.010930              1.684140       1.364080       0.063681       0.202064       1.452544      -0.086897       2.235795          -0.000013
          130              H       0.435372      16.833185       4.412847       0.126170       0.969782 0.68725488E+01  0.65830882E+02                                 1.697292                            1.592175      -1.127534       2.353666                    0.996550       3.609752      10.428502       0.462274       1.383231      -0.686029       0.004380       0.029892      -0.021441       0.037046       0.003006       0.004584       0.001058      -0.009238       0.018598      -0.009696       0.001557       0.008138              1.741428       1.380916       0.184116       0.042733       2.100912      -0.327681       1.742456          -0.000018
          131              H       9.748738      14.831714       0.403131       0.101090       0.997483 0.74075311E+01  0.70572551E+02                                 1.581660                            1.537409      -0.568031       2.586126                    0.999996       3.334344       8.878101       0.537288       1.196565      -0.728736      -0.017468      -0.021282      -0.004415       0.027884       0.005118       0.002020       0.002256      -0.001589      -0.010778      -0.004403      -0.003379       0.007782              1.588661       1.509205       0.356463      -0.104282       1.879481      -0.079383       1.377295           0.000019
          132              H       0.569903      15.466186       0.715078       0.107217       1.086134 0.89155486E+01  0.89582987E+02                                 1.718073                            1.721844      -0.951163       2.410659                    0.997840       3.611207      10.099679       0.488830       1.247013      -0.716292       0.025889      -0.001016       0.006700       0.026761      -0.003376       0.004662      -0.000947       0.008598       0.003247      -0.006084      -0.002020       0.008104              1.705043       1.875381      -0.140569       0.138329       1.611023      -0.063002       1.628724           0.000052
          133              H       9.578191      16.087829      22.558549       0.098368       1.287306 0.10909967E+02  0.11495061E+03                                 1.909547                            1.893241      -1.111819       2.333682                    0.996013       3.748173      10.629330       0.471844       1.232025      -0.720628      -0.027932       0.015279      -0.007824       0.032785      -0.001594      -0.001178      -0.007994       0.007387      -0.014426      -0.011444       0.004951       0.006492              1.910277       2.021165      -0.320126       0.127411       1.862979      -0.003681       1.846688           0.000665
          134              H       1.749964      16.253997      23.463195       0.111287       1.136437 0.93466837E+01  0.94453035E+02                                 1.738689                            1.739051      -0.914855       2.431045                    0.998414       3.492870       9.603587       0.499516       1.213385      -0.725612       0.017600      -0.010909       0.018699       0.027900      -0.000297       0.006606      -0.000509       0.006471      -0.010993      -0.007233      -0.001412       0.008645              1.724628       1.832134      -0.219393       0.137769       1.584952      -0.128224       1.756796           0.000023
          135              H       1.363319      -0.146259      22.049836       0.092645       1.032411 0.76312423E+01  0.74115994E+02                                 1.688417                            1.611924      -0.780088       2.483178                    0.998244       3.632918      10.150317       0.493929       1.276806      -0.708597       0.003061       0.004759      -0.024769       0.025408       0.001050       0.001971      -0.001808       0.001691       0.025026      -0.005960      -0.002896       0.008856              1.731140       1.473957       0.053650      -0.345549       1.481807      -0.257889       2.237654          -0.000009
          136              H      10.011444       7.581972      21.754687       0.095847       1.173255 0.93185045E+01  0.95086118E+02                                 1.836328                            1.779500      -1.130393       2.326046                    0.995341       3.799208      10.861288       0.471036       1.274327      -0.709322      -0.021509       0.000506      -0.015807       0.026698       0.004149       0.003434       0.000333       0.006721      -0.006440      -0.004988      -0.002526       0.007514              1.852916       1.624023       0.073368       0.380665       1.592923       0.161488       2.341802          -0.000023
          137              H       0.877100       7.624326      22.323389       0.086907       0.993324 0.77705631E+01  0.75723989E+02                                 1.641812                            1.623454      -0.653662       2.541125                    0.998988       3.619409      10.091612       0.494159       1.271917      -0.710094       0.023239       0.001124       0.002527       0.023403      -0.000887      -0.002392      -0.002009       0.004145      -0.019049      -0.007367       0.001592       0.005775              1.649529       1.959218      -0.093474      -0.308496       1.484522       0.047085       1.504846           0.000042
          138              H       9.341967       9.173255      23.216037       0.078208       1.279862 0.10968158E+02  0.11581033E+03                                 1.906771                            1.900550      -0.921186       2.412957                    0.996614       3.820165      10.873480       0.469717       1.234970      -0.719621      -0.027153      -0.005017       0.005612       0.028177      -0.000465      -0.000430       0.004224      -0.000386      -0.007616      -0.005214       0.000956       0.004257              1.902125       2.264248      -0.138448      -0.227166       1.699881       0.019801       1.742247           0.000418
          139              H       0.173725      10.698310       0.779867       0.094810       1.105845 0.85112697E+01  0.84713620E+02                                 1.751746                            1.690341      -0.917342       2.423053                    0.997336       3.661064      10.261430       0.488834       1.258884      -0.713085      -0.012090       0.022063       0.006564       0.026000      -0.004714       0.002380       0.001249      -0.013436      -0.002010      -0.008741       0.000173       0.008567              1.777597       1.494526      -0.199135      -0.189131       2.189017       0.305587       1.649249           0.000080
          140              H       1.381327       9.822579       0.297549       0.094697       1.209099 0.10000348E+02  0.10282861E+03                                 1.811537                            1.795780      -0.944412       2.408096                    0.997611       3.646582      10.128946       0.492589       1.209268      -0.725893       0.021768      -0.007151      -0.005065       0.023466      -0.001993       0.000681      -0.000444       0.012780       0.005464      -0.007616       0.001699       0.005917              1.811140       2.229499       0.121462      -0.233389       1.573881      -0.052804       1.630041           0.000012
          141              C       0.443847       3.911440      10.225135       0.055406      28.807779 0.36564647E+03  0.82471833E+04                                 8.221786                            6.423996       0.133908       2.042050                    0.999742      26.999846      76.479042       0.641625       0.423234      -1.057972       0.030425       0.002225       0.019454       0.036181      -0.000530       0.038901       0.002321      -0.007807      -0.015462      -0.042274       0.006516       0.035758              9.362194      11.356787       0.401573      -2.683424       4.651705       0.256052      12.078090           0.000092
          142              C      10.093010       3.901636      11.224564      -0.185399      33.780876 0.42711609E+03  0.99855837E+04                                 9.036593                            6.862106       0.218236       2.043408                    0.999817      29.331138      83.771233       0.633692       0.413428      -1.067351       0.009411       0.002949      -0.004924       0.011023      -0.000053       0.020242      -0.001275       0.019269      -0.042582      -0.024262      -0.002492       0.026754             10.504744      12.034985       0.317832      -3.847301       4.581702       0.063520      14.897544           0.000430
          143              C      10.451054       3.992832      12.553217       0.115160      37.650122 0.40714890E+03  0.93608012E+04                                 9.856220                            6.760988      -0.171275       1.955928                    0.999140      26.177001      72.994759       0.632773       0.421016      -1.067584       0.002872       0.004124      -0.002163       0.005472       0.006110      -0.010693       0.014196      -0.021519      -0.024719      -0.023790       0.002128       0.021662             12.757068      16.830493       0.549120      -6.646324       4.906270      -0.098325      16.534442          -0.000334
          144              C       1.212898       4.084530      12.880041      -0.207361      35.019989 0.44251520E+03  0.10418940E+05                                 9.188131                            6.943941       0.253142       2.042739                    0.999808      29.811766      84.946803       0.636643       0.408616      -1.072399       0.001819      -0.004908      -0.006062       0.008009      -0.005663       0.021433       0.003571       0.005912       0.061470      -0.023342      -0.008803       0.032145             10.765466      15.206577       0.455723      -3.927717       4.659312      -0.190988      12.430509           0.000645
          145              C       2.155675       4.120495      11.881812       0.099593      28.548478 0.34830916E+03  0.77710410E+04                                 8.236356                            6.311699       0.045503       2.027841                    0.999630      26.291099      74.370795       0.640078       0.428903      -1.053138      -0.019586      -0.010500      -0.046753       0.051766      -0.002672       0.019120      -0.003364      -0.026633      -0.028563      -0.028171       0.008243       0.019928              9.525558      12.350317       0.499110      -2.661872       4.589870      -0.077100      11.636488           0.000201
          146              C       9.372686       3.938364      13.597999       0.041683      39.096425 0.42874982E+03  0.99707920E+04                                10.030457                            6.883848      -0.040686       1.994277                    0.999204      26.713723      74.554987       0.635463       0.414467      -1.073374      -0.012015       0.004383      -0.002630       0.013057       0.003784      -0.011522       0.005511       0.045187       0.054805      -0.032898       0.005203       0.027696             12.999487      15.312150       1.970811      -8.379141       8.313144       1.223053      15.373167          -0.000089
          147              C       8.406605       2.941268      13.618395      -0.126091      32.856202 0.42505447E+03  0.99555157E+04                                 8.925554                            6.889375       0.202294       2.035502                    0.999801      29.405607      84.897288       0.624512       0.418742      -1.060727      -0.031649       0.014224       0.018308       0.039232       0.002919       0.011197       0.022829      -0.022812       0.033526      -0.022443      -0.011163       0.033605             10.240244      12.083258       2.761981      -4.600158       8.133445       0.658279      10.504030           0.000019
          148              C       7.411922       2.917950      14.565514      -0.189148      35.829430 0.47206274E+03  0.11364465E+05                                 9.526657                            7.312349      -0.003994       1.966368                    0.999173      30.470494      89.552242       0.598979       0.424762      -1.055632       0.023414       0.002326      -0.029558       0.037780       0.017408       0.009840       0.000321       0.016226      -0.021302      -0.018314      -0.006718       0.025033             11.028605      11.314994       1.562515      -4.630809       9.272113       2.583030      12.498707          -0.000062
          149              C       7.349423       3.898214      15.547186       0.200291      33.164886 0.37309176E+03  0.84532455E+04                                 9.200762                            6.593452       0.070995       2.045236                    0.999709      25.588939      72.523751       0.618667       0.436960      -1.050108      -0.034501       0.002753       0.028315       0.044717      -0.004304      -0.037169      -0.002404       0.012147       0.012449      -0.033968      -0.007312       0.041280             11.359556      12.967720       1.626199      -6.089180       9.112474       1.918785      11.998475          -0.000022
          150              C       8.321861       4.892949      15.541907      -0.187973      36.256763 0.49305596E+03  0.12027080E+05                                 9.674712                            7.523883      -0.092258       1.935655                    0.998790      31.045774      92.532119       0.583207       0.430546      -1.049672       0.022059       0.000660      -0.034402       0.040872      -0.005313       0.006597       0.015452      -0.005654       0.029063      -0.018731      -0.001848       0.020579             11.179863      13.216969       2.223249      -4.842917       9.243310       1.532571      11.079311          -0.000078
          151              C       9.332433       4.917158      14.592869      -0.134358      33.069248 0.43710691E+03  0.10311317E+05                                 8.975807                            6.986798       0.243204       2.045689                    0.999788      29.713524      86.140056       0.619983       0.418794      -1.060520      -0.029993      -0.002937       0.017211       0.034705       0.019015       0.007680      -0.006153      -0.001412      -0.032008      -0.022104      -0.002283       0.024387             10.283471      10.795158       0.757250      -4.830064       8.060216       2.388315      11.995038           0.000015
          152              C       2.793374      14.106404      18.573790       0.086006      27.272451 0.34151179E+03  0.75661395E+04                                 7.947908                            6.213313       0.348819       2.126996                    0.999839      25.990199      72.764822       0.652177       0.423908      -1.058432       0.011243       0.012171       0.037864       0.041331      -0.017067       0.004906       0.032949       0.032611       0.038875      -0.047560       0.013965       0.033595              9.033974       6.069764       3.152047      -0.548171      11.106280      -2.185770       9.925880          -0.000610
          153              C       3.389760      15.170445      17.962614      -0.159655      31.917263 0.41297377E+03  0.96370550E+04                                 8.902515                            6.891416       0.035380       2.003927                    0.998556      29.051007      84.690452       0.608637       0.431247      -1.049242       0.011970      -0.023529       0.002631       0.026529      -0.020034      -0.004216       0.006736       0.025549       0.004137      -0.025042      -0.000081       0.025123             10.170588       7.103529       4.353453      -1.019428      13.040949      -1.747791      10.367288           0.002761
          154              C       4.033814      16.103567      18.681531       0.122721      33.853353 0.39862887E+03  0.91437222E+04                                 9.284599                            6.767028      -0.057477       2.004224                    0.999255      25.864131      72.741592       0.619860       0.430783      -1.058331       0.007992      -0.002218      -0.000786       0.008331      -0.011653      -0.006266      -0.009409       0.026523      -0.045282      -0.023974      -0.001401       0.025375             11.364790       7.640790       5.257912      -1.736222      15.033059      -3.629000      11.420522          -0.003656
          155              C       4.123855      15.939854      20.074493      -0.193676      32.642200 0.43886332E+03  0.10318261E+05                                 8.797489                            6.929466       0.366947       2.087247                    0.999815      29.501772      84.181811       0.634932       0.410300      -1.070602      -0.008802      -0.006842      -0.003394       0.011654       0.008948       0.010180       0.029303       0.009324       0.022484      -0.030850      -0.004385       0.035235              9.979753       6.345962       3.340047      -1.477389      12.066870      -3.493871      11.526427           0.002369
          156              C       3.566663      14.833922      20.680390       0.085927      27.080625 0.35324261E+03  0.79220055E+04                                 7.974612                            6.360703       0.022915       2.013442                    0.999649      26.764138      76.317645       0.635881       0.429505      -1.051023      -0.035497      -0.015555      -0.036622       0.053321      -0.020239       0.007951       0.027257       0.037880       0.035360      -0.047124       0.019934       0.027190              8.995651       5.871010       2.820945      -0.848679      10.860791      -2.906730      10.255152          -0.002634
          157              C       4.654564       0.285062      17.965253       0.069372      35.507492 0.42718469E+03  0.99594336E+04                                 9.534545                            6.980094      -0.036893       2.007951                    0.999121      26.482798      74.837774       0.614255       0.427699      -1.061326       0.002957      -0.008921      -0.019865       0.021976       0.015912      -0.003035       0.005416      -0.039657       0.003959      -0.026863       0.001390       0.025473             11.663975      11.976749       3.838042      -1.389039      15.010108      -5.216554       8.005068           0.000050
          158              C       5.998816       0.548053      18.161300      -0.127250      32.396803 0.43867723E+03  0.10368003E+05                                 8.891143                            7.029741       0.144462       2.019417                    0.999660      29.607698      86.195724       0.613467       0.422440      -1.057166       0.015956       0.020602      -0.033305       0.042288      -0.010703       0.009944      -0.006352      -0.013605       0.009241      -0.016292      -0.002251       0.018543             10.031442      12.100228       2.794031      -0.732644      11.773808      -3.183554       6.220292          -0.000242
          159              C       6.558126       1.727188      17.647788      -0.177897      34.394096 0.47935449E+03  0.11593196E+05                                 9.295235                            7.387866       0.012733       1.971096                    0.998865      30.628387      90.449642       0.593126       0.426985      -1.053448      -0.006026      -0.042663       0.004173       0.043288       0.018076       0.007863       0.015679       0.022059      -0.020383      -0.024805      -0.005742       0.030547             10.497175      11.160700       1.412827      -0.022285      13.508293      -3.956665       6.822532           0.000003
          160              C       5.767888       2.640849      16.943028       0.187552      32.612690 0.39221269E+03  0.89850912E+04                                 9.048648                            6.736834      -0.112787       1.982248                    0.999370      25.861446      73.351344       0.616146       0.433932      -1.053471       0.021024       0.046440      -0.020117       0.054803       0.024374      -0.022341      -0.014734      -0.047540      -0.039298      -0.038828      -0.010137       0.048965             10.828470      11.145099       3.127486      -0.781036      14.633385      -3.659648       6.706926          -0.000207
          161              C       4.415162       2.375097      16.748901      -0.174280      32.771765 0.45756785E+03  0.10884964E+05                                 8.882222                            7.143475       0.273070       2.057052                    0.999718      29.714749      85.650037       0.615658       0.418210      -1.064123      -0.025480      -0.029283       0.010225       0.040141      -0.019184       0.011457      -0.007234      -0.018755       0.047214      -0.030041       0.002835       0.027206             10.002683      11.829346       3.422894      -0.616175      11.667933      -2.772318       6.510769           0.000038
          162              C       3.862208       1.194039      17.256894      -0.121196      32.049666 0.44719436E+03  0.10618065E+05                                 8.844964                            7.126522       0.128420       2.017565                    0.999272      29.577084      86.247379       0.605713       0.425883      -1.055239       0.024031       0.022530      -0.021790       0.039496       0.006351       0.007919       0.007112       0.023506      -0.017905      -0.014618      -0.005269       0.019887              9.872591      10.437882       1.769065      -0.271277      12.177759      -3.547978       7.002132          -0.000250
          163              C       3.194849       9.563306      20.820766       0.090269      27.127637 0.33756119E+03  0.75015564E+04                                 8.026838                            6.247434       0.050549       2.028440                    0.999681      26.521320      75.830480       0.635660       0.433593      -1.046205      -0.028462       0.039832      -0.042981       0.065146       0.023340       0.011081      -0.027824       0.042856       0.018188      -0.050545       0.021764       0.028781              9.231514       6.030061      -2.714663      -2.478762      11.619831       2.380309      10.044648          -0.001795
          164              C       3.736151       8.515428      20.260942      -0.195011      33.682482 0.43035012E+03  0.10113832E+05                                 9.103723                            6.942993       0.180190       2.030122                    0.999655      29.752418      86.128915       0.620454       0.420052      -1.059581      -0.004698      -0.002756      -0.017781       0.018596      -0.000598       0.013912      -0.027874       0.007797      -0.011768      -0.033283       0.003729       0.029555             10.647839       6.997867      -3.529930      -3.301249      13.196411       3.643694      11.749239           0.002417
          165              C       4.082542       8.496682      18.867739       0.109168      36.715571 0.42822333E+03  0.99776043E+04                                 9.717462                            6.960936      -0.016697       2.003656                    0.999380      26.461543      74.459531       0.619518       0.424323      -1.064721      -0.009209       0.009899       0.005549       0.014614      -0.001243      -0.005663       0.000035      -0.008124       0.047241      -0.013206      -0.003658       0.016864             12.200219       8.164566      -5.131947      -3.597219      16.621637       4.064438      11.814453          -0.004518
          166              C       3.786997       9.658156      18.136584      -0.178022      35.076547 0.44939994E+03  0.10705778E+05                                 9.504962                            7.212380      -0.061631       1.964248                    0.998374      29.793828      87.615564       0.592332       0.434066      -1.048051      -0.004015       0.005350       0.009478       0.011601       0.009016       0.004057      -0.004740       0.027192       0.027973      -0.022022       0.008453       0.013569             11.058228       7.175449      -3.780731      -2.667683      15.104789       2.087391      10.894446           0.003122
          167              C       3.207560      10.718322      18.726403       0.085804      27.683036 0.33114433E+03  0.72949885E+04                                 8.022944                            6.101249       0.265729       2.096323                    0.999828      26.150212      73.493625       0.659549       0.421552      -1.057749      -0.005337      -0.020448       0.032850       0.039061       0.023947       0.013717      -0.029666       0.041193       0.027633      -0.053285       0.026294       0.026991              9.272420       5.672825      -2.779687      -1.990165      12.214512       1.550461       9.929923          -0.000965
          168              C       4.730834       7.300793      18.270961       0.021922      38.418743 0.45137500E+03  0.10641084E+05                                 9.907837                            7.078040       0.066272       2.023159                    0.999409      27.247266      76.759972       0.624220       0.416217      -1.071407       0.004988      -0.014838      -0.001065       0.015690      -0.020668      -0.013088      -0.001461      -0.047578       0.043222      -0.041635       0.016120       0.025515             12.423573       8.697754      -5.416823      -3.655218      16.844277       3.627839      11.728688           0.000562
          169              C       5.013667       6.086228      19.003796      -0.118553      33.772345 0.44157077E+03  0.10480942E+05                                 9.219286                            7.115603       0.004150       1.972824                    0.999299      29.954978      88.142682       0.600139       0.429986      -1.049747       0.008006      -0.012054      -0.025652       0.029452       0.007582       0.004466      -0.004750       0.022519       0.074121      -0.026598       0.000889       0.025709             10.580595       7.584365      -3.946129      -2.411915      14.203373       1.736358       9.954046          -0.000978
          170              C       5.532724       5.004531      18.426935      -0.192966      33.907511 0.44799950E+03  0.10670045E+05                                 9.188977                            7.120519       0.019389       1.972834                    0.999556      30.453243      89.708160       0.605955       0.424402      -1.053379      -0.015936       0.015490       0.016741       0.027824      -0.003632       0.019157      -0.013670       0.017491      -0.007816      -0.022746      -0.004770       0.027516             10.565981       7.354660      -3.389543      -3.210409      12.828991       2.649231      11.514293           0.000230
          171              C       5.840980       5.042531      17.076205       0.198939      33.450451 0.38479849E+03  0.87779036E+04                                 9.247543                            6.689127      -0.050731       2.001806                    0.999590      25.768621      73.058653       0.615761       0.436050      -1.051635       0.017370      -0.030680      -0.016578       0.038959      -0.016400      -0.025256       0.023601      -0.021852      -0.042041      -0.036271      -0.009138       0.045408             11.313329       7.326294      -3.999350      -3.044179      15.555888       2.308761      11.057805          -0.001194
          172              C       5.575096       6.201601      16.314095      -0.192033      35.312066 0.46452766E+03  0.11113495E+05                                 9.365404                            7.197336       0.178410       2.024129                    0.999634      30.183981      87.795498       0.612215       0.418180      -1.062114      -0.006168       0.034938       0.010384       0.036967      -0.008580      -0.000598      -0.001059      -0.002793       0.099107      -0.025233      -0.007829       0.033062             10.797940       7.065073      -3.874842      -2.041255      14.707094       0.826846      10.621653           0.000348
          173              C       5.030616       7.313243      16.914233      -0.105534      33.415594 0.43286812E+03  0.10216670E+05                                 9.181939                            7.052099       0.033089       1.991390                    0.999546      29.357778      85.957991       0.602337       0.430836      -1.049918       0.013676      -0.021502      -0.010391       0.027520       0.004885       0.006769      -0.014984       0.002301      -0.030011      -0.022048       0.008574       0.013474             10.613760       7.194280      -3.456544      -3.105156      12.924632       2.198850      11.722366          -0.000915
          174              C       5.165147       6.251121       9.930225       0.606892      22.419997 0.24627924E+03  0.51004762E+04                                 7.420002                            5.625788      -0.132736       2.016349                    0.999590      22.420724      63.591533       0.613696       0.481915      -1.010485      -0.015528      -0.052032      -0.019988       0.057862      -0.061341       0.054113      -0.056258      -0.022857      -0.041109      -0.063445      -0.052588       0.116033              8.553420       7.887518       3.219700      -0.627575       9.279562       2.524009       8.493179           0.001999
          175              C       5.602638       6.879286      12.335574      -0.212825      27.426612 0.47254190E+03  0.11376838E+05                                 8.003596                            7.283645      -0.099386       1.943427                    0.999039      30.437739      89.406671       0.604277       0.421006      -1.058169       0.016265       0.080074      -0.037313       0.089825       0.002309       0.006079       0.012965      -0.030186       0.036057      -0.022183      -0.002230       0.024413              8.516790       6.462938       0.356447       1.691072       9.197542       0.631485       9.889890          -0.000232
          176              C       5.495648       7.377563      10.842789      -0.114031      29.778686 0.46424880E+03  0.11118660E+05                                 8.512400                            7.229383      -0.433279       1.867879                    0.997303      28.866352      84.341807       0.605789       0.422166      -1.058312      -0.018197       0.044235       0.075995       0.089795      -0.038276      -0.003477      -0.020791       0.011064       0.034934      -0.049885       0.011704       0.038181              9.566634       6.808186       1.047896       1.503933      10.444395       3.206999      11.447321           0.001187
          177              C       4.267920       8.370333      10.930134      -0.220113      26.980617 0.47545141E+03  0.11480196E+05                                 7.930498                            7.318231      -0.107268       1.939387                    0.998904      30.763081      90.899917       0.600517       0.422413      -1.055838       0.075728       0.006462       0.040530       0.086135      -0.015410       0.001092       0.021063      -0.003351      -0.020529      -0.026785      -0.000103       0.026888              8.338489       7.291700       0.257489       2.020689       8.492851       0.842716       9.230917          -0.000158
          178              C       5.240357       1.946141      10.010131       0.604877      22.086121 0.24827873E+03  0.51508018E+04                                 7.338512                            5.658633      -0.161766       2.009379                    0.999001      22.461587      63.702473       0.610458       0.483632      -1.009879      -0.020137       0.047721      -0.026669       0.058258       0.066266       0.052243       0.056914      -0.043357      -0.074408      -0.069857      -0.052427       0.122284              8.310023       7.889851      -3.086493      -0.580978       8.692697      -2.318566       8.347520          -0.002156
          179              C       5.354761      16.479863      10.560597      -0.192104      25.828088 0.41374920E+03  0.96938950E+04                                 7.742405                            6.820754      -0.131198       1.942662                    0.998867      29.917503      88.406509       0.619992       0.421657      -1.051433       0.029528       0.021377       0.095287       0.102022      -0.004959      -0.006366      -0.005667      -0.007174      -0.011075      -0.012346       0.003723       0.008623              8.324293       5.676697      -0.395954       0.913615      10.274034      -0.728591       9.022148          -0.000372
          180              C       5.585689       0.849924      11.047954      -0.104409      28.645665 0.44856571E+03  0.10640587E+05                                 8.249678                            7.070436      -0.327252       1.904818                    0.998029      28.446881      82.451187       0.617830       0.417924      -1.062040      -0.036842      -0.073838       0.040132       0.091761      -0.001724      -0.016671       0.012815      -0.006191       0.018417      -0.019911      -0.003669       0.023580              9.135841       6.073782      -0.853228       0.798377      11.202671      -1.786748      10.131070          -0.003587
          181              C       4.875958       1.070114      12.428199      -0.212513      26.607544 0.43917655E+03  0.10414866E+05                                 7.839172                            6.993700      -0.162391       1.924100                    0.999239      30.350156      89.403521       0.618423       0.417644      -1.056920       0.049553      -0.081373      -0.014104       0.096312       0.007099      -0.013962       0.001069      -0.035766       0.037618      -0.030061       0.012490       0.017571              8.380531       6.132713      -0.951422       0.953685       8.860106      -1.507283      10.148774          -0.000644
          182              C       5.740347       4.336597       1.772817       0.060005      28.627475 0.36325372E+03  0.81774432E+04                                 8.186780                            6.403416       0.139688       2.045763                    0.999748      26.864214      75.950729       0.642768       0.423296      -1.058235       0.029839      -0.002210      -0.020771       0.036424       0.000612      -0.041590       0.002401      -0.010223      -0.018315      -0.045807       0.008200       0.037607              9.317051      11.299815      -0.399115       2.659117       4.638302       0.255163      12.013036          -0.001382
          183              C       4.796510       4.346400       0.773388      -0.182557      33.501805 0.42340564E+03  0.98740361E+04                                 8.983147                            6.830077       0.229858       2.049683                    0.999812      29.163644      83.099568       0.635685       0.413167      -1.067869       0.008494      -0.002688       0.005477       0.010458       0.000631      -0.018643      -0.001282       0.016435      -0.041592      -0.023014      -0.001300       0.024315             10.435188      11.951572      -0.315476       3.807787       4.559930       0.063546      14.794063           0.003955
          184              C       5.154554       3.746277      23.440639       0.119799      37.431833 0.40494570E+03  0.92959455E+04                                 9.818641                            6.743594      -0.164576       1.959167                    0.999140      26.082784      72.636176       0.633566       0.421131      -1.067693       0.002374      -0.004319       0.001852       0.005265      -0.005869       0.008850       0.014257      -0.025931      -0.029445      -0.023116      -0.000916       0.024032             12.696967      16.749638      -0.546252       6.600492       4.890558      -0.097737      16.450706          -0.004531
          185              C       6.509398       3.654580      23.113815      -0.204746      34.744245 0.43883353E+03  0.10307370E+05                                 9.137133                            6.913290       0.266448       2.049492                    0.999806      29.646024      84.283833       0.638494       0.408414      -1.072877       0.002677       0.004723       0.004969       0.007359       0.005729      -0.019967       0.003225       0.004835       0.057197      -0.022140      -0.007711       0.029851             10.699580      15.116446      -0.452734       3.894386       4.638786      -0.189563      12.343507           0.004385
          186              C       7.452175       4.127541       0.116140       0.105638      28.342369 0.34555638E+03  0.76929532E+04                                 8.199487                            6.289262       0.047167       2.030735                    0.999627      26.142867      73.827803       0.640944       0.429251      -1.053115      -0.020791       0.010516       0.046722       0.052209       0.002694      -0.020595      -0.003389      -0.029684      -0.030580      -0.030571       0.008947       0.021624              9.478181      12.293058      -0.496780       2.638959       4.575720      -0.076561      11.565766          -0.001371
          187              C       4.076186       3.800745      22.395857       0.039081      39.039765 0.42867212E+03  0.99662456E+04                                10.012175                            6.878283      -0.030649       1.997508                    0.999213      26.707142      74.470521       0.636552       0.413872      -1.074006      -0.012445      -0.004489       0.002464       0.013458      -0.004311       0.012774       0.006011       0.045509       0.055177      -0.033414       0.004378       0.029036             12.963461      15.264106      -1.968209       8.340250       8.302802       1.223063      15.323473           0.000356
          188              C       3.110105       4.797841      22.375461      -0.124697      32.775382 0.42403394E+03  0.99248415E+04                                 8.909479                            6.880458       0.207768       2.037815                    0.999802      29.361104      84.717459       0.625054       0.418664      -1.060863      -0.031936      -0.014372      -0.018436       0.039577      -0.003177      -0.011975       0.022723      -0.022693       0.032971      -0.022843      -0.010891       0.033734             10.216615      12.048620      -2.754104       4.579329       8.121904       0.662554      10.479322          -0.000458
          189              C       2.115422       4.821159      21.428342      -0.187851      35.761043 0.47118862E+03  0.11338178E+05                                 9.516703                            7.307437      -0.006126       1.966464                    0.999145      30.429463      89.411279       0.598950       0.424978      -1.055497       0.023083      -0.002307       0.029765       0.037737      -0.016802      -0.010120       0.000173       0.016304      -0.019982      -0.018175      -0.006298       0.024473             11.013261      11.293070      -1.559591       4.616463       9.265033       2.584157      12.481682           0.000215
          190              C       2.052923       3.840895      20.446670       0.201410      33.123974 0.37268584E+03  0.84418369E+04                                 9.194766                            6.591207       0.071701       2.045841                    0.999709      25.569121      72.460506       0.618577       0.437138      -1.049990      -0.034476      -0.002829      -0.028234       0.044652       0.004529       0.036359      -0.002657       0.011620       0.012372      -0.033435      -0.006896       0.040331             11.347910      12.950562      -1.625673       6.076638       9.108532       1.918810      11.984637          -0.000335
          191              C       3.025361       2.846161      20.451949      -0.186967      36.199290 0.49233478E+03  0.12005023E+05                                 9.665813                            7.519806      -0.094350       1.935577                    0.998762      31.012961      92.415356       0.583203       0.430709      -1.049578       0.021894      -0.000825       0.034304       0.040703       0.005436      -0.006720       0.014878      -0.005382       0.029285      -0.018561      -0.001508       0.020068             11.165262      13.198038      -2.223293       4.829159       9.236920       1.529973      11.060828           0.000226
          192              C       4.035933       2.821952      21.400987      -0.133542      33.013423 0.43646247E+03  0.10291257E+05                                 8.963166                            6.980430       0.248460       2.047604                    0.999790      29.684393      86.006357       0.620492       0.418648      -1.060721      -0.030530       0.002809      -0.017071       0.035091      -0.019173      -0.008168      -0.005904      -0.001925      -0.031861      -0.022391      -0.002173       0.024563             10.263860      10.773391      -0.759394       4.812096       8.051346       2.382532      11.966842          -0.000459
          193              C       8.089874      10.637706      17.420066       0.086120      27.267375 0.34144795E+03  0.75643162E+04                                 7.946885                            6.212719       0.349298       2.127210                    0.999839      25.986810      72.751628       0.652215       0.423907      -1.058441       0.011287      -0.012179      -0.037817       0.041302       0.017105      -0.004932       0.032949       0.032684       0.039095      -0.047619       0.013997       0.033622              9.032489       6.068873      -3.151251       0.548104      11.103951      -2.185195       9.924643           0.000375
          194              C       8.686260       9.573664      18.031242      -0.159417      31.910304 0.41287779E+03  0.96343074E+04                                 8.901685                            6.890920       0.034925       2.003896                    0.998550      29.045910      84.674857       0.608616       0.431285      -1.049213       0.011984       0.023586      -0.002593       0.026583       0.020056       0.004209       0.006750       0.025583       0.003801      -0.025021      -0.000170       0.025191             10.169412       7.102476      -4.352383       1.019255      13.038694      -1.746777      10.367066          -0.002902
          195              C       9.330314       8.640543      17.312325       0.122830      33.843773 0.39854238E+03  0.91411862E+04                                 9.282881                            6.766393      -0.057012       2.004457                    0.999255      25.859953      72.726186       0.619879       0.430796      -1.058330       0.007995       0.002140       0.000765       0.008312       0.011671       0.006260      -0.009310       0.026386      -0.045176      -0.023857      -0.001464       0.025320             11.361481       7.638337      -5.255573       1.734667      15.028481      -3.625779      11.417625           0.003496
          196              C       9.420355       8.804256      15.919363      -0.193413      32.626228 0.43862887E+03  0.10311180E+05                                 8.794398                            6.927475       0.367637       2.087628                    0.999814      29.491206      84.140164       0.635054       0.410283      -1.070633      -0.008850       0.006749       0.003404       0.011639      -0.008875      -0.010144       0.029300       0.009165       0.022164      -0.030799      -0.004366       0.035165              9.975431       6.343251      -3.338401       1.475811      12.062207      -3.490393      11.520834          -0.002482
          197              C       8.863163       9.910187      15.313466       0.085668      27.083663 0.35331070E+03  0.79237524E+04                                 7.974460                            6.360844       0.024290       2.013790                    0.999652      26.766926      76.321561       0.635957       0.429441      -1.051084      -0.035425       0.015556       0.036645       0.053290       0.020162      -0.008014       0.027291       0.037699       0.035570      -0.047087       0.019880       0.027206              8.994892       5.870620      -2.820799       0.848138      10.860249      -2.905711      10.253807           0.002441
          198              C       9.951064       7.454047      18.028603       0.069669      35.489889 0.42700468E+03  0.99541831E+04                                 9.531811                            6.979062      -0.036534       2.008237                    0.999119      26.474857      74.811259       0.614243       0.427753      -1.061293       0.002884       0.008887       0.019759       0.021857      -0.015876       0.003026       0.005626      -0.039732       0.004333      -0.026946       0.001452       0.025494             11.659006      11.971486      -3.835022       1.387476      15.003664      -5.212704       8.001866          -0.000071
          199              C       0.702316       7.191056      17.832556      -0.126683      32.365349 0.43823099E+03  0.10354592E+05                                 8.885351                            7.026297       0.145638       2.020091                    0.999658      29.588004      86.120240       0.613614       0.422456      -1.057180       0.015978      -0.020787       0.033052       0.042187       0.010658      -0.009906      -0.006036      -0.013706       0.009841      -0.016413      -0.001850       0.018263             10.023573      12.090816      -2.790085       0.730959      11.763932      -3.179376       6.215971           0.000252
          200              C       1.261626       6.011922      18.346068      -0.177537      34.368220 0.47899579E+03  0.11582024E+05                                 9.290089                            7.384921       0.014641       1.971893                    0.998866      30.612940      90.385885       0.593283       0.426964      -1.053490      -0.006153       0.042597      -0.004631       0.043287      -0.017958      -0.007920       0.015819       0.022089      -0.019715      -0.024879      -0.005605       0.030484             10.489952      11.153993      -1.410005       0.021016      13.497790      -3.951884       6.818073           0.000003
          201              C       0.471388       5.098261      19.050828       0.187221      32.611382 0.39226000E+03  0.89862925E+04                                 9.047782                            6.736969      -0.111413       1.982687                    0.999371      25.861771      73.348652       0.616188       0.433897      -1.053510       0.020955      -0.046599       0.019865       0.054820      -0.024536       0.022243      -0.014842      -0.047792      -0.039537      -0.038833      -0.010371       0.049204             10.825918      11.141682      -3.125587       0.779291      14.630897      -3.657337       6.705173           0.000206
          202              C       9.711662       5.364013      19.244955      -0.174137      32.772036 0.45762043E+03  0.10886816E+05                                 8.883024                            7.144587       0.271661       2.056593                    0.999716      29.718008      85.669213       0.615503       0.418293      -1.064043      -0.025483       0.029264      -0.010393       0.040171       0.019234      -0.011396      -0.007150      -0.018752       0.047274      -0.030089       0.002958       0.027131             10.002611      11.827857      -3.422526       0.615991      11.668764      -2.771396       6.511214          -0.000025
          203              C       9.158708       6.545071      18.736962      -0.120839      32.039052 0.44704305E+03  0.10613747E+05                                 8.843777                            7.125927       0.127129       2.017308                    0.999264      29.570756      86.230577       0.605650       0.425956      -1.055176       0.024011      -0.022554       0.021616       0.039401      -0.006367      -0.007806       0.007290       0.023332      -0.017562      -0.014728      -0.005035       0.019762              9.870604      10.435441      -1.768750       0.271402      12.175375      -3.545954       7.000996           0.000266
          204              C       8.491349      15.180804      15.173090       0.090081      27.128338 0.33760148E+03  0.75024462E+04                                 8.026026                            6.247277       0.051573       2.028688                    0.999684      26.522308      75.825703       0.635769       0.433519      -1.046282      -0.028389      -0.039797       0.042959       0.065079      -0.023263      -0.011103      -0.027882       0.042670       0.018366      -0.050513       0.021874       0.028639              9.229809       6.029054       2.714146       2.477587      11.618204       2.378885      10.042169           0.001627
          205              C       9.032651      16.228682      15.732914      -0.194731      33.664331 0.43011440E+03  0.10106642E+05                                 9.100053                            6.940932       0.180797       2.030463                    0.999655      29.741024      86.081490       0.620584       0.420033      -1.059621      -0.004692       0.002793       0.017756       0.018577       0.000515      -0.014013      -0.027843       0.007964      -0.011917      -0.033362       0.003843       0.029518             10.642351       6.994375       3.527599       3.298526      13.189881       3.639784      11.742796          -0.002534
          206              C       9.379042      16.247428      17.126117       0.109294      36.702644 0.42810382E+03  0.99740217E+04                                 9.715070                            6.959996      -0.016439       2.003827                    0.999380      26.456428      74.439681       0.619562       0.424326      -1.064730      -0.009195      -0.009801      -0.005542       0.014537       0.001172       0.005636       0.000006      -0.007995       0.047096      -0.013098      -0.003712       0.016810             12.195655       8.161737       5.129148       3.595090      16.615013       4.060731      11.810215           0.004348
          207              C       9.083498      15.085954      17.857272      -0.177727      35.065329 0.44924653E+03  0.10701219E+05                                 9.503365                            7.211440      -0.062012       1.964257                    0.998368      29.786672      87.591060       0.592335       0.434101      -1.048029      -0.004036      -0.005418      -0.009435       0.011604      -0.009072      -0.004144      -0.004740       0.027349       0.027444      -0.022045       0.008338       0.013707             11.056029       7.174135       3.779455       2.667217      15.100886       2.085940      10.893065          -0.003293
          208              C       8.504060      14.025788      17.267453       0.085987      27.674371 0.33103630E+03  0.72919355E+04                                 8.021191                            6.100190       0.266219       2.096578                    0.999829      26.144505      73.471612       0.659624       0.421544      -1.057765      -0.005320       0.020467      -0.032795       0.039022      -0.024003      -0.013730      -0.029639       0.041330       0.027798      -0.053347       0.026291       0.027056              9.270039       5.671598       2.778748       1.989665      12.210781       1.549629       9.927737           0.000745
          209              C      10.027334       0.438316      17.722895       0.022116      38.406129 0.45125523E+03  0.10637459E+05                                 9.905591                            7.077107       0.066816       2.023396                    0.999409      27.242197      76.740541       0.624266       0.416218      -1.071416       0.004934       0.014713       0.000981       0.015549       0.020538       0.013063      -0.001474      -0.047325       0.043034      -0.041429       0.016068       0.025361             12.419228       8.694672       5.413590       3.653182      16.837322       3.623714      11.725691          -0.000638
          210              C      10.310167       1.652881      16.990060      -0.117986      33.740823 0.44115417E+03  0.10468465E+05                                 9.214197                            7.112724       0.004373       1.973264                    0.999290      29.933689      88.065900       0.600207       0.430044      -1.049724       0.008034       0.012270       0.025486       0.029405      -0.007636      -0.004618      -0.004916       0.022613       0.073403      -0.026599       0.001052       0.025547             10.573482       7.578732       3.941758       2.408746      14.192704       1.731370       9.949010           0.000993
          211              C       0.236224       2.734578      17.566921      -0.192343      33.879563 0.44764266E+03  0.10659342E+05                                 9.184607                            7.118240       0.019426       1.973166                    0.999550      30.434381      89.641139       0.605985       0.424468      -1.053346      -0.015950      -0.015522      -0.017043       0.028032       0.003512      -0.019163      -0.013588       0.017849      -0.007301      -0.022713      -0.004811       0.027524             10.559456       7.349243       3.385429       3.206792      12.819855       2.644468      11.509270          -0.000245
          212              C       0.544480       2.696578      18.917651       0.198416      33.458295 0.38495600E+03  0.87821848E+04                                 9.247879                            6.689814      -0.049646       2.002036                    0.999589      25.773454      73.069499       0.615838       0.435962      -1.051714       0.017336       0.030903       0.016616       0.039136       0.016503       0.025262       0.023655      -0.022437      -0.041975      -0.036336      -0.009264       0.045600             11.312397       7.323665       3.997221       3.041669      15.556759       2.305411      11.056767           0.001186
          213              C       0.278596       1.537508      19.679761      -0.192080      35.318881 0.46464302E+03  0.11117230E+05                                 9.367383                            7.198783       0.177784       2.023935                    0.999630      30.188496      87.819835       0.612067       0.418244      -1.062046      -0.006176      -0.035245      -0.010415       0.037267       0.008529       0.000629      -0.001236      -0.003009       0.098924      -0.025176      -0.007833       0.033010             10.799835       7.064663       3.873977       2.040875      14.709721       0.823797      10.625121          -0.000389
          214              C      10.327116       0.425866      19.079623      -0.105329      33.411133 0.43281399E+03  0.10215268E+05                                 9.182072                            7.052343       0.031960       1.991157                    0.999540      29.354355      85.952805       0.602228       0.430920      -1.049847       0.013853       0.021500       0.010528       0.027659      -0.004949      -0.006668      -0.014930       0.002533      -0.029847      -0.021972       0.008613       0.013359             10.613430       7.193553       3.455564       3.104924      12.923595       2.197083      11.723141           0.000916
          215              C      10.461647       1.996916       2.067727       0.612546      22.335406 0.24524417E+03  0.50748131E+04                                 7.404340                            5.615675      -0.148210       2.011195                    0.999574      22.408122      63.575098       0.613830       0.482210      -1.010107      -0.016237       0.052841       0.019379       0.058578       0.062928      -0.053803      -0.059164      -0.020494      -0.042080      -0.062943      -0.055914       0.118858              8.533145       7.862599      -3.200838       0.628429       9.253353       2.519905       8.483484           0.001639
          216              C       0.306138       0.859824      23.658282      -0.212032      27.436204 0.47265351E+03  0.11381307E+05                                 8.006514                            7.284674      -0.103600       1.941588                    0.999049      30.461059      89.510692       0.604155       0.421026      -1.058053       0.015789      -0.079786       0.038608       0.090032      -0.002373      -0.006577       0.014287      -0.030317       0.034817      -0.022245      -0.003460       0.025705              8.521767       6.465061      -0.356954      -1.692765       9.202157       0.633472       9.898082           0.000123
          217              C       0.199148       0.870473       1.155163      -0.117157      29.839071 0.46519058E+03  0.11150240E+05                                 8.533201                            7.243255      -0.438491       1.866207                    0.997250      28.921147      84.619856       0.604206       0.422929      -1.057513      -0.018987      -0.044929      -0.077285       0.091389       0.038499       0.004122      -0.022767       0.013188       0.034368      -0.051359       0.012223       0.039137              9.594627       6.824618      -1.054548      -1.509462      10.476463       3.222391      11.482802           0.005597
          218              C       9.564420      16.882703       1.067818      -0.219434      26.982479 0.47546047E+03  0.11481557E+05                                 7.932453                            7.319350      -0.109699       1.938371                    0.998913      30.777769      90.975962       0.600286       0.422534      -1.055662       0.076110      -0.005332      -0.040072       0.086180       0.014801      -0.001369       0.021436      -0.005316      -0.019060      -0.026612      -0.000355       0.026967              8.341303       7.293466      -0.257265      -2.019996       8.497181       0.843566       9.233262          -0.000118
          219              C      10.536857       6.301896       1.987821       0.610701      21.997907 0.24715494E+03  0.51227099E+04                                 7.321098                            5.646890      -0.174903       2.005034                    0.998987      22.445599      63.669454       0.610794       0.483816      -1.009578      -0.021002      -0.048455       0.026184       0.058946      -0.067639      -0.051366       0.059723      -0.041464      -0.075651      -0.068882      -0.055718       0.124600              8.288514       7.863026       3.068011       0.581371       8.666484      -2.314114       8.336032           0.001554
          220              C       0.058261       8.773174       1.437355      -0.191774      25.828949 0.41369771E+03  0.96928598E+04                                 7.742410                            6.819698      -0.129357       1.943018                    0.998880      29.927169      88.449941       0.620096       0.421579      -1.051431       0.029191      -0.022233      -0.094996       0.101836       0.005563       0.006877      -0.006646      -0.007583      -0.010674      -0.013618       0.004124       0.009494              8.325265       5.676642       0.395659      -0.913123      10.276132      -0.728643       9.023020           0.000367
          221              C       0.289189       7.398113       0.949998      -0.108454      28.723116 0.44988611E+03  0.10683020E+05                                 8.272344                            7.086176      -0.334309       1.902177                    0.997982      28.522719      82.796662       0.616257       0.418555      -1.061315      -0.037540       0.074700      -0.041418       0.093300       0.001352       0.018229       0.015062      -0.004993       0.016626      -0.022351      -0.003506       0.025858              9.164991       6.090293       0.860641      -0.801610      11.239979      -1.798494      10.164702           0.007397
          222              C      10.172458       6.668996      23.565657      -0.211258      26.610096 0.43910204E+03  0.10413907E+05                                 7.841476                            6.993870      -0.167343       1.922090                    0.999257      30.369417      89.498800       0.618240       0.417735      -1.056735       0.049559       0.080919       0.015754       0.096189      -0.007784       0.012660      -0.000227      -0.037661       0.039305      -0.030455       0.012293       0.018163              8.384999       6.133992       0.951387      -0.954283       8.863299      -1.510871      10.157707           0.000777
          223              C      10.149153      12.584633      13.770769       0.060544      28.608826 0.36298232E+03  0.81698471E+04                                 8.183560                            6.401219       0.139341       2.045867                    0.999747      26.852989      75.913314       0.642845       0.423322      -1.058214      -0.029830      -0.002178      -0.020748       0.036401      -0.000598       0.041513       0.002398      -0.010524      -0.018928      -0.045860       0.008451       0.037409              9.312564      11.292740       0.398941      -2.656540       4.636619       0.255285      12.008333           0.001163
          224              C       0.499990      12.594437      12.771340      -0.182397      33.487973 0.42322483E+03  0.98685743E+04                                 8.980241                            6.828316       0.231010       2.050136                    0.999812      29.156620      83.069051       0.635822       0.413131      -1.067913      -0.008524      -0.002654       0.005552       0.010513      -0.000596       0.018702      -0.001261       0.016136      -0.041578      -0.023086      -0.001151       0.024237             10.430822      11.946017       0.315363      -3.805132       4.558631       0.063660      14.787816          -0.004130
          225              C       0.141946      12.503241      11.442687       0.119714      37.429121 0.40493244E+03  0.92954265E+04                                 9.817620                            6.743144      -0.164197       1.959284                    0.999140      26.082367      72.630648       0.633645       0.421089      -1.067736      -0.002402      -0.004315       0.001846       0.005272       0.005901      -0.008926       0.014259      -0.025896      -0.029400      -0.023186      -0.000828       0.024014             12.694532      16.746395       0.546130      -6.598279       4.890035      -0.097595      16.447166           0.004347
          226              C       9.380101      12.411543      11.115863      -0.204912      34.753294 0.43895963E+03  0.10311065E+05                                 9.138191                            6.913935       0.266099       2.049254                    0.999806      29.653109      84.306787       0.638513       0.408373      -1.072905      -0.002606       0.004697       0.005050       0.007373      -0.005709       0.019974       0.003236       0.004867       0.057496      -0.022155      -0.007771       0.029927             10.700372      15.116842       0.452804      -3.894593       4.639172      -0.189582      12.345103          -0.004590
          227              C       8.437324      12.375578      12.114092       0.105405      28.354327 0.34571549E+03  0.76973998E+04                                 8.201431                            6.290483       0.046677       2.030411                    0.999628      26.151278      73.856484       0.640915       0.429220      -1.053132       0.020815       0.010474       0.046757       0.052242      -0.002694       0.020562      -0.003382      -0.029526      -0.030647      -0.030505       0.008943       0.021562              9.480143      12.294944       0.496914      -2.639578       4.576412      -0.076524      11.569072           0.001154
          228              C       1.220314      12.557709      10.397905       0.039219      39.034340 0.42861647E+03  0.99645643E+04                                10.011162                            6.877801      -0.031036       1.997401                    0.999212      26.705022      74.461604       0.636583       0.413868      -1.074016       0.012424      -0.004462       0.002467       0.013429       0.004323      -0.012737       0.006012       0.045420       0.055130      -0.033367       0.004391       0.028975             12.961291      15.261588       1.967667      -8.338683       8.301778       1.222897      15.320509          -0.000392
          229              C       2.186395      13.554805      10.377509      -0.124730      32.771964 0.42399296E+03  0.99233901E+04                                 8.908230                            6.879762       0.208335       2.037982                    0.999803      29.358573      84.701014       0.625151       0.418620      -1.060918       0.031844      -0.014368      -0.018429       0.039499       0.003072       0.011919       0.022751      -0.022749       0.033058      -0.022878      -0.010855       0.033733             10.214649      12.046384       2.753330      -4.578408       8.120601       0.662274      10.476962           0.000451
          230              C       3.181078      13.578123       9.430390      -0.188129      35.768241 0.47130948E+03  0.11341638E+05                                 9.517044                            7.307731      -0.004793       1.966755                    0.999154      30.434589      89.423972       0.599027       0.424903      -1.055559      -0.023114      -0.002280       0.029690       0.037696       0.016954       0.010041       0.000238       0.016290      -0.020062      -0.018202      -0.006381       0.024583             11.013225      11.292907       1.559371      -4.616267       9.265729       2.584332      12.481038          -0.000232
          231              C       3.243577      12.597859       8.448718       0.201400      33.127421 0.37272091E+03  0.84428906E+04                                 9.195429                            6.591561       0.071042       2.045597                    0.999710      25.571301      72.469497       0.618550       0.437144      -1.049979       0.034417      -0.002791      -0.028259       0.044619      -0.004537      -0.036391      -0.002638       0.011634       0.012324      -0.033464      -0.006900       0.040364             11.348428      12.951327       1.625988      -6.076609       9.109705       1.918921      11.984254           0.000313
          232              C       2.271139      11.603124       8.453997      -0.187155      36.208145 0.49246408E+03  0.12009009E+05                                 9.667241                            7.520682      -0.094532       1.935439                    0.998765      31.018518      92.436220       0.583180       0.430696      -1.049582      -0.021940      -0.000748       0.034249       0.040681      -0.005399       0.006653       0.014916      -0.005376       0.029222      -0.018514      -0.001569       0.020083             11.166847      13.199781       2.223922      -4.829609       9.239147       1.530399      11.061613          -0.000254
          233              C       1.260567      11.578915       9.403035      -0.133570      33.011792 0.43643514E+03  0.10290306E+05                                 8.962521                            6.979982       0.248822       2.047712                    0.999791      29.683006      85.997082       0.620551       0.418620      -1.060754       0.030459       0.002826      -0.017083       0.035037       0.019213       0.008126      -0.005980      -0.002017      -0.031835      -0.022434      -0.002159       0.024594             10.262851      10.772386       0.759123      -4.811780       8.050814       2.382252      11.965353           0.000439
          234              C       7.799626       2.389669       5.422114       0.086443      27.238034 0.34105279E+03  0.75527721E+04                                 7.939209                            6.207953       0.351580       2.128137                    0.999838      25.968165      72.667054       0.652702       0.423747      -1.058625      -0.011652      -0.011993      -0.037679       0.041223      -0.017251       0.004628       0.033065       0.032920       0.039093      -0.047770       0.013927       0.033843              9.022654       6.063730       3.146905      -0.546075      11.088927      -2.179901       9.915307          -0.000615
          235              C       7.203240       1.325628       6.033290      -0.159238      31.873250 0.41238878E+03  0.96188141E+04                                 8.891531                            6.884907       0.041545       2.006113                    0.998586      29.020927      84.548708       0.609215       0.431043      -1.049494      -0.012414       0.024023      -0.002517       0.027158      -0.020315      -0.004304       0.007137       0.025466       0.003878      -0.025300      -0.000213       0.025514             10.156283       7.095047       4.345728      -1.016633      13.021065      -1.742013      10.352736           0.002720
          236              C       6.559186       0.392506       5.314373       0.122421      33.843871 0.39856591E+03  0.91413619E+04                                 9.280962                            6.765362      -0.055682       2.004787                    0.999255      25.859852      72.711489       0.620129       0.430639      -1.058484      -0.008204       0.002331       0.000798       0.008566      -0.011622      -0.006376      -0.009400       0.026029      -0.045416      -0.023959      -0.001243       0.025202             11.358797       7.636667       5.253114      -1.735069      15.023560      -3.626444      11.416163          -0.003693
          237              C       6.469145       0.556219       3.921411      -0.193671      32.634793 0.43876420E+03  0.10315084E+05                                 8.795469                            6.928278       0.367889       2.087560                    0.999815      29.497780      84.159927       0.635059       0.410252      -1.070661       0.008700       0.006976       0.003383       0.011654       0.008907       0.010182       0.029368       0.009210       0.022871      -0.030869      -0.004456       0.035325              9.976990       6.344579       3.338508      -1.477018      12.062956      -3.492470      11.523434           0.002371
          238              C       7.026337       1.662151       3.315514       0.086170      27.070304 0.35308973E+03  0.79175895E+04                                 7.972399                            6.359259       0.022766       2.013518                    0.999648      26.756212      76.286179       0.635973       0.429496      -1.051046       0.035353       0.015628       0.036607       0.053237      -0.020264       0.007856       0.027292       0.037921       0.035093      -0.047128       0.019891       0.027238              8.992732       5.869679       2.819793      -0.848282      10.856712      -2.905150      10.251806          -0.002626
          239              C       5.938436      16.211011       6.030651       0.069764      35.489670 0.42698810E+03  0.99535853E+04                                 9.531158                            6.978543      -0.036609       2.008137                    0.999122      26.475015      74.808093       0.614324       0.427706      -1.061334      -0.002925       0.008929       0.019726       0.021849       0.015698      -0.002991       0.005653      -0.039790       0.004066      -0.026807       0.001341       0.025467             11.658011      11.970510       3.832912      -1.387166      15.001655      -5.213055       8.001867           0.000044
          240              C       4.594184      15.948020       5.834604      -0.126873      32.376259 0.43838193E+03  0.10359063E+05                                 8.887353                            7.027542       0.144744       2.019719                    0.999658      29.593323      86.139850       0.613554       0.422460      -1.057176      -0.015971      -0.020618       0.033061       0.042109      -0.010651       0.009906      -0.006183      -0.014032       0.009242      -0.016418      -0.001988       0.018406             10.026158      12.093455       2.790261      -0.731278      11.767799      -3.180746       6.217221          -0.000310
          241              C       4.034874      14.768885       6.348116      -0.177921      34.390881 0.47933856E+03  0.11592606E+05                                 9.294256                            7.387576       0.013356       1.971287                    0.998867      30.627355      90.443020       0.593164       0.426965      -1.053470       0.006128       0.042622      -0.004520       0.043297       0.017987       0.007972       0.015667       0.022167      -0.020275      -0.024760      -0.005783       0.030542             10.495221      11.159123       1.409744      -0.020585      13.506056      -3.954362       6.820484          -0.000043
          242              C       4.825111      13.855224       7.052876       0.187112      32.619396 0.39233605E+03  0.89885655E+04                                 9.049314                            6.737569      -0.111935       1.982446                    0.999370      25.866176      73.365846       0.616161       0.433890      -1.053503      -0.020949      -0.046607       0.019834       0.054813       0.024534      -0.022274      -0.014870      -0.047777      -0.039866      -0.038857      -0.010403       0.049260             10.828271      11.143845       3.125829      -0.779037      14.635352      -3.658241       6.705616          -0.000226
          243              C       6.177838      14.120976       7.247003      -0.174438      32.783613 0.45779092E+03  0.10891894E+05                                 8.884696                            7.145566       0.271940       2.056538                    0.999718      29.725661      85.695471       0.615506       0.418251      -1.064068       0.025500       0.029209      -0.010487       0.040167      -0.019243       0.011449      -0.007213      -0.018741       0.046856      -0.030032       0.002862       0.027170             10.004655      11.830879       3.423285      -0.615785      11.671453      -2.772069       6.511633          -0.000008
          244              C       6.730792      15.302034       6.739010      -0.121194      32.050598 0.44721519E+03  0.10618827E+05                                 8.845548                            7.127068       0.127405       2.017268                    0.999268      29.578202      86.255545       0.605633       0.425928      -1.055196      -0.023958      -0.022579       0.021566       0.039356       0.006395       0.007804       0.007227       0.023374      -0.017750      -0.014685      -0.005113       0.019798              9.872726      10.438258       1.768808      -0.271142      12.178018      -3.547046       7.001902          -0.000305
          245              C       7.398151       6.932767       3.175138       0.090487      27.118623 0.33744074E+03  0.74981278E+04                                 8.025237                            6.246508       0.050027       2.028412                    0.999679      26.513748      75.802292       0.635686       0.433619      -1.046201       0.028324      -0.039820       0.042863       0.065001       0.023362       0.011140      -0.027810       0.042894       0.017669      -0.050548       0.021668       0.028880              9.229334       6.029086      -2.713958      -2.478070      11.617074       2.379741      10.041842          -0.001805
          246              C       6.856849       7.980645       3.734962      -0.194882      33.670729 0.43018903E+03  0.10108832E+05                                 9.101055                            6.941301       0.181438       2.030573                    0.999657      29.745470      86.096141       0.620599       0.420004      -1.059639       0.004617       0.002668       0.017635       0.018423      -0.000503       0.013914      -0.027866       0.007934      -0.011465      -0.033302       0.003795       0.029507             10.644294       6.996085      -3.528218      -3.300392      13.191015       3.642514      11.745782           0.002426
          247              C       6.510458       7.999391       5.128165       0.108709      36.708934 0.42822639E+03  0.99771081E+04                                 9.714415                            6.959862      -0.015347       2.004049                    0.999379      26.459871      74.438449       0.619749       0.424189      -1.064868       0.008988      -0.009845      -0.005580       0.014452      -0.001272      -0.005802       0.000075      -0.008387       0.046885      -0.013333      -0.003469       0.016802             12.194637       8.161632      -5.127539      -3.596374      16.610617       4.062457      11.811661          -0.004571
          248              C       6.806002       6.837917       5.859320      -0.177308      35.006671 0.44850492E+03  0.10677545E+05                                 9.488569                            7.202748      -0.054062       1.966987                    0.998410      29.751538      87.420421       0.593119       0.433771      -1.048385       0.003427      -0.005954      -0.009427       0.011665       0.009580       0.003763      -0.005273       0.027145       0.026856      -0.022309       0.008966       0.013343             11.036598       7.163334      -3.770183      -2.661576      15.071782       2.079138      10.874677           0.003174
          249              C       7.385440       5.777751       5.269501       0.086411      27.635161 0.33057105E+03  0.72782857E+04                                 8.011429                            6.094713       0.269173       2.097818                    0.999828      26.117994      73.352253       0.660190       0.421379      -1.057991       0.004785       0.020256      -0.032702       0.038764       0.024211       0.013337      -0.029709       0.041658       0.027714      -0.053469       0.026103       0.027366              9.257313       5.665462      -2.773351      -1.986700      12.190523       1.545837       9.915954          -0.000949
          250              C       5.862166       9.195280       5.724943       0.022604      38.394233 0.45109604E+03  0.10632893E+05                                 9.904029                            7.076307       0.065731       2.023124                    0.999408      27.237248      76.726616       0.624235       0.416271      -1.071369      -0.005016       0.014658       0.000930       0.015520      -0.020358      -0.012971      -0.001444      -0.047168       0.042829      -0.041191       0.015981       0.025210             12.416733       8.692906      -5.410829      -3.653357      16.831809       3.623858      11.725484           0.000603
          251              C       5.579333      10.409845       4.992108      -0.118370      33.755276 0.44135594E+03  0.10474460E+05                                 9.216330                            7.114121       0.003883       1.972936                    0.999293      29.944039      88.101698       0.600176       0.430016      -1.049740      -0.008072       0.012100       0.025537       0.029389       0.007614       0.004595      -0.004677       0.022566       0.073520      -0.026532       0.000989       0.025543             10.576037       7.580811      -3.942701      -2.410231      14.196504       1.734063       9.950794          -0.001041
          252              C       5.060276      11.491542       5.568969      -0.192627      33.892737 0.44782816E+03  0.10664898E+05                                 9.186396                            7.119357       0.019333       1.972933                    0.999555      30.445168      89.678638       0.605981       0.424425      -1.053369       0.015942      -0.015537      -0.016882       0.027938      -0.003576       0.019241      -0.013610       0.017553      -0.007662      -0.022755      -0.004803       0.027558             10.561506       7.350931      -3.386616      -3.207518      12.824091       2.646094      11.509497           0.000217
          253              C       4.752020      11.453542       6.919699       0.198373      33.460599 0.38496554E+03  0.87826006E+04                                 9.248682                            6.690155      -0.050272       2.001851                    0.999590      25.775038      73.078729       0.615776       0.435995      -1.051676      -0.017297       0.030876       0.016605       0.039093      -0.016542      -0.025306       0.023695      -0.022543      -0.042052      -0.036406      -0.009289       0.045695             11.313557       7.324172      -3.997776      -3.041687      15.560175       2.305782      11.056325          -0.001243
          254              C       5.017904      10.294472       7.681809      -0.192275      35.332566 0.46483395E+03  0.11123108E+05                                 9.369773                            7.200283       0.177440       2.023684                    0.999632      30.197541      87.855634       0.611991       0.418247      -1.062029       0.006170      -0.035148      -0.010494       0.037196      -0.008558      -0.000687      -0.001142      -0.002881       0.099247      -0.025247      -0.007867       0.033114             10.802765       7.066109      -3.874929      -2.041293      14.715368       0.824497      10.626818           0.000354
          255              C       5.562384       9.182830       7.081671      -0.105709      33.424390 0.43299246E+03  0.10220601E+05                                 9.184120                            7.053670       0.031396       1.990815                    0.999541      29.364593      85.989357       0.602183       0.430905      -1.049849      -0.013824       0.021453       0.010421       0.027567       0.004924       0.006804      -0.014793       0.002317      -0.030314      -0.021965       0.008651       0.013314             10.615784       7.194655      -3.455451      -3.105366      12.927382       2.197158      11.725314          -0.000994
          256              C       5.427853      10.244952      14.065679       0.612339      22.335058 0.24525924E+03  0.50750062E+04                                 7.403167                            5.615253      -0.147045       2.011593                    0.999573      22.406578      63.561932       0.613974       0.482108      -1.010200       0.016430       0.052547       0.019427       0.058383      -0.062789       0.053926      -0.059084      -0.020741      -0.041791      -0.063057      -0.055720       0.118777              8.530925       7.862029       3.200146      -0.628734       9.249947       2.517603       8.480800          -0.001808
          257              C       4.990362       9.616787      11.660330      -0.211621      27.417182 0.47227077E+03  0.11369302E+05                                 8.002644                            7.281890      -0.103110       1.942036                    0.999044      30.440734      89.427521       0.604275       0.421045      -1.058087      -0.016088      -0.079754       0.038551       0.090031       0.002754       0.006615       0.014815      -0.030140       0.033578      -0.021987      -0.004150       0.026137              8.516739       6.462883       0.357329       1.692296       9.194397       0.632623       9.892939           0.000028
          258              C       5.097352       9.118510      13.153115      -0.117354      29.834659 0.46513205E+03  0.11147285E+05                                 8.529812                            7.241196      -0.435964       1.867090                    0.997258      28.907706      84.544863       0.604558       0.422742      -1.057744       0.019021      -0.044796      -0.076961       0.091057      -0.038558      -0.004030      -0.023189       0.013331       0.034875      -0.051652       0.012206       0.039446              9.589371       6.822076       1.054134       1.509179      10.470333       3.218878      11.475704          -0.005868
          259              C       6.325080       8.125740      13.065770      -0.218647      26.942805 0.47465290E+03  0.11456353E+05                                 7.924443                            7.313482      -0.108675       1.939338                    0.998896      30.735992      90.808330       0.600527       0.422575      -1.055714      -0.076027      -0.005786      -0.039846       0.086031      -0.014483       0.001285       0.021821      -0.005725      -0.020282      -0.026792      -0.000449       0.027240              8.331252       7.286438       0.255817       2.015604       8.488317       0.840856       9.219002           0.000112
          260              C       5.352643      14.549932      13.985773       0.610496      21.999213 0.24718421E+03  0.51232448E+04                                 7.320134                            5.646461      -0.173605       2.005436                    0.998987      22.444888      63.657919       0.610968       0.483686      -1.009691       0.021163      -0.048233       0.026201       0.058829       0.067469       0.051458       0.059582      -0.041533      -0.075283      -0.068924      -0.055486       0.124410              8.286692       7.862737      -3.067652      -0.581354       8.663730      -2.312220       8.333609          -0.001754
          261              C       5.238238       0.016210      13.435307      -0.191167      25.793525 0.41305366E+03  0.96730158E+04                                 7.734646                            6.814431      -0.127395       1.944320                    0.998861      29.883320      88.269288       0.620393       0.421584      -1.051534      -0.029382      -0.021758      -0.094828       0.101632      -0.005771      -0.006697      -0.007054      -0.008145      -0.011179      -0.013891       0.003753       0.010138              8.315355       5.672230      -0.394363       0.912343      10.265250      -0.725514       9.008585          -0.000352
          262              C       5.007311      15.646149      12.947950      -0.108707      28.721451 0.44987994E+03  0.10681802E+05                                 8.269527                            7.084484      -0.331566       1.903030                    0.997997      28.514147      82.741460       0.616605       0.418361      -1.061541       0.037595       0.074583      -0.041158       0.093113      -0.001370      -0.018544       0.015441      -0.004693       0.016801      -0.022756      -0.003616       0.026372              9.160718       6.088936      -0.860684       0.802578      11.234023      -1.797464      10.159196          -0.007739
          263              C       5.717042      15.425959      11.567705      -0.210642      26.585757 0.43862622E+03  0.10398882E+05                                 7.835794                            6.989738      -0.165356       1.923125                    0.999253      30.337661      89.363293       0.618523       0.417694      -1.056855      -0.049496       0.080912       0.015512       0.096110       0.007928      -0.012337      -0.000878      -0.038092       0.039150      -0.030444       0.011875       0.018569              8.377894       6.129489      -0.950403       0.953891       8.854657      -1.508884      10.149537          -0.000558
          264              C       4.852653      12.159476      22.223087       0.060317      28.618013 0.36310600E+03  0.81734144E+04                                 8.185410                            6.402342       0.139259       2.045748                    0.999747      26.858881      75.936260       0.642777       0.423327      -1.058200      -0.029826       0.002154       0.020750       0.036398       0.000606      -0.041514       0.002414      -0.010400      -0.018759      -0.045817       0.008362       0.037455              9.315267      11.296331      -0.398974       2.658169       4.637626       0.255373      12.011844          -0.001433
          265              C       5.796490      12.149673      23.222516      -0.182444      33.493606 0.42329114E+03  0.98706083E+04                                 8.981579                            6.829049       0.230802       2.050055                    0.999812      29.158609      83.079558       0.635754       0.413155      -1.067887      -0.008509       0.002685      -0.005515       0.010489       0.000629      -0.018669      -0.001233       0.016307      -0.041618      -0.023050      -0.001234       0.024284             10.433073      11.948864      -0.315351       3.807095       4.559266       0.063671      14.791090           0.003894
          266              C       5.438446      12.749796       0.555265       0.119646      37.433109 0.40496734E+03  0.92964825E+04                                 9.818471                            6.743510      -0.164236       1.959257                    0.999140      26.083723      72.636809       0.633613       0.421098      -1.067724      -0.002352       0.004345      -0.001872       0.005284      -0.005853       0.008931       0.014276      -0.025771      -0.029473      -0.023175      -0.000799       0.023974             12.696570      16.749492      -0.546175       6.600274       4.890507      -0.097617      16.449710          -0.004571
          267              C       4.083601      12.841493       0.882089      -0.204911      34.755021 0.43898325E+03  0.10311815E+05                                 9.138859                            6.914372       0.266177       2.049290                    0.999806      29.652964      84.308673       0.638455       0.408403      -1.072879      -0.002693      -0.004696      -0.005043       0.007398       0.005721      -0.020023       0.003256       0.004942       0.057282      -0.022175      -0.007755       0.029929             10.701699      15.119373      -0.452805       3.895636       4.639611      -0.189561      12.346114           0.004300
          268              C       3.140824      12.368532      23.879764       0.105676      28.345361 0.34558353E+03  0.76937974E+04                                 8.200350                            6.289703       0.046621       2.030553                    0.999627      26.144494      73.836331       0.640885       0.429278      -1.053087       0.020792      -0.010503      -0.046736       0.052219       0.002702      -0.020552      -0.003374      -0.029780      -0.030734      -0.030564       0.008891       0.021674              9.479268      12.294256      -0.496828       2.639406       4.576189      -0.076504      11.567358          -0.001433
          269              C       6.516814      12.695328       1.600047       0.039293      39.033597 0.42859399E+03  0.99639629E+04                                10.011295                            6.877763      -0.030757       1.997507                    0.999213      26.704096      74.459996       0.636562       0.413885      -1.073999       0.012514       0.004597      -0.002606       0.013584      -0.004251       0.012687       0.005996       0.045445       0.054923      -0.033321       0.004416       0.028906             12.962279      15.263156      -1.967896       8.339579       8.302090       1.222975      15.321592           0.000186
          270              C       7.482895      11.698232       1.620443      -0.124559      32.767372 0.42391489E+03  0.99212930E+04                                 8.908146                            6.879588       0.207905       2.037957                    0.999801      29.355203      84.695351       0.625085       0.418675      -1.060862       0.032080       0.014452       0.018276       0.039648      -0.003112      -0.011986       0.022660      -0.022627       0.032882      -0.022841      -0.010797       0.033639             10.214995      12.046851      -2.753684       4.578466       8.120821       0.662474      10.477312          -0.000461
          271              C       8.477578      11.674914       2.567562      -0.187811      35.757001 0.47112892E+03  0.11336280E+05                                 9.515810                            7.306852      -0.005617       1.966654                    0.999146      30.426637      89.398502       0.598995       0.424964      -1.055515      -0.022969       0.002402      -0.029939       0.037811      -0.016811      -0.010101       0.000165       0.016219      -0.019854      -0.018177      -0.006257       0.024433             11.012183      11.291806      -1.559508       4.615736       9.264563       2.584039      12.480181           0.000062
          272              C       8.540077      12.655178       3.549234       0.201244      33.127483 0.37272921E+03  0.84429939E+04                                 9.194972                            6.591293       0.072100       2.045918                    0.999709      25.570968      72.464501       0.618620       0.437098      -1.050023       0.034619       0.002927       0.028128       0.044701       0.004473       0.036460      -0.002664       0.011641       0.012391      -0.033513      -0.006923       0.040436             11.348253      12.950963      -1.625907       6.076796       9.109069       1.918770      11.984727          -0.000373
          273              C       7.567639      13.649912       3.543955      -0.187159      36.206830 0.49245100E+03  0.12008490E+05                                 9.666683                            7.520352      -0.093717       1.935686                    0.998767      31.017514      92.429455       0.583225       0.430670      -1.049609      -0.021762       0.000981      -0.034509       0.040809       0.005380      -0.006703       0.014943      -0.005459       0.029359      -0.018550      -0.001604       0.020154             11.166416      13.199538      -2.223645       4.829832       9.237883       1.530095      11.061826           0.000070
          274              C       6.557067      13.674121       2.594917      -0.133565      33.013123 0.43645211E+03  0.10290890E+05                                 8.963003                            6.980285       0.248579       2.047643                    0.999790      29.683708      86.002176       0.620510       0.418640      -1.060732       0.030671      -0.002636       0.016887       0.035112      -0.019147      -0.008120      -0.005971      -0.001907      -0.031925      -0.022387      -0.002155       0.024541             10.263757      10.773541      -0.759197       4.812442       8.051046       2.382420      11.966685          -0.000467
          275              C       2.503126       5.858367       6.575838       0.083802      27.353019 0.34259041E+03  0.75972954E+04                                 7.968818                            6.225593       0.345214       2.126023                    0.999843      26.023431      72.932619       0.651036       0.424246      -1.058044      -0.011128       0.012112       0.036394       0.039938       0.017839      -0.005789       0.032449       0.032698       0.039256      -0.047840       0.014764       0.033077              9.061543       6.083856      -3.164566       0.549395      11.144173      -2.197527       9.956602          -0.001656
          276              C       1.906740       6.922409       5.964662      -0.159459      31.923208 0.41299399E+03  0.96377120E+04                                 8.904698                            6.891806       0.034695       2.003705                    0.998560      29.050092      84.690527       0.608586       0.431274      -1.049218      -0.011656      -0.023693       0.002117       0.026490       0.019484       0.004088       0.006867       0.026119       0.001443      -0.024411      -0.000728       0.025139             10.174796       7.106585      -4.359103       1.019613      13.055158      -1.749264      10.362646          -0.001970
          277              C       1.262686       7.855530       6.683579       0.122493      33.859938 0.39869787E+03  0.91455956E+04                                 9.285440                            6.767214      -0.056728       2.004411                    0.999258      25.866924      72.747876       0.619913       0.430732      -1.058375      -0.008438      -0.002211      -0.001026       0.008784       0.012020       0.005935      -0.009179       0.026862      -0.044925      -0.023740      -0.001909       0.025649             11.366229       7.640909      -5.259031       1.735140      15.039338      -3.628700      11.418442           0.000919
          278              C       1.172645       7.691817       8.076541      -0.193797      32.650137 0.43902076E+03  0.10322501E+05                                 8.798350                            6.930503       0.367487       2.087314                    0.999816      29.503760      84.179378       0.634937       0.410276      -1.070658       0.007721      -0.007179      -0.002860       0.010924      -0.008602      -0.010317       0.028513       0.008516       0.023539      -0.029799      -0.004892       0.034692              9.980805       6.344670      -3.338045       1.476541      12.069744      -3.495667      11.527999          -0.000954
          279              C       1.729837       6.585886       8.682438       0.084500      27.083296 0.35317034E+03  0.79183464E+04                                 7.973071                            6.358065       0.032671       2.017167                    0.999656      26.729777      76.158540       0.636442       0.429237      -1.051404       0.033443      -0.016209      -0.035870       0.051651       0.019349      -0.008104       0.026216       0.035496       0.032470      -0.045012       0.019251       0.025761              8.996369       5.868370      -2.823811       0.846149      10.872746      -2.908646      10.247990           0.000933
          280              C       0.641936       9.042026       5.967301       0.069707      35.492902 0.42696110E+03  0.99529236E+04                                 9.532768                            6.978689      -0.036013       2.008426                    0.999120      26.473957      74.808051       0.614261       0.427751      -1.061293      -0.002994      -0.009154      -0.020074       0.022265      -0.015865       0.002991       0.005430      -0.039701       0.004292      -0.026889       0.001468       0.025422             11.662310      11.972747      -3.837875       1.388575      15.010728      -5.215630       8.003455          -0.000135
          281              C       9.890684       9.305017       6.163348      -0.126937      32.380837 0.43843027E+03  0.10360559E+05                                 8.888533                            7.028048       0.144796       2.019703                    0.999658      29.596328      86.151919       0.613512       0.422474      -1.057160      -0.016000       0.020443      -0.033538       0.042411       0.010601      -0.009889      -0.006343      -0.013779       0.009677      -0.016306      -0.002155       0.018461             10.028245      12.095394      -2.793692       0.732053      11.771021      -3.181878       6.218321           0.000039
          282              C       9.331374      10.484151       5.649836      -0.177841      34.389340 0.47930007E+03  0.11591479E+05                                 9.294198                            7.387332       0.013092       1.971235                    0.998864      30.626178      90.439703       0.593165       0.426972      -1.053462       0.006049      -0.042812       0.004104       0.043431      -0.017993      -0.007967       0.015773       0.022017      -0.020592      -0.024817      -0.005774       0.030591             10.495681      11.159645      -1.411725       0.021284      13.506674      -3.954666       6.820723          -0.000068
          283              C      10.121612      11.397812       4.945076       0.187350      32.611414 0.39223748E+03  0.89857820E+04                                 9.048371                            6.737092      -0.112075       1.982496                    0.999371      25.861832      73.352431       0.616130       0.433937      -1.053470      -0.020980       0.046464      -0.020105       0.054802      -0.024463       0.022191      -0.014699      -0.047909      -0.039672      -0.038829      -0.010269       0.049099             10.827408      11.141980      -3.125925       0.779191      14.634877      -3.657976       6.705366           0.000030
          284              C       0.881338      11.132060       4.750949      -0.174082      32.768759 0.45755096E+03  0.10884653E+05                                 8.882401                            7.143959       0.272053       2.056758                    0.999717      29.714691      85.655138       0.615547       0.418283      -1.064059       0.025364      -0.029414       0.009977       0.040100       0.019183      -0.011451      -0.007120      -0.018895       0.047252      -0.030095       0.002971       0.027124             10.002380      11.826822      -3.422564       0.615927      11.669731      -2.771532       6.510589          -0.000148
          285              C       1.434292       9.951002       5.258942      -0.120973      32.042013 0.44707317E+03  0.10614476E+05                                 8.844000                            7.125864       0.128103       2.017590                    0.999266      29.570888      86.226628       0.605701       0.425920      -1.055215      -0.024095       0.022284      -0.022067       0.039549      -0.006408      -0.007852       0.007231       0.023385      -0.017772      -0.014693      -0.005148       0.019841              9.871644      10.435103      -1.768868       0.271719      12.178450      -3.547288       7.001379           0.000053
          286              C       2.101651       1.315269       8.822814       0.087613      27.157658 0.33791506E+03  0.75095855E+04                                 8.028743                            6.247465       0.060000       2.031742                    0.999686      26.507116      75.731315       0.636306       0.433143      -1.046728       0.026408       0.039913      -0.041571       0.063392      -0.022363      -0.011580      -0.026971       0.039692       0.018507      -0.048686       0.021832       0.026854              9.236018       6.027536       2.717255       2.474739      11.639666       2.383073      10.040852          -0.000430
          287              C       1.560349       0.267391       8.262990      -0.194732      33.687727 0.43046482E+03  0.10116912E+05                                 9.104403                            6.944066       0.179908       2.029959                    0.999658      29.752568      86.122914       0.620404       0.420070      -1.059600       0.003649      -0.002707      -0.017001       0.017597       0.000527      -0.014069      -0.027081       0.007847      -0.010459      -0.032511       0.003473       0.029038             10.648318       6.996183       3.527477       3.300197      13.197913       3.645995      11.750858           0.000865
          288              C       1.213958       0.248645       6.869787       0.108078      36.731933 0.42845397E+03  0.99840274E+04                                 9.718785                            6.961734      -0.014865       2.004149                    0.999384      26.470427      74.481266       0.619644       0.424191      -1.064835       0.008716       0.009912       0.005539       0.014314       0.001100       0.005426      -0.000343      -0.008278       0.049008      -0.013440      -0.003891       0.017330             12.201361       8.163266       5.131697       3.595097      16.628008       4.064162      11.812811          -0.000984
          289              C       1.509502       1.410119       6.138632      -0.177550      35.079127 0.44941237E+03  0.10706243E+05                                 9.506243                            7.212456      -0.062681       1.963875                    0.998379      29.793396      87.617519       0.592327       0.434063      -1.048044       0.004058       0.005491       0.008854       0.011181      -0.008338      -0.004483      -0.004791       0.027249       0.025561      -0.021380       0.007555       0.013825             11.060711       7.174971       3.783470       2.665105      15.117611       2.088808      10.889550           0.001759
          290              C       2.088940       2.470285       6.728451       0.083330      27.767931 0.33226563E+03  0.73271356E+04                                 8.047343                            6.116389       0.262710       2.096057                    0.999836      26.173113      73.636633       0.657841       0.422217      -1.057150       0.005229      -0.019875       0.031795       0.037859      -0.023581      -0.014279      -0.028618       0.038824       0.030638      -0.052067       0.025174       0.026893              9.304282       5.687958       2.792221       1.999259      12.257901       1.564708       9.966987           0.001332
          291              C       0.565666      16.057757       6.273009       0.022421      38.405117 0.45115191E+03  0.10634465E+05                                 9.905853                            7.076361       0.067500       2.023633                    0.999410      27.239871      76.733170       0.624288       0.416225      -1.071406      -0.005086      -0.014678      -0.000955       0.015563       0.020567       0.012982      -0.001486      -0.047623       0.043320      -0.041565       0.016159       0.025406             12.421334       8.694484       5.415024       3.653376      16.843764       3.626732      11.725754           0.000081
          292              C       0.282833      14.843192       7.005844      -0.118807      33.773829 0.44159554E+03  0.10481491E+05                                 9.219218                            7.115561       0.004481       1.972939                    0.999297      29.954651      88.136465       0.600182       0.429957      -1.049784      -0.008072      -0.012013      -0.025608       0.029415      -0.007550      -0.004409      -0.004635       0.022191       0.074229      -0.026437       0.000727       0.025709             10.580547       7.583425       3.945660       2.410960      14.205618       1.735604       9.952598          -0.000192
          293              C      10.356776      13.761495       6.428983      -0.192855      33.907447 0.44802410E+03  0.10670824E+05                                 9.188925                            7.120732       0.019247       1.972749                    0.999557      30.454951      89.715306       0.605941       0.424404      -1.053373       0.015923       0.015556       0.016803       0.027891       0.003612      -0.019164      -0.013700       0.017438      -0.007768      -0.022773      -0.004740       0.027513             10.565325       7.353318       3.388667       3.208756      12.830290       2.647771      11.512369          -0.000015
          294              C      10.048520      13.799495       5.078253       0.198245      33.462760 0.38499680E+03  0.87833944E+04                                 9.248771                            6.690181      -0.049887       2.001947                    0.999590      25.775704      73.078290       0.615816       0.435963      -1.051707      -0.017312      -0.030854      -0.016608       0.039084       0.016540       0.025324       0.023707      -0.022564      -0.041665      -0.036365      -0.009332       0.045697             11.314225       7.324708       3.998341       3.042366      15.560625       2.306919      11.057343          -0.000271
          295              C      10.314404      14.958565       4.316143      -0.191747      35.306890 0.46444454E+03  0.11111268E+05                                 9.365632                            7.197416       0.177839       2.024082                    0.999629      30.180173      87.790167       0.612105       0.418264      -1.062036       0.006152       0.035211       0.010383       0.037221       0.008499       0.000568      -0.001205      -0.002935       0.098872      -0.025129      -0.007861       0.032990             10.798239       7.063284       3.873339       2.040559      14.708281       0.824318      10.623152          -0.000016
          296              C       0.265884      16.070207       4.916281      -0.105317      33.408752 0.43276265E+03  0.10213776E+05                                 9.182116                            7.052214       0.031444       1.991093                    0.999536      29.350986      85.942384       0.602195       0.430956      -1.049823      -0.013848      -0.021443      -0.010494       0.027599      -0.004831      -0.006658      -0.014862       0.002345      -0.029631      -0.021823       0.008483       0.013340             10.614090       7.193367       3.456023       3.104970      12.925529       2.198576      11.723374          -0.000225
          297              C       0.131353      14.499157      21.928177       0.612482      22.335776 0.24525043E+03  0.50749769E+04                                 7.404331                            5.615706      -0.148044       2.011248                    0.999574      22.408696      63.577013       0.613835       0.482203      -1.010110       0.016354      -0.052748      -0.019423       0.058541       0.062882      -0.053837      -0.059180      -0.020556      -0.041930      -0.062973      -0.055880       0.118853              8.533119       7.862684      -3.201005       0.628237       9.253437       2.519740       8.483236           0.001609
          298              C      10.286862      15.636249       0.337622      -0.212100      27.440628 0.47274619E+03  0.11384194E+05                                 8.007432                            7.285397      -0.103891       1.941415                    0.999050      30.465926      89.530061       0.604119       0.421027      -1.058044      -0.015794       0.079804      -0.038691       0.090084      -0.002364      -0.006566       0.014358      -0.030267       0.034451      -0.022164      -0.003559       0.025723              8.522815       6.465900      -0.357091      -1.693115       9.203398       0.633984       9.899148           0.000089
          299              C      10.393852      15.625600      22.840741      -0.117107      29.837649 0.46516221E+03  0.11149336E+05                                 8.532902                            7.243038      -0.438332       1.866288                    0.997250      28.919155      84.611823       0.604217       0.422930      -1.057518       0.019009       0.044949       0.077221       0.091350       0.038467       0.004091      -0.022845       0.013178       0.034642      -0.051388       0.012232       0.039156              9.594236       6.824370      -1.054570      -1.509471      10.475880       3.222039      11.482457           0.005580
          300              C       1.028580      -0.386630      22.928086      -0.219371      26.978849 0.47539046E+03  0.11479432E+05                                 7.931860                            7.318932      -0.109750       1.938420                    0.998911      30.774524      90.964357       0.600288       0.422548      -1.055655      -0.076129       0.005352       0.040009       0.086168       0.014772      -0.001363       0.021466      -0.005347      -0.019125      -0.026622      -0.000362       0.026984              8.340625       7.292822      -0.257291      -2.019601       8.496525       0.843272       9.232529          -0.000117
          301              C       0.056143      10.194177      22.008083       0.610624      21.998743 0.24716709E+03  0.51230155E+04                                 7.321114                            5.646929      -0.174741       2.005074                    0.998987      22.446413      63.671725       0.610809       0.483799      -1.009589       0.021134       0.048347      -0.026234       0.058926      -0.067588      -0.051391       0.059723      -0.041483      -0.075526      -0.068895      -0.055674       0.124569              8.288479       7.863146       3.068185       0.581146       8.666516      -2.313938       8.335775           0.001528
          302              C      10.534738       7.722899      22.558549      -0.191747      25.824262 0.41361230E+03  0.96902601E+04                                 7.741472                            6.819034      -0.129218       1.943176                    0.998875      29.921234      88.426739       0.620127       0.421583      -1.051438      -0.029182       0.022203       0.094921       0.101757       0.005572       0.006814      -0.006675      -0.007745      -0.010634      -0.013599       0.004015       0.009584              8.324149       5.675949       0.395517      -0.912941      10.274637      -0.728137       9.021860           0.000378
          303              C      10.303811       9.097960      23.045906      -0.108395      28.721756 0.44986058E+03  0.10682229E+05                                 8.271956                            7.085887      -0.334122       1.902229                    0.997985      28.521895      82.792719       0.616283       0.418545      -1.061325       0.037568      -0.074727       0.041360       0.093307       0.001384       0.018281       0.015092      -0.004852       0.016783      -0.022369      -0.003580       0.025948              9.164480       6.090238       0.860737      -0.801615      11.239046      -1.798272      10.164158           0.007379
          304              C       0.420542       9.827077       0.430247      -0.211324      26.613861 0.43916873E+03  0.10415951E+05                                 7.842246                            6.994381      -0.167603       1.921944                    0.999258      30.373330      89.514182       0.618216       0.417733      -1.056730      -0.049552      -0.080941      -0.015836       0.096217      -0.007852       0.012552      -0.000259      -0.037742       0.039114      -0.030429       0.012306       0.018122              8.385967       6.134502       0.951636      -0.954576       8.864542      -1.511458      10.158856           0.000749
          305              N       1.792336       4.041074      10.551239      -0.208571      38.905862 0.58360502E+03  0.14504661E+05                                 9.658798                            7.895420      -0.310882       1.924465                    0.997094      28.365537      79.047291       0.615254       0.400556      -1.094142      -0.080612      -0.007939       0.106037       0.133436       0.001166       0.060066       0.003846       0.014638      -0.076256      -0.067003       0.005301       0.061702             10.883564      13.567174       0.609316      -0.936395       6.129627       0.068323      12.953892           0.010528
          306              N       2.890830      13.892741      19.940596      -0.240642      38.441664 0.58502562E+03  0.14529567E+05                                 9.537922                            7.847746       0.036654       2.020060                    0.999199      28.747968      79.738926       0.624715       0.394772      -1.099582       0.049932       0.134338      -0.056848       0.154181      -0.022282       0.018423       0.043612       0.048887       0.138279      -0.074669       0.009999       0.064670             10.778855       6.733793       2.732429      -0.582545      12.477717      -2.401003      13.125056           0.036592
          307              N       2.900363      10.707314      20.063215      -0.260033      40.876044 0.60739233E+03  0.15229173E+05                                 9.931108                            7.985825      -0.011425       1.997192                    0.999301      29.205739      81.428735       0.620437       0.393733      -1.100166       0.051863      -0.138364      -0.056848       0.158323       0.022787       0.000275      -0.047320       0.016989       0.126805      -0.061817      -0.005212       0.067028             11.445295       6.943175      -2.481545      -2.618982      13.933707       1.706492      13.459002           0.040641
          308              N       6.315547       3.862858      16.492625      -0.170163      42.623653 0.43067701E+03  0.99298273E+04                                10.146072                            6.636418      -0.218692       1.983030                    0.998194      25.912529      69.757532       0.692738       0.383484      -1.105120       0.002126      -0.012037       0.007619       0.014404       0.013170      -0.067454       0.003723      -0.078424      -0.073156      -0.094163       0.038654       0.055509             13.153044      12.263243       0.101144      -6.595282      15.954557       0.772563      11.241332          -0.000357
          309              N       7.088836       4.206963       1.446713      -0.201952      38.718987 0.58046891E+03  0.14397605E+05                                 9.614710                            7.865865      -0.304997       1.927169                    0.997256      28.235679      78.433378       0.617802       0.399710      -1.095457      -0.078487       0.007570      -0.104784       0.131138      -0.001678      -0.058750       0.003432       0.018824      -0.076013      -0.065036       0.003123       0.061913             10.827837      13.499141      -0.605591       0.914682       6.111391       0.068863      12.872978           0.059941
          310              N       8.187330      10.851369      16.053260      -0.240857      38.447018 0.58514060E+03  0.14532995E+05                                 9.538314                            7.848167       0.037206       2.020157                    0.999201      28.751382      79.747433       0.624746       0.394737      -1.099617       0.050002      -0.134337       0.056883       0.154215       0.022247      -0.018417       0.043592       0.048877       0.138291      -0.074632       0.009970       0.064662             10.778862       6.733891      -2.732489       0.582499      12.477637      -2.400715      13.125058          -0.038507
          311              N       8.196863      14.036795      15.930641      -0.260142      40.876011 0.60741978E+03  0.15229795E+05                                 9.930471                            7.985584      -0.010800       1.997345                    0.999303      29.206619      81.426862       0.620505       0.393691      -1.100212       0.051898       0.138363       0.056873       0.158342      -0.022793      -0.000293      -0.047307       0.017008       0.126760      -0.061818      -0.005184       0.067002             11.443962       6.942580       2.481206       2.618525      13.931851       1.705708      13.457455          -0.042732
          312              N       1.019047       3.876251      19.501231      -0.169669      42.584616 0.43037368E+03  0.99207623E+04                                10.139051                            6.633643      -0.216840       1.983777                    0.998199      25.901421      69.712925       0.692974       0.383433      -1.105192       0.001823       0.011974      -0.007949       0.014487      -0.013111       0.067335       0.003620      -0.077996      -0.072678      -0.093882       0.038593       0.055288             13.140391      12.247853      -0.101673       6.584795      15.944552       0.771753      11.228770           0.000169
          313              N       8.800664      12.454999      13.444665      -0.201749      38.713997 0.58038936E+03  0.14395072E+05                                 9.613891                            7.865371      -0.305549       1.927043                    0.997251      28.232901      78.422945       0.617819       0.399715      -1.095459       0.078557       0.007561      -0.104774       0.131171       0.001668       0.058794       0.003443       0.018566      -0.076082      -0.065129       0.003264       0.061866             10.826167      13.495137       0.605488      -0.913312       6.110877       0.069073      12.872487          -0.062740
          314              N       7.702170       2.603332       4.055308      -0.240502      38.427415 0.58482944E+03  0.14523115E+05                                 9.534847                            7.846152       0.037099       2.020257                    0.999201      28.741879      79.711216       0.624827       0.394744      -1.099629      -0.050094      -0.134226       0.056813       0.154123      -0.022335       0.018315       0.043647       0.049075       0.138519      -0.074779       0.010069       0.064711             10.774247       6.732288       2.730778      -0.581633      12.470220      -2.397908      13.120232           0.036570
          315              N       7.692637       5.788759       3.932689      -0.259626      40.850280 0.60704216E+03  0.15217661E+05                                 9.926024                            7.983109      -0.011176       1.997365                    0.999303      29.195239      81.382757       0.620612       0.393692      -1.100233      -0.052005       0.138223       0.056733       0.158205       0.022962       0.000229      -0.047387       0.017281       0.126698      -0.062030      -0.005031       0.067061             11.437995       6.940072      -2.479154      -2.616373      13.924317       1.703079      13.449598           0.040617
          316              N       4.277453      12.633215       7.503279      -0.169812      42.597928 0.43048704E+03  0.99242192E+04                                10.141589                            6.634826      -0.217475       1.983529                    0.998198      25.905631      69.731590       0.692851       0.383469      -1.105146      -0.001824       0.011957      -0.007986       0.014494       0.013092      -0.067393       0.003621      -0.078013      -0.072810      -0.093951       0.038642       0.055309             13.143957      12.250704       0.101671      -6.585832      15.951057       0.771802      11.230109          -0.000204
          317              N       3.504164      12.289110      22.549191      -0.201731      38.712399 0.58034825E+03  0.14393856E+05                                 9.613800                            7.865180      -0.305303       1.927135                    0.997253      28.231962      78.420846       0.617814       0.399724      -1.095449       0.078491      -0.007594       0.104766       0.131128      -0.001667      -0.058795       0.003443       0.018586      -0.076144      -0.065138       0.003265       0.061873             10.826616      13.496372      -0.605497       0.913604       6.111143       0.069078      12.872334           0.059870
          318              N       2.405670       5.644704       7.942644      -0.214719      37.767049 0.57206553E+03  0.14132102E+05                                 9.441894                            7.771306      -0.017988       2.008275                    0.999081      28.411420      78.663804       0.626284       0.395889      -1.098513      -0.046883       0.123787      -0.051271       0.141951       0.020438      -0.017259       0.038455       0.038858       0.141611      -0.067312       0.004591       0.062722             10.663988       6.663350      -2.692184       0.558795      12.328598      -2.360882      13.000015          -0.025785
          319              N       2.396137       2.459278       8.065263      -0.229463      40.009922 0.59153083E+03  0.14737632E+05                                 9.808306                            7.893129      -0.071365       1.984641                    0.999179      28.800546      80.114621       0.622448       0.394959      -1.099016      -0.049049      -0.126720      -0.050663       0.145019      -0.021154       0.002416      -0.042501       0.003723       0.131163      -0.054075      -0.011740       0.065815             11.292519       6.850718       2.432153       2.568407      13.729286       1.657787      13.297553           0.023572
          320              N       9.573953      12.619822       4.494673      -0.169748      42.591227 0.43042454E+03  0.99223056E+04                                10.140329                            6.634150      -0.216963       1.983710                    0.998199      25.903403      69.721347       0.692924       0.383447      -1.105174      -0.001800      -0.011933       0.007820       0.014380      -0.013131       0.067338       0.003628      -0.078166      -0.072650      -0.093929       0.038577       0.055351             13.142824      12.249435      -0.101347       6.585618      15.949010       0.772229      11.230027          -0.000291
          321              O       4.196947       5.520981      10.176183      -0.512761      44.476700 0.60324406E+03  0.14979258E+05                                10.194848                            7.742237      -0.014618       2.049093                    0.995883      27.830150      75.231472       0.661969       0.372624      -1.124363       0.043923      -0.026443      -0.041574       0.066006       0.034914       0.035177      -0.010678      -0.024856      -0.130205      -0.067718       0.007433       0.060285             12.309403      14.072611       8.238341       1.010751      15.545612       1.092941       7.309986           0.021588
          322              O       5.959622       6.110888       8.949272      -0.646524      34.644684 0.55491194E+03  0.13403551E+05                                 8.240558                            7.151520       0.789521       2.254696                    0.999430      29.301713      76.417334       0.733680       0.345624      -1.153473      -0.015187      -0.018371       0.025025       0.034560      -0.088343      -0.063063      -0.073215       0.055611       0.200079      -0.165905       0.058301       0.107603              8.742059       8.229176       0.194233      -3.939609       6.220304       0.085853      11.776698          -0.004250
          323              O       4.265483       2.653211      10.250570      -0.508812      42.632655 0.59147316E+03  0.14615913E+05                                 9.887227                            7.667097       0.008274       2.057971                    0.996245      27.709222      74.741793       0.665054       0.372699      -1.124221       0.035220       0.022294      -0.043703       0.060394      -0.018063       0.036717       0.011817      -0.015353      -0.134566      -0.065930       0.021921       0.044009             11.614438      13.592667      -7.165435       1.145118      13.862260      -1.142110       7.388387          -0.033260
          324              O       5.970956       2.007247       8.989106      -0.639947      35.098730 0.57462053E+03  0.14013782E+05                                 8.315507                            7.314257       0.650872       2.205946                    0.999489      29.491797      77.510465       0.719352       0.349133      -1.149534      -0.022674       0.010469       0.017155       0.030299       0.080021      -0.068915       0.068538       0.038931       0.135849      -0.152266       0.056680       0.095586              8.683516       8.216371      -0.209615      -3.892067       6.138757      -0.246032      11.695421           0.003657
          325              O       9.493447       2.727055       1.821769      -0.551093      45.746451 0.62443277E+03  0.15631992E+05                                10.356195                            7.855291       0.044618       2.058608                    0.996180      28.328850      76.766289       0.660248       0.370570      -1.126480       0.045064       0.021110       0.033440       0.059956      -0.030574      -0.036435      -0.019756      -0.021185      -0.138209      -0.072892       0.017165       0.055727             12.518399      14.292767      -8.393026      -1.049662      15.834807       1.136023       7.427622           0.042174
          326              O       0.663122       2.137148       3.048680      -0.653959      34.830295 0.55848613E+03  0.13509667E+05                                 8.259254                            7.165012       0.799904       2.254430                    0.999507      29.436601      76.790342       0.734550       0.344709      -1.154399      -0.013795       0.013545      -0.029441       0.035221       0.086553       0.063323      -0.076111       0.059926       0.198438      -0.166592       0.057628       0.108964              8.763000       8.245425      -0.191698       3.955116       6.230691       0.086804      11.812885           0.007486
          327              O       9.561983       5.594826       1.747382      -0.545890      43.809960 0.61169709E+03  0.15237276E+05                                10.042426                            7.779496       0.064209       2.066908                    0.996544      28.188073      76.240930       0.662731       0.371020      -1.125932       0.036559      -0.017220       0.035978       0.054106       0.013429      -0.037392       0.020319      -0.012659      -0.143752      -0.070607       0.031497       0.039110             11.807783      13.802423       7.296768      -1.184084      14.112529      -1.182041       7.508396           0.048542
          328              O       0.674456       6.240789       3.008846      -0.648878      35.323142 0.57908340E+03  0.14148063E+05                                 8.340102                            7.333063       0.634752       2.198767                    0.999583      29.643796      77.945885       0.719928       0.348226      -1.150436      -0.021489      -0.006023      -0.021446       0.030952      -0.078647       0.069426       0.071265       0.042469       0.132350      -0.153159       0.056542       0.096617              8.710350       8.238134       0.207286       3.910383       6.153488      -0.247899      11.739429           0.005726
          329              O       6.396053      10.975092      13.819721      -0.551530      45.764617 0.62476491E+03  0.15642259E+05                                10.358256                            7.857015       0.045638       2.058742                    0.996191      28.337450      76.792347       0.660227       0.370535      -1.126515      -0.044998       0.021060       0.033830       0.060107       0.030648       0.036512      -0.019909      -0.021199      -0.138474      -0.073095       0.017261       0.055833             12.520425      14.295695       8.394070       1.050269      15.836571       1.135982       7.429008          -0.044088
          330              O       4.633378      10.385185      15.046632      -0.653129      34.789146 0.55765240E+03  0.13484342E+05                                 8.252498                            7.159604       0.800593       2.254960                    0.999506      29.419129      76.727863       0.734842       0.344704      -1.154414       0.013913       0.013321      -0.028805       0.034651      -0.086497      -0.063357      -0.076067       0.059927       0.198474      -0.166538       0.057555       0.108983              8.754953       8.239634       0.192286      -3.950734       6.225634       0.084641      11.799593          -0.007947
          331              O       6.327517      13.842862      13.745334      -0.546310      43.823976 0.61195442E+03  0.15245150E+05                                10.043962                            7.780779       0.064870       2.066964                    0.996552      28.195277      76.261811       0.662728       0.370987      -1.125967      -0.036465      -0.017123       0.036360       0.054267      -0.013495       0.037431       0.020379      -0.012675      -0.143839      -0.070693       0.031507       0.039186             11.809122      13.804889      -7.297331       1.184671      14.113416      -1.181647       7.509060          -0.050748
          332              O       4.622044      14.488826      15.006798      -0.648017      35.279498 0.57817480E+03  0.14120182E+05                                 8.333066                            7.327296       0.661232       2.206084                    0.999570      29.624545      77.877111       0.720220       0.348225      -1.150448       0.021600      -0.005898      -0.020868       0.030607       0.078563      -0.069336       0.071211       0.042533       0.132606      -0.153036       0.056436       0.096600              8.702170       8.231921      -0.207828      -3.905955       6.148169      -0.245559      11.726421          -0.006110
          333              O       1.099553      13.769018      22.174135      -0.551252      45.759433 0.62462288E+03  0.15637967E+05                                10.358207                            7.856476       0.044760       2.058576                    0.996183      28.332946      76.780800       0.660199       0.370569      -1.126479      -0.045075      -0.021020      -0.033559       0.059998      -0.030590      -0.036463      -0.019782      -0.021238      -0.138177      -0.072928       0.017185       0.055742             12.521528      14.295716      -8.395475      -1.050712      15.839602       1.136999       7.429266           0.042083
          334              O       9.929878      14.358925      20.947224      -0.653653      34.827418 0.55842074E+03  0.13507815E+05                                 8.259145                            7.164986       0.799267       2.254302                    0.999506      29.433542      76.783933       0.734484       0.344747      -1.154357       0.013893      -0.013371       0.029230       0.035017       0.086464       0.063289      -0.076134       0.059888       0.198337      -0.166504       0.057563       0.108941              8.762672       8.245753      -0.192260       3.954801       6.230902       0.085615      11.811361           0.007414
          335              O       1.031017      10.901247      22.248522      -0.546000      43.820220 0.61185270E+03  0.15242163E+05                                10.044104                            7.780532       0.064163       2.066834                    0.996546      28.191378      76.253067       0.662679       0.371025      -1.125925      -0.036543       0.017093      -0.036124       0.054153       0.013444      -0.037412       0.020312      -0.012728      -0.143698      -0.070613       0.031489       0.039124             11.810198      13.804819       7.298435      -1.184997      14.115923      -1.182645       7.509851           0.048495
          336              O       9.918544      10.255284      20.987058      -0.648560      35.319652 0.57900658E+03  0.14145857E+05                                 8.339994                            7.333034       0.633941       2.198604                    0.999581      29.640181      77.937992       0.719855       0.348269      -1.150389       0.021591       0.005829       0.021231       0.030837      -0.078563       0.069344       0.071315       0.042493       0.132286      -0.153081       0.056513       0.096568              8.710020       8.238381       0.207811       3.910090       6.153592      -0.246707      11.738088           0.005687

******************************************************
Auxiliary information for the entire system
The total spin magnetic moment of the unit cell is   1.993209
The total net atomic charge of the unit cell is   0.000006
Accuracy of reproducing the electrostatic potential in the unit cell:
  The inner radius (bohr) =    5.0000
  The outer radius (bohr) =   12.0000
  Valid grid points have density less than (e/(bohr^3)) =    0.0001
  The number of valid grid points were=        30692
  The rms potential error without charges in kcal/mol is=      5.53475
  The rms potential error with partial charges in kcal/mol is=      0.67148
  The RRMSE value at monopole order=      0.12132
  The rms potential error with partial charges and cloud penetration in kcal/mol is=      0.68840
  The RRMSE value at monopole order with cloud penetration is=      0.12438
  The rms potential error with partial charges and atomic dipoles in kcal/mol is=      0.45767
  The RRMSE value at dipole order=      0.08269
  The rms potential error with partial charges, atomic dipoles and cloud penetration in kcal/mol is=      0.45519
  The RRMSE value at dipole order with cloud penetration=      0.08224

******************************************************
The electron densities and ab initio electrostatic potential were computed in VASP using the PBE functional and
projector augmented wave method. See the main text of the journal article for a description of computational details.
The atomic charges, dipoles, and quadrupoles were computed with the DDEC6 method as described in
(a) T. A. Manz and N. Gabaldon Limas, RSC Adv. 6 (2016) 47771-47801 DOI: 10.1039/c6ra04656h
(b) N. Gabaldon Limas and T. A. Manz, RSC Adv. 8 (2018) 2678-2707 DOI: 10.1039/c7ra11829e.
For each atom in the material, the electron cloud parameters were fit to the spherically averaged atom-in-material
electron density using radial positions for which this density was between 10^-4 and 10^-2 electrons per cubic bohr.
The polarizabilities, dispersion coefficients, and quantum Drude oscillator (QDO) parameters were fit using the MCLF method.
The magnetic structure of the system was optimized in VASP from the default ferromagnetic initial guess using spin polarization.
The atomic spin moments (ASMs) were computed on this optimized magnetic structure using the DDEC6 partition as inputs
to the method of T. A. Manz and D. S. Sholl, J. Chem. Theory Comput. 7 (2011) 4146-4164 DOI: 10.1021/ct200539n.
The RMSE and RRMSE were computed using a uniform grid with Ewald summation.
