# Supplementary material for: A collection of forcefield precursors for metal–organic frameworks
Source: RSC Adv. 2019 Nov 13;9(63):36492–507. doi: 10.1039/c9ra07327b (PMC9075174; doi:10.1039/c9ra07327b)
Supplement: RA-009-C9RA07327B-s4279 [file RA-009-C9RA07327B-s4279.xyz]

 1200
jmolscript: load "" {1 1 1} spacegroup "x,y,z" unitcell [{     25.696500     0.000000     0.000000 }, {      5.660697    25.065247     0.000000 }, {      5.660697     4.524855    24.653444 }]
Mn     5.924657    13.447031     7.195847     0.751181
Mn    15.278072    23.762327    24.370176     0.702432
Mn    12.918272    17.084984    24.444136     0.678658
Mn    13.382706    16.007308    17.042926     0.700254
Mn    10.576770     3.685224    11.927090     0.751270
Mn    30.930842     8.677466    18.972551     0.702970
Mn    29.306157     6.625153    12.391561     0.678719
Mn    22.117916     8.724665    12.667679     0.700212
Mn    14.421841     7.586133     1.471564     0.751308
Mn    26.544204    25.715114     5.109919     0.702619
Mn    19.511053    25.637867     4.279345     0.678941
Mn    18.562162    18.482891     6.294517     0.700362
Mn    31.093237    16.143071    17.457597     0.751343
Mn    21.739822     5.827775     0.283268     0.702524
Mn    24.099622    12.505118     0.209308     0.678775
Mn    23.635188    13.582794     7.610518     0.700319
Mn    26.441124    25.904878    12.726354     0.751222
Mn     6.087052    20.912636     5.680893     0.701975
Mn     7.711737    22.964949    12.261883     0.678691
Mn    14.899978    20.865437    11.985765     0.700350
Mn    22.596053    22.003969    23.181880     0.751265
Mn    10.473690     3.874988    19.543525     0.702420
Mn    17.506841     3.952235    20.374099     0.678747
Mn    18.455732    11.107211    18.358927     0.700214
Mo     6.342395    16.587176     2.891109     0.629659
Mo    16.575929    15.181725    21.041961     0.735844
Mo     7.091734     4.900538    15.792750     0.629179
Mo    26.512686    11.005799    11.133742     0.735760
Mo    17.576871     3.300802     1.969071     0.633210
Mo    18.460297    23.011346     8.815085     0.735277
Mo    30.675499    13.002926    21.762335     0.636183
Mo    20.441965    14.408377     3.611483     0.735214
Mo    29.926160    24.689564     8.860694     0.637088
Mo    10.505208    18.584303    13.519702     0.735266
Mo    19.441023    26.289300    22.684373     0.629444
Mo    18.557597     6.578756    15.838359     0.735829
H      5.618335    11.780778     9.259834     0.372819
H      6.806977    11.167790     4.090006     0.097670
H      6.315794    10.635491     5.477995     0.093367
H      5.017518    12.629481     3.969204     0.099994
H      4.469504    11.178787     4.218204     0.100177
H     28.202532    12.823865     5.342401     0.105488
H     29.185778    14.045275     5.305421     0.099092
H     27.819336    14.397005     6.935014     0.096373
H     27.996038    12.942262     7.489716     0.125266
H     28.052566    14.979866    10.411149     0.191888
H     28.060253    16.222542     9.452130     0.171454
H     27.419582    14.872377     8.978784     0.183619
H     30.057930    16.223388    11.232109     0.132438
H      6.517524    16.710322    12.109772     0.116730
H      8.421112    15.808181    11.086654     0.146919
H     10.295606    15.164187     8.697735     0.188981
H      9.989744    14.591051    10.122704     0.177190
H     10.359347    13.621204     8.949200     0.174733
H      9.829812    12.598142     7.349192     0.097817
H      9.439307    13.633443     6.229925     0.123700
H      8.171522    11.217136     6.762440     0.098792
H      8.945284    11.580939     5.453342     0.104063
H     18.216191    21.133963    24.507989     0.097987
H     18.777314    22.582811    24.276246     0.121325
H     12.710874    17.930815     1.866266     0.107508
H     11.300657    17.280101     1.639454     0.105981
H     10.295650    19.034032     2.987997     0.109532
H     11.501197    20.028491     3.121126     0.102062
H     10.296441    21.639186     1.804632     0.103362
H      9.498941    21.293381     3.116195     0.092821
H      7.441418    21.949233     1.691226     0.110578
H      8.428074    22.138132     0.480742     0.092848
H     12.013126    26.073983    24.246662     0.086296
H      6.260249    20.302588     0.544841     0.129887
H     11.385861    25.139179    21.379467     0.182217
H     10.918981    23.693772    21.766526     0.183203
H     10.778203    24.862962    22.797040     0.182864
H     12.452464    23.072975    20.104884     0.131743
H     14.062963    21.794825    18.931380     0.113026
H     16.069100    21.397789    19.868211     0.127778
H     18.889207    21.854745    21.879932     0.191295
H     18.177607    20.464315    22.047575     0.178200
H     17.925617    21.328934    20.763131     0.173621
H     11.023891    13.020628     1.102009     0.111003
H      9.744713    13.670110     1.745464     0.113491
H     15.960698    18.197214    23.652514     0.108318
H     16.112555    19.452430    24.591810     0.116848
H     14.427579    20.438940    22.974544     0.107567
H     14.301024    19.035518    22.279317     0.109279
H     12.250667    20.068879    21.941565     0.088976
H     12.158511    20.510778    23.447891     0.128784
H     10.061862    19.968660    21.736942     0.183453
H      9.077014    18.768564    21.507665     0.172409
H      8.959803    19.638216    22.804436     0.185435
H     33.733938    16.980400    22.622000     0.134851
H     33.348616    14.821705    23.233406     0.110740
H      9.171315    13.565062    24.416771     0.134482
H      5.817441     8.082447     1.523583     0.177944
H      5.045257     7.993093     0.162713     0.177093
H      6.598554     7.774293     0.199693     0.192018
H      8.772025     9.402784     0.769187     0.130562
H      8.013965     9.417151     2.144850     0.098623
H      8.677815    11.504759     2.566424     0.102354
H      9.956383    10.690466     2.144850     0.132525
H     13.705272    13.194156    13.123028     0.181830
H     13.627251    11.909637    14.017948     0.180048
H     12.312187    12.600271    13.519949     0.191743
H     11.796581    11.290508    15.588373     0.133395
H     10.709173    10.772534    17.518737     0.109131
H     10.645746    12.217174    19.271597     0.134162
H     10.315537    14.216774    20.770527     0.181970
H     11.746407    13.692655    21.137863     0.195368
H     11.382435    15.198999    21.369605     0.171875
H     11.284386    17.260933    20.176379     0.095156
H     12.782098    16.997701    20.558507     0.113518
H     12.764573    19.023353    19.577300     0.106736
H     11.855862    18.514707    18.403796     0.109750
H     13.533820    19.420520    16.811183     0.108361
H     14.731963    19.698364    17.792391     0.101238
H     15.973579    17.993891    16.781599     0.102046
H     15.563821    19.058991    15.701778     0.095142
H     15.778797    17.002199    14.027810     0.106186
H     16.058055    16.093647    15.277739     0.091576
H     15.099491    14.731752    13.675265     0.090228
H     13.919807    15.748329    13.450919     0.129107
H     12.196089     3.005483     9.915615     0.372770
H      7.390018     5.309456    10.245971     0.097670
H      8.519732     4.550770     9.471853     0.093339
H      7.137306     3.532003    11.705455     0.099995
H      7.000026     3.001190    10.233645     0.100186
H     13.596432    25.842198    11.648752     0.105497
H     13.992629    26.760730    12.856771     0.099087
H     15.316995    25.060782    12.908543     0.096386
H     15.631944    25.170807    11.377564     0.125262
H     18.806043    24.511925    12.854306     0.191886
H     18.106466    24.677797    14.249691     0.171535
H     17.273452    24.209118    13.007157     0.183613
H     20.254412    26.240695    13.929196     0.132482
H     15.996462     3.069047    14.249691     0.116776
H     15.275360     5.183428    13.547067     0.146905
H     13.282944     7.555095    13.344909     0.188979
H     14.481771     6.970788    12.523950     0.177179
H     13.266542     7.624146    11.781881     0.174716
H     11.434679     7.494979    11.064466     0.097805
H     10.457126     7.315409    12.284811     0.123681
H     10.263260     6.059478     9.812071     0.098752
H      9.241814     7.083408    10.406219     0.104065
H     31.247477    11.618072    16.362491     0.098190
H     31.403877    12.158005    17.829371     0.121031
H      7.748006    11.281192    17.299322     0.107787
H      7.105160     9.980638    16.700243     0.106316
H      8.486417     8.638380    18.181915     0.109848
H      9.054825     9.745919    19.136003     0.102529
H      7.809998     8.791952    20.957893     0.103383
H      8.831749     7.743618    20.381002     0.093666
H      7.126856     6.019308    21.283318     0.111345
H      6.216121     7.236491    21.687635     0.093029
H     30.500161     5.427559    21.268526     0.086455
H      5.476849     5.181026    19.870676     0.130128
H     27.446560     5.474117    20.866675     0.182150
H     27.460540     4.992322    19.375142     0.183373
H     28.624092     4.585224    20.339091     0.183015
H     26.094843     6.872853    19.064508     0.131825
H     25.098683     8.748882    18.019202     0.113148
H     26.369506    10.518541    17.459569     0.127872
H     29.001277    12.815316    17.545856     0.191078
H     28.760518    12.140167    16.148006     0.178424
H     27.624949    12.138286    17.230292     0.173662
H      5.778518     9.996509    12.607771     0.110974
H      6.228429     8.583508    13.130424     0.113438
H     29.412736     9.720131    13.628424     0.108241
H     30.568387     9.614822    14.693453     0.116667
H     28.819296     8.282423    15.955709     0.107412
H     27.877284     8.365423    14.700849     0.109212
H     27.283530     6.397522    15.778204     0.088888
H     28.786224     5.963679    15.940917     0.128716
H     26.587392     4.310808    15.716571     0.183398
H     25.939146     3.447556    14.577581     0.172419
H     27.310595     3.017667    15.198848     0.185435
H     32.125063    27.328431    12.617633     0.134848
H     32.246646    26.905946    10.384031     0.110733
H     27.834665     3.116151     8.934408     0.134484
H      4.166491     5.022996     7.674617     0.177961
H      2.675021     4.568196     7.832399     0.177079
H      3.014149     6.084024     7.610518     0.191969
H      4.326081     8.015948     9.109448     0.130552
H      5.481439     6.977872     8.875240     0.098612
H      6.399744     7.451052    10.852446     0.102324
H      6.133551     8.821936    10.127635     0.132534
H     17.932827    10.000509    10.608377     0.181850
H     18.548045     9.781583     9.183408     0.180037
H     17.902176     8.579262     9.952595     0.191710
H     19.542423     7.680240     8.290953     0.133355
H     21.063676     6.221889     7.433013     0.109006
H     22.985797     5.722775     8.537488     0.134111
H     24.703247     4.996384    10.233645     0.181960
H     25.278589     6.333356     9.651823     0.195346
H     25.685994     5.868209    11.091584     0.171892
H     24.882686     5.949109    13.335048     0.095153
H     25.532883     7.337700    13.007157     0.113523
H     24.944338     7.452650    15.176660     0.106641
H     23.528720     6.840754    14.888215     0.109697
H     22.529896     8.786544    16.066649     0.108293
H     23.784139     9.731605    16.162798     0.101092
H     22.787756    11.229512    14.668799     0.102009
H     21.849052    11.021429    15.911333     0.095076
H     19.928212    11.675619    14.190522     0.106158
H     21.028938    11.713324    13.071256     0.091555
H     19.040534    11.179678    12.021019     0.090236
H     18.744428    10.037155    13.061395     0.129107
H     12.729041     9.628532     1.166108     0.372828
H     12.392958     4.777325     3.372591     0.097440
H     11.765532     6.077187     2.766116     0.092764
H     13.424541     4.285277     1.360870     0.099358
H     11.888762     4.491377     1.104474     0.100067
H     18.721590     9.710794    23.314762     0.105491
H     20.129595     9.798987    24.000128     0.098495
H     20.171670    11.147205    22.318763     0.096248
H     18.791590    11.781761    22.703357     0.125293
H     20.791591    14.584121    21.788714     0.191918
H     22.005434    13.592793    21.699961     0.171358
H     20.547302    13.068102    21.463288     0.183627
H     22.446329    15.695262    23.295039     0.132451
H     17.735570    12.393949     0.446227     0.116756
H     17.274933    11.758716     2.652711     0.146926
H     17.059693     9.764732     5.021907     0.188899
H     16.433258    11.135223     4.595402     0.177219
H     15.568656    10.084651     5.371985     0.174764
H     14.454075     8.458369     5.374451     0.097768
H     15.377919     7.247556     4.977530     0.123501
H     12.741689     7.644170     4.188620     0.098235
H     13.267007     6.478363     5.088471     0.103961
H     24.627647    26.472555     8.473389     0.098173
H     26.164514    26.285810     8.739646     0.121063
H     20.290418     3.360777     7.972924     0.108024
H     19.345032     2.915246     6.801885     0.106243
H     20.834483     3.994915     5.214203     0.109718
H     22.070083     4.298592     6.131312     0.102847
H     23.375813     2.727530     4.864125     0.103627
H     22.862822     3.890867     3.937155     0.093579
H     23.049309     2.100921     2.078285     0.111163
H     23.450919     1.076551     3.202482     0.093389
H     28.079836    24.926782     1.498929     0.086575
H     21.182915     0.830863     1.508791     0.129691
H     27.029816    22.033413     1.617266     0.182457
H     25.517067    22.389381     1.412642     0.183297
H     26.626523    23.331679     0.838217     0.182895
H     25.249332    21.049754     3.318354     0.131863
H     24.357358    20.229949     5.352263     0.113150
H     24.412008    21.520435     7.193875     0.127876
H     25.478982    23.977521     9.437338     0.191090
H     23.965950    24.072400     9.025626     0.178350
H     24.753818    22.730302     8.828398     0.173719
H     15.129227     2.507285     7.556281     0.111510
H     15.480963     2.889091     6.072143     0.113610
H     21.266179    25.350756     7.100192     0.108621
H     22.524012    26.251444     6.804351     0.117060
H     23.115103    24.324813     5.265976     0.107586
H     21.718278    23.674533     5.574144     0.109543
H     22.274580    22.940192     3.444086     0.088988
H     22.685322    24.387969     2.987997     0.128466
H     21.694649    22.357493     1.402781     0.183362
H     20.307082    22.006287     0.759326     0.172458
H     21.129549    23.226530     0.224346     0.185428
H     23.994534    27.515223    24.601672     0.134902
H     21.803986    28.134579    24.589345     0.111151
H     15.252181    25.091135     1.452088     0.134659
H      9.165424     2.201516     3.555027     0.177987
H      8.908160     0.730585     3.079215     0.177285
H      9.036912     1.049176     4.610194     0.192000
H     11.104193     1.927277     6.239787     0.130596
H     10.951213     3.146281     5.261045     0.098765
H     13.133778     3.594806     5.369520     0.102678
H     12.621144     3.437681     6.848727     0.132884
H     15.889175    14.796067     7.921152     0.181808
H     14.619024    15.713628     7.963062     0.180048
H     15.002995    14.964777     6.641638     0.191748
H     13.611825    16.960513     6.057351     0.133381
H     12.867029    18.688281     4.777837     0.109223
H     14.262208    20.343725     4.087541     0.134311
H     16.139945    21.680363     3.066888     0.182101
H     15.943908    22.314466     4.486927     0.195398
H     17.333068    22.418406     3.769512     0.171801
H     19.322751    21.145520     3.444086     0.095117
H     19.395916    21.795568     4.869055     0.113482
H     21.367947    20.746841     4.590471     0.106604
H     20.671615    19.452831     4.040699     0.109697
H     21.924815    18.145831     5.741787     0.108327
H     22.459773    19.310847     6.653965     0.101127
H     21.070687    18.603079     8.396963     0.102032
H     22.019356    17.426489     7.967993     0.095118
H     20.060448    15.899671     8.922081     0.106172
H     19.235733    17.214370     9.161220     0.091571
H     17.696132    15.523591     8.825933     0.090218
H     18.427862    15.054775     7.514370     0.129085
H     31.399559    17.809324    15.393610     0.372764
H     30.210917    18.422312    20.563438     0.097385
H     30.702100    18.954611    19.175449     0.092674
H     32.000376    16.960621    20.684240     0.099146
H     32.548390    18.411315    20.435240     0.100062
H      8.815362    16.766237    19.311043     0.105493
H      7.832116    15.544827    19.348023     0.098290
H      9.198558    15.193097    17.718430     0.096240
H      9.021856    16.647840    17.163728     0.125300
H      8.965328    14.610236    14.242295     0.191914
H      8.957641    13.367560    15.201314     0.171444
H      9.598312    14.717725    15.674660     0.183622
H      6.959964    13.366714    13.421335     0.132502
H     30.500370    12.879780    12.543672     0.116805
H     28.596782    13.781921    13.566790     0.146919
H     26.722288    14.425915    15.955709     0.188904
H     27.028150    14.999051    14.530740     0.177208
H     26.658547    15.968898    15.704244     0.174752
H     27.188082    16.991960    17.304252     0.097756
H     27.578587    15.956659    18.423519     0.123435
H     28.846372    18.372966    17.891004     0.098131
H     28.072610    18.009163    19.200102     0.103934
H     18.801703     8.456139     0.145455     0.098154
H     18.240580     7.007291     0.377198     0.121250
H     24.307020    11.659287    22.787178     0.108068
H     25.717237    12.310001    23.013990     0.106055
H     26.722244    10.556070    21.665447     0.109525
H     25.516697     9.561611    21.532318     0.102899
H     26.721453     7.950916    22.848812     0.103665
H     27.518953     8.296721    21.537249     0.093468
H     29.576476     7.640869    22.962218     0.111145
H     28.589820     7.451970    24.172702     0.093247
H     25.004768     3.516119     0.406782     0.086519
H     30.757645     9.287514    24.108603     0.129658
H     25.632033     4.450923     3.273977     0.182260
H     26.098913     5.896330     2.886918     0.183344
H     26.239691     4.727140     1.856404     0.182940
H     24.565430     6.517127     4.548560     0.131816
H     22.954931     7.795277     5.722064     0.113173
H     20.948794     8.192313     4.785233     0.127931
H     18.128687     7.735357     2.773512     0.191213
H     18.840287     9.125787     2.605869     0.178331
H     19.092277     8.261168     3.890313     0.173683
H     25.994003    16.569474    23.551435     0.111551
H     27.273181    15.919992    22.907980     0.113544
H     21.057196    11.392888     1.000930     0.108673
H     20.905339    10.137672     0.061634     0.117029
H     22.590315     9.151162     1.678900     0.107528
H     22.716870    10.554584     2.374127     0.109591
H     24.767227     9.521223     2.711879     0.088989
H     24.859383     9.079324     1.205553     0.128311
H     26.956032     9.621442     2.916502     0.183333
H     27.940880    10.821538     3.145779     0.172499
H     28.058091     9.951886     1.849008     0.185401
H      3.283956    12.609702     2.031444     0.134902
H      3.669278    14.768397     1.420038     0.111151
H     27.846579    16.025040     0.236673     0.134664
H     31.200453    21.507655    23.129861     0.178015
H     31.972637    21.597009    24.490731     0.177288
H     30.419340    21.815809    24.453751     0.192000
H     28.245869    20.187318    23.884257     0.130616
H     29.003929    20.172951    22.508594     0.098785
H     28.340079    18.085343    22.087020     0.102669
H     27.061511    18.899636    22.508594     0.132911
H     23.312622    16.395946    11.530416     0.181825
H     23.390643    17.680465    10.635496     0.180033
H     24.705707    16.989831    11.133495     0.191708
H     25.221313    18.299594     9.065071     0.133329
H     26.308721    18.817568     7.134707     0.109123
H     26.372148    17.372928     5.381847     0.134295
H     26.702357    15.373328     3.882917     0.182096
H     25.271487    15.897447     3.515581     0.195388
H     25.635459    14.391103     3.283839     0.171809
H     25.733508    12.329169     4.477065     0.095106
H     24.235796    12.592401     4.094937     0.113488
H     24.253321    10.566749     5.076144     0.106551
H     25.162032    11.075395     6.249648     0.109662
H     23.484074    10.169582     7.842261     0.108277
H     22.285931     9.891738     6.861053     0.101066
H     21.044315    11.596211     7.871845     0.102020
H     21.454073    10.531111     8.951666     0.095075
H     21.239097    12.587903    10.625634     0.106155
H     20.959839    13.496455     9.375705     0.091561
H     21.918403    14.858350    10.978179     0.090223
H     23.098087    13.841773    11.202525     0.129084
H     24.821805    26.584619    14.737829     0.372816
H     29.627876    24.280646    14.407473     0.097379
H     28.498162    25.039332    15.181591     0.092701
H     29.880588    26.058099    12.947989     0.099113
H     30.017868    26.588912    14.419799     0.100051
H     23.421462     3.747904    13.004692     0.105483
H     23.025265     2.829372    11.796673     0.098251
H     21.700899     4.529320    11.744901     0.096212
H     21.385950     4.419295    13.275880     0.125312
H     18.211851     5.078177    11.799138     0.191924
H     18.911428     4.912305    10.403753     0.171363
H     19.744442     5.380984    11.646287     0.183627
H     16.763482     3.349407    10.724248     0.132465
H     21.021432    26.521055    10.403753     0.116766
H     21.742534    24.406674    11.106377     0.146934
H     23.734950    22.035007    11.308535     0.188905
H     22.536123    22.619314    12.129494     0.177220
H     23.751352    21.965956    12.871563     0.174771
H     25.583215    22.095123    13.588978     0.097770
H     26.560768    22.274693    12.368633     0.123448
H     26.754634    23.530624    14.841373     0.098166
H     27.776080    22.506694    14.247225     0.103932
H      5.770417    17.972030     8.290953     0.097939
H      5.614017    17.432097     6.824073     0.121387
H     29.269888    18.308910     7.354122     0.107642
H     29.912734    19.609464     7.953201     0.105620
H     28.531477    20.951722     6.471529     0.109077
H     27.963069    19.844183     5.517441     0.102202
H     29.207896    20.798150     3.695551     0.103382
H     28.186145    21.846484     4.272442     0.092509
H     29.891038    23.570794     3.370126     0.110278
H     30.801773    22.353611     2.965809     0.092904
H      6.517733    24.162543     3.384918     0.086328
H     31.541045    24.409076     4.782768     0.129375
H      9.571334    24.115985     3.786769     0.182376
H      9.557354    24.597780     5.278302     0.183163
H      8.393802    25.004878     4.314353     0.182774
H     10.923051    22.717249     5.588936     0.131760
H     11.919211    20.841220     6.634242     0.113061
H     10.648388    19.071561     7.193875     0.127819
H      8.016617    16.774786     7.107588     0.191331
H      8.257376    17.449935     8.505438     0.178154
H      9.392945    17.451816     7.423152     0.173650
H     31.239376    19.593593    12.045673     0.111566
H     30.789465    21.006594    11.523020     0.113584
H      7.605158    19.869971    11.025020     0.108726
H      6.449507    19.975280     9.959991     0.117184
H      8.198598    21.307679     8.697735     0.107677
H      9.140610    21.224679     9.952595     0.109638
H      9.734364    23.192580     8.875240     0.089071
H      8.231670    23.626423     8.712527     0.128377
H     10.430502    25.279294     8.936873     0.183393
H     11.078748    26.142546    10.075863     0.172486
H      9.707299    26.572435     9.454596     0.185394
H      4.892831     2.261671    12.035811     0.134904
H      4.771248     2.684156    14.269413     0.111141
H      9.183229    26.473951    15.719036     0.134655
H     32.851403    24.567106    16.978827     0.178005
H     34.342873    25.021906    16.821045     0.177289
H     34.003745    23.506078    17.042926     0.192042
H     32.691813    21.574154    15.543996     0.130628
H     31.536455    22.612230    15.778204     0.098796
H     30.618150    22.139050    13.800998     0.102685
H     30.884343    20.768166    14.525809     0.132902
H     19.085067    19.589593    14.045067     0.181804
H     18.469849    19.808519    15.470036     0.180050
H     19.115718    21.010840    14.700849     0.191748
H     17.475471    21.909862    16.362491     0.133387
H     15.954218    23.368213    17.220431     0.109233
H     14.032097    23.867327    16.115956     0.134312
H     12.314647    24.593718    14.419799     0.182088
H     11.739305    23.256746    15.001621     0.195404
H     11.331900    23.721893    13.561860     0.171801
H     12.135208    23.640993    11.318396     0.095112
H     11.485011    22.252402    11.646287     0.113488
H     12.073556    22.137452     9.476784     0.106652
H     13.489174    22.749348     9.765229     0.109716
H     14.487998    20.803558     8.586795     0.108349
H     13.233755    19.858497     8.490646     0.101211
H     14.230138    18.360590     9.984645     0.102054
H     15.168842    18.568673     8.742111     0.095144
H     17.089682    17.914483    10.462922     0.106184
H     15.988956    17.876778    11.582188     0.091583
H     17.977360    18.410424    12.632425     0.090218
H     18.273466    19.552947    11.592049     0.129085
H     24.288853    19.961570    23.487336     0.372769
H     24.624936    24.812777    21.280853     0.097695
H     25.252362    23.512915    21.887328     0.093378
H     23.593353    25.304825    23.292574     0.100033
H     25.129132    25.098725    23.548970     0.100210
H     18.296304    19.879308     1.338682     0.105504
H     16.888299    19.791115     0.653316     0.099127
H     16.846224    18.442897     2.334681     0.096393
H     18.226304    17.808341     1.950087     0.125260
H     16.226303    15.005981     2.864730     0.191887
H     15.012460    15.997309     2.953483     0.171535
H     16.470592    16.522000     3.190156     0.183611
H     14.571565    13.894840     1.358405     0.132479
H     19.282324    17.196153    24.207217     0.116773
H     19.742961    17.831386    22.000733     0.146905
H     19.958201    19.825370    19.631537     0.188999
H     20.584636    18.454879    20.058042     0.177174
H     21.449238    19.505451    19.281459     0.174709
H     22.563819    21.131733    19.278993     0.097807
H     21.639975    22.342546    19.675914     0.123709
H     24.276205    21.945932    20.464824     0.098781
H     23.750887    23.111739    19.564973     0.104074
H     12.390247     3.117547    16.180055     0.098013
H     10.853380     3.304292    15.913798     0.121329
H     16.727476    26.229325    16.680520     0.107525
H     17.672862    26.674856    17.851559     0.105990
H     16.183411    25.595187    19.439241     0.109539
H     14.947811    25.291510    18.522132     0.102092
H     13.642081    26.862572    19.789319     0.103336
H     14.155072    25.699235    20.716289     0.092872
H     13.968585    27.489181    22.575159     0.110684
H     13.566975    28.513551    21.450962     0.092709
H      8.938058     4.663320    23.154515     0.086249
H     15.834979    28.759239    23.144653     0.129985
H      9.988078     7.556689    23.036178     0.182026
H     11.500827     7.200721    23.240802     0.183273
H     10.391371     6.258423    23.815227     0.182922
H     11.768562     8.540348    21.335090     0.131716
H     12.660536     9.360153    19.301181     0.113047
H     12.605886     8.069667    17.459569     0.127812
H     11.538912     5.612581    15.216106     0.191296
H     13.051944     5.517702    15.627818     0.178234
H     12.264076     6.859800    15.825046     0.173604
H     21.888667    27.082817    17.097163     0.110972
H     21.536931    26.701011    18.581301     0.113469
H     15.751715     4.239346    17.553252     0.108275
H     14.493882     3.338658    17.849093     0.116813
H     13.902791     5.265289    19.387468     0.107529
H     15.299616     5.915569    19.079300     0.109241
H     14.743314     6.649910    21.209358     0.088936
H     14.332572     5.202133    21.665447     0.128769
H     15.323245     7.232609    23.250663     0.183416
H     16.710812     7.583815    23.894118     0.172409
H     15.888345     6.363572    24.429098     0.185445
H     13.023360     2.074879     0.051772     0.134862
H     15.213908     1.455523     0.064099     0.110870
H     21.765713     4.498967    23.201356     0.134521
H     27.852470    27.388586    21.098417     0.177954
H     28.109734    28.859517    21.574229     0.177120
H     27.980982    28.540926    20.043250     0.191988
H     25.913701    27.662825    18.413657     0.130547
H     26.066681    26.443821    19.392399     0.098613
H     23.884116    25.995296    19.283924     0.102331
H     24.396750    26.152421    17.804717     0.132503
H     21.128719    14.794035    16.732292     0.181846
H     22.398870    13.876474    16.690382     0.180031
H     22.014899    14.625325    18.011806     0.191704
H     23.406069    12.629589    18.596093     0.133336
H     24.150865    10.901821    19.875607     0.109006
H     22.755686     9.246377    20.565903     0.134161
H     20.877949     7.909739    21.586556     0.182024
H     21.073986     7.275636    20.166517     0.195359
H     19.684826     7.171696    20.883932     0.171882
H     17.695143     8.444582    21.209358     0.095165
H     17.621978     7.794534    19.784389     0.113526
H     15.649947     8.843261    20.062973     0.106706
H     16.346279    10.137271    20.612745     0.109721
H     15.093079    11.444271    18.911657     0.108321
H     14.558121    10.279255    17.999479     0.101186
H     15.947207    10.987023    16.256481     0.102033
H     14.998538    12.163613    16.685451     0.095103
H     16.957446    13.690431    15.731363     0.106170
H     17.782161    12.375732    15.492224     0.091566
H     19.321762    14.066511    15.827511     0.090233
H     18.590032    14.535327    17.139074     0.129104
C      7.780687    17.163382     1.402288     0.027878
C      6.381850    14.578643     2.136961    -0.085275
C      8.285803    16.404557     3.779373    -0.049048
C      6.132887    15.692166     4.793862     0.014191
C     29.948690    16.709144     3.485997    -0.062694
C      6.397860    18.625573     3.514348    -0.059986
C      5.235461    17.170580     1.109652    -0.065418
C     14.794259    15.900944    22.006650     0.026889
C     16.546218    17.336284    20.750804    -0.081874
C     15.686999    15.189049    19.062043    -0.052584
C     18.522643    15.728262    20.210893    -0.070778
C     17.600201    13.360005    20.488984     0.033604
C     15.344521    13.582219    21.423843    -0.090261
C     17.411378    15.172732    22.974544    -0.181703
C      6.379104    11.425552     4.920827    -0.097678
C      4.988782    11.901976     4.607729    -0.124875
C     28.924955    13.259602     5.818213    -0.117912
C     28.454985    13.674739     7.055816    -0.066489
C     29.423433    14.841185     8.959062     0.295992
C     28.126892    15.263168     9.496507    -0.550555
C     30.683955    15.152459     9.644427     0.166373
C     30.816751    15.901523    10.803139    -0.179951
C      6.437313    16.179938    11.350446    -0.012100
C      7.564830    15.661873    10.753832    -0.150248
C      7.321494    14.916881     9.617309     0.177878
C      8.429816    14.315690     8.813606     0.272551
C      9.904818    14.432788     9.178477    -0.546265
C      9.086661    12.981831     6.858588    -0.075812
C      8.363844    11.937782     6.141173    -0.109844
C     17.990144    22.074779    24.540038    -0.077750
C     11.927503    17.933167     1.291840    -0.124141
C     10.778640    19.746701     2.541770    -0.125052
C      9.827953    20.934001     2.277978    -0.122082
C      7.890071    21.492408     0.963950    -0.134355
C      6.869293    20.855155     0.032049    -0.081270
C     12.710750    24.197590    22.626931     0.276468
C     11.319705    24.502951    22.091951    -0.554554
C     13.594221    23.355044    21.753706     0.158520
C     13.279057    22.889499    20.484547    -0.165259
C     14.253066    22.121376    19.781923    -0.025153
C     15.422115    21.876833    20.334161    -0.136545
C     15.696555    22.344744    21.640793     0.190113
C     16.928229    22.033179    22.387792     0.288422
C     18.083893    21.356858    21.707357    -0.549253
C     10.086661    13.226586     0.954088    -0.129963
C     15.613044    18.636178    24.446355    -0.113956
C     13.970963    19.583031    23.009059    -0.139658
C     12.451555    19.802217    22.851277    -0.082861
C     10.531750    18.335412    22.875931     0.251376
C      9.569464    19.262850    22.165912    -0.544326
C     10.037162    17.003424    23.307366     0.157758
C      8.693883    16.467837    23.038643    -0.159090
C      8.477599    15.200149    23.438029     0.006678
C      9.383956    14.423139    24.120930    -0.139958
C     10.614215    14.981355    24.335415     0.157582
C      6.089177     9.813485     0.357475     0.267501
C      5.866599     8.263470     0.584287    -0.555908
C      8.274810     9.964574     1.385524    -0.063478
C      9.107653    11.039057     1.831751    -0.133584
C     13.195075    13.603840    15.041066     0.272725
C     13.211632    12.752323    13.815790    -0.551498
C     12.441534    13.112418    16.222952     0.160282
C     11.785372    11.887490    16.300857    -0.156326
C     11.142797    11.593632    17.444777    -0.020861
C     11.095978    12.449715    18.490083    -0.142115
C     11.742297    13.683207    18.379636     0.180358
C     11.726870    14.769787    19.399795     0.279919
C     11.250398    14.442326    20.797645    -0.548473
C     12.169610    17.111999    19.814219    -0.074297
C     12.582581    18.269883    18.995479    -0.123205
C     14.272487    19.006545    17.286995    -0.113013
C     15.224113    18.380747    16.308253    -0.116986
C     15.358678    16.479461    14.730433    -0.127854
C     14.523317    15.378316    14.111631    -0.082888
C      6.081651     6.603168    16.628255     0.027743
C      6.023210     5.182301    13.953356    -0.085356
C      8.339899     6.611005    15.452779    -0.048945
C      8.713498     4.319497    14.568953     0.014246
C     12.884196    27.793181    15.805323    -0.062684
C      8.060832     4.738540    17.685148    -0.059528
C      5.241472     4.183587    16.688163    -0.065315
C     27.172378     9.030275    11.666996     0.026899
C     26.606195    10.954222    13.305464    -0.081675
C     24.418602    10.567407    11.498366    -0.052629
C     26.240434    13.063024    11.821326    -0.070766
C     25.887009    12.197168     9.441776     0.033598
C     26.326145     9.785507     9.491576    -0.090148
C     28.549281    11.402347    10.776020    -0.181912
C      8.138248     4.701829    10.349516    -0.097657
C      7.615476     3.394554    10.874634    -0.124880
C     14.288801    26.426451    11.991435    -0.117916
C     15.445739    25.683364    12.176336    -0.066488
C     17.690467    26.169256    12.980038     0.296054
C     17.994787    24.771335    13.298068    -0.550564
C     18.680505    27.237934    13.162474     0.166366
C     19.953339    27.086620    13.690057    -0.179806
C     15.156894     3.176423    13.865097    -0.011946
C     14.741654     4.426113    13.463246    -0.150288
C     13.466474     4.464633    12.935662     0.177823
C     12.833686     5.743776    12.489435     0.272556
C     13.529295     7.098830    12.538742    -0.546271
C     10.867844     6.861126    11.530416    -0.075818
C      9.836475     6.353027    10.633030    -0.109832
C     31.394096    11.353220    17.282064    -0.077680
C      7.024742    10.641433    17.405331    -0.124300
C      8.290194     9.177849    18.963429    -0.125256
C      8.036752     8.260456    20.178844    -0.122642
C      6.447493     6.632686    20.965289    -0.134785
C      5.216340     5.864242    20.506735    -0.081178
C     28.769446     6.533615    19.715359     0.276649
C     28.003518     5.280513    20.112280    -0.554590
C     27.977924     7.618092    19.044292     0.158447
C     26.608877     7.604174    18.815508    -0.165256
C     26.014082     8.737040    18.186846    -0.024961
C     26.758372     9.767442    17.846628    -0.136471
C     28.154817     9.733422    18.070974     0.190001
C     29.087958    10.785376    17.629678     0.288238
C     28.570632    12.086977    17.087302    -0.549302
C      5.466405     9.106163    12.837048    -0.129939
C     30.175065     9.191558    13.916869    -0.113873
C     28.601106     7.863583    15.107630    -0.139600
C     28.153614     6.406971    15.351700    -0.082866
C     27.496064     4.587316    13.904542     0.251378
C     26.766194     3.765629    14.944918    -0.544334
C     27.566486     4.064369    12.516554     0.157745
C     26.918449     2.833611    12.038277    -0.159102
C     27.030753     2.586519    10.719317     0.006672
C     27.748773     3.353544     9.831793    -0.139952
C     28.323861     4.484910    10.342120     0.157584
C      3.412394     5.471879     9.587724     0.267487
C      3.308027     5.267266     8.022231    -0.555917
C      4.906792     7.375064     9.550744    -0.063473
C      5.707578     8.048033    10.527021    -0.133560
C     19.732758     9.070969    10.665080     0.272671
C     18.410922     9.386464    10.048744    -0.551491
C     20.614138     8.099401     9.968374     0.160349
C     20.328639     7.491191     8.749507    -0.156401
C     21.232827     6.628232     8.253973    -0.021048
C     22.376135     6.322031     8.907289    -0.142214
C     22.629753     6.927351    10.140455     0.180422
C     23.796438     6.648053    11.025020     0.279871
C     24.974923     5.893434    10.450595    -0.548468
C     24.704008     6.896978    13.253938    -0.074296
C     24.213365     7.431156    14.540601    -0.123167
C     23.076219     9.420433    15.573581    -0.112975
C     22.236644    10.585633    15.134749    -0.116948
C     20.417718    11.134371    13.549533    -0.127815
C     19.446114    10.497397    12.578187    -0.082890
C     18.455763     2.066793     3.492900     0.028111
C     15.626370     2.645865     2.578257    -0.083352
C     17.826852     4.523946     3.712809    -0.050182
C     16.657694     5.170994     1.618499     0.014099
C     22.896087     8.037859    24.483335    -0.063660
C     19.577411     3.842506     1.468113    -0.057288
C     17.902096     1.330493     1.102255    -0.066708
C     18.769362    23.617853     6.775753     0.026909
C     20.555382    22.634059     8.372310    -0.081691
C     18.271618    20.907135     8.318072    -0.052596
C     19.422250    22.514991    10.714387    -0.070771
C     16.908965    22.720262    10.292320     0.033654
C     16.628816    23.233726     7.911290    -0.090220
C     18.635566    25.059649     9.269695    -0.181901
C     12.550132     5.508902     2.756255    -0.097122
C     12.708577     4.937182     1.375662    -0.124565
C     19.305766    10.288671    23.827554    -0.117801
C     19.607175    11.406676    23.063297    -0.066478
C     20.958306    13.402798    23.396118     0.295841
C     21.084308    13.686326    21.963753    -0.550534
C     21.539614    14.286489    24.414306     0.166269
C     22.299531    15.419759    24.170236    -0.179985
C     17.200546    11.654066     0.621267    -0.012140
C     16.943589    11.286399     1.922969    -0.150274
C     16.163294    10.155326     2.056097     0.177786
C     15.821024     9.583898     3.394779     0.272449
C     16.260175    10.197849     4.718669    -0.546236
C     14.664629     7.829707     4.666897    -0.075852
C     13.486998     7.038318     4.329145    -0.109506
C     25.495556    26.426860     8.046884    -0.077583
C     20.120143     2.657753     7.324538    -0.124531
C     21.636042     3.612727     5.603728    -0.125565
C     22.584748     3.138647     4.481996    -0.122761
C     22.702540     1.482763     2.738998    -0.134804
C     21.856074     0.411768     2.065959    -0.081146
C     26.403218    23.531124     2.867196     0.276893
C     26.394643    22.747844     1.563028    -0.554609
C     25.775990    22.861321     4.054998     0.158421
C     25.252453    21.576030     4.082610    -0.165025
C     24.717765    21.087008     5.310352    -0.024965
C     24.736760    21.845753     6.385242    -0.136377
C     25.253633    23.160637     6.311282     0.189800
C     25.221048    24.124637     7.425617     0.288316
C     24.815923    23.685776     8.803745    -0.549315
C     15.123662     2.188569     6.639172    -0.130462
C     21.617774    26.052881     6.528232    -0.114336
C     22.179631    24.312393     5.007114    -0.139937
C     22.058722    23.880937     3.530373    -0.082816
C     20.205035    23.625461     2.001860     0.251526
C     20.897707    22.720778     1.005861    -0.544382
C     18.796815    24.015687     1.738068     0.157544
C     17.978474    23.536142     0.613871    -0.158934
C     16.694282    23.941294     0.608940     0.007253
C     16.136021    24.803474     1.523583    -0.139497
C     16.951540    25.208870     2.544235     0.157386
C     10.913798     1.033577     3.651175     0.267859
C      9.352829     1.279109     3.732531    -0.555915
C     11.542650     2.423592     5.529767    -0.063436
C     12.774205     2.966412     6.015440    -0.133941
C     16.176403    16.576461     6.996647     0.272765
C     15.349452    15.408093     7.418221    -0.551501
C     15.531055    17.625782     6.166812     0.160193
C     14.191672    17.635577     5.788629    -0.156352
C     13.763480    18.659239     5.029303    -0.020741
C     14.588219    19.645083     4.610194    -0.141832
C     15.933787    19.601207     4.982954     0.180305
C     16.990276    20.558679     4.548560     0.280024
C     16.565897    21.862684     3.910036    -0.548491
C     19.372481    20.951112     4.391025    -0.074289
C     20.592895    20.172495     4.684154    -0.123201
C     21.683730    18.760358     6.454272    -0.113002
C     21.282940    17.990153     7.679548    -0.116981
C     19.458003    16.537560     8.505438    -0.127846
C     18.199887    15.825618     8.054280    -0.082884
C     29.237207    12.426720    23.251156     0.027907
C     30.636044    15.011459    22.516483    -0.083276
C     28.732091    13.185545    20.874071    -0.050847
C     30.885007    13.897936    19.859582     0.014220
C      7.069204    12.880958    21.167447    -0.064338
C     30.620034    10.964529    21.139096    -0.056745
C     31.782433    12.419522    23.543792    -0.067028
C     22.223635    13.689158     2.646794     0.026875
C     20.471676    12.253818     3.902640    -0.081648
C     21.330895    14.401053     5.591401    -0.052612
C     18.495251    13.861840     4.442551    -0.070767
C     19.417693    16.230097     4.164460     0.033654
C     21.673373    16.007883     3.229601    -0.090172
C     19.606516    14.417370     1.678900    -0.181910
C     30.638790    18.164550    19.732617    -0.097016
C     32.029112    17.688126    20.045715    -0.124535
C      8.092939    16.330500    18.835231    -0.117766
C      8.562909    15.915363    17.597628    -0.066471
C      7.594461    14.748917    15.694382     0.295910
C      8.891002    14.326934    15.156937    -0.550550
C      6.333939    14.437643    15.009017     0.166275
C      6.201143    13.688579    13.850305    -0.179823
C     30.580581    13.410164    13.302998    -0.011956
C     29.453064    13.928229    13.899612    -0.150308
C     29.696400    14.673221    15.036135     0.177737
C     28.588078    15.274412    15.839838     0.272452
C     27.113076    15.157314    15.474967    -0.546245
C     27.931233    16.608271    17.794856    -0.075864
C     28.654050    17.652320    18.512271    -0.109406
C     19.027750     7.515323     0.113406    -0.077589
C     25.090391    11.656935    23.361604    -0.124574
C     26.239254     9.843401    22.111674    -0.125583
C     27.189941     8.656101    22.375466    -0.122536
C     29.127823     8.097694    23.689494    -0.134637
C     24.487904     4.210092    -0.032049    -0.081193
C     24.307144     5.392512     2.026513     0.276592
C     25.698189     5.087151     2.561493    -0.554623
C     23.423673     6.235058     2.899738     0.158235
C     23.738837     6.700603     4.168897    -0.165368
C     22.764828     7.468726     4.871521    -0.025031
C     21.595779     7.713269     4.319283    -0.136357
C     21.321339     7.245358     3.012651     0.189932
C     20.089665     7.556923     2.265652     0.288289
C     18.934001     8.233244     2.946087    -0.549297
C     26.931233    16.363516    23.699356    -0.130491
C     21.404850    10.953924     0.207089    -0.114299
C     23.046931    10.007071     1.644385    -0.139900
C     24.566339     9.787885     1.802167    -0.082833
C     26.486144    11.254690     1.777513     0.251511
C     27.448430    10.327252     2.487532    -0.544391
C     26.980732    12.586678     1.346078     0.157481
C     28.324011    13.122265     1.614801    -0.158918
C     28.540295    14.389953     1.215415     0.007247
C     27.633938    15.166963     0.532514    -0.139478
C     26.403679    14.608747     0.318029     0.157373
C     30.928717    19.776617    24.295969     0.267887
C     31.151295    21.326632    24.069157    -0.555908
C     28.743084    19.625528    23.267920    -0.063430
C     27.910241    18.551045    22.821693    -0.133960
C     23.822819    15.986262     9.612378     0.272720
C     23.806262    16.837779    10.837654    -0.551497
C     24.576360    16.477684     8.430492     0.160245
C     25.232522    17.702612     8.352587    -0.156446
C     25.875097    17.996470     7.208667    -0.020880
C     25.921916    17.140387     6.163361    -0.141865
C     25.275597    15.906895     6.273808     0.180356
C     25.291024    14.820315     5.253649     0.279995
C     25.767496    15.147776     3.855799    -0.548489
C     24.848284    12.478103     4.839225    -0.074290
C     24.435313    11.320219     5.657965    -0.123183
C     22.745407    10.583557     7.366449    -0.112978
C     21.793781    11.209355     8.345191    -0.116950
C     21.659216    13.110641     9.923011    -0.127818
C     22.494577    14.211786    10.541813    -0.082888
C     30.936243    22.986934     8.025189     0.027822
C     30.994684    24.407801    10.700088    -0.083185
C     28.677995    22.979097     9.200665    -0.051044
C     28.304396    25.270605    10.084491     0.014098
C     24.133698     1.796921     8.848121    -0.064296
C     28.957062    24.851562     6.968296    -0.056888
C     31.776422    25.406515     7.965281    -0.067288
C      9.845516    20.559827    12.986448     0.026858
C     10.411699    18.635880    11.347980    -0.081826
C     12.599292    19.022695    13.155078    -0.052572
C     10.777460    16.527078    12.832118    -0.070779
C     11.130885    17.392934    15.211668     0.033665
C     10.691749    19.804595    15.161868    -0.090260
C      8.468613    18.187755    13.877424    -0.181684
C     28.879646    24.888273    14.303928    -0.097024
C     29.402418    26.195548    13.778810    -0.124519
C     22.729093     3.163651    12.662009    -0.117758
C     21.572155     3.906738    12.477108    -0.066476
C     19.327427     3.420846    11.673406     0.295836
C     19.023107     4.818767    11.355376    -0.550541
C     18.337389     2.352168    11.490970     0.166260
C     17.064555     2.503482    10.963387    -0.179964
C     21.861000    26.413679    10.788347    -0.012095
C     22.276240    25.163989    11.190198    -0.150263
C     23.551420    25.125469    11.717782     0.177791
C     24.184208    23.846326    12.164009     0.272447
C     23.488599    22.491272    12.114702    -0.546236
C     26.150050    22.728976    13.123028    -0.075858
C     27.181419    23.237075    14.020414    -0.109409
C      5.623798    18.236882     7.371380    -0.077696
C     29.993152    18.948669     7.248113    -0.124235
C     28.727700    20.412253     5.690015    -0.125118
C     28.981142    21.329646     4.474600    -0.121832
C     30.570401    22.957416     3.688155    -0.134077
C      6.105054    23.725860     4.146709    -0.081301
C      8.248448    23.056487     4.938085     0.276405
C      9.014376    24.309589     4.541164    -0.554583
C      9.039970    21.972010     5.609152     0.158347
C     10.409017    21.985928     5.837936    -0.165279
C     11.003812    20.853062     6.466598    -0.025172
C     10.259522    19.822660     6.806816    -0.136473
C      8.863077    19.856680     6.582470     0.189988
C      7.929936    18.804726     7.023766     0.288392
C      8.447262    17.503125     7.566142    -0.549258
C     31.551489    20.483939    11.816396    -0.130501
C      6.842829    20.398544    10.736575    -0.114344
C      8.416788    21.726519     9.545814    -0.139928
C      8.864280    23.183131     9.301744    -0.082829
C      9.521830    25.002786    10.748902     0.251479
C     10.251700    25.824473     9.708526    -0.544381
C      9.451408    25.525733    12.136890     0.157500
C     10.099445    26.756491    12.615167    -0.158914
C      9.987141    27.003583    13.934127     0.007221
C      9.269121    26.236558    14.821651    -0.139515
C      8.694033    25.105192    14.311324     0.157377
C     33.605500    24.118223    15.065720     0.267895
C     33.709867    24.322836    16.631213    -0.555902
C     32.111102    22.215038    15.102700    -0.063437
C     31.310316    21.542069    14.126423    -0.133977
C     17.285136    20.519133    13.988364     0.272768
C     18.606972    20.203638    14.604700    -0.551503
C     16.403756    21.490701    14.685070     0.160189
C     16.689255    22.098911    15.903937    -0.156341
C     15.785067    22.961870    16.399471    -0.020720
C     14.641759    23.268071    15.746155    -0.141831
C     14.388141    22.662751    14.512989     0.180302
C     13.221456    22.942049    13.628424     0.280027
C     12.042971    23.696668    14.202849    -0.548491
C     12.313886    22.693124    11.399506    -0.074292
C     12.804529    22.158946    10.112843    -0.123219
C     13.941675    20.169669     9.079863    -0.113012
C     14.781250    19.004469     9.518695    -0.116988
C     16.600176    18.455731    11.103911    -0.127857
C     17.571780    19.092705    12.075257    -0.082886
C     18.562131    27.523309    21.160544     0.027805
C     21.391524    26.944237    22.075187    -0.085348
C     19.191042    25.066156    20.940635    -0.048990
C     20.360200    24.419108    23.034945     0.014187
C     14.121807    21.552243     0.170109    -0.062712
C     17.440483    25.747596    23.185331    -0.059525
C     19.115798    28.259609    23.551189    -0.065364
C     18.248532     5.972249    17.877691     0.026885
C     16.462512     6.956043    16.281134    -0.081822
C     18.746276     8.682967    16.335372    -0.052596
C     17.595644     7.075111    13.939057    -0.070782
C     20.108929     6.869840    14.361124     0.033607
C     20.389078     6.356376    16.742154    -0.090223
C     18.382328     4.530453    15.383749    -0.181694
C     24.467762    24.081200    21.897189    -0.097692
C     24.309317    24.652920    23.277782    -0.124894
C     17.712128    19.301431     0.825890    -0.117925
C     17.410719    18.183426     1.590147    -0.066490
C     16.059588    16.187304     1.257326     0.296064
C     15.933586    15.903776     2.689691    -0.550563
C     15.478280    15.303613     0.239138     0.166365
C     14.718363    14.170343     0.483208    -0.179804
C     19.817348    17.936036    24.032177    -0.011954
C     20.074305    18.303703    22.730475    -0.150281
C     20.854600    19.434776    22.597347     0.177828
C     21.196870    20.006204    21.258665     0.272568
C     20.757719    19.392253    19.934775    -0.546272
C     22.353265    21.760395    19.986547    -0.075816
C     23.530896    22.551784    20.324299    -0.109852
C     11.522338     3.163242    16.606560    -0.077754
C     16.897751    26.932349    17.328906    -0.124147
C     15.381852    25.977375    19.049716    -0.125047
C     14.433146    26.451455    20.171448    -0.122055
C     14.315354    28.107339    21.914446    -0.134357
C      9.501123     4.113087    22.587485    -0.081293
C     10.614676     6.058978    21.786248     0.276305
C     10.623251     6.842258    23.090416    -0.554560
C     11.241904     6.728781    20.598446     0.158426
C     11.765441     8.014072    20.570834    -0.165467
C     12.300129     8.503094    19.343092    -0.025187
C     12.281134     7.744349    18.268202    -0.136543
C     11.764261     6.429465    18.342162     0.190154
C     11.796846     5.465465    17.227827     0.288345
C     12.201971     5.904326    15.849699    -0.549254
C     21.894232    27.401533    18.014272    -0.129933
C     15.400120     3.537221    18.125212    -0.113927
C     14.838263     5.277709    19.646330    -0.139638
C     14.959172     5.709165    21.123071    -0.082862
C     16.812859     5.964641    22.651584     0.251424
C     16.120187     6.869324    23.647583    -0.544335
C     18.221079     5.574415    22.915376     0.157713
C     19.039420     6.053960    24.039573    -0.159083
C     20.323612     5.648808    24.044504     0.006836
C     20.881873     4.786628    23.129861    -0.139851
C     20.066354     4.381232    22.109209     0.157523
C     26.104096    28.556525    21.002269     0.267518
C     27.665065    28.310993    20.920913    -0.555910
C     25.475244    27.166510    19.123677    -0.063477
C     24.243689    26.623690    18.638004    -0.133560
C     20.841491    13.013641    17.656797     0.272684
C     21.668442    14.182009    17.235223    -0.551494
C     21.486839    11.964320    18.486632     0.160326
C     22.826222    11.954525    18.864815    -0.156430
C     23.254414    10.930863    19.624141    -0.021040
C     22.429675     9.945019    20.043250    -0.142112
C     21.084107     9.988895    19.670490     0.180431
C     20.027618     9.031423    20.104884     0.279904
C     20.451997     7.727418    20.743408    -0.548474
C     17.645413     8.638990    20.262419    -0.074292
C     16.424999     9.417607    19.969290    -0.123194
C     15.334164    10.829744    18.199172    -0.113006
C     15.734954    11.599949    16.973896    -0.116960
C     17.559891    13.052542    16.148006    -0.127829
C     18.818007    13.764484    16.599164    -0.082891
N      8.571719    17.497854     0.632607    -0.348349
N      6.486450    13.522262     1.682844    -0.346469
N      9.337996    16.276117     4.240392    -0.392018
N      6.041301    15.152690     5.799969    -0.351812
N     28.868193    16.878636     3.863195    -0.381722
N      6.403323    19.761716     3.788495    -0.341827
N      4.635143    17.512334     0.174793    -0.405319
N     13.872278    16.264927    22.602277    -0.339993
N     16.524135    18.460678    20.499339    -0.362862
N     15.215553    15.241494    18.013532    -0.327963
N     19.524833    16.001471    19.745190    -0.386855
N     18.096596    12.427833    20.121648    -0.344075
N     14.614561    12.592029    21.682704    -0.369269
N     17.822046    15.071703    24.076553    -0.269756
N      7.187123    12.336409     5.554421    -0.183145
N      4.347079    12.360593     5.877381    -0.218897
N     29.569283    14.144370     7.921152    -0.223323
N      6.124550    14.666699     9.087259    -0.277657
N      8.119007    13.648221     7.812676    -0.234031
N     11.311896    19.265071     1.305153    -0.179143
N      8.716810    20.450460     1.472057    -0.198444
N     13.206782    24.573551    23.696151    -0.214540
N     14.795939    23.068830    22.283755    -0.270426
N     16.897087    22.355418    23.623177    -0.230593
N      7.069734    10.476101     0.717415    -0.225381
N     10.895173    16.271985    23.957231    -0.282461
N     11.771036    18.603009    23.159445    -0.205149
N     14.255325    18.933260    24.263673    -0.153871
N      9.327511    11.962470     0.717415    -0.160789
N     14.523945    17.332209    15.539066    -0.210335
N     13.763709    17.975428    18.205089    -0.188944
N     12.170771    15.903098    18.986603    -0.233977
N     12.405233    13.985124    17.259137    -0.272074
N     13.774513    14.742790    15.173455    -0.219860
N      5.576367     7.528235    17.096177    -0.348927
N      5.424552     5.424734    12.996310    -0.346496
N      8.991377     7.542569    15.243224    -0.392098
N      9.563595     4.033620    13.856715    -0.351753
N     13.037905    26.650760    15.903937    -0.381464
N      8.525115     4.639288    18.753135    -0.342671
N      4.272495     3.786982    17.193065    -0.405438
N     27.604817     7.987413    11.917475    -0.339985
N     26.558065    10.942452    14.456780    -0.363212
N     23.318031    10.332638    11.739230    -0.327972
N     26.062516    14.130636    12.174117    -0.386867
N     25.479790    12.798031     8.591232    -0.344066
N     26.239334     9.056769     8.470923    -0.369502
N     29.679234    11.568170    10.477714    -0.269500
N      9.084513     5.316493    11.131030    -0.183248
N      8.772988     2.475279    11.096515    -0.218876
N     16.604115    26.564119    12.482039    -0.223350
N     12.650211     3.421889    12.785276    -0.277691
N     11.687383     5.684018    12.013623    -0.234068
N      7.136435     9.985098    18.712950    -0.179112
N      6.933624     7.370459    19.848734    -0.195244
N     29.970738     6.770841    19.892124    -0.215624
N     28.700786     8.686824    18.667095    -0.270805
N     30.323078    10.474512    17.723607    -0.231495
N      4.090410     6.324009    10.174476    -0.225360
N     28.250186     4.789583    11.679816    -0.282460
N     28.088194     5.724088    14.116562    -0.205157
N     29.753019     7.894960    14.242048    -0.154378
N      4.849509     8.467213    11.636426    -0.160889
N     21.159803    10.111024    14.242295    -0.210577
N     23.663400     8.766234    14.393667    -0.189265
N     23.697368     7.125507    12.214302    -0.233906
N     21.753939     7.804775    10.639687    -0.272035
N     20.187974     9.562195    11.761419    -0.219790
N     18.956276     1.435748     4.318297    -0.347238
N     14.618982     2.259638     2.989477    -0.345848
N     17.933356     5.167778     4.666897    -0.391135
N     16.111295     6.165898     1.465894    -0.350151
N     22.823391     8.211857    23.341881    -0.380421
N     20.686847     4.067929     1.177695    -0.342290
N     18.103209     0.291694     0.621020    -0.403566
N     18.921300    24.026870     5.704807    -0.340458
N     21.647290    22.338122     8.152894    -0.363348
N     18.218919    19.790748     8.043679    -0.328041
N     19.909521    22.222548    11.700771    -0.386912
N     16.109045    22.483440    11.036854    -0.344128
N     15.502147    23.399174     7.378776    -0.369337
N     18.627485    26.219884     9.486645    -0.270003
N     13.616612     6.238146     3.219740    -0.186254
N     13.014567     6.054740     0.431435    -0.220609
N     20.310739    12.435333    23.874395    -0.223635
N     15.655582     9.433166     1.057633    -0.278043
N     15.101484     8.571227     3.421898    -0.234104
N     21.283715     2.509480     6.442931    -0.177646
N     21.868312     2.169537     3.666214    -0.195913
N     26.879214    24.655172     3.068614    -0.215951
N     25.761534    23.605652     5.174265    -0.270845
N     25.528511    25.321426     7.102904    -0.232377
N     11.776144     1.533918     4.383382    -0.226238
N     18.272356    24.835048     2.602418    -0.282590
N     20.739062    24.111900     3.081681    -0.206064
N     21.608465    25.622307     5.194234    -0.153257
N     13.723366     1.872377     6.227460    -0.157964
N     20.105920    17.152009     7.373845    -0.210364
N     20.565864    19.614784     6.023823    -0.189147
N     18.193533    20.185372     4.803477    -0.234113
N     16.374326    18.603845     5.755840    -0.272128
N     17.415019    16.763414     7.281888    -0.219921
N     28.446175    12.092248    24.020837    -0.346161
N     30.531444    16.067840    22.970600    -0.344899
N     27.679898    13.313985    20.413052    -0.390091
N     30.976593    14.437412    18.853475    -0.348922
N      8.149701    12.711466    20.790249    -0.379167
N     30.614571     9.828386    20.864949    -0.341151
N     32.382751    12.077768    24.478651    -0.402519
N     23.145616    13.325175     2.051167    -0.340565
N     20.493759    11.129424     4.154105    -0.363420
N     21.802341    14.348608     6.639912    -0.328062
N     17.493061    13.588631     4.908254    -0.386918
N     18.921298    17.162269     4.531796    -0.344133
N     22.403333    16.998073     2.970740    -0.369446
N     19.195848    14.518399     0.576891    -0.270031
N     29.830771    17.253693    19.099023    -0.186996
N     32.670815    17.229509    18.776063    -0.221032
N      7.448611    15.445732    16.732292    -0.223795
N     30.893344    14.923403    15.566185    -0.278123
N     28.898887    15.941881    16.840768    -0.234264
N     25.705998    10.325031    23.348291    -0.177383
N     28.301084     9.139642    23.181387    -0.196995
N     23.811112     5.016551     0.957293    -0.215965
N     22.221955     6.521272     2.369689    -0.270887
N     20.120807     7.234684     1.030267    -0.232131
N     29.948160    19.114001    23.936029    -0.226298
N     26.122721    13.318117     0.696213    -0.282671
N     25.246858    10.987093     1.493999    -0.206216
N     22.762569    10.656842     0.389771    -0.153693
N     27.690383    17.627632    23.936029    -0.157859
N     22.493949    12.257893     9.114378    -0.210541
N     23.254185    11.614674     6.448355    -0.189324
N     24.847123    13.687004     5.666841    -0.234062
N     24.612661    15.604978     7.394307    -0.272096
N     23.243381    14.847312     9.479989    -0.219864
N     31.441527    22.061867     7.557267    -0.345413
N     31.593342    24.165368    11.657134    -0.344724
N     28.026517    22.047533     9.410220    -0.389854
N     27.454299    25.556482    10.796729    -0.348860
N     23.979989     2.939342     8.749507    -0.379302
N     28.492779    24.950814     5.900309    -0.340363
N     32.745399    25.803120     7.460379    -0.402315
N      9.413077    21.602689    12.735969    -0.340560
N     10.459829    18.647650    10.196664    -0.363101
N     13.699863    19.257464    12.914214    -0.328060
N     10.955378    15.459466    12.479327    -0.386923
N     11.538104    16.792071    16.062212    -0.344152
N     10.778560    20.533333    16.182521    -0.369255
N      7.338660    18.021932    14.175730    -0.270320
N     27.933381    24.273609    13.522414    -0.186980
N     28.244906    27.114823    13.556929    -0.221107
N     20.413779     3.025983    12.171405    -0.223787
N     24.367683    26.168213    11.868168    -0.278107
N     25.330511    23.906084    12.639821    -0.234229
N     29.881459    19.605004     5.940494    -0.178956
N     30.084270    22.219643     4.804710    -0.201130
N      7.047156    22.819261     4.761320    -0.214864
N      8.317108    20.903278     5.986349    -0.270641
N      6.694816    19.115590     6.929837    -0.231200
N     32.927484    23.266093    14.478968    -0.226305
N      8.767708    24.800519    12.973628    -0.282683
N      8.929700    23.866014    10.536882    -0.206221
N      7.264875    21.695142    10.411396    -0.153376
N     32.168385    21.122889    13.017018    -0.157839
N     15.858091    19.479078    10.411149    -0.210304
N     13.354494    20.823868    10.259777    -0.189006
N     13.320526    22.464595    12.439142    -0.234115
N     15.263955    21.785327    14.013757    -0.272127
N     16.829920    20.027907    12.892025    -0.219927
N     18.061618    28.154354    20.335147    -0.348501
N     22.398912    27.330464    21.663967    -0.346527
N     19.084538    24.422324    19.986547    -0.392003
N     20.906599    23.424204    23.187550    -0.351821
N     14.194503    21.378245     1.311563    -0.381580
N     16.331047    25.522173    23.475749    -0.341964
N     18.914685    29.298408    24.032424    -0.405441
N     18.096594     5.563232    18.948637    -0.339939
N     15.370604     7.251980    16.500550    -0.362933
N     18.798975     9.799354    16.609765    -0.327970
N     17.108373     7.367554    12.952673    -0.386862
N     20.908849     7.106662    13.616590    -0.344087
N     21.515747     6.190928    17.274668    -0.369324
N     18.390409     3.370218    15.166799    -0.269754
N     23.401282    23.351956    21.433704    -0.183041
N     24.003327    23.535362    24.222009    -0.218762
N     16.707155    17.154769     0.779049    -0.223335
N     21.362312    20.156936    23.595811    -0.277673
N     21.916410    21.018875    21.231546    -0.234057
N     15.734179    27.080622    18.210513    -0.179189
N     15.149582    27.420565    20.987230    -0.198391
N     10.138680     4.934930    21.584830    -0.214596
N     11.256360     5.984450    19.479179    -0.270488
N     11.489383     4.268676    17.550540    -0.230482
N     25.241750    28.056184    20.270062    -0.225411
N     18.745538     4.755054    22.051026    -0.282476
N     16.278832     5.478202    21.571764    -0.205152
N     15.409429     3.967795    19.459210    -0.154011
N     23.294528    27.717725    18.425984    -0.160947
N     16.911974    12.438093    17.279599    -0.210495
N     16.452030     9.975318    18.629621    -0.189062
N     18.824361     9.404730    19.849967    -0.233961
N     20.643568    10.986257    18.897604    -0.272044
N     19.602875    12.826688    17.371556    -0.219812
O      5.869244    11.574641     8.505438    -0.837437
O     11.491290     3.421881     9.849051    -0.837660
O     12.583241     8.938911     1.587682    -0.835347
O     31.148650    18.015461    16.148006    -0.835475
O     25.526604    26.168221    14.804393    -0.835164
O     24.434653    20.651191    23.065762    -0.837783

The following XYZ coordinates are in angstroms. Other properties are in atomic units.
The sperically averaged electron density of each atom fit to a function of the form exp(a - br)
eigen_1, eigen_2 and eigen_3 are the three eigenvalues of traceless quadrupole moment tensor
  atom number  atomic symbol              X              Y              Z     net charge C6 coefficient C8 coefficient C10 coefficient fluctuating dipole atomic polarizability isotropic forcefield polarizability              a              b squared Pearson coefficient          <r^3>          <r^4>         wp_QDO          m_QDO          q_QDO       dipole_x       dipole_y       dipole_z         dipole            Qxy            Qxz            Qyz     Q(x^2-y^2)  Q(3z^2 - R^2)        eigen_1        eigen_2        eigen_3 static polarizability      alpha(xx)      alpha(xy)      alpha(xz)      alpha(yy)      alpha(yz)      alpha(zz) atomic spin moment
            1             Mn       5.924657      13.447031       7.195847       0.751181     103.668344 0.27058933E+04  0.95437097E+05                                18.943892                           17.755143       0.808983       1.967270                    0.997268      62.668439     186.505782       0.397494       0.436887      -1.107075      -0.002363      -0.026206       0.023000       0.034948      -0.015361       0.000051      -0.116879      -0.218073      -0.087216      -0.101140      -0.086352       0.187492             20.090007      17.484039       1.683699      -0.130946      17.960730      -0.874990      24.825250           4.008586
            2             Mn      15.278072      23.762327      24.370176       0.702432     100.206261 0.25386218E+04  0.88339569E+05                                18.709335                           17.310422       0.835018       1.965180                    0.997986      63.556285     189.409354       0.397649       0.442638      -1.100724      -0.003485      -0.003972      -0.020456       0.021127       0.082379      -0.045400      -0.079025      -0.085890      -0.100354      -0.079059      -0.074874       0.153933             20.655815      20.611768       3.850809      -3.405394      19.142895      -0.913699      22.212783           4.173502
            3             Mn      12.918272      17.084984      24.444136       0.678658     103.284968 0.26435248E+04  0.92903650E+05                                19.052968                           17.643372       0.841903       1.961807                    0.998191      64.229240     192.212364       0.394680       0.441582      -1.101646      -0.029826      -0.008020      -0.000828       0.030896      -0.035319      -0.064372       0.084451      -0.030722       0.249763      -0.082472      -0.072150       0.154622             20.963573      23.215945       0.098452      -2.601778      18.989187       4.331308      20.685587           4.240561
            4             Mn      13.382706      16.007308      17.042926       0.700254     101.385473 0.25488122E+04  0.88786187E+05                                18.839769                           17.350024       0.836179       1.964995                    0.998064      63.565828     189.557904       0.397013       0.442888      -1.100530      -0.006064      -0.023339       0.007311       0.025198      -0.069202       0.083871      -0.044814       0.101776      -0.042509      -0.079175      -0.069363       0.148538             20.802388      20.073197      -0.474107       3.429187      20.964782      -3.517663      21.369185           4.215847
            5             Mn      10.576770       3.685224      11.927090       0.751270     103.661943 0.27056862E+04  0.95427894E+05                                18.943120                           17.754478       0.808971       1.967290                    0.997267      62.665540     186.494823       0.397501       0.436888      -1.107076       0.016958      -0.006249      -0.029964       0.034992      -0.008685      -0.083504       0.003382       0.023731       0.480514      -0.101189      -0.086381       0.187570             20.089004      24.034492      -1.303965      -1.615949      17.738156       2.086771      18.494365           4.008587
            6             Mn      30.930842       8.677466      18.972551       0.702970     100.181058 0.25381852E+04  0.88322050E+05                                18.708024                           17.310612       0.833930       1.964854                    0.998006      63.541887     189.374258       0.397583       0.442724      -1.100652      -0.021358       0.003072       0.000997       0.021601      -0.020579      -0.035321       0.101686      -0.054308       0.256506      -0.079226      -0.076679       0.155905             20.651568      20.589483      -2.646044      -0.394665      21.802746       4.596929      19.562476           4.179054
            7             Mn      29.306157       6.625153      12.391561       0.678719     103.280431 0.26433544E+04  0.92896195E+05                                19.052475                           17.642839       0.841875       1.961816                    0.998190      64.227932     192.207128       0.394685       0.441583      -1.101644      -0.008812      -0.028610      -0.007723       0.030917      -0.098785       0.052974      -0.035662       0.090492      -0.158016      -0.082494      -0.072157       0.154651             20.963312      21.126812      -2.069336       3.780513      24.257383      -0.272959      17.505741           4.240170
            8             Mn      22.117916       8.724665      12.667679       0.700212     101.383090 0.25487324E+04  0.88783037E+05                                18.839757                           17.349970       0.836147       1.964980                    0.998064      63.566719     189.562417       0.397005       0.442899      -1.100519       0.001583      -0.006556      -0.024249       0.025169       0.082303      -0.064294      -0.070758      -0.020163      -0.080754      -0.079146      -0.069336       0.148482             20.802753      21.518239       2.961304      -3.517103      18.662434      -0.318643      22.227587           4.215986
            9             Mn      14.421841       7.586133       1.471564       0.751308     103.632219 0.27051847E+04  0.95408316E+05                                18.941731                           17.754703       0.807330       1.966857                    0.997269      62.666047     186.510640       0.397425       0.436980      -1.106988      -0.025942       0.022530      -0.000707       0.034367      -0.124230      -0.038945       0.015494       0.127989      -0.257370      -0.101807      -0.087052       0.188859             20.085888      18.655305      -0.602199       1.551932      24.579222      -1.366317      17.023138           4.007860
           10             Mn      26.544204      25.715114       5.109919       0.702619     100.179633 0.25384814E+04  0.88336666E+05                                18.709457                           17.313014       0.833639       1.964696                    0.998018      63.545451     189.401619       0.397499       0.442795      -1.100586      -0.003756      -0.020372       0.002058       0.020817      -0.075504       0.072690      -0.030234       0.135997      -0.147144      -0.080252      -0.076050       0.156301             20.651649      20.861306      -0.925874       4.018046      20.996647      -3.502940      20.096994           4.180793
           11             Mn      19.511053      25.637867       4.279345       0.678941     103.268724 0.26433793E+04  0.92898162E+05                                19.052196                           17.644120       0.841080       1.961561                    0.998207      64.215835     192.177958       0.394627       0.441643      -1.101597      -0.013498      -0.005017      -0.027380       0.030936       0.061470      -0.049869      -0.098074      -0.093765      -0.021420      -0.081746      -0.073619       0.155365             20.960317      19.233654       3.766640       0.324765      19.516753      -2.857405      24.130544           4.246404
           12             Mn      18.562162      18.482891       6.294517       0.700362     101.379822 0.25486220E+04  0.88777835E+05                                18.839065                           17.349368       0.836127       1.965001                    0.998063      63.563374     189.548251       0.397021       0.442887      -1.100531      -0.024095       0.007057      -0.002083       0.025193      -0.032129      -0.035393       0.102943      -0.090137       0.141092      -0.079145      -0.069397       0.148542             20.801691      20.717377      -2.743829      -0.126085      22.796998       3.664807      18.890698           4.215509
           13             Mn      31.093237      16.143071      17.457597       0.751343     103.616788 0.27048601E+04  0.95394751E+05                                18.940632                           17.754299       0.806962       1.966784                    0.997269      62.662726     186.503451       0.397405       0.437012      -1.106959       0.002433       0.026071      -0.022245       0.034358      -0.014982      -0.000027      -0.118207      -0.219892      -0.085702      -0.101965      -0.087220       0.189185             20.084131      17.483965       1.681828      -0.128686      17.953909      -0.862294      24.814519           4.009043
           14             Mn      21.739822       5.827775       0.283268       0.702524     100.171363 0.25380725E+04  0.88320074E+05                                18.709487                           17.312386       0.833305       1.964605                    0.998014      63.549064     189.418241       0.397475       0.442834      -1.100547       0.002692       0.003435       0.020232       0.020697       0.084971      -0.045846      -0.079263      -0.087355      -0.098590      -0.080315      -0.075965       0.156280             20.652452      20.606580       3.844273      -3.400317      19.139646      -0.907794      22.211131           4.179955
           15             Mn      24.099622      12.505118       0.209308       0.678775     103.268478 0.26435143E+04  0.92904886E+05                                19.052828                           17.645146       0.840783       1.961443                    0.998211      64.218489     192.193319       0.394593       0.441672      -1.101569       0.030135       0.006893      -0.000070       0.030913      -0.034988      -0.064122       0.085701      -0.029796       0.250123      -0.081762      -0.073583       0.155345             20.960410      23.215336       0.101771      -2.600589      18.985104       4.323913      20.680790           4.248040
           16             Mn      23.635188      13.582794       7.610518       0.700319     101.378821 0.25485899E+04  0.88776685E+05                                18.839151                           17.349419       0.836107       1.964989                    0.998063      63.564348     189.552825       0.397014       0.442895      -1.100523       0.006048       0.023316      -0.007318       0.025175      -0.069178       0.083884      -0.044777       0.101713      -0.042471      -0.079129      -0.069374       0.148503             20.802053      20.072919      -0.473905       3.429140      20.964596      -3.518068      21.368643           4.215656
           17             Mn      26.441124      25.904878      12.726354       0.751222     103.624030 0.27051225E+04  0.95406473E+05                                18.941553                           17.755187       0.806945       1.966750                    0.997270      62.666515     186.518137       0.397393       0.437013      -1.106956      -0.016177       0.006149       0.029620       0.034305      -0.008924      -0.084552       0.003985       0.024863       0.483526      -0.101930      -0.087202       0.189131             20.085158      24.032263      -1.301971      -1.605345      17.739195       2.082402      18.484016           4.009060
           18             Mn       6.087052      20.912636       5.680893       0.701975     100.180999 0.25382171E+04  0.88325902E+05                                18.709799                           17.312000       0.833990       1.964820                    0.997995      63.562889     189.457049       0.397512       0.442789      -1.100581       0.020418      -0.000287       0.000775       0.020434      -0.019907      -0.036881       0.100350      -0.054459       0.253125      -0.079744      -0.074749       0.154493             20.654666      20.594594      -2.649362      -0.391255      21.805833       4.596141      19.563572           4.177246
           19             Mn       7.711737      22.964949      12.261883       0.678691     103.271956 0.26436798E+04  0.92912294E+05                                19.053314                           17.645766       0.840744       1.961412                    0.998212      64.220559     192.202084       0.394583       0.441676      -1.101565       0.007771       0.029123       0.006800       0.030900      -0.098482       0.054036      -0.035634       0.091076      -0.160944      -0.081771      -0.073594       0.155365             20.960507      21.120628      -2.066155       3.774408      24.255409      -0.268197      17.505485           4.248420
           20             Mn      14.899978      20.865437      11.985765       0.700350     101.381648 0.25486807E+04  0.88780329E+05                                18.839225                           17.349514       0.836143       1.965003                    0.998063      63.563735     189.549355       0.397022       0.442884      -1.100533      -0.001570       0.006573       0.024279       0.025202       0.082364      -0.064316      -0.070777      -0.020197      -0.080749      -0.079157      -0.069396       0.148554             20.801789      21.517085       2.960853      -3.516747      18.661544      -0.318163      22.226740           4.215536
           21             Mn      22.596053      22.003969      23.181880       0.751265     103.664234 0.27057254E+04  0.95429482E+05                                18.943282                           17.754502       0.809060       1.967314                    0.997267      62.665617     186.494369       0.397505       0.436882      -1.107081       0.026120      -0.023308       0.000741       0.035015      -0.123102      -0.039142       0.015546       0.127918      -0.254620      -0.101151      -0.086346       0.187497             20.089399      18.661185      -0.612060       1.553779      24.585157      -1.366809      17.021854           4.008524
           22             Mn      10.473690       3.874988      19.543525       0.702420     100.201087 0.25383805E+04  0.88329819E+05                                18.709367                           17.310109       0.834720       1.965087                    0.997987      63.557734     189.417445       0.397632       0.442664      -1.100698       0.004604       0.020613      -0.001281       0.021160      -0.075473       0.070831      -0.029435       0.134765      -0.141225      -0.079033      -0.074927       0.153960             20.656144      20.869892      -0.928991       4.027529      20.995789      -3.508241      20.102752           4.173631
           23             Mn      17.506841       3.952235      20.374099       0.678747     103.281146 0.26433928E+04  0.92897675E+05                                19.052386                           17.642835       0.841898       1.961827                    0.998190      64.227206     192.203685       0.394690       0.441577      -1.101651       0.014417       0.005774       0.026736       0.030919       0.060145      -0.050210      -0.098081      -0.093262      -0.022067      -0.082510      -0.072180       0.154690             20.963010      19.236159       3.771789       0.321531      19.519361      -2.858927      24.133508           4.240162
           24             Mn      18.455732      11.107211      18.358927       0.700214     101.385130 0.25487982E+04  0.88785782E+05                                18.839897                           17.350105       0.836158       1.964982                    0.998065      63.566785     189.562248       0.397007       0.442894      -1.100523       0.024085      -0.007053       0.002070       0.025182      -0.032145      -0.035396       0.102901      -0.090142       0.141109      -0.079159      -0.069352       0.148511             20.802794      20.718033      -2.744027      -0.126554      22.798684       3.665329      18.891667           4.215978
           25             Mo       6.342395      16.587176       2.891109       0.629659     178.903451 0.29680971E+04  0.10526472E+06                                26.159334                           18.715484       2.946472       2.432824                    0.995127     100.783706     283.965125       0.390253       0.442543      -1.123115      -0.013071      -0.006425      -0.017393       0.022686      -0.039351       0.034355      -0.023061       0.142291      -0.208879      -0.082534      -0.041494       0.124027             31.807099      28.531665       3.864084      -6.568515      29.553614       2.121283      37.336018           0.352871
           26             Mo      16.575929      15.181725      21.041961       0.735844     175.368816 0.28947349E+04  0.10196340E+06                                25.841648                           18.502627       2.772684       2.402046                    0.994117      97.884005     274.333628       0.392086       0.443496      -1.123163       0.015156       0.013019       0.017913       0.026835       0.017128      -0.015977      -0.016453      -0.027605      -0.003032      -0.025226      -0.010481       0.035708             31.377984      32.942174      -7.223205      -0.028555      34.037262       4.984913      27.154515           1.287776
           27             Mo       7.091734       4.900538      15.792750       0.629179     178.922768 0.29684796E+04  0.10528201E+06                                26.161109                           18.716703       2.946720       2.432827                    0.995128     100.795839     284.007191       0.390239       0.442543      -1.123111      -0.020424      -0.009125      -0.003376       0.022623       0.064087      -0.024784      -0.041386      -0.141534      -0.089456      -0.082232      -0.042774       0.125005             31.809166      34.911763      -7.204424       1.687168      31.461439       4.729150      29.054297           0.355325
           28             Mo      26.512686      11.005799      11.133742       0.735760     175.371566 0.28947530E+04  0.10196434E+06                                25.841999                           18.502735       2.772766       2.402056                    0.994117      97.886290     274.341617       0.392083       0.443498      -1.123160       0.022837       0.010406       0.009546       0.026851      -0.012923      -0.008007       0.022059      -0.004679       0.058815      -0.025235      -0.010487       0.035722             31.378724      28.762301      -0.387290       4.173289      33.331724      -8.221011      32.042146           1.287519
           29             Mo      17.576871       3.300802       1.969071       0.633210     178.693520 0.29653518E+04  0.10513516E+06                                26.137064                           18.705250       2.937354       2.431517                    0.995074     100.596812     283.325819       0.390438       0.442468      -1.123246      -0.008441      -0.018346      -0.007684       0.021607      -0.012910      -0.003107       0.065173       0.002122       0.279280      -0.076958      -0.042037       0.118995             31.774526      31.120471       1.193334       3.106858      34.526120      -8.262233      29.676989           0.890925
           30             Mo      18.460297      23.011346       8.815085       0.735277     175.388761 0.28950653E+04  0.10197860E+06                                25.843753                           18.503853       2.773011       2.402045                    0.994119      97.899653     274.387992       0.392065       0.443504      -1.123150       0.015986       0.019770       0.008586       0.026835      -0.017633       0.013029      -0.014398       0.026848      -0.044159      -0.025427      -0.010649       0.036076             31.380299      30.881365       3.555854      -7.521750      27.048794       0.538040      36.210738           1.285693
           31             Mo      30.675499      13.002926      21.762335       0.636183     178.568021 0.29633477E+04  0.10504228E+06                                26.123973                           18.698023       2.934130       2.431223                    0.995058     100.496660     282.978516       0.390557       0.442425      -1.123317       0.012329       0.005478       0.016261       0.021129      -0.038379       0.031646      -0.018709       0.133180      -0.190820      -0.073872      -0.041806       0.115678             31.757232      28.498683       3.858142      -6.555941      29.492524       2.108541      37.280490           0.938536
           32             Mo      20.441965      14.408377       3.611483       0.735214     175.390196 0.28950963E+04  0.10198004E+06                                25.843908                           18.503973       2.773027       2.402041                    0.994119      97.901300     274.393717       0.392063       0.443505      -1.123149      -0.015251      -0.012947      -0.017895       0.026841       0.017393      -0.015976      -0.016592      -0.028220      -0.003734      -0.025467      -0.010651       0.036118             31.380456      32.946392      -7.222554      -0.026209      34.038264       4.983366      27.156713           1.285553
           33             Mo      29.926160      24.689564       8.860694       0.637088     178.530073 0.29626668E+04  0.10501143E+06                                26.120454                           18.695886       2.933358       2.431149                    0.995055     100.471247     282.892020       0.390582       0.442426      -1.123324       0.019512       0.007957       0.002381       0.021207       0.056602      -0.021371      -0.038359      -0.131677      -0.086341      -0.073748      -0.040643       0.114391             31.752702      34.846522      -7.184607       1.666887      31.417212       4.729093      28.994371           0.942760
           34             Mo      10.505208      18.584303      13.519702       0.735266     175.388365 0.28951015E+04  0.10198015E+06                                25.843635                           18.503934       2.772979       2.402036                    0.994118      97.899817     274.388406       0.392066       0.443502      -1.123152      -0.022789      -0.010463      -0.009529       0.026825      -0.012805      -0.007952       0.022281      -0.004495       0.060524      -0.025483      -0.010644       0.036127             31.379770      28.761864      -0.385357       4.172416      33.332533      -8.219918      32.044911           1.285723
           35             Mo      19.441023      26.289300      22.684373       0.629444     178.909967 0.29682676E+04  0.10527218E+06                                26.159787                           18.715934       2.946557       2.432843                    0.995128     100.785743     283.971933       0.390251       0.442539      -1.123119       0.009055       0.018976       0.008133       0.022544      -0.015091      -0.002314       0.069380       0.003279       0.289318      -0.082403      -0.042058       0.124461             31.807749      31.164810       1.203089       3.103057      34.556117      -8.276491      29.702318           0.352777
           36             Mo      18.557597       6.578756      15.838359       0.735829     175.368972 0.28947514E+04  0.10196412E+06                                25.841639                           18.502663       2.772719       2.402054                    0.994117      97.884279     274.334438       0.392086       0.443495      -1.123163      -0.016036      -0.019771      -0.008485       0.026833      -0.017527       0.012909      -0.014440       0.026187      -0.043421      -0.025235      -0.010476       0.035711             31.377968      30.879547       3.556454      -7.523115      27.046525       0.535639      36.207834           1.287754
           37              H       5.618335      11.780778       9.259834       0.372819       0.590112 0.39222195E+01  0.33232146E+02                                 1.282595                            1.252407      -1.792659       2.131853                    0.996136       2.904472       8.356619       0.482047       1.499651      -0.660628      -0.006028      -0.000561       0.015505       0.016645       0.000635       0.004314       0.000610      -0.022063       0.003320      -0.012920       0.002361       0.010559              1.292490       1.190850       0.029614      -0.193065       1.192429      -0.055170       1.494191          -0.000998
           38              H       6.806977      11.167790       4.090006       0.097670       1.098424 0.79559884E+01  0.78261570E+02                                 1.786455                            1.662428      -0.860682       2.455548                    0.997001       3.656633      10.360558       0.478001       1.302635      -0.703415       0.012729       0.005871      -0.027541       0.030904       0.002067      -0.001410       0.005156       0.014761       0.017542      -0.012151       0.004585       0.007566              1.871988       1.681982      -0.137364      -0.469547       1.415052       0.305503       2.518932          -0.025846
           39              H       6.315794      10.635491       5.477995       0.093367       1.449356 0.12349829E+02  0.13386555E+03                                 2.062913                            2.011604      -1.029013       2.375568                    0.996374       3.769094      10.748843       0.459878       1.228727      -0.723006      -0.006926      -0.009201       0.031608       0.033640       0.006762       0.004953      -0.004011       0.011126       0.015083      -0.013127       0.003914       0.009213              2.059543       1.751894       0.068819      -0.018413       2.299867      -0.480537       2.126867          -0.015470
           40              H       5.017518      12.629481       3.969204       0.099994       0.948136 0.73794268E+01  0.71937584E+02                                 1.669663                            1.644787      -1.091381       2.348421                    0.994084       3.817286      11.116487       0.457030       1.374764      -0.687248       0.008463       0.032404      -0.013181       0.035991      -0.003454      -0.001898      -0.005100      -0.009126      -0.015049      -0.008368      -0.001175       0.009543              1.670628       1.482224      -0.008107      -0.012839       1.659101      -0.323475       1.870560          -0.007382
           41              H       4.469504      11.178787       4.218204       0.100177       1.111730 0.83659730E+01  0.82175247E+02                                 1.709983                            1.640007      -0.634728       2.556548                    0.999801       3.407349       9.215642       0.517220       1.205608      -0.727279      -0.011370      -0.025109      -0.002854       0.027711       0.004012      -0.003472       0.004229      -0.003913      -0.019311      -0.009767       0.001819       0.007948              1.734747       1.785282       0.330820       0.285300       1.768367       0.318716       1.650594          -0.016027
           42              H      28.202532      12.823865       5.342401       0.105488       0.971203 0.70493887E+01  0.66846860E+02                                 1.607948                            1.538766      -0.599189       2.582749                    0.999814       3.374649       9.192998       0.512804       1.259578      -0.713921      -0.018667      -0.020444      -0.003729       0.027934       0.002484      -0.001502       0.005217       0.002190      -0.010895      -0.007763       0.002641       0.005122              1.650067       1.916155       0.294427       0.350260       1.419538       0.262048       1.614508          -0.017152
           43              H      29.185778      14.045275       5.305421       0.099092       0.988060 0.79481326E+01  0.78967389E+02                                 1.719214                            1.708814      -1.183814       2.302735                    0.993984       3.906339      11.500702       0.447474       1.377704      -0.686583       0.018486       0.029017      -0.007127       0.035135       0.001692      -0.010641       0.000330      -0.009286      -0.003633      -0.013477       0.005118       0.008359              1.713300       1.572170       0.199016      -0.168563       1.818421      -0.294510       1.749310          -0.016636
           44              H      27.819336      14.397005       6.935014       0.096373       0.981034 0.75789928E+01  0.74013028E+02                                 1.679746                            1.644639      -0.915416       2.428691                    0.996198       3.723291      10.679519       0.468650       1.338323      -0.695287      -0.012950       0.025682      -0.009739       0.030366      -0.004414       0.002926       0.001978      -0.009040      -0.008998      -0.007495      -0.000376       0.007871              1.684582       1.838858      -0.390454       0.087765       1.711306      -0.000652       1.503584           0.000569
           45              H      27.996038      12.942262       7.489716       0.125266       0.945528 0.71639522E+01  0.68858301E+02                                 1.641782                            1.602028      -0.797781       2.510662                    0.998542       3.449075       9.757496       0.474333       1.343442      -0.695870      -0.010162      -0.037633       0.010392       0.040343       0.010574       0.003074      -0.001914      -0.014232       0.007583      -0.014764       0.003275       0.011489              1.668138       1.640703       0.358433      -0.231418       1.739047      -0.271068       1.624664          -0.001141
           46              H      28.052566      14.979866      10.411149       0.191888       0.915009 0.66905239E+01  0.63692945E+02                                 1.655406                            1.586496      -1.125097       2.382478                    0.997276       3.350095       9.665515       0.456064       1.410746      -0.682291      -0.001801      -0.011478       0.012585       0.017128      -0.000646       0.003655      -0.003378      -0.000368       0.008565      -0.004290      -0.002043       0.006332              1.690334       1.441100       0.086023      -0.070080       1.415596      -0.339090       2.214306           0.000521
           47              H      28.060253      16.222542       9.452130       0.171454       0.985393 0.74143876E+01  0.70953340E+02                                 1.611847                            1.571964      -0.799995       2.511686                    0.999864       3.158674       8.546245       0.512115       1.249802      -0.717810       0.000341       0.008834      -0.001327       0.008940       0.001797      -0.002606       0.001141      -0.008301      -0.012153      -0.006181      -0.000403       0.006584              1.614649       1.421009      -0.054501       0.041959       2.119138      -0.109858       1.303800           0.000198
           48              H      27.419582      14.872377       8.978784       0.183619       0.794477 0.56427337E+01  0.52031083E+02                                 1.562389                            1.499683      -1.223842       2.335623                    0.995570       3.482261      10.238576       0.444418       1.494655      -0.665368      -0.010091      -0.012122      -0.005628       0.016746      -0.000746       0.000064       0.000982       0.007454      -0.004236      -0.003548      -0.000959       0.004507              1.598513       1.859833       0.249448       0.318501       1.389566       0.181859       1.546139           0.000053
           49              H      30.057930      16.223388      11.232109       0.132438       1.023109 0.76664157E+01  0.73711348E+02                                 1.621122                            1.579445      -0.853635       2.486041                    0.999560       3.193694       8.558728       0.522055       1.220247      -0.724757      -0.029818       0.012313       0.020858       0.038416      -0.004535      -0.003766       0.013390       0.016621       0.002361      -0.018258       0.003337       0.014921              1.603238       1.791320      -0.081140      -0.184124       1.417061       0.097547       1.601335           0.000222
           50              H       6.517524      16.710322      12.109772       0.116730       1.007276 0.70396288E+01  0.67619573E+02                                 1.717659                            1.592593      -1.091730       2.360924                    0.997383       3.615817      10.351246       0.471946       1.351110      -0.692294       0.005537       0.022441       0.030300       0.038110      -0.001187      -0.002444       0.004889       0.017214      -0.016460      -0.010601      -0.001307       0.011908              1.791397       1.396492       0.144533       0.176666       1.774915       0.478259       2.202784           0.000753
           51              H       8.421112      15.808181      11.086654       0.146919       0.893129 0.62250760E+01  0.58465157E+02                                 1.638429                            1.540656      -1.175176       2.344924                    0.996128       3.546012      10.311902       0.456095       1.429875      -0.676951       0.032366       0.010764       0.015930       0.037646       0.002391       0.000395       0.008341       0.012613       0.001497      -0.012258       0.004483       0.007775              1.685574       2.069729       0.160445       0.347341       1.364876       0.111918       1.622117           0.000183
           52              H      10.295606      15.164187       8.697735       0.188981       0.872051 0.62684471E+01  0.57596251E+02                                 1.495372                            1.453551      -0.745446       2.558543                    0.999990       2.963530       7.890336       0.527400       1.263956      -0.714860       0.003662       0.011235      -0.005248       0.012929       0.001105       0.000433      -0.004425      -0.001354      -0.001526      -0.004539      -0.000217       0.004756              1.506518       1.410860       0.242159      -0.127587       1.689772      -0.268093       1.418923           0.000191
           53              H       9.989744      14.591051      10.122704       0.177190       1.013885 0.71925286E+01  0.68779311E+02                                 1.666426                            1.561921      -1.262483       2.297244                    0.997196       3.366169       9.310443       0.503572       1.271944      -0.709783      -0.001709       0.002195       0.013158       0.013449       0.000556      -0.005918       0.001280      -0.002462      -0.009518      -0.007758       0.002937       0.004821              1.717302       1.432560       0.008581       0.167368       1.354140       0.201960       2.365206           0.000229
           54              H      10.359347      13.621204       8.949200       0.174733       0.906646 0.63609619E+01  0.57652384E+02                                 1.427077                            1.377038      -0.874781       2.481757                    0.999796       2.887780       7.215763       0.604521       1.117894      -0.750040       0.003939      -0.010759       0.000343       0.011462      -0.000014       0.001811      -0.000641      -0.000077      -0.018200      -0.006456       0.003051       0.003405              1.433572       1.352046      -0.242739      -0.016700       1.636669       0.195950       1.312000           0.000173
           55              H       9.829812      12.598142       7.349192       0.097817       1.137351 0.85409072E+01  0.83196783E+02                                 1.647740                            1.587404      -0.694547       2.528841                    0.999662       3.265960       8.416629       0.568331       1.106374      -0.753176       0.016152      -0.018861       0.015760       0.029411      -0.007493       0.000963      -0.001160       0.000313       0.004009      -0.008165       0.000956       0.007209              1.659206       1.821418      -0.201555       0.347636       1.495155      -0.029375       1.661046           0.000601
           56              H       9.439307      13.633443       6.229925       0.123700       1.126610 0.88271513E+01  0.88278368E+02                                 1.768129                            1.720687      -0.735385       2.533939                    0.999365       3.379217       9.360682       0.486920       1.257808      -0.716335       0.003746       0.019926      -0.030357       0.036505      -0.001751      -0.005832       0.000699      -0.006658       0.013973      -0.008469       0.000899       0.007570              1.773589       1.565361       0.231495      -0.224553       1.837682      -0.318398       1.917724          -0.000717
           57              H       8.171522      11.217136       6.762440       0.098792       1.532445 0.13198053E+02  0.14583315E+03                                 2.159313                            2.092525      -1.199961       2.291461                    0.994447       3.895835      11.312890       0.445550       1.244122      -0.718892      -0.019654      -0.008916       0.023511       0.031915       0.007414       0.005317      -0.001188       0.014808       0.000327      -0.011454      -0.000682       0.012136              2.171204       1.822806       0.138855      -0.097846       2.362449      -0.536927       2.328356          -0.020368
           58              H       8.945284      11.580939       5.453342       0.104063       1.199080 0.89404360E+01  0.89063031E+02                                 1.791727                            1.687572      -0.720005       2.523116                    0.999459       3.392463       9.164315       0.514719       1.194531      -0.730802       0.012169      -0.000062      -0.025660       0.028399       0.003081       0.000604       0.004209       0.010806       0.010417      -0.009185       0.003003       0.006182              1.849880       1.846268      -0.233228      -0.471672       1.541489       0.351495       2.161882          -0.022806
           59              H      18.216191      21.133963      24.507989       0.097987       0.995195 0.76778486E+01  0.74915990E+02                                 1.669317                            1.635219      -0.874156       2.450395                    0.997212       3.647561      10.319746       0.480649       1.306000      -0.702405       0.002791      -0.028749      -0.000359       0.028887      -0.002323       0.002973       0.002897      -0.011972       0.004419      -0.008413       0.001560       0.006853              1.677425       1.508265      -0.208062       0.008449       2.114460       0.064926       1.409550          -0.000298
           60              H      18.777314      22.582811      24.276246       0.121325       0.901735 0.67879380E+01  0.64938290E+02                                 1.632575                            1.591134      -1.010340       2.399171                    0.995556       3.688165      10.712257       0.457759       1.398642      -0.682878       0.024325       0.027180      -0.004474       0.036749       0.006253       0.005431      -0.001231       0.002456       0.005010      -0.009141       0.001247       0.007894              1.656752       1.993225       0.378740      -0.163328       1.543765      -0.081516       1.433267          -0.000654
           61              H      12.710874      17.930815       1.866266       0.107508       0.991312 0.72733418E+01  0.69358816E+02                                 1.614769                            1.551865      -0.597085       2.581133                    0.999971       3.367370       9.132943       0.517289       1.241667      -0.718063       0.024633       0.009744       0.011788       0.028994      -0.000723       0.002229       0.006235       0.006117      -0.005675      -0.008584       0.003222       0.005362              1.653448       2.007945      -0.012267       0.446721       1.285886       0.074667       1.666514          -0.015851
           62              H      11.300657      17.280101       1.639454       0.105981       1.133433 0.92523989E+01  0.94534918E+02                                 1.823567                            1.798249      -1.000836       2.390798                    0.996477       3.743444      10.817330       0.457395       1.310619      -0.702190      -0.028928      -0.018057       0.006756       0.034764       0.005303      -0.007307       0.004038      -0.003172      -0.021572      -0.013281       0.004028       0.009253              1.823320       1.975464       0.390729      -0.218443       1.860434      -0.094107       1.634062          -0.015832
           63              H      10.295650      19.034032       2.987997       0.109532       0.968633 0.77197196E+01  0.75960312E+02                                 1.686132                            1.677562      -1.020042       2.389489                    0.995611       3.739579      10.871984       0.455338       1.367058      -0.689552      -0.024378      -0.026235       0.003659       0.036000       0.002295      -0.008790       0.002670      -0.001939      -0.024033      -0.013512       0.005417       0.008096              1.682310       1.679900       0.233993      -0.223016       1.704384      -0.173594       1.662646          -0.012700
           64              H      11.501197      20.028491       3.121126       0.102062       1.055597 0.78547825E+01  0.76840134E+02                                 1.722788                            1.641977      -0.787501       2.491225                    0.997976       3.572856      10.018816       0.486431       1.287156      -0.707164       0.025206       0.013233       0.006808       0.029271      -0.000377       0.005654       0.004976       0.010100      -0.016118      -0.010378       0.000367       0.010010              1.774523       2.029812       0.125001       0.471489       1.419526       0.201969       1.874229          -0.021810
           65              H      10.296441      21.639186       1.804632       0.103362       1.192446 0.99115107E+01  0.10248593E+03                                 1.855483                            1.837864      -0.934466       2.420734                    0.997344       3.685467      10.531035       0.463515       1.277962      -0.710361       0.018315       0.013829      -0.025236       0.034111       0.003037      -0.000180      -0.008758       0.010892      -0.004823      -0.012280       0.004028       0.008252              1.850562       1.813583       0.242273      -0.241547       1.866470      -0.300158       1.871633          -0.012206
           66              H       9.498941      21.293381       3.116195       0.092821       1.025419 0.73788986E+01  0.71816929E+02                                 1.750007                            1.634259      -1.096802       2.342343                    0.994623       3.840625      11.117609       0.463649       1.357318      -0.690543      -0.016852       0.000122       0.021961       0.027682      -0.001761      -0.003378      -0.001607       0.008165      -0.001238      -0.005462      -0.000663       0.006125              1.844906       1.545325      -0.198984      -0.378711       1.492426       0.410186       2.496966          -0.015702
           67              H       7.441418      21.949233       1.691226       0.110578       1.036607 0.74398797E+01  0.71962149E+02                                 1.720007                            1.610469      -0.822951       2.481363                    0.997604       3.531418       9.919306       0.484393       1.307285      -0.702844      -0.012845       0.004027       0.028779       0.031771      -0.004584       0.000578       0.005264       0.003583       0.018006      -0.009393       0.001077       0.008317              1.805288       1.670087      -0.266921      -0.469161       1.544865       0.414490       2.200911          -0.017487
           68              H       8.428074      22.138132       0.480742       0.092848       1.189322 0.94721688E+01  0.96749584E+02                                 1.833826                            1.778073      -1.046756       2.360977                    0.996880       3.758983      10.643219       0.479099       1.251645      -0.714728       0.023900       0.008674      -0.017243       0.030721       0.005703       0.000457      -0.005950       0.007006      -0.001035      -0.009765       0.001884       0.007880              1.867292       1.753349       0.290452      -0.298141       1.866875      -0.411570       1.981651          -0.015277
           69              H      12.013126      26.073983      24.246662       0.086296       1.217034 0.95241613E+01  0.95883720E+02                                 1.763695                            1.708558      -0.687109       2.522590                    0.999574       3.452621       9.216180       0.529327       1.149382      -0.741773      -0.008732       0.023338      -0.014543       0.028852      -0.008101       0.002288      -0.000848      -0.011488       0.013725      -0.012379       0.003879       0.008500              1.776862       1.648988      -0.310814       0.168513       1.927488      -0.237358       1.754111           0.000526
           70              H       6.260249      20.302588       0.544841       0.129887       1.054875 0.80997067E+01  0.80092545E+02                                 1.752920                            1.693925      -0.938062       2.446228                    0.996857       3.490130       9.938890       0.466265       1.328465      -0.699448      -0.015591      -0.026834       0.025720       0.040307       0.004778      -0.008611      -0.000935      -0.005942       0.005348      -0.010990       0.001198       0.009793              1.788053       1.759643       0.302963      -0.385377       1.696096      -0.256404       1.908420          -0.000292
           71              H      11.385861      25.139179      21.379467       0.182217       0.909952 0.63600591E+01  0.57916889E+02                                 1.461512                            1.402710      -0.742271       2.550840                    0.999994       2.885582       7.340433       0.579770       1.160128      -0.739593       0.001034       0.010128      -0.009348       0.013821       0.000826       0.000147      -0.004861      -0.001349       0.002222      -0.004486      -0.000936       0.005422              1.491892       1.237877       0.028871      -0.045585       1.586594      -0.414335       1.651205           0.000241
           72              H      10.918981      23.693772      21.766526       0.183203       0.985186 0.71066366E+01  0.66772041E+02                                 1.563707                            1.501676      -0.898965       2.481329                    0.999421       3.001781       7.846517       0.547842       1.189926      -0.732325      -0.007078      -0.013141      -0.000691       0.014942       0.001093       0.004400       0.003359      -0.001784      -0.016000      -0.008027       0.001636       0.006390              1.578935       1.464553       0.285574       0.083530       1.892074       0.214202       1.380178           0.000441
           73              H      10.778203      24.862962      22.797040       0.182864       0.985774 0.71301857E+01  0.66999262E+02                                 1.559187                            1.499709      -0.944344       2.461253                    0.999251       3.004445       7.834917       0.551052       1.182890      -0.733953      -0.007236       0.000589       0.013179       0.015047      -0.004622      -0.000535       0.001329       0.010597       0.007904      -0.008450       0.002451       0.005999              1.573609       1.569318      -0.157738      -0.303650       1.393399       0.221113       1.758111           0.000108
           74              H      12.452464      23.072975      20.104884       0.131743       0.996945 0.71662189E+01  0.67480445E+02                                 1.566569                            1.505071      -0.819779       2.499333                    0.999761       3.106104       8.131274       0.548736       1.185373      -0.732941      -0.031675       0.006885      -0.020339       0.038267      -0.007206       0.009290       0.005119       0.016540       0.011488      -0.016414       0.001743       0.014671              1.570598       1.785065      -0.115475       0.241512       1.383984      -0.014314       1.542744           0.000361
           75              H      14.062963      21.794825      18.931380       0.113026       1.040601 0.69998776E+01  0.66436997E+02                                 1.699019                            1.546123      -0.785364       2.508361                    0.999686       3.354105       9.220910       0.503916       1.280645      -0.709078      -0.009078      -0.014893      -0.033359       0.037644      -0.006030       0.007582       0.007924       0.012800       0.012360      -0.016144       0.004216       0.011927              1.818471       1.362996       0.110583       0.219630       1.620008       0.414188       2.472408          -0.000134
           76              H      16.069100      21.397789      19.868211       0.127778       1.055080 0.78226089E+01  0.76808005E+02                                 1.746654                            1.663866      -1.105848       2.362507                    0.996993       3.547630      10.121029       0.470040       1.327139      -0.698477       0.021307      -0.018650      -0.020797       0.035133      -0.005121      -0.005202       0.008820       0.018660       0.024715      -0.017042       0.001365       0.015677              1.760476       1.827419      -0.268761      -0.137547       1.677044       0.226570       1.776965           0.000134
           77              H      18.889207      21.854745      21.879932       0.191295       0.801050 0.57806312E+01  0.53651737E+02                                 1.574285                            1.520924      -1.249193       2.326903                    0.994376       3.487194      10.303156       0.439771       1.500621      -0.664379       0.013220       0.013611       0.001296       0.019018       0.004007      -0.002827       0.002753       0.002418      -0.008733      -0.006734       0.001035       0.005699              1.601438       1.979780       0.347880       0.118831       1.509244       0.084411       1.315289          -0.000043
           78              H      18.177607      20.464315      22.047575       0.178200       0.854409 0.63500348E+01  0.59978146E+02                                 1.601848                            1.561357      -1.171867       2.345759                    0.996246       3.528962      10.315239       0.450432       1.439660      -0.675321      -0.001873      -0.012862       0.003561       0.013477      -0.000568      -0.005965      -0.003287      -0.008914      -0.002076      -0.009047       0.002167       0.006880              1.617869       1.426092      -0.143697       0.042180       2.045738      -0.221345       1.381778           0.000557
           79              H      17.925617      21.328934      20.763131       0.173621       1.010677 0.76639894E+01  0.75269301E+02                                 1.749014                            1.684344      -1.119478       2.374942                    0.996685       3.464176      10.059091       0.449268       1.388155      -0.686973      -0.003209       0.002541      -0.013575       0.014179      -0.003865       0.001293       0.000436       0.007938       0.025362      -0.009811       0.001168       0.008643              1.764427       1.634592      -0.026504       0.233689       1.433367       0.028561       2.225322           0.000427
           80              H      11.023891      13.020628       1.102009       0.111003       1.178971 0.90137989E+01  0.90531333E+02                                 1.811393                            1.728561      -0.740807       2.516605                    0.999264       3.457373       9.567806       0.490594       1.243062      -0.719136       0.028002      -0.009241      -0.002926       0.029633       0.000261       0.001750      -0.005684       0.005501      -0.017884      -0.009514       0.003428       0.006086              1.849471       2.559641      -0.207719       0.074918       1.555441      -0.048505       1.433332          -0.017033
           81              H       9.744713      13.670110       1.745464       0.113491       1.088697 0.86443595E+01  0.86576100E+02                                 1.762250                            1.728582      -0.891142       2.451955                    0.997588       3.559282      10.084479       0.471805       1.296219      -0.706231      -0.021103       0.018754       0.022085       0.035844      -0.001393      -0.009175      -0.000890      -0.010927       0.004144      -0.012463       0.004931       0.007533              1.766561       1.582439      -0.124674      -0.298248       1.674894       0.304820       2.042349          -0.013681
           82              H      15.960698      18.197214      23.652514       0.108318       0.977651 0.77875662E+01  0.77078737E+02                                 1.715442                            1.698785      -1.205081       2.298832                    0.993248       3.881863      11.455618       0.445315       1.389652      -0.684210       0.002723      -0.023092      -0.024902       0.034070      -0.006864       0.002511       0.003461      -0.001806       0.014440      -0.010472       0.004076       0.006395              1.713789       1.602806      -0.151875      -0.216300       1.624961       0.289022       1.913601          -0.018266
           83              H      16.112555      19.452430      24.591810       0.116848       0.907111 0.65441693E+01  0.61386767E+02                                 1.581741                            1.518721      -0.679139       2.556140                    0.999220       3.410499       9.477269       0.494030       1.321700      -0.699936       0.007730       0.028285       0.011368       0.031449       0.003927       0.004937       0.000703      -0.008779      -0.010673      -0.008379       0.000140       0.008239              1.619773       1.579278       0.448528       0.084995       2.002867       0.094788       1.277175          -0.022855
           84              H      14.427579      20.438940      22.974544       0.107567       0.958874 0.70781259E+01  0.68700129E+02                                 1.719125                            1.637050      -1.243892       2.276552                    0.992577       3.946212      11.696181       0.444457       1.419832      -0.677609       0.012230       0.025618       0.007213       0.029290       0.000846       0.006193      -0.003192       0.000239      -0.019767      -0.010329       0.003816       0.006513              1.786105       1.644759       0.486098      -0.006597       2.319825      -0.053739       1.393731          -0.017179
           85              H      14.301024      19.035518      22.279317       0.109279       0.951475 0.75235043E+01  0.73896572E+02                                 1.690356                            1.674210      -1.191539       2.303823                    0.993773       3.874227      11.425102       0.446345       1.397111      -0.682640       0.010275      -0.025306      -0.020635       0.034231      -0.006188       0.004571       0.008648       0.000484       0.012466      -0.013421       0.003263       0.010158              1.700737       1.524967      -0.123866      -0.132912       1.708558       0.368826       1.868687          -0.017993
           86              H      12.250667      20.068879      21.941565       0.088976       1.088951 0.86299418E+01  0.86482386E+02                                 1.755169                            1.718970      -0.927719       2.415212                    0.997356       3.746117      10.651808       0.476021       1.283985      -0.707197      -0.001648      -0.000682      -0.025387       0.025450       0.005105       0.003844       0.000205       0.003141       0.015837      -0.008335       0.000683       0.007653              1.761780       1.547373       0.084692       0.080155       1.555092      -0.155606       2.182875          -0.000016
           87              H      12.158511      20.510778      23.447891       0.128784       0.914637 0.68947664E+01  0.66246556E+02                                 1.652763                            1.607354      -1.056359       2.383720                    0.995248       3.672750      10.705522       0.453657       1.405190      -0.681790      -0.005825       0.022149       0.030970       0.038518       0.004611      -0.004375       0.005931      -0.009092      -0.006355      -0.010610       0.001408       0.009202              1.682064       1.446830      -0.064202      -0.138952       1.881596       0.456496       1.717765          -0.000667
           88              H      10.061862      19.968660      21.736942       0.183453       0.915702 0.65333442E+01  0.60405575E+02                                 1.521460                            1.464874      -0.802550       2.528106                    0.999934       2.966157       7.816239       0.537859       1.231676      -0.722465       0.007687       0.010313      -0.003818       0.013417      -0.000370       0.001484      -0.004537      -0.001110       0.000359      -0.004417      -0.000726       0.005143              1.538543       1.593037       0.346887      -0.173297       1.629798      -0.212409       1.392794           0.000147
           89              H       9.077014      18.768564      21.507665       0.172409       0.897764 0.62652169E+01  0.57753852E+02                                 1.532933                            1.455788      -0.932646       2.455376                    0.999149       3.153822       8.503919       0.523805       1.268502      -0.711811      -0.004895      -0.006417      -0.010886       0.013552       0.001162       0.004106       0.001137      -0.006357       0.011330      -0.006736       0.000863       0.005873              1.573362       1.545751       0.270335       0.334364       1.468971       0.328379       1.705365           0.000002
           90              H       8.959803      19.638216      22.804436       0.185435       0.919171 0.66155301E+01  0.62395349E+02                                 1.617159                            1.544115      -0.976272       2.443967                    0.998892       3.266340       9.183258       0.480499       1.351530      -0.694137      -0.005158       0.008637       0.009336       0.013725      -0.006187       0.000775       0.000137       0.002813       0.003887      -0.007034       0.001277       0.005758              1.653276       1.756592      -0.196836      -0.479370       1.400438       0.253362       1.802797           0.000502
           91              H      33.733938      16.980400      22.622000       0.134851       0.867582 0.62576913E+01  0.58592395E+02                                 1.580494                            1.525418      -1.047812       2.398822                    0.997265       3.490440       9.991566       0.469120       1.394425      -0.684189      -0.031445       0.016127      -0.011962       0.037309      -0.002563       0.005483      -0.003550       0.000479      -0.029442      -0.012022       0.002388       0.009634              1.584315       1.757468      -0.192626       0.243017       1.463258      -0.151189       1.532221           0.000373
           92              H      33.348616      14.821705      23.233406       0.110740       0.951084 0.66126714E+01  0.63230808E+02                                 1.720854                            1.593549      -1.300704       2.263383                    0.993706       3.844702      11.387160       0.444805       1.440075      -0.673821      -0.033121      -0.016751      -0.010642       0.038612       0.000645       0.003460      -0.006528       0.001312      -0.023128      -0.011490       0.004744       0.006746              1.816530       2.369603       0.460638       0.207033       1.604812       0.114497       1.475176           0.000463
           93              H       9.171315      13.565062      24.416771       0.134482       1.012530 0.73923817E+01  0.71675454E+02                                 1.703935                            1.619970      -1.147700       2.344041                    0.996650       3.557656      10.137113       0.474525       1.331254      -0.696856      -0.013333      -0.032796       0.006142       0.035932       0.001196       0.005148      -0.005250      -0.006967      -0.009609      -0.009346       0.001539       0.007807              1.718006       1.675796       0.187349      -0.045898       2.035070      -0.197096       1.443151           0.000247
           94              H       5.817441       8.082447       1.523583       0.177944       0.924425 0.66131830E+01  0.60360402E+02                                 1.432213                            1.395887      -0.808855       2.512265                    0.999951       2.860958       7.110754       0.607356       1.104896      -0.754274      -0.001291      -0.001120       0.010598       0.010735       0.001553      -0.001431       0.000971      -0.003301       0.013167      -0.004773       0.000043       0.004729              1.427090       1.213728       0.012080      -0.031629       1.249971      -0.125406       1.817572           0.000173
           95              H       5.045257       7.993093       0.162713       0.177093       0.942033 0.66140769E+01  0.61192333E+02                                 1.528472                            1.455945      -0.930529       2.462693                    0.999491       3.006032       7.861764       0.550841       1.201855      -0.728660      -0.013295      -0.004093      -0.009454       0.016819       0.002244       0.003659       0.001163       0.001726      -0.002171      -0.003621      -0.001517       0.005139              1.543454       1.886889       0.091340       0.308631       1.386574       0.066481       1.356901           0.000240
           96              H       6.598554       7.774293       0.199693       0.192018       0.949231 0.67830333E+01  0.62864211E+02                                 1.518289                            1.462012      -0.803403       2.532765                    0.999962       2.890136       7.452986       0.559264       1.181706      -0.735102       0.010719      -0.004554      -0.008149       0.014214       0.000093      -0.001944       0.000344       0.001081      -0.010665      -0.004164       0.001260       0.002903              1.536930       1.730524      -0.330762      -0.222131       1.536862       0.188640       1.343406           0.000305
           97              H       8.772025       9.402784       0.769187       0.130562       1.064066 0.80941063E+01  0.79212930E+02                                 1.707323                            1.651208      -0.676894       2.571428                    0.999751       3.258677       8.929975       0.495465       1.263183      -0.715561       0.029385      -0.011437      -0.027435       0.041797      -0.006357      -0.001229       0.006209       0.013385       0.005323      -0.012219       0.002156       0.010064              1.735484       1.789965      -0.308680      -0.290643       1.714835       0.337656       1.701654          -0.000374
           98              H       8.013965       9.417151       2.144850       0.098623       1.260661 0.99132954E+01  0.10098218E+03                                 1.831816                            1.765669      -0.695643       2.531473                    0.999567       3.403373       9.190746       0.509856       1.179320      -0.735730      -0.004853      -0.010823       0.026413       0.028954       0.002152       0.002787      -0.007972       0.010000       0.006907      -0.011647       0.004034       0.007612              1.832596       1.625642       0.127268      -0.165763       1.783242      -0.349017       2.088905           0.000212
           99              H       8.677815      11.504759       2.566424       0.102354       1.051098 0.79044656E+01  0.77827448E+02                                 1.750352                            1.670962      -0.923310       2.427272                    0.996688       3.675754      10.507057       0.469628       1.324621      -0.698688      -0.018658       0.019260       0.015019       0.030735       0.000961      -0.007042       0.008658      -0.008916      -0.005570      -0.012434       0.000560       0.011873              1.802127       1.661189      -0.196308      -0.423206       1.624737       0.365174       2.120454          -0.017335
          100              H       9.956383      10.690466       2.144850       0.132525       1.117682 0.83245111E+01  0.82385332E+02                                 1.789417                            1.692273      -0.771552       2.522651                    0.999139       3.373916       9.425596       0.479735       1.290071      -0.708832       0.031541      -0.014602      -0.001483       0.034789       0.002463      -0.000036      -0.000920       0.001220      -0.026307      -0.008838       0.001893       0.006945              1.841720       2.394759      -0.400435       0.226447       1.620081      -0.100797       1.510319          -0.016954
          101              H      13.705272      13.194156      13.123028       0.181830       0.948751 0.67583391E+01  0.62516980E+02                                 1.504636                            1.447409      -0.916579       2.473894                    0.999488       2.949664       7.575022       0.569606       1.162448      -0.738851       0.003480       0.009568      -0.009326       0.013807       0.000925      -0.002819       0.000690      -0.006021       0.014931      -0.006375       0.000649       0.005726              1.522144       1.429262       0.198292      -0.260765       1.484675      -0.231542       1.652496           0.000090
          102              H      13.627251      11.909637      14.017948       0.180048       0.901600 0.62535374E+01  0.56606883E+02                                 1.439949                            1.380326      -0.765185       2.538057                    0.999969       2.878005       7.257299       0.592235       1.142533      -0.743736       0.007857      -0.010986       0.003018       0.013839      -0.004617       0.001426      -0.000572      -0.006257      -0.001405      -0.005542      -0.000485       0.006026              1.473167       1.353115      -0.310896       0.057175       1.815839      -0.126740       1.250547           0.000322
          103              H      12.312187      12.600271      13.519949       0.191743       0.977431 0.70597006E+01  0.66152757E+02                                 1.551298                            1.493782      -0.910588       2.482061                    0.999374       2.955718       7.689683       0.551474       1.185277      -0.733801      -0.014731       0.001740      -0.005850       0.015946       0.002641       0.000265       0.006300       0.011065      -0.001973      -0.009888       0.002861       0.007027              1.565171       1.965835       0.100840       0.247549       1.318711       0.022872       1.410966           0.000581
          104              H      11.796581      11.290508      15.588373       0.133395       1.009267 0.72062822E+01  0.68077660E+02                                 1.594143                            1.520452      -0.813192       2.505179                    0.999758       3.111973       8.209089       0.538948       1.203000      -0.728897      -0.003288      -0.026933      -0.024889       0.036820       0.007202      -0.004705       0.007946      -0.017933       0.012529      -0.016221       0.002341       0.013880              1.608032       1.355471       0.035654      -0.056283       1.750481       0.317849       1.718143           0.000306
          105              H      10.709173      10.772534      17.518737       0.109131       1.037267 0.69420674E+01  0.65875163E+02                                 1.707589                            1.547747      -0.783525       2.508740                    0.999572       3.393800       9.386379       0.498805       1.294024      -0.705914      -0.018678      -0.033110      -0.000654       0.038020       0.009242      -0.006675       0.006675      -0.012556       0.006294      -0.016635       0.005205       0.011430              1.835752       1.738548       0.537785      -0.099290       2.428636      -0.145292       1.340073          -0.000146
          106              H      10.645746      12.217174      19.271597       0.134162       1.094813 0.80754110E+01  0.79733865E+02                                 1.772762                            1.676848      -1.193783       2.324894                    0.995928       3.537012      10.040845       0.475088       1.305732      -0.702988      -0.016760      -0.011634       0.030204       0.036449       0.007935      -0.001755      -0.002106      -0.017236       0.023706      -0.015698       0.005249       0.010449              1.796054       1.740166       0.185981      -0.397237       1.676671      -0.097789       1.971325           0.000123
          107              H      10.315537      14.216774      20.770527       0.181970       0.910653 0.66913921E+01  0.64059596E+02                                 1.669722                            1.599436      -1.328162       2.266564                    0.996565       3.624732      10.680088       0.446262       1.433668      -0.675768      -0.012562      -0.002087      -0.000119       0.012735      -0.003298       0.001137      -0.001114       0.008645       0.010264      -0.007193       0.002160       0.005033              1.704248       2.287488       0.248664      -0.016066       1.398227       0.055021       1.427029           0.000503
          108              H      11.746407      13.692655      21.137863       0.195368       0.915089 0.69259868E+01  0.66022330E+02                                 1.617719                            1.587442      -0.921932       2.481951                    0.999169       3.184754       8.977469       0.470925       1.364412      -0.693064       0.009040      -0.009355       0.007253       0.014894      -0.000308      -0.000406      -0.002845      -0.005941       0.008249      -0.004414      -0.000664       0.005077              1.611132       1.578926      -0.327470       0.149592       1.771576      -0.146316       1.482895           0.000951
          109              H      11.382435      15.198999      21.369605       0.171875       0.836492 0.60709906E+01  0.57157062E+02                                 1.625718                            1.561604      -1.426560       2.230670                    0.992486       3.695682      11.070483       0.431899       1.506308      -0.662406       0.005913       0.009576       0.008111       0.013873       0.001715      -0.001571       0.000607      -0.005494       0.010546      -0.005315       0.001472       0.003843              1.660770       1.338322       0.128452       0.034485       1.842340       0.448358       1.801649          -0.000036
          110              H      11.284386      17.260933      20.176379       0.095156       0.972916 0.73968544E+01  0.71498628E+02                                 1.644960                            1.605148      -0.838536       2.466867                    0.997455       3.614477      10.175398       0.485111       1.306214      -0.702434      -0.027828       0.007121       0.004448       0.029068      -0.001209      -0.005436       0.002865       0.002240      -0.026526      -0.011050       0.002782       0.008268              1.659675       2.007486      -0.036096      -0.307113       1.407834       0.073838       1.563703          -0.000270
          111              H      12.782098      16.997701      20.558507       0.113518       0.891394 0.66813160E+01  0.63799579E+02                                 1.630146                            1.585594      -1.124784       2.339843                    0.993892       3.776680      11.034574       0.454566       1.411086      -0.679938       0.030894      -0.000946       0.019189       0.036381       0.001648       0.006559       0.003817      -0.005914      -0.014816      -0.009956       0.001373       0.008583              1.657869       1.645535       0.008872       0.430820       1.386668      -0.026670       1.941403          -0.000563
          112              H      12.764573      19.023353      19.577300       0.106736       0.999849 0.73184554E+01  0.70094851E+02                                 1.642418                            1.570092      -0.623700       2.569066                    0.999775       3.421501       9.386338       0.506265       1.263170      -0.712970       0.015077       0.015839       0.017934       0.028281       0.006767      -0.001104       0.001472       0.000600       0.007123      -0.008274       0.002672       0.005603              1.687721       1.342690       0.228579       0.101027       1.878937       0.458977       1.841537          -0.016291
          113              H      11.855862      18.514707      18.403796       0.109750       1.128918 0.91714792E+01  0.93633382E+02                                 1.830917                            1.799517      -1.042322       2.376161                    0.996060       3.737845      10.846260       0.453118       1.324048      -0.699425      -0.022539      -0.001126      -0.026588       0.034874       0.005373       0.002695      -0.004265       0.018797       0.011449      -0.014039       0.004621       0.009418              1.835584       1.937089      -0.058984       0.405765       1.556635      -0.178467       2.013030          -0.017292
          114              H      13.533820      19.420520      16.811183       0.108361       0.989218 0.78650711E+01  0.77672016E+02                                 1.703662                            1.687997      -1.002238       2.395617                    0.995898       3.740011      10.856306       0.456533       1.358539      -0.691344      -0.028504       0.002771      -0.022327       0.036313       0.000839       0.000708      -0.005275       0.014930       0.018292      -0.012108       0.004416       0.007692              1.706619       1.773250      -0.181825       0.272918       1.605775      -0.224432       1.740830          -0.010358
          115              H      14.731963      19.698364      17.792391       0.101238       1.040068 0.77079779E+01  0.75160195E+02                                 1.714557                            1.632846      -0.801922       2.484398                    0.997704       3.595042      10.113428       0.484258       1.297124      -0.704759       0.018583       0.012448       0.019424       0.029624       0.006833       0.000097       0.007325       0.001120       0.010180      -0.010799       0.000727       0.010072              1.768629       1.523275       0.362480       0.191263       1.999202       0.408160       1.783410          -0.018205
          116              H      15.973579      17.993891      16.781599       0.102046       1.178175 0.97462660E+01  0.10033383E+03                                 1.839265                            1.821386      -0.925890       2.425645                    0.997329       3.666162      10.445733       0.466122       1.276430      -0.710721       0.015708      -0.019686       0.023264       0.034286      -0.008273       0.005771       0.002031      -0.004092       0.008623      -0.012215       0.004025       0.008190              1.834581       1.908303      -0.257279       0.288375       1.765299      -0.196345       1.830140          -0.010910
          117              H      15.563821      19.058991      15.701778       0.095142       1.023295 0.73998306E+01  0.72067772E+02                                 1.748491                            1.637546      -1.054454       2.358983                    0.994538       3.822105      11.065659       0.462797       1.358928      -0.690375      -0.001781       0.018488      -0.022230       0.028968      -0.002528      -0.001602      -0.000928      -0.005279       0.013971      -0.006290       0.001308       0.004982              1.840819       1.474756       0.317107      -0.302070       2.114749      -0.578812       1.932953          -0.014522
          118              H      15.778797      17.002199      14.027810       0.106186       1.059656 0.76268795E+01  0.74042791E+02                                 1.728913                            1.617601      -0.714639       2.527341                    0.998889       3.523863       9.834785       0.490392       1.286552      -0.707444       0.003144       0.023811      -0.020634       0.031664       0.005235      -0.003830      -0.000985      -0.011879       0.000688      -0.009181       0.000699       0.008482              1.817776       1.509457       0.281402      -0.354623       1.871279      -0.552082       2.072591          -0.016513
          119              H      16.058055      16.093647      15.277739       0.091576       1.191250 0.94479502E+01  0.96316836E+02                                 1.826495                            1.767956      -1.132646       2.322500                    0.996147       3.743092      10.543768       0.484289       1.240614      -0.717231       0.012517      -0.010146       0.026731       0.031212      -0.002061       0.009322       0.001166      -0.002682       0.002542      -0.010350       0.001367       0.008983              1.864351       1.910710      -0.365974       0.354902       1.872838      -0.294658       1.809503          -0.014241
          120              H      15.099491      14.731752      13.675265       0.090228       1.200953 0.93052294E+01  0.93056082E+02                                 1.742311                            1.683885      -0.711382       2.514660                    0.999511       3.413466       9.055672       0.535993       1.142692      -0.743498       0.021318      -0.019562      -0.006507       0.029655      -0.003472      -0.008279      -0.001050      -0.005845      -0.016111      -0.011960       0.003835       0.008125              1.763281       1.786923      -0.302039      -0.229660       1.911311       0.189689       1.591607           0.000424
          121              H      13.919807      15.748329      13.450919       0.129107       1.072500 0.82333589E+01  0.81546235E+02                                 1.758148                            1.697075      -0.892217       2.466797                    0.997446       3.450504       9.754979       0.471436       1.311766      -0.703399      -0.026424       0.022535      -0.018369       0.039287      -0.001106       0.002555      -0.008956       0.003544       0.002427      -0.009823       0.000528       0.009295              1.797517       1.761983      -0.211550       0.370551       1.725798      -0.370491       1.904770          -0.000372
          122              H      12.196089       3.005483       9.915615       0.372770       0.590448 0.39251449E+01  0.33263080E+02                                 1.283033                            1.252828      -1.793428       2.131414                    0.996126       2.905588       8.360561       0.481993       1.499541      -0.660641       0.013436      -0.009237      -0.003321       0.016639       0.001085       0.002160      -0.000642       0.015659       0.029831      -0.012904       0.002349       0.010555              1.292933       1.372613      -0.225596      -0.088528       1.283906       0.085630       1.222278          -0.000994
          123              H       7.390018       5.309456      10.245971       0.097670       1.098450 0.79562045E+01  0.78264298E+02                                 1.786487                            1.662452      -0.860745       2.455516                    0.997001       3.656710      10.360847       0.477997       1.302637      -0.703414      -0.022583       0.018149       0.010746       0.030901      -0.001491       0.002410       0.001801       0.001560      -0.034816      -0.012149       0.004587       0.007561              1.872025       2.338240      -0.634847       0.076300       1.935282      -0.068841       1.342553          -0.025844
          124              H       8.519732       4.550770       9.471853       0.093339       1.449570 0.12352181E+02  0.13389738E+03                                 2.063104                            2.011785      -1.029102       2.375503                    0.996373       3.769425      10.750031       0.459862       1.228713      -0.723008       0.027179      -0.013238      -0.014747       0.033636       0.005474      -0.004655       0.006954       0.005352      -0.018707      -0.013128       0.003911       0.009218              2.059730       1.949398      -0.050251      -0.392612       1.764676       0.161477       2.465117          -0.015454
          125              H       7.137306       3.532003      11.705455       0.099995       0.948154 0.73796331E+01  0.71940273E+02                                 1.669698                            1.644821      -1.091498       2.348368                    0.994082       3.817378      11.116895       0.457020       1.374782      -0.687244      -0.005078       0.009825       0.034250       0.035991      -0.001307      -0.003232      -0.002400      -0.006098       0.025460      -0.008369      -0.001172       0.009542              1.670660       1.729846      -0.070004      -0.332840       1.501245       0.069364       1.780890          -0.007382
          126              H       7.000026       3.001190      10.233645       0.100186       1.111690 0.83656010E+01  0.82170702E+02                                 1.709946                            1.639974      -0.634717       2.556560                    0.999801       3.407275       9.215400       0.517224       1.205613      -0.727278      -0.009666      -0.009476      -0.024183       0.027713      -0.001180       0.006876       0.003136      -0.007567       0.009889      -0.009769       0.001818       0.007950              1.734711       1.914688       0.311092       0.371346       1.638131       0.196907       1.651313          -0.016028
          127              H      13.596432      25.842198      11.648752       0.105497       0.971169 0.70490763E+01  0.66843140E+02                                 1.607912                            1.538734      -0.599188       2.582759                    0.999814       3.374556       9.192685       0.512808       1.259582      -0.713921      -0.011291      -0.016591      -0.019436       0.027937       0.000049       0.006109       0.001403      -0.004993      -0.003819      -0.007763       0.002641       0.005123              1.650029       1.882491       0.405235       0.255042       1.734786       0.174456       1.332809          -0.017153
          128              H      13.992629      26.760730      12.856771       0.099087       0.988108 0.79486401E+01  0.78973562E+02                                 1.719255                            1.708856      -1.183839       2.302714                    0.993985       3.906419      11.500958       0.447474       1.377684      -0.686586       0.002347       0.018417       0.029824       0.035131      -0.009852       0.002213       0.003175      -0.005886       0.014766      -0.013478       0.005122       0.008357              1.713336       1.587570      -0.133337      -0.206760       1.631643       0.278566       1.920794          -0.016633
          129              H      15.316995      25.060782      12.908543       0.096386       0.980998 0.75786241E+01  0.74008495E+02                                 1.679706                            1.644600      -0.915400       2.428710                    0.996198       3.723165      10.679075       0.468655       1.338325      -0.695287      -0.007672      -0.011545       0.027021       0.030369       0.001660       0.002293      -0.005510       0.002706       0.015072      -0.007495      -0.000376       0.007871              1.684540       1.532841       0.084933      -0.052705       1.816051      -0.398038       1.704727           0.000570
          130              H      15.631944      25.170807      11.377564       0.125262       0.945528 0.71639378E+01  0.68857945E+02                                 1.641765                            1.602014      -0.797735       2.510681                    0.998543       3.449034       9.757280       0.474342       1.343421      -0.695875       0.001107      -0.010670      -0.038888       0.040340       0.002233       0.000997       0.009868       0.013575       0.019264      -0.014765       0.003279       0.011486              1.668115       1.467370      -0.123765      -0.140492       1.705424       0.435971       1.831552          -0.001142
          131              H      18.806043      24.511925      12.854306       0.191886       0.915004 0.66904500E+01  0.63691617E+02                                 1.655352                            1.586450      -1.125019       2.382505                    0.997278       3.349991       9.664946       0.456090       1.410681      -0.682304       0.009654      -0.004032      -0.013551       0.017120       0.002464      -0.004073      -0.000407       0.005817       0.000281      -0.004286      -0.002041       0.006328              1.690273       2.014437      -0.182883      -0.426071       1.494418       0.195927       1.561965           0.000522
          132              H      18.106466      24.677797      14.249691       0.171535       0.984922 0.74098417E+01  0.70899067E+02                                 1.611370                            1.571516      -0.799571       2.511976                    0.999865       3.157760       8.543163       0.512170       1.249856      -0.717801       0.000367       0.000268       0.008950       0.008962      -0.001766       0.003314       0.001548      -0.002998       0.016339      -0.006189      -0.000407       0.006596              1.614166       1.310819       0.056215       0.027559       1.400811      -0.068899       2.130868           0.000203
          133              H      17.273452      24.209118      13.007157       0.183613       0.794500 0.56429216E+01  0.52033058E+02                                 1.562393                            1.499688      -1.223802       2.335633                    0.995571       3.482264      10.238486       0.444428       1.494614      -0.665375      -0.009754      -0.008141      -0.010901       0.016741       0.001126       0.000455      -0.000866      -0.005071      -0.009958      -0.003550      -0.000957       0.004507              1.598515       1.771945       0.378155       0.180087       1.693522       0.151905       1.330079           0.000054
          134              H      20.254412      26.240695      13.929196       0.132482       1.022914 0.76645620E+01  0.73689718E+02                                 1.620998                            1.579322      -0.853254       2.486267                    0.999563       3.193280       8.557643       0.522037       1.220353      -0.724735       0.015608      -0.034095       0.008380       0.038422      -0.003513       0.009720      -0.006075      -0.006317      -0.039435      -0.018246       0.003325       0.014921              1.603117       1.553544      -0.142075       0.046777       1.867474      -0.058307       1.388333           0.000227
          135              H      15.996462       3.069047      14.249691       0.116776       1.007021 0.70374445E+01  0.67593819E+02                                 1.717443                            1.592406      -1.091373       2.361147                    0.997386       3.615255      10.349508       0.471944       1.351213      -0.692276       0.034229      -0.002061       0.016649       0.038119       0.000873       0.004240      -0.001692      -0.015887      -0.022716      -0.010596      -0.001298       0.011893              1.791163       2.397493      -0.026307       0.386226       1.357138       0.025789       1.618858           0.000754
          136              H      15.275360       5.183428      13.547067       0.146905       0.893142 0.62252019E+01  0.58466549E+02                                 1.638435                            1.540664      -1.175116       2.344945                    0.996128       3.546042      10.311958       0.456098       1.429861      -0.676954       0.024304       0.027690       0.007729       0.037645       0.001352       0.006887       0.000777      -0.001845      -0.027858      -0.012257       0.004481       0.007776              1.685579       1.832952       0.424073       0.078456       1.890263       0.079780       1.333523           0.000184
          137              H      13.282944       7.555095      13.344909       0.188979       0.872073 0.62686916E+01  0.57599314E+02                                 1.495424                            1.453601      -0.745466       2.558534                    0.999990       2.963619       7.890743       0.527377       1.263993      -0.714852      -0.002249       0.004258       0.011999       0.012929       0.000910      -0.003563       0.001837      -0.000916       0.007362      -0.004538      -0.000217       0.004754              1.506571       1.301243      -0.057012      -0.140014       1.442250       0.299424       1.776220           0.000197
          138              H      14.481771       6.970788      12.523950       0.177179       1.013963 0.71932573E+01  0.68788433E+02                                 1.666550                            1.562030      -1.262529       2.297214                    0.997195       3.366382       9.311360       0.503538       1.271992      -0.709772       0.012632      -0.004607      -0.000210       0.013448      -0.004545       0.002564       0.001075      -0.007513       0.006500      -0.007757       0.002937       0.004820              1.717433       2.428456      -0.058701       0.004261       1.408385      -0.023286       1.315457           0.000232
          139              H      13.266542       7.624146      11.781881       0.174716       0.906762 0.63620296E+01  0.57664775E+02                                 1.427228                            1.377177      -0.874895       2.481685                    0.999795       2.888007       7.216621       0.604472       1.117931      -0.750030      -0.000701       0.004195      -0.010641       0.011460       0.003538       0.000925      -0.000559      -0.006591       0.009001      -0.006456       0.003050       0.003406              1.433727       1.364473      -0.063029       0.183012       1.380031      -0.283043       1.556676           0.000178
          140              H      11.434679       7.494979      11.064466       0.097805       1.137480 0.85421691E+01  0.83212502E+02                                 1.647892                            1.587543      -0.694656       2.528783                    0.999661       3.266173       8.417468       0.568292       1.106405      -0.753167       0.015356       0.013091      -0.021396       0.029410      -0.000660      -0.003091      -0.007037       0.000884      -0.001029      -0.008166       0.000956       0.007210              1.659362       1.785238       0.313793      -0.113019       1.681726      -0.242083       1.511121           0.000604
          141              H      10.457126       7.315409      12.284811       0.123681       1.126592 0.88269326E+01  0.88275290E+02                                 1.768081                            1.720642      -0.735264       2.533982                    0.999365       3.379202       9.360474       0.486939       1.257774      -0.716343      -0.024791       0.009435       0.025077       0.036503      -0.007711      -0.000147      -0.000653       0.004235       0.002623      -0.008473       0.000902       0.007571              1.773538       1.713558      -0.212541      -0.245096       1.653757       0.330320       1.953297          -0.000712
          142              H      10.263260       6.059478       9.812071       0.098752       1.532844 0.13202501E+02  0.14589490E+03                                 2.159680                            2.092869      -1.200175       2.291325                    0.994444       3.896488      11.315352       0.445516       1.244111      -0.718892       0.016648      -0.023915      -0.013001       0.031908       0.007628      -0.000988       0.006716      -0.001510      -0.020403      -0.011450      -0.000693       0.012144              2.171573       2.093221      -0.132171      -0.449815       1.869011       0.259723       2.552487          -0.020348
          143              H       9.241814       7.083408      10.406219       0.104065       1.198993 0.89395489E+01  0.89050910E+02                                 1.791543                            1.687412      -0.720034       2.523106                    0.999459       3.392309       9.163369       0.514785       1.194422      -0.730828      -0.021952       0.017434       0.004569       0.028403       0.000834       0.002645       0.002391       0.001847      -0.024853      -0.009181       0.003001       0.006180              1.849683       2.028413      -0.547126       0.181251       2.083887      -0.188777       1.436749          -0.022808
          144              H      31.247477      11.618072      16.362491       0.098190       0.994445 0.76704373E+01  0.74826104E+02                                 1.668576                            1.634517      -0.874068       2.450617                    0.997219       3.645727      10.313570       0.480710       1.306141      -0.702381      -0.004818       0.003922      -0.028261       0.028936       0.000260       0.002687      -0.003485       0.010594       0.012235      -0.008401       0.001550       0.006851              1.676668       1.444955      -0.015068       0.135771       1.517636      -0.241869       2.067412          -0.000276
          145              H      31.403877      12.158005      17.829371       0.121031       0.901854 0.67883767E+01  0.64937967E+02                                 1.632201                            1.590778      -1.007372       2.400404                    0.995582       3.687144      10.705920       0.458024       1.397928      -0.683024       0.005859       0.023622       0.027415       0.036659       0.005690      -0.000644       0.005361       0.006101      -0.004548      -0.009055       0.001202       0.007854              1.656364       1.396371       0.042476       0.033366       2.004006       0.404430       1.568714          -0.000381
          146              H       7.748006      11.281192      17.299322       0.107787       0.990363 0.72644930E+01  0.69252906E+02                                 1.613741                            1.550933      -0.589900       2.583961                    0.999969       3.365144       9.125295       0.517442       1.241687      -0.718065       0.018456       0.021145       0.007354       0.029014       0.002690       0.005387      -0.002424      -0.001590      -0.013018      -0.008622       0.003254       0.005369              1.652359       1.883089       0.464564      -0.018246       1.802899      -0.090826       1.271087          -0.015991
          147              H       7.105160       9.980638      16.700243       0.106316       1.131862 0.92360372E+01  0.94327418E+02                                 1.822087                            1.796845      -0.999938       2.391508                    0.996484       3.740198      10.806172       0.457496       1.310892      -0.702143      -0.003102      -0.028981      -0.019056       0.034823      -0.004051       0.007261       0.005092      -0.012030       0.010151      -0.013308       0.004007       0.009300              1.821819       1.562690      -0.051290       0.046685       2.017882       0.423298       1.884884          -0.015767
          148              H       8.486417       8.638380      18.181915       0.109848       0.967368 0.77065895E+01  0.75798975E+02                                 1.684771                            1.676245      -1.019198       2.390171                    0.995629       3.736122      10.859690       0.455471       1.367238      -0.689528      -0.006455      -0.023571      -0.026504       0.036051      -0.005349       0.005519       0.002701      -0.015884       0.010831      -0.013534       0.005405       0.008129              1.680934       1.528843      -0.143078      -0.091383       1.750765       0.297485       1.763194          -0.012645
          149              H       9.054825       9.745919      19.136003       0.102529       1.053934 0.78393057E+01  0.76651473E+02                                 1.721123                            1.640491      -0.786898       2.491850                    0.997991       3.569099      10.006082       0.486588       1.287364      -0.707130       0.014525       0.022571       0.011744       0.029297       0.007408       0.004769      -0.002508      -0.005368      -0.012722      -0.010408       0.000371       0.010037              1.772746       2.142570       0.459574       0.113585       1.814164       0.013072       1.361505          -0.022004
          150              H       7.809998       8.791952      20.957893       0.103383       1.191904 0.99052116E+01  0.10240020E+03                                 1.854631                            1.837056      -0.932917       2.421453                    0.997359       3.683939      10.524157       0.463721       1.277651      -0.710435      -0.017628       0.022821       0.018146       0.034071       0.002733      -0.007864       0.004927      -0.009667      -0.004176      -0.012320       0.004021       0.008299              1.849685       1.683161      -0.164382      -0.212243       1.893576       0.336697       1.972319          -0.012289
          151              H       8.831749       7.743618      20.381002       0.093666       1.023115 0.73591383E+01  0.71582446E+02                                 1.748065                            1.632617      -1.097970       2.342384                    0.994621       3.835967      11.103815       0.463611       1.358230      -0.690370       0.017507      -0.021103      -0.003800       0.027682      -0.002083      -0.002250      -0.000595      -0.007953      -0.009562      -0.005373      -0.000710       0.006083              1.842724       2.379453      -0.596379       0.171713       1.770480      -0.169120       1.378241          -0.016113
          152              H       7.126856       6.019308      21.283318       0.111345       1.034317 0.74199647E+01  0.71724592E+02                                 1.717893                            1.608660      -0.823733       2.481562                    0.997616       3.526610       9.904119       0.484487       1.307850      -0.702737       0.025421      -0.019038      -0.001107       0.031779      -0.002114       0.001905      -0.005229       0.007633      -0.018663      -0.009393       0.001111       0.008282              1.802941       2.072910      -0.599985       0.224799       1.918347      -0.232779       1.417566          -0.017816
          153              H       6.216121       7.236491      21.687635       0.093029       1.186332 0.94418898E+01  0.96361317E+02                                 1.830866                            1.775369      -1.040243       2.364265                    0.996924       3.752763      10.620596       0.479416       1.251842      -0.714713      -0.009859       0.026647       0.011752       0.030747       0.002572      -0.004814       0.006787      -0.004415      -0.003363      -0.009814       0.001837       0.007977              1.864162       1.721648      -0.233603      -0.319446       1.857550       0.419307       2.013289          -0.015405
          154              H      30.500161       5.427559      21.268526       0.086455       1.215132 0.95045994E+01  0.95632731E+02                                 1.761539                            1.706556      -0.685001       2.523699                    0.999587       3.449315       9.203220       0.529779       1.149050      -0.741864      -0.011792      -0.006369       0.025558       0.028859      -0.001898      -0.002811      -0.007958       0.011706       0.011397      -0.012354       0.003844       0.008510              1.774659       1.719144       0.093127      -0.259942       1.601300      -0.285283       2.003533           0.000537
          155              H       5.476849       5.181026      19.870676       0.130128       1.053814 0.80892972E+01  0.79963330E+02                                 1.751761                            1.692864      -0.937590       2.446660                    0.996870       3.487641       9.929939       0.466403       1.328509      -0.699447       0.016469      -0.019758      -0.031052       0.040321      -0.007992       0.000581       0.006268      -0.001749       0.007164      -0.010964       0.001193       0.009771              1.786826       1.667491      -0.303496      -0.189371       1.900220       0.419160       1.792769          -0.000280
          156              H      27.446560       5.474117      20.866675       0.182150       0.909856 0.63588147E+01  0.57899025E+02                                 1.460982                            1.402226      -0.742085       2.550827                    0.999994       2.885320       7.337821       0.580123       1.159555      -0.739732      -0.006960       0.002564       0.011613       0.013779       0.000265      -0.004347       0.001769       0.000271       0.006114      -0.004499      -0.000920       0.005419              1.491335       1.471570      -0.092447      -0.380715       1.267282       0.123464       1.735152           0.000243
          157              H      27.460540       4.992322      19.375142       0.183373       0.984347 0.70990131E+01  0.66682433E+02                                 1.562857                            1.500910      -0.898198       2.481864                    0.999425       3.000143       7.841146       0.547962       1.189988      -0.732316      -0.004541      -0.006268      -0.012821       0.014976       0.005303       0.004673      -0.000771      -0.001200       0.006229      -0.008042       0.001644       0.006398              1.578055       1.529134       0.118827       0.342215       1.406775       0.194970       1.798255           0.000443
          158              H      28.624092       4.585224      20.339091       0.183015       0.984722 0.71203535E+01  0.66882428E+02                                 1.557993                            1.498612      -0.943297       2.461912                    0.999257       3.002436       7.827725       0.551299       1.182792      -0.733983       0.011150      -0.009987      -0.001813       0.015078      -0.000975      -0.001366      -0.004265      -0.002234      -0.020416      -0.008472       0.002458       0.006014              1.572391       1.670399      -0.349882       0.116221       1.720920      -0.129001       1.325855           0.000109
          159              H      26.094843       6.872853      19.064508       0.131825       0.996485 0.71617609E+01  0.67426712E+02                                 1.565986                            1.504521      -0.819649       2.499455                    0.999762       3.105091       8.127416       0.548890       1.185245      -0.732975      -0.025296      -0.026793       0.010377       0.038281       0.007334       0.000314      -0.009044       0.005687      -0.034645      -0.016408       0.001733       0.014675              1.570013       1.637241       0.249839      -0.075161       1.679051      -0.144090       1.393746           0.000357
          160              H      25.098683       8.748882      18.019202       0.113148       1.040237 0.69968064E+01  0.66401085E+02                                 1.698706                            1.545847      -0.785591       2.508362                    0.999687       3.353310       9.218492       0.503926       1.280750      -0.709058      -0.036646      -0.001051      -0.008674       0.037673       0.005276       0.003428      -0.008250       0.007450      -0.032599      -0.016133       0.004207       0.011925              1.818129       2.632991      -0.050926       0.245188       1.320981       0.015469       1.500414          -0.000136
          161              H      26.369506      10.518541      17.459569       0.127872       1.054773 0.78197784E+01  0.76773743E+02                                 1.746375                            1.663614      -1.106052       2.362497                    0.996991       3.547015      10.119053       0.470052       1.327218      -0.698462      -0.018560       0.026025      -0.014639       0.035158      -0.006635       0.003377      -0.004953      -0.000284      -0.047682      -0.017055       0.001366       0.015689              1.760194       1.773620      -0.171678       0.136496       1.907381      -0.276285       1.599582           0.000131
          162              H      29.001277      12.815316      17.545856       0.191078       0.801737 0.57867724E+01  0.53721675E+02                                 1.574987                            1.521565      -1.249236       2.326695                    0.994369       3.488774      10.308239       0.439761       1.500293      -0.664432       0.006525       0.012087       0.013056       0.018950      -0.000876       0.004012       0.003660      -0.005800      -0.002643      -0.006709       0.001011       0.005698              1.602171       1.459886       0.297441       0.181316       1.873086       0.288038       1.473541           0.000054
          163              H      28.760518      12.140167      16.148006       0.178424       0.853719 0.63437447E+01  0.59905800E+02                                 1.601239                            1.560796      -1.172118       2.345860                    0.996241       3.527472      10.310845       0.450407       1.440052      -0.675254       0.000732      -0.002102      -0.013334       0.013518      -0.005920      -0.001933       0.000979      -0.002938       0.017329      -0.009046       0.002167       0.006879              1.617238       1.335949       0.035776      -0.119562       1.414003      -0.125556       2.101763           0.000538
          164              H      27.624949      12.138286      17.230292       0.173662       1.010379 0.76610930E+01  0.75233483E+02                                 1.748670                            1.684029      -1.119176       2.375130                    0.996689       3.463493      10.056501       0.449310       1.388161      -0.686974      -0.013307      -0.000288       0.004898       0.014183      -0.001278      -0.003392      -0.003355       0.008005      -0.023450      -0.009812       0.001160       0.008652              1.764078       2.277972       0.079652      -0.126068       1.565505      -0.041464       1.448756           0.000435
          165              H       5.778518       9.996509      12.607771       0.110974       1.179274 0.90167883E+01  0.90570003E+02                                 1.811785                            1.728910      -0.741073       2.516458                    0.999262       3.457982       9.570341       0.490512       1.243151      -0.719114       0.001727       0.028310      -0.008589       0.029634       0.004492      -0.004130       0.000861      -0.010677       0.006136      -0.009512       0.003426       0.006086              1.849889       1.491229       0.277642      -0.071092       2.489442      -0.207340       1.568997          -0.017028
          166              H       6.228429       8.583508      13.130424       0.113438       1.088855 0.86459664E+01  0.86596090E+02                                 1.762402                            1.728725      -0.891139       2.451915                    0.997588       3.559650      10.085700       0.471793       1.296192      -0.706236       0.019835      -0.026125       0.014440       0.035839      -0.009954      -0.000165       0.000332      -0.001349       0.014937      -0.012467       0.004930       0.007536              1.766718       1.976068      -0.404779       0.199180       1.745345      -0.115520       1.578740          -0.013658
          167              H      29.412736       9.720131      13.628424       0.108241       0.977903 0.77901539E+01  0.77110722E+02                                 1.715715                            1.699045      -1.205291       2.298681                    0.993243       3.882605      11.458266       0.445289       1.389617      -0.684215      -0.027372       0.008946      -0.018238       0.034086      -0.000847       0.000477      -0.007496       0.009328      -0.007570      -0.010477       0.004081       0.006397              1.714068       1.884333      -0.303748       0.189301       1.725912      -0.155897       1.531959          -0.018228
          168              H      30.568387       9.614822      14.693453       0.116667       0.907611 0.65486391E+01  0.61438098E+02                                 1.582178                            1.519121      -0.678693       2.556191                    0.999220       3.411584       9.480463       0.494031       1.321494      -0.699976       0.017571       0.003917       0.025735       0.031406       0.005094       0.002971       0.002369       0.004441       0.016796      -0.008367       0.000142       0.008225              1.620228       1.417456       0.201285       0.306051       1.497089       0.367603       1.946139          -0.022824
          169              H      28.819296       8.282423      15.955709       0.107412       0.959175 0.70808209E+01  0.68731602E+02                                 1.719349                            1.637253      -1.243415       2.276671                    0.992579       3.946858      11.697867       0.444482       1.419644      -0.677644       0.014134       0.009354       0.023871       0.029276       0.007960      -0.001302       0.000014      -0.004431       0.012000      -0.010339       0.003830       0.006509              1.786338       1.451568       0.124953       0.217018       1.598392       0.442454       2.309055          -0.017161
          170              H      27.877284       8.365423      14.700849       0.109212       0.951672 0.75254863E+01  0.73920658E+02                                 1.690552                            1.674396      -1.191648       2.303720                    0.993772       3.874783      11.426973       0.446336       1.397054      -0.682649      -0.021978       0.015494      -0.021207       0.034247       0.001155       0.005248      -0.008270       0.010890      -0.015516      -0.013422       0.003266       0.010156              1.700940       1.906122      -0.239161       0.287081       1.613730      -0.165156       1.582969          -0.017958
          171              H      27.283530       6.397522      15.778204       0.088888       1.089222 0.86325107E+01  0.86513123E+02                                 1.755324                            1.719112      -0.927627       2.415168                    0.997360       3.746564      10.652806       0.476057       1.283816      -0.707232      -0.024838       0.003916       0.003880       0.025442       0.002930      -0.000503       0.004559       0.009555      -0.011904      -0.008340       0.000694       0.007647              1.761940       2.120683      -0.035298      -0.235486       1.534218       0.123750       1.630919          -0.000019
          172              H      28.786224       5.963679      15.940917       0.128716       0.914865 0.68969432E+01  0.66272524E+02                                 1.653005                            1.607579      -1.056479       2.383611                    0.995245       3.673340      10.707556       0.453639       1.405138      -0.681798       0.032347      -0.013278       0.016165       0.038522      -0.003933       0.007924       0.003678       0.000386       0.009702      -0.010614       0.001413       0.009201              1.682316       1.800515      -0.228130       0.436348       1.532047      -0.137582       1.714388          -0.000664
          173              H      26.587392       4.310808      15.716571       0.183398       0.915926 0.65353645E+01  0.60428552E+02                                 1.521653                            1.465054      -0.802776       2.527943                    0.999933       2.966601       7.817529       0.537855       1.231597      -0.722481      -0.000154       0.007908       0.010814       0.013398       0.001446      -0.004212       0.000298       0.000418       0.006264      -0.004416      -0.000727       0.005142              1.538738       1.291908      -0.039795      -0.070608       1.626590       0.397858       1.697716           0.000144
          174              H      25.939146       3.447556      14.577581       0.172419       0.897744 0.62650980E+01  0.57752970E+02                                 1.532967                            1.455818      -0.932668       2.455380                    0.999149       3.153852       8.504250       0.523771       1.268580      -0.711794      -0.012654      -0.002164      -0.004352       0.013555       0.001865       0.000695       0.000255       0.011928       0.002897      -0.006734       0.000861       0.005873              1.573398       1.963596       0.283327       0.303775       1.396509       0.142112       1.360091          -0.000001
          175              H      27.310595       3.017667      15.198848       0.185435       0.919197 0.66157742E+01  0.62398354E+02                                 1.617201                            1.544152      -0.976339       2.443935                    0.998892       3.266415       9.183582       0.480488       1.351546      -0.694134       0.009342      -0.007402       0.006802       0.013724      -0.000420      -0.001825      -0.005968       0.000128      -0.005988      -0.007033       0.001278       0.005756              1.653323       1.655832      -0.484285       0.137757       1.980532      -0.140875       1.323605           0.000502
          176              H      32.125063      27.328431      12.617633       0.134848       0.867580 0.62576651E+01  0.58592032E+02                                 1.580485                            1.525411      -1.047775       2.398838                    0.997266       3.490425       9.991482       0.469123       1.394417      -0.684190      -0.015559      -0.028723       0.018024       0.037309       0.007835      -0.001503      -0.003260      -0.009989       0.016368      -0.012023       0.002388       0.009635              1.584308       1.577700       0.244844      -0.201206       1.656034      -0.193763       1.519188           0.000371
          177              H      32.246646      26.905946      10.384031       0.110733       0.951131 0.66130585E+01  0.63235431E+02                                 1.720907                            1.593592      -1.300748       2.263354                    0.993705       3.844812      11.387567       0.444800       1.440068      -0.673822      -0.020449      -0.029334      -0.014556       0.038608       0.006224      -0.004058       0.000924      -0.009763       0.015470      -0.011479       0.004737       0.006742              1.816594       1.684584       0.441529       0.218440       2.205220       0.376862       1.559977           0.000461
          178              H      27.834665       3.116151       8.934408       0.134484       1.012612 0.73931734E+01  0.71685519E+02                                 1.704062                            1.620082      -1.147985       2.343904                    0.996647       3.557936      10.138296       0.474495       1.331295      -0.696846      -0.002807      -0.013034      -0.033362       0.035928       0.005391      -0.003308       0.000990       0.001916       0.020029      -0.009343       0.001531       0.007812              1.718139       1.401422       0.050673      -0.034795       1.667053       0.205296       2.085941           0.000243
          179              H       4.166491       5.022996       7.674617       0.177961       0.924306 0.66121077E+01  0.60348204E+02                                 1.432103                            1.395784      -0.808711       2.512359                    0.999951       2.860762       7.110153       0.607370       1.104913      -0.754270       0.009695      -0.003521      -0.003011       0.010745      -0.002830       0.000423       0.001736       0.006628      -0.002200      -0.004772       0.000040       0.004732              1.426981       1.715724      -0.142315      -0.208753       1.252321       0.065178       1.312898           0.000168
          180              H       2.675021       4.568196       7.832399       0.177079       0.942190 0.66155189E+01  0.61209558E+02                                 1.528694                            1.456144      -0.930678       2.462609                    0.999490       3.006364       7.863112       0.550776       1.201921      -0.728643      -0.012708      -0.010768      -0.002312       0.016817       0.003939       0.001435       0.001264       0.002052      -0.002776      -0.003615      -0.001520       0.005135              1.543684       1.543754       0.397678       0.073290       1.725111       0.018442       1.362186           0.000235
          181              H       3.014149       6.084024       7.610518       0.191969       0.949507 0.67855127E+01  0.62892621E+02                                 1.518532                            1.462235      -0.803523       2.532660                    0.999962       2.890641       7.454488       0.559250       1.181635      -0.735116      -0.006249       0.012399      -0.002993       0.014203      -0.000507       0.001234       0.000177      -0.006685       0.002863      -0.004160       0.001253       0.002908              1.537180       1.312557      -0.183792       0.142713       1.835182      -0.324715       1.463801           0.000293
          182              H       4.326081       8.015948       9.109448       0.130552       1.064238 0.80958114E+01  0.79233848E+02                                 1.707502                            1.651378      -0.676964       2.571384                    0.999751       3.258967       8.931030       0.495441       1.263176      -0.715562      -0.021857       0.035068      -0.006289       0.041797      -0.001674       0.002710      -0.006793      -0.003944      -0.028430      -0.012215       0.002153       0.010061              1.735669       1.673807      -0.315359       0.254895       1.938540      -0.315064       1.594660          -0.000381
          183              H       5.481439       6.977872       8.875240       0.098612       1.260571 0.99123045E+01  0.10096838E+03                                 1.831626                            1.765497      -0.695639       2.531465                    0.999567       3.403283       9.189984       0.509923       1.179208      -0.735756       0.022372      -0.010023      -0.015412       0.028957       0.003830      -0.008388       0.003541      -0.001510      -0.009122      -0.011652       0.004028       0.007624              1.832404       1.878630      -0.197226      -0.336958       1.701664       0.235101       1.916917           0.000206
          184              H       6.399744       7.451052      10.852446       0.102324       1.051129 0.79046760E+01  0.77829682E+02                                 1.750354                            1.670956      -0.923132       2.427330                    0.996689       3.675825      10.507114       0.469643       1.324577      -0.698697       0.013687      -0.022213       0.016237       0.030731      -0.007168       0.009640       0.000093      -0.001301       0.006239      -0.012434       0.000557       0.011877              1.802137       2.012039      -0.530950       0.221431       1.883157      -0.169653       1.511215          -0.017317
          185              H       6.133551       8.821936      10.127635       0.132534       1.118317 0.83305698E+01  0.82462867E+02                                 1.790292                            1.693039      -0.772649       2.522130                    0.999130       3.375148       9.431005       0.479548       1.290299      -0.708779       0.002950       0.031666      -0.014085       0.034783       0.003293       0.001872       0.002095      -0.011975       0.011090      -0.008820       0.001862       0.006958              1.842658       1.587978       0.333076      -0.168811       2.286917      -0.407913       1.653081          -0.016946
          186              H      17.932827      10.000509      10.608377       0.181850       0.948634 0.67572882E+01  0.62504952E+02                                 1.504531                            1.447312      -0.916471       2.473969                    0.999489       2.949462       7.574412       0.569614       1.162474      -0.738845      -0.006498       0.005041       0.011095       0.013811      -0.004627       0.000168       0.001414       0.007308       0.001258      -0.006373       0.000645       0.005728              1.522038       1.463276      -0.228362      -0.186843       1.530578       0.290379       1.572259           0.000090
          187              H      18.548045       9.781583       9.183408       0.180037       0.901667 0.62541456E+01  0.56614004E+02                                 1.440046                            1.380413      -0.765198       2.538043                    0.999969       2.878142       7.257848       0.592201       1.142566      -0.743728       0.002693       0.007456      -0.011343       0.013839       0.000007      -0.000916      -0.004714       0.002606       0.010305      -0.005541      -0.000483       0.006024              1.473270       1.230356       0.027858      -0.087304       1.346897      -0.304396       1.842557           0.000317
          188              H      17.902176       8.579262       9.952595       0.191710       0.977617 0.70613991E+01  0.66172615E+02                                 1.551481                            1.493949      -0.910724       2.481963                    0.999373       2.956059       7.690785       0.551450       1.185256      -0.733805      -0.008550      -0.013163       0.002775       0.015939       0.001614       0.005517       0.001366      -0.003362      -0.021883      -0.009887       0.002865       0.007022              1.565359       1.555419       0.354487       0.016886       1.826923       0.052056       1.313737           0.000583
          189              H      19.542423       7.680240       8.290953       0.133355       1.009367 0.72071215E+01  0.68086676E+02                                 1.594140                            1.520455      -0.813347       2.505061                    0.999758       3.112186       8.209364       0.539001       1.202864      -0.728927      -0.029343       0.003268      -0.021983       0.036810      -0.006904       0.009466       0.006004       0.013523       0.011907      -0.016230       0.002344       0.013885              1.608030       1.787907      -0.146586       0.305378       1.399636      -0.022599       1.636546           0.000304
          190              H      21.063676       6.221889       7.433013       0.109006       1.037681 0.69454166E+01  0.65913938E+02                                 1.707919                            1.548023      -0.783369       2.508701                    0.999571       3.394562       9.388540       0.498815       1.293861      -0.705947      -0.010567      -0.016748      -0.032424       0.037993      -0.006993       0.008898       0.008549       0.006549       0.008247      -0.016650       0.005220       0.011430              1.836123       1.344058       0.088591       0.176576       1.719010       0.520928       2.445300          -0.000155
          191              H      22.985797       5.722775       8.537488       0.134111       1.095085 0.80779085E+01  0.79764116E+02                                 1.772980                            1.677046      -1.194044       2.324713                    0.995924       3.537538      10.042454       0.475089       1.305636      -0.703006       0.023242      -0.022419      -0.016876       0.036436      -0.004484      -0.000686       0.008482       0.017475       0.016598      -0.015709       0.005258       0.010450              1.796280       1.764674      -0.362693      -0.084115       1.902969       0.280084       1.721198           0.000117
          192              H      24.703247       4.996384      10.233645       0.181960       0.910618 0.66910576E+01  0.64055646E+02                                 1.669690                            1.599406      -1.328041       2.266626                    0.996564       3.624671      10.679875       0.446262       1.433686      -0.675765      -0.003248      -0.012150      -0.002027       0.012739       0.000451      -0.003412      -0.002760       0.000532      -0.016005      -0.007194       0.002163       0.005031              1.704220       1.498957       0.207154       0.099691       2.234104       0.231183       1.379599           0.000503
          193              H      25.278589       6.333356       9.651823       0.195346       0.915201 0.69271157E+01  0.66035997E+02                                 1.617864                            1.587580      -0.922050       2.481875                    0.999168       3.185051       8.978599       0.470899       1.364426      -0.693060       0.007307       0.007622      -0.010500       0.014891      -0.001708      -0.002845       0.000407       0.005070       0.007905      -0.004408      -0.000665       0.005074              1.611278       1.485031       0.109269      -0.160351       1.534514      -0.321721       1.814288           0.000946
          194              H      25.685994       5.868209      11.091584       0.171892       0.836445 0.60705796E+01  0.57152389E+02                                 1.625679                            1.561569      -1.426617       2.230659                    0.992486       3.695592      11.070239       0.431895       1.506341      -0.662401       0.010773       0.003631       0.007957       0.013876      -0.002867       0.000550       0.001895       0.006298       0.002566      -0.005313       0.001470       0.003842              1.660728       1.956401      -0.082494       0.442323       1.344029       0.023239       1.681754          -0.000039
          195              H      24.882686       5.949109      13.335048       0.095153       0.972947 0.73971678E+01  0.71502615E+02                                 1.645009                            1.605193      -0.838619       2.466825                    0.997454       3.614602      10.175911       0.485098       1.306232      -0.702430      -0.000609      -0.028391       0.006203       0.029067      -0.002239       0.004669      -0.001269      -0.016495       0.005660      -0.011050       0.002780       0.008270              1.659729       1.472784      -0.187830       0.044723       2.119673       0.010348       1.386730          -0.000275
          196              H      25.532883       7.337700      13.007157       0.113523       0.891407 0.66814532E+01  0.63801393E+02                                 1.630176                            1.585622      -1.124879       2.339797                    0.993891       3.776774      11.034992       0.454556       1.411105      -0.679934       0.025048       0.026017      -0.004393       0.036381       0.006686       0.005373      -0.000764       0.003310       0.011198      -0.009956       0.001372       0.008584              1.657905       2.083681       0.326415      -0.135622       1.475790      -0.040164       1.414245          -0.000564
          197              H      24.944338       7.452650      15.176660       0.106641       1.000131 0.73210124E+01  0.70124910E+02                                 1.642657                            1.570308      -0.623487       2.569085                    0.999775       3.422088       9.388078       0.506262       1.263077      -0.712988       0.023305       0.010201       0.012322       0.028267      -0.000660       0.002181       0.006544       0.003419      -0.005650      -0.008282       0.002670       0.005612              1.687970       2.034360      -0.015502       0.470599       1.314600       0.105550       1.714951          -0.016282
          198              H      23.528720       6.840754      14.888215       0.109697       1.129163 0.91740484E+01  0.93666352E+02                                 1.831179                            1.799763      -1.042532       2.376024                    0.996057       3.738437      10.848437       0.453088       1.324039      -0.699424      -0.030687      -0.016168       0.003683       0.034881       0.004490      -0.005453       0.006156      -0.002008      -0.027914      -0.014047       0.004628       0.009420              1.835858       2.102177       0.351329      -0.270769       1.770295      -0.073452       1.635102          -0.017269
          199              H      22.529896       8.786544      16.066649       0.108293       0.989515 0.78681727E+01  0.77710686E+02                                 1.704015                            1.688333      -1.002605       2.395389                    0.995892       3.740886      10.859582       0.456484       1.358544      -0.691340      -0.027220      -0.023084       0.006730       0.036319       0.000923      -0.007532       0.002427       0.000065      -0.024316      -0.012115       0.004422       0.007693              1.706982       1.764037       0.237869      -0.278398       1.666685      -0.171053       1.690225          -0.010335
          200              H      23.784139       9.731605      16.162798       0.101092       1.040560 0.77125396E+01  0.75215399E+02                                 1.715028                            1.633271      -0.801895       2.484293                    0.997700       3.596166      10.117135       0.484224       1.297031      -0.704775       0.024908       0.013416       0.008701       0.029600      -0.000301       0.007172       0.005244       0.007423      -0.014040      -0.010797       0.000729       0.010068              1.769127       2.024967       0.140463       0.480678       1.434668       0.221697       1.847746          -0.018187
          201              H      22.787756      11.229512      14.668799       0.102009       1.178404 0.97487456E+01  0.10036610E+03                                 1.839516                            1.821626      -0.926105       2.425514                    0.997326       3.666666      10.447643       0.466087       1.276441      -0.710717       0.022301       0.011056      -0.023578       0.034285       0.002261      -0.000565      -0.009283       0.009921      -0.000106      -0.012214       0.004026       0.008188              1.834840       1.867783       0.246460      -0.257547       1.799338      -0.254704       1.837398          -0.010897
          202              H      21.849052      11.021429      15.911333       0.095076       1.023523 0.74018323E+01  0.72092015E+02                                 1.748725                            1.637744      -1.054503       2.358910                    0.994536       3.822664      11.067578       0.462780       1.358889      -0.690382      -0.018477       0.002338       0.022184       0.028966      -0.003805      -0.002085      -0.001786       0.006518       0.002355      -0.006296       0.001313       0.004983              1.841086       1.617923      -0.272209      -0.415696       1.590593       0.469618       2.314741          -0.014503
          203              H      19.928212      11.675619      14.190522       0.106158       1.059754 0.76277299E+01  0.74052999E+02                                 1.729005                            1.617678      -0.714626       2.527327                    0.998889       3.524055       9.835402       0.490386       1.286531      -0.707448      -0.014904       0.006585       0.027148       0.031662      -0.003858       0.001359       0.005680       0.003100       0.017988      -0.009179       0.000695       0.008483              1.817881       1.724520      -0.346577      -0.463261       1.655105       0.454028       2.074019          -0.016498
          204              H      21.028938      11.713324      13.071256       0.091555       1.191349 0.94489335E+01  0.96329444E+02                                 1.826597                            1.768047      -1.132691       2.322464                    0.996146       3.743306      10.544540       0.484277       1.240613      -0.717230       0.026623       0.006815      -0.014800       0.031213       0.007290       0.000259      -0.003858       0.010303       0.001506      -0.010349       0.001368       0.008982              1.864463       1.838551       0.299357      -0.351165       1.779300      -0.355451       1.975538          -0.014229
          205              H      19.040534      11.179678      12.021019       0.090236       1.200910 0.93048129E+01  0.93050917E+02                                 1.742275                            1.683852      -0.711342       2.514686                    0.999511       3.413393       9.055443       0.535996       1.142699      -0.743497      -0.004991       0.022988      -0.018064       0.029659      -0.006815       0.000521      -0.002087      -0.012188       0.016868      -0.011962       0.003835       0.008127              1.763246       1.554553      -0.227931       0.172024       1.901688      -0.300898       1.833497           0.000421
          206              H      18.744428      10.037155      13.061395       0.129107       1.072504 0.82333915E+01  0.81546617E+02                                 1.758150                            1.697076      -0.892204       2.466801                    0.997446       3.450510       9.754991       0.471437       1.311762      -0.703399      -0.019476      -0.022686       0.025485       0.039287       0.002913      -0.009027       0.000450      -0.001471       0.003305      -0.009824       0.000526       0.009298              1.797523       1.907335       0.293453      -0.429407       1.622032      -0.184916       1.863200          -0.000368
          207              H      12.729041       9.628532       1.166108       0.372828       0.589648 0.39179551E+01  0.33186397E+02                                 1.281906                            1.251727      -1.791239       2.132630                    0.996147       2.902515       8.349293       0.482186       1.499653      -0.660640      -0.001890       0.014215      -0.008448       0.016644       0.000742      -0.004435       0.001698       0.007588      -0.035639      -0.012971       0.002343       0.010628              1.291790       1.204358      -0.089859       0.043292       1.420622      -0.220698       1.250390          -0.001053
          208              H      12.392958       4.777325       3.372591       0.097440       1.098652 0.79576277E+01  0.78279626E+02                                 1.786513                            1.662448      -0.859080       2.456137                    0.997008       3.657097      10.361092       0.478076       1.302398      -0.703466       0.008535      -0.025000       0.015912       0.030839       0.005522       0.004106      -0.002841      -0.013549       0.011586      -0.012132       0.004613       0.007519              1.872074       1.368957       0.179269      -0.100638       2.306890      -0.631589       1.940375          -0.025801
          209              H      11.765532       6.077187       2.766116       0.092764       1.454105 0.12402376E+02  0.13458434E+03                                 2.067666                            2.016060      -1.103611       2.341952                    0.995576       3.776549      10.777762       0.459286       1.228947      -0.722939      -0.010299       0.030268      -0.010332       0.033600      -0.001137       0.008882       0.004384      -0.011773      -0.006555      -0.013168       0.003831       0.009337              2.064307       2.308591      -0.476580       0.030697       2.150667       0.015204       1.733663          -0.014864
          210              H      13.424541       4.285277       1.360870       0.099358       0.949394 0.73914603E+01  0.72079690E+02                                 1.670687                            1.645753      -1.090286       2.348578                    0.994087       3.819837      11.123532       0.457081       1.374138      -0.687370       0.033393      -0.012749       0.003535       0.035918      -0.006177      -0.004007       0.000051       0.010061      -0.000005      -0.008338      -0.001064       0.009401              1.671670       1.647987      -0.321604       0.012865       1.880477      -0.011898       1.486544          -0.007074
          211              H      11.888762       4.491377       1.104474       0.100067       1.112211 0.83706734E+01  0.82235407E+02                                 1.710677                            1.640623      -0.635190       2.556300                    0.999798       3.408525       9.220502       0.517034       1.205837      -0.727223      -0.027008      -0.003780      -0.004993       0.027725       0.003794       0.002137      -0.002954       0.014513       0.003209      -0.009786       0.001829       0.007957              1.735485       1.912183       0.422509       0.230060       1.725002       0.193198       1.569270          -0.015965
          212              H      18.721590       9.710794      23.314762       0.105491       0.971099 0.70485808E+01  0.66839242E+02                                 1.608039                            1.538841      -0.599394       2.582709                    0.999812       3.374835       9.194387       0.512695       1.259844      -0.713863      -0.024102      -0.006156      -0.012780       0.027967       0.005174       0.001802      -0.001502       0.006296       0.007476      -0.007773       0.002652       0.005121              1.650175       1.570307       0.394597       0.306428       1.720317       0.292265       1.659900          -0.017122
          213              H      20.129595       9.798987      24.000128       0.098495       0.989947 0.79675794E+01  0.79205545E+02                                 1.720975                            1.710532      -1.184150       2.302124                    0.993982       3.910944      11.515898       0.447414       1.377105      -0.686687       0.032303      -0.004861       0.012794       0.035083      -0.002067      -0.000089      -0.010298       0.010563      -0.001500      -0.013456       0.005117       0.008339              1.715054       1.893953      -0.296656       0.183507       1.707593      -0.137780       1.543617          -0.016413
          214              H      20.171670      11.147205      22.318763       0.096248       0.981624 0.75848583E+01  0.74085234E+02                                 1.680429                            1.645274      -0.916073       2.428269                    0.996188       3.724932      10.685585       0.468556       1.338321      -0.695282       0.022153      -0.012877      -0.016230       0.030332       0.001480      -0.006293       0.002683       0.005734      -0.004850      -0.007509      -0.000354       0.007863              1.685284       1.550250      -0.040303      -0.323369       1.550837       0.168484       1.954765           0.000573
          215              H      18.791590      11.781761      22.703357       0.125293       0.945429 0.71631715E+01  0.68850338E+02                                 1.641802                            1.602050      -0.798079       2.510558                    0.998539       3.449219       9.758527       0.474272       1.343625      -0.695832      -0.038963       0.009909      -0.003470       0.040353       0.000018       0.006618       0.000582       0.006431      -0.038932      -0.014784       0.003287       0.011497              1.668158       1.888304      -0.255595       0.354463       1.561402      -0.178861       1.554767          -0.001112
          216              H      20.791591      14.584121      21.788714       0.191918       0.914873 0.66893318E+01  0.63679168E+02                                 1.655293                            1.586397      -1.125075       2.382525                    0.997275       3.349875       9.664899       0.456057       1.410821      -0.682278      -0.011600       0.012526      -0.001507       0.017139      -0.002565      -0.000204       0.003290      -0.005788      -0.008137      -0.004290      -0.002043       0.006332              1.690212       1.453706      -0.325448       0.144263       2.189933      -0.138126       1.426998           0.000523
          217              H      22.005434      13.592793      21.699961       0.171358       0.985635 0.74166295E+01  0.70979057E+02                                 1.611984                            1.572096      -0.799944       2.511604                    0.999865       3.159172       8.547416       0.512153       1.249634      -0.717845       0.008672      -0.001585      -0.001346       0.008918       0.000493      -0.000249      -0.002340       0.011531      -0.004663      -0.006182      -0.000397       0.006579              1.614784       2.062004      -0.132260      -0.178320       1.332714       0.091884       1.449633           0.000208
          218              H      20.547302      13.068102      21.463288       0.183627       0.794480 0.56427882E+01  0.52032002E+02                                 1.562423                            1.499715      -1.224017       2.335548                    0.995568       3.482370      10.239124       0.444400       1.494703      -0.665359      -0.014063      -0.006827      -0.006035       0.016757       0.001127       0.000733       0.000889      -0.001695       0.012785      -0.003550      -0.000961       0.004511              1.598548       1.519617       0.302395       0.276233       1.648260       0.285578       1.627765           0.000058
          219              H      22.446329      15.695262      23.295039       0.132451       1.023220 0.76676159E+01  0.73726893E+02                                 1.621347                            1.579654      -0.853823       2.485973                    0.999559       3.193932       8.560023       0.521970       1.220379      -0.724726       0.005429       0.014796      -0.035045       0.038426       0.011946      -0.002723      -0.004723      -0.008553       0.033433      -0.018269       0.003343       0.014926              1.603462       1.400541       0.055008      -0.002821       1.536876      -0.151312       1.872969           0.000238
          220              H      17.735570      12.393949       0.446227       0.116756       1.007220 0.70392053E+01  0.67615315E+02                                 1.717681                            1.592610      -1.091822       2.360898                    0.997382       3.615873      10.351805       0.471909       1.351222      -0.692271       0.023099       0.029899      -0.005025       0.038115       0.004639       0.001819      -0.000306       0.000642       0.035181      -0.010611      -0.001308       0.011918              1.791428       1.818711       0.506019      -0.042857       2.198888      -0.088320       1.356685           0.000752
          221              H      17.274933      11.758716       2.652711       0.146926       0.893130 0.62250949E+01  0.58465567E+02                                 1.638451                            1.540674      -1.175281       2.344881                    0.996127       3.546058      10.312164       0.456084       1.429904      -0.676946       0.017621       0.020954       0.025841       0.037647       0.008968       0.003303      -0.000665      -0.005023       0.014411      -0.012258       0.004486       0.007772              1.685602       1.468065       0.236146       0.257952       1.744935       0.354843       1.843807           0.000185
          222              H      17.059693       9.764732       5.021907       0.188899       0.872328 0.62709998E+01  0.57625514E+02                                 1.495664                            1.453824      -0.745291       2.558538                    0.999990       2.964164       7.892396       0.527363       1.263916      -0.714866       0.011751      -0.004943       0.002027       0.012908      -0.004021       0.001455       0.001254       0.001370      -0.003946      -0.004540      -0.000213       0.004753              1.506817       1.780700      -0.256249       0.208481       1.392731      -0.078654       1.347021           0.000195
          223              H      16.433258      11.135223       4.595402       0.177219       1.013738 0.71912192E+01  0.68763824E+02                                 1.666291                            1.561799      -1.262460       2.297288                    0.997195       3.365903       9.309579       0.503581       1.271977      -0.709777       0.001752       0.012564      -0.004490       0.013457      -0.000063      -0.000017      -0.005055       0.008153       0.006826      -0.007761       0.002939       0.004822              1.717163       1.361538       0.234440      -0.018016       2.376531      -0.055895       1.413420           0.000227
          224              H      15.568656      10.084651       5.371985       0.174764       0.906511 0.63598303E+01  0.57640149E+02                                 1.427007                            1.376975      -0.874646       2.481861                    0.999796       2.887565       7.215341       0.604490       1.117990      -0.750016      -0.009644       0.001468       0.006051       0.011479      -0.000232       0.000012       0.003398       0.008166       0.006104      -0.006465       0.003054       0.003411              1.433501       1.518469       0.133774      -0.309531       1.296001      -0.027482       1.486031           0.000175
          225              H      14.454075       8.458369       5.374451       0.097768       1.138054 0.85479307E+01  0.83285209E+02                                 1.648657                            1.588249      -0.695209       2.528515                    0.999658       3.267158       8.421685       0.568057       1.106642      -0.753104      -0.014873       0.019088       0.016743       0.029427      -0.002113      -0.006434       0.001339      -0.005879       0.006746      -0.008196       0.000982       0.007214              1.660144       1.425098       0.027013      -0.118756       1.792341       0.364402       1.762993           0.000597
          226              H      15.377919       7.247556       4.977530       0.123501       1.127443 0.88354925E+01  0.88382419E+02                                 1.768937                            1.721441      -0.735306       2.533806                    0.999361       3.380866       9.366262       0.486840       1.257723      -0.716349       0.020208      -0.029993       0.004768       0.036478      -0.001160      -0.002848      -0.007149      -0.002354      -0.006616      -0.008514       0.000904       0.007609              1.774406       1.924915      -0.327150       0.213197       1.851366      -0.217202       1.546938          -0.000697
          227              H      12.741689       7.644170       4.188620       0.098235       1.536505 0.13243125E+02  0.14646017E+03                                 2.163188                            2.096119      -1.201201       2.290438                    0.994426       3.902487      11.338265       0.445148       1.244150      -0.718867      -0.012938       0.019906      -0.021332       0.031918       0.001901       0.009800       0.005615      -0.005837       0.004371      -0.011528      -0.000689       0.012216              2.175143       2.400433      -0.536008       0.107923       2.323239      -0.074451       1.801756          -0.019800
          228              H      13.267007       6.478363       5.088471       0.103961       1.200119 0.89503814E+01  0.89192392E+02                                 1.793209                            1.688853      -0.720358       2.522896                    0.999454       3.394470       9.173142       0.514335       1.195016      -0.730683       0.002584      -0.023108       0.016274       0.028382       0.005125       0.004265      -0.000592      -0.008594       0.005952      -0.009208       0.002981       0.006226              1.851477       1.457062       0.209058      -0.186028       1.965265      -0.544123       2.132103          -0.022848
          229              H      24.627647      26.472555       8.473389       0.098173       0.994289 0.76686865E+01  0.74803122E+02                                 1.668276                            1.634232      -0.873223       2.451008                    0.997226       3.645024      10.310439       0.480806       1.305984      -0.702417      -0.027474       0.001217       0.008966       0.028926       0.002602      -0.005173       0.000916       0.001621      -0.017180      -0.008368       0.001520       0.006848              1.676360       1.994253       0.006648      -0.324373       1.413673       0.032954       1.621154          -0.000299
          230              H      26.164514      26.285810       8.739646       0.121063       0.901676 0.67866436E+01  0.64917140E+02                                 1.631991                            1.590584      -1.007248       2.400510                    0.995586       3.686597      10.703925       0.458050       1.397942      -0.683023       0.031750      -0.001215       0.018285       0.036659       0.001097       0.006004       0.004488      -0.002799      -0.012528      -0.009049       0.001204       0.007844              1.656141       1.727654      -0.034376       0.451960       1.394824      -0.065410       1.845944          -0.000383
          231              H      20.290418       3.360777       7.972924       0.108024       0.989711 0.72585451E+01  0.69182945E+02                                 1.613154                            1.550401      -0.590291       2.583957                    0.999969       3.363732       9.120983       0.517472       1.241851      -0.718032       0.014808       0.015559       0.019555       0.029048       0.006571      -0.000589       0.001881      -0.000743       0.010815      -0.008627       0.003252       0.005375              1.651743       1.314490       0.194115       0.110600       1.823643       0.446561       1.817095          -0.016118
          232              H      19.345032       2.915246       6.801885       0.106243       1.131886 0.92360070E+01  0.94323974E+02                                 1.821880                            1.796658      -0.999100       2.391837                    0.996493       3.739838      10.803808       0.457605       1.310623      -0.702202      -0.024097       0.002221      -0.024979       0.034779       0.003020       0.003615      -0.006240       0.017234       0.007292      -0.013305       0.003998       0.009307              1.821601       2.031873      -0.069384       0.395946       1.569944      -0.149787       1.862987          -0.015811
          233              H      20.834483       3.994915       5.214203       0.109718       0.968279 0.77161664E+01  0.75917385E+02                                 1.685806                            1.677253      -1.020246       2.389518                    0.995613       3.738554      10.868796       0.455344       1.367183      -0.689529      -0.030935       0.000379      -0.018376       0.035983       0.000919       0.001499      -0.006751       0.016825       0.015258      -0.013517       0.005412       0.008105              1.681972       1.803308      -0.177647       0.241938       1.596082      -0.182147       1.646525          -0.012696
          234              H      22.070083       4.298592       6.131312       0.102847       1.052913 0.78299275E+01  0.76538360E+02                                 1.720205                            1.639671      -0.786955       2.492053                    0.997995       3.567026       9.999509       0.486629       1.287618      -0.707082       0.018489       0.010785       0.020065       0.029338       0.006394       0.000698       0.006432       0.001286       0.016119      -0.010421       0.000378       0.010043              1.771771       1.500817       0.339149       0.185256       2.020686       0.400193       1.793811          -0.022207
          235              H      23.375813       2.727530       4.864125       0.103627       1.190661 0.98918995E+01  0.10222965E+03                                 1.853530                            1.835986      -0.932447       2.421907                    0.997362       3.681580      10.516212       0.463787       1.277880      -0.710393       0.017588      -0.022075       0.019199       0.034135      -0.007571       0.006612       0.002732      -0.001913       0.010658      -0.012343       0.004020       0.008323              1.848591       1.965926      -0.302323       0.265955       1.804336      -0.186427       1.775510          -0.012235
          236              H      22.862822       3.890867       3.937155       0.093579       1.023458 0.73621179E+01  0.71617781E+02                                 1.748343                            1.632857      -1.097917       2.342322                    0.994623       3.836622      11.105750       0.463621       1.358079      -0.690398      -0.003486       0.018724      -0.020069       0.027668      -0.002197       0.000585      -0.001839      -0.002929       0.016565      -0.005413      -0.000697       0.006110              1.843031       1.408387       0.280685      -0.222380       2.302709      -0.583027       1.817998          -0.016119
          237              H      23.049309       2.100921       2.078285       0.111163       1.033601 0.74132390E+01  0.71635993E+02                                 1.716464                            1.607457      -0.820569       2.483002                    0.997649       3.524087       9.892093       0.484932       1.307080      -0.702913       0.001184       0.025783      -0.018603       0.031816       0.004515      -0.004327      -0.001573      -0.012181       0.003267      -0.009430       0.001127       0.008303              1.801322       1.433674       0.256579      -0.264099       1.987555      -0.585973       1.982738          -0.017793
          238              H      23.450919       1.076551       3.202482       0.093389       1.184769 0.94261321E+01  0.96162683E+02                                 1.829542                            1.774130      -1.040189       2.364657                    0.996916       3.749656      10.610563       0.479473       1.252185      -0.714647       0.013860      -0.013311       0.024095       0.030820      -0.004531       0.007600       0.001772      -0.000827       0.000661      -0.009807       0.001819       0.007988              1.862795       1.981415      -0.414948       0.317117       1.894534      -0.247801       1.712436          -0.015344
          239              H      28.079836      24.926782       1.498929       0.086575       1.214291 0.94957616E+01  0.95519752E+02                                 1.760618                            1.705672      -0.685080       2.523777                    0.999588       3.447829       9.197519       0.529968       1.148928      -0.741898       0.020849      -0.016884      -0.010829       0.028931      -0.002094      -0.009558       0.000764      -0.005742      -0.013678      -0.012367       0.003852       0.008515              1.773741       1.777394      -0.252162      -0.299033       1.829105       0.209454       1.714723           0.000535
          240              H      21.182915       0.830863       1.508791       0.129691       1.055923 0.81093700E+01  0.80208807E+02                                 1.753769                            1.694677      -0.938155       2.446005                    0.996854       3.491401       9.942498       0.466287       1.328062      -0.699529      -0.029587       0.023483      -0.013794       0.040213      -0.002159       0.003472      -0.008960       0.005237      -0.007297      -0.010970       0.001238       0.009732              1.788940       1.830177      -0.277848       0.343277       1.786665      -0.349057       1.749979          -0.000288
          241              H      27.029816      22.033413       1.617266       0.182457       0.909106 0.63525498E+01  0.57831310E+02                                 1.460636                            1.401911      -0.742596       2.550894                    0.999994       2.883803       7.334770       0.579918       1.160177      -0.739587       0.010122      -0.009450       0.000454       0.013855      -0.004556       0.001289       0.000777      -0.000522      -0.005085      -0.004492      -0.000934       0.005426              1.490977       1.581116      -0.415828       0.026669       1.653397      -0.028785       1.238419           0.000241
          242              H      25.517067      22.389381       1.412642       0.183297       0.984474 0.70999160E+01  0.66690872E+02                                 1.562749                            1.500808      -0.898385       2.481669                    0.999425       3.000359       7.840877       0.548106       1.189674      -0.732388      -0.014364      -0.001441      -0.003839       0.014938       0.004290      -0.000165       0.004518       0.007799      -0.000261      -0.008031       0.001631       0.006399              1.577947       1.992678       0.253300       0.122126       1.390953       0.028906       1.350210           0.000438
          243              H      26.626523      23.331679       0.838217       0.182895       0.984823 0.71210326E+01  0.66887802E+02                                 1.557817                            1.498455      -0.943090       2.461876                    0.999258       3.002643       7.827212       0.551476       1.182431      -0.734068      -0.000998       0.011617      -0.009462       0.015016       0.000831      -0.002074      -0.000252      -0.010526       0.016949      -0.008451       0.002455       0.005995              1.572207       1.333082       0.127261      -0.129616       1.629885      -0.344969       1.753655           0.000106
          244              H      25.249332      21.049754       3.318354       0.131863       0.996354 0.71607210E+01  0.67415698E+02                                 1.565990                            1.504529      -0.819261       2.499695                    0.999763       3.104852       8.127199       0.548815       1.185430      -0.732933      -0.000266      -0.025902      -0.028215       0.038303       0.006387      -0.004168       0.008286      -0.019282       0.017006      -0.016407       0.001724       0.014683              1.570016       1.353362       0.035290      -0.024844       1.635760       0.271441       1.720926           0.000348
          245              H      24.357358      20.229949       5.352263       0.113150       1.040177 0.69963546E+01  0.66395393E+02                                 1.698604                            1.545772      -0.785441       2.508427                    0.999687       3.353183       9.217895       0.503953       1.280708      -0.709067      -0.016537      -0.033841       0.000534       0.037670       0.008758      -0.004348       0.005676      -0.016636       0.012684      -0.016145       0.004211       0.011935              1.817997       1.654662       0.452846      -0.037752       2.478061      -0.088185       1.321269          -0.000147
          246              H      24.412008      21.520435       7.193875       0.127876       1.054701 0.78190573E+01  0.76764763E+02                                 1.746294                            1.663538      -1.105894       2.362585                    0.996992       3.546801      10.118261       0.470063       1.327218      -0.698464      -0.013524      -0.015988       0.028250       0.035165       0.007222      -0.001943      -0.006877      -0.020431       0.027187      -0.017044       0.001359       0.015685              1.760110       1.568548       0.149553      -0.241259       1.716410      -0.143878       1.995372           0.000125
          247              H      25.478982      23.977521       9.437338       0.191090       0.801663 0.57861208E+01  0.53714094E+02                                 1.574896                            1.521485      -1.249105       2.326771                    0.994370       3.488565      10.307462       0.439770       1.500304      -0.664431       0.016098       0.003045       0.009526       0.018952       0.002778       0.003714      -0.002468       0.005972       0.005710      -0.006711       0.001020       0.005692              1.602073       1.682224       0.181778       0.389043       1.366345       0.178473       1.757650           0.000047
          248              H      23.965950      24.072400       9.025626       0.178350       0.854092 0.63472364E+01  0.59946817E+02                                 1.601652                            1.561176      -1.172470       2.345607                    0.996240       3.528436      10.314241       0.450375       1.439960      -0.675267      -0.012984       0.003666       0.000351       0.013496      -0.004874      -0.001566      -0.005266       0.006686      -0.004611      -0.009047       0.002177       0.006870              1.617668       1.953665      -0.250608      -0.221224       1.417949       0.108194       1.481390           0.000528
          249              H      24.753818      22.730302       8.828398       0.173719       1.010158 0.76590121E+01  0.75208369E+02                                 1.748472                            1.683849      -1.119167       2.375193                    0.996688       3.463036      10.055048       0.449312       1.388241      -0.686961       0.001728      -0.014046      -0.001169       0.014200       0.000360      -0.001873      -0.000238      -0.018116       0.002511      -0.009812       0.001155       0.008657              1.763872       1.431358       0.081509       0.004675       2.284013       0.102588       1.576245           0.000434
          250              H      15.129227       2.507285       7.556281       0.111510       1.176914 0.89943229E+01  0.90289243E+02                                 1.809589                            1.726948      -0.740184       2.517294                    0.999273       3.453670       9.555914       0.490701       1.243430      -0.719064      -0.002767       0.002465       0.029472       0.029704      -0.004790       0.002374       0.004835       0.005130       0.011836      -0.009544       0.003399       0.006146              1.847581       1.513533      -0.025183       0.033239       1.499780       0.285010       2.529429          -0.017264
          251              H      15.480963       2.889091       6.072143       0.113610       1.088581 0.86430684E+01  0.86558956E+02                                 1.762048                            1.728392      -0.891292       2.451910                    0.997592       3.558664      10.082109       0.471861       1.296128      -0.706251       0.013672       0.017263      -0.028243       0.035813      -0.003490      -0.003051      -0.009325       0.005512      -0.005234      -0.012469       0.004927       0.007542              1.766348       1.616633       0.203883      -0.172008       1.901940      -0.405983       1.780471          -0.013845
          252              H      21.266179      25.350756       7.100192       0.108621       0.976844 0.77795197E+01  0.76981231E+02                                 1.714723                            1.698099      -1.205570       2.298828                    0.993249       3.879987      11.449741       0.445317       1.389967      -0.684153      -0.021974      -0.023114       0.012145       0.034126       0.002684      -0.007210       0.000664      -0.009774      -0.002148      -0.010490       0.004074       0.006416              1.713058       1.557955       0.204624      -0.181698       1.807296      -0.299946       1.773921          -0.018306
          253              H      22.524012      26.251444       6.804351       0.117060       0.906190 0.65356913E+01  0.61285125E+02                                 1.580496                            1.517615      -0.678130       2.556782                    0.999232       3.407739       9.466756       0.494287       1.321487      -0.699990       0.029316       0.011416      -0.000662       0.031468       0.002056       0.001360       0.004343       0.009414      -0.016626      -0.008442       0.000136       0.008305              1.618444       2.172935       0.165804       0.288371       1.302556       0.080945       1.379842          -0.023082
          254              H      23.115103      24.324813       5.265976       0.107586       0.958496 0.70745650E+01  0.68655983E+02                                 1.718620                            1.636604      -1.242973       2.277032                    0.992581       3.944958      11.691122       0.444538       1.419773      -0.677626       0.027723       0.008182       0.004838       0.029307      -0.001532       0.001107       0.008024       0.007508       0.000842      -0.010354       0.003868       0.006486              1.785556       2.495032       0.000046       0.298656       1.397733       0.018333       1.463902          -0.017170
          255              H      21.718278      23.674533       5.574144       0.109543       0.950737 0.75161996E+01  0.73808687E+02                                 1.689689                            1.673575      -1.191766       2.303915                    0.993774       3.872504      11.419676       0.446348       1.397408      -0.682587      -0.022461      -0.017547       0.019020       0.034266       0.008308      -0.007105       0.001796      -0.009968      -0.000069      -0.013444       0.003256       0.010188              1.700049       1.645753       0.297520      -0.208312       1.783861      -0.246973       1.670533          -0.018037
          256              H      22.274580      22.940192       3.444086       0.088988       1.088908 0.86294258E+01  0.86476024E+02                                 1.755142                            1.718933      -0.927813       2.415189                    0.997356       3.745974      10.651369       0.476020       1.284007      -0.707193      -0.001113      -0.025259       0.003129       0.025476       0.002003       0.004996       0.001920      -0.008188      -0.013282      -0.008316       0.000657       0.007659              1.761757       1.591081      -0.118429       0.097798       2.200931      -0.014134       1.493257           0.000013
          257              H      22.685322      24.387969       2.987997       0.128466       0.915265 0.69003712E+01  0.66310614E+02                                 1.653181                            1.607733      -1.055251       2.384039                    0.995253       3.673692      10.707370       0.453742       1.404710      -0.681882       0.020269       0.028503      -0.016019       0.038469       0.005144       0.001297      -0.005715       0.011341      -0.008724      -0.010596       0.001413       0.009183              1.682494       1.833426       0.380684      -0.223853       1.627079      -0.260276       1.586975          -0.000673
          258              H      21.694649      22.357493       1.402781       0.183362       0.915869 0.65347266E+01  0.60420223E+02                                 1.521491                            1.464903      -0.802476       2.528056                    0.999934       2.966442       7.816549       0.537934       1.231464      -0.722512       0.011719      -0.002816       0.005836       0.013391      -0.004126       0.000177       0.002194      -0.000697      -0.003723      -0.004412      -0.000718       0.005130              1.538572       1.777126      -0.186242       0.344597       1.351139      -0.104887       1.487451           0.000148
          259              H      20.307082      22.006287       0.759326       0.172458       0.897752 0.62652147E+01  0.57753771E+02                                 1.532912                            1.455786      -0.932955       2.455271                    0.999148       3.153675       8.503491       0.523807       1.268500      -0.711812      -0.007358      -0.011294      -0.001341       0.013546       0.001922      -0.000669       0.001897      -0.003322      -0.018829      -0.006712       0.000856       0.005856              1.573318       1.588833       0.434487       0.185177       1.786314       0.187611       1.344808           0.000012
          260              H      21.129549      23.226530       0.224346       0.185428       0.919028 0.66141187E+01  0.62377915E+02                                 1.616918                            1.543894      -0.975941       2.444108                    0.998896       3.265936       9.181437       0.480566       1.351432      -0.694159       0.007246       0.007922      -0.008524       0.013708      -0.000593      -0.004936       0.001033      -0.006173       0.008891      -0.007011       0.001264       0.005747              1.653024       1.332937       0.120899      -0.125062       1.617360      -0.485447       2.008774           0.000512
          261              H      23.994534      27.515223      24.601672       0.134902       0.867532 0.62573155E+01  0.58588778E+02                                 1.580516                            1.525439      -1.048280       2.398645                    0.997263       3.490425       9.991950       0.469080       1.394546      -0.684165       0.008745      -0.017953      -0.031517       0.037311      -0.002586      -0.001767       0.008575       0.010703       0.010351      -0.012003       0.002414       0.009588              1.584331       1.394761      -0.112389      -0.091942       1.637773       0.304904       1.720458           0.000358
          262              H      21.803986      28.134579      24.589345       0.111151       0.949803 0.66018547E+01  0.63104564E+02                                 1.719703                            1.592557      -1.301168       2.263478                    0.993712       3.842092      11.379151       0.444791       1.440639      -0.673723      -0.023673      -0.015663      -0.026304       0.038699      -0.005377       0.001855       0.006594       0.009135       0.006443      -0.011498       0.004747       0.006752              1.815264       1.838618       0.259193       0.541805       1.558397       0.281980       2.048777           0.000680
          263              H      15.252181      25.091135       1.452088       0.134659       1.012105 0.73888463E+01  0.71637209E+02                                 1.703915                            1.619941      -1.148145       2.343989                    0.996647       3.557471      10.138432       0.474341       1.331843      -0.696734      -0.034966       0.004959      -0.006821       0.035969      -0.003982       0.000281       0.005965       0.006189      -0.012873      -0.009314       0.001520       0.007794              1.717996       2.098197      -0.182433       0.127034       1.448159       0.028820       1.607631           0.000232
          264              H       9.165424       2.201516       3.555027       0.177987       0.924249 0.66115540E+01  0.60341942E+02                                 1.432066                            1.395745      -0.808518       2.512452                    0.999952       2.860537       7.109544       0.607366       1.104943      -0.754264      -0.001398       0.010224      -0.002940       0.010730       0.000746       0.000578      -0.003065      -0.003555      -0.010491      -0.004783       0.000055       0.004728              1.426945       1.253265      -0.126580       0.026401       1.796470      -0.110837       1.231101           0.000177
          265              H       8.908160       0.730585       3.079215       0.177285       0.941463 0.66093410E+01  0.61140953E+02                                 1.528274                            1.455762      -0.929698       2.463287                    0.999496       3.005010       7.860026       0.550653       1.202414      -0.728535      -0.006960      -0.011492      -0.010184       0.016859       0.002349       0.002010       0.003256       0.000050      -0.003120      -0.003623      -0.001524       0.005147              1.543253       1.449911       0.164937       0.162871       1.473629       0.350509       1.706220           0.000245
          266              H       9.036912       1.049176       4.610194       0.192000       0.949157 0.67821713E+01  0.62852555E+02                                 1.518030                            1.461771      -0.803335       2.532752                    0.999962       2.889972       7.451699       0.559411       1.181466      -0.735159      -0.002093      -0.005962       0.012705       0.014190      -0.000027       0.000335      -0.000820       0.005406       0.008183      -0.004165       0.001267       0.002898              1.536663       1.403851       0.086429      -0.277133       1.268447      -0.149074       1.937692           0.000294
          267              H      11.104193       1.927277       6.239787       0.130596       1.063750 0.80908463E+01  0.79171470E+02                                 1.706862                            1.650781      -0.676848       2.571497                    0.999751       3.257889       8.926694       0.495581       1.263038      -0.715596      -0.004721      -0.021388       0.035587       0.041787       0.005173      -0.003852      -0.001328      -0.010719       0.025708      -0.012199       0.002156       0.010042              1.735003       1.585379       0.213488      -0.306028       1.581230      -0.295859       2.038400          -0.000383
          268              H      10.951213       3.146281       5.261045       0.098765       1.259709 0.99037823E+01  0.10086036E+03                                 1.830871                            1.764808      -0.695263       2.531779                    0.999570       3.401846       9.185279       0.509990       1.179302      -0.735737      -0.011674       0.025542      -0.007119       0.028972      -0.006317       0.005331       0.004206      -0.008618       0.002473      -0.011655       0.004039       0.007617              1.831642       1.829282      -0.355822       0.147653       2.041082      -0.169797       1.624562           0.000227
          269              H      13.133778       3.594806       5.369520       0.102678       1.049868 0.78928601E+01  0.77685357E+02                                 1.749122                            1.669852      -0.922715       2.427786                    0.996698       3.673052      10.497770       0.469730       1.324808      -0.698657       0.014562       0.010842      -0.024810       0.030743       0.006593      -0.002293      -0.008533       0.010281      -0.001068      -0.012424       0.000530       0.011894              1.800831       1.541109       0.227814      -0.213864       1.931586      -0.527410       1.929799          -0.017512
          270              H      12.621144       3.437681       6.848727       0.132884       1.117147 0.83199155E+01  0.82332520E+02                                 1.789220                            1.692105      -0.772737       2.522327                    0.999134       3.372992       9.424104       0.479608       1.290527      -0.708735      -0.007407       0.004746       0.033652       0.034783      -0.000486       0.002614       0.002400       0.013118       0.010053      -0.008786       0.001867       0.006918              1.841514       1.485421      -0.082815      -0.183070       1.629721       0.408083       2.409398          -0.017122
          271              H      15.889175      14.796067       7.921152       0.181808       0.948863 0.67593501E+01  0.62528650E+02                                 1.504746                            1.447510      -0.916681       2.473823                    0.999488       2.949875       7.575696       0.569590       1.162437      -0.738853       0.010099      -0.008934       0.002948       0.013802      -0.000031      -0.000460      -0.004591      -0.002970      -0.012685      -0.006374       0.000650       0.005723              1.522259       1.567323      -0.248499       0.215560       1.570440      -0.244418       1.429014           0.000085
          272              H      14.619024      15.713628       7.963062       0.180048       0.901619 0.62537114E+01  0.56608916E+02                                 1.439975                            1.380350      -0.765229       2.538037                    0.999969       2.878038       7.257438       0.592225       1.142542      -0.743734      -0.008986       0.004792       0.009370       0.013839      -0.001235      -0.005379       0.001394       0.001010      -0.003421      -0.005541      -0.000485       0.006026              1.473193       1.659807      -0.177840      -0.353867       1.288717       0.124159       1.471054           0.000315
          273              H      15.002995      14.964777       6.641638       0.191748       0.977395 0.70593667E+01  0.66148744E+02                                 1.551251                            1.493739      -0.910578       2.482070                    0.999374       2.955657       7.689434       0.551487       1.185264      -0.733804      -0.001551      -0.008412      -0.013458       0.015947       0.006961       0.003565      -0.000194      -0.002626       0.013303      -0.009888       0.002859       0.007029              1.565124       1.393414       0.117114       0.212452       1.510522       0.306253       1.791434           0.000575
          274              H      13.611825      16.960513       6.057351       0.133381       1.009271 0.72062804E+01  0.68077191E+02                                 1.594102                            1.520416      -0.813206       2.505164                    0.999758       3.111957       8.208843       0.538978       1.202942      -0.728911      -0.026999      -0.023986       0.007160       0.036818       0.007081       0.001399      -0.009024       0.007753      -0.031365      -0.016218       0.002342       0.013876              1.607988       1.746581       0.283226      -0.105540       1.662044      -0.180484       1.415338           0.000298
          275              H      12.867029      18.688281       4.777837       0.109223       1.036983 0.69397457E+01  0.65848093E+02                                 1.707342                            1.547538      -0.783781       2.508692                    0.999572       3.393253       9.384725       0.498811       1.294107      -0.705898      -0.036419      -0.002617      -0.010667       0.038039       0.005983       0.004633      -0.009716       0.009755      -0.022314      -0.016619       0.005181       0.011439              1.835478       2.625800      -0.100020       0.361270       1.323419      -0.024965       1.557215          -0.000151
          276              H      14.262208      20.343725       4.087541       0.134311       1.094531 0.80728264E+01  0.79704381E+02                                 1.772682                            1.676753      -1.194476       2.324692                    0.995921       3.536680      10.040646       0.475013       1.306001      -0.702930      -0.015056       0.027214      -0.019051       0.036472      -0.001773       0.003837      -0.005233       0.000509      -0.041850      -0.015687       0.005251       0.010435              1.795997       1.759613      -0.147132       0.211645       1.831066      -0.397888       1.797311           0.000136
          277              H      16.139945      21.680363       3.066888       0.182101       0.910883 0.66935948E+01  0.64087835E+02                                 1.670139                            1.599794      -1.329779       2.265803                    0.996567       3.625742      10.684683       0.446159       1.433838      -0.675728      -0.004822      -0.002232      -0.011559       0.012722      -0.001035      -0.000991       0.001285      -0.010964       0.009225      -0.007191       0.002157       0.005034              1.704704       1.548670       0.124379       0.399973       1.440624       0.100170       2.124819           0.000418
          278              H      15.943908      22.314466       4.486927       0.195398       0.914834 0.69234543E+01  0.65991829E+02                                 1.617401                            1.587141      -0.921484       2.482192                    0.999172       3.184201       8.975333       0.470977       1.364392      -0.693070      -0.007163       0.009095       0.009361       0.014888      -0.003104      -0.001016      -0.000973      -0.001426      -0.011382      -0.004422      -0.000663       0.005084              1.610815       1.621173      -0.168760      -0.311635       1.553861       0.210176       1.657412           0.000947
          279              H      17.333068      22.418406       3.769512       0.171801       0.836659 0.60724637E+01  0.57173783E+02                                 1.625859                            1.561732      -1.426246       2.230754                    0.992488       3.696009      11.071349       0.431912       1.506188      -0.662427       0.010620       0.008634       0.002121       0.013850       0.000308       0.000322      -0.003072      -0.001186      -0.012347      -0.005327       0.001477       0.003850              1.660913       1.873258       0.439072      -0.072742       1.762579      -0.148617       1.346903          -0.000040
          280              H      19.322751      21.145520       3.444086       0.095117       0.973067 0.73983288E+01  0.71516353E+02                                 1.645113                            1.605293      -0.838597       2.466809                    0.997454       3.614822      10.176575       0.485096       1.306190      -0.702439       0.000793      -0.000807      -0.029035       0.029057       0.001462      -0.000882      -0.002924       0.013347       0.022709      -0.011044       0.002782       0.008261              1.659829       1.421543       0.021664       0.093907       1.465700      -0.218923       2.092243          -0.000274
          281              H      19.395916      21.795568       4.869055       0.113482       0.891401 0.66813646E+01  0.63799794E+02                                 1.630122                            1.585575      -1.124554       2.339937                    0.993893       3.776639      11.034226       0.454582       1.411041      -0.679948       0.005858       0.024352       0.026390       0.036383       0.005116      -0.000725       0.005914       0.008674      -0.009042      -0.009957       0.001382       0.008575              1.657839       1.403021       0.079217       0.050145       2.082493       0.342889       1.488002          -0.000572
          282              H      21.367947      20.746841       4.590471       0.106604       1.000255 0.73221430E+01  0.70138321E+02                                 1.642774                            1.570413      -0.623410       2.569087                    0.999775       3.422361       9.388945       0.506254       1.263050      -0.712993       0.018742       0.019651       0.007807       0.028256       0.002293       0.005927      -0.002410      -0.000251      -0.009382      -0.008280       0.002683       0.005597              1.688093       1.951591       0.478846       0.004835       1.822445      -0.103827       1.290242          -0.016294
          283              H      20.671615      19.452831       4.040699       0.109697       1.129302 0.91755890E+01  0.93686495E+02                                 1.831360                            1.799937      -1.042783       2.375905                    0.996053       3.738742      10.849760       0.453055       1.324073      -0.699416      -0.006078      -0.030090      -0.016563       0.034881      -0.001905       0.009394       0.003415      -0.013194       0.008927      -0.014047       0.004632       0.009415              1.836033       1.550093      -0.078199       0.043325       2.165874       0.394629       1.792131          -0.017279
          284              H      21.924815      18.145831       5.741787       0.108327       0.989342 0.78663913E+01  0.77688614E+02                                 1.703821                            1.688150      -1.002426       2.395505                    0.995894       3.740435      10.857923       0.456506       1.358556      -0.691339      -0.003595      -0.027097      -0.023921       0.036324      -0.004190       0.004808       0.001242      -0.016098       0.008295      -0.012114       0.004421       0.007693              1.706782       1.535899      -0.179360      -0.097425       1.856454       0.313315       1.727994          -0.010348
          285              H      22.459773      19.310847       6.653965       0.101127       1.040473 0.77117417E+01  0.75205827E+02                                 1.714952                            1.633202      -0.801952       2.484292                    0.997700       3.595964      10.116514       0.484226       1.297056      -0.704770       0.016209       0.021869       0.011627       0.029600       0.008202       0.005006      -0.002755      -0.001885      -0.010024      -0.010793       0.000726       0.010067              1.769048       2.132446       0.473809       0.141921       1.805350       0.020617       1.369349          -0.018204
          286              H      21.070687      18.603079       8.396963       0.102032       1.178278 0.97473947E+01  0.10034856E+03                                 1.839380                            1.821497      -0.926014       2.425572                    0.997327       3.666405      10.446660       0.466105       1.276437      -0.710719      -0.015755       0.026426       0.015133       0.034287       0.001689      -0.008802       0.004377      -0.007784      -0.004455      -0.012217       0.004026       0.008191              1.834698       1.661775      -0.162302      -0.175180       1.951440       0.335702       1.890881          -0.010916
          287              H      22.019356      17.426489       7.967993       0.095118       1.023389 0.74006608E+01  0.72077931E+02                                 1.748597                            1.637635      -1.054507       2.358938                    0.994536       3.822362      11.066588       0.462785       1.358923      -0.690375       0.017634      -0.022920      -0.001704       0.028969      -0.001857      -0.003136      -0.002742      -0.004934      -0.008614      -0.006293       0.001311       0.004982              1.840943       2.220136      -0.593970       0.260327       1.855362      -0.256315       1.447330          -0.014523
          288              H      20.060448      15.899671       8.922081       0.106172       1.059723 0.76274801E+01  0.74050140E+02                                 1.728988                            1.617665      -0.714670       2.527314                    0.998889       3.524017       9.835342       0.490381       1.286553      -0.707444       0.023915      -0.020688       0.001580       0.031661      -0.001382       0.002463      -0.004702       0.008780      -0.018652      -0.009180       0.000699       0.008481              1.817864       1.974760      -0.574720       0.284785       1.971319      -0.328041       1.507513          -0.016517
          289              H      19.235733      17.214370       9.161220       0.091571       1.191298 0.94484588E+01  0.96323547E+02                                 1.826559                            1.768015      -1.132709       2.322467                    0.996146       3.743215      10.544280       0.484275       1.240630      -0.717227      -0.007143       0.028899       0.009381       0.031212       0.002700      -0.002976       0.007976      -0.004028      -0.011501      -0.010351       0.001370       0.008981              1.864419       1.717457      -0.264000      -0.279262       1.963927       0.429895       1.911872          -0.014247
          290              H      17.696132      15.523591       8.825933       0.090218       1.201044 0.93061395E+01  0.93067625E+02                                 1.742409                            1.683975      -0.711454       2.514619                    0.999511       3.413621       9.056255       0.535974       1.142702      -0.743495      -0.014389      -0.001864       0.025863       0.029655      -0.003594      -0.003805      -0.006103       0.011766       0.012298      -0.011959       0.003833       0.008125              1.763382       1.775575       0.078175      -0.318826       1.508086      -0.189698       2.006486           0.000419
          291              H      18.427862      15.054775       7.514370       0.129085       1.072582 0.82341540E+01  0.81556096E+02                                 1.758235                            1.697154      -0.892238       2.466771                    0.997445       3.450685       9.755616       0.471427       1.311760      -0.703399       0.016157      -0.023611      -0.026921       0.039285      -0.008080       0.001242       0.004328      -0.004896       0.000179      -0.009823       0.000531       0.009292              1.797610       1.636722      -0.308271      -0.129737       2.060473       0.404695       1.695634          -0.000376
          292              H      31.399559      17.809324      15.393610       0.372764       0.590014 0.39211641E+01  0.33220436E+02                                 1.282403                            1.252207      -1.791980       2.132189                    0.996137       2.903774       8.353825       0.482111       1.499577      -0.660647       0.006044       0.000547      -0.015490       0.016636       0.000602       0.004299       0.000609      -0.022181       0.003250      -0.012956       0.002331       0.010625              1.292293       1.190662       0.029589      -0.193062       1.192193      -0.055102       1.494023          -0.001055
          293              H      30.210917      18.422312      20.563438       0.097385       1.098663 0.79576254E+01  0.78279063E+02                                 1.786481                            1.662413      -0.858679       2.456295                    0.997010       3.657114      10.360874       0.478099       1.302344      -0.703478      -0.012753      -0.005864       0.027450       0.030831       0.002051      -0.001381       0.005112       0.014803       0.017472      -0.012131       0.004616       0.007515              1.872044       1.681938      -0.137302      -0.469586       1.414980       0.305422       2.519216          -0.025797
          294              H      30.702100      18.954611      19.175449       0.092674       1.454960 0.12412000E+02  0.13471730E+03                                 2.068606                            2.016945      -1.104122       2.341658                    0.995570       3.777906      10.783401       0.459142       1.229072      -0.722908       0.006835       0.008976      -0.031637       0.033588       0.006738       0.004993      -0.003886       0.011406       0.015405      -0.013166       0.003804       0.009362              2.065247       1.756377       0.069071      -0.018379       2.306748      -0.482372       2.132617          -0.014756
          295              H      32.000376      16.960621      20.684240       0.099146       0.949955 0.73969434E+01  0.72145350E+02                                 1.671205                            1.646244      -1.090105       2.348514                    0.994084       3.821163      11.127737       0.457070       1.373939      -0.687406      -0.008493      -0.032277       0.013158       0.035876      -0.003461      -0.002023      -0.005021      -0.008998      -0.014584      -0.008336      -0.001041       0.009377              1.672193       1.483488      -0.008174      -0.012810       1.660577      -0.323925       1.872516          -0.007019
          296              H      32.548390      18.411315      20.435240       0.100062       1.112242 0.83710298E+01  0.82240555E+02                                 1.710779                            1.640714      -0.635303       2.556261                    0.999797       3.408658       9.221236       0.516988       1.205919      -0.727204       0.011417       0.025124       0.002802       0.027738       0.004019      -0.003497       0.004216      -0.003919      -0.019377      -0.009792       0.001833       0.007959              1.735593       1.786148       0.331074       0.285570       1.769213       0.319007       1.651420          -0.015965
          297              H       8.815362      16.766237      19.311043       0.105493       0.971090 0.70485501E+01  0.66839512E+02                                 1.608095                            1.538889      -0.599499       2.582674                    0.999812       3.374934       9.194980       0.512657       1.259928      -0.713844       0.018660       0.020512       0.003743       0.027981       0.002479      -0.001515       0.005227       0.002173      -0.010925      -0.007777       0.002655       0.005122              1.650236       1.916408       0.294519       0.350295       1.419705       0.262085       1.614593          -0.017131
          298              H       7.832116      15.544827      19.348023       0.098290       0.990673 0.79750318E+01  0.79296817E+02                                 1.721647                            1.711185      -1.184312       2.301875                    0.993982       3.912658      11.521556       0.447394       1.376870      -0.686728      -0.018530      -0.028901       0.007061       0.035049       0.001694      -0.010615       0.000345      -0.009280      -0.003707      -0.013455       0.005130       0.008325              1.715724       1.574285       0.199366      -0.168906       1.821007      -0.295148       1.751881          -0.016364
          299              H       9.198558      15.193097      17.718430       0.096240       0.981684 0.75854596E+01  0.74092653E+02                                 1.680502                            1.645341      -0.916159       2.428219                    0.996188       3.725084      10.686169       0.468545       1.338324      -0.695281       0.012961      -0.025636       0.009728       0.030328      -0.004411       0.002942       0.001994      -0.009023      -0.008998      -0.007511      -0.000353       0.007864              1.685357       1.839819      -0.390733       0.087795       1.712025      -0.000613       1.504227           0.000570
          300              H       9.021856      16.647840      17.163728       0.125300       0.945378 0.71627011E+01  0.68844818E+02                                 1.641757                            1.602009      -0.798080       2.510564                    0.998539       3.449159       9.758347       0.474272       1.343644      -0.695828       0.010165       0.037646      -0.010375       0.040351       0.010597       0.003090      -0.001904      -0.014211       0.007631      -0.014788       0.003295       0.011493              1.668109       1.640682       0.358392      -0.231416       1.738986      -0.271050       1.624660          -0.001109
          301              H       8.965328      14.610236      14.242295       0.191914       0.914869 0.66892469E+01  0.63677670E+02                                 1.655236                            1.586346      -1.124983       2.382555                    0.997277       3.349769       9.664299       0.456085       1.410750      -0.682292       0.001801       0.011478      -0.012588       0.017130      -0.000647       0.003654      -0.003372      -0.000379       0.008557      -0.004286      -0.002041       0.006327              1.690150       1.440964       0.086005      -0.070063       1.415445      -0.339005       2.214042           0.000519
          302              H       8.957641      13.367560      15.201314       0.171444       0.985233 0.74127837E+01  0.70933555E+02                                 1.611619                            1.571752      -0.799652       2.511836                    0.999866       3.158395       8.544987       0.512175       1.249734      -0.717825      -0.000340      -0.008837       0.001309       0.008940       0.001801      -0.002609       0.001143      -0.008310      -0.012166      -0.006189      -0.000403       0.006592              1.614417       1.420822      -0.054495       0.041952       2.118795      -0.109799       1.303634           0.000201
          303              H       9.598312      14.717725      15.674660       0.183622       0.794494 0.56429034E+01  0.52033158E+02                                 1.562420                            1.499713      -1.223969       2.335563                    0.995569       3.482355      10.238979       0.444410       1.494668      -0.665365       0.010088       0.012132       0.005622       0.016751      -0.000751       0.000064       0.000988       0.007455      -0.004254      -0.003552      -0.000959       0.004511              1.598543       1.859866       0.249438       0.318492       1.389583       0.181866       1.546182           0.000055
          304              H       6.959964      13.366714      13.421335       0.132502       1.022986 0.76654008E+01  0.73701006E+02                                 1.621193                            1.579504      -0.853393       2.486230                    0.999562       3.193444       8.558728       0.521951       1.220501      -0.724701       0.029823      -0.012335      -0.020868       0.038432      -0.004540      -0.003771       0.013387       0.016623       0.002366      -0.018256       0.003329       0.014927              1.603311       1.791396      -0.081153      -0.184145       1.417136       0.097569       1.601401           0.000228
          305              H      30.500370      12.879780      12.543672       0.116805       1.006950 0.70368775E+01  0.67587820E+02                                 1.717447                            1.592407      -1.091443       2.361135                    0.997385       3.615267      10.349904       0.471909       1.351323      -0.692253      -0.005526      -0.022475      -0.030295       0.038125      -0.001182      -0.002457       0.004894       0.017190      -0.016475      -0.010602      -0.001300       0.011902              1.791176       1.396330       0.144500       0.176621       1.774748       0.478176       2.202449           0.000746
          306              H      28.596782      13.781921      13.566790       0.146919       0.893129 0.62251050E+01  0.58465618E+02                                 1.638443                            1.540670      -1.175229       2.344901                    0.996127       3.546052      10.312104       0.456088       1.429894      -0.676948      -0.032362      -0.010772      -0.015938       0.037647       0.002386       0.000397       0.008344       0.012603       0.001490      -0.012257       0.004484       0.007773              1.685592       2.069733       0.160454       0.347348       1.364902       0.111934       1.622140           0.000183
          307              H      26.722288      14.425915      15.955709       0.188904       0.872320 0.62709540E+01  0.57625131E+02                                 1.495671                            1.453832      -0.745301       2.558539                    0.999990       2.964171       7.892481       0.527353       1.263939      -0.714861      -0.003662      -0.011222       0.005226       0.012910       0.001103       0.000435      -0.004422      -0.001351      -0.001540      -0.004539      -0.000213       0.004752              1.506825       1.411154       0.242253      -0.127612       1.690145      -0.268149       1.419175           0.000198
          308              H      27.028150      14.999051      14.530740       0.177208       1.013820 0.71919766E+01  0.68773312E+02                                 1.666421                            1.561912      -1.262501       2.297258                    0.997195       3.366123       9.310532       0.503545       1.272027      -0.709765       0.001711      -0.002190      -0.013165       0.013455       0.000554      -0.005918       0.001280      -0.002464      -0.009527      -0.007760       0.002939       0.004821              1.717303       1.432556       0.008589       0.167378       1.354144       0.201974       2.365210           0.000230
          309              H      26.658547      15.968898      15.704244       0.174752       0.906615 0.63608029E+01  0.57651597E+02                                 1.427160                            1.377115      -0.874743       2.481802                    0.999796       2.887776       7.216209       0.604431       1.118047      -0.750001      -0.003938       0.010774      -0.000347       0.011477      -0.000015       0.001812      -0.000644      -0.000072      -0.018226      -0.006465       0.003053       0.003412              1.433658       1.352111      -0.242731      -0.016677       1.636767       0.195980       1.312096           0.000181
          310              H      27.188082      16.991960      17.304252       0.097756       1.138267 0.85501170E+01  0.83313317E+02                                 1.648993                            1.588558      -0.695334       2.528455                    0.999658       3.267517       8.423443       0.567935       1.106790      -0.753065      -0.016148       0.018898      -0.015753       0.029428      -0.007516       0.000939      -0.001150       0.000354       0.004065      -0.008198       0.000986       0.007212              1.660488       1.822930      -0.201741       0.348049       1.496213      -0.029358       1.662321           0.000607
          311              H      27.578587      15.956659      18.423519       0.123435       1.127676 0.88377719E+01  0.88410511E+02                                 1.769138                            1.721628      -0.735228       2.533792                    0.999360       3.381281       9.367550       0.486831       1.257671      -0.716360      -0.003754      -0.019858       0.030352       0.036465      -0.001738      -0.005896       0.000688      -0.006674       0.014013      -0.008523       0.000904       0.007619              1.774612       1.566242       0.231719      -0.224732       1.838798      -0.318642       1.918796          -0.000690
          312              H      28.846372      18.372966      17.891004       0.098131       1.537505 0.13254532E+02  0.14662213E+03                                 2.164346                            2.097192      -1.201618       2.290163                    0.994418       3.904237      11.345807       0.444967       1.244352      -0.718817       0.019835       0.008762      -0.023407       0.031907       0.007484       0.005264      -0.001053       0.015063       0.000510      -0.011526      -0.000713       0.012240              2.176323       1.826766       0.139225      -0.098042       2.368236      -0.538734       2.333968          -0.019697
          313              H      28.072610      18.009163      19.200102       0.103934       1.200290 0.89520286E+01  0.89214368E+02                                 1.793502                            1.689103      -0.720379       2.522880                    0.999453       3.394868       9.174993       0.514246       1.195148      -0.730651      -0.012108       0.000098       0.025669       0.028382       0.003098       0.000633       0.004243       0.010825       0.010403      -0.009214       0.002980       0.006234              1.851797       1.848229      -0.233553      -0.472509       1.542811       0.351988       2.164352          -0.022844
          314              H      18.801703       8.456139       0.145455       0.098154       0.994404 0.76698384E+01  0.74817183E+02                                 1.668393                            1.634345      -0.873235       2.450973                    0.997225       3.645320      10.311478       0.480793       1.305968      -0.702420      -0.002791       0.028769       0.000417       0.028908      -0.002285       0.002956       0.002915      -0.011938       0.004424      -0.008377       0.001525       0.006851              1.676478       1.507469      -0.207913       0.008451       2.113137       0.064844       1.408827          -0.000301
          315              H      18.240580       7.007291       0.377198       0.121250       0.901373 0.67839578E+01  0.64887111E+02                                 1.631839                            1.590440      -1.008180       2.400190                    0.995581       3.686230      10.703625       0.457982       1.398243      -0.682964      -0.024337      -0.027093       0.004499       0.036696       0.006180       0.005428      -0.001226       0.002506       0.004980      -0.009072       0.001211       0.007862              1.655986       1.992276       0.378479      -0.163184       1.543050      -0.081443       1.432633          -0.000395
          316              H      24.307020      11.659287      22.787178       0.108068       0.989616 0.72577139E+01  0.69173547E+02                                 1.613106                            1.550356      -0.590426       2.583931                    0.999969       3.363577       9.120683       0.517454       1.241923      -0.718016      -0.024781      -0.009609      -0.011765       0.029066      -0.000798       0.002288       0.006215       0.006195      -0.005807      -0.008623       0.003249       0.005374              1.651691       2.005558      -0.012233       0.445970       1.284740       0.074552       1.664775          -0.016120
          317              H      25.717237      12.310001      23.013990       0.106055       1.132704 0.92444186E+01  0.94429450E+02                                 1.822561                            1.797308      -0.999234       2.391604                    0.996492       3.741335      10.808536       0.457595       1.310378      -0.702249       0.028858       0.018153      -0.006678       0.034740       0.005337      -0.007296       0.004035      -0.003306      -0.021636      -0.013302       0.003997       0.009305              1.822285       1.974228       0.390323      -0.218251       1.859363      -0.094037       1.633265          -0.015785
          318              H      26.722244      10.556070      21.665447       0.109525       0.969067 0.77242869E+01  0.76016595E+02                                 1.686603                            1.678029      -1.020490       2.389227                    0.995605       3.740479      10.875460       0.455286       1.367010      -0.689557       0.024341       0.026176      -0.003677       0.035933       0.002271      -0.008786       0.002633      -0.001960      -0.024092      -0.013507       0.005420       0.008087              1.682769       1.680304       0.234006      -0.223120       1.704787      -0.173676       1.663217          -0.012673
          319              H      25.516697       9.561611      21.532318       0.102899       1.052789 0.78288569E+01  0.76526146E+02                                 1.720157                            1.639628      -0.787225       2.491974                    0.997994       3.566881       9.999358       0.486599       1.287726      -0.707059      -0.025231      -0.013283      -0.006983       0.029356      -0.000360       0.005715       0.005026       0.010080      -0.015969      -0.010416       0.000376       0.010039              1.771716       2.026427       0.124745       0.470295       1.417648       0.201471       1.871072          -0.022218
          320              H      26.721453       7.950916      22.848812       0.103665       1.190210 0.98871044E+01  0.10216846E+03                                 1.853138                            1.835607      -0.932073       2.422147                    0.997363       3.680909      10.513951       0.463807       1.277972      -0.710375      -0.018416      -0.013871       0.025187       0.034146       0.003104      -0.000172      -0.008791       0.010877      -0.004929      -0.012325       0.004011       0.008314              1.848199       1.811248       0.241779      -0.241028       1.864137      -0.299521       1.869211          -0.012168
          321              H      27.518953       8.296721      21.537249       0.093468       1.023899 0.73659347E+01  0.71664056E+02                                 1.748805                            1.633245      -1.098148       2.342133                    0.994621       3.837630      11.109306       0.463582       1.358019      -0.690407       0.016728      -0.000220      -0.022022       0.027656      -0.001748      -0.003348      -0.001571       0.008180      -0.001280      -0.005420      -0.000691       0.006111              1.843554       1.544310      -0.198767      -0.378194       1.491595       0.409780       2.494757          -0.016046
          322              H      29.576476       7.640869      22.962218       0.111145       1.033305 0.74104601E+01  0.71601908E+02                                 1.716112                            1.607139      -0.820112       2.483252                    0.997654       3.523483       9.889663       0.484991       1.307053      -0.702922       0.013029      -0.004159      -0.028773       0.031858      -0.004639       0.000470       0.005231       0.003679       0.017906      -0.009400       0.001101       0.008298              1.800950       1.666222      -0.265967      -0.467280       1.541659       0.413042       2.194969          -0.017727
          323              H      28.589820       7.451970      24.172702       0.093247       1.185704 0.94354951E+01  0.96279645E+02                                 1.830239                            1.774790      -1.041053       2.364087                    0.996917       3.751268      10.615424       0.479486       1.251874      -0.714709      -0.023838      -0.008781       0.017345       0.030761       0.005688       0.000406      -0.006032       0.006948      -0.001004      -0.009791       0.001869       0.007922              1.863497       1.749928       0.289596      -0.297093       1.863269      -0.410225       1.977295          -0.015266
          324              H      25.004768       3.516119       0.406782       0.086519       1.214224 0.94949521E+01  0.95508085E+02                                 1.760434                            1.705502      -0.684716       2.523900                    0.999589       3.447761       9.196700       0.530048       1.148797      -0.741931       0.008774      -0.023360       0.014606       0.028913      -0.008091       0.002285      -0.000863      -0.011471       0.013672      -0.012356       0.003853       0.008503              1.773548       1.645979      -0.309974       0.168030       1.923888      -0.236791       1.750777           0.000532
          325              H      30.757645       9.287514      24.108603       0.129658       1.055953 0.81096493E+01  0.80211487E+02                                 1.753740                            1.694660      -0.937879       2.446115                    0.996856       3.491333       9.941986       0.466313       1.327988      -0.699545       0.015623       0.026765      -0.025601       0.040198       0.004749      -0.008616      -0.000854      -0.005868       0.005249      -0.010980       0.001248       0.009732              1.788901       1.760606       0.303151      -0.385776       1.696728      -0.256513       1.909369          -0.000292
          326              H      25.632033       4.450923       3.273977       0.182260       0.909430 0.63550782E+01  0.57856367E+02                                 1.460530                            1.401822      -0.742257       2.550858                    0.999994       2.884447       7.334998       0.580203       1.159568      -0.739732      -0.000979      -0.010111       0.009342       0.013801       0.000807       0.000156      -0.004867      -0.001335       0.002200      -0.004493      -0.000926       0.005419              1.490859       1.237119       0.028790      -0.045491       1.585499      -0.413875       1.649959           0.000236
          327              H      26.098913       5.896330       2.886918       0.183344       0.984179 0.70972728E+01  0.66660026E+02                                 1.562473                            1.500560      -0.897994       2.481921                    0.999427       2.999825       7.839200       0.548132       1.189726      -0.732378       0.007108       0.013146       0.000717       0.014962       0.001102       0.004398       0.003363      -0.001775      -0.016029      -0.008032       0.001631       0.006400              1.577661       1.463447       0.285214       0.083422       1.890386       0.213904       1.379149           0.000431
          328              H      26.239691       4.727140       1.856404       0.182940       0.984457 0.71175821E+01  0.66846473E+02                                 1.557357                            1.498034      -0.942949       2.461997                    0.999259       3.001994       7.824685       0.551592       1.182339      -0.734091       0.007272      -0.000605      -0.013158       0.015046      -0.004618      -0.000538       0.001336       0.010622       0.007901      -0.008457       0.002450       0.006007              1.571737       1.567459      -0.157484      -0.303114       1.391892       0.220703       1.755859           0.000101
          329              H      24.565430       6.517127       4.548560       0.131816       0.996577 0.71626756E+01  0.67437950E+02                                 1.566129                            1.504654      -0.819646       2.499450                    0.999762       3.105294       8.128292       0.548842       1.185303      -0.732961       0.031700      -0.006822       0.020359       0.038287      -0.007200       0.009296       0.005132       0.016550       0.011498      -0.016423       0.001745       0.014677              1.570158       1.784552      -0.115429       0.241443       1.383611      -0.014334       1.542312           0.000344
          330              H      22.954931       7.795277       5.722064       0.113173       1.040207 0.69965954E+01  0.66399057E+02                                 1.698720                            1.545859      -0.785711       2.508319                    0.999686       3.353334       9.218772       0.503902       1.280809      -0.709045       0.009093       0.014937       0.033374       0.037678      -0.006030       0.007577       0.007922       0.012813       0.012384      -0.016144       0.004217       0.011927              1.818145       1.362777       0.110562       0.219590       1.619712       0.414079       2.471944          -0.000146
          331              H      20.948794       8.192313       4.785233       0.127931       1.054580 0.78180327E+01  0.76753234E+02                                 1.746263                            1.663510      -1.106012       2.362579                    0.996991       3.546675      10.118255       0.470027       1.327347      -0.698437      -0.021314       0.018693       0.020821       0.035174      -0.005113      -0.005220       0.008823       0.018679       0.024722      -0.017049       0.001356       0.015693              1.760078       1.826989      -0.268651      -0.137504       1.676667       0.226497       1.776578           0.000127
          332              H      18.128687       7.735357       2.773512       0.191213       0.801312 0.57829551E+01  0.53678110E+02                                 1.574546                            1.521160      -1.249148       2.326849                    0.994374       3.487752      10.304896       0.439772       1.500483      -0.664401      -0.013231      -0.013544      -0.001278       0.018977       0.004007      -0.002821       0.002746       0.002460      -0.008632      -0.006717       0.001027       0.005690              1.601712       1.980200       0.347960       0.118855       1.509473       0.084425       1.315463           0.000041
          333              H      18.840287       9.125787       2.605869       0.178331       0.854186 0.63481146E+01  0.59957057E+02                                 1.601747                            1.561264      -1.172529       2.345553                    0.996240       3.528665      10.315006       0.450372       1.439923      -0.675273       0.001861       0.012879      -0.003541       0.013486      -0.000566      -0.005974      -0.003275      -0.008907      -0.002016      -0.009048       0.002179       0.006869              1.617762       1.426022      -0.143676       0.042176       2.045588      -0.221306       1.381677           0.000531
          334              H      19.092277       8.261168       3.890313       0.173683       1.010326 0.76606376E+01  0.75228372E+02                                 1.748658                            1.684018      -1.119243       2.375122                    0.996687       3.463438      10.056508       0.449293       1.388225      -0.686962       0.003198      -0.002502       0.013593       0.014187      -0.003859       0.001292       0.000429       0.007947       0.025390      -0.009814       0.001162       0.008652              1.764063       1.634281      -0.026484       0.233626       1.433108       0.028568       2.224799           0.000438
          335              H      25.994003      16.569474      23.551435       0.111551       1.176770 0.89929733E+01  0.90272837E+02                                 1.809496                            1.726863      -0.740206       2.517324                    0.999273       3.453427       9.555273       0.490692       1.243494      -0.719051      -0.028114       0.009187       0.002899       0.029719       0.000297       0.001809      -0.005676       0.005599      -0.017925      -0.009543       0.003394       0.006148              1.847484       2.556447      -0.207415       0.074763       1.553948      -0.048426       1.432059          -0.017259
          336              H      27.273181      15.919992      22.907980       0.113544       1.088889 0.86461378E+01  0.86596769E+02                                 1.762314                            1.728644      -0.891292       2.451847                    0.997590       3.559191      10.083781       0.471852       1.296046      -0.706267       0.021020      -0.018756      -0.022069       0.035787      -0.001407      -0.009151      -0.000885      -0.010973       0.004322      -0.012461       0.004926       0.007535              1.766619       1.582442      -0.124629      -0.298207       1.674917       0.304825       2.042498          -0.013858
          337              H      21.057196      11.392888       1.000930       0.108673       0.976612 0.77771453E+01  0.76952120E+02                                 1.714494                            1.697878      -1.205475       2.298927                    0.993250       3.879403      11.447725       0.445330       1.390030      -0.684143      -0.002747       0.023149       0.024933       0.034133      -0.006877       0.002506       0.003472      -0.001835       0.014428      -0.010486       0.004078       0.006408              1.712829       1.601988      -0.151732      -0.216115       1.624038       0.288724       1.912461          -0.018302
          338              H      20.905339      10.137672       0.061634       0.117029       0.906263 0.65363339E+01  0.61292669E+02                                 1.580578                            1.517687      -0.678127       2.556768                    0.999232       3.407930       9.467410       0.494277       1.321483      -0.699991      -0.007841      -0.028286      -0.011339       0.031467       0.003979       0.004979       0.000699      -0.008803      -0.010804      -0.008448       0.000138       0.008310              1.618532       1.578138       0.447962       0.084889       2.001075       0.094653       1.276385          -0.023064
          339              H      22.590315       9.151162       1.678900       0.107528       0.958517 0.70746959E+01  0.68656899E+02                                 1.718586                            1.636575      -1.242628       2.277177                    0.992582       3.944867      11.690448       0.444564       1.419696      -0.677641      -0.012202      -0.025664      -0.007177       0.029309       0.000863       0.006224      -0.003139       0.000117      -0.019812      -0.010350       0.003869       0.006481              1.785516       1.644308       0.485872      -0.006611       2.318886      -0.053734       1.393352          -0.017140
          340              H      22.716870      10.554584       2.374127       0.109591       0.950549 0.75143033E+01  0.73785694E+02                                 1.689507                            1.673400      -1.191752       2.303970                    0.993775       3.872034      11.418095       0.446355       1.397468      -0.682577      -0.010216       0.025343       0.020690       0.034274      -0.006188       0.004592       0.008647       0.000476       0.012579      -0.013437       0.003258       0.010179              1.699864       1.524271      -0.123761      -0.132806       1.707657       0.368494       1.867666          -0.018027
          341              H      24.767227       9.521223       2.711879       0.088989       1.088845 0.86287471E+01  0.86467370E+02                                 1.755070                            1.718861      -0.927760       2.415221                    0.997357       3.745828      10.650778       0.476032       1.284000      -0.707195       0.001689       0.000778       0.025422       0.025490       0.005094       0.003839       0.000227       0.003158       0.015819      -0.008317       0.000664       0.007653              1.761685       1.547256       0.084687       0.080123       1.554981      -0.155581       2.182817           0.000011
          342              H      24.859383       9.079324       1.205553       0.128311       0.915722 0.69046513E+01  0.66360924E+02                                 1.653597                            1.608119      -1.055110       2.383988                    0.995251       3.674651      10.710322       0.453742       1.404514      -0.681917       0.005884      -0.022092      -0.030903       0.038440       0.004590      -0.004377       0.005930      -0.009025      -0.006446      -0.010594       0.001418       0.009176              1.682926       1.447483      -0.064231      -0.139050       1.882659       0.456864       1.718636          -0.000678
          343              H      26.956032       9.621442       2.916502       0.183333       0.915902 0.65349847E+01  0.60422670E+02                                 1.521465                            1.464881      -0.802469       2.528028                    0.999934       2.966509       7.816503       0.537972       1.231378      -0.722531      -0.007684      -0.010262       0.003830       0.013380      -0.000376       0.001482      -0.004525      -0.001080       0.000356      -0.004409      -0.000717       0.005126              1.538542       1.593022       0.346869      -0.173302       1.629793      -0.212425       1.392812           0.000143
          344              H      27.940880      10.821538       3.145779       0.172499       0.897632 0.62642330E+01  0.57743052E+02                                 1.532850                            1.455731      -0.932963       2.455313                    0.999148       3.153481       8.503130       0.523779       1.268603      -0.711790       0.004898       0.006446       0.010872       0.013555       0.001163       0.004088       0.001139      -0.006334       0.011300      -0.006711       0.000854       0.005856              1.573254       1.545648       0.270288       0.334298       1.468878       0.328318       1.705235           0.000007
          345              H      28.058091       9.951886       1.849008       0.185401       0.919084 0.66145818E+01  0.62382927E+02                                 1.616934                            1.543909      -0.975834       2.444132                    0.998897       3.265989       9.181418       0.480585       1.351365      -0.694172       0.005193      -0.008588      -0.009324       0.013698      -0.006163       0.000774       0.000143       0.002823       0.003842      -0.007005       0.001263       0.005742              1.653041       1.756352      -0.196806      -0.479288       1.400244       0.253294       1.802526           0.000507
          346              H       3.283956      12.609702       2.031444       0.134902       0.867519 0.62571931E+01  0.58587298E+02                                 1.580497                            1.525421      -1.048242       2.398665                    0.997263       3.490381       9.991769       0.469084       1.394541      -0.684166       0.031474      -0.016072       0.011971       0.037312      -0.002534       0.005503      -0.003524       0.000388      -0.029340      -0.012002       0.002414       0.009588              1.584313       1.757505      -0.192643       0.243011       1.463255      -0.151189       1.532179           0.000356
          347              H       3.669278      14.768397       1.420038       0.111151       0.949840 0.66021779E+01  0.63108497E+02                                 1.719751                            1.592597      -1.301256       2.263431                    0.993711       3.842205      11.379603       0.444784       1.440642      -0.673722       0.033206       0.016770       0.010658       0.038698       0.000611       0.003426      -0.006540       0.001400      -0.023179      -0.011497       0.004743       0.006753              1.815317       2.367855       0.460213       0.206816       1.603817       0.114383       1.474280           0.000681
          348              H      27.846579      16.025040       0.236673       0.134664       1.012113 0.73889304E+01  0.71638339E+02                                 1.703933                            1.619958      -1.148206       2.343965                    0.996646       3.557497      10.138579       0.474335       1.331855      -0.696732       0.013375       0.032827      -0.006112       0.035971       0.001168       0.005144      -0.005232      -0.006977      -0.009522      -0.009314       0.001517       0.007798              1.718014       1.675791       0.187419      -0.045922       2.035113      -0.197099       1.443139           0.000230
          349              H      31.200453      21.507655      23.129861       0.178015       0.924039 0.66095774E+01  0.60319030E+02                                 1.431815                            1.395509      -0.808340       2.512565                    0.999952       2.860175       7.108218       0.607439       1.104900      -0.754276       0.001331       0.001141      -0.010591       0.010736       0.001567      -0.001440       0.000966      -0.003305       0.013158      -0.004785       0.000058       0.004727              1.426695       1.213404       0.012070      -0.031614       1.249626      -0.125342       1.817055           0.000184
          350              H      31.972637      21.597009      24.490731       0.177288       0.941444 0.66091598E+01  0.61138650E+02                                 1.528231                            1.455725      -0.929683       2.463297                    0.999496       3.004950       7.859742       0.550672       1.202385      -0.728542       0.013329       0.004127       0.009458       0.016857       0.002250       0.003662       0.001164       0.001721      -0.002142      -0.003624      -0.001521       0.005144              1.543208       1.886586       0.091335       0.308571       1.386341       0.066473       1.356697           0.000246
          351              H      30.419340      21.815809      24.453751       0.192000       0.949135 0.67819328E+01  0.62849470E+02                                 1.517970                            1.461717      -0.803342       2.532748                    0.999962       2.889920       7.451388       0.559440       1.181420      -0.735169      -0.010679       0.004558       0.008153       0.014187       0.000105      -0.001944       0.000347       0.001070      -0.010671      -0.004167       0.001268       0.002899              1.536601       1.730159      -0.330669      -0.222078       1.536504       0.188580       1.343140           0.000304
          352              H      28.245869      20.187318      23.884257       0.130616       1.063643 0.80897815E+01  0.79158237E+02                                 1.706734                            1.650663      -0.676862       2.571509                    0.999751       3.257657       8.925823       0.495605       1.263023      -0.715600      -0.029336       0.011468       0.027463       0.041789      -0.006337      -0.001236       0.006207       0.013341       0.005372      -0.012196       0.002155       0.010041              1.734871       1.789336      -0.308519      -0.290500       1.714206       0.337484       1.701070          -0.000379
          353              H      29.003929      20.172951      22.508594       0.098785       1.259533 0.99019894E+01  0.10083725E+03                                 1.830684                            1.764636      -0.695187       2.531833                    0.999571       3.401566       9.184218       0.510022       1.179286      -0.735742       0.004903       0.010867      -0.026411       0.028978       0.002172       0.002787      -0.007989       0.009965       0.006919      -0.011657       0.004036       0.007621              1.831455       1.624686       0.127140      -0.165637       1.782089      -0.348648       2.087589           0.000234
          354              H      28.340079      18.085343      22.087020       0.102669       1.049830 0.78924507E+01  0.77680070E+02                                 1.749060                            1.669793      -0.922542       2.427864                    0.996699       3.672961      10.497315       0.469747       1.324782      -0.698662       0.018684      -0.019130      -0.015153       0.030735       0.000937      -0.007059       0.008661      -0.008893      -0.005337      -0.012417       0.000531       0.011886              1.800771       1.660007      -0.196080      -0.422734       1.623548       0.364749       2.118756          -0.017525
          355              H      27.061511      18.899636      22.508594       0.132911       1.117107 0.83195728E+01  0.82328624E+02                                 1.789210                            1.692096      -0.772863       2.522288                    0.999134       3.372928       9.424025       0.479597       1.290566      -0.708726      -0.031489       0.014710       0.001406       0.034784       0.002472      -0.000030      -0.000968       0.001178      -0.026110      -0.008780       0.001862       0.006918              1.841504       2.394441      -0.400309       0.226412       1.619859      -0.100758       1.510212          -0.017116
          356              H      23.312622      16.395946      11.530416       0.181825       0.948771 0.67585393E+01  0.62519494E+02                                 1.504678                            1.447447      -0.916590       2.473887                    0.999488       2.949723       7.575292       0.569587       1.162475      -0.738844      -0.003485      -0.009570       0.009323       0.013807       0.000923      -0.002819       0.000689      -0.006016       0.014927      -0.006371       0.000647       0.005725              1.522190       1.429306       0.198305      -0.260775       1.484723      -0.231554       1.652541           0.000090
          357              H      23.390643      17.680465      10.635496       0.180033       0.901719 0.62546154E+01  0.56619435E+02                                 1.440111                            1.380472      -0.765284       2.537997                    0.999969       2.878246       7.258234       0.592182       1.142578      -0.743724      -0.007863       0.010979      -0.003021       0.013838      -0.004619       0.001425      -0.000571      -0.006247      -0.001401      -0.005541      -0.000484       0.006024              1.473337       1.353269      -0.310954       0.057187       1.816066      -0.126758       1.250677           0.000316
          358              H      24.705707      16.989831      11.133495       0.191708       0.977633 0.70615456E+01  0.66174233E+02                                 1.551487                            1.493955      -0.910774       2.481938                    0.999372       2.956091       7.690845       0.551456       1.185240      -0.733808       0.014726      -0.001747       0.005844       0.015940       0.002638       0.000263       0.006298       0.011066      -0.001967      -0.009887       0.002864       0.007023              1.565366       1.966103       0.100857       0.247601       1.318859       0.022879       1.411134           0.000579
          359              H      25.221313      18.299594       9.065071       0.133329       1.009306 0.72064548E+01  0.68077284E+02                                 1.593920                            1.520260      -0.813360       2.505030                    0.999757       3.112024       8.208152       0.539113       1.202667      -0.728974       0.003290       0.026918       0.024883       0.036805       0.007219      -0.004706       0.007948      -0.017931       0.012504      -0.016230       0.002346       0.013884              1.607801       1.355316       0.035647      -0.056281       1.750195       0.317749       1.717892           0.000299
          360              H      26.308721      18.817568       7.134707       0.109123       1.037339 0.69425812E+01  0.65880766E+02                                 1.707613                            1.547760      -0.783696       2.508637                    0.999571       3.393845       9.386326       0.498828       1.293951      -0.705930       0.018710       0.033087       0.000643       0.038016       0.009237      -0.006665       0.006691      -0.012563       0.006301      -0.016633       0.005189       0.011444              1.835785       1.738623       0.537840      -0.099325       2.428642      -0.145329       1.340091          -0.000156
          361              H      26.372148      17.372928       5.381847       0.134295       1.094620 0.80736382E+01  0.79714086E+02                                 1.772739                            1.676806      -1.255297       2.296880                    0.995401       3.536853      10.041115       0.475021       1.305953      -0.702939       0.016798       0.011630      -0.030207       0.036468       0.007927      -0.001728      -0.002107      -0.017238       0.023715      -0.015693       0.005256       0.010437              1.796056       1.740194       0.186011      -0.397285       1.676640      -0.097805       1.971334           0.000136
          362              H      26.702357      15.373328       3.882917       0.182096       0.910897 0.66937136E+01  0.64089290E+02                                 1.670158                            1.599810      -1.329776       2.265800                    0.996567       3.625798      10.684893       0.446156       1.433840      -0.675727       0.012547       0.002107       0.000108       0.012723      -0.003323       0.001137      -0.001116       0.008557       0.010380      -0.007192       0.002159       0.005033              1.704725       2.288244       0.248838      -0.016117       1.398565       0.055032       1.427365           0.000421
          363              H      25.271487      15.897447       3.515581       0.195388       0.914910 0.69242145E+01  0.66001014E+02                                 1.617499                            1.587233      -0.921573       2.482139                    0.999172       3.184379       8.976023       0.470960       1.364401      -0.693067      -0.009007       0.009371      -0.007256       0.014886      -0.000308      -0.000410      -0.002848      -0.005953       0.008245      -0.004420      -0.000663       0.005082              1.610913       1.578736      -0.327406       0.149561       1.771313      -0.146283       1.482691           0.000949
          364              H      25.635459      14.391103       3.283839       0.171809       0.836623 0.60721325E+01  0.57169911E+02                                 1.625818                            1.561695      -1.426213       2.230777                    0.992488       3.695910      11.070996       0.431914       1.506199      -0.662425      -0.005895      -0.009557      -0.008110       0.013852       0.001721      -0.001576       0.000608      -0.005504       0.010568      -0.005327       0.001476       0.003852              1.660870       1.338404       0.128493       0.034501       1.842447       0.448385       1.801758          -0.000040
          365              H      25.733508      12.329169       4.477065       0.095106       0.973106 0.73987079E+01  0.71520914E+02                                 1.645152                            1.605329      -0.838600       2.466796                    0.997454       3.614925      10.176919       0.485093       1.306182      -0.702440       0.027821      -0.007097      -0.004446       0.029054      -0.001203      -0.005437       0.002867       0.002239      -0.026487      -0.011042       0.002780       0.008261              1.659870       2.007724      -0.036093      -0.307195       1.407981       0.073839       1.563904          -0.000277
          366              H      24.235796      12.592401       4.094937       0.113488       0.891396 0.66813307E+01  0.63799449E+02                                 1.630122                            1.585575      -1.124580       2.339925                    0.993893       3.776644      11.034273       0.454580       1.411049      -0.679946      -0.030900       0.000973      -0.019186       0.036385       0.001641       0.006561       0.003812      -0.005915      -0.014807      -0.009957       0.001382       0.008575              1.657841       1.645510       0.008854       0.430800       1.386652      -0.026699       1.941362          -0.000570
          367              H      24.253321      10.566749       5.076144       0.106551       1.000398 0.73234281E+01  0.70153404E+02                                 1.642892                            1.570519      -0.623277       2.569106                    0.999775       3.422669       9.389842       0.506254       1.262999      -0.713004      -0.015089      -0.015799      -0.017912       0.028251       0.006776      -0.001101       0.001462       0.000613       0.007171      -0.008288       0.002684       0.005603              1.688217       1.343037       0.228677       0.101076       1.879486       0.459177       1.842129          -0.016286
          368              H      25.162032      11.075395       6.249648       0.109662       1.129474 0.91773935E+01  0.93709619E+02                                 1.831540                            1.800107      -1.042921       2.375811                    0.996051       3.739157      10.851271       0.453036       1.324062      -0.699417       0.022521       0.001151       0.026616       0.034884       0.005385       0.002699      -0.004269       0.018793       0.011496      -0.014052       0.004636       0.009417              1.836221       1.937758      -0.059019       0.405979       1.557122      -0.178571       2.013782          -0.017265
          369              H      23.484074      10.169582       7.842261       0.108277       0.989559 0.78686390E+01  0.77716556E+02                                 1.704069                            1.688386      -1.002647       2.395358                    0.995891       3.741058      10.860221       0.456475       1.358549      -0.691338       0.028516      -0.002737       0.022331       0.036323       0.000851       0.000708      -0.005275       0.014948       0.018300      -0.012119       0.004425       0.007693              1.707038       1.773686      -0.181887       0.273030       1.606147      -0.224531       1.741281          -0.010335
          370              H      22.285931       9.891738       6.861053       0.101066       1.040661 0.77134741E+01  0.75226746E+02                                 1.715129                            1.633360      -0.801914       2.484262                    0.997699       3.596398      10.117918       0.484216       1.297015      -0.704778      -0.018576      -0.012405      -0.019414       0.029595       0.006824       0.000095       0.007323       0.001126       0.010203      -0.010794       0.000728       0.010067              1.769236       1.523766       0.362680       0.191368       1.999921       0.408351       1.784022          -0.018190
          371              H      21.044315      11.596211       7.871845       0.102020       1.178334 0.97479886E+01  0.10035628E+03                                 1.839441                            1.821553      -0.926063       2.425542                    0.997327       3.666527      10.447114       0.466097       1.276439      -0.710718      -0.015699       0.019706      -0.023258       0.034289      -0.008276       0.005764       0.002029      -0.004097       0.008644      -0.012216       0.004027       0.008188              1.834763       1.908495      -0.257325       0.288421       1.765474      -0.196384       1.830321          -0.010902
          372              H      21.454073      10.531111       8.951666       0.095075       1.023536 0.74019451E+01  0.72093378E+02                                 1.748737                            1.637754      -1.054515       2.358902                    0.994536       3.822691      11.067672       0.462779       1.358886      -0.690382       0.001789      -0.018471       0.022238       0.028964      -0.002533      -0.001605      -0.000930      -0.005284       0.013971      -0.006296       0.001313       0.004983              1.841102       1.474947       0.317184      -0.302145       2.115094      -0.578961       1.933263          -0.014510
          373              H      21.239097      12.587903      10.625634       0.106155       1.059773 0.76279013E+01  0.74055119E+02                                 1.729027                            1.617698      -0.714635       2.527318                    0.998889       3.524103       9.835583       0.490382       1.286534      -0.707448      -0.003140      -0.023812       0.020628       0.031660       0.005233      -0.003827      -0.000985      -0.011883       0.000678      -0.009179       0.000696       0.008483              1.817908       1.509550       0.281432      -0.354661       1.871419      -0.552149       2.072756          -0.016506
          374              H      20.959839      13.496455       9.375705       0.091561       1.191338 0.94488408E+01  0.96328403E+02                                 1.826596                            1.768048      -1.132724       2.322454                    0.996146       3.743297      10.544559       0.484272       1.240625      -0.717227      -0.012513       0.010144      -0.026736       0.031214      -0.002060       0.009320       0.001169      -0.002687       0.002542      -0.010350       0.001370       0.008980              1.864462       1.910824      -0.366011       0.354939       1.872952      -0.294689       1.809609          -0.014235
          375              H      21.918403      14.858350      10.978179       0.090223       1.201004 0.93057518E+01  0.93062804E+02                                 1.742375                            1.683944      -0.711417       2.514642                    0.999511       3.413558       9.056050       0.535977       1.142707      -0.743494      -0.021320       0.019563       0.006503       0.029657      -0.003473      -0.008278      -0.001050      -0.005846      -0.016119      -0.011960       0.003834       0.008126              1.763348       1.786993      -0.302053      -0.229671       1.911389       0.189697       1.591662           0.000421
          376              H      23.098087      13.841773      11.202525       0.129084       1.072580 0.82341292E+01  0.81555729E+02                                 1.758227                            1.697146      -0.892211       2.466781                    0.997445       3.450681       9.755574       0.471430       1.311753      -0.703401       0.026422      -0.022535       0.018365       0.039284      -0.001106       0.002556      -0.008956       0.003543       0.002421      -0.009824       0.000529       0.009295              1.797604       1.762066      -0.211564       0.370578       1.725884      -0.370521       1.904864          -0.000372
          377              H      24.821805      26.584619      14.737829       0.372816       0.589632 0.39178175E+01  0.33184954E+02                                 1.281890                            1.251713      -1.791075       2.132702                    0.996149       2.902459       8.349108       0.482184       1.499673      -0.660637      -0.013448       0.009208       0.003369       0.016642       0.001083       0.002138      -0.000678       0.015702       0.030118      -0.012975       0.002343       0.010632              1.291774       1.371492      -0.225392      -0.088370       1.282737       0.085471       1.221094          -0.001057
          378              H      29.627876      24.280646      14.407473       0.097379       1.098684 0.79578263E+01  0.78281488E+02                                 1.786498                            1.662431      -0.858652       2.456302                    0.997011       3.657141      10.360960       0.478099       1.302339      -0.703479       0.022492      -0.018154      -0.010721       0.030828      -0.001456       0.002363       0.001789       0.001520      -0.034813      -0.012131       0.004615       0.007516              1.872062       2.338410      -0.634916       0.076184       1.935255      -0.068753       1.342520          -0.025799
          379              H      28.498162      25.039332      15.181591       0.092701       1.454654 0.12408618E+02  0.13467122E+03                                 2.068317                            2.016672      -1.103948       2.341764                    0.995571       3.777452      10.781683       0.459173       1.229075      -0.722908      -0.027269       0.013165       0.014551       0.033596       0.005493      -0.004609       0.006909       0.005430      -0.019328      -0.013164       0.003808       0.009356              2.064961       1.954100      -0.050323      -0.393938       1.768785       0.162005       2.471999          -0.014761
          380              H      29.880588      26.058099      12.947989       0.099113       0.950038 0.73977477E+01  0.72154873E+02                                 1.671272                            1.646308      -1.090022       2.348526                    0.994085       3.821337      11.128231       0.457073       1.373897      -0.687414       0.005066      -0.009850      -0.034116       0.035869      -0.001463      -0.003202      -0.002393      -0.006027       0.024979      -0.008333      -0.001041       0.009374              1.672264       1.731640      -0.070111      -0.333367       1.502558       0.069421       1.782594          -0.007015
          381              H      30.017868      26.588912      14.419799       0.100051       1.112283 0.83714116E+01  0.82245206E+02                                 1.710816                            1.640747      -0.635322       2.556245                    0.999797       3.408736       9.221484       0.516985       1.205913      -0.727205       0.009624       0.009530       0.024207       0.027738      -0.001194       0.006869       0.003148      -0.007618       0.009938      -0.009790       0.001832       0.007957              1.735631       1.915828       0.311373       0.371679       1.638934       0.197058       1.652130          -0.015966
          382              H      23.421462       3.747904      13.004692       0.105483       0.971125 0.70488780E+01  0.66843531E+02                                 1.608145                            1.538932      -0.599529       2.582654                    0.999811       3.375049       9.195416       0.512645       1.259941      -0.713841       0.011314       0.016570       0.019504       0.027982       0.000034       0.006122       0.001398      -0.005003      -0.003792      -0.007777       0.002655       0.005122              1.650289       1.882728       0.405346       0.255125       1.735114       0.174544       1.333024          -0.017130
          383              H      23.025265       2.829372      11.796673       0.098251       0.990793 0.79762637E+01  0.79311955E+02                                 1.721763                            1.711296      -1.184319       2.301841                    0.993982       3.912973      11.522611       0.447389       1.376836      -0.686734      -0.002395      -0.018461      -0.029692       0.035045      -0.009822       0.002223       0.003171      -0.005893       0.014761      -0.013453       0.005124       0.008329              1.715846       1.589862      -0.133655      -0.207277       1.633973       0.279130       1.923702          -0.016358
          384              H      21.700899       4.529320      11.744901       0.096212       0.981809 0.75867090E+01  0.74108015E+02                                 1.680643                            1.645474      -0.916277       2.428138                    0.996186       3.725442      10.687474       0.468527       1.338319      -0.695280       0.007676       0.011555      -0.026961       0.030320       0.001675       0.002307      -0.005516       0.002722       0.015021      -0.007513      -0.000351       0.007864              1.685502       1.533675       0.085000      -0.052731       1.817229      -0.398383       1.705603           0.000567
          385              H      21.385950       4.419295      13.275880       0.125312       0.945342 0.71623657E+01  0.68841038E+02                                 1.641740                            1.601992      -0.798129       2.510554                    0.998538       3.449127       9.758333       0.474263       1.343679      -0.695821      -0.001084       0.010665       0.038906       0.040356       0.002247       0.001010       0.009886       0.013601       0.019213      -0.014787       0.003291       0.011496              1.668097       1.467377      -0.123780      -0.140508       1.705412       0.435933       1.831503          -0.001110
          386              H      18.211851       5.078177      11.799138       0.191924       0.914841 0.66890259E+01  0.63675503E+02                                 1.655253                            1.586361      -1.125042       2.382547                    0.997275       3.349792       9.664590       0.456063       1.410822      -0.682278      -0.009663       0.004023       0.013571       0.017139       0.002469      -0.004071      -0.000410       0.005824       0.000272      -0.004289      -0.002042       0.006331              1.690171       2.014292      -0.182866      -0.426031       1.494335       0.195904       1.561887           0.000519
          387              H      18.911428       4.912305      10.403753       0.171363       0.985590 0.74161837E+01  0.70973666E+02                                 1.611931                            1.572046      -0.799890       2.511633                    0.999866       3.159089       8.547101       0.512163       1.249629      -0.717846      -0.000370      -0.000263      -0.008908       0.008919      -0.001770       0.003300       0.001554      -0.002999       0.016314      -0.006184      -0.000399       0.006583              1.614730       1.311228       0.056243       0.027587       1.401291      -0.068980       2.131672           0.000200
          388              H      19.744442       5.380984      11.646287       0.183627       0.794481 0.56428097E+01  0.52032279E+02                                 1.562428                            1.499720      -1.224037       2.335538                    0.995568       3.482387      10.239200       0.444398       1.494707      -0.665358       0.009755       0.008140       0.010926       0.016757       0.001130       0.000459      -0.000874      -0.005079      -0.009946      -0.003551      -0.000961       0.004512              1.598553       1.771980       0.378134       0.180098       1.693562       0.151906       1.330117           0.000054
          389              H      16.763482       3.349407      10.724248       0.132465       1.023130 0.76667336E+01  0.73716200E+02                                 1.621249                            1.579561      -0.853745       2.486024                    0.999559       3.193748       8.559368       0.521987       1.220377      -0.724728      -0.015630       0.034103      -0.008333       0.038428      -0.003507       0.009742      -0.006077      -0.006311      -0.039460      -0.018268       0.003341       0.014927              1.603366       1.553808      -0.142094       0.046792       1.867758      -0.058315       1.388532           0.000228
          390              H      21.021432      26.521055      10.403753       0.116766       1.007188 0.70389111E+01  0.67611805E+02                                 1.717651                            1.592582      -1.091789       2.360924                    0.997383       3.615780      10.351498       0.471911       1.351230      -0.692270      -0.034252       0.002065      -0.016594       0.038116       0.000880       0.004237      -0.001704      -0.015911      -0.022771      -0.010609      -0.001308       0.011917              1.791397       2.397863      -0.026290       0.386303       1.357294       0.025805       1.619034           0.000748
          391              H      21.742534      24.406674      11.106377       0.146934       0.893109 0.62249154E+01  0.58463472E+02                                 1.638428                            1.540654      -1.175281       2.344887                    0.996127       3.545999      10.311963       0.456086       1.429908      -0.676945      -0.024321      -0.027686      -0.007701       0.037648       0.001345       0.006889       0.000782      -0.001845      -0.027852      -0.012257       0.004485       0.007772              1.685577       1.832959       0.424071       0.078465       1.890251       0.079791       1.333520           0.000183
          392              H      23.734950      22.035007      11.308535       0.188905       0.872306 0.62707807E+01  0.57622893E+02                                 1.495628                            1.453791      -0.745282       2.558547                    0.999990       2.964097       7.892129       0.527374       1.263903      -0.714870       0.002231      -0.004263      -0.011979       0.012910       0.000914      -0.003560       0.001838      -0.000923       0.007372      -0.004541      -0.000213       0.004754              1.506781       1.301406      -0.057006      -0.140016       1.442460       0.299504       1.776477           0.000192
          393              H      22.536123      22.619314      12.129494       0.177220       1.013723 0.71910740E+01  0.68762024E+02                                 1.666270                            1.561780      -1.262430       2.297303                    0.997196       3.365861       9.309407       0.503587       1.271971      -0.709778      -0.012641       0.004607       0.000231       0.013456      -0.004548       0.002558       0.001079      -0.007521       0.006513      -0.007761       0.002939       0.004822              1.717143       2.428002      -0.058686       0.004252       1.408163      -0.023273       1.315263           0.000229
          394              H      23.751352      21.965956      12.871563       0.174771       0.906476 0.63595241E+01  0.57636756E+02                                 1.426979                            1.376950      -0.874609       2.481886                    0.999796       2.887505       7.215184       0.604489       1.118003      -0.750013       0.000693      -0.004195       0.010663       0.011480       0.003542       0.000921      -0.000557      -0.006602       0.009019      -0.006466       0.003055       0.003410              1.433473       1.364269      -0.062995       0.182970       1.379764      -0.282944       1.556386           0.000179
          395              H      25.583215      22.095123      13.588978       0.097770       1.138123 0.85487105E+01  0.83295856E+02                                 1.648830                            1.588408      -0.695215       2.528521                    0.999658       3.267281       8.422536       0.567974       1.106763      -0.753073      -0.015344      -0.013090       0.021433       0.029430      -0.000687      -0.003101      -0.007051       0.000869      -0.001121      -0.008198       0.000986       0.007212              1.660320       1.786329       0.314087      -0.113086       1.682718      -0.242261       1.511913           0.000602
          396              H      26.560768      22.274693      12.368633       0.123448       1.127742 0.88384634E+01  0.88419560E+02                                 1.769239                            1.721721      -0.735377       2.533731                    0.999359       3.381374       9.368060       0.486804       1.257709      -0.716351       0.024796      -0.009453      -0.025010       0.036465      -0.007769      -0.000147      -0.000627       0.004191       0.002614      -0.008519       0.000898       0.007621              1.774716       1.714621      -0.212719      -0.245290       1.654846       0.330669       1.954681          -0.000702
          397              H      26.754634      23.530624      14.841373       0.098166       1.537055 0.13249486E+02  0.14655183E+03                                 2.163921                            2.096794      -1.201342       2.290327                    0.994422       3.903510      11.343001       0.445010       1.244353      -0.718820      -0.016552       0.024070       0.012857       0.031916       0.007595      -0.000909       0.006779      -0.001510      -0.020931      -0.011532      -0.000701       0.012232              2.175895       2.097351      -0.132490      -0.451141       1.872462       0.260399       2.557873          -0.019702
          398              H      27.776080      22.506694      14.247225       0.103932       1.200432 0.89534587E+01  0.89233813E+02                                 1.793789                            1.689352      -0.720378       2.522877                    0.999453       3.395125       9.176502       0.514146       1.195311      -0.730613       0.021974      -0.017373      -0.004540       0.028377       0.000865       0.002675       0.002410       0.001878      -0.024932      -0.009219       0.002980       0.006238              1.852104       2.031155      -0.548278       0.181556       2.086878      -0.189112       1.438280          -0.022852
          399              H       5.770417      17.972030       8.290953       0.097939       0.995256 0.76783536E+01  0.74921317E+02                                 1.669310                            1.635212      -0.873752       2.450549                    0.997214       3.647570      10.319424       0.480682       1.305904      -0.702425       0.004810      -0.003963       0.028189       0.028870       0.000251       0.002682      -0.003472       0.010576       0.012286      -0.008391       0.001541       0.006850              1.677418       1.445563      -0.015098       0.135860       1.518281      -0.242084       2.068409          -0.000329
          400              H       5.614017      17.432097       6.824073       0.121387       0.901526 0.67859952E+01  0.64915498E+02                                 1.632379                            1.590956      -1.010449       2.399182                    0.995557       3.687691      10.710771       0.457759       1.398730      -0.682863      -0.005834      -0.023616      -0.027554       0.036756       0.005685      -0.000630       0.005440       0.006233      -0.004556      -0.009142       0.001243       0.007899              1.656545       1.396519       0.042440       0.033353       2.004194       0.404507       1.568923          -0.000648
          401              H      29.269888      18.308910       7.354122       0.107642       0.990977 0.72703501E+01  0.69324586E+02                                 1.614564                            1.551674      -0.590107       2.583780                    0.999969       3.366789       9.131607       0.517246       1.241872      -0.718019      -0.018454      -0.021137      -0.007464       0.029035       0.002665       0.005399      -0.002365      -0.001576      -0.012949      -0.008586       0.003221       0.005365              1.653236       1.884109       0.464992      -0.018249       1.803971      -0.090893       1.271629          -0.015921
          402              H      29.912734      19.609464       7.953201       0.105620       1.134649 0.92647672E+01  0.94687966E+02                                 1.824423                            1.799078      -1.000384       2.390709                    0.996480       3.745468      10.822858       0.457456       1.310077      -0.702300       0.003088       0.028891       0.018930       0.034678      -0.004036       0.007283       0.005046      -0.011930       0.010026      -0.013266       0.004034       0.009233              1.824172       1.564510      -0.051420       0.046747       2.020619       0.424132       1.887387          -0.015772
          403              H      28.531477      20.951722       6.471529       0.109077       0.970622 0.77403211E+01  0.76213068E+02                                 1.688223                            1.679595      -1.096853       2.353963                    0.994630       3.744638      10.889931       0.455150       1.366725      -0.689600       0.006498       0.023430       0.026386       0.035881      -0.005351       0.005520       0.002653      -0.015746       0.010896      -0.013483       0.005448       0.008035              1.684409       1.531882      -0.143595      -0.091720       1.754481       0.298412       1.766864          -0.012644
          404              H      27.963069      19.844183       5.517441       0.102202       1.055140 0.78506023E+01  0.76790463E+02                                 1.722452                            1.641672      -0.787752       2.491230                    0.997975       3.572075      10.016668       0.486408       1.287362      -0.707122      -0.014443      -0.022603      -0.011829       0.029315       0.007374       0.004767      -0.002493      -0.005399      -0.012694      -0.010383       0.000376       0.010007              1.774168       2.144372       0.460202       0.113742       1.815714       0.013141       1.362419          -0.021918
          405              H      29.207896      20.798150       3.695551       0.103382       1.192100 0.99078251E+01  0.10243953E+03                                 1.855243                            1.837621      -0.934343       2.420867                    0.997342       3.684997      10.529677       0.463502       1.278100      -0.710334       0.017796      -0.022780      -0.018162       0.034140       0.002726      -0.007842       0.004854      -0.009668      -0.004385      -0.012279       0.004043       0.008235              1.850333       1.683765      -0.164557      -0.212487       1.894266       0.336928       1.972968          -0.011984
          406              H      28.186145      21.846484       4.272442       0.092509       1.026516 0.73883327E+01  0.71930357E+02                                 1.751060                            1.635139      -1.096944       2.342040                    0.994621       3.843038      11.125576       0.463603       1.357045      -0.690590      -0.017339       0.021207       0.003819       0.027658      -0.002137      -0.002342      -0.000649      -0.008028      -0.009641      -0.005510      -0.000644       0.006154              1.846097       2.384504      -0.598120       0.172207       1.773564      -0.169567       1.380224          -0.015602
          407              H      29.891038      23.570794       3.370126       0.110278       1.035966 0.74336033E+01  0.71877843E+02                                 1.718565                            1.609238      -0.819170       2.483038                    0.997641       3.529035       9.907190       0.484884       1.306389      -0.703047      -0.025540       0.018946       0.001259       0.031825      -0.002172       0.001869      -0.005107       0.007507      -0.019222      -0.009383       0.001068       0.008315              1.803672       2.073848      -0.600403       0.224863       1.919167      -0.232857       1.418000          -0.017364
          408              H      30.801773      22.353611       2.965809       0.092904       1.189289 0.94717734E+01  0.96744207E+02                                 1.833768                            1.778018      -1.047448       2.360748                    0.996871       3.758713      10.642263       0.479115       1.251620      -0.714734       0.009730      -0.026749      -0.011611       0.030741       0.002697      -0.004710       0.006695      -0.004340      -0.003373      -0.009741       0.001908       0.007833              1.867222       1.724341      -0.234201      -0.320369       1.860496       0.420403       2.016828          -0.015052
          409              H       6.517733      24.162543       3.384918       0.086328       1.216362 0.95168211E+01  0.95787689E+02                                 1.762777                            1.707676      -0.687238       2.522573                    0.999574       3.451472       9.210896       0.529588       1.149080      -0.741850       0.011805       0.006241      -0.025638       0.028907      -0.001948      -0.002824      -0.007949       0.011768       0.011382      -0.012386       0.003891       0.008496              1.775944       1.720374       0.093241      -0.260348       1.602300      -0.285523       2.005157           0.000516
          410              H      31.541045      24.409076       4.782768       0.129375       1.057225 0.81221361E+01  0.80366426E+02                                 1.755115                            1.695922      -0.938505       2.445574                    0.996840       3.494249       9.952450       0.466153       1.327923      -0.699549      -0.016460       0.019667       0.030930       0.040179      -0.008034       0.000644       0.006248      -0.001774       0.007076      -0.011009       0.001255       0.009755              1.790351       1.670629      -0.304437      -0.189979       1.904142       0.420473       1.796283          -0.000301
          411              H       9.571334      24.115985       3.786769       0.182376       0.909398 0.63552717E+01  0.57863135E+02                                 1.461032                            1.402279      -0.742477       2.550903                    0.999994       2.884466       7.337255       0.579792       1.160289      -0.739558       0.006973      -0.002646      -0.011678       0.013856       0.000253      -0.004333       0.001782       0.000307       0.006149      -0.004480      -0.000945       0.005424              1.491388       1.471616      -0.092462      -0.380727       1.267332       0.123497       1.735217           0.000235
          412              H       9.557354      24.597780       5.278302       0.183163       0.985010 0.71047831E+01  0.66748011E+02                                 1.563285                            1.501291      -0.898725       2.481390                    0.999423       3.001451       7.844397       0.548035       1.189626      -0.732396       0.004566       0.006217       0.012774       0.014922       0.005289       0.004662      -0.000753      -0.001192       0.006224      -0.008015       0.001624       0.006391              1.578502       1.529570       0.118896       0.342384       1.407147       0.195065       1.798789           0.000424
          413              H       8.393802      25.004878       4.314353       0.182774       0.985581 0.71280524E+01  0.66970556E+02                                 1.558598                            1.499174      -0.944096       2.461270                    0.999253       3.004128       7.832190       0.551352       1.182400      -0.734069      -0.011128       0.009912       0.001763       0.015007      -0.000974      -0.001370      -0.004235      -0.002240      -0.020340      -0.008434       0.002444       0.005990              1.573001       1.671072      -0.350045       0.116284       1.721610      -0.129069       1.326321           0.000097
          414              H      10.923051      22.717249       5.588936       0.131760       0.996895 0.71657925E+01  0.67475856E+02                                 1.566568                            1.505068      -0.819653       2.499413                    0.999761       3.106010       8.131163       0.548710       1.185438      -0.732926       0.025299       0.026753      -0.010464       0.038279       0.007327       0.000312      -0.009063       0.005689      -0.034646      -0.016423       0.001749       0.014674              1.570599       1.637878       0.249946      -0.075174       1.679672      -0.144149       1.394246           0.000348
          415              H      11.919211      20.841220       6.634242       0.113061       1.040508 0.69991248E+01  0.66428377E+02                                 1.698953                            1.546068      -0.785436       2.508353                    0.999686       3.353957       9.220542       0.503909       1.280691      -0.709069       0.036637       0.001030       0.008615       0.037651       0.005284       0.003442      -0.008267       0.007446      -0.032601      -0.016153       0.004221       0.011931              1.818398       2.633369      -0.050936       0.245271       1.321164       0.015467       1.500660          -0.000145
          416              H      10.648388      19.071561       7.193875       0.127819       1.054924 0.78211665E+01  0.76790741E+02                                 1.746536                            1.663756      -1.105822       2.362568                    0.996993       3.547322      10.120135       0.470034       1.327209      -0.698464       0.018556      -0.026046       0.014582       0.035147      -0.006630       0.003391      -0.004967      -0.000274      -0.047606      -0.017038       0.001359       0.015679              1.760355       1.773752      -0.171697       0.136525       1.907565      -0.276358       1.599749           0.000125
          417              H       8.016617      16.774786       7.107588       0.191331       0.800905 0.57793256E+01  0.53636674E+02                                 1.574118                            1.520773      -1.249061       2.327001                    0.994378       3.486791      10.301735       0.439783       1.500663      -0.664373      -0.006551      -0.012076      -0.013159       0.019024      -0.000895       0.004040       0.003649      -0.005822      -0.002506      -0.006735       0.001041       0.005694              1.601261       1.459138       0.297169       0.181187       1.871832       0.287822       1.472814          -0.000049
          418              H       8.257376      17.449935       8.505438       0.178154       0.854706 0.63528672E+01  0.60011727E+02                                 1.602206                            1.561689      -1.172328       2.345483                    0.996243       3.529802      10.318359       0.450390       1.439629      -0.675323      -0.000726       0.002065       0.013278       0.013458      -0.005919      -0.001925       0.000961      -0.002921       0.017359      -0.009048       0.002178       0.006870              1.618240       1.336673       0.035819      -0.119680       1.414797      -0.125756       2.103250           0.000548
          419              H       9.392945      17.451816       7.423152       0.173650       1.010530 0.76625970E+01  0.75252445E+02                                 1.748880                            1.684220      -1.119418       2.375005                    0.996685       3.463881      10.058126       0.449271       1.388203      -0.686965       0.013292       0.000283      -0.004954       0.014187      -0.001269      -0.003373      -0.003380       0.008021      -0.023418      -0.009812       0.001166       0.008646              1.764290       2.278275       0.079643      -0.126156       1.565651      -0.041479       1.448945           0.000423
          420              H      31.239376      19.593593      12.045673       0.111566       1.176568 0.89909722E+01  0.90246747E+02                                 1.809211                            1.726612      -0.740001       2.517427                    0.999275       3.453025       9.553504       0.490758       1.243409      -0.719071      -0.001799      -0.028419       0.008486       0.029714       0.004577      -0.004111       0.000902      -0.010683       0.006011      -0.009544       0.003396       0.006148              1.847179       1.489341       0.276964      -0.070942       2.485243      -0.206900       1.566952          -0.017278
          421              H      30.789465      21.006594      11.523020       0.113584       1.088759 0.86448525E+01  0.86580849E+02                                 1.762195                            1.728534      -0.891263       2.451894                    0.997591       3.558913      10.082881       0.471859       1.296074      -0.706262      -0.019851       0.026020      -0.014484       0.035790      -0.009951      -0.000166       0.000313      -0.001237       0.014922      -0.012458       0.004929       0.007529              1.766493       1.975898      -0.404636       0.199129       1.745019      -0.115432       1.578562          -0.013883
          422              H       7.605158      19.869971      11.025020       0.108726       0.976416 0.77751211E+01  0.76926973E+02                                 1.714270                            1.697665      -1.205224       2.299079                    0.993255       3.878805      11.445525       0.445355       1.390043      -0.684142       0.027382      -0.009019       0.018249       0.034119      -0.000869       0.000483      -0.007505       0.009312      -0.007551      -0.010481       0.004074       0.006406              1.712600       1.882619      -0.303324       0.189004       1.724454      -0.155658       1.530728          -0.018340
          423              H       6.449507      19.975280       9.959991       0.117184       0.905924 0.65333618E+01  0.61259368E+02                                 1.580361                            1.517483      -0.678718       2.556615                    0.999230       3.407349       9.466151       0.494229       1.321729      -0.699940      -0.017596      -0.004088      -0.025799       0.031495       0.005167       0.002995       0.002413       0.004422       0.016907      -0.008449       0.000142       0.008307              1.618313       1.415934       0.200914       0.305454       1.495427       0.366928       1.943577          -0.023078
          424              H       8.198598      21.307679       8.697735       0.107677       0.958233 0.70721523E+01  0.68627243E+02                                 1.718378                            1.636386      -1.243079       2.277064                    0.992580       3.944269      11.688920       0.444539       1.419879      -0.677608      -0.014084      -0.009325      -0.023967       0.029321       0.007984      -0.001206      -0.000018      -0.004302       0.012084      -0.010345       0.003858       0.006487              1.785299       1.450812       0.124854       0.216802       1.597579       0.442100       2.307508          -0.017146
          425              H       9.140610      21.224679       9.952595       0.109638       0.950397 0.75127635E+01  0.73766857E+02                                 1.689344                            1.673245      -1.191591       2.304081                    0.993777       3.871577      11.416491       0.446369       1.397497      -0.682573       0.022070      -0.015460       0.021156       0.034259       0.001151       0.005226      -0.008270       0.010971      -0.015596      -0.013437       0.003256       0.010180              1.699694       1.904597      -0.238862       0.286724       1.612611      -0.164950       1.581874          -0.018063
          426              H       9.734364      23.192580       8.875240       0.089071       1.088602 0.86264454E+01  0.86439898E+02                                 1.754936                            1.718739      -0.927862       2.415254                    0.997354       3.745423      10.649902       0.475998       1.284160      -0.707162       0.024901      -0.003897      -0.003856       0.025497       0.002932      -0.000484       0.004527       0.009551      -0.011976      -0.008312       0.000653       0.007659              1.761546       2.120166      -0.035332      -0.235417       1.533872       0.123728       1.630599           0.000008
          427              H       8.231670      23.626423       8.712527       0.128377       0.915494 0.69024935E+01  0.66335238E+02                                 1.653362                            1.607902      -1.055011       2.384089                    0.995253       3.674082      10.708389       0.453757       1.404574      -0.681907      -0.032225       0.013308      -0.016184       0.038438      -0.003928       0.007914       0.003640       0.000297       0.009731      -0.010593       0.001414       0.009179              1.682680       1.800883      -0.228174       0.436517       1.532313      -0.137599       1.714844          -0.000683
          428              H      10.430502      25.279294       8.936873       0.183393       0.915648 0.65326895E+01  0.60396457E+02                                 1.521233                            1.464667      -0.802226       2.528204                    0.999935       2.966005       7.814984       0.537985       1.231450      -0.722516       0.000176      -0.007925      -0.010804       0.013400       0.001441      -0.004203       0.000301       0.000403       0.006247      -0.004410      -0.000718       0.005128              1.538308       1.291571      -0.039789      -0.070585       1.626106       0.397701       1.697247           0.000140
          429              H      11.078748      26.142546      10.075863       0.172486       0.897652 0.62643478E+01  0.57743828E+02                                 1.532810                            1.455695      -0.932921       2.455317                    0.999148       3.153446       8.502752       0.523818       1.268517      -0.711809       0.012644       0.002161       0.004371       0.013552       0.001857       0.000697       0.000258       0.011891       0.002886      -0.006712       0.000856       0.005856              1.573211       1.963316       0.283251       0.303704       1.396361       0.142077       1.359955           0.000006
          430              H       9.707299      26.572435       9.454596       0.185394       0.919072 0.66144542E+01  0.62381166E+02                                 1.616893                            1.543873      -0.975753       2.444164                    0.998897       3.265935       9.181102       0.480603       1.351327      -0.694180      -0.009312       0.007421      -0.006771       0.013698      -0.000417      -0.001815      -0.005948       0.000103      -0.005976      -0.007006       0.001263       0.005743              1.652995       1.655485      -0.484148       0.137713       1.980120      -0.140845       1.323379           0.000504
          431              H       4.892831       2.261671      12.035811       0.134904       0.867528 0.62572706E+01  0.58588263E+02                                 1.580512                            1.525434      -1.048282       2.398645                    0.997263       3.490416       9.991922       0.469080       1.394547      -0.684164       0.015590       0.028743      -0.017970       0.037311       0.007836      -0.001474      -0.003241      -0.009863       0.016427      -0.012001       0.002414       0.009588              1.584328       1.577682       0.244863      -0.201207       1.656099      -0.193790       1.519202           0.000353
          432              H       4.771248       2.684156      14.269413       0.111141       0.949823 0.66020310E+01  0.63106554E+02                                 1.719714                            1.592567      -1.301125       2.263490                    0.993712       3.842126      11.379210       0.444795       1.440620      -0.673726       0.020495       0.029416       0.014569       0.038698       0.006208      -0.004082       0.000907      -0.009892       0.015404      -0.011504       0.004750       0.006754              1.815271       1.683398       0.441047       0.218217       2.203479       0.376469       1.558937           0.000671
          433              H       9.183229      26.473951      15.719036       0.134655       1.012065 0.73884463E+01  0.71631862E+02                                 1.703827                            1.619864      -1.147980       2.344065                    0.996649       3.557292      10.137587       0.474370       1.331789      -0.696746       0.002870       0.013064       0.033393       0.035972       0.005377      -0.003287       0.000977       0.001936       0.020004      -0.009318       0.001524       0.007794              1.717903       1.401243       0.050643      -0.034761       1.666796       0.205300       2.085670           0.000232
          434              H      32.851403      24.567106      16.978827       0.178005       0.924131 0.66104301E+01  0.60328827E+02                                 1.431915                            1.395603      -0.808441       2.512501                    0.999952       2.860323       7.108731       0.607415       1.104906      -0.754274      -0.009662       0.003538       0.003037       0.010728      -0.002829       0.000426       0.001749       0.006628      -0.002157      -0.004786       0.000060       0.004725              1.426794       1.715515      -0.142299      -0.208722       1.252146       0.065160       1.312721           0.000179
          435              H      34.342873      25.021906      16.821045       0.177289       0.941362 0.66083834E+01  0.61129138E+02                                 1.528088                            1.455597      -0.929628       2.463323                    0.999496       3.004767       7.858889       0.550725       1.202314      -0.728559       0.012744       0.010779       0.002356       0.016856       0.003947       0.001443       0.001263       0.002086      -0.002761      -0.003629      -0.001518       0.005147              1.543060       1.543174       0.397458       0.073260       1.724358       0.018438       1.361650           0.000247
          436              H      34.003745      23.506078      17.042926       0.192042       0.948945 0.67802761E+01  0.62830963E+02                                 1.517857                            1.461612      -0.803244       2.532835                    0.999962       2.889571       7.450566       0.559412       1.181539      -0.735143       0.006278      -0.012369       0.003023       0.014197      -0.000510       0.001253       0.000182      -0.006673       0.002902      -0.004170       0.001274       0.002896              1.536486       1.312024      -0.183696       0.142624       1.834303      -0.324506       1.463131           0.000304
          437              H      32.691813      21.574154      15.543996       0.130628       1.063469 0.80881012E+01  0.79137982E+02                                 1.706582                            1.650518      -0.676792       2.571553                    0.999751       3.257430       8.925095       0.495612       1.263064      -0.715591       0.021910      -0.035017       0.006328       0.041789      -0.001678       0.002719      -0.006775      -0.003917      -0.028414      -0.012203       0.002159       0.010044              1.734714       1.672913      -0.315130       0.254679       1.937437      -0.314818       1.593794          -0.000380
          438              H      31.536455      22.612230      15.778204       0.098796       1.259694 0.99037368E+01  0.10086123E+03                                 1.830986                            1.764910      -0.695209       2.531832                    0.999571       3.401771       9.185570       0.509922       1.179444      -0.735705      -0.022341       0.010076       0.015457       0.028975       0.003821      -0.008378       0.003577      -0.001494      -0.009088      -0.011653       0.004045       0.007608              1.831760       1.878011      -0.197138      -0.336793       1.701067       0.234932       1.916202           0.000229
          439              H      30.618150      22.139050      13.800998       0.102685       1.049848 0.78927097E+01  0.77683604E+02                                 1.749108                            1.669843      -0.922720       2.427793                    0.996697       3.673017      10.497695       0.469728       1.324819      -0.698654      -0.013791       0.022271      -0.016078       0.030736      -0.007208       0.009612       0.000082      -0.001232       0.006078      -0.012416       0.000533       0.011883              1.800813       2.010567      -0.530342       0.221162       1.881675      -0.169409       1.510197          -0.017538
          440              H      30.884343      20.768166      14.525809       0.132902       1.116447 0.83132957E+01  0.82248611E+02                                 1.788325                            1.691321      -0.771727       2.522828                    0.999143       3.371698       9.418675       0.479778       1.290358      -0.708775      -0.003002      -0.031610       0.014222       0.034792       0.003311       0.001813       0.002061      -0.011936       0.011083      -0.008799       0.001894       0.006906              1.840555       1.586370       0.332477      -0.168483       2.284015      -0.407146       1.651280          -0.017138
          441              H      19.085067      19.589593      14.045067       0.181804       0.948885 0.67595489E+01  0.62530988E+02                                 1.504772                            1.447534      -0.916699       2.473812                    0.999488       2.949914       7.575842       0.569584       1.162441      -0.738852       0.006489      -0.005032      -0.011093       0.013802      -0.004624       0.000171       0.001417       0.007307       0.001272      -0.006374       0.000651       0.005723              1.522286       1.463522      -0.228425      -0.186892       1.530820       0.290447       1.572515           0.000092
          442              H      18.469849      19.808519      15.470036       0.180050       0.901609 0.62536274E+01  0.56607961E+02                                 1.439965                            1.380341      -0.765227       2.538039                    0.999969       2.878023       7.257386       0.592228       1.142541      -0.743734      -0.002695      -0.007442       0.011352       0.013839       0.000011      -0.000915      -0.004712       0.002608       0.010327      -0.005541      -0.000486       0.006027              1.473182       1.230290       0.027853      -0.087303       1.346808      -0.304353       1.842448           0.000325
          443              H      19.115718      21.010840      14.700849       0.191748       0.977398 0.70593975E+01  0.66149151E+02                                 1.551259                            1.493747      -0.910581       2.482069                    0.999374       2.955664       7.689477       0.551483       1.185271      -0.733802       0.008547       0.013176      -0.002763       0.015947       0.001619       0.005519       0.001368      -0.003372      -0.021873      -0.009887       0.002859       0.007029              1.565130       1.555178       0.354403       0.016883       1.826649       0.052060       1.313565           0.000583
          444              H      17.475471      21.909862      16.362491       0.133387       1.009248 0.72060764E+01  0.68074820E+02                                 1.594083                            1.520399      -0.813179       2.505181                    0.999758       3.111911       8.208710       0.538978       1.202950      -0.728909       0.029344      -0.003243       0.022002       0.036819      -0.006899       0.009461       0.005999       0.013510       0.011906      -0.016218       0.002342       0.013877              1.607968       1.787844      -0.146577       0.305376       1.399575      -0.022597       1.636486           0.000308
          445              H      15.954218      23.368213      17.220431       0.109233       1.036955 0.69395183E+01  0.65845505E+02                                 1.707325                            1.547523      -0.783789       2.508698                    0.999572       3.393196       9.384587       0.498808       1.294125      -0.705894       0.010573       0.016796       0.032453       0.038041      -0.006963       0.008902       0.008533       0.006535       0.008289      -0.016620       0.005182       0.011438              1.835457       1.343624       0.088540       0.176453       1.718445       0.520699       2.444302          -0.000144
          446              H      14.032097      23.867327      16.115956       0.134312       1.094482 0.80723898E+01  0.79698973E+02                                 1.772634                            1.676712      -1.194331       2.324765                    0.995923       3.536569      10.040254       0.475017       1.306008      -0.702929      -0.023231       0.022469       0.016906       0.036474      -0.004461      -0.000699       0.008469       0.017476       0.016540      -0.015686       0.005249       0.010437              1.795943       1.764322      -0.362617      -0.084121       1.902628       0.280060       1.720881           0.000142
          447              H      12.314647      24.593718      14.419799       0.182088       0.910920 0.66939227E+01  0.64091557E+02                                 1.670161                            1.599816      -1.329731       2.265814                    0.996567       3.625785      10.684748       0.446165       1.433806      -0.675734       0.003241       0.012127       0.002056       0.012720       0.000424      -0.003422      -0.002787       0.000634      -0.015901      -0.007189       0.002157       0.005033              1.704722       1.499338       0.207236       0.099753       2.234862       0.231366       1.379964           0.000415
          448              H      11.739305      23.256746      15.001621       0.195404       0.914835 0.69234573E+01  0.65991850E+02                                 1.617402                            1.587141      -0.921516       2.482180                    0.999172       3.184177       8.975258       0.470977       1.364392      -0.693070      -0.007292      -0.007586       0.010534       0.014890      -0.001715      -0.002845       0.000408       0.005068       0.007971      -0.004423      -0.000661       0.005084              1.610816       1.484601       0.109228      -0.160270       1.534097      -0.321590       1.813748           0.000951
          449              H      11.331900      23.721893      13.561860       0.171801       0.836645 0.60723244E+01  0.57172079E+02                                 1.625835                            1.561710      -1.426187       2.230783                    0.992488       3.695949      11.071091       0.431917       1.506180      -0.662428      -0.010762      -0.003614      -0.007936       0.013852      -0.002876       0.000552       0.001903       0.006312       0.002574      -0.005329       0.001476       0.003853              1.660887       1.956613      -0.082479       0.442392       1.344140       0.023273       1.681910          -0.000041
          450              H      12.135208      23.640993      11.318396       0.095112       0.973069 0.73983218E+01  0.71516034E+02                                 1.645093                            1.605275      -0.838510       2.466844                    0.997455       3.614782      10.176335       0.485109       1.306162      -0.702445       0.000613       0.028384      -0.006178       0.029055      -0.002241       0.004670      -0.001261      -0.016475       0.005650      -0.011042       0.002782       0.008260              1.659805       1.472851      -0.187865       0.044725       2.119769       0.010348       1.386797          -0.000277
          451              H      11.485011      22.252402      11.646287       0.113488       0.891376 0.66811223E+01  0.63796804E+02                                 1.630084                            1.585541      -1.124492       2.339970                    0.993894       3.776532      11.033800       0.454590       1.411032      -0.679950      -0.025045      -0.026021       0.004420       0.036385       0.006686       0.005365      -0.000773       0.003313       0.011203      -0.009957       0.001383       0.008575              1.657797       2.083505       0.326381      -0.135617       1.475711      -0.040166       1.414176          -0.000573
          452              H      12.073556      22.137452       9.476784       0.106652       1.000096 0.73206883E+01  0.70121113E+02                                 1.642629                            1.570281      -0.623484       2.569094                    0.999775       3.422026       9.387898       0.506262       1.263090      -0.712986      -0.023302      -0.010198      -0.012327       0.028265      -0.000666       0.002174       0.006536       0.003436      -0.005682      -0.008280       0.002686       0.005594              1.687943       2.034294      -0.015494       0.470600       1.314576       0.105553       1.714958          -0.016302
          453              H      13.489174      22.749348       9.765229       0.109716       1.129237 0.91749061E+01  0.93677660E+02                                 1.831286                            1.799868      -1.042722       2.375944                    0.996055       3.738557      10.849070       0.453065       1.324070      -0.699418       0.030683       0.016166      -0.003683       0.034877       0.004490      -0.005454       0.006157      -0.002003      -0.027892      -0.014043       0.004628       0.009415              1.835956       2.102289       0.351342      -0.270788       1.770372      -0.073462       1.635206          -0.017293
          454              H      14.487998      20.803558       8.586795       0.108349       0.989253 0.78654540E+01  0.77676837E+02                                 1.703708                            1.688041      -1.002275       2.395591                    0.995897       3.740145      10.856811       0.456525       1.358544      -0.691342       0.027216       0.023078      -0.006751       0.036316       0.000924      -0.007534       0.002418       0.000065      -0.024303      -0.012111       0.004418       0.007693              1.706666       1.763691       0.237788      -0.278303       1.666382      -0.171006       1.689925          -0.010360
          455              H      13.233755      19.858497       8.490646       0.101211       1.040175 0.77089640E+01  0.75172179E+02                                 1.714664                            1.632941      -0.801943       2.484365                    0.997703       3.595288      10.114264       0.484249       1.297109      -0.704761      -0.024914      -0.013426      -0.008733       0.029618      -0.000290       0.007176       0.005250       0.007412      -0.014017      -0.010796       0.000725       0.010071              1.768746       2.024487       0.140411       0.480540       1.434390       0.221622       1.847361          -0.018213
          456              H      14.230138      18.360590       9.984645       0.102054       1.178124 0.97457088E+01  0.10032659E+03                                 1.839208                            1.821332      -0.925857       2.425666                    0.997329       3.666064      10.445352       0.466131       1.276427      -0.710722      -0.022314      -0.011065       0.023565       0.034288       0.002271      -0.000563      -0.009283       0.009924      -0.000125      -0.012217       0.004026       0.008191              1.834523       1.867456       0.246391      -0.257469       1.799032      -0.254634       1.837083          -0.010922
          457              H      15.168842      18.568673       8.742111       0.095144       1.023298 0.73998607E+01  0.72068175E+02                                 1.748497                            1.637551      -1.054473       2.358974                    0.994537       3.822119      11.065726       0.462795       1.358931      -0.690375       0.018464      -0.002345      -0.022197       0.028968      -0.003802      -0.002083      -0.001782       0.006518       0.002347      -0.006290       0.001308       0.004982              1.840827       1.617706      -0.272146      -0.415586       1.590393       0.469516       2.314383          -0.014530
          458              H      17.089682      17.914483      10.462922       0.106184       1.059668 0.76269920E+01  0.74044187E+02                                 1.728928                            1.617614      -0.714644       2.527336                    0.998889       3.523898       9.834916       0.490389       1.286553      -0.707444       0.014912      -0.006591      -0.027142       0.031662      -0.003864       0.001357       0.005680       0.003095       0.017976      -0.009181       0.000700       0.008481              1.817794       1.724431      -0.346546      -0.463218       1.655033       0.453998       2.073918          -0.016521
          459              H      15.988956      17.876778      11.582188       0.091583       1.191242 0.94478872E+01  0.96316167E+02                                 1.826497                            1.767959      -1.132683       2.322487                    0.996146       3.743086      10.543797       0.484285       1.240626      -0.717228      -0.026615      -0.006822       0.014808       0.031212       0.007293       0.000260      -0.003864       0.010291       0.001504      -0.010351       0.001369       0.008982              1.864352       1.838447       0.299327      -0.351126       1.779197      -0.355407       1.975412          -0.014250
          460              H      17.977360      18.410424      12.632425       0.090218       1.201041 0.93061092E+01  0.93067229E+02                                 1.742405                            1.683972      -0.711452       2.514620                    0.999511       3.413615       9.056229       0.535975       1.142701      -0.743496       0.004988      -0.022978       0.018070       0.029654      -0.006809       0.000521      -0.002087      -0.012188       0.016874      -0.011958       0.003834       0.008124              1.763377       1.554660      -0.227959       0.172044       1.901838      -0.300929       1.833634           0.000423
          461              H      18.273466      19.552947      11.592049       0.129085       1.072581 0.82341347E+01  0.81555814E+02                                 1.758230                            1.697149      -0.892227       2.466776                    0.997445       3.450674       9.755563       0.471429       1.311756      -0.703400       0.019472       0.022695      -0.025477       0.039285       0.002914      -0.009022       0.000450      -0.001481       0.003305      -0.009823       0.000531       0.009292              1.797604       1.907422       0.293469      -0.429439       1.622097      -0.184929       1.863294          -0.000375
          462              H      24.288853      19.961570      23.487336       0.372769       0.590489 0.39255171E+01  0.33267099E+02                                 1.283097                            1.252890      -1.793564       2.131343                    0.996125       2.905763       8.361235       0.481978       1.499549      -0.660639       0.001848      -0.014191       0.008488       0.016639       0.000784      -0.004371       0.001681       0.007514      -0.035490      -0.012900       0.002349       0.010551              1.292998       1.205560      -0.090070       0.043403       1.421880      -0.220905       1.251555          -0.000987
          463              H      24.624936      24.812777      21.280853       0.097695       1.098357 0.79554165E+01  0.78254697E+02                                 1.786400                            1.662382      -0.860746       2.455535                    0.997001       3.656512      10.360202       0.478001       1.302656      -0.703411      -0.008526       0.025085      -0.015911       0.030905       0.005555       0.004103      -0.002879      -0.013549       0.011519      -0.012150       0.004586       0.007564              1.871926       1.368937       0.179326      -0.100702       2.306527      -0.631462       1.940314          -0.025840
          464              H      25.252362      23.512915      21.887328       0.093378       1.449237 0.12348531E+02  0.13384758E+03                                 2.062777                            2.011481      -1.028924       2.375615                    0.996375       3.768911      10.748063       0.459900       1.228705      -0.723011       0.010506      -0.030227       0.010358       0.033636      -0.001238       0.008867       0.004377      -0.011504      -0.006750      -0.013124       0.003914       0.009210              2.059403       2.302683      -0.475001       0.030648       2.145612       0.015063       1.729914          -0.015470
          465              H      23.593353      25.304825      23.292574       0.100033       0.948069 0.73788054E+01  0.71930367E+02                                 1.669619                            1.644746      -1.091524       2.348378                    0.994083       3.817166      11.116227       0.457022       1.374811      -0.687239      -0.033470       0.012770      -0.003478       0.035992      -0.006223      -0.004022       0.000193       0.010260      -0.000087      -0.008367      -0.001178       0.009545              1.670581       1.646983      -0.321291       0.012885       1.879100      -0.011897       1.485661          -0.007392
          466              H      25.129132      25.098725      23.548970       0.100210       1.111567 0.83644121E+01  0.82155960E+02                                 1.709812                            1.639852      -0.634638       2.556615                    0.999801       3.407028       9.214507       0.517246       1.205606      -0.727281       0.027001       0.003820       0.004953       0.027716       0.003810       0.002129      -0.002943       0.014479       0.003171      -0.009768       0.001817       0.007950              1.734571       1.911160       0.422108       0.229878       1.724033       0.193017       1.568520          -0.016022
          467              H      18.296304      19.879308       1.338682       0.105504       0.971150 0.70488953E+01  0.66840932E+02                                 1.607885                            1.538710      -0.599177       2.582767                    0.999814       3.374497       9.192462       0.512815       1.259575      -0.713923       0.024053       0.006144       0.012812       0.027936       0.005170       0.001810      -0.001488       0.006280       0.007474      -0.007762       0.002639       0.005123              1.650001       1.570110       0.394536       0.306352       1.720186       0.292219       1.659707          -0.017153
          468              H      16.888299      19.791115       0.653316       0.099127       0.987976 0.79472800E+01  0.78956976E+02                                 1.719137                            1.708741      -1.183836       2.302749                    0.993984       3.906116      11.499987       0.447475       1.377733      -0.686578      -0.032379       0.004910      -0.012725       0.035135      -0.002073      -0.000099      -0.010320       0.010551      -0.001504      -0.013477       0.005122       0.008355              1.713221       1.891911      -0.296166       0.183252       1.705707      -0.137560       1.542046          -0.016648
          469              H      16.846224      18.442897       2.334681       0.096393       0.980954 0.75781912E+01  0.74003168E+02                                 1.679655                            1.644554      -0.915350       2.428741                    0.996199       3.723052      10.678652       0.468662       1.338326      -0.695288      -0.022204       0.012879       0.016233       0.030371       0.001461      -0.006295       0.002671       0.005752      -0.004857      -0.007494      -0.000377       0.007871              1.684489       1.549617      -0.040305      -0.323159       1.550143       0.168374       1.953708           0.000569
          470              H      18.226304      17.808341       1.950087       0.125260       0.945538 0.71640273E+01  0.68858934E+02                                 1.641768                            1.602016      -0.797724       2.510682                    0.998543       3.449039       9.757263       0.474346       1.343408      -0.695877       0.038943      -0.009931       0.003474       0.040340      -0.000001       0.006597       0.000577       0.006439      -0.038902      -0.014764       0.003279       0.011486              1.668121       1.888294      -0.255588       0.354477       1.561347      -0.178851       1.554723          -0.001141
          471              H      16.226303      15.005981       2.864730       0.191887       0.914999 0.66904032E+01  0.63691055E+02                                 1.655346                            1.586445      -1.125017       2.382507                    0.997278       3.349977       9.664894       0.456091       1.410681      -0.682304       0.011584      -0.012514       0.001519       0.017120      -0.002568      -0.000204       0.003284      -0.005781      -0.008135      -0.004287      -0.002041       0.006328              1.690268       1.453737      -0.325459       0.144278       2.190026      -0.138139       1.427040           0.000522
          472              H      15.012460      15.997309       2.953483       0.171535       0.984919 0.74098117E+01  0.70898693E+02                                 1.611365                            1.571512      -0.799570       2.511977                    0.999865       3.157753       8.543133       0.512172       1.249855      -0.717801      -0.008715       0.001592       0.001351       0.008962       0.000506      -0.000259      -0.002335       0.011557      -0.004669      -0.006188      -0.000407       0.006596              1.614162       2.061160      -0.132203      -0.178181       1.332258       0.091824       1.449068           0.000199
          473              H      16.470592      16.522000       3.190156       0.183611       0.794502 0.56429359E+01  0.52033184E+02                                 1.562392                            1.499686      -1.223785       2.335639                    0.995571       3.482259      10.238446       0.444431       1.494607      -0.665377       0.014041       0.006828       0.006039       0.016740       0.001125       0.000738       0.000885      -0.001704       0.012773      -0.003550      -0.000957       0.004507              1.598515       1.519577       0.302386       0.276239       1.648230       0.285597       1.627738           0.000053
          474              H      14.571565      13.894840       1.358405       0.132479       1.022926 0.76646792E+01  0.73691082E+02                                 1.621007                            1.579330      -0.853262       2.486260                    0.999562       3.193303       8.557702       0.522038       1.220346      -0.724736      -0.005473      -0.014765       0.035047       0.038422       0.011922      -0.002725      -0.004725      -0.008555       0.033428      -0.018246       0.003325       0.014921              1.603126       1.400263       0.054978      -0.002826       1.536537      -0.151281       1.872578           0.000226
          475              H      19.282324      17.196153      24.207217       0.116773       1.007026 0.70374855E+01  0.67594260E+02                                 1.717443                            1.592406      -1.091362       2.361149                    0.997386       3.615259      10.349497       0.471946       1.351206      -0.692277      -0.023149      -0.029864       0.005032       0.038119       0.004636       0.001821      -0.000315       0.000660       0.035104      -0.010596      -0.001298       0.011894              1.791163       1.818455       0.505899      -0.042871       2.198524      -0.088323       1.356510           0.000755
          476              H      19.742961      17.831386      22.000733       0.146905       0.893139 0.62251784E+01  0.58466263E+02                                 1.638431                            1.540661      -1.175102       2.344951                    0.996128       3.546033      10.311920       0.456099       1.429860      -0.676954      -0.017646      -0.020930      -0.025840       0.037645       0.008968       0.003300      -0.000657      -0.005028       0.014418      -0.012257       0.004481       0.007776              1.685574       1.468037       0.236130       0.257934       1.744903       0.354836       1.843781           0.000187
          477              H      19.958201      19.825370      19.631537       0.188999       0.871994 0.62679588E+01  0.57590870E+02                                 1.495335                            1.453518      -0.745491       2.558543                    0.999990       2.963439       7.890134       0.527391       1.263997      -0.714851      -0.011770       0.004967      -0.002024       0.012935      -0.004023       0.001457       0.001247       0.001360      -0.003950      -0.004538      -0.000218       0.004755              1.506481       1.780264      -0.256195       0.208381       1.392455      -0.078635       1.346723           0.000200
          478              H      20.584636      18.454879      20.058042       0.177174       1.013999 0.71935734E+01  0.68792211E+02                                 1.666587                            1.562062      -1.262549       2.297197                    0.997195       3.366452       9.311605       0.503534       1.271988      -0.709772      -0.001774      -0.012549       0.004493       0.013446      -0.000054      -0.000019      -0.005053       0.008147       0.006826      -0.007757       0.002936       0.004821              1.717472       1.361758       0.234515      -0.018030       2.377006      -0.055910       1.413654           0.000237
          479              H      21.449238      19.505451      19.281459       0.174709       0.906802 0.63623862E+01  0.57668854E+02                                 1.427272                            1.377217      -0.874931       2.481660                    0.999795       2.888083       7.216879       0.604462       1.117933      -0.750029       0.009621      -0.001453      -0.006048       0.011456      -0.000225       0.000012       0.003393       0.008153       0.006099      -0.006455       0.003049       0.003405              1.433772       1.518752       0.133804      -0.309641       1.296214      -0.027503       1.486349           0.000188
          480              H      22.563819      21.131733      19.278993       0.097807       1.137504 0.85424532E+01  0.83216541E+02                                 1.647970                            1.587615      -0.694612       2.528802                    0.999661       3.266201       8.417796       0.568251       1.106468      -0.753151       0.014834      -0.019092      -0.016738       0.029406      -0.002110      -0.006421       0.001358      -0.005830       0.006673      -0.008162       0.000955       0.007207              1.659441       1.424553       0.026957      -0.118728       1.791549       0.364161       1.762220           0.000616
          481              H      21.639975      22.342546      19.675914       0.123709       1.126520 0.88262409E+01  0.88266970E+02                                 1.768037                            1.720600      -0.735344       2.533969                    0.999365       3.379076       9.360164       0.486932       1.257811      -0.716335      -0.020267       0.029990      -0.004755       0.036507      -0.001136      -0.002853      -0.007100      -0.002356      -0.006624      -0.008468       0.000900       0.007568              1.773495       1.923851      -0.326938       0.213006       1.850460      -0.217051       1.546173          -0.000708
          482              H      24.276205      21.945932      20.464824       0.098781       1.532693 0.13200981E+02  0.14587576E+03                                 2.159672                            2.092858      -1.200104       2.291383                    0.994445       3.896300      11.315185       0.445476       1.244241      -0.718864       0.013021      -0.020014       0.021165       0.031907       0.001800       0.009710       0.005685      -0.005700       0.004227      -0.011448      -0.000691       0.012139              2.171570       2.396367      -0.534759       0.107710       2.319293      -0.074367       1.799051          -0.020361
          483              H      23.750887      23.111739      19.564973       0.104074       1.199031 0.89400083E+01  0.89058225E+02                                 1.791728                            1.687570      -0.719991       2.523132                    0.999459       3.392423       9.164354       0.514699       1.194584      -0.730790      -0.002622       0.023094      -0.016325       0.028403       0.005089       0.004254      -0.000610      -0.008588       0.005980      -0.009184       0.003004       0.006180              1.849883       1.456045       0.208835      -0.185853       1.963519      -0.543364       2.130087          -0.022794
          484              H      12.390247       3.117547      16.180055       0.098013       0.995126 0.76771803E+01  0.74907971E+02                                 1.669255                            1.635161      -0.874181       2.450402                    0.997212       3.647403      10.319255       0.480651       1.306022      -0.702401       0.027432      -0.001290      -0.008973       0.028891       0.002580      -0.005224       0.000943       0.001609      -0.017196      -0.008416       0.001563       0.006853              1.677361       1.995545       0.006698      -0.324646       1.414438       0.032956       1.622099          -0.000300
          485              H      10.853380       3.304292      15.913798       0.121329       0.901691 0.67874794E+01  0.64932560E+02                                 1.632503                            1.591066      -1.010180       2.399250                    0.995558       3.687971      10.711451       0.457776       1.398617      -0.682884      -0.031868       0.001189      -0.018260       0.036748       0.001109       0.006071       0.004486      -0.002770      -0.012756      -0.009138       0.001244       0.007894              1.656678       1.728265      -0.034421       0.452177       1.395245      -0.065490       1.846525          -0.000647
          486              H      16.727476      26.229325      16.680520       0.107525       0.991252 0.72727856E+01  0.69352165E+02                                 1.614705                            1.551808      -0.597100       2.581140                    0.999971       3.367228       9.132460       0.517298       1.241670      -0.718063      -0.014928      -0.015549      -0.019393       0.028995       0.006585      -0.000537       0.001798      -0.000718       0.010629      -0.008585       0.003223       0.005362              1.653378       1.315610       0.194427       0.110794       1.825482       0.447274       1.819042          -0.015856
          487              H      17.672862      26.674856      17.851559       0.105990       1.133400 0.92520516E+01  0.94530551E+02                                 1.823539                            1.798222      -1.000834       2.390806                    0.996477       3.743372      10.817101       0.457396       1.310629      -0.702188       0.023984      -0.002272       0.025067       0.034767       0.003030       0.003621      -0.006241       0.017111       0.007510      -0.013282       0.004028       0.009254              1.823291       2.033904      -0.069459       0.396570       1.571203      -0.149994       1.864765          -0.015819
          488              H      16.183411      25.595187      19.439241       0.109539       0.968576 0.77191243E+01  0.75952935E+02                                 1.686066                            1.677499      -1.019936       2.389550                    0.995612       3.739413      10.871367       0.455346       1.367061      -0.689552       0.030962      -0.000352       0.018364       0.036000       0.000956       0.001508      -0.006758       0.016802       0.015195      -0.013510       0.005417       0.008093              1.682242       1.803681      -0.177660       0.242055       1.596232      -0.182180       1.646812          -0.012684
          489              H      14.947811      25.291510      18.522132       0.102092       1.055523 0.78541260E+01  0.76832358E+02                                 1.722735                            1.641931      -0.787565       2.491219                    0.997975       3.572702      10.018403       0.486426       1.287192      -0.707157      -0.018460      -0.010620      -0.020081       0.029271       0.006331       0.000700       0.006403       0.001350       0.016262      -0.010379       0.000366       0.010013              1.774462       1.502822       0.339964       0.185671       2.024024       0.401139       1.796541          -0.021816
          490              H      13.642081      26.862572      19.789319       0.103336       1.192485 0.99119208E+01  0.10249097E+03                                 1.855499                            1.837883      -0.934308       2.420789                    0.997345       3.685557      10.531244       0.463521       1.277936      -0.710367      -0.017519       0.022126      -0.019128       0.034093      -0.007514       0.006550       0.002708      -0.002027       0.010802      -0.012274       0.004024       0.008249              1.850574       1.968031      -0.302855       0.266446       1.806246      -0.186787       1.777445          -0.012197
          491              H      14.155072      25.699235      20.716289       0.092872       1.025374 0.73785327E+01  0.71813305E+02                                 1.750037                            1.634280      -1.097172       2.342205                    0.994621       3.840632      11.118043       0.463614       1.357421      -0.690522       0.003584      -0.018634       0.020155       0.027682      -0.002241       0.000585      -0.001841      -0.002931       0.016576      -0.005453      -0.000664       0.006117              1.844944       1.409508       0.281121      -0.222728       2.305426      -0.584072       1.819896          -0.015703
          492              H      13.968585      27.489181      22.575159       0.110684       1.036061 0.74350167E+01  0.71903742E+02                                 1.719476                            1.610004      -0.822841       2.481529                    0.997609       3.530342       9.915673       0.484433       1.307384      -0.702827      -0.001106      -0.025911       0.018414       0.031807       0.004563      -0.004252      -0.001522      -0.012186       0.002958      -0.009381       0.001076       0.008306              1.804711       1.435825       0.257238      -0.264793       1.991526      -0.587852       1.986784          -0.017500
          493              H      13.566975      28.513551      21.450962       0.092709       1.190188 0.94807831E+01  0.96856528E+02                                 1.834407                            1.778627      -1.047384       2.360504                    0.996882       3.760407      10.647197       0.479142       1.251287      -0.714801      -0.013686       0.013019      -0.024149       0.030659      -0.004379       0.007564       0.001877      -0.000865       0.000704      -0.009748       0.001894       0.007853              1.867874       1.986869      -0.416672       0.318418       1.899792      -0.248915       1.716960          -0.015243
          494              H       8.938058       4.663320      23.154515       0.086249       1.216964 0.95233491E+01  0.95871936E+02                                 1.763495                            1.708378      -0.686870       2.522650                    0.999576       3.452553       9.215334       0.529413       1.149237      -0.741808      -0.020822       0.016729       0.010834       0.028823      -0.002076      -0.009565       0.000730      -0.005727      -0.013703      -0.012376       0.003886       0.008490              1.776651       1.780166      -0.252580      -0.299772       1.832161       0.209956       1.717628           0.000527
          495              H      15.834979      28.759239      23.144653       0.129985       1.054348 0.80946159E+01  0.80029586E+02                                 1.752363                            1.693421      -0.937779       2.446451                    0.996863       3.489037       9.934978       0.466323       1.328511      -0.699442       0.029611      -0.023633       0.013803       0.040322      -0.002207       0.003485      -0.008982       0.005205      -0.007388      -0.010991       0.001204       0.009786              1.787463       1.828768      -0.277478       0.342781       1.785190      -0.348499       1.748430          -0.000295
          496              H       9.988078       7.556689      23.036178       0.182026       0.910370 0.63634523E+01  0.57952371E+02                                 1.461570                            1.402765      -0.741973       2.550786                    0.999994       2.886401       7.341505       0.579988       1.159601      -0.739718      -0.010063       0.009385      -0.000467       0.013768      -0.004549       0.001296       0.000770      -0.000512      -0.005055      -0.004488      -0.000926       0.005415              1.491948       1.582122      -0.416224       0.026689       1.654582      -0.028812       1.239141           0.000238
          497              H      11.500827       7.200721      23.240802       0.183273       0.984908 0.71042178E+01  0.66744626E+02                                 1.563535                            1.501523      -0.898634       2.481576                    0.999422       3.001278       7.845307       0.547807       1.190087      -0.732289       0.014408       0.001388       0.003826       0.014972       0.004287      -0.000174       0.004515       0.007806      -0.000262      -0.008032       0.001639       0.006393              1.578756       1.993782       0.253520       0.122195       1.391647       0.028924       1.350838           0.000439
          498              H      10.391371       6.258423      23.815227       0.182922       0.985563 0.71282742E+01  0.66977182E+02                                 1.559014                            1.499549      -0.944283       2.461350                    0.999251       3.004048       7.833783       0.551056       1.182955      -0.733939       0.001043      -0.011688       0.009469       0.015079       0.000816      -0.002078      -0.000267      -0.010537       0.016981      -0.008460       0.002451       0.006009              1.573434       1.334017       0.127435      -0.129751       1.631221      -0.345357       1.755065           0.000104
          499              H      11.768562       8.540348      21.335090       0.131716       0.997065 0.71672286E+01  0.67491658E+02                                 1.566614                            1.505109      -0.820036       2.499169                    0.999760       3.106338       8.131725       0.548771       1.185266      -0.732965       0.000318       0.025833       0.028214       0.038255       0.006404      -0.004173       0.008266      -0.019285       0.017034      -0.016421       0.001755       0.014666              1.570644       1.353847       0.035333      -0.024877       1.636470       0.271569       1.721616           0.000361
          500              H      12.660536       9.360153      19.301181       0.113047       1.040608 0.69999330E+01  0.66438254E+02                                 1.699090                            1.546175      -0.785558       2.508288                    0.999686       3.354182       9.221444       0.503880       1.280722      -0.709061       0.016560       0.033810      -0.000541       0.037651       0.008757      -0.004342       0.005662      -0.016637       0.012715      -0.016142       0.004220       0.011923              1.818562       1.655114       0.453051      -0.037781       2.478958      -0.088241       1.321613          -0.000133
          501              H      12.605886       8.069667      17.459569       0.127812       1.055004 0.78219542E+01  0.76800489E+02                                 1.746620                            1.663836      -1.105969       2.362481                    0.996991       3.547541      10.120927       0.470024       1.327203      -0.698464       0.013518       0.015956      -0.028239       0.035140       0.007225      -0.001945      -0.006872      -0.020444       0.027176      -0.017049       0.001366       0.015683              1.760442       1.568802       0.149592      -0.241312       1.716750      -0.143904       1.995773           0.000133
          502              H      11.538912       5.612581      15.216106       0.191296       0.801060 0.57807058E+01  0.53652595E+02                                 1.574297                            1.520933      -1.249209       2.326894                    0.994376       3.487207      10.303206       0.439770       1.500619      -0.664379      -0.016182      -0.003064      -0.009505       0.019016       0.002774       0.003699      -0.002483       0.006069       0.005690      -0.006733       0.001034       0.005699              1.601452       1.681594       0.181696       0.388824       1.365898       0.178365       1.756864          -0.000044
          503              H      13.051944       5.517702      15.627818       0.178234       0.854301 0.63490589E+01  0.59966932E+02                                 1.601754                            1.561272      -1.171910       2.345773                    0.996245       3.528734      10.314574       0.450427       1.439723      -0.675310       0.012964      -0.003687      -0.000349       0.013483      -0.004885      -0.001572      -0.005250       0.006716      -0.004605      -0.009047       0.002167       0.006880              1.617770       1.953779      -0.250656      -0.221251       1.418066       0.108204       1.481465           0.000555
          504              H      12.264076       6.859800      15.825046       0.173604       1.010737 0.76645594E+01  0.75276250E+02                                 1.749074                            1.684398      -1.119484       2.374925                    0.996684       3.464315      10.059564       0.449264       1.388141      -0.686975      -0.001762       0.014013       0.001174       0.014172       0.000379      -0.001880      -0.000231      -0.018100       0.002550      -0.009813       0.001170       0.008643              1.764490       1.431785       0.081535       0.004672       2.284929       0.102611       1.576756           0.000427
          505              H      21.888667      27.082817      17.097163       0.110972       1.179112 0.90151473E+01  0.90548281E+02                                 1.811532                            1.728684      -0.740861       2.516556                    0.999264       3.457641       9.568734       0.490579       1.243053      -0.719137       0.002852      -0.002418      -0.029392       0.029629      -0.004820       0.002323       0.004772       0.005151       0.011796      -0.009513       0.003430       0.006083              1.849616       1.515007      -0.025212       0.033326       1.501205       0.285519       2.532636          -0.017022
          506              H      21.536931      26.701011      18.581301       0.113469       1.088779 0.86452069E+01  0.86586791E+02                                 1.762341                            1.728668      -0.891198       2.451914                    0.997587       3.559478      10.085194       0.471792       1.296220      -0.706230      -0.013638      -0.017258       0.028300       0.035843      -0.003495      -0.003022      -0.009321       0.005582      -0.005120      -0.012463       0.004930       0.007533              1.766654       1.616908       0.203934      -0.172096       1.902199      -0.406117       1.780854          -0.013659
          507              H      15.751715       4.239346      17.553252       0.108275       0.977781 0.77888901E+01  0.77094941E+02                                 1.715570                            1.698907      -1.205098       2.298792                    0.993247       3.882203      11.456766       0.445308       1.389617      -0.684216       0.021929       0.023096      -0.012103       0.034070       0.002677      -0.007187       0.000677      -0.009790      -0.002122      -0.010473       0.004077       0.006396              1.713919       1.558726       0.204836      -0.181879       1.808244      -0.300195       1.774788          -0.018247
[truncated: 457,155 more chars]
