# Supplementary material for: A collection of forcefield precursors for metal–organic frameworks
Source: RSC Adv. 2019 Nov 13;9(63):36492–507. doi: 10.1039/c9ra07327b (PMC9075174; doi:10.1039/c9ra07327b)
Supplement: RA-009-C9RA07327B-s4280 [file RA-009-C9RA07327B-s4280.xyz]

  297
jmolscript: load "" {1 1 1} spacegroup "x,y,z" unitcell [{     12.763000     0.000000     0.000000 }, {     -4.254438    17.188814     0.000000 }, {      4.254318     8.594461    14.885952 }]
Mn    10.469923     6.617445     2.512600     0.698010
Mn     7.205643    20.043147    12.342389     0.692270
Mn     1.961264     7.461693     7.898784     0.699092
Mn     2.951308    17.856106     6.242871     0.693337
Mn     6.215563    11.704138     4.474568     0.700569
Mn    11.460012    13.667296    11.186644     0.692339
Mo    11.132839    17.720088    14.817923     0.623178
Mo     6.878465    21.161518     7.016940     0.623621
Mo     2.624185    12.684944     7.937041     0.622260
H      7.247664     4.513795     3.542857     0.104777
H      7.377837     5.490975     2.317743     0.109692
H      6.924748     6.720842     4.293109     0.108515
H      8.235513     6.151035     4.946602     0.105339
H      9.564130     8.105404     5.113325     0.103964
H      8.281443     8.951092     4.785834     0.106043
H      9.881015    21.727568    13.163647     0.101332
H      9.918018    22.929063    12.148425     0.091392
H      2.334283    17.065963    13.648929     0.119881
H      1.545117     9.770986     1.195342     0.128611
H     10.193719    18.713499    10.155196     0.111951
H      8.821692    19.303933     9.671403     0.106283
H      9.347142    10.026246     3.048643     0.121588
H     10.310751    10.119070     4.290131     0.100443
H      2.969476     8.159531     0.345354     0.121985
H     -1.465681    11.307669     2.240336     0.185325
H     -0.000489    11.091088     1.725282     0.165553
H     -0.300415    11.085937     3.267466     0.194607
H      8.381383    17.089155    10.062904     0.099781
H      9.157377    17.109787    11.432411     0.112969
H      9.498120    21.451678    10.381463     0.109126
H     10.819095    21.041727    11.130226     0.108844
H     11.144214     3.093136     2.499351     0.123593
H     10.996159     3.023516     0.931861     0.091984
H      2.323682     5.934439     0.388523     0.128799
H      0.543264     2.979686     1.391837     0.183538
H      1.745532     3.972339     1.223625     0.178580
H      0.852121     3.608791    -0.010420     0.183047
H      2.441479    19.309106    14.149097     0.135067
H      6.177226    15.366840    10.994764     0.189051
H      6.295926    15.219881    12.553323     0.174087
H      7.584986    15.426143    11.681007     0.177831
H      7.924436    23.756709    13.605760     0.094035
H      8.029103    22.400515    14.385784     0.091162
H      4.137699    16.011426    12.685808     0.125235
H     -0.532726    13.754489     0.071453     0.177148
H      2.696728    21.302149    14.397693     0.178335
H      3.218725    22.459813    13.479230     0.186332
H      9.019163     4.250797     1.018199     0.106690
H      8.866017     3.028676     1.997695     0.103330
H      5.844073    23.070879    14.591210     0.096396
H      5.726648    23.341597    13.041583     0.110964
H     11.501981     9.405752     9.205473     0.105413
H     11.632173     7.856180     8.971763     0.110247
H     11.179074     8.951959     6.918990     0.108111
H     12.489830     9.802806     7.085713     0.104812
H      1.055459     8.970002     5.309819     0.105793
H     12.535780     8.263540     4.741176     0.106717
H      5.626684    17.725121     4.373493     0.102423
H      5.663705    16.245162     3.840576     0.091777
H     10.842915    20.476204     8.167922     0.119543
H      5.799493     4.744134     5.826362     0.129043
H      5.939395    16.626771     8.487970     0.111512
H      4.567376    15.912574     8.218534     0.106058
H      0.838503     6.221508     4.678655     0.121740
H      1.802101     7.250256     3.977526     0.101238
H      7.223848     4.813755     7.646914     0.122538
H      2.788696     4.880778     3.973061     0.184419
H      4.253891     4.543020     4.418151     0.165080
H      3.953951     5.881166     3.651524     0.193747
H      4.127048    17.359019     9.940839     0.100536
H      4.903029    18.534732     9.238222     0.113217
H      5.243812    15.453625     6.003504     0.109199
H      6.564777    16.307050     5.984153     0.109792
H      2.635531     9.212385    10.957549     0.123473
H     15.250490     7.889708    11.801583     0.091982
H      6.578038     5.963694     9.552315     0.129255
H      4.797590     8.309974    11.609554     0.184225
H      5.999867     7.667969    10.833996     0.179386
H      5.106464     6.781030    11.765856     0.183620
H     -1.812877    19.787784     5.975221     0.134206
H      1.922870    19.027197    10.966481     0.189051
H      2.041556    20.450429    10.314476     0.173920
H      3.330625    19.591849    10.572003     0.178206
H      3.670115    17.093425     2.395150     0.093920
H      3.774766    18.447047     3.179639     0.091933
H     -0.116668    20.169389     9.562736     0.126556
H      3.721687     1.779053     2.938487     0.177073
H     -1.557617    19.006546     4.124897     0.179451
H     -1.035603    17.632298     3.581560     0.186015
H     13.273502     7.350835    10.695557     0.106782
H     13.120338     8.810167    11.264200     0.102712
H      1.589739    18.289767     2.496374     0.095709
H      1.472330    16.812390     3.036734     0.110705
H      2.993282    11.863727     2.137623     0.104137
H      3.123465    12.436120     3.596446     0.110016
H      2.670393    10.110474     3.673853     0.108766
H      3.981152     9.829434     2.853637     0.105211
H      5.309792     8.707869     4.462808     0.105174
H      4.027113     8.568643     5.358943     0.105917
H     14.135405    12.113861    12.234764     0.102332
H     14.172419    12.392325    13.782903     0.092536
H      6.588620    14.024382     7.955053     0.120587
H     10.053791    11.268156     7.864248     0.127837
H      1.685070    16.226281    11.128738     0.110806
H     13.076049    16.350043    11.881967     0.106301
H      5.092822     9.535521     7.158654     0.122121
H      6.056434     8.413948     6.618294     0.100684
H     11.478130    12.809989     6.893684     0.123591
H      7.043012     9.594827     8.672556     0.184380
H      8.508201    10.149167     8.742520     0.164601
H      8.208277     8.816172     7.966962     0.194213
H     12.635715    17.118375     9.768162     0.100264
H      0.648712    15.922031     9.101271     0.113298
H     13.752502    14.661247    13.386937     0.109055
H      2.310473    14.217773    12.657525     0.109920
H      6.889814    13.477754     1.429051     0.123036
H      6.741757    14.870051     2.152509     0.091208
H     10.832311    13.885142     4.945113     0.129031
H      9.051861    14.493615     1.884562     0.184194
H     10.254141    14.142966     2.828331     0.179033
H      9.360724    15.393454     3.130516     0.183385
H      6.695843    12.469660     9.647585     0.134484
H     10.431540    17.172513     7.810659     0.188957
H     10.550242    15.896240     6.904105     0.174205
H     11.839302    16.548558     7.518894     0.177975
H     12.178849    10.716416    13.770994     0.094414
H     12.283502    10.718989    12.206481     0.091287
H      8.392023    15.385735     7.523360     0.125685
H      7.975991    10.249733    11.876013     0.176913
H      6.951115    11.257855    11.249314     0.179155
H      7.473124    11.474439    12.711114     0.186185
H      4.764775    14.181642     3.172196     0.107490
H      4.611616    13.944431     1.624057     0.103522
H     10.098480    10.205904    12.684320     0.095531
H      9.981056    11.412563    13.693587     0.110954
C      7.783704     5.225411     3.155822    -0.121651
C      5.295292    17.658974    12.592027     0.166536
C      7.825817     6.411443     4.108523    -0.120021
C     -0.046399     4.908270     1.251909     0.283807
C     -0.873466     9.379085     2.350492     0.267771
C      8.576263     7.927482     0.351308    -0.059646
C      0.526651     6.279938     1.207251     0.163280
C      9.286281    18.767659    14.476588    -0.095818
C      9.048501     8.505041     4.394333    -0.139819
C      6.831554     9.794193     1.935174     0.023702
C     11.849089    18.396375    12.919518    -0.057939
C      9.521094    22.060169    12.328545    -0.109557
C      4.588205    20.979857    13.732291     0.265967
C      3.106441    17.548109    13.459878     0.000331
C      1.302626     8.873730     1.207251    -0.162181
C      9.283717    18.912030    10.427609    -0.133221
C      4.335505    19.564357    13.459878     0.152646
C      9.895956     9.510584     3.658967    -0.080185
C      2.143712     7.917170     0.696663     0.007272
C     -0.638636    10.846150     2.399615    -0.554894
C      8.581761    17.625449    10.845905    -0.077665
C      9.855488    21.116499    11.218053    -0.123783
C     10.827686     3.570123     1.714862    -0.090229
C      1.757001     6.597069     0.711549    -0.164268
C      0.853399     3.766073     0.934838    -0.555883
C      3.165143    18.875946    13.756108    -0.144057
C      6.657115    15.655615    11.774788    -0.553015
C      6.523095    17.120102    11.923648     0.291160
C      8.093804    10.869347     0.212869    -0.021440
C      7.638550    22.831092    13.610226    -0.124710
C      0.088868     8.484405     1.735702     0.169498
C      5.749262     7.669653     1.056903    -0.044858
C      4.170877    16.921575    12.880814    -0.158558
C      3.454846    21.851331    14.181846    -0.552405
C      9.348453     3.856317     1.841392    -0.133417
C      6.135070    22.774369    13.714428    -0.083386
C     10.727237    16.099092    13.439037    -0.024482
C     12.038030     8.714761     8.782712    -0.123825
C      1.040938    19.264393     8.182808     0.166212
C     12.080143     8.946804     7.279231    -0.118131
C      4.207942     7.224495    10.009314     0.283800
C      3.380896     5.940474     5.588186     0.270937
C     12.830633     4.934937     7.844897    -0.058873
C      4.781002     6.499982     8.843744     0.164637
C      5.031917    20.342125     6.280383    -0.096832
C      0.539839     8.147517     5.323216    -0.142580
C     11.085923     5.373243     5.436350     0.022289
C      7.594737    19.179305     7.380455    -0.056908
C      5.266773    16.835600     4.503000    -0.111535
C      0.333864    18.591438     4.736710     0.267739
C     -1.147922    20.071407     7.844897    -0.000047
C      5.556995     5.203078     6.597454    -0.160735
C      5.029391    16.763421     8.179831    -0.130816
C      0.081157    19.063276     6.098775     0.154616
C      1.387307     7.007897     4.820071    -0.081578
C      6.398079     5.239178     7.681151     0.006886
C      3.615737     5.249479     4.293109    -0.552848
C      4.327422    17.768969     9.084897    -0.079094
C      5.601170    16.345724     5.875485    -0.124965
C     15.082014     8.294502    10.936709    -0.090691
C      6.011359     5.912125     8.816949    -0.166145
C      5.107735     7.521006    11.157021    -0.557616
C     -1.089213    19.664027     6.546842    -0.143470
C      2.402754    19.558329    10.326385    -0.553606
C      2.268743    18.954997     8.983672     0.292724
C     12.348195     3.344103     5.366386    -0.021921
C      3.384223    17.560104     3.194525    -0.125163
C      4.343230     5.855394     6.670395     0.166768
C     10.003624     5.674915     7.715389    -0.047122
C     -0.083484    19.883192     8.677021    -0.158681
C     -0.799493    18.545025     3.757214    -0.553368
C     13.602782     8.260983    10.625593    -0.132642
C      1.880741    17.678707     3.191548    -0.082504
C      6.472864    20.777871     9.110203    -0.024926
C      3.529330    11.843104     2.947418    -0.121747
C      9.549635    14.643183     8.997069     0.166318
C      3.571458    10.425028     3.498199    -0.119895
C      8.462220    13.650510     3.624729     0.285382
C      7.635206    10.463716     6.947274     0.269791
C      4.321915    12.920856     6.689747    -0.058143
C      9.035286    13.003355     4.834957     0.163954
C      0.777639    12.456766     9.014933    -0.094913
C      4.794165     9.130717     5.168403    -0.141586
C      2.577229    10.615839     7.514429     0.023229
C      3.340441    13.990870     9.471931    -0.058041
C     13.775486    12.670781    12.940358    -0.112225
C      8.842587    11.995255    11.302903     0.264964
C      7.360784    13.947034     8.467129    -0.000809
C      9.811290    11.706467     7.081247    -0.161995
C     13.538071    15.891099    11.164464    -0.131822
C      8.589871    12.938917    10.213252     0.152419
C      5.641631     9.264794     6.406914    -0.081224
C     10.652365    12.626926     6.508138     0.006407
C      7.870053     9.687645     8.193228    -0.553101
C     12.836101    16.172131     9.841103    -0.078926
C     14.109868    14.104327    12.678365    -0.126211
C      6.573291    13.918650     2.234381    -0.087519
C     10.265639    13.274081     5.357454    -0.165416
C      9.362005    14.496196     2.794093    -0.557336
C      7.419502    13.026577     9.468954    -0.142069
C     10.911434    16.352606     7.670731    -0.552505
C     10.777430    15.491451     8.864584     0.289233
C      3.839489    11.569824     9.306697    -0.020288
C     11.892953    11.175354    12.967153    -0.126424
C      8.597529    11.443476     6.479855     0.170202
C      1.494912    12.438707     6.113660    -0.045940
C      8.425212    14.761783     8.214068    -0.158375
C      7.709239    11.170194    11.832843    -0.552704
C      5.094062    13.665975     2.418967    -0.135070
C     10.389472    11.113474    12.865928    -0.081388
C      2.218563    14.689587     7.222664    -0.025198
N      9.125098     4.753577     2.925090    -0.182684
N      5.355272    18.927509    12.877837    -0.282614
N     10.902959     8.793808     2.935510    -0.225291
N     12.228145    18.826951    11.926625    -0.368912
N     -0.264659     7.213292     1.707419    -0.281420
N      9.427560     7.231336     0.643073    -0.344598
N     11.507946     4.833500     1.592797    -0.221004
N      8.312459    19.363251    14.263719    -0.354879
N      7.336092    17.976104    11.545544    -0.216210
N      8.597971     7.471131     3.490756    -0.170001
N      8.106953    22.189085    12.429770    -0.254389
N      9.295201    19.827339    11.503864    -0.153764
N      5.168552     6.903893     1.668715    -0.385653
N      5.772608    21.394966    13.501558    -0.229145
N      8.761303    11.774339     0.390012    -0.410901
N      6.831554    10.180945     2.995054    -0.342689
N     10.654492    15.165737    12.760238    -0.350814
N     13.379423     8.750859     9.306697    -0.182339
N      1.100924    18.877640     6.941319    -0.283921
N      2.394312     6.739755     5.802544    -0.226069
N      7.973805    18.104146     7.504008    -0.369574
N      3.989694     6.466460     7.785353    -0.280590
N     13.681923     5.535688     8.301895    -0.345605
N      2.999284     7.557098     9.903624    -0.221115
N      4.058102    19.859977     5.871019    -0.353993
N      3.081749    18.199547     8.431403    -0.217683
N     12.852310     7.881955     6.670395    -0.169932
N      3.852632    16.858805     4.340744    -0.253961
N      5.040872    17.237827     6.849027    -0.153876
N      9.422903     6.587642     8.072652    -0.383915
N      1.518272    18.184063     4.492580    -0.230275
N     13.015700     3.045015     4.494069    -0.410629
N     11.085916     6.097748     4.571476    -0.340760
N      6.400119    20.656694    10.257910    -0.350232
N      4.870718    12.278839     2.654165    -0.181913
N      9.609629    13.761401     9.952748    -0.283162
N      6.648625    10.249712     6.147898    -0.225766
N      3.719500    14.635453    10.341271    -0.368708
N      8.243987    12.103523     5.393180    -0.284130
N      5.173205    13.016251     5.940983    -0.346190
N      7.253565    13.392677     3.389531    -0.223202
N     12.566824    12.343322     9.637165    -0.355542
N     11.590436    15.390900     9.794956    -0.214855
N      4.343623    10.430189     4.724801    -0.170330
N     12.361347    12.518660    13.001390    -0.252053
N     13.549566    14.501384    11.419014    -0.151577
N      0.914194    12.291740     5.144585    -0.384752
N     10.026995    11.987522    11.777765    -0.228309
N      4.506999    10.963921    10.001871    -0.411664
N      2.577235     9.504581     7.319423    -0.341785
N      2.145807    15.744119     6.753756    -0.349925

The following XYZ coordinates are in angstroms. Other properties are in atomic units.
The sperically averaged electron density of each atom fit to a function of the form exp(a - br)
eigen_1, eigen_2 and eigen_3 are the three eigenvalues of traceless quadrupole moment tensor
  atom number  atomic symbol              X              Y              Z     net charge C6 coefficient C8 coefficient C10 coefficient fluctuating dipole atomic polarizability isotropic forcefield polarizability              a              b squared Pearson coefficient          <r^3>          <r^4>         wp_QDO          m_QDO          q_QDO       dipole_x       dipole_y       dipole_z         dipole            Qxy            Qxz            Qyz     Q(x^2-y^2)  Q(3z^2 - R^2)        eigen_1        eigen_2        eigen_3 static polarizability      alpha(xx)      alpha(xy)      alpha(xz)      alpha(yy)      alpha(yz)      alpha(zz) atomic spin moment
            1             Mn      10.469923       6.617445       2.512600       0.698010      95.257086 0.24354442E+04  0.83892939E+05                                18.080507                           16.965770       0.835887       1.970592                    0.997845      63.087007     187.192255       0.401198       0.443201      -1.100134       0.016588       0.001475      -0.020822       0.026663      -0.025852       0.105611      -0.036654       0.032278       0.232421      -0.089619      -0.064295       0.153915             19.332571      20.153625      -0.131309       0.708177      16.755012      -3.134141      21.089076           4.140935
            2             Mn       7.205643      20.043147      12.342389       0.692270     103.488830 0.26821592E+04  0.94555507E+05                                19.024122                           17.760236       0.772892       1.947197                    0.998081      63.755572     190.772865       0.393967       0.441006      -1.102570      -0.018206      -0.000736       0.008818       0.020243      -0.030515       0.086383      -0.047560       0.015511       0.290203      -0.085354      -0.068091       0.153445             20.139104      21.621574       1.955563      -0.378028      17.903644      -1.835129      20.892093           4.241573
            3             Mn       1.961264       7.461693       7.898784       0.699092      95.206699 0.24336797E+04  0.83811200E+05                                18.069752                           16.956279       0.842595       1.972748                    0.997875      63.035145     186.972925       0.401457       0.443026      -1.100318       0.016750      -0.019123       0.008889       0.026931       0.104778      -0.031084      -0.039126      -0.098234      -0.162148      -0.089789      -0.064798       0.154587             19.320459      20.137373       0.683864      -0.237195      22.707358      -0.312621      15.116647           4.135707
            4             Mn       2.951308      17.856106       6.242871       0.693337     103.409300 0.26796838E+04  0.94453979E+05                                19.021500                           17.757791       0.771056       1.946703                    0.998093      63.747008     190.782615       0.393771       0.441292      -1.102303      -0.018381       0.008341      -0.003006       0.020408       0.089967      -0.016632      -0.042296      -0.139320      -0.173666      -0.085567      -0.066916       0.152484             20.136487      21.621867      -1.307438      -1.505614      21.730611      -0.376550      17.056983           4.245315
            5             Mn       6.215563      11.704138       4.474568       0.700569      95.120023 0.24302401E+04  0.83663105E+05                                18.060114                           16.945260       0.837923       1.971865                    0.997845      62.988371     186.800710       0.401553       0.443076      -1.100287       0.017225       0.017862       0.012080       0.027598      -0.077839      -0.075254       0.075656      -0.034239       0.029590      -0.088860      -0.064611       0.153471             19.312513      20.127762      -0.549269      -0.472426      17.277776       3.446144      20.531999           4.139400
            6             Mn      11.460012      13.667296      11.186644       0.692339     103.479229 0.26818621E+04  0.94551205E+05                                19.030216                           17.764973       0.774729       1.947536                    0.998142      63.784671     190.924141       0.393687       0.441290      -1.102290      -0.018496      -0.007376      -0.004952       0.020519      -0.059411      -0.069611       0.090577      -0.058805       0.068355      -0.085569      -0.068309       0.153878             20.146858      21.632994      -0.650955       1.885417      18.560890       2.216538      20.246689           4.242981
            7             Mo      11.132839      17.720088      14.817923       0.623178     172.981279 0.28941528E+04  0.10207385E+06                                25.653990                           18.531796       2.849660       2.409476                    0.994408     100.619890     283.414629       0.390273       0.444984      -1.120726      -0.018593       0.003412      -0.025034       0.031369       0.050445      -0.022363      -0.052543      -0.112826      -0.119058      -0.061295      -0.055093       0.116388             30.543387      27.942316      -1.712252       1.319544      23.482263       2.532016      40.205582           0.944747
            8             Mo       6.878465      21.161518       7.016940       0.623621     172.941804 0.28935406E+04  0.10204682E+06                                25.649870                           18.529878       2.858167       2.411516                    0.994482     100.610630     283.380723       0.390292       0.444986      -1.120725      -0.019292      -0.023011       0.009519       0.031501      -0.044183      -0.032739       0.076099      -0.070841       0.007116      -0.060687      -0.055165       0.115852             30.535649      27.937456       1.992645       0.821973      33.823192      -8.499119      29.846300           0.944726
            9             Mo       2.624185      12.684944       7.937041       0.622260     173.029909 0.28953214E+04  0.10212641E+06                                25.658792                           18.535785       2.857159       2.411114                    0.994445     100.650828     283.526964       0.390219       0.444996      -1.120707      -0.020596       0.020084       0.015725       0.032785      -0.005825       0.055307      -0.024819       0.019183       0.274112      -0.061268      -0.054495       0.115763             30.547363      27.947085      -0.284595      -2.138514      38.216524       5.980453      25.478479           0.944445
           10              H       7.247664       4.513795       3.542857       0.104777       1.056540 0.79058721E+01  0.77348945E+02                                 1.714530                            1.641107      -0.707487       2.526401                    0.999158       3.537943       9.872866       0.490057       1.277483      -0.709565      -0.008806      -0.020400       0.015692       0.027202       0.002019      -0.006050       0.000950      -0.005589      -0.014182      -0.009262       0.003285       0.005977              1.749514       1.709020       0.354030      -0.325679       1.922167      -0.309531       1.617356          -0.020766
           11              H       7.377837       5.490975       2.317743       0.109692       1.102220 0.89496131E+01  0.91192178E+02                                 1.824392                            1.795722      -1.187721       2.309431                    0.993569       3.835168      11.271239       0.444885       1.351155      -0.692978      -0.005951       0.017597      -0.031788       0.036818      -0.005352      -0.000309      -0.001259      -0.009467       0.032603      -0.012606       0.001599       0.011007              1.821447       1.695725      -0.170425       0.277780       1.601445      -0.215174       2.167171          -0.012739
           12              H       6.924748       6.720842       4.293109       0.108515       0.912460 0.66887522E+01  0.63356153E+02                                 1.606919                            1.550291      -0.831323       2.475160                    0.997236       3.582799      10.144837       0.479899       1.347450      -0.693606      -0.026976       0.013121      -0.003574       0.030209      -0.001824      -0.001970       0.003156       0.001704      -0.031969      -0.011431       0.003466       0.007965              1.638197       2.131793      -0.245576      -0.222666       1.441244       0.063845       1.341555          -0.019801
           13              H       8.235513       6.151035       4.946602       0.105339       0.922236 0.72842902E+01  0.70840771E+02                                 1.644507                            1.639715      -1.120841       2.339340                    0.993794       3.795968      11.072122       0.455019       1.384143      -0.685494       0.025052      -0.010807       0.023548       0.036040       0.001510       0.008991      -0.003129      -0.009789       0.003934      -0.012299       0.003979       0.008320              1.634235       1.554873      -0.053231       0.194099       1.485553      -0.192979       1.862279          -0.010901
           14              H       9.564130       8.105404       5.113325       0.103964       0.932719 0.73087497E+01  0.71128957E+02                                 1.655455                            1.640014      -1.100513       2.341443                    0.995005       3.827721      11.163932       0.456058       1.380013      -0.686096       0.020280      -0.020644       0.019031       0.034635       0.003074       0.007953      -0.007894       0.003437      -0.005369      -0.013275       0.003774       0.009501              1.657864       1.713946      -0.169944       0.315326       1.544992      -0.203566       1.714655          -0.016577
           15              H       8.281443       8.951092       4.785834       0.106043       0.945710 0.69954404E+01  0.67642913E+02                                 1.697911                            1.623835      -1.189581       2.299108                    0.993781       3.917753      11.559023       0.448125       1.413514      -0.678922      -0.027805       0.009346       0.004463       0.029671       0.007745      -0.006260       0.000438       0.008695      -0.020396      -0.010484      -0.003154       0.013638              1.745965       2.081220      -0.401119      -0.345647       1.630865       0.223096       1.525810          -0.016209
           16              H       9.881015      21.727568      13.163647       0.101332       1.078791 0.84540942E+01  0.84423793E+02                                 1.764233                            1.717272      -0.921281       2.429497                    0.997277       3.662653      10.452167       0.468885       1.308104      -0.702759       0.004032      -0.023811       0.025282       0.034963      -0.007611      -0.003116      -0.004307       0.004030       0.015487      -0.012091       0.005277       0.006814              1.785425       1.541708      -0.132263       0.216979       1.581460      -0.276611       2.233108          -0.011576
           17              H       9.918018      22.929063      12.148425       0.091392       1.106781 0.80924644E+01  0.79745254E+02                                 1.776687                            1.663105      -0.834476       2.462766                    0.997470       3.652579      10.274676       0.484945       1.281710      -0.708022       0.005587       0.023958      -0.014695       0.028655       0.000235      -0.007856      -0.002512      -0.004656      -0.015502      -0.010998       0.003823       0.007175              1.844051       1.555691       0.404331      -0.191660       2.421740      -0.362402       1.554721          -0.017831
           18              H       2.334283      17.065963      13.648929       0.119881       0.854560 0.58202816E+01  0.53617805E+02                                 1.576058                            1.476790      -1.005249       2.411503                    0.997343       3.528242      10.078867       0.473169       1.405156      -0.681613      -0.033970      -0.019872       0.007006       0.039975       0.002447      -0.003511       0.006143      -0.000987      -0.038209      -0.015281       0.005961       0.009320              1.635482       1.980758       0.449076      -0.155725       1.527341      -0.066677       1.398347           0.000079
           19              H       1.545117       9.770986       1.195342       0.128611       0.864573 0.63000940E+01  0.59115690E+02                                 1.577450                            1.531119      -1.050529       2.392961                    0.996765       3.541765      10.164258       0.467787       1.395411      -0.683760       0.016200       0.032406      -0.002353       0.036306       0.005494      -0.005657       0.002293      -0.009452      -0.023466      -0.012078       0.000916       0.011163              1.579833       1.482866       0.211668      -0.003349       1.872709       0.011445       1.383925           0.000046
           20              H      10.193719      18.713499      10.155196       0.111951       0.908909 0.67285494E+01  0.64123603E+02                                 1.629492                            1.575038      -0.957554       2.416394                    0.995866       3.695935      10.656993       0.464855       1.382584      -0.685977       0.028023      -0.005717       0.000314       0.028602      -0.001203      -0.005125       0.003905      -0.004189      -0.023053      -0.010532       0.002359       0.008173              1.664619       2.150933      -0.170375      -0.259287       1.433878       0.051275       1.409047          -0.018778
           21              H       8.821692      19.303933       9.671403       0.106283       0.942741 0.74212944E+01  0.73086334E+02                                 1.711398                            1.686541      -1.417084       2.192261                    0.991551       4.094527      12.333046       0.432717       1.437294      -0.673714      -0.022376       0.016650      -0.019700       0.034147       0.000678       0.006024      -0.005190      -0.005101      -0.010602      -0.009813       0.002200       0.007613              1.717610       1.643979      -0.115086       0.295601       1.589573      -0.250569       1.919279          -0.020335
           22              H       9.347142      10.026246       3.048643       0.121588       0.902129 0.69269649E+01  0.66744521E+02                                 1.643739                            1.616392      -1.182071       2.320302                    0.993429       3.761648      11.040044       0.449419       1.414431      -0.679541      -0.025045       0.009961      -0.026124       0.037536      -0.007351       0.003025      -0.004133      -0.001921       0.018040      -0.010434       0.000054       0.010380              1.655197       1.813195      -0.269884       0.268383       1.529814      -0.228836       1.622582          -0.000420
           23              H      10.310751      10.119070       4.290131       0.100443       0.920553 0.70444112E+01  0.67568104E+02                                 1.611966                            1.588631      -0.909700       2.441905                    0.996183       3.640542      10.359886       0.475310       1.343484      -0.694391       0.017068       0.014328       0.023316       0.032252       0.003262       0.002122       0.007866       0.008640      -0.004412      -0.010540       0.001531       0.009009              1.614768       1.516589       0.142599       0.129688       1.627854       0.330444       1.699862          -0.000088
           24              H       2.969476       8.159531       0.345354       0.121985       0.911881 0.63193639E+01  0.59344033E+02                                 1.638295                            1.534233      -1.036166       2.400106                    0.996988       3.542057      10.170422       0.466941       1.396821      -0.683562       0.040041       0.010485      -0.015425       0.044172       0.002120      -0.012758       0.004783       0.001053      -0.017374      -0.016172       0.003681       0.012491              1.699264       2.172214       0.246996      -0.330751       1.383688      -0.103818       1.541892          -0.000055
           25              H      -1.465681      11.307669       2.240336       0.185325       0.820242 0.59195564E+01  0.54614843E+02                                 1.530645                            1.486523      -0.957006       2.456271                    0.998797       3.276699       9.284625       0.474241       1.399862      -0.684113      -0.012502       0.003901      -0.001805       0.013220       0.000250      -0.000517       0.000124      -0.000616      -0.021882      -0.007321       0.003276       0.004044              1.538771       1.852457      -0.315650       0.054724       1.428317      -0.076117       1.335539           0.000282
           26              H      -0.000489      11.091088       1.725282       0.165553       0.908222 0.65315255E+01  0.61535526E+02                                 1.613488                            1.542077      -0.914983       2.461345                    0.998716       3.363415       9.515995       0.476174       1.365302      -0.690929       0.009026       0.002928      -0.006622       0.011572       0.001034      -0.004651      -0.002776      -0.002518      -0.009680      -0.006741       0.000979       0.005762              1.640966       1.700796       0.098104      -0.412836       1.374356      -0.156980       1.847746           0.000401
           27              H      -0.300415      11.085937       3.267466       0.194607       0.870773 0.62978505E+01  0.59238361E+02                                 1.605527                            1.540729      -1.279062       2.294297                    0.998012       3.481753      10.086806       0.460685       1.413486      -0.679850       0.004308      -0.000455       0.011135       0.011948      -0.002392      -0.002527      -0.008299      -0.000207       0.004135      -0.009363       0.000600       0.008763              1.629978       1.474463       0.096635       0.293097       1.365923       0.240717       2.049549           0.000266
           28              H       8.381383      17.089155      10.062904       0.099781       0.935280 0.71762107E+01  0.69610804E+02                                 1.663193                            1.628833      -1.140906       2.320706                    0.993820       3.874888      11.331072       0.455445       1.386402      -0.684413      -0.008886      -0.009768      -0.027874       0.030844       0.004519      -0.002064       0.007731       0.011087      -0.008881      -0.012414       0.003724       0.008690              1.672466       1.462648       0.084828       0.071093       1.658983       0.351598       1.895766          -0.000045
           29              H       9.157377      17.109787      11.432411       0.112969       0.888354 0.67976539E+01  0.65153567E+02                                 1.621466                            1.596530      -1.135166       2.335398                    0.993627       3.781059      11.047167       0.454465       1.406134      -0.680930       0.025783      -0.010285       0.024253       0.036861      -0.003679      -0.000946      -0.005116       0.014038       0.000054      -0.010500       0.002569       0.007931              1.632447       1.757941      -0.235699       0.275145       1.548074      -0.230358       1.591326          -0.000694
           30              H       9.498120      21.451678      10.381463       0.109126       0.920790 0.70287511E+01  0.68063103E+02                                 1.670480                            1.630242      -1.207106       2.295936                    0.993232       3.898299      11.519497       0.446083       1.417938      -0.678219      -0.022547       0.009041      -0.023558       0.033839      -0.001480       0.008983       0.004237      -0.004529       0.001439      -0.011267       0.002329       0.008938              1.691286       1.415429      -0.088166       0.155143       1.615223      -0.302350       2.043205          -0.014861
           31              H      10.819095      21.041727      11.130226       0.108844       1.045055 0.79855677E+01  0.78502269E+02                                 1.716359                            1.661454      -0.814873       2.478907                    0.998167       3.569823      10.059706       0.480648       1.296290      -0.705379       0.027437      -0.005833       0.004776       0.028454       0.004499      -0.002225       0.004417       0.006330      -0.007630      -0.008403       0.001630       0.006773              1.736572       2.264069      -0.108625      -0.178506       1.493516       0.018913       1.452131          -0.019378
           32              H      11.144214       3.093136       2.499351       0.123593       1.091204 0.84015231E+01  0.83989723E+02                                 1.798504                            1.727994      -1.003832       2.404539                    0.996191       3.629038      10.451675       0.459706       1.332778      -0.697638       0.004452      -0.010285       0.035683       0.037402       0.006647       0.000308      -0.005794      -0.006952       0.010321      -0.010102       0.000333       0.009769              1.833938       1.613417      -0.091046       0.221889       1.722546      -0.458466       2.165850          -0.000425
           33              H      10.996159       3.023516       0.931861       0.091984       1.202436 0.93073689E+01  0.93472721E+02                                 1.772135                            1.705871      -0.750492       2.499179                    0.999163       3.467544       9.345379       0.520177       1.172457      -0.735653       0.003288      -0.012332      -0.025892       0.028867       0.004964      -0.008083       0.006170      -0.004849       0.000506      -0.013266       0.005233       0.008032              1.793382       1.557294      -0.021532      -0.040840       1.696295       0.374168       2.126557          -0.000205
           34              H       2.323682       5.934439       0.388523       0.128799       1.020279 0.75096992E+01  0.72451628E+02                                 1.665517                            1.599173      -0.903393       2.460355                    0.999054       3.348049       9.243164       0.497142       1.277026      -0.710442       0.027710      -0.020944      -0.011649       0.036636      -0.003479      -0.013053       0.005569      -0.000019      -0.028348      -0.017643       0.001965       0.015678              1.665661       1.709069      -0.264518      -0.215759       1.762925       0.152259       1.524989           0.000351
           35              H       0.543264       2.979686       1.391837       0.183538       1.024101 0.75264910E+01  0.71980396E+02                                 1.618870                            1.555225      -1.193073       2.341071                    0.997468       3.140689       8.374026       0.531446       1.205106      -0.727559      -0.006437      -0.009677       0.010752       0.015833      -0.001274      -0.003604      -0.001438      -0.008854      -0.024706      -0.009806       0.001027       0.008779              1.633066       1.489901       0.172574      -0.120137       1.881238      -0.335666       1.528058           0.000114
           36              H       1.745532       3.972339       1.223625       0.178580       0.920789 0.65851685E+01  0.61307181E+02                                 1.551390                            1.490086      -0.806777       2.523080                    0.999855       3.065926       8.238988       0.520325       1.264407      -0.714207       0.011287       0.004750       0.009748       0.015652       0.001195       0.004416       0.002415       0.005946      -0.012645      -0.006576      -0.000772       0.007348              1.562196       1.936598       0.128768       0.235848       1.375565       0.019267       1.374425           0.000669
           37              H       0.852121       3.608791      -0.010420       0.183047       0.861770 0.59618361E+01  0.53448967E+02                                 1.411109                            1.359395      -0.722190       2.559982                    0.999993       2.845072       7.193800       0.587766       1.162365      -0.738837      -0.004262      -0.000640      -0.013338       0.014017      -0.001926       0.003361      -0.000187      -0.001418       0.019899      -0.005970      -0.001685       0.007655              1.432094       1.179193      -0.011644      -0.040234       1.197729       0.140801       1.919361           0.000332
           38              H       2.441479      19.309106      14.149097       0.135067       0.879178 0.62394073E+01  0.58556985E+02                                 1.610554                            1.534197      -1.108859       2.364786                    0.996935       3.580784      10.364941       0.461339       1.414654      -0.679651      -0.031964       0.009622       0.012373       0.035600       0.002316      -0.004411      -0.000355       0.001018      -0.015724      -0.007175       0.000906       0.006269              1.633971       1.859824      -0.218001      -0.298976       1.514825       0.164221       1.527263           0.000540
           39              H       6.177226      15.366840      10.994764       0.189051       0.839341 0.61418906E+01  0.57667836E+02                                 1.594693                            1.544196      -1.334208       2.274021                    0.995633       3.540665      10.399183       0.448065       1.455907      -0.671829      -0.006811      -0.001596      -0.012569       0.014384      -0.001285       0.005235      -0.002119      -0.011787       0.018215      -0.010602       0.001891       0.008711              1.613137       1.549484       0.097598       0.334375       1.406758       0.266928       1.883170           0.000671
           40              H       6.295926      15.219881      12.553323       0.174087       0.890515 0.64708085E+01  0.60476151E+02                                 1.561940                            1.511148      -0.934050       2.457268                    0.999090       3.221180       8.909888       0.495215       1.323386      -0.700311      -0.003606      -0.005325       0.008560       0.010707       0.001088      -0.001506      -0.003277      -0.004863      -0.005091      -0.003731      -0.001572       0.005304              1.575070       1.424870       0.076237      -0.297919       1.390428      -0.246667       1.909911           0.000817
           41              H       7.584986      15.426143      11.681007       0.177831       0.849699 0.61712303E+01  0.57685730E+02                                 1.580125                            1.526979      -1.168974       2.355472                    0.995981       3.408208       9.805336       0.462471       1.416855      -0.680242       0.016192      -0.000900       0.000357       0.016221      -0.002367      -0.001153      -0.000293       0.001804      -0.008796      -0.003365      -0.000724       0.004089              1.601333       2.093787      -0.214401      -0.145850       1.405470       0.048855       1.304743          -0.000034
           42              H       7.924436      23.756709      13.605760       0.094035       1.215869 0.92613051E+01  0.93324889E+02                                 1.818569                            1.726565      -0.747343       2.502993                    0.999225       3.522083       9.652966       0.503565       1.207049      -0.726959       0.006976       0.021856      -0.013704       0.026723      -0.000316      -0.006643      -0.004773       0.003775      -0.013398      -0.009955       0.001630       0.008325              1.865274       1.545219       0.270895      -0.068006       2.500935      -0.060466       1.549669          -0.016448
           43              H       8.029103      22.400515      14.385784       0.091162       1.047003 0.79771964E+01  0.78843077E+02                                 1.746247                            1.677863      -1.125616       2.329646                    0.995058       3.829469      11.021758       0.468273       1.323409      -0.697789       0.011918      -0.028319       0.015165       0.034264      -0.006374      -0.001888      -0.008408       0.011079       0.002084      -0.013762       0.004906       0.008856              1.788163       1.573726      -0.140492       0.295113       1.557609      -0.304904       2.233154          -0.012851
           44              H       4.137699      16.011426      12.685808       0.125235       1.039193 0.78371210E+01  0.77534954E+02                                 1.764331                            1.691350      -1.352265       2.240438                    0.994117       3.793877      11.119604       0.452297       1.368805      -0.688194      -0.005091      -0.032933      -0.005389       0.033758       0.001547      -0.009732      -0.003428      -0.007203      -0.044310      -0.019155       0.006374       0.012781              1.774086       1.622824       0.130220       0.000508       2.139745       0.221887       1.559688          -0.000048
           45              H      -0.532726      13.754489       0.071453       0.177148       0.922738 0.66406939E+01  0.61486402E+02                                 1.508915                            1.460696      -0.771544       2.532562                    0.999974       2.989940       7.816944       0.549039       1.204862      -0.728369       0.002953       0.000961       0.011293       0.011712      -0.003419       0.002628       0.003256       0.005205       0.012302      -0.007763       0.002042       0.005721              1.519820       1.348286       0.109756       0.089853       1.460883       0.306228       1.750291           0.000431
           46              H       2.696728      21.302149      14.397693       0.178335       0.950756 0.67635967E+01  0.64047550E+02                                 1.624904                            1.537045      -1.388331       2.239333                    0.996317       3.439006       9.639654       0.493804       1.309866      -0.700666      -0.009492      -0.010922       0.000578       0.014482       0.000996       0.004092       0.001810      -0.010698       0.001886      -0.007680       0.001455       0.006225              1.649926       1.873213       0.369810      -0.201493       1.681641      -0.112299       1.394925           0.000224
           47              H       3.218725      22.459813      13.479230       0.186332       0.831095 0.57563306E+01  0.51317145E+02                                 1.394245                            1.349150      -0.734041       2.557937                    0.999993       2.842849       7.242021       0.579406       1.185786      -0.732852      -0.003206       0.003214      -0.010789       0.011705      -0.002687      -0.001481      -0.001915       0.001300       0.014298      -0.005708       0.000382       0.005326              1.408891       1.237741      -0.125104       0.145927       1.457776      -0.345452       1.531156           0.000499
           48              H       9.019163       4.250797       1.018199       0.106690       1.040662 0.79808357E+01  0.79169060E+02                                 1.767672                            1.701850      -1.146617       2.326653                    0.993771       3.802337      11.091858       0.453705       1.360898      -0.690473      -0.008471       0.024821      -0.023396       0.035145      -0.006226      -0.002611      -0.006270       0.001262       0.009263      -0.010821       0.003260       0.007562              1.810789       1.507493      -0.093925       0.218906       1.541290      -0.260852       2.383585          -0.017914
           49              H       8.866017       3.028676       1.997695       0.103330       1.019882 0.73842265E+01  0.70866333E+02                                 1.660858                            1.572891      -0.680249       2.536198                    0.999591       3.463905       9.504795       0.507981       1.256388      -0.714099      -0.011290      -0.017770       0.013875       0.025214      -0.001168      -0.004668      -0.000157       0.005092      -0.009448      -0.005527      -0.001004       0.006531              1.708385       1.551524       0.428148      -0.144440       2.126981      -0.235722       1.446650          -0.018344
           50              H       5.844073      23.070879      14.591210       0.096396       1.123129 0.84842880E+01  0.83126339E+02                                 1.678626                            1.616952      -0.726247       2.513706                    0.999486       3.373001       8.932991       0.540970       1.155606      -0.739480      -0.000314       0.001499       0.030581       0.030620       0.005414      -0.001838       0.002111      -0.007924       0.023494      -0.010984       0.002601       0.008383              1.699350       1.530001      -0.011949      -0.210259       1.504217       0.258649       2.063833           0.000096
           51              H       5.726648      23.341597      13.041583       0.110964       1.127352 0.86950085E+01  0.86027670E+02                                 1.716651                            1.665453      -0.675073       2.550584                    0.999698       3.342675       9.002479       0.517502       1.196261      -0.730451      -0.004588       0.013010      -0.032124       0.034961       0.004434       0.007078      -0.005732      -0.007155       0.006933      -0.012317       0.003782       0.008534              1.732712       1.580573      -0.156420       0.196598       1.821432      -0.410249       1.796132          -0.000311
           52              H      11.501981       9.405752       9.205473       0.105413       1.053700 0.78800393E+01  0.77036531E+02                                 1.711928                            1.638826      -0.709490       2.525916                    0.999165       3.532615       9.855596       0.490195       1.278112      -0.709447      -0.008944       0.023526       0.009803       0.027010      -0.006152       0.001435       0.003868       0.002576       0.010114      -0.009198       0.003334       0.005864              1.746767       1.706527      -0.457797      -0.143340       1.958115       0.285876       1.575659          -0.020741
           53              H      11.632173       7.856180       8.971763       0.110247       1.101185 0.89387810E+01  0.91047677E+02                                 1.822666                            1.794158      -1.183830       2.310982                    0.993663       3.832150      11.257612       0.445288       1.350438      -0.693120      -0.005791      -0.036144       0.000574       0.036609       0.002400       0.004904      -0.004473      -0.019190       0.003554      -0.012700       0.001666       0.011035              1.819674       1.694343       0.325095       0.008690       2.209359      -0.137128       1.555321          -0.012721
           54              H      11.179074       8.951959       6.918990       0.108111       0.910846 0.66710671E+01  0.63125048E+02                                 1.603028                            1.546707      -0.823301       2.478972                    0.997392       3.573785      10.102829       0.481335       1.344783      -0.694189      -0.027001      -0.009454      -0.009788       0.030236      -0.000772       0.002627       0.005024       0.015417       0.010029      -0.011274       0.003352       0.007922              1.634134       2.125954      -0.069640       0.322727       1.308328       0.011238       1.468119          -0.019790
           55              H      12.489830       9.802806       7.085713       0.104812       0.922674 0.72902278E+01  0.70925551E+02                                 1.646228                            1.641373      -1.127252       2.336764                    0.993648       3.800336      11.093408       0.454297       1.385814      -0.685166       0.024795       0.026158      -0.002828       0.036153       0.007065      -0.005769       0.002931      -0.010127       0.002555      -0.012302       0.004035       0.008267              1.635948       1.556286       0.194916      -0.051038       1.937651      -0.066823       1.413905          -0.010905
           56              H       1.055459       8.970002       5.309819       0.105793       0.926901 0.72539675E+01  0.70492593E+02                                 1.651768                            1.636527      -1.107328       2.339994                    0.994934       3.818351      11.143653       0.455235       1.384529      -0.685250       0.020059       0.026224       0.008164       0.034010       0.005325      -0.006394       0.004414      -0.002744      -0.023336      -0.013048       0.003644       0.009403              1.654135       1.710204       0.356573      -0.010460       1.843811       0.028244       1.408390          -0.016559
           57              H      12.535780       8.263540       4.741176       0.106717       0.945107 0.69929580E+01  0.67640842E+02                                 1.700041                            1.625763      -1.201581       2.294438                    0.993585       3.922747      11.591262       0.446759       1.417375      -0.678179      -0.027677      -0.000346      -0.009952       0.029414      -0.009080      -0.003584       0.002467       0.013747      -0.005711      -0.010485      -0.003058       0.013543              1.748240       2.083988      -0.099074       0.521056       1.360503      -0.066276       1.800228          -0.016196
           58              H       5.626684      17.725121       4.373493       0.102423       1.075109 0.84182257E+01  0.83981944E+02                                 1.760851                            1.714141      -0.924238       2.428754                    0.997248       3.655975      10.430208       0.469069       1.308893      -0.702606       0.003961       0.033429       0.007906       0.034579       0.001146       0.008042      -0.002013      -0.006857      -0.017546      -0.011940       0.005254       0.006686              1.781967       1.538898       0.252971       0.006136       2.304757      -0.143228       1.502246          -0.011570
           59              H       5.663705      16.245162       3.840576       0.091777       1.107948 0.81059477E+01  0.79941502E+02                                 1.780690                            1.666646      -0.845002       2.458448                    0.997393       3.657842      10.306244       0.483307       1.285033      -0.707298       0.005506      -0.024509      -0.013287       0.028418      -0.006876       0.003771       0.005552       0.000971       0.000787      -0.010964       0.003915       0.007049              1.848345       1.559167      -0.369471      -0.255248       2.090261       0.558365       1.895607          -0.017817
           60              H      10.842915      20.476204       8.167922       0.119543       0.854746 0.58206669E+01  0.53602921E+02                                 1.573952                            1.475081      -0.999932       2.413626                    0.997491       3.523886      10.052852       0.474461       1.401813      -0.682265      -0.034135       0.016358       0.014025       0.040367      -0.004228      -0.000354       0.005157       0.019139       0.022173      -0.015254       0.006004       0.009249              1.633138       1.977336      -0.358339      -0.310188       1.486432       0.088881       1.435645           0.000083
           61              H       5.799493       4.744134       5.826362       0.129043       0.864528 0.63025760E+01  0.59173870E+02                                 1.580516                            1.533871      -1.064357       2.387298                    0.996597       3.548323      10.202443       0.466018       1.399881      -0.682878       0.015933      -0.017962      -0.026483       0.035747      -0.007547      -0.001997       0.006071       0.004840       0.019777      -0.012038       0.000769       0.011269              1.582952       1.485570      -0.109167      -0.182346       1.498975       0.206807       1.764309           0.000041
           62              H       5.939395      16.626771       8.487970       0.111512       0.910685 0.67423254E+01  0.64270222E+02                                 1.629691                            1.575086      -0.949243       2.419319                    0.995952       3.695930      10.648759       0.465667       1.379844      -0.686504       0.028102       0.003345       0.005178       0.028770      -0.003838       0.003585       0.004062       0.009337       0.016897      -0.010463       0.002481       0.007982              1.664881       2.151751      -0.139461       0.277612       1.370745      -0.014948       1.472146          -0.018778
           63              H       4.567376      15.912574       8.218534       0.106058       0.943230 0.74232102E+01  0.73091443E+02                                 1.710236                            1.685340      -1.407606       2.196102                    0.991623       4.090724      12.310264       0.433527       1.434877      -0.674167      -0.022247      -0.025293      -0.004292       0.033957       0.005026      -0.003384       0.006030      -0.003785      -0.006586      -0.009776       0.001960       0.007817              1.716438       1.642864       0.313588      -0.048085       2.052576      -0.017503       1.453874          -0.020346
           64              H       0.838503       6.221508       4.678655       0.121740       0.898728 0.68895229E+01  0.66253629E+02                                 1.635896                            1.609131      -1.158812       2.330623                    0.993742       3.743107      10.953115       0.451919       1.409369      -0.680564      -0.025051      -0.028016       0.004627       0.037867       0.006202       0.004920      -0.001520      -0.011307      -0.010613      -0.010429       0.000239       0.010190              1.647112       1.803696       0.363964       0.098538       1.788342       0.073581       1.349298          -0.000403
           65              H       1.802101       7.250256       3.977526       0.101238       0.918222 0.70216236E+01  0.67291821E+02                                 1.608985                            1.585905      -0.864181       2.458449                    0.996561       3.633957      10.335121       0.475810       1.343222      -0.694458       0.016865       0.012896      -0.023954       0.032008       0.000369      -0.003870      -0.005082       0.013995       0.010925      -0.010689       0.001581       0.009108              1.611714       1.513926       0.040636      -0.187437       1.393465      -0.195434       1.927751          -0.000072
           66              H       7.223848       4.813755       7.646914       0.122538       0.910268 0.63062414E+01  0.59197436E+02                                 1.637309                            1.533409      -1.039236       2.399270                    0.996921       3.539185      10.164321       0.466657       1.398223      -0.683305       0.039983      -0.018371      -0.001197       0.044018      -0.011816       0.004335       0.000956       0.011216       0.013050      -0.015749       0.003523       0.012226              1.698182       2.170604      -0.409486      -0.048474       1.591291      -0.016559       1.332651          -0.000038
           67              H       2.788696       4.880778       3.973061       0.184419       0.823243 0.59464207E+01  0.54923377E+02                                 1.534090                            1.489606      -0.958118       2.455008                    0.998811       3.283844       9.309206       0.473899       1.399324      -0.684197      -0.012694      -0.003459      -0.002540       0.013400      -0.000511       0.000153       0.004818       0.008153       0.003327      -0.007394       0.003505       0.003889              1.542319       1.857517       0.206070       0.247155       1.427490       0.078578       1.341950           0.000288
           68              H       4.253891       4.543020       4.418151       0.165080       0.909627 0.65466405E+01  0.61744568E+02                                 1.618659                            1.546639      -0.931064       2.455023                    0.998654       3.370819       9.557753       0.473953       1.370221      -0.689962       0.008981      -0.007203       0.001070       0.011562      -0.004350       0.001460       0.004177      -0.000372      -0.003604      -0.006745       0.001027       0.005718              1.646390       1.706735      -0.409031       0.122161       1.871880      -0.127163       1.360554           0.000407
           69              H       3.953951       5.881166       3.651524       0.193747       0.871501 0.63013674E+01  0.59257923E+02                                 1.604121                            1.539313      -1.265745       2.300001                    0.998088       3.479211      10.066196       0.461896       1.410101      -0.680507       0.004277       0.010067      -0.005703       0.012335      -0.000764       0.003410       0.003396      -0.008978      -0.021982      -0.009454       0.000589       0.008865              1.628583       1.473016       0.205466      -0.229971       1.669142      -0.416229       1.743591           0.000276
           70              H       4.127048      17.359019       9.940839       0.100536       0.931686 0.71408263E+01  0.69175513E+02                                 1.658568                            1.624599      -1.136901       2.323167                    0.994010       3.863292      11.286183       0.456170       1.386038      -0.684522      -0.008866      -0.018938       0.022222       0.030513      -0.003923      -0.002722      -0.004403       0.017074       0.008757      -0.012424       0.003825       0.008598              1.667708       1.459039       0.018971      -0.108388       1.528031      -0.276837       2.016054          -0.000043
           71              H       4.903029      18.534732       9.238222       0.113217       0.886077 0.67742020E+01  0.64859523E+02                                 1.617554                            1.592918      -1.126241       2.339474                    0.993750       3.771480      11.005988       0.455439       1.404624      -0.681251       0.025736       0.025975      -0.003552       0.036738       0.001054       0.003984      -0.000404       0.004006      -0.029377      -0.010723       0.002748       0.007976              1.628409       1.753334       0.354380       0.066269       1.775255       0.096049       1.356638          -0.000694
           72              H       5.243812      15.453625       6.003504       0.109199       0.921515 0.70413408E+01  0.68265142E+02                                 1.676274                            1.635591      -1.232825       2.285292                    0.992906       3.912407      11.595483       0.443442       1.424706      -0.676920      -0.022438      -0.025091       0.003986       0.033895       0.008464      -0.003187      -0.001417       0.000186       0.016304      -0.011277       0.002383       0.008893              1.697285       1.419677       0.179423      -0.001222       2.207332      -0.034387       1.464845          -0.014875
           73              H       6.564777      16.307050       5.984153       0.109792       1.043086 0.79688451E+01  0.78322548E+02                                 1.716824                            1.661811      -0.822187       2.476469                    0.998123       3.567664      10.063427       0.479530       1.299569      -0.704703       0.027150       0.006744       0.002314       0.028071      -0.004105      -0.002536      -0.001809       0.010864       0.006206      -0.008461       0.001867       0.006594              1.737068       2.265189      -0.100031       0.183559       1.446246       0.008485       1.499769          -0.019365
           74              H       2.635531       9.212385      10.957549       0.123473       1.091390 0.84006961E+01  0.83953835E+02                                 1.796256                            1.725927      -0.993983       2.408193                    0.996304       3.627373      10.434783       0.460914       1.329722      -0.698251       0.004353       0.036337      -0.009166       0.037727      -0.003051      -0.005869       0.002077      -0.013043      -0.008767      -0.010018       0.000346       0.009672              1.831602       1.611463       0.237190      -0.032083       2.448562       0.037033       1.434782          -0.000422
           75              H      15.250490       7.889708      11.801583       0.091982       1.203988 0.93235160E+01  0.93686235E+02                                 1.774589                            1.708101      -0.754332       2.497612                    0.999167       3.469724       9.357330       0.519435       1.173487      -0.735407       0.003452      -0.015880       0.023504       0.028574      -0.009491      -0.000196      -0.002269       0.002104       0.021579      -0.013308       0.005122       0.008186              1.795915       1.559284      -0.024616       0.039073       1.697143      -0.374096       2.131320          -0.000205
           76              H       6.578038       5.963694       9.552315       0.129255       1.019521 0.75043112E+01  0.72397076E+02                                 1.665781                            1.599481      -0.905565       2.459660                    0.998967       3.347260       9.245167       0.496612       1.278435      -0.710143       0.027321       0.000129       0.023880       0.036286      -0.009454       0.009688       0.003405       0.015286       0.017867      -0.017572       0.001839       0.015734              1.665906       1.709307      -0.054635       0.336819       1.452950       0.026968       1.835462           0.000356
           77              H       4.797590       8.309974      11.609554       0.184225       1.023014 0.75167140E+01  0.71867170E+02                                 1.618166                            1.554545      -1.195858       2.340287                    0.997498       3.138355       8.368037       0.531366       1.205618      -0.727445      -0.006425       0.014264       0.002860       0.015903      -0.002349       0.002904       0.007987       0.002537       0.009295      -0.009745       0.000957       0.008788              1.632355       1.489317      -0.190350      -0.089485       1.906147       0.320669       1.501601           0.000113
           78              H       5.999867       7.667969      10.833996       0.179386       0.920056 0.65820272E+01  0.61305689E+02                                 1.554660                            1.493028      -0.839866       2.509012                    0.999740       3.066084       8.256693       0.517795       1.270010      -0.713009       0.010868       0.005944      -0.008813       0.015203       0.003211      -0.003199       0.000133       0.010910       0.001888      -0.006785      -0.000618       0.007403              1.565546       1.941369       0.140462      -0.230208       1.360595      -0.009176       1.394673           0.000672
           79              H       5.106464       6.781030      11.765856       0.183620       0.859958 0.59473888E+01  0.53300815E+02                                 1.411005                            1.359271      -0.722536       2.560670                    0.999994       2.841600       7.189801       0.586653       1.164977      -0.738232      -0.004650      -0.010875       0.007157       0.013824       0.003737      -0.000006      -0.003913      -0.008679      -0.001181      -0.005946      -0.001685       0.007632              1.431998       1.179038      -0.028872       0.030080       1.616934      -0.382981       1.500023           0.000337
           80              H      -1.812877      19.787784       5.975221       0.134206       0.881748 0.62615392E+01  0.58810931E+02                                 1.612862                            1.536232      -1.103249       2.366295                    0.996971       3.586599      10.382509       0.461387       1.413396      -0.679870      -0.032051       0.005956      -0.014600       0.035720      -0.004822       0.000235       0.003249       0.006529      -0.000595      -0.007047       0.000820       0.006227              1.636358       1.862740      -0.150276       0.339115       1.383674      -0.087672       1.662662           0.000541
           81              H       1.922870      19.027197      10.966481       0.189051       0.838714 0.61361848E+01  0.57599614E+02                                 1.593802                            1.543434      -1.260432       2.307699                    0.996284       3.538601      10.391056       0.448204       1.455825      -0.671853      -0.006665      -0.010356       0.007660       0.014503       0.004957      -0.001612      -0.000562      -0.015885       0.005534      -0.010444       0.001858       0.008586              1.612190       1.548676       0.240391      -0.251345       1.531939      -0.339271       1.755954           0.000676
           82              H       2.041556      20.450429      10.314476       0.173920       0.889092 0.64559107E+01  0.60283857E+02                                 1.558272                            1.507825      -0.918004       2.464267                    0.999170       3.216497       8.884209       0.496691       1.320614      -0.700890      -0.003742       0.010265       0.000037       0.010926      -0.001847      -0.000178       0.003819      -0.004034      -0.002471      -0.003758      -0.001587       0.005345              1.571291       1.421692      -0.294810       0.082607       1.988195      -0.101226       1.303987           0.000823
           83              H       3.330625      19.591849      10.572003       0.178206       0.848755 0.61614505E+01  0.57559235E+02                                 1.577556                            1.524667      -1.165764       2.356739                    0.995982       3.403231       9.781236       0.463421       1.414811      -0.680632       0.015838       0.000872       0.000414       0.015868       0.000119       0.002650       0.001629       0.004476      -0.002029      -0.003448      -0.000750       0.004198              1.598649       2.089581      -0.018938       0.257800       1.285917       0.019132       1.420449          -0.000035
           84              H       3.670115      17.093425       2.395150       0.093920       1.213918 0.92415315E+01  0.93054425E+02                                 1.814656                            1.723153      -0.740899       2.505087                    0.999262       3.519580       9.635157       0.504868       1.204856      -0.727457       0.007209      -0.023070      -0.012078       0.027019      -0.005677       0.003618       0.004489       0.003302      -0.014222      -0.009936       0.001650       0.008286              1.861114       1.542240      -0.193662      -0.199782       1.835978       0.440543       2.205122          -0.016441
           85              H       3.774766      18.447047       3.179639       0.091933       1.046002 0.79708600E+01  0.78796489E+02                                 1.748044                            1.679504      -1.145004       2.322212                    0.994787       3.832080      11.044897       0.466892       1.327053      -0.697029       0.011870       0.026920       0.016569       0.033766       0.001428       0.006503       0.001619      -0.000841      -0.034817      -0.013867       0.004954       0.008913              1.790080       1.575346       0.326281      -0.026014       2.330981      -0.140566       1.463914          -0.012849
           86              H      -0.116668      20.169389       9.562736       0.126556       1.036202 0.78121778E+01  0.77261068E+02                                 1.764424                            1.691407      -1.369608       2.234012                    0.993854       3.791474      11.126811       0.450985       1.373268      -0.687328      -0.005107       0.011716       0.030651       0.033209      -0.009318       0.003471       0.012693       0.009014       0.005603      -0.019057       0.006284       0.012773              1.774193       1.622840      -0.064637      -0.113075       1.512626       0.140226       2.187114          -0.000052
           87              H       3.721687       1.779053       2.938487       0.177073       0.923528 0.66463095E+01  0.61540608E+02                                 1.508521                            1.460238      -0.765797       2.534596                    0.999978       2.991131       7.815719       0.549828       1.203090      -0.728765       0.003021       0.009293      -0.006689       0.011842       0.004041       0.001762      -0.005425       0.001261       0.001165      -0.007835       0.002088       0.005746              1.519453       1.347900       0.023114      -0.140296       1.412294      -0.278527       1.798166           0.000442
           88              H      -1.557617      19.006546       4.124897       0.179451       0.951284 0.67720398E+01  0.64194491E+02                                 1.630501                            1.541904      -1.420587       2.226238                    0.996169       3.445487       9.686002       0.490796       1.316518      -0.699267      -0.009010       0.005555       0.009139       0.013984       0.003195      -0.002809       0.001025      -0.006131       0.016400      -0.007831       0.001689       0.006142              1.655759       1.880424      -0.361678      -0.220822       1.569232       0.181443       1.517620           0.000224
           89              H      -1.035603      17.632298       3.581560       0.186015       0.833119 0.57742621E+01  0.51521307E+02                                 1.396999                            1.351601      -0.731559       2.558485                    0.999993       2.847055       7.257817       0.578607       1.186402      -0.732696      -0.003482      -0.011143       0.002723       0.011988       0.000248       0.002973      -0.002500      -0.006449      -0.008098      -0.005710       0.000294       0.005416              1.411760       1.239837       0.189526       0.035538       1.816520       0.141610       1.178921           0.000517
           90              H      13.273502       7.350835      10.695557       0.106782       1.041401 0.79861754E+01  0.79220206E+02                                 1.766959                            1.701189      -1.142093       2.328320                    0.993902       3.801295      11.081803       0.454372       1.358932      -0.690854      -0.008401      -0.032747      -0.009741       0.035183       0.000851       0.006653       0.000790      -0.008200      -0.019236      -0.010857       0.003227       0.007630              1.810022       1.506951       0.236492      -0.028110       2.397755      -0.234254       1.525360          -0.017885
           91              H      13.120338       8.810167      11.264200       0.102712       1.022507 0.74031838E+01  0.71042817E+02                                 1.658322                            1.570639      -0.679313       2.536273                    0.999586       3.463241       9.480358       0.510786       1.249584      -0.715583      -0.011403       0.021702       0.008455       0.025932      -0.003457       0.003250       0.001029       0.006735      -0.004969      -0.005505      -0.001021       0.006526              1.705666       1.549251      -0.338396      -0.297886       1.817849       0.411445       1.749899          -0.018326
           92              H       1.589739      18.289767       2.496374       0.095709       1.125094 0.85016966E+01  0.83330446E+02                                 1.679691                            1.617871      -0.725330       2.513558                    0.999493       3.376258       8.940209       0.541246       1.154551      -0.739730      -0.000396       0.026077      -0.016835       0.031041      -0.004196      -0.003706      -0.004337      -0.012059       0.011383      -0.010897       0.002577       0.008320              1.700480       1.530883      -0.176328       0.115636       1.701068      -0.372151       1.869488           0.000102
           93              H       1.472330      16.812390       3.036734       0.110705       1.127372 0.86959997E+01  0.86051321E+02                                 1.717843                            1.666504      -0.682059       2.547789                    0.999643       3.342877       9.007642       0.516825       1.197635      -0.730145      -0.004506      -0.034476       0.005013       0.035129       0.003978      -0.007510       0.003064      -0.011780      -0.007472      -0.012439       0.004002       0.008437              1.733953       1.581575       0.248778       0.037208       2.159596       0.216348       1.460687          -0.000296
           94              H       2.993282      11.863727       2.137623       0.104137       1.058032 0.79145617E+01  0.77398929E+02                                 1.710606                            1.637585      -0.694542       2.530509                    0.999291       3.535377       9.840073       0.492931       1.270609      -0.711040      -0.009098      -0.003311      -0.025994       0.027738       0.004325       0.004699      -0.004754       0.001284       0.005731      -0.009300       0.003361       0.005939              1.745386       1.704872       0.104639       0.467631       1.422610       0.022736       2.108676          -0.020773
           95              H       3.123465      12.436120       3.596446       0.110016       1.103316 0.89640510E+01  0.91400885E+02                                 1.827651                            1.798839      -1.197306       2.305602                    0.993442       3.839194      11.296874       0.443760       1.353666      -0.692469      -0.006076       0.018714       0.030719       0.036480       0.003087      -0.004348       0.005601      -0.017076       0.010791      -0.012696       0.001708       0.010987              1.824700       1.698896      -0.155887      -0.287341       1.842678       0.353364       1.932528          -0.012739
           96              H       2.670393      10.110474       3.673853       0.108766       0.912899 0.66908539E+01  0.63361133E+02                                 1.605280                            1.548804      -0.823534       2.478149                    0.997387       3.579157      10.122939       0.481085       1.344444      -0.694211      -0.026785      -0.003305       0.013097       0.029998       0.002802      -0.000557      -0.008057       0.010377      -0.006325      -0.011415       0.003340       0.008075              1.636471       2.129295       0.315037      -0.101156       1.420374      -0.074923       1.359743          -0.019802
           97              H       3.981152       9.829434       2.853637       0.105211       0.921500 0.72789124E+01  0.70792340E+02                                 1.645355                            1.640533      -1.128251       2.336576                    0.993711       3.797864      11.086617       0.454205       1.386547      -0.685033       0.024835      -0.015000      -0.021198       0.035933      -0.008564      -0.003349       0.000159      -0.005098       0.018635      -0.012406       0.004062       0.008345              1.635081       1.555556      -0.141566      -0.143159       1.601857       0.259905       1.747831          -0.010903
           98              H       5.309792       8.707869       4.462808       0.105174       0.930724 0.72942439E+01  0.70996813E+02                                 1.657329                            1.641831      -1.115930       2.335656                    0.994760       3.831956      11.199793       0.454087       1.385824      -0.684948       0.019839      -0.006035      -0.026808       0.033892      -0.008315      -0.001520       0.003461       0.010912       0.017348      -0.013129       0.003564       0.009565              1.659761       1.715914      -0.188442      -0.305282       1.497650       0.175545       1.765720          -0.016567
           99              H       4.027113       8.568643       5.358943       0.105917       0.948264 0.70167564E+01  0.67874075E+02                                 1.697990                            1.623909      -1.177241       2.303565                    0.993903       3.918060      11.547283       0.449283       1.409349      -0.679689      -0.028010      -0.008490       0.005435       0.029769       0.001502       0.009740      -0.002908       0.012963      -0.007987      -0.010485      -0.003152       0.013636              1.746042       2.081294       0.499827      -0.174591       1.745308      -0.157031       1.411523          -0.016192
          100              H      14.135405      12.113861      12.234764       0.102332       1.075432 0.84227073E+01  0.84045664E+02                                 1.761954                            1.715216      -0.927691       2.427508                    0.997202       3.657106      10.437791       0.468625       1.309837      -0.702414       0.003908      -0.009824      -0.033043       0.034693       0.006395      -0.004879       0.006243       0.000398       0.004510      -0.011822       0.005143       0.006679              1.783064       1.539988      -0.121401      -0.222432       1.828158       0.419381       1.981046          -0.011619
          101              H      14.172419      12.392325      13.782903       0.092536       1.103483 0.80663608E+01  0.79455064E+02                                 1.776300                            1.662916      -0.845844       2.458766                    0.997349       3.649266      10.276412       0.483691       1.285565      -0.707213       0.005648       0.000837       0.027447       0.028035       0.006757       0.004165      -0.003200       0.004991       0.013673      -0.011099       0.003919       0.007180              1.843566       1.555515      -0.036147       0.445596       1.457569      -0.194103       2.517614          -0.017863
          102              H       6.588620      14.024382       7.955053       0.120587       0.851469 0.57966957E+01  0.53361749E+02                                 1.574325                            1.475470      -1.011100       2.409939                    0.997271       3.524482      10.073966       0.472438       1.408354      -0.681030      -0.033900       0.003825      -0.020895       0.040005       0.001735       0.003806      -0.011519       0.008246      -0.010170      -0.015183       0.005886       0.009297              1.633528       1.977695      -0.089469       0.465515       1.371750      -0.022484       1.551140           0.000077
          103              H      10.053791      11.268156       7.864248       0.127837       0.865471 0.63092759E+01  0.59232942E+02                                 1.579574                            1.533057      -1.055233       2.390692                    0.996702       3.547144      10.187725       0.467040       1.396909      -0.683467       0.016136      -0.014197       0.029463       0.036468       0.002109       0.007573      -0.008227       0.000857       0.007926      -0.012001       0.000817       0.011185              1.581984       1.484824      -0.103111       0.185419       1.517979      -0.217953       1.743149           0.000048
          104              H       1.685070      16.226281      11.128738       0.110806       0.912077 0.67508805E+01  0.64325316E+02                                 1.626471                            1.572207      -0.931723       2.426164                    0.996255       3.688865      10.600972       0.468160       1.373063      -0.687851       0.028687       0.002831      -0.005449       0.029336       0.005048       0.001637      -0.007740       0.002827      -0.002639      -0.010528       0.002519       0.008009              1.661473       2.146570       0.308873      -0.017966       1.456992      -0.036302       1.380856          -0.018791
          105              H      13.076049      16.350043      11.881967       0.106301       0.943012 0.74252978E+01  0.73149648E+02                                 1.713000                            1.688022      -1.422973       2.189830                    0.991486       4.098530      12.354857       0.432050       1.439043      -0.673380      -0.022270       0.008861       0.024123       0.034006      -0.005492      -0.002465      -0.000809       0.005521       0.020761      -0.009844       0.002139       0.007705              1.719238       1.645336      -0.198802      -0.247828       1.621470       0.268654       1.890909          -0.020365
          106              H       5.092822       9.535521       7.158654       0.122121       0.900787 0.69141557E+01  0.66592398E+02                                 1.642401                            1.615151      -1.178943       2.321797                    0.993422       3.758062      11.028290       0.449472       1.414875      -0.679466      -0.024943       0.017633       0.021419       0.037307       0.000957      -0.007868       0.005509      -0.004184       0.010291      -0.010308      -0.000011       0.010319              1.653806       1.811509      -0.097291      -0.367307       1.400166       0.154376       1.749743          -0.000416
          107              H       6.056434       8.413948       6.618294       0.100684       0.921569 0.70504618E+01  0.67608100E+02                                 1.609747                            1.586535      -0.894366       2.447663                    0.996408       3.636311      10.330207       0.477103       1.338792      -0.695334       0.016966      -0.027226       0.000603       0.032085      -0.003608       0.001866      -0.003101      -0.000137      -0.029902      -0.010669       0.001429       0.009240              1.612510       1.514529      -0.183179       0.058587       1.964918      -0.133702       1.358083          -0.000088
          108              H      11.478130      12.809989       6.893684       0.123591       0.907859 0.62885131E+01  0.59021726E+02                                 1.638253                            1.534198      -1.052424       2.394577                    0.996770       3.540177      10.184530       0.464939       1.403609      -0.682276       0.039584       0.007970       0.016199       0.043507       0.009876       0.008150      -0.005897       0.003024      -0.011557      -0.016043       0.003652       0.012392              1.699237       2.172214       0.162972       0.379232       1.412395       0.120409       1.513102          -0.000055
          109              H       7.043012       9.594827       8.672556       0.184380       0.821867 0.59357723E+01  0.54817367E+02                                 1.534502                            1.489996      -0.965965       2.452399                    0.998701       3.284527       9.319876       0.472869       1.402570      -0.683590      -0.012852      -0.000410       0.004429       0.013600       0.000350       0.000471      -0.004895       0.007724       0.003102      -0.007293       0.003290       0.004003              1.542740       1.858140       0.111043      -0.302105       1.295602      -0.002209       1.474477           0.000282
          110              H       8.508201      10.149167       8.742520       0.164601       0.912929 0.65761255E+01  0.62086420E+02                                 1.621612                            1.549297      -0.918317       2.459560                    0.998729       3.378033       9.580129       0.473968       1.368770      -0.690211       0.009092       0.004470       0.005873       0.011710       0.003535       0.003224      -0.001340       0.004764       0.011767      -0.006929       0.001037       0.005892              1.649463       1.709795       0.311210       0.294027       1.601563       0.285919       1.637032           0.000400
          111              H       8.208277       8.816172       7.966962       0.194213       0.871837 0.63073882E+01  0.59356288E+02                                 1.607557                            1.542430      -1.285587       2.291767                    0.998044       3.485293      10.102667       0.460147       1.414467      -0.679666       0.004333      -0.009642      -0.005965       0.012138       0.003501      -0.000970       0.004978       0.005576       0.022020      -0.009581       0.000630       0.008951              1.632154       1.475943      -0.302876      -0.063105       2.090718       0.176453       1.329800           0.000267
          112              H      12.635715      17.118375       9.768162       0.100264       0.931487 0.71356060E+01  0.69086158E+02                                 1.655879                            1.622030      -1.123482       2.328864                    0.994104       3.856682      11.249798       0.457539       1.382668      -0.685198      -0.008861       0.028905       0.005129       0.030665      -0.000528       0.004776      -0.003285       0.003378      -0.031588      -0.012338       0.003777       0.008561              1.664996       1.456864      -0.103300       0.037636       2.129950      -0.072597       1.408174          -0.000042
          113              H       0.648712      15.922031       9.101271       0.113298       0.887889 0.67941259E+01  0.65116308E+02                                 1.621388                            1.596511      -1.137842       2.334418                    0.993602       3.780915      11.049229       0.454264       1.406829      -0.680793       0.025733      -0.015736      -0.020557       0.036502       0.002709      -0.002773       0.005884       0.012881      -0.001692      -0.010695       0.002987       0.007708              1.632359       1.757891      -0.120129      -0.341541       1.380930       0.133616       1.758256          -0.000690
          114              H      13.752502      14.661247      13.386937       0.109055       0.922811 0.70512690E+01  0.68361039E+02                                 1.675241                            1.634642      -1.221797       2.289626                    0.993008       3.910153      11.575249       0.444586       1.421050      -0.677597      -0.022461       0.015995       0.019732       0.033907      -0.007005      -0.005807      -0.002754      -0.007058      -0.005929      -0.011262       0.002371       0.008891              1.696218       1.418968      -0.090644      -0.154561       1.679193       0.338221       1.990492          -0.014899
          115              H       2.310473      14.217773      12.657525       0.109920       1.043380 0.79709504E+01  0.78340968E+02                                 1.716329                            1.661359      -0.819840       2.477329                    0.998109       3.567698      10.060253       0.479931       1.298519      -0.704912       0.027104      -0.001258      -0.007002       0.028022      -0.000260       0.004832      -0.002766       0.003030      -0.017318      -0.008339       0.001678       0.006661              1.736578       2.264384       0.208857      -0.005064       1.478698      -0.027374       1.466651          -0.019385
          116              H       6.889814      13.477754       1.429051       0.123036       1.095193 0.84379936E+01  0.84439587E+02                                 1.802168                            1.731100      -1.003642       2.403993                    0.996136       3.635448      10.472944       0.459582       1.331792      -0.697818       0.004475      -0.025853      -0.027109       0.037727      -0.003518       0.005599       0.003643      -0.003110       0.021107      -0.009986       0.000329       0.009657              1.837863       1.616136      -0.147289      -0.190614       1.661376       0.423161       2.236078          -0.000425
          117              H       6.741757      14.870051       2.152509       0.091208       1.207345 0.93543128E+01  0.94068947E+02                                 1.777550                            1.710616      -0.759527       2.495135                    0.999106       3.474349       9.372064       0.519215       1.173071      -0.735505       0.003077       0.028619       0.002161       0.028864       0.004670       0.008437      -0.004126      -0.008650      -0.010977      -0.013494       0.005267       0.008228              1.799034       1.561279       0.046352       0.001804       2.352207      -0.000786       1.483615          -0.000203
          118              H      10.832311      13.885142       4.945113       0.129031       1.019821 0.75043616E+01  0.72375696E+02                                 1.663780                            1.597631      -0.899098       2.462010                    0.999075       3.346239       9.231787       0.497917       1.275471      -0.710772       0.027503       0.020737      -0.012106       0.036510       0.013144       0.003363      -0.008731       0.006100      -0.010880      -0.017518       0.001737       0.015781              1.663895       1.707191       0.318443      -0.120937       1.714432      -0.178834       1.570063           0.000351
          119              H       9.051861      14.493615       1.884562       0.184194       1.024342 0.75295594E+01  0.72023275E+02                                 1.619689                            1.555986      -1.196948       2.339471                    0.997501       3.140730       8.377276       0.531043       1.205794      -0.727393      -0.006407      -0.004536      -0.013614       0.015715       0.003777       0.000690      -0.006584       0.005191       0.016817      -0.009906       0.001107       0.008799              1.633895       1.490639       0.017763       0.209711       1.326210       0.014818       2.084837           0.000114
          120              H      10.254141      14.142966       2.828331       0.179033       0.920763 0.65855905E+01  0.61317978E+02                                 1.551970                            1.490612      -0.806082       2.523536                    0.999849       3.066114       8.242539       0.519933       1.265219      -0.714023       0.011082      -0.010730      -0.000520       0.015434      -0.004494      -0.001209      -0.002785       0.006422      -0.011887      -0.006790      -0.000718       0.007508              1.562779       1.937465      -0.268765      -0.006386       1.391836      -0.010172       1.359035           0.000670
          121              H       9.360724      15.393454       3.130516       0.183385       0.860913 0.59546300E+01  0.53370537E+02                                 1.410493                            1.358833      -0.722302       2.560380                    0.999992       2.843420       7.189709       0.587693       1.162809      -0.738734      -0.004240       0.011766       0.006090       0.013911      -0.001877      -0.003365       0.004041      -0.008246      -0.000618      -0.006003      -0.001601       0.007604              1.431449       1.178720       0.040604       0.010020       1.859943       0.241929       1.255684           0.000332
          122              H       6.695843      12.469660       9.647585       0.134484       0.882706 0.62723542E+01  0.58967148E+02                                 1.617235                            1.540044      -1.119690       2.359696                    0.996732       3.594864      10.428126       0.459473       1.417970      -0.678984      -0.031713      -0.015680       0.002135       0.035442       0.002696       0.003998      -0.002912       0.007544       0.001212      -0.007170       0.000842       0.006328              1.640919       1.868606       0.370867      -0.039632       1.673529      -0.077277       1.380622           0.000540
          123              H      10.431540      17.172513       7.810659       0.188957       0.839334 0.61423055E+01  0.57673818E+02                                 1.594767                            1.544342      -1.324416       2.278773                    0.995566       3.541027      10.401090       0.447994       1.456086      -0.671796      -0.006878       0.011744       0.005207       0.014571      -0.003811      -0.003759       0.002423      -0.012205       0.015943      -0.010431       0.001848       0.008583              1.613181       1.549487      -0.338069      -0.082577       1.995181       0.072615       1.294874           0.000669
          124              H      10.550242      15.896240       6.904105       0.174205       0.888733 0.64531740E+01  0.60256132E+02                                 1.558308                            1.507888      -0.928237       2.460006                    0.999129       3.215967       8.884616       0.496457       1.321284      -0.700753      -0.003603      -0.005217      -0.008900       0.010928       0.000646       0.001721      -0.000690       0.001792       0.014450      -0.003696      -0.001589       0.005285              1.571309       1.421636       0.218858       0.213889       1.562744       0.346830       1.729547           0.000818
          125              H      11.839302      16.548558       7.518894       0.177975       0.848957 0.61612658E+01  0.57538120E+02                                 1.575630                            1.522907      -1.151825       2.362306                    0.996133       3.400156       9.760243       0.464635       1.411589      -0.681244       0.016090       0.000148      -0.000934       0.016118       0.002108      -0.001463      -0.001419       0.005006      -0.000807      -0.003402      -0.000797       0.004199              1.596660       2.086593       0.232204      -0.112260       1.368712      -0.067695       1.334676          -0.000033
          126              H      12.178849      10.716416      13.770994       0.094414       1.216207 0.92641960E+01  0.93342124E+02                                 1.816916                            1.725272      -0.738519       2.506542                    0.999300       3.522370       9.646661       0.504542       1.204866      -0.727437       0.007154       0.001003       0.025589       0.026589       0.005868       0.002876       0.000188       0.011424       0.010541      -0.010014       0.001939       0.008075              1.863450       1.544206      -0.076380       0.268068       1.733736      -0.380790       2.312408          -0.016475
          127              H      12.283502      10.718989      12.206481       0.091287       1.045688 0.79627106E+01  0.78639272E+02                                 1.742540                            1.674603      -1.108954       2.336348                    0.995253       3.822446      10.985948       0.469606       1.320670      -0.698371       0.011785       0.000624      -0.031998       0.034105       0.004785      -0.004571       0.006996       0.013541       0.009502      -0.013760       0.004858       0.008902              1.784220       1.570717      -0.184542      -0.268098       1.796203       0.443132       1.985740          -0.012884
          128              H       8.392023      15.385735       7.523360       0.125685       1.038554 0.78315493E+01  0.77472922E+02                                 1.764271                            1.691272      -1.363103       2.236128                    0.993957       3.793150      11.120196       0.452057       1.369652      -0.688027      -0.004914       0.021057      -0.025740       0.033617       0.007728       0.006351      -0.009530       0.014784       0.022432      -0.019213       0.006348       0.012865              1.774041       1.622710      -0.065561       0.112513       1.896838      -0.362079       1.802575          -0.000047
          129              H       7.975991      10.249733      11.876013       0.176913       0.924828 0.66604505E+01  0.61725031E+02                                 1.512367                            1.463791      -0.778864       2.529682                    0.999968       2.993555       7.834026       0.547851       1.206385      -0.728023       0.003203      -0.010506      -0.004547       0.011887      -0.000400      -0.004295       0.002307      -0.004085      -0.015713      -0.007796       0.002140       0.005656              1.523375       1.351036      -0.133458       0.050311       1.948664      -0.027926       1.270425           0.000431
          130              H       6.951115      11.257855      11.249314       0.179155       0.952231 0.67787799E+01  0.64255595E+02                                 1.629470                            1.540982      -1.407873       2.231123                    0.996208       3.445377       9.676246       0.491894       1.313635      -0.699855      -0.008883       0.005064      -0.009817       0.014175      -0.003976      -0.001310      -0.002680      -0.008977       0.007175      -0.007678       0.001619       0.006059              1.654683       1.878997      -0.010565       0.423293       1.372605      -0.068451       1.712446           0.000224
          131              H       7.473124      11.474439      12.711114       0.186185       0.832158 0.57673517E+01  0.51458605E+02                                 1.397829                            1.352361      -0.734004       2.558446                    0.999992       2.845799       7.261158       0.577277       1.189160      -0.732067      -0.003493       0.007710       0.008171       0.011765       0.002558      -0.001555       0.004460      -0.003114       0.001808      -0.005723       0.000219       0.005504              1.412617       1.240506      -0.064100      -0.182151       1.216392       0.205583       1.780953           0.000498
          132              H       4.764775      14.181642       3.172196       0.107490       1.038015 0.79568918E+01  0.78880846E+02                                 1.765542                            1.700033      -1.150296       2.325781                    0.993866       3.797810      11.079028       0.453602       1.362080      -0.690248      -0.008300       0.007763       0.032821       0.034733       0.005242      -0.004160       0.005514       0.002778       0.013980      -0.010832       0.003092       0.007740              1.808490       1.505970      -0.142208      -0.190291       1.944593       0.493888       1.974907          -0.017898
          133              H       4.611616      13.944431       1.624057       0.103522       1.019316 0.73784270E+01  0.70777365E+02                                 1.658195                            1.570676      -0.674547       2.538401                    0.999627       3.460910       9.485846       0.509255       1.253836      -0.714658      -0.011509      -0.003648      -0.022601       0.025624       0.004510       0.001301      -0.001007       0.006746      -0.004318      -0.005464      -0.000953       0.006417              1.705484       1.549145      -0.088691       0.441617       1.410628      -0.176157       2.156678          -0.018337
          134              H      10.098480      10.205904      12.684320       0.095531       1.126424 0.85138762E+01  0.83481231E+02                                 1.681236                            1.619174      -0.724362       2.514088                    0.999511       3.377953       8.946917       0.540945       1.154758      -0.739683      -0.000538      -0.027570      -0.014107       0.030974      -0.001214       0.005699       0.002353      -0.015334       0.000578      -0.010991       0.002718       0.008273              1.702103       1.531977       0.188683       0.095136       2.152361       0.113689       1.421970           0.000095
          135              H       9.981056      11.412563      13.693587       0.110954       1.129689 0.87216170E+01  0.86403052E+02                                 1.723502                            1.671646      -0.688044       2.545993                    0.999616       3.346071       9.033238       0.514578       1.201497      -0.729264      -0.004378       0.021181       0.027186       0.034740      -0.008458       0.000316       0.002845      -0.001993       0.021856      -0.012391       0.003878       0.008513              1.739791       1.586392      -0.092676      -0.235437       1.452160       0.195566       2.180819          -0.000316
          136              C       7.783704       5.225411       3.155822      -0.121651      24.384964 0.39178505E+03  0.90848801E+04                                 7.488856                            6.690356      -0.331017       1.888639                    0.997954      29.454057      87.526272       0.616528       0.428432      -1.043803       0.080331       0.028779       0.033740       0.091759      -0.021724      -0.014552       0.016027      -0.042759       0.007575      -0.033519      -0.006899       0.040419              7.769133       7.848063      -0.554215      -1.199608       8.196184       0.778580       7.263151          -0.013007
          137              C       5.295292      17.658974      12.592027       0.166536      30.090092 0.37136745E+03  0.84463425E+04                                 8.756196                            6.692812      -0.218138       1.960769                    0.999167      25.994084      75.021629       0.595383       0.452319      -1.035913      -0.018261       0.044001       0.011957       0.049117      -0.012792       0.022221      -0.003181      -0.017977       0.049631      -0.031532       0.001348       0.030184             10.075029      13.875177       0.629357      -4.024410       8.953057       1.058620       7.396854           0.006142
          138              C       7.825817       6.411443       4.108523      -0.120021      24.558918 0.40638311E+03  0.94996462E+04                                 7.546619                            6.840001      -0.296553       1.902254                    0.998117      29.361075      87.292172       0.606913       0.431726      -1.042938       0.042119       0.009854      -0.082130       0.092825       0.002812       0.018443       0.012754      -0.057263      -0.068272      -0.039452      -0.003759       0.043211              7.830716       7.908787       0.601725      -1.022788       8.753525       0.505768       6.829837          -0.010307
          139              C      -0.046399       4.908270       1.251909       0.283807      27.910720 0.33207266E+03  0.73047121E+04                                 8.254817                            6.306077       0.095677       2.081628                    0.999223      23.874722      66.576282       0.620040       0.449073      -1.043416       0.036288      -0.069458      -0.002011       0.078392      -0.019892       0.023625       0.000966      -0.025014       0.173531      -0.056410      -0.006925       0.063334              9.193757      11.538286       1.736992      -1.864167      10.994631      -0.046060       5.048355           0.015473
          140              C      -0.873466       9.379085       2.350492       0.267771      27.754135 0.34869064E+03  0.77868827E+04                                 8.277651                            6.500074       0.016096       2.051159                    0.999252      24.467588      69.396451       0.603608       0.454389      -1.037357      -0.005417       0.076341       0.007129       0.076864      -0.001611       0.051378       0.002293      -0.004123       0.054155      -0.050087      -0.006811       0.056898              9.229826      11.107913      -0.143458      -4.037887       9.305053       0.507454       7.276511           0.012279
          141              C       8.576263       7.927482       0.351308      -0.059646      40.170207 0.60730038E+03  0.15458676E+05                                10.197497                            8.439359       0.528514       2.092326                    0.999725      31.909802      94.189362       0.547130       0.439791      -1.054068       0.033638      -0.056096       0.021770       0.068937       0.148050      -0.049144       0.056088      -0.057789       0.158222      -0.198784       0.071743       0.127041             11.113662      14.530423      -4.738004       3.352001       9.049961      -1.812792       9.760601           0.023309
          142              C       0.526651       6.279938       1.207251       0.163280      29.919987 0.36243398E+03  0.81507733E+04                                 8.533851                            6.486580       0.068602       2.052414                    0.999656      25.407165      71.691421       0.625608       0.435345      -1.051301      -0.016632       0.048701       0.017398       0.054324      -0.020109       0.025225      -0.006355      -0.013472       0.064364      -0.037478      -0.001710       0.039189              9.583837      10.962582       2.941003      -2.599116      11.782073      -0.197245       6.006857           0.004271
          143              C       9.286281      18.767659      14.476588      -0.095818      43.999308 0.67684159E+03  0.17680738E+05                                10.778190                            8.864345       0.426994       2.039811                    0.999425      33.341855      99.304926       0.538586       0.435349      -1.058028      -0.051616       0.045951      -0.007711       0.069535       0.123608      -0.050087       0.020968      -0.115135       0.235665      -0.186449       0.083377       0.103072             11.806066      16.608835      -4.728729       3.835097       8.691122      -1.980779      10.118241           0.019858
          144              C       9.048501       8.505041       4.394333      -0.139819      24.808211 0.41230666E+03  0.96933217E+04                                 7.626721                            6.897615      -0.427833       1.855524                    0.997910      29.918584      89.816250       0.602067       0.432722      -1.040157       0.007071      -0.014744      -0.090942       0.092400       0.035873      -0.008828      -0.015724       0.008772      -0.058564      -0.030958      -0.019138       0.050096              7.976079       8.742435       0.659114      -0.888506       8.414371       0.232738       6.771432          -0.009980
          145              C       6.831554       9.794193       1.935174       0.023702      39.471448 0.55737274E+03  0.13929174E+05                                10.230014                            8.178395       0.235718       2.024392                    0.999798      30.581527      90.338247       0.544634       0.450010      -1.044840       0.000110       0.012914       0.039647       0.041697       0.030497      -0.009303      -0.094284       0.023440      -0.427286      -0.179632       0.057303       0.122329             11.708759       7.438872      -0.415161      -0.499200       8.067198       4.409193      19.620208           0.001939
          146              C      11.849089      18.396375      12.919518      -0.057939      40.280229 0.62800729E+03  0.16119736E+05                                10.256010                            8.622078       0.294134       2.021043                    0.999887      32.042165      94.964272       0.537554       0.443905      -1.051656      -0.006574       0.020903      -0.019358       0.029239      -0.020393       0.081234       0.101868      -0.026193      -0.291028      -0.178362       0.061582       0.116780             11.218990       8.260011       0.403779      -2.196164       7.532358      -2.384160      17.864599          -0.020647
          147              C       9.521094      22.060169      12.328545      -0.109557      24.496742 0.37658259E+03  0.86376757E+04                                 7.477142                            6.509520      -0.174858       1.933864                    0.999391      29.141066      85.842308       0.632850       0.421958      -1.048841      -0.063609      -0.040953      -0.046388       0.088742      -0.022101      -0.031796       0.000454      -0.009546       0.004211      -0.040346       0.002765       0.037581              7.886697       7.385449      -0.182477      -1.612983       8.209650       0.593152       8.064991          -0.009885
          148              C       4.588205      20.979857      13.732291       0.265967      29.033777 0.33822453E+03  0.74590109E+04                                 8.387331                            6.303798       0.165325       2.096598                    0.999231      24.052267      66.710382       0.630375       0.440586      -1.050548      -0.049997       0.052699       0.014391       0.074054      -0.026934       0.009858      -0.008125       0.008490       0.158734      -0.053723      -0.002151       0.055875              9.408693      11.313243       2.017910      -1.648462      11.642442       1.104539       5.270393           0.015687
          149              C       3.106441      17.548109      13.459878       0.000331      26.287734 0.38227420E+03  0.87617553E+04                                 7.936485                            6.718841      -0.028844       2.008981                    0.997674      27.243620      79.055751       0.603455       0.442838      -1.040914       0.015915       0.014770      -0.002925       0.021909      -0.011463       0.006851      -0.008572      -0.006936       0.050276      -0.020361      -0.002609       0.022970              8.496844      10.359240       1.350507      -2.026421       8.700380       0.940092       6.430912           0.004892
          150              C       1.302626       8.873730       1.207251      -0.162181      30.172067 0.45780829E+03  0.10954125E+05                                 8.555186                            7.266943      -0.087158       1.959364                    0.997370      29.669740      87.374361       0.591781       0.432565      -1.049210       0.025056      -0.013768      -0.009341       0.030077       0.014733       0.014755      -0.005169      -0.010863       0.055240      -0.029674       0.005624       0.024050              9.194674      11.694749       0.743091      -3.308490       8.487188       0.203291       7.402085           0.003770
          151              C       9.283717      18.912030      10.427609      -0.133221      24.623201 0.39931662E+03  0.93159363E+04                                 7.603492                            6.795928      -0.420457       1.865258                    0.997213      29.539463      88.425597       0.605321       0.433722      -1.039239      -0.028233      -0.012356       0.085314       0.090710       0.020124       0.007272      -0.001224      -0.036885      -0.097083      -0.034581      -0.008940       0.043521              8.002074       7.921224       1.136280      -0.644561       8.966138       0.120104       7.118860          -0.013088
          152              C       4.335505      19.564357      13.459878       0.152646      31.043824 0.37862517E+03  0.86114894E+04                                 8.755945                            6.643311       0.015954       2.033148                    0.999627      25.742813      73.133886       0.616093       0.437110      -1.049867       0.025530      -0.037384      -0.030388       0.054523      -0.025040       0.010059      -0.005536       0.002716       0.020690      -0.028778       0.001152       0.027627              9.839859      10.613640       2.567870      -1.971080      12.627059       1.242632       6.278877           0.004898
          153              C       9.895956       9.510584       3.658967      -0.080185      24.484614 0.38092434E+03  0.87831269E+04                                 7.625623                            6.685841      -0.441146       1.871572                    0.997208      28.606759      85.145798       0.603658       0.440053      -1.035432       0.026915      -0.103264      -0.019626       0.108503      -0.005962      -0.017610       0.015911       0.047899       0.021097      -0.033700      -0.002065       0.035764              8.234435      10.294997      -0.119876      -2.029518       7.135694       0.132540       7.272616           0.000875
          154              C       2.143712       7.917170       0.696663       0.007272      26.732694 0.39581882E+03  0.91653788E+04                                 8.066202                            6.875958      -0.201801       1.946454                    0.997818      27.739195      81.307213       0.590542       0.447921      -1.036378      -0.012247      -0.007783       0.018644       0.023625      -0.002883       0.006795      -0.000199      -0.002717       0.043871      -0.011792      -0.004709       0.016501              8.543315      10.421469       1.105363      -2.579961       8.712293      -0.004014       6.496182           0.003595
          155              C      -0.638636      10.846150       2.399615      -0.554894      27.054377 0.46196133E+03  0.11040735E+05                                 7.603151                            6.939559       0.038985       1.981616                    0.996154      32.361663      94.190843       0.655578       0.390921      -1.079779      -0.008151      -0.054805      -0.000183       0.055408       0.016700      -0.008149      -0.014504      -0.048797      -0.125461      -0.044930      -0.008335       0.053265              7.718989       7.337322       0.412288      -0.336086       8.165869       0.141992       7.653775           0.001511
          156              C       8.581761      17.625449      10.845905      -0.077665      24.926495 0.39311341E+03  0.91146949E+04                                 7.697980                            6.773138      -0.412673       1.883744                    0.996703      28.438937      84.242059       0.603655       0.437616      -1.039274      -0.053790       0.096424       0.031952       0.114943      -0.002342      -0.028398       0.001332       0.083057      -0.022333      -0.037886      -0.019830       0.057716              8.298214       9.743570       1.024048      -1.522535       8.174414      -0.317574       6.976658           0.000998
          157              C       9.855488      21.116499      11.218053      -0.123783      25.045347 0.39240197E+03  0.91146359E+04                                 7.702791                            6.744532      -0.387698       1.875407                    0.997707      29.398642      87.808735       0.606589       0.434714      -1.038657      -0.045662      -0.031652       0.070484       0.089749      -0.000832       0.010999       0.022606      -0.042025      -0.026105      -0.028777      -0.008192       0.036970              8.160748       7.059863       0.198378      -1.211474       9.604708       0.698401       7.817672          -0.011865
          158              C      10.827686       3.570123       1.714862      -0.090229      24.853180 0.37096021E+03  0.84766855E+04                                 7.614132                            6.527495      -0.294058       1.908819                    0.998921      28.594404      84.070326       0.622315       0.430722      -1.043475      -0.021876       0.107116       0.008843       0.109684       0.041171      -0.012719       0.000448      -0.015405      -0.038664      -0.039374      -0.009947       0.049321              8.127382       9.663857       1.107238      -0.610861       7.603497      -0.424298       7.114791           0.000744
          159              C       1.757001       6.597069       0.711549      -0.164268      30.095379 0.43103276E+03  0.10134484E+05                                 8.420983                            6.968559       0.152140       2.032597                    0.999188      29.226997      84.643332       0.616606       0.422481      -1.057993       0.022144       0.027541       0.007987       0.036231      -0.013366       0.001046       0.004874       0.013936       0.044005      -0.022998       0.007406       0.015591              8.986852      10.840134       1.974695      -2.757134       9.698858      -0.455636       6.421563           0.003486
          160              C       0.853399       3.766073       0.934838      -0.555883      27.029526 0.43587551E+03  0.10239971E+05                                 7.574086                            6.743575       0.163300       2.012084                    0.998314      32.082748      91.786826       0.666378       0.391245      -1.082406      -0.040340       0.043509       0.024625       0.064240      -0.027583       0.002294       0.013428      -0.004595      -0.040324      -0.028996      -0.006872       0.035867              7.763205       7.867102      -1.087153      -0.486850       8.224094       0.304802       7.198419           0.001631
          161              C       3.165143      18.875946      13.756108      -0.144057      29.597525 0.43519463E+03  0.10261649E+05                                 8.398474                            7.044812       0.091382       2.025817                    0.997725      28.842548      83.774754       0.607416       0.427648      -1.054299      -0.013984      -0.028822      -0.012285       0.034310      -0.008246       0.007100      -0.017811       0.022758       0.071351      -0.030341      -0.002120       0.032461              8.975037      10.583284       1.858947      -2.063275       9.796799       0.714488       6.545028           0.004252
          162              C       6.657115      15.655615      11.774788      -0.553015      27.107883 0.46357091E+03  0.11084352E+05                                 7.602637                            6.938381       0.050871       1.984942                    0.996550      32.287138      93.871529       0.657780       0.389432      -1.081248       0.002865       0.057553       0.010985       0.058662      -0.001128       0.007900      -0.012985      -0.061744      -0.066311      -0.030174      -0.014391       0.044565              7.767207       7.471626      -0.578492      -0.498368       8.628117       0.938754       7.201877           0.001313
          163              C       6.523095      17.120102      11.923648       0.291160      26.701276 0.32624579E+03  0.71733033E+04                                 8.130605                            6.327653       0.062754       2.079834                    0.999062      23.863421      67.399258       0.605285       0.460227      -1.032921       0.021978      -0.071646      -0.015507       0.076529      -0.015129       0.052330       0.007487      -0.002897       0.115762      -0.058252      -0.010840       0.069092              9.196646      11.716705       0.570967      -3.626593       9.427880       0.305410       6.445352           0.016557
          164              C       8.093804      10.869347       0.212869      -0.021440      35.044832 0.58630822E+03  0.14802222E+05                                 9.353205                            8.351394       0.263726       2.021442                    0.999891      31.213980      91.931595       0.543854       0.446091      -1.049719       0.000344       0.017058       0.001875       0.017164      -0.121034      -0.032246      -0.023360       0.084908       0.341172      -0.189819       0.068200       0.121619              9.450215       9.705261       3.203587       0.619386       9.682902       1.338305       8.962481          -0.012942
          165              C       7.638550      22.831092      13.610226      -0.124710      25.977657 0.38442167E+03  0.88461050E+04                                 7.716442                            6.540582      -0.205291       1.917654                    0.999361      29.367568      86.111025       0.637831       0.417308      -1.053761      -0.041152      -0.047791      -0.070272       0.094422      -0.005024      -0.023258      -0.025330       0.048681      -0.108083      -0.055821       0.007013       0.048808              8.266287       9.258829       0.284756      -1.458710       7.484635       0.516766       8.055397          -0.009363
          166              C       0.088868       8.484405       1.735702       0.169498      29.340382 0.36544933E+03  0.82740066E+04                                 8.548145                            6.608705      -0.173338       1.974019                    0.999507      25.849468      74.304949       0.603643       0.448164      -1.038860       0.005887      -0.052280      -0.003887       0.052754       0.000205       0.024673      -0.000139      -0.023404       0.049534      -0.032405       0.003448       0.028957              9.646043      12.117566      -0.369848      -4.205805       9.227174       0.920406       7.593388           0.003282
          167              C       5.749262       7.669653       1.056903      -0.044858      37.782917 0.61514480E+03  0.15721458E+05                                 9.866185                            8.582901       0.203740       1.997930                    0.999593      31.784029      94.257094       0.533665       0.449078      -1.047723       0.014428      -0.019687       0.014339       0.028309      -0.094579       0.071179       0.104221       0.054562       0.066568      -0.185944       0.085505       0.100439             10.260152      10.241778       2.489542      -2.857405       8.984799      -2.784931      11.553878          -0.014966
          168              C       4.170877      16.921575      12.880814      -0.158558      30.721100 0.44722250E+03  0.10660348E+05                                 8.688261                            7.190961      -0.159011       1.935384                    0.997631      29.812794      88.220391       0.592621       0.433592      -1.046432      -0.027619       0.011004       0.003351       0.029919       0.003675       0.007390      -0.014279      -0.014603       0.063433      -0.021857      -0.006460       0.028316              9.490624      12.470109       1.534342      -2.781704       8.811055       0.846883       7.190707           0.002999
          169              C       3.454846      21.851331      14.181846      -0.552405      27.655427 0.44526188E+03  0.10517324E+05                                 7.734678                            6.845035       0.138063       2.008109                    0.997448      32.069191      92.024780       0.657127       0.394609      -1.079992       0.038705      -0.037799      -0.021942       0.058380      -0.031052      -0.007419       0.020001       0.027219       0.018826      -0.040787       0.000737       0.040050              7.986099       8.930582      -0.809640      -1.105676       7.807095       0.301428       7.220622           0.001372
          170              C       9.348453       3.856317       1.841392      -0.133417      25.193181 0.38650194E+03  0.88959475E+04                                 7.554419                            6.563130      -0.058386       1.974624                    0.999102      28.962500      84.620487       0.636743       0.417928      -1.054557       0.052638       0.037493       0.065256       0.091841      -0.019330      -0.020486      -0.015488       0.042002      -0.047339      -0.041293       0.001097       0.040196              7.979787       8.525882      -0.049066      -1.029591       7.391880       0.551879       8.021598          -0.012659
          171              C       6.135070      22.774369      13.714428      -0.083386      25.143901 0.36275308E+03  0.82054693E+04                                 7.573586                            6.383769      -0.175100       1.945086                    0.999328      28.058720      80.866249       0.642746       0.421284      -1.054059       0.046609      -0.097983      -0.029042       0.112323       0.034459       0.007701       0.000431      -0.039345       0.016971      -0.043358       0.005933       0.037425              8.141014       9.405067       1.600923      -0.635029       8.593630       0.062159       6.424345           0.000826
          172              C      10.727237      16.099092      13.439037      -0.024482      40.532929 0.59360106E+03  0.15000918E+05                                10.239450                            8.326789       0.528590       2.102830                    0.999935      31.167275      91.205421       0.553339       0.438018      -1.056759       0.011850      -0.046579      -0.012644       0.049698      -0.007375      -0.022463      -0.140978       0.163025       0.036615      -0.188626       0.071841       0.116785             11.319046       7.348127       0.109155       0.579887      11.914150       6.241073      14.694862           0.004935
          173              C      12.038030       8.714761       8.782712      -0.123825      24.432058 0.39281676E+03  0.91145971E+04                                 7.498173                            6.699195      -0.327156       1.889358                    0.997931      29.490514      87.656268       0.616130       0.428437      -1.043823       0.080508       0.014630      -0.042212       0.092073      -0.001793       0.025987      -0.000531      -0.015849       0.088974      -0.033534      -0.006854       0.040388              7.778466       7.859042      -0.763039       1.082032       6.828055       0.013965       8.648300          -0.013048
          174              C       1.040938      19.264393       8.182808       0.166212      30.069143 0.37106650E+03  0.84379956E+04                                 8.753739                            6.691411      -0.219212       1.960815                    0.999159      25.984131      74.992275       0.595256       0.452496      -1.035786      -0.018277      -0.012581      -0.044326       0.049570       0.026202      -0.000589      -0.005450      -0.032862       0.003564      -0.031661       0.000473       0.031187             10.071745      13.870280      -3.798480       1.465591       6.867330       0.144689       9.477626           0.006227
          175              C      12.080143       8.946804       7.279231      -0.118131      24.531107 0.40578257E+03  0.94822301E+04                                 7.542022                            6.836195      -0.296107       1.902651                    0.998150      29.335918      87.205714       0.606907       0.431884      -1.042828       0.041887      -0.076029       0.033008       0.092868       0.015532      -0.011473       0.021442       0.002705       0.106304      -0.040691      -0.002771       0.043462              7.825559       7.901320      -1.185089      -0.011389       6.870733       0.579661       8.704625          -0.010272
          176              C       4.207942       7.224495      10.009314       0.283800      27.907122 0.33204041E+03  0.73035349E+04                                 8.252263                            6.304392       0.102606       2.083839                    0.999241      23.874300      66.564321       0.620351       0.448876      -1.043571       0.035628       0.033647       0.061084       0.078312       0.029973       0.005136      -0.032674      -0.079257       0.007354      -0.055594      -0.007548       0.063142              9.190823      11.536000      -2.481695      -0.572464       6.572682       2.596734       9.463788           0.015593
          177              C       3.380896       5.940474       5.588186       0.270937      27.688360 0.34768655E+03  0.77605884E+04                                 8.275396                            6.498732       0.001735       2.047062                    0.999300      24.429831      69.322392       0.602419       0.455513      -1.036486      -0.005164      -0.031528      -0.068921       0.075966       0.044886      -0.023380      -0.012052      -0.020382       0.005275      -0.049469      -0.006530       0.055999              9.227269      11.105066      -3.425242       2.141683       7.344023       0.625047       9.232717           0.012638
          178              C      12.830633       4.934937       7.844897      -0.058873      40.077437 0.60557059E+03  0.15402371E+05                                10.177689                            8.424087       0.530621       2.093579                    0.999714      31.869319      94.006773       0.547988       0.439453      -1.054359       0.033258       0.046647       0.037211       0.068313      -0.116660      -0.102876      -0.049458      -0.045565       0.192151      -0.198213       0.071381       0.126832             11.091003      14.500436       5.258962       2.421914      11.129609       0.598305       7.642962           0.023347
          179              C       4.781002       6.499982       8.843744       0.164637      29.903405 0.36216932E+03  0.81441299E+04                                 8.534990                            6.487318       0.066456       2.051917                    0.999605      25.396661      71.681620       0.625062       0.435763      -1.050947      -0.015462      -0.009417      -0.050807       0.053936       0.031656       0.005252      -0.007756      -0.037227      -0.009099      -0.037285      -0.001372       0.038656              9.585157      10.964803      -3.721979      -1.247896       7.622393       2.599910      10.168274           0.004428
          180              C       5.031917      20.342125       6.280383      -0.096832      44.029869 0.67743219E+03  0.17700279E+05                                10.783982                            8.868928       0.428863       2.040187                    0.999432      33.354735      99.359502       0.538374       0.435419      -1.057970      -0.050923      -0.029067      -0.035998       0.068803      -0.104895      -0.082691      -0.036646      -0.142842       0.155398      -0.186925       0.083898       0.103026             11.812465      16.617813       5.689549       2.179469      11.483612       0.373122       7.335971           0.019890
          181              C       0.539839       8.147517       5.323216      -0.142580      24.871610 0.41371052E+03  0.97347491E+04                                 7.638647                            6.907897      -0.432003       1.853811                    0.997904      29.972423      90.021473       0.601799       0.432540      -1.040250       0.007238      -0.073689       0.058334       0.094262      -0.025926      -0.026063       0.018915       0.014517      -0.043280      -0.030506      -0.019677       0.050183              7.988837       8.758307      -1.103801      -0.126645       6.988349       0.595135       8.219856          -0.009987
          182              C      11.085923       5.373243       5.436350       0.022289      39.521902 0.55828920E+03  0.13957156E+05                                10.236788                            8.184072       0.234342       2.023748                    0.999784      30.601797      90.400760       0.544575       0.449895      -1.044955      -0.001586       0.027750      -0.030775       0.041468      -0.023364      -0.021481       0.135345       0.093437      -0.217851      -0.180406       0.057747       0.122659             11.715857       7.442732      -0.224754       0.609421      12.921603      -7.212208      14.783235           0.001957
          183              C       7.594737      19.179305       7.380455      -0.056908      40.243219 0.62725433E+03  0.16095060E+05                                10.249202                            8.616527       0.299145       2.022671                    0.999876      32.020168      94.873298       0.537780       0.443866      -1.051713      -0.006520      -0.027947      -0.008548       0.029944       0.080145      -0.022963       0.016786       0.179214       0.331728      -0.177493       0.060387       0.117106             11.211338       8.254763      -2.103785       0.748431      17.333992      -3.279393       8.045259          -0.020673
          184              C       5.266773      16.835600       4.503000      -0.111535      24.547812 0.37759267E+03  0.86666320E+04                                 7.486827                            6.517514      -0.172665       1.933846                    0.999423      29.181838      85.990697       0.632569       0.421863      -1.048901      -0.064189      -0.020501       0.059034       0.089585      -0.017109       0.035022       0.001332      -0.006797       0.011497      -0.040690       0.002969       0.037720              7.897308       7.395789      -1.310888       0.965742       7.596101      -0.233968       8.700035          -0.009940
          185              C       0.333864      18.591438       4.736710       0.267739      29.023896 0.33812166E+03  0.74565613E+04                                 8.387996                            6.304821       0.166380       2.096910                    0.999298      24.045927      66.703276       0.629994       0.440863      -1.050328      -0.049104      -0.014728      -0.053682       0.074228       0.022162       0.018515      -0.031994      -0.060536      -0.052063      -0.053808      -0.001872       0.055681              9.409220      11.315718      -2.436755      -0.923106       5.907124       2.206559      11.004820           0.016101
          186              C      -1.147922      20.071407       7.844897      -0.000047      26.315534 0.38283048E+03  0.87787789E+04                                 7.946438                            6.727928      -0.036190       2.006544                    0.997580      27.268730      79.179797       0.602409       0.443392      -1.040460       0.014784      -0.010589      -0.011568       0.021552       0.011241       0.005868      -0.005551      -0.030657      -0.022467      -0.019725      -0.003434       0.023160              8.507005      10.369941      -2.431929      -0.154914       6.191724       0.511962       8.959349           0.005125
          187              C       5.556995       5.203078       6.597454      -0.160735      30.118146 0.45677337E+03  0.10922615E+05                                 8.542405                            7.256120      -0.084661       1.960545                    0.997500      29.633731      87.226610       0.592572       0.432254      -1.049452       0.025190      -0.000205       0.017752       0.030817       0.004584      -0.019374      -0.007099      -0.030471      -0.011225      -0.028529       0.005379       0.023150              9.180156      11.672439      -3.229344       1.007629       7.484802       0.370703       8.383226           0.003710
          188              C       5.029391      16.763421       8.179831      -0.130816      24.546364 0.39765162E+03  0.92663011E+04                                 7.584934                            6.779860      -0.416638       1.867511                    0.997284      29.463674      88.113066       0.606363       0.433481      -1.039508      -0.029202       0.080161      -0.032515       0.091301      -0.004296      -0.021061       0.029864       0.012249       0.049947      -0.034558      -0.009247       0.043805              7.982039       7.903772      -1.121717      -0.657653       7.458504       0.736509       8.583842          -0.013066
          189              C       0.081157      19.063276       6.098775       0.154616      30.989448 0.37786260E+03  0.85898281E+04                                 8.746855                            6.637491       0.015525       2.033234                    0.999620      25.712463      73.029675       0.616241       0.437225      -1.049796       0.026520      -0.007563       0.048610       0.055888       0.021429       0.017739      -0.002344      -0.009453      -0.022359      -0.029590       0.001130       0.028460              9.829056      10.602871      -2.987348      -1.236693       6.782824       2.124348      12.101472           0.005456
          190              C       1.387307       7.007897       4.820071      -0.081578      24.552833 0.38229479E+03  0.88229652E+04                                 7.643077                            6.701243      -0.447231       1.869211                    0.997256      28.658254      85.349095       0.602485       0.440498      -1.035132       0.026388       0.034680       0.099273       0.108417      -0.011789       0.014716      -0.022688       0.036228      -0.014202      -0.033588      -0.002418       0.036006              8.253837      10.323754      -1.710203       1.123342       7.137252      -0.126807       7.300505           0.000878
          191              C       6.398079       5.239178       7.681151       0.006886      26.726574 0.39573528E+03  0.91632925E+04                                 8.067065                            6.876833      -0.191138       1.950010                    0.997927      27.733871      81.300545       0.590277       0.448129      -1.036220      -0.013021       0.020163      -0.001328       0.024039       0.007394      -0.001800      -0.008799      -0.018577      -0.003819      -0.011446      -0.005437       0.016884              8.543934      10.420628      -2.786101       0.332785       7.054109       0.962608       8.157066           0.003886
          192              C       3.615737       5.249479       4.293109      -0.552848      27.004112 0.46073092E+03  0.11003515E+05                                 7.590586                            6.926711       0.042254       1.983111                    0.996221      32.322735      94.030916       0.656726       0.390515      -1.080106      -0.008036       0.027048       0.045903       0.053882      -0.015184      -0.010626       0.045071       0.003658       0.032616      -0.044836      -0.008552       0.053388              7.706933       7.329382      -0.497319      -0.186149       7.648419       0.149277       8.142996           0.001530
          193              C       4.327422      17.768969       9.084897      -0.079094      24.967944 0.39402538E+03  0.91410391E+04                                 7.708807                            6.783732      -0.416580       1.882357                    0.996717      28.461499      84.330033       0.602824       0.437970      -1.039075      -0.054288      -0.019890      -0.099401       0.114993      -0.023570       0.016013      -0.013623       0.061573      -0.088099      -0.037907      -0.019962       0.057869              8.309675       9.760373      -1.836908      -0.124448       7.560337       0.679099       7.608313           0.000992
          194              C       5.601170      16.345724       5.875485      -0.124965      25.052294 0.39253452E+03  0.91167933E+04                                 7.694143                            6.736699      -0.373736       1.879208                    0.997793      29.399092      87.752451       0.608267       0.433558      -1.039541      -0.046493       0.076982      -0.007925       0.090281       0.010973      -0.005048       0.003233       0.003007       0.109042      -0.029752      -0.007160       0.036912              8.151535       7.052210      -1.144571       0.434281       7.654118       0.422851       9.748277          -0.011892
          195              C      15.082014       8.294502      10.936709      -0.090691      24.849629 0.37088796E+03  0.84750129E+04                                 7.615165                            6.528337      -0.294970       1.908621                    0.998878      28.595008      84.084665       0.622035       0.430917      -1.043309      -0.022332      -0.046058      -0.096120       0.108900      -0.031776      -0.029863       0.011562       0.004978       0.020915      -0.039515      -0.010355       0.049870              8.128413       9.664078      -1.083139      -0.653635       7.604264       0.423097       7.116897           0.000740
          196              C       6.011359       5.912125       8.816949      -0.166145      30.143210 0.43193320E+03  0.10161390E+05                                 8.430495                            6.976157       0.150398       2.031557                    0.999179      29.260492      84.776119       0.616201       0.422520      -1.057923       0.022853      -0.006532      -0.027761       0.036546       0.007863       0.010908      -0.015660      -0.002485      -0.010270      -0.023681       0.007866       0.015814              8.997099      10.852807      -3.379568      -0.333247       7.644845       1.649460       8.493645           0.003725
          197              C       5.107735       7.521006      11.157021      -0.557616      27.032662 0.43596056E+03  0.10241149E+05                                 7.567904                            6.737858       0.171949       2.014521                    0.998379      32.088092      91.759796       0.667693       0.390506      -1.083058      -0.040518      -0.001373      -0.050574       0.064817       0.016070       0.023301       0.002856       0.024372       0.044366      -0.029432      -0.007014       0.036446              7.756921       7.863008       0.122722       1.181619       7.184559       0.290865       8.223196           0.001641
          198              C      -1.089213      19.664027       6.546842      -0.143470      29.582535 0.43489432E+03  0.10253023E+05                                 8.395827                            7.042439       0.088087       2.024968                    0.997708      28.836060      83.755593       0.607497       0.427655      -1.054272      -0.015470       0.004511       0.031042       0.034975       0.010240       0.003951      -0.011576      -0.026686      -0.083686      -0.031362      -0.001006       0.032368              8.971970      10.579513      -2.714552      -0.575463       6.736055       1.049456       9.600341           0.004198
          199              C       2.402754      19.558329      10.326385      -0.553606      27.124768 0.46399685E+03  0.11097181E+05                                 7.608503                            6.944730       0.045249       1.983237                    0.996602      32.295344      93.909255       0.657024       0.389787      -1.080992       0.002742      -0.018385      -0.054393       0.057481       0.007406      -0.003607       0.034369      -0.024148       0.045938      -0.030739      -0.013992       0.044730              7.772792       7.475954      -0.141358       0.750880       6.748559       0.148914       9.093864           0.001328
          200              C       2.268743      18.954997       8.983672       0.292724      26.676066 0.32586690E+03  0.71626620E+04                                 8.125386                            6.323904       0.064050       2.080481                    0.999124      23.845956      67.332031       0.605495       0.460216      -1.032961       0.021843       0.021504       0.069829       0.076261       0.052554      -0.013544      -0.027901      -0.039301       0.010406      -0.058269      -0.010521       0.068790              9.190469      11.708750      -3.423980       1.317208       6.922274       1.137568       8.940384           0.016653
          201              C      12.348195       3.344103       5.366386      -0.021921      35.076298 0.58699082E+03  0.14823794E+05                                 9.358611                            8.356123       0.262233       2.020689                    0.999901      31.232112      91.999004       0.543711       0.446077      -1.049725       0.000105      -0.006557      -0.015700       0.017015       0.032356       0.121286      -0.080521      -0.094487      -0.198576      -0.189910       0.068317       0.121593              9.455510       9.712336      -1.067182      -3.086362       7.987474      -0.356406      10.666720          -0.012942
          202              C       3.384223      17.560104       3.194525      -0.125163      26.000297 0.38485758E+03  0.88586525E+04                                 7.721292                            6.544733      -0.206927       1.916942                    0.999346      29.380058      86.160112       0.637563       0.417364      -1.053724      -0.041433      -0.038111       0.076915       0.095316      -0.017952       0.016475       0.025385       0.049631      -0.104264      -0.055545       0.006657       0.048888              8.271691       9.266234      -1.407072       0.484971       7.471055      -0.508620       8.077783          -0.009355
          203              C       4.343230       5.855394       6.670395       0.166768      29.396896 0.36639720E+03  0.82996884E+04                                 8.552923                            6.612907      -0.163072       1.976696                    0.999464      25.875864      74.366016       0.604133       0.447573      -1.039347       0.006464       0.022869       0.048103       0.053654       0.021618      -0.012468      -0.005850      -0.035315       0.021296      -0.033449       0.003784       0.029665              9.650862      12.123697      -3.459125       2.423483       7.208573       0.248021       9.620316           0.003664
          204              C      10.003624       5.674915       7.715389      -0.047122      37.906848 0.61780614E+03  0.15808236E+05                                 9.892548                            8.605433       0.195720       1.994970                    0.999595      31.847148      94.533789       0.532538       0.449495      -1.047367       0.014697       0.022113       0.009354       0.028151       0.109417       0.046436      -0.078075       0.099157       0.200328      -0.186108       0.086027       0.100080             10.287870      10.269834      -3.730741      -0.729017      13.360920       0.279963       7.232856          -0.014971
          205              C      -0.083484      19.883192       8.677021      -0.158681      30.731028 0.44745507E+03  0.10667189E+05                                 8.688449                            7.191134      -0.153840       1.936628                    0.997611      29.818507      88.240247       0.592828       0.433388      -1.046564      -0.027307      -0.002462      -0.013220       0.030439       0.003993      -0.006945      -0.004277      -0.044170      -0.032213      -0.021308      -0.007126       0.028435              9.490541      12.468938      -3.175458       0.061743       6.862247       0.278254       9.140439           0.003048
          206              C      -0.799493      18.545025       3.757214      -0.553368      27.629556 0.44467561E+03  0.10498842E+05                                 7.722962                            6.833786       0.145115       2.010439                    0.997502      32.057076      91.936140       0.658715       0.393832      -1.080646       0.039260      -0.000835       0.042369       0.057768       0.009385       0.030833      -0.019386       0.025423       0.019620      -0.040452       0.000707       0.039744              7.974285       8.916640      -0.552789       1.247196       7.099221       0.104740       7.906995           0.001394
          207              C      13.602782       8.260983      10.625593      -0.132642      25.159858 0.38577892E+03  0.88746629E+04                                 7.548006                            6.557835      -0.060093       1.974669                    0.999105      28.930890      84.490864       0.636911       0.418036      -1.054547       0.052320       0.037570      -0.064297       0.091012      -0.008820       0.027113       0.008868       0.034071      -0.080893      -0.041268      -0.000575       0.041842              7.972890       8.518922      -0.866457       0.557621       7.380139      -0.548958       8.019609          -0.012645
          208              C       1.880741      17.678707       3.191548      -0.082504      25.117927 0.36227414E+03  0.81921666E+04                                 7.569282                            6.380147      -0.170469       1.946745                    0.999251      28.041404      80.811813       0.642820       0.421362      -1.053980       0.046018       0.023786       0.098004       0.110852      -0.010497      -0.033512       0.004284      -0.030912       0.044104      -0.043395       0.006200       0.037195              8.136317       9.398666      -1.348282      -1.066874       6.910189       0.906779       8.100097           0.000830
          209              C       6.472864      20.777871       9.110203      -0.024926      40.531690 0.59357446E+03  0.15000103E+05                                10.239709                            8.327072       0.530588       2.103389                    0.999940      31.164928      91.198630       0.553282       0.438067      -1.056727       0.011441       0.013464       0.046035       0.049309      -0.015897       0.017074       0.027986      -0.033307      -0.553944      -0.188589       0.071899       0.116690             11.319079       7.347372       0.446524      -0.382640       8.594967      -4.325241      18.014897           0.004946
          210              C       3.529330      11.843104       2.947418      -0.121747      24.390465 0.39188422E+03  0.90878162E+04                                 7.490836                            6.692519      -0.331311       1.888530                    0.997959      29.458029      87.543071       0.616242       0.428601      -1.043693       0.079722      -0.044502       0.008158       0.091666       0.023260      -0.010724      -0.015687      -0.044485       0.006646      -0.033738      -0.006516       0.040254              7.770822       7.849733       1.315720       0.117684       8.173807      -0.792621       7.288927          -0.013036
          211              C       9.549635      14.643183       8.997069       0.166318      30.061505 0.37090343E+03  0.84337092E+04                                 8.753479                            6.690624      -0.220463       1.960401                    0.999166      25.983432      74.997809       0.595175       0.452589      -1.035690      -0.017771      -0.032160       0.032622       0.049136      -0.012324      -0.023110       0.008740      -0.029785       0.020029      -0.032939       0.002192       0.030747             10.072082      13.870860       3.169883       2.556255       8.700622      -1.202385       7.644765           0.006133
          212              C       3.571458      10.425028       3.498199      -0.119895      24.551212 0.40623307E+03  0.94954071E+04                                 7.545736                            6.839635      -0.299031       1.901734                    0.998097      29.355125      87.275474       0.606801       0.431839      -1.042854       0.042749       0.065751       0.049422       0.092700      -0.018337      -0.006770      -0.033573      -0.020596       0.039815      -0.040194      -0.003048       0.043243              7.829466       7.907053       0.583601       1.033083       7.748235      -1.084249       7.833111          -0.010324
          213              C       8.462220      13.650510       3.624729       0.285382      27.880343 0.33166782E+03  0.72939662E+04                                 8.250904                            6.303775       0.096988       2.082180                    0.999255      23.860185      66.538792       0.619893       0.449293      -1.043233       0.035833       0.035569      -0.059283       0.077869      -0.010326      -0.028384       0.031554      -0.080851       0.003620      -0.055593      -0.007208       0.062801              9.188842      11.529834       0.745011       2.433500       6.492496      -2.551531       9.544196           0.015500
          214              C       7.635206      10.463716       6.947274       0.269791      27.719195 0.34817739E+03  0.77736206E+04                                 8.276623                            6.499607       0.010357       2.049482                    0.999278      24.448871      69.366297       0.602946       0.454993      -1.036870      -0.005174      -0.043634       0.061659       0.075714      -0.042658      -0.026905       0.009341      -0.025927      -0.005594      -0.049772      -0.005831       0.055603              9.228365      11.104303       3.566676       1.895474       8.220697      -1.132633       8.360096           0.012258
          215              C       4.321915      12.920856       6.689747      -0.058143      40.091919 0.60583948E+03  0.15411669E+05                                10.182284                            8.427543       0.530651       2.093465                    0.999720      31.875580      94.047678       0.547694       0.439618      -1.054209       0.033137       0.009034      -0.059810       0.068970      -0.030611       0.151918      -0.006726      -0.143347      -0.099846      -0.197583       0.071409       0.126174             11.096544      14.507786      -0.533029      -5.768789       8.000328       1.211745      10.781519           0.023270
          216              C       9.035286      13.003355       4.834957       0.163954      29.892871 0.36204732E+03  0.81398996E+04                                 8.528895                            6.483085       0.066717       2.052125                    0.999639      25.393772      71.643882       0.625782       0.435341      -1.051305      -0.016550      -0.040350       0.034495       0.055605      -0.011780      -0.030114       0.013908      -0.026490       0.020045      -0.037317      -0.001431       0.038748              9.578155      10.955563       0.779251       3.844082       7.275489      -2.400856      10.503413           0.004271
          217              C       0.777639      12.456766       9.014933      -0.094913      43.933205 0.67556670E+03  0.17638888E+05                                10.767463                            8.855848       0.430403       2.041160                    0.999420      33.311382      99.185902       0.538865       0.435335      -1.058051      -0.052055      -0.016891       0.044256       0.070382      -0.018105       0.131557       0.015010      -0.178261       0.046122      -0.185785       0.083154       0.102631             11.794246      16.593073      -0.954656      -6.005857       8.037401       1.605548      10.752263           0.019835
          218              C       4.794165       9.130717       5.168403      -0.141586      24.834752 0.41285673E+03  0.97099407E+04                                 7.632654                            6.902713      -0.431468       1.854195                    0.997878      29.947094      89.932555       0.601752       0.432784      -1.040071       0.007071       0.086521       0.033491       0.093046      -0.010277       0.035826      -0.004043       0.041430       0.037770      -0.030538      -0.020142       0.050681              7.982376       8.749419       0.440228       1.016032       7.389733      -0.827731       7.807975          -0.009961
          219              C       2.577229      10.615839       7.514429       0.023229      39.505672 0.55799612E+03  0.13948317E+05                                10.235786                            8.183286       0.243483       2.026624                    0.999769      30.593166      90.377107       0.544452       0.450045      -1.044844      -0.000112      -0.040663      -0.008966       0.041640      -0.007174       0.031001      -0.040775       0.256752       0.272459      -0.179951       0.057493       0.122458             11.714665       7.442699       0.640336      -0.110261      20.561192       2.799598       7.140103           0.002109
          220              C       3.340441      13.990870       9.471931      -0.058041      40.340423 0.62920721E+03  0.16159620E+05                                10.269990                            8.633429       0.291714       2.020065                    0.999879      32.069841      95.099468       0.536864       0.444226      -1.051376      -0.006615       0.006482       0.027562       0.029076      -0.060442      -0.058462      -0.119196       0.002206      -0.197860      -0.177929       0.060709       0.117220             11.234512       8.271645       1.702620       1.450035      13.234410       5.675431      12.197482          -0.020660
          221              C      13.775486      12.670781      12.940358      -0.112225      24.560147 0.37789074E+03  0.86749305E+04                                 7.488923                            6.519816      -0.171051       1.934384                    0.999420      29.187389      86.006040       0.632515       0.421828      -1.048953      -0.064016       0.061399      -0.012390       0.089563       0.039589      -0.003412      -0.001546      -0.008579       0.010858      -0.041680       0.003331       0.038350              7.899163       7.398743       1.492937       0.650170       8.630011      -0.360592       7.668736          -0.009994
          222              C       8.842587      11.995255      11.302903       0.264964      29.055671 0.33857839E+03  0.74687388E+04                                 8.390601                            6.306853       0.165209       2.096357                    0.999273      24.066268      66.756996       0.630261       0.440552      -1.050572      -0.050821      -0.038267       0.038306       0.074259       0.004848      -0.028866       0.040535      -0.047674      -0.006952      -0.054344      -0.002105       0.056449              9.411782      11.316255       0.420573       2.571399       7.823274      -3.312560       9.095817           0.015673
          223              C       7.360784      13.947034       8.467129      -0.000809      26.350866 0.38356767E+03  0.87998800E+04                                 7.952847                            6.733143      -0.031757       2.007335                    0.997581      27.291520      79.263849       0.602347       0.443226      -1.040562       0.016901      -0.004161       0.014821       0.022861       0.000415      -0.013560       0.014346      -0.016365       0.022035      -0.021151      -0.002142       0.023293              8.514279      10.378558       1.083456       2.185944       7.830905      -1.455551       7.333374           0.004893
          224              C       9.811290      11.706467       7.081247      -0.161995      30.151867 0.45742633E+03  0.10942512E+05                                 8.550256                            7.262606      -0.085108       1.960009                    0.997457      29.658634      87.326815       0.592127       0.432409      -1.049322       0.025973       0.015218      -0.006142       0.030723      -0.020428       0.005827       0.011886      -0.022683       0.019726      -0.030084       0.006391       0.023693              9.189235      11.686358       2.490966       2.296649       7.844085      -0.572955       8.037261           0.003774
          225              C      13.538071      15.891099      11.164464      -0.131822      24.587129 0.39852757E+03  0.92927857E+04                                 7.596616                            6.790350      -0.417735       1.866423                    0.997163      29.508320      88.305314       0.605426       0.433868      -1.039169      -0.027327      -0.067395      -0.052734       0.089832      -0.016227       0.013990      -0.028436       0.014352       0.055116      -0.034336      -0.009063       0.043399              7.994357       7.912842      -0.010267       1.303438       7.676981      -0.856456       8.393248          -0.013131
          226              C       8.589871      12.938917      10.213252       0.152419      31.052648 0.37878488E+03  0.86156746E+04                                 8.755418                            6.643190       0.017655       2.033458                    0.999638      25.748299      73.141955       0.616336       0.436910      -1.050030       0.027133       0.045062      -0.016634       0.055168       0.003858      -0.027817       0.007718      -0.001676       0.009378      -0.029825       0.001162       0.028664              9.839136      10.614155       0.423892       3.209594       8.941011      -3.368510       9.962243           0.004880
          227              C       5.641631       9.264794       6.406914      -0.081224      24.491104 0.38102883E+03  0.87856736E+04                                 7.625894                            6.686249      -0.439508       1.871996                    0.997253      28.608347      85.136476       0.603741       0.439986      -1.035526       0.026697       0.068591      -0.080098       0.108780       0.018923       0.003928       0.006549       0.008633      -0.098603      -0.033833      -0.002749       0.036582              8.234593      10.294794       1.818856       0.912591       7.352771      -0.006071       7.056214           0.000886
          228              C      10.652365      12.626926       6.508138       0.006407      26.737363 0.39601534E+03  0.91710730E+04                                 8.067159                            6.876781      -0.188399       1.950674                    0.997884      27.741995      81.320660       0.590620       0.447806      -1.036444      -0.014364      -0.012428      -0.017200       0.025624      -0.004506      -0.006305       0.008319      -0.019762      -0.000846      -0.012898      -0.003659       0.016557              8.544424      10.423283       1.682075       2.247425       7.047136      -0.957504       8.162853           0.003601
          229              C       7.870053       9.687645       8.193228      -0.553101      27.023686 0.46115860E+03  0.11016909E+05                                 7.594098                            6.929104       0.043178       1.982988                    0.996151      32.344961      94.126611       0.656692       0.390423      -1.080109      -0.007823       0.027108      -0.046077       0.054029      -0.000629       0.018544      -0.030019       0.030449       0.108225      -0.045338      -0.007525       0.052862              7.710854       7.332035       0.087542       0.525198       7.895402      -0.288256       7.905123           0.001514
          230              C      12.836101      16.172131       9.841103      -0.078926      24.959641 0.39382914E+03  0.91353997E+04                                 7.706706                            6.781468      -0.416163       1.882551                    0.996701      28.457492      84.314685       0.602998       0.437896      -1.039113      -0.053896      -0.075590       0.067864       0.114996       0.025114       0.012203       0.012483       0.060977      -0.093854      -0.038035      -0.019893       0.057928              8.307754       9.758845       0.810330       1.650707       7.003884      -0.359269       8.160531           0.000995
          231              C      14.109868      14.104327      12.678365      -0.126211      25.062324 0.39272663E+03  0.91228652E+04                                 7.699148                            6.741019      -0.379963       1.877361                    0.997763      29.410931      87.811082       0.607678       0.433902      -1.039279      -0.046332      -0.046026      -0.061770       0.089892      -0.009435      -0.007428      -0.025339      -0.036530      -0.008427      -0.029612      -0.006829       0.036442              8.156908       7.056685       0.948633       0.775900       8.864307      -1.119743       8.549733          -0.011981
          232              C       6.573291      13.918650       2.234381      -0.087519      24.763808 0.36919825E+03  0.84263414E+04                                 7.594356                            6.510242      -0.289692       1.910939                    0.998897      28.533091      83.838403       0.623391       0.430493      -1.043620      -0.021522      -0.060632       0.088672       0.109555      -0.009321       0.042351      -0.011446       0.004348       0.019837      -0.039810      -0.009428       0.049238              8.106048       9.630747      -0.024862       1.256602       6.857848       0.002887       7.829548           0.000748
          233              C      10.265639      13.274081       5.357454      -0.165416      30.123134 0.43155248E+03  0.10149930E+05                                 8.427187                            6.973780       0.148531       2.031261                    0.999201      29.245372      84.714628       0.616229       0.422605      -1.057898       0.021712      -0.020929       0.019261       0.035783       0.005683      -0.012784       0.009971      -0.012198      -0.034318      -0.023550       0.007958       0.015591              8.993520      10.848960       1.400805       3.092381       6.850153      -1.191323       9.281448           0.003473
          234              C       9.362005      14.496196       2.794093      -0.557336      27.035348 0.43600792E+03  0.10243350E+05                                 7.572757                            6.742417       0.168073       2.013289                    0.998319      32.088784      91.790357       0.666792       0.390992      -1.082635      -0.040599      -0.043435       0.026158       0.064955       0.011891      -0.026106      -0.016872       0.000174      -0.025870      -0.030318      -0.006612       0.036930              7.761759       7.865989       0.964625      -0.697846       7.716529      -0.596859       7.702760           0.001631
          235              C       7.419502      13.026577       9.468954      -0.142069      29.523514 0.43373900E+03  0.10218476E+05                                 8.381890                            7.029986       0.094364       2.027382                    0.997697      28.799296      83.605257       0.608467       0.427279      -1.054556      -0.014268       0.025165      -0.018730       0.034462      -0.001833      -0.011003       0.029008       0.003423       0.009778      -0.030459      -0.001533       0.031992              8.957263      10.563007       0.861310       2.631811       7.963461      -1.762239       8.345321           0.004240
          236              C      10.911434      16.352606       7.670731      -0.552505      27.122857 0.46395035E+03  0.11096598E+05                                 7.611206                            6.947181       0.041098       1.982034                    0.996601      32.296470      93.937087       0.656464       0.390101      -1.080696       0.002969      -0.038486       0.044884       0.059200      -0.007160      -0.004749      -0.022648      -0.003274       0.113020      -0.031618      -0.014260       0.045878              7.775576       7.476266       0.720616      -0.253339       8.383145      -1.091623       7.467316           0.001314
          237              C      10.777430      15.491451       8.864584       0.289233      26.743559 0.32685959E+03  0.71896224E+04                                 8.135215                            6.330576       0.063411       2.079495                    0.999051      23.887010      67.462131       0.605626       0.459787      -1.033248       0.022075       0.048831      -0.053693       0.075860      -0.037873      -0.038573       0.020843      -0.052932      -0.031500      -0.057991      -0.011224       0.069215              9.202266      11.724835       2.857193       2.309520       7.460667      -1.445000       8.421297           0.016554
          238              C       3.839489      11.569824       9.306697      -0.020288      35.030995 0.58600760E+03  0.14792709E+05                                 9.350895                            8.349336       0.265045       2.021865                    0.999893      31.204818      91.898099       0.543913       0.446100      -1.049716       0.000833      -0.010612       0.014041       0.017619       0.088242      -0.087902       0.103599      -0.054257      -0.077736      -0.188897       0.067540       0.121358              9.447789       9.704485      -2.137917       2.464504      10.297340      -0.981115       8.341541          -0.012961
          239              C      11.892953      11.175354      12.967153      -0.126424      26.031135 0.38542698E+03  0.88755137E+04                                 7.731194                            6.553375      -0.215167       1.914462                    0.999356      29.403870      86.263270       0.636554       0.417849      -1.053362      -0.040038       0.085503      -0.006870       0.094663       0.022698       0.006592      -0.000162       0.091089       0.026198      -0.055297       0.007728       0.047570              8.282091       9.279589       1.126615       0.978914       8.377849      -0.012291       7.188834          -0.009450
          240              C       8.597529      11.443476       6.479855       0.170202      29.328081 0.36530141E+03  0.82703267E+04                                 8.548027                            6.609036      -0.171916       1.974346                    0.999507      25.847773      74.313444       0.603363       0.448390      -1.038666       0.007564       0.030564      -0.044086       0.054175      -0.022092      -0.011202       0.005358      -0.032642       0.020365      -0.032397       0.003709       0.028688              9.645611      12.116924       3.826200       1.783129       8.797577      -1.167676       8.022331           0.003268
          241              C       1.494912      12.438707       6.113660      -0.045940      37.843089 0.61643512E+03  0.15763563E+05                                 9.879093                            8.593852       0.200175       1.996579                    0.999625      31.814668      94.392337       0.533113       0.449283      -1.047546       0.015081      -0.002988      -0.024438       0.028872      -0.014134      -0.117217      -0.025885      -0.081314      -0.336949      -0.184997       0.085024       0.099973             10.273751      10.256444       1.232281       3.589827       8.510189       2.509499      12.054619          -0.014948
          242              C       8.425212      14.761783       8.214068      -0.158375      30.724954 0.44729186E+03  0.10662908E+05                                 8.690034                            7.192022      -0.157904       1.935504                    0.997604      29.818871      88.255449       0.592487       0.433653      -1.046347      -0.026342      -0.008814       0.008183       0.028958      -0.008437       0.000798       0.018354      -0.019181       0.044339      -0.022130      -0.006174       0.028304              9.492823      12.472340       1.642361       2.720896       8.331406      -1.124885       7.674724           0.002988
          243              C       7.709239      11.170194      11.832843      -0.552704      27.627224 0.44461992E+03  0.10497426E+05                                 7.721688                            6.832531       0.148358       2.011126                    0.997509      32.060653      91.952456       0.658880       0.393736      -1.080688       0.039630       0.037517      -0.020821       0.058408       0.022246      -0.023990       0.000627      -0.006942      -0.084674      -0.041604       0.001254       0.040350              7.972895       8.912182       1.355431      -0.145707       7.615903      -0.402298       7.390600           0.001367
          244              C       5.094062      13.665975       2.418967      -0.135070      25.237283 0.38742745E+03  0.89225341E+04                                 7.564455                            6.572654      -0.061275       1.973525                    0.999097      28.991311      84.728242       0.636042       0.418141      -1.054429       0.052965      -0.075370       0.000050       0.092119       0.027372      -0.006199       0.005772       0.057521      -0.004185      -0.040513      -0.000204       0.040717              7.989952       8.537962       0.919632       0.472160       8.354469      -0.004423       7.077425          -0.012688
          245              C      10.389472      11.113474      12.865928      -0.081388      25.075001 0.36148661E+03  0.81690772E+04                                 7.554930                            6.368106      -0.163308       1.949144                    0.999269      28.012233      80.674734       0.644267       0.420688      -1.054510       0.047567       0.073282      -0.070113       0.112021      -0.024308       0.025995      -0.004845      -0.032213       0.038618      -0.043697       0.006300       0.037397              8.120654       9.376653      -0.248694       1.694892       7.004675      -0.963474       7.980633           0.000829
          246              C       2.218563      14.689587       7.222664      -0.025198      40.556379 0.59406776E+03  0.15015880E+05                                10.244248                            8.330902       0.527124       2.102249                    0.999928      31.176887      91.247497       0.553111       0.438106      -1.056690       0.011952       0.033171      -0.033948       0.048945       0.022951       0.004622       0.113584       0.210738       0.178912      -0.188767       0.072144       0.116623             11.323817       7.351310      -0.556606      -0.195715      19.412456      -1.917276       7.207686           0.005111
          247              N       9.125098       4.753577       2.925090      -0.182684      35.665597 0.58614060E+03  0.14561652E+05                                 9.157565                            7.942187       0.001717       2.034888                    0.996983      27.706562      76.818217       0.610925       0.403561      -1.093736      -0.169173      -0.060204      -0.132846       0.223365      -0.053413      -0.117464       0.022913      -0.074769      -0.091807      -0.146157       0.016033       0.130124              9.687990      10.838472      -2.520252      -3.165357       8.971070       3.055059       9.254429          -0.494364
          248              N       5.355272      18.927509      12.877837      -0.282614      38.698974 0.56712373E+03  0.14122986E+05                                 9.684687                            7.849243      -0.504494       1.844825                    0.997619      29.795409      85.633704       0.603738       0.407389      -1.079610      -0.095209      -0.052152       0.023504       0.111072      -0.044083       0.026882       0.007432      -0.029914       0.116263      -0.072160       0.023194       0.048965             10.412964      11.125671      -0.704724      -2.910914      12.203016       2.393567       7.910206           0.039259
          249              N      10.902959       8.793808       2.935510      -0.225291      40.100942 0.54201277E+03  0.13255168E+05                                 9.854125                            7.606736      -0.142208       1.988698                    0.997735      27.849349      77.574423       0.625622       0.400330      -1.091743      -0.081220       0.124565       0.051155       0.157258      -0.020407      -0.000985       0.008397       0.134210       0.156711      -0.096705       0.043492       0.053214             11.514759      17.195274       0.208868      -6.481160       7.692711       0.116248       9.656291           0.030344
          250              N      12.228145      18.826951      11.926625      -0.368912      35.309749 0.57338134E+03  0.14123308E+05                                 8.779992                            7.761130       0.827710       2.248579                    0.998279      30.072563      82.198014       0.631213       0.393947      -1.103715      -0.052310      -0.032736       0.084156       0.104356      -0.052128       0.078888       0.097056       0.018105      -0.359236      -0.196589       0.083755       0.112833              9.317013       8.034295       0.020191      -2.097743       6.687025      -2.130396      13.229720           0.041090
          251              N      -0.264659       7.213292       1.707419      -0.281420      37.722529 0.56853151E+03  0.14154482E+05                                 9.503716                            7.865171      -0.484707       1.854491                    0.997294      29.606226      84.837457       0.602939       0.408031      -1.080125       0.102307       0.029966      -0.041998       0.114580      -0.024860       0.043511       0.008395      -0.065587       0.106428      -0.076212       0.022462       0.053750             10.002668       9.643910       0.021295      -2.047491      13.278139       1.381630       7.085955           0.037577
          252              N       9.427560       7.231336       0.643073      -0.344598      38.486662 0.61903350E+03  0.15669979E+05                                 9.614468                            8.290695      -0.003775       1.990823                    0.996352      30.579098      87.020537       0.581103       0.416389      -1.079687      -0.045490       0.015088       0.005614       0.048255       0.113855      -0.018856       0.016568      -0.043765       0.152158      -0.144522       0.053927       0.090595             10.396079      11.698183      -3.217210       3.649414       8.092263      -2.129575      11.397792           0.077835
          253              N      11.507946       4.833500       1.592797      -0.221004      38.571559 0.51796952E+03  0.12528096E+05                                 9.604876                            7.456596      -0.113343       2.002453                    0.997432      27.572859      76.457003       0.629096       0.402539      -1.089912      -0.017715      -0.153576       0.010877       0.154977       0.070756       0.023923      -0.015944       0.032184       0.122224      -0.098345       0.040064       0.058281             10.855405      15.753889       4.808866      -2.620345      10.465720      -0.883781       6.346607           0.029309
          254              N       8.312459      19.363251      14.263719      -0.354879      39.597575 0.64875459E+03  0.16583097E+05                                 9.728068                            8.435816       0.050707       2.003727                    0.996857      31.017373      88.126463       0.582527       0.411344      -1.085130       0.056479      -0.017196      -0.003312       0.059132       0.109368      -0.005276      -0.003398      -0.120495       0.190659      -0.156677       0.062559       0.094118             10.463685      12.860656      -2.940780       3.604391       7.753635      -2.095011      10.776764           0.093495
          255              N       7.336092      17.976104      11.545544      -0.216210      37.372591 0.51020962E+03  0.12295944E+05                                 9.413175                            7.390154      -0.005333       2.042404                    0.997922      27.333027      75.695874       0.633145       0.401411      -1.090498       0.110615      -0.083665      -0.061681       0.151789       0.007814       0.000973      -0.011500       0.135551       0.181935      -0.099379       0.037898       0.061481             10.860468      16.162160       3.148270      -5.054615       8.507274      -1.026038       7.911971           0.024441
          256              N       8.597971       7.471131       3.490756      -0.170001      34.409986 0.60806833E+03  0.15275286E+05                                 8.991846                            8.135878      -0.183867       1.977349                    0.996419      27.916120      78.324217       0.597285       0.408214      -1.088498      -0.042966      -0.005681       0.215813       0.220121       0.045766       0.002666       0.032072      -0.050821      -0.397557      -0.137099       0.015165       0.121933              9.365076       8.985379       3.437690      -0.520973      11.885774       0.572201       7.224074          -0.488796
          257              N       8.106953      22.189085      12.429770      -0.254389      37.674239 0.61328043E+03  0.15408137E+05                                 9.402306                            8.041531       0.037221       2.015340                    0.998684      29.091486      81.093043       0.616546       0.395412      -1.099410       0.147735       0.046373       0.182370       0.239238      -0.033077      -0.146647       0.043647       0.026730      -0.188769      -0.166890       0.001206       0.165685             10.019822      12.135927      -1.112606      -4.387239       7.734086       2.035679      10.189452          -0.397973
          258              N       9.295201      19.827339      11.503864      -0.153764      34.307556 0.57781335E+03  0.14354562E+05                                 9.020230                            7.958895      -0.201130       1.976549                    0.996574      27.605250      77.432551       0.599728       0.411102      -1.084814       0.083174       0.045366      -0.187708       0.210262       0.011889       0.042964       0.064322      -0.080851      -0.288232      -0.126894       0.012404       0.114490              9.498914       7.312678       2.289756      -0.540528      13.272780       1.646566       7.911283          -0.511772
          259              N       5.168552       6.903893       1.668715      -0.385653      33.809165 0.55847138E+03  0.13668940E+05                                 8.453352                            7.601704       0.917181       2.258521                    0.999483      30.558772      83.325802       0.644941       0.388018      -1.107647       0.071011       0.069925      -0.044870       0.109295      -0.110030       0.088269       0.087595       0.106515       0.075439      -0.200545       0.073486       0.127060              8.663622       9.306106       1.755418      -1.987213       7.479680      -2.548299       9.205081           0.044735
          260              N       5.772608      21.394966      13.501558      -0.229145      41.184988 0.52588162E+03  0.12740822E+05                                 9.979439                            7.467638      -0.127123       1.991036                    0.997875      27.719699      76.399725       0.635751       0.397658      -1.095553      -0.017503       0.150037       0.023895       0.152933       0.069136       0.039557      -0.010594      -0.044099       0.078102      -0.097523       0.030918       0.066604             11.493653      14.693774       6.321653      -1.516471      13.692087       0.258056       6.095098           0.024744
          261              N       8.761303      11.774339       0.390012      -0.410901      33.377155 0.57161459E+03  0.14066792E+05                                 8.353440                            7.677808       0.986813       2.274329                    0.999332      30.932847      84.468448       0.643594       0.386725      -1.109000      -0.076219      -0.090872      -0.010348       0.119055      -0.147443      -0.042886      -0.014015       0.113636       0.290660      -0.210660       0.077754       0.132906              8.317453       9.050338       2.065147       0.082013       8.617664       1.200103       7.284358           0.052030
          262              N       6.831554      10.180945       2.995054      -0.342689      40.330085 0.62449777E+03  0.15882201E+05                                10.046235                            8.418539      -0.258391       1.920026                    0.994093      30.558280      87.869529       0.565917       0.425573      -1.071168      -0.005632      -0.011017      -0.013470       0.018291       0.009448      -0.012344      -0.063281       0.023460      -0.334860      -0.134451       0.054186       0.080266             11.258418       8.032090      -1.630525      -1.292998       8.794600       4.767638      16.948563           0.037868
          263              N      10.654492      15.165737      12.760238      -0.350814      40.715266 0.63241825E+03  0.16074183E+05                                 9.937312                            8.349145      -0.051774       1.972370                    0.997509      30.943299      87.870827       0.583003       0.413343      -1.083047       0.030398       0.016951       0.028058       0.044705      -0.015003      -0.024061      -0.083464       0.130950       0.027184      -0.126325       0.050902       0.075423             10.839542       7.157227      -0.782003      -0.244677      12.234210       6.423400      13.127188           0.051163
          264              N      13.379423       8.750859       9.306697      -0.182339      35.650203 0.58581566E+03  0.14551180E+05                                 9.154170                            7.939360       0.006843       2.036394                    0.996999      27.699147      76.784741       0.611122       0.403498      -1.093808      -0.169049      -0.084547       0.119209       0.223465      -0.075234       0.105527       0.024182       0.007143       0.154671      -0.146464       0.015800       0.130664              9.684311      10.835326      -1.481326       3.764320       6.536253      -1.650076      11.681355          -0.493839
          265              N       1.100924      18.877640       6.941319      -0.283921      38.739039 0.56789652E+03  0.14147189E+05                                 9.691156                            7.854539      -0.510309       1.843004                    0.997607      29.815828      85.710253       0.603534       0.407383      -1.079602      -0.094552       0.045891       0.034041       0.110475       0.045529       0.025326      -0.021598      -0.055394       0.037190      -0.072158       0.023504       0.048653             10.419927      11.134074      -2.171156       2.064846       6.915569       0.662839      13.210137           0.039898
          266              N       2.394312       6.739755       5.802544      -0.226069      40.091113 0.54189858E+03  0.13249863E+05                                 9.846368                            7.600726      -0.131075       1.992002                    0.997701      27.843108      77.515013       0.626598       0.399782      -1.092266      -0.081354      -0.017851      -0.133620       0.157453       0.009761       0.017533      -0.067181       0.032739      -0.152333      -0.097295       0.044419       0.052876             11.505576      17.180501      -5.715075       3.056119       9.060002      -0.909177       8.276223           0.030887
          267              N       7.973805      18.104146       7.504008      -0.369574      35.291894 0.57296088E+03  0.14109471E+05                                 8.774376                            7.756080       0.829013       2.248948                    0.998308      30.067787      82.157852       0.631727       0.393723      -1.103941      -0.051939       0.088712      -0.013657       0.103701       0.094533       0.005595       0.025332       0.230530       0.276175      -0.196776       0.083862       0.112913              9.311078       8.028730      -1.826013       1.031126      13.430135      -1.767047       6.474371           0.041138
          268              N       3.989694       6.466460       7.785353      -0.280590      37.651407 0.56725009E+03  0.14113718E+05                                 9.490588                            7.855326      -0.479787       1.856531                    0.997335      29.566789      84.680290       0.603468       0.407929      -1.080261       0.101640      -0.051507      -0.005171       0.114063       0.050352       0.000107      -0.013518      -0.073235       0.081735      -0.076260       0.022196       0.054064              9.988091       9.628502      -1.778947       1.004248       7.426593       1.987837      12.909178           0.038387
          269              N      13.681923       5.535688       8.301895      -0.345605      38.587253 0.62116402E+03  0.15739214E+05                                 9.636194                            8.309060      -0.009916       1.988367                    0.996341      30.626350      87.229842       0.579963       0.416801      -1.079297      -0.045757      -0.002615      -0.015644       0.048428      -0.074138      -0.088933      -0.031888      -0.068888       0.074403      -0.144801       0.053839       0.090963             10.420218      11.725919       4.783652       0.962918      12.446949      -0.368648       7.087785           0.078054
          270              N       2.999284       7.557098       9.903624      -0.221115      38.615258 0.51866464E+03  0.12551420E+05                                 9.619203                            7.467120      -0.117242       2.001097                    0.997457      27.591774      76.575235       0.627840       0.403135      -1.089309      -0.018172       0.086773       0.127649       0.155416      -0.014888      -0.072841      -0.024950      -0.040649      -0.092242      -0.097984       0.040543       0.057441             10.871687      15.778149      -4.680014      -2.859264       8.152603       2.228807       8.684307           0.029337
          271              N       4.058102      19.859977       5.871019      -0.353993      39.569974 0.64815669E+03  0.16563652E+05                                 9.722554                            8.431083       0.054874       2.005031                    0.996849      31.004620      88.073211       0.582790       0.411261      -1.085207       0.057457       0.006206       0.016875       0.060205      -0.059127      -0.091496      -0.013615      -0.148923       0.102249      -0.155889       0.062371       0.093519             10.457563      12.853147       4.588281       0.744770      11.827791      -0.260860       6.691752           0.093561
          272              N       3.081749      18.199547       8.431403      -0.217683      37.361525 0.51006540E+03  0.12289109E+05                                 9.403029                            7.382827       0.008431       2.046641                    0.997885      27.329045      75.624432       0.634396       0.400729      -1.091183       0.111665      -0.011922       0.103565       0.152764      -0.002406      -0.007845      -0.063109       0.006061      -0.206216      -0.099719       0.037815       0.061904             10.848137      16.142758      -5.943929      -0.199839       8.939976       0.769911       7.461675           0.024519
          273              N      12.852310       7.881955       6.670395      -0.169932      34.414520 0.60811508E+03  0.15276101E+05                                 8.990433                            8.134384      -0.186378       1.976480                    0.996383      27.918137      78.318013       0.597564       0.408033      -1.088665      -0.042685       0.189795      -0.102821       0.220037      -0.020499      -0.040917       0.080730       0.144515       0.189859      -0.136599       0.014988       0.121612              9.363339       8.981103      -2.168956      -2.715975       7.892952       1.732671      11.215961          -0.488776
          274              N       3.852632      16.858805       4.340744      -0.253961      37.628919 0.61227132E+03  0.15375722E+05                                 9.393204                            8.033511       0.038873       2.016091                    0.998704      29.071108      81.005057       0.617044       0.395274      -1.099558       0.147785       0.134583      -0.131206       0.239099      -0.110825       0.101801       0.013469       0.125214       0.106244      -0.167156       0.001532       0.165624             10.010731      12.126020      -3.243056       3.153481       7.807631      -2.080488      10.098541          -0.397391
          275              N       5.040872      17.237827       6.849027      -0.153876      34.321995 0.57816135E+03  0.14365172E+05                                 9.022836                            7.961789      -0.200392       1.976583                    0.996572      27.610075      77.447905       0.599571       0.411153      -1.084796       0.084267      -0.185245       0.054101       0.210579       0.030819      -0.031126       0.047540       0.114235       0.293655      -0.126823       0.012775       0.114049              9.501485       7.314393      -1.614365      -1.712254       7.830580       1.500660      13.359481          -0.511763
          276              N       9.422903       6.587642       8.072652      -0.383915      33.710563 0.55630124E+03  0.13601693E+05                                 8.433760                            7.584041       0.922201       2.260624                    0.999482      30.514055      83.143005       0.646101       0.387724      -1.107930       0.071826      -0.075405      -0.038360       0.110979       0.130602       0.051050      -0.083087       0.112836       0.097628      -0.199488       0.073346       0.126143              8.643677       9.283803      -2.592674      -0.525361      10.955230       0.526392       5.692000           0.044735
          277              N       1.518272      18.184063       4.492580      -0.230275      41.207700 0.52630195E+03  0.12753149E+05                                 9.981322                            7.469225      -0.122358       1.992227                    0.997842      27.731430      76.430584       0.635882       0.397509      -1.095690      -0.016282      -0.054613      -0.143053       0.153987      -0.000150      -0.079567      -0.002141      -0.067785       0.014527      -0.097936       0.031414       0.066522             11.495730      14.696612      -4.474656      -4.717325       7.772077       3.160866      12.018501           0.025193
          278              N      13.015700       3.045015       4.494069      -0.410629      33.356663 0.57112136E+03  0.14051381E+05                                 8.349286                            7.673753       0.985726       2.274059                    0.999347      30.923943      84.429572       0.643868       0.386650      -1.109073      -0.076475       0.036254       0.083959       0.119213       0.036885       0.149115      -0.080900      -0.050729      -0.200939      -0.211041       0.078227       0.132814              8.313439       9.047109      -0.961549      -1.828901       6.574699      -0.022051       9.318509           0.051970
          279              N      11.085916       6.097748       4.571476      -0.340760      40.193444 0.62181269E+03  0.15794756E+05                                10.018459                            8.396582      -0.249364       1.923576                    0.994154      30.492360      87.588225       0.567121       0.425184      -1.071558      -0.004649      -0.006552       0.016515       0.018366      -0.016095      -0.000908       0.098630       0.086747      -0.147717      -0.134273       0.054272       0.080000             11.225207       8.009958      -0.302499       2.049974      10.751722      -5.894136      14.913942           0.037938
          280              N       6.400119      20.656694      10.257910      -0.350232      40.694329 0.63200893E+03  0.16060705E+05                                 9.932527                            8.345343      -0.047653       1.973520                    0.997465      30.935855      87.832817       0.583268       0.413234      -1.083150       0.031011       0.014932      -0.029257       0.045173      -0.013277       0.024821       0.008265      -0.001148      -0.364456      -0.125349       0.050604       0.074745             10.833945       7.153641       0.178305       0.800291       7.337785      -3.596350      18.010410           0.051231
          281              N       4.870718      12.278839       2.654165      -0.181913      35.607576 0.58488639E+03  0.14520768E+05                                 9.142821                            7.929865       0.011652       2.038196                    0.997035      27.678373      76.680789       0.611923       0.403173      -1.094146      -0.170017       0.144998       0.013664       0.223868       0.128643       0.012692      -0.047126      -0.032027       0.036340      -0.146332       0.016267       0.130066              9.672098      10.820629       3.993665      -0.600204      11.809609      -1.402952       6.386057          -0.494409
          282              N       9.609629      13.761401       9.952748      -0.283162      38.753792 0.56806680E+03  0.14155148E+05                                 9.701506                            7.861782      -0.510639       1.842763                    0.997621      29.831223      85.818364       0.602445       0.408013      -1.078983      -0.095023       0.006255      -0.056448       0.110702      -0.001212      -0.051946       0.014376      -0.068262      -0.001526      -0.072285       0.023782       0.048503             10.431890      11.147372       2.878405       0.848987      11.075444      -3.060553       9.072853           0.039242
          283              N       6.648625      10.249712       6.147898      -0.225766      40.120477 0.54233413E+03  0.13265867E+05                                 9.859814                            7.611004      -0.144001       1.987989                    0.997774      27.858328      77.624450       0.625157       0.400542      -1.091526      -0.081623      -0.107185       0.082761       0.158114       0.011697      -0.017292       0.058906       0.017005      -0.191143      -0.096559       0.042818       0.053741             11.521395      17.204591       5.511868       3.425536       9.271013       0.793730       8.088580           0.030379
          284              N       3.719500      14.635453      10.341271      -0.368708      35.263289 0.57236436E+03  0.14091334E+05                                 8.769858                            7.752239       0.832587       2.250380                    0.998283      30.052904      82.111375       0.631849       0.393743      -1.103910      -0.051947      -0.056606      -0.070252       0.104106      -0.042429      -0.085019      -0.122435       0.062409      -0.228623      -0.197087       0.083859       0.113228              9.306094       8.025489       1.804379       1.065400       9.737080       3.892942      10.155712           0.041035
          285              N       8.243987      12.103523       5.393180      -0.284130      37.802225 0.57003231E+03  0.14201561E+05                                 9.516807                            7.875498      -0.483023       1.854658                    0.997229      29.650489      85.000369       0.602534       0.408026      -1.080101       0.101755       0.022015       0.046315       0.113946      -0.025370      -0.043717       0.005796      -0.089149       0.036835      -0.076631       0.021461       0.055170             10.016832       9.658800       1.764955       1.045544       9.842788      -3.376256      10.548907           0.037606
          286              N       5.173205      13.016251       5.940983      -0.346190      38.592543 0.62125029E+03  0.15741724E+05                                 9.636329                            8.308981      -0.006293       1.989250                    0.996299      30.628942      87.234111       0.580043       0.416735      -1.079355      -0.044960      -0.012410       0.010200       0.047744      -0.040230       0.108749       0.013960      -0.098691      -0.012529      -0.144752       0.053069       0.091684             10.420746      11.726196      -1.558578      -4.624121       8.748085       2.505240      10.787959           0.077913
          287              N       7.253565      13.392677       3.389531      -0.223202      38.665591 0.51958963E+03  0.12577954E+05                                 9.621979                            7.469932      -0.113659       2.001968                    0.997375      27.614957      76.623311       0.628279       0.402721      -1.089715      -0.018269       0.066882      -0.138229       0.154642      -0.055861       0.048962       0.041394      -0.013766      -0.008779      -0.098029       0.040199       0.057831             10.874299      15.778846      -0.136786       5.484227       6.623214      -1.346154      10.220838           0.029388
          288              N      12.566824      12.343322       9.637165      -0.355542      39.638038 0.64959505E+03  0.16610096E+05                                 9.734973                            8.441387       0.050488       2.003293                    0.996837      31.035872      88.196092       0.582318       0.411354      -1.085114       0.056240       0.011831      -0.013366       0.059005      -0.049562       0.096934       0.016850      -0.144011       0.118903      -0.156055       0.062710       0.093345             10.471720      12.872083      -1.653139      -4.353438       8.212169       2.359106      10.330910           0.093491
          289              N      11.590436      15.390900       9.794956      -0.214855      37.314741 0.50920415E+03  0.12266061E+05                                 9.405787                            7.384444      -0.001479       2.044070                    0.997841      27.306046      75.611768       0.633167       0.401583      -1.090346       0.110361       0.095231      -0.042434       0.151819      -0.005197       0.006165       0.074090       0.027338      -0.144988      -0.099101       0.038272       0.060829             10.852057      16.151150       2.799760       5.249480       7.165584       0.255044       9.239436           0.024380
          290              N       4.343623      10.430189       4.724801      -0.170330      34.422063 0.60830693E+03  0.15281900E+05                                 8.990799                            8.135149      -0.185156       1.976710                    0.996375      27.922082      78.327816       0.597602       0.407981      -1.088716      -0.043221      -0.184134      -0.112140       0.219883      -0.025052       0.038390      -0.113410       0.089227       0.023451      -0.137299       0.015161       0.122138              9.363760       8.984399      -1.268218       3.237142       8.884574      -2.303434      10.222305          -0.488762
          291              N      12.361347      12.518660      13.001390      -0.252053      37.559739 0.61085041E+03  0.15330302E+05                                 9.380009                            8.022753       0.042609       2.017733                    0.998725      29.039207      80.876187       0.617656       0.395133      -1.099715       0.148498      -0.180708      -0.051064       0.239405       0.143637       0.044949      -0.056749       0.048873      -0.117987      -0.167039       0.001646       0.165393              9.996157      12.108516       4.345597       1.226435      11.311219       0.045147       6.568737          -0.398607
          292              N      13.549566      14.501384      11.419014      -0.151577      34.274867 0.57715657E+03  0.14334802E+05                                 9.017147                            7.956696      -0.204395       1.975503                    0.996558      27.587007      77.383228       0.599522       0.411342      -1.084608       0.084220       0.140133       0.134538       0.211733      -0.043278      -0.010469      -0.112134       0.002537      -0.037921      -0.126706       0.011999       0.114708              9.495473       7.310421      -0.677021       2.253314      10.671245      -3.142199      10.504751          -0.512009
          293              N       0.914194      12.291740       5.144585      -0.384752      33.760951 0.55741236E+03  0.13636258E+05                                 8.444410                            7.593565       0.916704       2.258597                    0.999488      30.535324      83.235458       0.645418       0.387924      -1.107739       0.071110       0.004400       0.084186       0.110288      -0.021314      -0.138724      -0.003894      -0.037811      -0.354280      -0.199391       0.072995       0.126397              8.654580       9.296925       0.842739       2.510828       6.559667       2.018882      10.107148           0.044722
          294              N      10.026995      11.987522      11.777765      -0.228309      41.195338 0.52607306E+03  0.12747202E+05                                 9.983161                            7.470730      -0.129595       1.990117                    0.997887      27.722424      76.423859       0.635369       0.397843      -1.095376      -0.017933      -0.096524       0.117639       0.153224      -0.068641       0.041043       0.012791      -0.047116       0.065786      -0.097617       0.030685       0.066932             11.497745      14.696481      -1.847634       6.235063       8.220624      -3.420873      11.576130           0.024669
          295              N       4.506999      10.963921      10.001871      -0.411664      33.368109 0.57138285E+03  0.14059347E+05                                 8.351219                            7.675509       0.984062       2.273530                    0.999353      30.929673      84.448317       0.643798       0.386650      -1.109079      -0.076055       0.053941      -0.072773       0.118279       0.110938      -0.106630       0.094969      -0.025649      -0.127898      -0.211267       0.078274       0.132994              8.315408       9.049375      -1.103376       1.747302       8.653857      -1.177311       7.242991           0.052061
          296              N       2.577235       9.504581       7.319423      -0.341785      40.199206 0.62190266E+03  0.15795765E+05                                10.013980                            8.392941      -0.242880       1.925564                    0.994168      30.493698      87.555060       0.567741       0.424754      -1.071954      -0.005613       0.017007      -0.002644       0.018104       0.006290       0.013684      -0.035947       0.194716       0.179997      -0.134392       0.054886       0.079506             11.220025       8.007316       1.926202      -0.762668      18.967960       1.143528       6.684798           0.037926
          297              N       2.145807      15.744119       6.753756      -0.349925      40.658720 0.63132779E+03  0.16038748E+05                                 9.925952                            8.340143      -0.045070       1.974495                    0.997503      30.921555      87.773720       0.583535       0.413165      -1.083217       0.030873      -0.033423       0.001334       0.045519       0.028638      -0.001043       0.075487       0.143514       0.066536      -0.125891       0.050655       0.075237             10.826291       7.149681       0.602217      -0.554420      18.441267      -2.821585       6.887924           0.051201

******************************************************
Auxiliary information for the entire system
The total spin magnetic moment of the unit cell is   23.340087
The total net atomic charge of the unit cell is   0.000004
Accuracy of reproducing the electrostatic potential in the unit cell:
  The inner radius (bohr) =    5.0000
  The outer radius (bohr) =   12.0000
  Valid grid points have density less than (e/(bohr^3)) =    0.0001
  The number of valid grid points were=        10801
  The rms potential error without charges in kcal/mol is=      6.04474
  The rms potential error with partial charges in kcal/mol is=      1.68783
  The RRMSE value at monopole order=      0.27922
  The rms potential error with partial charges and cloud penetration in kcal/mol is=      1.68198
  The RRMSE value at monopole order with cloud penetration is=      0.27825
  The rms potential error with partial charges and atomic dipoles in kcal/mol is=      0.38119
  The RRMSE value at dipole order=      0.06306
  The rms potential error with partial charges, atomic dipoles and cloud penetration in kcal/mol is=      0.37530
  The RRMSE value at dipole order with cloud penetration=      0.06209

******************************************************
The electron densities and ab initio electrostatic potential were computed in VASP using the PBE functional and
projector augmented wave method. See the main text of the journal article for a description of computational details.
The atomic charges, dipoles, and quadrupoles were computed with the DDEC6 method as described in
(a) T. A. Manz and N. Gabaldon Limas, RSC Adv. 6 (2016) 47771-47801 DOI: 10.1039/c6ra04656h
(b) N. Gabaldon Limas and T. A. Manz, RSC Adv. 8 (2018) 2678-2707 DOI: 10.1039/c7ra11829e.
For each atom in the material, the electron cloud parameters were fit to the spherically averaged atom-in-material
electron density using radial positions for which this density was between 10^-4 and 10^-2 electrons per cubic bohr.
The polarizabilities, dispersion coefficients, and quantum Drude oscillator (QDO) parameters were fit using the MCLF method.
The magnetic structure of the system was optimized in VASP from the default ferromagnetic initial guess using spin polarization.
The atomic spin moments (ASMs) were computed on this optimized magnetic structure using the DDEC6 partition as inputs
to the method of T. A. Manz and D. S. Sholl, J. Chem. Theory Comput. 7 (2011) 4146-4164 DOI: 10.1021/ct200539n.
The RMSE and RRMSE were computed using a uniform grid with Ewald summation.
