# Supplementary material for: A collection of forcefield precursors for metal–organic frameworks
Source: RSC Adv. 2019 Nov 13;9(63):36492–507. doi: 10.1039/c9ra07327b (PMC9075174; doi:10.1039/c9ra07327b)
Supplement: RA-009-C9RA07327B-s4281 [file RA-009-C9RA07327B-s4281.xyz]

  286
jmolscript: load "" {1 1 1} spacegroup "x,y,z" unitcell [{     15.653000     0.000000     0.000000 }, {     -0.227810    16.077486     0.000000 }, {     -0.227810    -6.111126    14.870767 }]
Cu     0.813156    -1.093267    10.676616     0.865081
Cu     6.489304    10.980073     5.070039     0.954643
Cu     6.557724    -0.324462    11.823747     0.865495
Cu     0.881576     9.450436     2.787674     0.956200
Cu    14.384224    11.059627     4.194151     0.865668
Cu     8.708076    -1.013713     9.800728     0.956144
Cu     8.639656    10.290822     3.047020     0.866476
Cu    14.315804     0.515924    12.083093     0.955316
Cu     3.685440    11.003172     3.400796     1.039712
Cu    11.511940    -1.036812    11.469971     1.040229
H      2.426023     1.944642     1.371085     0.103161
H      1.377126    -3.316755    14.232811     0.148454
H      0.765764     6.254159     1.271451     0.146589
H      1.761040     5.389423     3.195728     0.104526
H     11.742933    10.076720    10.568654     0.101959
H     13.250129    -4.068326    10.654905     0.147196
H      0.632622     9.681167    11.269067     0.122683
H     14.927334     7.820370    11.164972     0.092464
H     11.986374     3.772453     6.833117     0.091442
H     13.087878     3.044215     8.749959     0.130176
H     13.753483    -0.519408     6.901523     0.136914
H     12.541240     0.295254     5.056061     0.105256
H      4.903722     4.303475    10.681672     0.102996
H      3.852964     2.243153    10.898785     0.135443
H      0.281134     4.168050    10.858634     0.133541
H      1.429653     6.160790    10.579064     0.093648
H      0.451610    -1.962664     7.866636     0.096626
H      1.344111    12.934694     6.235313     0.136335
H      4.935130    -2.865609     8.448083     0.131804
H      3.718499    -1.708084    10.060074     0.100732
H      4.944857     9.437351    12.550927     0.103307
H      5.993754    -4.458900    12.528621     0.148559
H      6.605116    11.167575     8.602739     0.146864
H      5.609840     9.059037     8.671144     0.104782
H     11.280947     4.021160     1.533176     0.101961
H      9.773751    -1.435214    14.583761     0.147198
H      6.738258     3.222965     1.632810     0.122762
H      8.096546     2.611951     3.393509     0.092560
H     11.037506     5.080039     8.784162     0.091635
H      9.936002     3.030262     8.729140     0.130268
H      9.270397     3.385412    12.727889     0.136977
H     10.482640     5.402017    12.675842     0.105330
H      2.467158     1.722188     6.830143     0.103228
H      3.517916     0.738232     8.653299     0.135632
H      7.089746     1.507032     6.888139     0.133549
H      5.941227     2.523068     5.151234     0.093777
H      6.919270     1.944149    13.695976     0.096519
H      6.026769     9.115584     0.536835     0.136403
H      2.435750     1.063130    14.310139     0.132118
H      3.652381     0.012110    12.626768     0.100885
H     12.771357     8.021718    13.499682     0.103342
H     13.820254    13.283115     0.637956     0.148565
H     14.431616     3.712201    13.599316     0.146881
H     13.436340     4.576937    11.675039     0.104802
H      3.454447    -0.110360     4.302113     0.101958
H      1.947251    14.034686     4.215862     0.147189
H     14.564758     0.285193     3.601700     0.122743
H      0.270046     2.145990     3.705795     0.092558
H      3.211006     6.193907     8.037650     0.091648
H      2.109502     6.922145     6.120808     0.130254
H      1.443897    10.485768     7.969244     0.137023
H      2.656140     9.671106     9.814706     0.105383
H     10.293658     5.662885     4.189095     0.103235
H     11.344416     7.723207     3.971982     0.135584
H     14.916246     5.798310     4.012133     0.133588
H     13.767727     3.805570     4.291703     0.093821
H     14.745770    11.929024     7.004131     0.096598
H     13.853269    -2.968334     8.635454     0.136522
H     10.262250    12.831969     6.422684     0.132127
H     11.478881    11.674444     4.810693     0.100819
H     10.252523     0.529009     2.319840     0.103181
H      9.203626    14.425260     2.342146     0.148463
H      8.592264    -1.201215     6.268028     0.146648
H      9.587540     0.907323     6.199623     0.104578
H      3.916433     5.945200    13.337591     0.102024
H      5.423629    11.401574     0.287006     0.147220
H      8.459122     6.743395    13.237957     0.122708
H      7.100834     7.354409    11.477258     0.092523
H      4.159874     4.886321     6.086605     0.091461
H      5.261378     6.936098     6.141627     0.130164
H      5.926983     6.580948     2.142878     0.136881
H      4.714740     4.564343     2.194925     0.105267
H     12.730222     8.244172     8.040624     0.103043
H     11.679464     9.228128     6.217468     0.135439
H      8.107634     8.459328     7.982628     0.133590
H      9.256153     7.443292     9.719533     0.093668
H      8.278110     8.022211     1.174791     0.096779
H      9.170611     0.850776    14.333932     0.136492
H     12.761630     8.903230     0.560628     0.131942
H     11.544999     9.954250     2.243999     0.100864
Rh     3.148806     2.878963     4.124407     0.543499
Rh     4.222074     7.245823    10.640182     0.543306
Rh    12.048574     7.087397    10.746360     0.543337
Rh    10.975306     2.720537     4.230585     0.543462
C      2.129065     2.845564     1.338369     0.068936
C      1.623051     3.340339     0.138298    -0.118869
C      1.145311     4.642653     0.095173     0.045763
C      1.149315     5.386652     1.258067    -0.132488
C      1.717925     4.853553     2.410551     0.058776
C      0.429343    -0.896677    13.684080     0.588087
C     12.681947    10.003649    10.699517     0.059054
C     13.434670    11.158747    10.748590    -0.130695
C     14.811239    11.055026    10.934475     0.042548
C     -0.298337     9.782537    11.108463    -0.146124
C     14.541957     8.678342    11.048980     0.057444
C      0.311229    -3.813433    10.934475     0.549557
C     12.320763     2.881177     6.865833     0.061547
C     12.974097     2.455638     8.010882    -0.133524
C     13.464314     1.145445     8.061443     0.052600
C     13.360313     0.344207     6.928290    -0.135089
C     12.656540     0.849326     5.820418     0.065012
C     14.067484     0.631528     9.343303     0.581259
C      3.956123     4.274273    10.729258     0.073680
C      3.335419     3.038414    10.857147    -0.144605
C      1.966800     2.977151    10.924065     0.040097
C      1.231909     4.174067    10.824431    -0.130904
C      1.922671     5.355168    10.677211     0.058257
C      1.205053     1.699286    11.161998     0.588832
C      1.372097    -2.159917     7.994524     0.078714
C      2.035096    -2.860721     7.016028    -0.156838
C      3.127700    12.927128     7.169197     0.033630
C      4.008837    -2.700511     8.320194    -0.155768
C      3.272816    -2.005011     9.276384     0.104882
C      3.901256    12.110604     6.147575     0.579703
C      5.241815     9.810056    11.730061     0.069280
C      5.747829    11.108120    11.728574    -0.118561
C      6.225569    11.643024    10.540400     0.045579
C      6.221565    10.850210     9.410221    -0.132293
C      5.652955     9.581594     9.465243     0.059234
C      6.941537    -3.031472    10.498762     0.588099
C     10.341933     3.872344     1.551021     0.059090
C      9.589210     4.266012     0.463968    -0.130760
C      8.212641     4.054654     0.489248     0.042461
C      7.669217     3.410047     1.600095    -0.145882
C      8.481923     3.045356     2.644022     0.057760
C      7.059651    -1.596915    14.241734     0.549556
C     10.703117     4.711001     9.596106     0.062265
C     10.049783     3.490146     9.554468    -0.133252
C      9.559566     2.945370    10.747103     0.052507
C      9.663567     3.688918    11.918920    -0.134814
C     10.367340     4.905635    11.872820     0.065243
C      8.956396     1.564380    10.735207     0.580989
C      3.414757     1.667073     6.839066     0.073986
C      4.035461     1.079028     7.933554    -0.144131
C      5.404080     0.993846     7.964783     0.039861
C      6.138971     1.540955     6.895575    -0.130838
C      5.448209     2.126067     5.859082     0.058725
C      6.165827     0.288049     9.056297     0.589023
C      5.998783     1.750882    13.829813     0.078389
C      5.563594     8.500684    -0.020819    -0.156535
C      4.243180     8.248919     0.188859     0.033739
C      3.362043     1.244174    14.206044    -0.155204
C      4.098064     0.624115    13.199293     0.105107
C      3.469624     8.883496     1.332421     0.579993
C     13.068315     7.120796    13.532398     0.069316
C     13.574329     6.626021    14.732469    -0.118586
C     14.052069     5.323707    14.775594     0.045496
C     14.048065     4.579708    13.612700    -0.132282
C     13.479455     5.112807    12.460216     0.059279
C     14.768037    10.863037     1.186687     0.588119
C      2.515433    -0.037289     4.171250     0.059165
C      1.762710    -1.192387     4.122177    -0.130711
C      0.386141    -1.088666     3.936292     0.042426
C     15.495717     0.183823     3.762304    -0.145869
C      0.655423     1.288018     3.821787     0.057774
C     14.886151    13.779793     3.936292     0.549607
C      2.876617     7.085183     8.004934     0.062278
C      2.223283     7.510722     6.859885    -0.133282
C      1.733066     8.820915     6.809324     0.052427
C      1.837067     9.622153     7.942477    -0.134710
C      2.540840     9.117034     9.050349     0.065342
C      1.129896     9.334832     5.527464     0.581026
C     11.241257     5.692087     4.141509     0.073980
C     11.861961     6.927946     4.013620    -0.144211
C     13.230580     6.989209     3.946702     0.039834
C     13.965471     5.792293     4.046336    -0.130771
C     13.274709     4.611192     4.193556     0.058771
C     13.992327     8.267074     3.708769     0.589028
C     13.825283    12.126277     6.876243     0.078512
C     13.390094    -3.250405     7.854739    -0.156386
C     12.069680    -2.960768     7.701570     0.033798
C     11.188543    12.666871     6.550573    -0.155250
C     11.924564    11.971371     5.594383     0.104994
C     11.296124    -2.144244     8.723192     0.579963
C      9.955565     0.156304     3.140706     0.068981
C      9.449551    -1.141760     3.142193    -0.118933
C      8.971811    -1.676664     4.330367     0.045714
C      8.975815    -0.883850     5.460546    -0.132363
C      9.544425     0.384766     5.405524     0.058834
C      8.255843    12.997832     4.372005     0.588233
C      4.855447     6.094016    13.319746     0.059229
C      5.608170     5.700348    14.406799    -0.130609
C      6.984739     5.911706    14.381519     0.042420
C      7.528163     6.556313    13.270672    -0.146006
C      6.715457     6.921004    12.226745     0.057585
C      8.137729    11.563275     0.629033     0.549664
C      4.494263     5.255359     5.274661     0.061534
C      5.147597     6.476214     5.316299    -0.133502
C      5.637814     7.020990     4.123664     0.052509
C      5.533813     6.277442     2.951847    -0.135136
C      4.830040     5.060725     2.997947     0.065022
C      6.240984     8.401980     4.135560     0.581444
C     11.782623     8.299287     8.031701     0.073759
C     11.161919     8.887332     6.937213    -0.144612
C      9.793300     8.972514     6.905984     0.040032
C      9.058409     8.425405     7.975192    -0.130784
C      9.749171     7.840293     9.011685     0.058317
C      9.031553     9.678311     5.814470     0.588936
C      9.198597     8.215478     1.040954     0.078863
C      9.861596     7.576802     0.020819    -0.156624
C     10.954200     1.717441    14.681908     0.033873
C     11.835337     8.722186     0.664723    -0.155611
C     11.099316     9.342245     1.671474     0.104920
C     11.727756     1.082864    13.538346     0.579679
N      2.212473     3.589054     2.447728    -0.144362
N     13.219429     8.770780    10.831867    -0.139647
N     12.141370     2.095397     5.808522    -0.143283
N      3.277446     5.420926    10.669775    -0.139643
N      1.981869    -1.733801     9.148496    -0.226070
N      5.158407     9.066566    10.620702    -0.144237
N      9.804451     3.281309     2.641048    -0.139640
N     10.882510     5.390276    10.724797    -0.143032
N      4.093434     2.157940     5.801086    -0.139462
N      5.389011     0.845492    12.997050    -0.226538
N     12.984907     6.377306    12.423039    -0.144189
N      1.977951     1.195580     4.038900    -0.139613
N      3.056010     7.870963     9.062245    -0.142985
N     11.919934     4.545434     4.200992    -0.139414
N     13.215511    11.700161     5.722271    -0.226606
N     10.038973     0.899794     4.250065    -0.144323
N      5.392929     6.685051    12.229719    -0.139534
N      4.314870     4.576084     4.145970    -0.143270
N     11.103946     7.808420     9.069681    -0.139594
N      9.808369     9.120868     1.873717    -0.226128
Cl     4.748289     1.820885     2.809534    -0.412799
Cl     1.559424     3.940690     5.477350    -0.443567
Cl     2.622591     8.059827    12.118634    -0.412993
Cl     5.811456     6.397995     9.143886    -0.443595
Cl    10.449091     8.145475    12.061233    -0.412981
Cl    13.637956     6.025670     9.393417    -0.443457
Cl    12.574789     1.906533     2.752133    -0.412768
Cl     9.385924     3.568365     5.726881    -0.443561
O     15.148597    -0.054385    13.750998    -0.491729
O      1.000386    -1.300264    12.635691    -0.554237
O     15.394830    -2.708585    10.620702    -0.500727
O      1.493746    -3.980279    11.160511    -0.537410
O     13.582731     1.133799    10.390205    -0.539117
O     14.968951    -0.245908     9.271923    -0.578008
O      1.724200     0.643882    10.709926    -0.547606
O      0.135051     1.814168    11.794005    -0.533843
O      5.022938    11.671909     6.471758    -0.531872
O      3.273949    11.956095     5.048625    -0.504213
O      5.495707    11.535238     3.451505    -0.692223
O      7.875283    -2.773208     9.694253    -0.486881
O      6.370494    -2.215176    11.270554    -0.553069
O      7.629050    -0.886735    13.339078    -0.500592
O      5.877134    -1.869404    14.310139    -0.536994
O      9.441149     0.786970     9.872702    -0.533862
O      8.054929     1.296884    11.573918    -0.576313
O      5.646680     0.305026    10.204320    -0.546446
O      7.235829    -0.252855     8.709808    -0.531848
O      2.347942     8.416896     1.614965    -0.534673
O      4.096931     9.841233     1.893049    -0.505229
O      1.875173    11.158510     2.889390    -0.693656
O      0.048783    10.020745     1.119769    -0.486733
O     14.196994    11.266624     2.235076    -0.553114
O     -0.197450    12.674945     4.250065    -0.500438
O     13.703634    13.946639     3.710256    -0.537037
O      1.614649     8.832561     4.480562    -0.533678
O      0.228429    10.212268     5.598844    -0.576254
O     13.473180     9.322478     4.160841    -0.546466
O     15.062329     8.152192     3.076762    -0.531763
O     10.174442    -1.705549     8.399009    -0.534593
O     11.923431    -1.989735     9.822142    -0.505091
O      9.701673    -1.568878    11.419262    -0.693993
O      7.322097    12.739568     5.176514    -0.492029
O      8.826886    12.181536     3.600213    -0.554411
O      7.568330    10.853095     1.531689    -0.499952
O      9.320246    11.835764     0.560628    -0.536938
O      5.756231     9.179390     4.998065    -0.539544
O      7.142451     8.669476     3.296849    -0.578501
O      9.550700     9.661334     4.666447    -0.547446
O      7.961551    10.219215     6.160959    -0.533807
O     12.849438     1.549464    13.255802    -0.532114
O     11.100449     0.125127    12.977718    -0.504276
O     13.322207    -1.192150    11.981377    -0.692923

The following XYZ coordinates are in angstroms. Other properties are in atomic units.
The sperically averaged electron density of each atom fit to a function of the form exp(a - br)
eigen_1, eigen_2 and eigen_3 are the three eigenvalues of traceless quadrupole moment tensor
  atom number  atomic symbol              X              Y              Z     net charge C6 coefficient C8 coefficient C10 coefficient fluctuating dipole atomic polarizability isotropic forcefield polarizability              a              b squared Pearson coefficient          <r^3>          <r^4>         wp_QDO          m_QDO          q_QDO       dipole_x       dipole_y       dipole_z         dipole            Qxy            Qxz            Qyz     Q(x^2-y^2)  Q(3z^2 - R^2)        eigen_1        eigen_2        eigen_3 static polarizability      alpha(xx)      alpha(xy)      alpha(xz)      alpha(yy)      alpha(yz)      alpha(zz) atomic spin moment
            1             Cu       0.813156      -1.093267      10.676616       0.865081      64.692906 0.10454147E+04  0.28491067E+05                                13.768392                           11.052797       1.194045       2.308366                    0.995252      40.461547      99.122755       0.512860       0.438215      -1.128700      -0.018879      -0.002159       0.018136       0.026268       0.107954       0.070038      -0.047034      -0.040861       0.029620      -0.157079       0.051031       0.106049             16.711645      12.028760       1.968752      -1.513836      20.615579       2.868597      17.490596           0.762116
            2             Cu       6.489304      10.980073       5.070039       0.954643      57.205937 0.99354603E+03  0.26696363E+05                                12.646146                           10.750887       1.121646       2.306050                    0.996269      38.990683      94.395891       0.522529       0.436246      -1.131614      -0.052431       0.029878       0.074331       0.095744       0.039118       0.096595      -0.045958      -0.144465       0.087696      -0.156620       0.057476       0.099144             14.558222      17.115475       0.234945       1.681708      16.034235       0.580954      10.524956           0.501483
            3             Cu       6.557724      -0.324462      11.823747       0.865495      64.665197 0.10448994E+04  0.28472589E+05                                13.762678                           11.048604       1.192458       2.307934                    0.995248      40.457862      99.095505       0.513076       0.438098      -1.128812       0.018616      -0.017772      -0.004547       0.026135       0.024475       0.126455      -0.035585      -0.068630      -0.057661      -0.157382       0.051597       0.105785             16.704000      12.024206      -2.148037       1.245792      15.916638       0.939915      22.171157           0.760740
            4             Cu       0.881576       9.450436       2.787674       0.956200      57.126209 0.99221687E+03  0.26650521E+05                                12.633930                           10.743571       1.105125       2.301125                    0.996348      38.963401      94.297977       0.522739       0.436237      -1.131671       0.053398      -0.056782      -0.056166       0.096073       0.077557       0.074453      -0.044017      -0.153394       0.062045      -0.160127       0.058414       0.101713             14.541509      17.099675       1.464019       0.847073      10.902195      -1.517716      15.622658           0.286513
            5             Cu      14.384224      11.059627       4.194151       0.865668      64.657203 0.10447329E+04  0.28466559E+05                                13.760817                           11.047107       1.193028       2.308120                    0.995252      40.456611      99.085757       0.513161       0.438049      -1.128857       0.018602       0.002553      -0.018143       0.026110       0.107640       0.070730      -0.047524      -0.039657       0.029413      -0.157399       0.051645       0.105754             16.701731      12.022413       1.968544      -1.513038      20.603710       2.866715      17.479069           0.760109
            6             Cu       8.708076      -1.013713       9.800728       0.956144      57.128832 0.99225119E+03  0.26652141E+05                                12.635265                           10.744498       1.104598       2.300971                    0.996343      38.962361      94.302098       0.522653       0.436297      -1.131613       0.053353      -0.030334      -0.073844       0.096019       0.039491       0.100125      -0.047353      -0.145363       0.086238      -0.160267       0.058563       0.101703             14.543248      17.101544       0.227096       1.676493      16.009963       0.580544      10.518236           0.292859
            7             Cu       8.639656      10.290822       3.047020       0.866476      64.581166 0.10433017E+04  0.28415846E+05                                13.746650                           11.036738       1.199014       2.310161                    0.995281      40.439724      99.001526       0.513633       0.437827      -1.129079      -0.018799       0.017574       0.004943       0.026205       0.024089       0.126089      -0.035477      -0.068399      -0.055897      -0.156715       0.051014       0.105701             16.683646      12.009811      -2.144107       1.244024      15.899947       0.939370      22.141179           0.762758
            8             Cu      14.315804       0.515924      12.083093       0.955316      57.174095 0.99285961E+03  0.26672772E+05                                12.640774                           10.746593       1.119136       2.305452                    0.996276      38.979054      94.352416       0.522686       0.436199      -1.131667      -0.052354       0.057067       0.055716       0.095404       0.074634       0.072915      -0.042709      -0.152245       0.062986      -0.156625       0.057396       0.099229             14.551850      17.107780       1.464995       0.855419      10.908131      -1.522933      15.639639           0.482622
            9             Cu       3.685440      11.003172       3.400796       1.039712      49.164962 0.75705482E+03  0.19102519E+05                                11.504368                            9.410564       1.133918       2.307364                    0.999515      38.131458      90.961672       0.553360       0.438667      -1.124302       0.000347       0.049184      -0.032877       0.059161      -0.032451      -0.045330       0.064412       0.102441      -0.000271      -0.094940      -0.008388       0.103328             13.333455      15.756599      -0.036482      -0.053615       9.999088       5.165938      14.244677          -0.064489
           10             Cu      11.511940      -1.036812      11.469971       1.040229      49.136116 0.75651082E+03  0.19084887E+05                                11.498639                            9.406107       1.134776       2.307723                    0.999516      38.123476      90.925933       0.553599       0.438567      -1.124394       0.000361      -0.049162       0.033084       0.059258      -0.029762      -0.047247       0.063709       0.103770       0.003934      -0.094794      -0.008557       0.103351             13.326588      15.748629      -0.035837      -0.054005       9.993816       5.162696      14.237318          -0.067236
           11              H       2.426023       1.944642       1.371085       0.103161       1.337016 0.10262131E+02  0.10660941E+03                                 1.965689                            1.844642      -1.213270       2.297383                    0.995459       3.653349      10.327615       0.474166       1.243420      -0.718117       0.013681      -0.050917      -0.008319       0.053375      -0.001619       0.002313       0.009783      -0.041844       0.010590      -0.023046      -0.000822       0.023868              1.992784       1.629758      -0.306431       0.071007       2.619105      -0.188342       1.729489           0.000100
           12              H       1.377126      -3.316755      14.232811       0.148454       0.978694 0.68708561E+01  0.64501628E+02                                 1.593081                            1.506580      -0.939899       2.456865                    0.998899       3.144170       8.421195       0.526673       1.238811      -0.719515       0.000901      -0.022564      -0.035833       0.042355      -0.005902       0.005404       0.006186      -0.014601       0.007100      -0.013875       0.003011       0.010864              1.621866       1.250566       0.016967       0.094072       1.568156       0.373363       2.046876           0.000121
           13              H       0.765764       6.254159       1.271451       0.146589       0.962435 0.69428986E+01  0.66821802E+02                                 1.704211                            1.614372      -1.306703       2.284314                    0.994101       3.584418      10.455168       0.452097       1.407659      -0.681525      -0.019104       0.039045      -0.000365       0.043469      -0.011990       0.003464       0.001163      -0.018802       0.001845      -0.016319       0.001375       0.014944              1.733348       1.575878      -0.304644      -0.016343       2.098220       0.023288       1.525945           0.000148
           14              H       1.761040       5.389423       3.195728       0.104526       1.055188 0.77929972E+01  0.77115554E+02                                 1.797774                            1.696838      -1.258145       2.280532                    0.993607       3.847880      11.339486       0.446747       1.385503      -0.684991       0.000575       0.037750       0.037670       0.053333      -0.005751       0.006671       0.013341      -0.026409      -0.003806      -0.019683      -0.002015       0.021697              1.840019       1.552863      -0.005934       0.078645       1.758170       0.406573       2.209023           0.000071
           15              H      11.742933      10.076720      10.568654       0.101959       1.273822 0.99062973E+01  0.10281497E+03                                 1.958113                            1.854481      -1.202949       2.302418                    0.995461       3.760034      10.900860       0.453311       1.301861      -0.704352      -0.050341       0.015919      -0.006409       0.053185      -0.012470       0.012294      -0.001216       0.004126      -0.056992      -0.023657      -0.000950       0.024608              1.973971       2.654467       0.062609       0.192124       1.721030      -0.015331       1.546418           0.000046
           16              H      13.250129      -4.068326      10.654905       0.147196       0.999668 0.71047375E+01  0.68763959E+02                                 1.746414                            1.629904      -1.308448       2.279072                    0.994337       3.623346      10.593105       0.451321       1.402192      -0.682292      -0.016049       0.037880       0.001327       0.041161      -0.000904       0.002072       0.002144      -0.000286      -0.034459      -0.012014       0.005349       0.006665              1.799874       1.587791      -0.332821       0.065175       2.395273      -0.155165       1.416558           0.000604
           17              H       0.632622       9.681167      11.269067       0.122683       1.165237 0.87731952E+01  0.89096447E+02                                 1.875161                            1.762984      -1.614867       2.104001                    0.991555       4.030613      11.889267       0.453976       1.328527      -0.694772       0.034260      -0.002092       0.010369       0.035856      -0.001492       0.002271      -0.002968       0.005869      -0.008155      -0.005245      -0.000493       0.005739              1.902138       2.567878      -0.120097       0.072139       1.672393      -0.016928       1.466142           0.000012
           18              H      14.927334       7.820370      11.164972       0.092464       1.186986 0.88417633E+01  0.90294901E+02                                 1.939771                            1.801763      -1.436050       2.187771                    0.991983       4.055133      12.138065       0.435606       1.376853      -0.686099       0.027053      -0.041209       0.007944       0.049932      -0.009708       0.004366      -0.005765      -0.004044      -0.045900      -0.016823      -0.002262       0.019085              2.005750       1.816314      -0.346678       0.023642       2.694561      -0.219051       1.506376           0.000165
           19              H      11.986374       3.772453       6.833117       0.091442       1.202357 0.91145351E+01  0.93650606E+02                                 1.945659                            1.822579      -1.413798       2.197765                    0.991808       4.044160      12.083272       0.436175       1.366688      -0.688396      -0.015123       0.047816       0.003679       0.050286      -0.007507       0.002066       0.004984      -0.031488      -0.007090      -0.016951      -0.002570       0.019522              1.996741       1.655229      -0.408048       0.021740       2.561188      -0.101892       1.773805           0.000074
           20              H      13.087878       3.044215       8.749959       0.130176       1.049921 0.77963069E+01  0.76976754E+02                                 1.771173                            1.681535      -1.419467       2.209102                    0.992746       3.785373      11.058304       0.456122       1.360048      -0.689781       0.007774       0.019740       0.033167       0.039372      -0.002556       0.008410       0.005379      -0.004356       0.023085      -0.012169      -0.000570       0.012739              1.797649       1.475827      -0.014822       0.111710       1.849878       0.448479       2.067241           0.000126
           21              H      13.753483      -0.519408       6.901523       0.136914       0.937487 0.67774926E+01  0.64775666E+02                                 1.666828                            1.587848      -1.145335       2.349449                    0.995951       3.597052      10.422720       0.459392       1.395019      -0.683719       0.019545      -0.032935      -0.001505       0.038327      -0.010378       0.002051       0.005474      -0.010415       0.008091      -0.014259       0.002443       0.011816              1.703498       1.528538      -0.361694       0.017773       2.172345      -0.010697       1.409610           0.000060
           22              H      12.541240       0.295254       5.056061       0.105256       1.089549 0.82848086E+01  0.83419527E+02                                 1.847052                            1.757782      -1.460241       2.186562                    0.991820       3.976970      11.902786       0.434953       1.398552      -0.681968      -0.003231      -0.036137      -0.037602       0.052252      -0.001827       0.007577       0.010028      -0.021407      -0.000570      -0.016251      -0.000696       0.016947              1.868491       1.640669       0.007657       0.115723       1.842659       0.423167       2.122146           0.000058
           23              H       4.903722       4.303475      10.681672       0.102996       1.184598 0.91396830E+01  0.93366347E+02                                 1.890705                            1.799953      -1.232058       2.290645                    0.995235       3.787236      11.046427       0.451050       1.329298      -0.697696       0.050869      -0.007300      -0.001501       0.051412      -0.011134       0.005460       0.000312       0.011137      -0.061553      -0.021482      -0.001689       0.023171              1.910800       2.574261       0.104900      -0.008831       1.657195      -0.014335       1.500943           0.000084
           24              H       3.852964       2.243153      10.898785       0.135443       0.937196 0.67579651E+01  0.64985277E+02                                 1.703762                            1.613139      -1.404196       2.225446                    0.992667       3.805068      11.309010       0.441111       1.443972      -0.673230       0.020854      -0.032724       0.000005       0.038804      -0.000447       0.000121      -0.001304       0.003045      -0.049011      -0.016411       0.006652       0.009759              1.740974       1.682616      -0.406063       0.024618       2.096519      -0.043749       1.443788           0.000237
           25              H       0.281134       4.168050      10.858634       0.133541       1.020736 0.73681583E+01  0.71708472E+02                                 1.741205                            1.636846      -1.343511       2.251497                    0.993591       3.678486      10.658735       0.461537       1.363604      -0.689532      -0.038798      -0.003424       0.002098       0.039005       0.004084       0.000023       0.002664       0.009846      -0.039138      -0.013535       0.000582       0.012953              1.780964       2.455207       0.031305      -0.119907       1.527159      -0.021446       1.360527           0.000027
           26              H       1.429653       6.160790      10.579064       0.093648       1.168109 0.86796089E+01  0.88330454E+02                                 1.925329                            1.789915      -1.445533       2.182548                    0.991833       4.073507      12.217288       0.434810       1.384191      -0.684406      -0.032298       0.038757      -0.006197       0.050829      -0.010108      -0.000232      -0.008017       0.003566      -0.049629      -0.019460       0.000196       0.019264              1.985314       1.905727      -0.466206       0.032213       2.555353      -0.195156       1.494861           0.000124
           27              H       0.451610      -1.962664       7.866636       0.096626       1.095396 0.78699422E+01  0.77997409E+02                                 1.835520                            1.697336      -1.270178       2.267600                    0.993803       3.891143      11.441750       0.450197       1.372762      -0.687201      -0.046530       0.008207      -0.008842       0.048069      -0.002638       0.006784       0.003529       0.020905       0.006664      -0.013260      -0.000191       0.013451              1.916799       2.661831      -0.254740       0.050712       1.578859       0.056915       1.509708           0.000349
           28              H       1.344111      12.934694       6.235313       0.136335       0.913640 0.65506465E+01  0.62734465E+02                                 1.694620                            1.603102      -1.525615       2.165489                    0.992152       3.903336      11.718051       0.434725       1.471192      -0.667621      -0.015473      -0.015257      -0.031964       0.038651      -0.002023       0.002793       0.007927       0.007462       0.006305      -0.010760       0.003115       0.007646              1.731249       1.689435       0.089229       0.324145       1.502761       0.188900       2.001550           0.000359
           29              H       4.935130      -2.865609       8.448083       0.131804       0.989553 0.72119310E+01  0.70099230E+02                                 1.734266                            1.642665      -1.291584       2.277685                    0.993654       3.713354      10.897643       0.449125       1.403064      -0.681836       0.039631      -0.004221       0.002800       0.039953       0.000695       0.002349       0.004538       0.027822      -0.004985      -0.014664      -0.000472       0.015136              1.776243       2.327388      -0.207062       0.192125       1.510968       0.038672       1.490373           0.000366
           30              H       3.718499      -1.708084      10.060074       0.100732       1.102794 0.79792749E+01  0.79006437E+02                                 1.823845                            1.696458      -1.154483       2.334635                    0.994643       3.700803      10.721992       0.457355       1.352552      -0.692790       0.023752       0.013039       0.043357       0.051127      -0.003803       0.006349       0.010622       0.010188       0.031286      -0.016976       0.000807       0.016168              1.891388       1.825714       0.193201       0.416385       1.669031       0.373732       2.179419           0.000499
           31              H       4.944857       9.437351      12.550927       0.103307       1.336081 0.10253244E+02  0.10649415E+03                                 1.964839                            1.843903      -1.212954       2.297661                    0.995468       3.651706      10.321901       0.474237       1.243501      -0.718104      -0.013690      -0.011694       0.050274       0.053401       0.002743      -0.000621       0.001447      -0.021607       0.071358      -0.023053      -0.000822       0.023875              1.991889       1.629108       0.181993      -0.256283       1.989483      -0.446371       2.357076           0.000054
           32              H       5.993754      -4.458900      12.528621       0.148559       0.978085 0.68650897E+01  0.64431260E+02                                 1.592176                            1.505759      -0.938915       2.457394                    0.998909       3.142557       8.414659       0.526939       1.238499      -0.719591      -0.000952       0.024541       0.034535       0.042377       0.007220      -0.003410       0.003072      -0.007050       0.029765      -0.013856       0.002996       0.010860              1.620932       1.249938       0.080472       0.051404       1.714142       0.433456       1.898715           0.000152
           33              H       6.605116      11.167575       8.602739       0.146864       0.960995 0.69297719E+01  0.66664531E+02                                 1.702727                            1.613032      -1.305110       2.285344                    0.994134       3.580668      10.442122       0.452201       1.407987      -0.681479       0.019160       0.015144      -0.036039       0.043535       0.007842      -0.009751      -0.002182      -0.010744       0.025895      -0.016336       0.001391       0.014945              1.731812       1.574566       0.100524      -0.287685       1.590842      -0.184454       2.030027           0.000059
           34              H       5.609840       9.059037       8.671144       0.104782       1.054115 0.77832027E+01  0.76996045E+02                                 1.796767                            1.695948      -1.258044       2.280810                    0.993606       3.845662      11.332068       0.446784       1.385792      -0.684941      -0.000535      -0.020524      -0.049282       0.053388       0.008350      -0.002781       0.004202      -0.004096       0.063073      -0.019674      -0.002018       0.021692              1.838946       1.552043       0.074886       0.024345       1.856834       0.447197       2.107961          -0.000008
           35              H      11.280947       4.021160       1.533176       0.101961       1.274343 0.99114552E+01  0.10288319E+03                                 1.958721                            1.855015      -1.203517       2.302123                    0.995454       3.760948      10.904740       0.453221       1.301933      -0.704334       0.050341       0.011963      -0.012280       0.053181       0.016122      -0.006846      -0.010161       0.025893       0.008272      -0.023670      -0.000938       0.024608              1.974598       2.655402       0.154018       0.130926       1.582883      -0.072346       1.685509          -0.000006
           36              H       9.773751      -1.435214      14.583761       0.147198       0.998206 0.70907165E+01  0.68582527E+02                                 1.743616                            1.627465      -1.305243       2.280643                    0.994368       3.618012      10.568023       0.452083       1.400762      -0.682584       0.016047       0.013123      -0.035591       0.041187       0.002225      -0.000086      -0.004447       0.016010       0.015086      -0.011962       0.005291       0.006670              1.796900       1.585312       0.186317      -0.282400       1.664440      -0.453275       2.140949           0.000633
           37              H       6.738258       3.222965       1.632810       0.122762       1.164911 0.87701886E+01  0.89058562E+02                                 1.874857                            1.762724      -1.614576       2.104194                    0.991556       4.029815      11.886545       0.453992       1.328590      -0.694762      -0.034277      -0.010361      -0.001977       0.035863       0.002656      -0.000500      -0.002518       0.004766      -0.011515      -0.005260      -0.000473       0.005733              1.901817       2.567402       0.112317      -0.083619       1.507632      -0.084512       1.630418           0.000005
           38              H       8.096546       2.611951       3.393509       0.092560       1.186531 0.88376255E+01  0.90242280E+02                                 1.939317                            1.801379      -1.435837       2.187943                    0.991988       4.054143      12.134491       0.435638       1.376912      -0.686090      -0.027039      -0.023025       0.035107       0.049937       0.007726      -0.007322      -0.012872       0.013232       0.006019      -0.016805      -0.002275       0.019080              2.005259       1.815885       0.153578      -0.311555       1.831668      -0.573287       2.368225           0.000144
           39              H      11.037506       5.080039       8.784162       0.091635       1.201172 0.91033134E+01  0.93506858E+02                                 1.944492                            1.821557      -1.413200       2.198234                    0.991817       4.041585      12.073892       0.436259       1.366839      -0.688375       0.015145       0.014799      -0.045654       0.050326       0.004746      -0.006164      -0.003265      -0.011476       0.052919      -0.016936      -0.002593       0.019529              1.995504       1.654306       0.175004      -0.368857       1.957952      -0.348942       2.374253           0.000061
           40              H       9.936002       3.030262       8.729140       0.130268       1.048988 0.77875926E+01  0.76870445E+02                                 1.770356                            1.680792      -1.417850       2.210035                    0.992763       3.783105      11.050798       0.456135       1.360367      -0.689730      -0.007693      -0.023179      -0.030908       0.039392       0.008735       0.000834       0.007117      -0.008770       0.010232      -0.012159      -0.000608       0.012767              1.796805       1.475199       0.108851       0.028738       1.719648       0.395086       2.195568           0.000095
           41              H       9.270397       3.385412      12.727889       0.136977       0.937084 0.67737355E+01  0.64730871E+02                                 1.666405                            1.587456      -1.144782       2.349804                    0.995957       3.595941      10.418832       0.459427       1.395103      -0.683708      -0.019584      -0.011086       0.031076       0.038369       0.005872      -0.008818       0.003482      -0.005535       0.022566      -0.014266       0.002463       0.011803              1.703060       1.528166       0.153867      -0.327690       1.526948      -0.275680       2.054066           0.000054
           42              H      10.482640       5.402017      12.675842       0.105330       1.089485 0.82842999E+01  0.83413844E+02                                 1.847038                            1.757776      -1.460653       2.186412                    0.991821       3.976832      11.902668       0.434932       1.398628      -0.681953       0.003231       0.021074       0.047709       0.052256       0.007712       0.001198       0.003276      -0.004942       0.048784      -0.016258      -0.000693       0.016951              1.868463       1.640636       0.104112       0.051037       1.784172       0.399127       2.180582           0.000017
           43              H       2.467158       1.722188       6.830143       0.103228       1.183451 0.91286845E+01  0.93227440E+02                                 1.889687                            1.799039      -1.231292       2.291216                    0.995240       3.784997      11.038911       0.451093       1.329549      -0.697652      -0.050907      -0.001381       0.007327       0.051450       0.009266      -0.008210      -0.008622       0.032934       0.003761      -0.021467      -0.001689       0.023156              1.909749       2.572684      -0.047989       0.093563       1.532854      -0.065065       1.623707           0.000057
           44              H       3.517916       0.738232       8.653299       0.135632       0.936564 0.67522036E+01  0.64916867E+02                                 1.703127                            1.612559      -1.404191       2.225606                    0.992674       3.803464      11.303586       0.441141       1.444165      -0.673199      -0.020923      -0.012428       0.030280       0.038847       0.000291      -0.000327      -0.009006       0.021759       0.007228      -0.016398       0.006664       0.009734              1.740318       1.681982       0.177028      -0.366055       1.568291      -0.260453       1.970682           0.000228
           45              H       7.089746       1.507032       6.888139       0.133549       1.020642 0.73672174E+01  0.71696897E+02                                 1.741110                            1.636754      -1.343317       2.251626                    0.993592       3.678058      10.657253       0.461546       1.363624      -0.689531       0.038804      -0.003263       0.002295       0.039008      -0.001559       0.003800      -0.003292       0.024196       0.004033      -0.013521       0.000570       0.012950              1.780868       2.455101      -0.122820      -0.016636       1.399604      -0.073809       1.487900           0.000067
           46              H       5.941227       2.523068       5.151234       0.093777       1.167541 0.86744502E+01  0.88265145E+02                                 1.924767                            1.789438      -1.445335       2.182742                    0.991839       4.072197      12.212613       0.434847       1.384276      -0.684393       0.032288       0.020498      -0.033505       0.050845       0.003627      -0.009445      -0.013804       0.017592      -0.007454      -0.019458       0.000192       0.019266              1.984709       1.905150       0.206907      -0.418788       1.784805      -0.511377       2.264170           0.000108
           47              H       6.919270       1.944149      13.695976       0.096519       1.095502 0.78709090E+01  0.78008033E+02                                 1.835519                            1.697349      -1.269483       2.267868                    0.993802       3.891228      11.441428       0.450239       1.372615      -0.687231       0.046524       0.011333      -0.004198       0.048068       0.007290       0.000108       0.007340       0.011602      -0.021198      -0.013251      -0.000190       0.013441              1.916789       2.661785       0.143715      -0.216334       1.479688       0.016165       1.608894           0.000347
           48              H       6.026769       9.115584       0.536835       0.136403       0.913735 0.65515681E+01  0.62745807E+02                                 1.694741                            1.603215      -1.525996       2.165296                    0.992155       3.903641      11.719390       0.434707       1.471193      -0.667618       0.015423       0.023743       0.026308       0.038649       0.003344      -0.000815       0.008060       0.007124       0.005394      -0.010755       0.003104       0.007651              1.731379       1.689528       0.265907       0.205747       1.796836       0.309699       1.707771           0.000246
           49              H       2.435750       1.063130      14.310139       0.132118       0.988408 0.72016100E+01  0.69975988E+02                                 1.733201                            1.641710      -1.291463       2.277988                    0.993662       3.711022      10.890100       0.449151       1.403442      -0.681770      -0.039670      -0.004224       0.002831       0.039994       0.001928       0.001542       0.007218       0.021218      -0.024646      -0.014628      -0.000489       0.015117              1.775130       2.325795       0.256191      -0.118363       1.465323       0.020229       1.534272           0.000347
           50              H       3.652381       0.012110      12.626768       0.100885       1.102671 0.79781327E+01  0.78993238E+02                                 1.823786                            1.696392      -1.155024       2.334439                    0.994644       3.700559      10.721572       0.457336       1.352640      -0.692770      -0.023858      -0.035121      -0.028534       0.051155       0.007291      -0.001124       0.014849      -0.000073       0.000439      -0.016980       0.000828       0.016152              1.891338       1.825680       0.311729       0.336999       1.842844       0.445178       2.005489           0.000477
           51              H      12.771357       8.021718      13.499682       0.103342       1.335899 0.10251525E+02  0.10647214E+03                                 1.964699                            1.843780      -1.212907       2.297723                    0.995468       3.651386      10.320894       0.474239       1.243543      -0.718096      -0.013669       0.050964       0.008280       0.053410      -0.001618       0.002311       0.009774      -0.041875       0.010545      -0.023054      -0.000824       0.023877              1.991746       1.629004      -0.306190       0.070909       2.617628      -0.188132       1.728607           0.000104
           52              H      13.820254      13.283115       0.637956       0.148565       0.978062 0.68648952E+01  0.64428989E+02                                 1.592154                            1.505738      -0.938878       2.457417                    0.998909       3.142522       8.414541       0.526941       1.238501      -0.719590      -0.000933       0.022627       0.035820       0.042378      -0.005898       0.005383       0.006173      -0.014620       0.007095      -0.013858       0.002998       0.010860              1.620908       1.249923       0.016957       0.093967       1.567242       0.373086       2.045559           0.000156
           53              H      14.431616       3.712201      13.599316       0.146881       0.960960 0.69295023E+01  0.66661805E+02                                 1.702743                            1.613046      -1.305184       2.285325                    0.994134       3.580664      10.442364       0.452177       1.408065      -0.681464       0.019177      -0.039090       0.000295       0.043542      -0.011995       0.003552       0.001110      -0.018759       0.001847      -0.016333       0.001392       0.014941              1.731828       1.574577      -0.304306      -0.016372       2.096299       0.023257       1.524608           0.000071
           54              H      13.436340       4.576937      11.675039       0.104802       1.054075 0.77828477E+01  0.76991854E+02                                 1.796742                            1.695926      -1.258099       2.280799                    0.993605       3.845583      11.331881       0.446780       1.385819      -0.684936      -0.000527      -0.037781      -0.037719       0.053389      -0.005742       0.006668       0.013356      -0.026363      -0.003760      -0.019671      -0.002019       0.021690              1.838920       1.552026      -0.005946       0.078517       1.757206       0.406257       2.207529           0.000033
           55              H       3.454447      -0.110360       4.302113       0.101958       1.274195 0.99099451E+01  0.10286324E+03                                 1.958560                            1.854870      -1.203333       2.302229                    0.995457       3.760601      10.903383       0.453242       1.301927      -0.704337       0.050345      -0.015908       0.006412       0.053187      -0.012465       0.012308      -0.001221       0.004142      -0.057013      -0.023670      -0.000945       0.024615              1.974434       2.655166       0.062545       0.192202       1.721408      -0.015359       1.546729          -0.000102
           56              H       1.947251      14.034686       4.215862       0.147189       0.998248 0.70910105E+01  0.68585146E+02                                 1.743562                            1.627419      -1.305292       2.280609                    0.994368       3.617932      10.567301       0.452129       1.400626      -0.682610       0.016051      -0.037898      -0.001366       0.041180      -0.000925       0.002021       0.002304      -0.000408      -0.034208      -0.011963       0.005294       0.006669              1.796841       1.585264      -0.332009       0.064987       2.390725      -0.154763       1.414535           0.000557
           57              H      14.564758       0.285193       3.601700       0.122743       1.164962 0.87706110E+01  0.89063375E+02                                 1.874860                            1.762726      -1.614552       2.104190                    0.991556       4.029857      11.886464       0.454010       1.328529      -0.694774      -0.034275       0.002111      -0.010335       0.035861      -0.001471       0.002267      -0.002980       0.005877      -0.008176      -0.005263      -0.000469       0.005732              1.901820       2.567413      -0.120034       0.072103       1.672101      -0.016923       1.465947           0.000019
           58              H       0.270046       2.145990       3.705795       0.092558       1.186577 0.88380684E+01  0.90248001E+02                                 1.939369                            1.801425      -1.435879       2.187920                    0.991988       4.054248      12.134916       0.435632       1.376913      -0.686090      -0.027036       0.041226      -0.007955       0.049938      -0.009713       0.004364      -0.005769      -0.004051      -0.045849      -0.016808      -0.002277       0.019084              2.005313       1.815929      -0.346556       0.023628       2.693892      -0.219003       1.506117           0.000168
           59              H       3.211006       6.193907       8.037650       0.091648       1.201054 0.91022320E+01  0.93493065E+02                                 1.944384                            1.821465      -1.413144       2.198279                    0.991818       4.041338      12.073020       0.436264       1.366864      -0.688371       0.015150      -0.047858      -0.003661       0.050333      -0.007509       0.002049       0.004963      -0.031501      -0.007161      -0.016938      -0.002594       0.019532              1.995389       1.654222      -0.407655       0.021664       2.559300      -0.101749       1.772645           0.000052
           60              H       2.109502       6.922145       6.120808       0.130254       1.049063 0.77883106E+01  0.76879292E+02                                 1.770434                            1.680863      -1.417925       2.209989                    0.992761       3.783289      11.051456       0.456129       1.360356      -0.689731      -0.007684      -0.019782      -0.033186       0.039391      -0.002552       0.008397       0.005315      -0.004401       0.023377      -0.012163      -0.000604       0.012767              1.796885       1.475257      -0.014797       0.111610       1.849087       0.448272       2.066311           0.000067
           61              H       1.443897      10.485768       7.969244       0.137023       0.936788 0.67710808E+01  0.64699759E+02                                 1.666149                            1.587224      -1.144760       2.349898                    0.995959       3.595263      10.416719       0.459422       1.395243      -0.683684      -0.019586       0.032985       0.001576       0.038394      -0.010395       0.002083       0.005476      -0.010369       0.008042      -0.014273       0.002462       0.011811              1.702794       1.527934      -0.361493       0.017751       2.171388      -0.010687       1.409059           0.000046
           62              H       2.656140       9.671106       9.814706       0.105383       1.089119 0.82807887E+01  0.83370021E+02                                 1.846689                            1.757458      -1.460582       2.186515                    0.991823       3.976020      11.899805       0.434949       1.398715      -0.681939       0.003229       0.036133       0.037633       0.052271      -0.001810       0.007590       0.010028      -0.021380      -0.000549      -0.016249      -0.000692       0.016941              1.868107       1.640340       0.007635       0.115655       1.842318       0.423059       2.121664           0.000013
           63              H      10.293658       5.662885       4.189095       0.103235       1.183509 0.91292989E+01  0.93235403E+02                                 1.889749                            1.799099      -1.231421       2.291147                    0.995241       3.785143      11.039483       0.451085       1.329548      -0.697651      -0.050907       0.007291       0.001509       0.051449      -0.011118       0.005455       0.000323       0.011176      -0.061533      -0.021475      -0.001686       0.023161              1.909811       2.572765       0.104792      -0.008824       1.656389      -0.014323       1.500278           0.000037
           64              H      11.344416       7.723207       3.971982       0.135584       0.936825 0.67545393E+01  0.64944542E+02                                 1.703376                            1.612781      -1.404150       2.225559                    0.992672       3.804098      11.305699       0.441136       1.444064      -0.673215      -0.020917       0.032718       0.000027       0.038833      -0.000414       0.000144      -0.001309       0.003037      -0.048975      -0.016400       0.006660       0.009740              1.740579       1.682229      -0.405959       0.024604       2.096024      -0.043729       1.443483           0.000208
           65              H      14.916246       5.798310       4.012133       0.133588       1.020544 0.73663652E+01  0.71687121E+02                                 1.741064                            1.636710      -1.343370       2.251633                    0.993591       3.677904      10.656983       0.461527       1.363708      -0.689514       0.038812       0.003360      -0.002149       0.039017       0.004113      -0.000002       0.002621       0.009806      -0.039144      -0.013523       0.000568       0.012955              1.780821       2.455036       0.031289      -0.119922       1.526996      -0.021436       1.360430           0.000066
           66              H      13.767727       3.805570       4.291703       0.093821       1.167288 0.86721379E+01  0.88235792E+02                                 1.924512                            1.789221      -1.445166       2.182860                    0.991840       4.071632      12.210541       0.434865       1.384308      -0.684389       0.032296      -0.038790       0.006223       0.050857      -0.010121      -0.000238      -0.008033       0.003544      -0.049577      -0.019457       0.000187       0.019271              1.984436       1.904897      -0.465908       0.032186       2.554089      -0.195034       1.494322           0.000131
           67              H      14.745770      11.929024       7.004131       0.096598       1.095004 0.78664639E+01  0.77952993E+02                                 1.835011                            1.696912      -1.269111       2.268130                    0.993809       3.890041      11.437144       0.450280       1.372683      -0.687222       0.046547      -0.008181       0.008911       0.048093      -0.002678       0.006785       0.003523       0.020866       0.006593      -0.013247      -0.000195       0.013442              1.916237       2.660930      -0.254595       0.050702       1.578446       0.056884       1.509334           0.000347
           68              H      13.853269      -2.968334       8.635454       0.136522       0.913289 0.65475719E+01  0.62698497E+02                                 1.694283                            1.602803      -1.525944       2.165426                    0.992161       3.902458      11.715316       0.434728       1.471335      -0.667596       0.015443       0.015308       0.031975       0.038668      -0.002019       0.002771       0.007930       0.007419       0.006311      -0.010743       0.003099       0.007643              1.730903       1.689075       0.089207       0.324031       1.502489       0.188811       2.001145           0.000289
           69              H      10.262250      12.831969       6.422684       0.132127       0.988492 0.72024155E+01  0.69985618E+02                                 1.733269                            1.641777      -1.291519       2.277942                    0.993662       3.711221      10.890746       0.449153       1.403399      -0.681776      -0.039667       0.004231      -0.002820       0.039992       0.000693       0.002369       0.004531       0.027766      -0.005003      -0.014633      -0.000484       0.015117              1.775199       2.325880      -0.206875       0.191967       1.510148       0.038632       1.489568           0.000339
           70              H      11.478881      11.674444       4.810693       0.100819       1.103226 0.79831507E+01  0.79055314E+02                                 1.824342                            1.696876      -1.155275       2.334219                    0.994638       3.701780      10.725935       0.457290       1.352562      -0.692781      -0.023845      -0.013026      -0.043308       0.051126      -0.003818       0.006314       0.010623       0.010223       0.031266      -0.016985       0.000842       0.016143              1.891931       1.826252       0.193300       0.416604       1.669456       0.373899       2.180083           0.000435
           71              H      10.252523       0.529009       2.319840       0.103181       1.336978 0.10261765E+02  0.10660457E+03                                 1.965641                            1.844601      -1.213246       2.297398                    0.995460       3.653286      10.327359       0.474175       1.243409      -0.718119       0.013677       0.011669      -0.050258       0.053376       0.002758      -0.000618       0.001458      -0.021596       0.071341      -0.023048      -0.000822       0.023870              1.992736       1.629723       0.182146      -0.256431       1.990406      -0.446670       2.358078           0.000100
           72              H       9.203626      14.425260       2.342146       0.148463       0.978745 0.68712408E+01  0.64505190E+02                                 1.593018                            1.506526      -0.939529       2.456982                    0.998901       3.144242       8.420979       0.526741       1.238652      -0.719549       0.000897      -0.024544      -0.034485       0.042337       0.007242      -0.003411       0.003079      -0.007059       0.029799      -0.013884       0.003012       0.010872              1.621799       1.250526       0.080557       0.051445       1.715107       0.433747       1.899765           0.000057
           73              H       8.592264      -1.201215       6.268028       0.146648       0.962320 0.69418383E+01  0.66809028E+02                                 1.704075                            1.614248      -1.306790       2.284305                    0.994103       3.584104      10.454042       0.452114       1.407659      -0.681525      -0.019115      -0.015172       0.035984       0.043479       0.007755      -0.009771      -0.002160      -0.010722       0.026068      -0.016311       0.001364       0.014946              1.733208       1.575756       0.100668      -0.287962       1.592123      -0.184626       2.031744           0.000161
           74              H       9.587540       0.907323       6.199623       0.104578       1.054995 0.77912192E+01  0.77093702E+02                                 1.797580                            1.696666      -1.258070       2.280609                    0.993607       3.847423      11.337893       0.446760       1.385538      -0.684986       0.000571       0.020498       0.049242       0.053341       0.008354      -0.002780       0.004178      -0.004099       0.063107      -0.019679      -0.002018       0.021697              1.839814       1.552706       0.074980       0.024400       1.857785       0.447527       2.108951           0.000098
           75              H       3.916433       5.945200      13.337591       0.102024       1.273638 0.99045323E+01  0.10279270E+03                                 1.957983                            1.854363      -1.203043       2.302420                    0.995461       3.759688      10.899867       0.453305       1.301928      -0.704339      -0.050349      -0.011989       0.012277       0.053193       0.016119      -0.006862      -0.010152       0.025881       0.008293      -0.023660      -0.000950       0.024610              1.973838       2.654286       0.153894       0.130920       1.582325      -0.072279       1.684904          -0.000006
           76              H       5.423629      11.401574       0.287006       0.147220       0.999760 0.71055864E+01  0.68774588E+02                                 1.746545                            1.630019      -1.308609       2.278991                    0.994336       3.623576      10.594144       0.451296       1.402221      -0.682285      -0.016084      -0.013177       0.035520       0.041158       0.002254      -0.000039      -0.004598       0.016103       0.014577      -0.012019       0.005364       0.006655              1.800012       1.587906       0.186814      -0.283109       1.667193      -0.454476       2.144938           0.000531
           77              H       8.459122       6.743395      13.237957       0.122708       1.165134 0.87721142E+01  0.89081949E+02                                 1.874991                            1.762830      -1.614733       2.104068                    0.991556       4.030216      11.887523       0.454018       1.328457      -0.694788       0.034261       0.010389       0.001994       0.035857       0.002658      -0.000499      -0.002510       0.004755      -0.011456      -0.005239      -0.000481       0.005720              1.901963       2.567639       0.112364      -0.083657       1.507718      -0.084530       1.630531          -0.000006
           78              H       7.100834       7.354409      11.477258       0.092523       1.186849 0.88405318E+01  0.90279501E+02                                 1.939654                            1.801663      -1.436148       2.187759                    0.991985       4.054831      12.137112       0.435608       1.376892      -0.686092       0.027040       0.023019      -0.035105       0.049934       0.007730      -0.007318      -0.012883       0.013255       0.006018      -0.016823      -0.002263       0.019086              2.005621       1.816208       0.153633      -0.311654       1.831958      -0.573435       2.368697           0.000149
           79              H       4.159874       4.886321       6.086605       0.091461       1.202164 0.91127175E+01  0.93627138E+02                                 1.945457                            1.822405      -1.413624       2.197872                    0.991810       4.043728      12.081620       0.436194       1.366700      -0.688396      -0.015122      -0.014777       0.045630       0.050290       0.004765      -0.006156      -0.003239      -0.011477       0.052933      -0.016949      -0.002573       0.019522              1.996527       1.655074       0.175177      -0.369097       1.959002      -0.349219       2.375507           0.000058
           80              H       5.261378       6.936098       6.141627       0.130164       1.049943 0.77964827E+01  0.76978642E+02                                 1.771170                            1.681531      -1.419511       2.209073                    0.992746       3.785394      11.058244       0.456134       1.360011      -0.689788       0.007769       0.023174       0.030868       0.039373       0.008747       0.000835       0.007116      -0.008587       0.010414      -0.012168      -0.000570       0.012738              1.797645       1.475824       0.108957       0.028752       1.720483       0.395305       2.196629           0.000096
           81              H       5.926983       6.580948       2.142878       0.136881       0.937583 0.67783532E+01  0.64785777E+02                                 1.666918                            1.587929      -1.145246       2.349462                    0.995951       3.597276      10.423431       0.459390       1.394985      -0.683725       0.019528       0.011125      -0.031032       0.038316       0.005847      -0.008814       0.003488      -0.005580       0.022607      -0.014262       0.002453       0.011808              1.703593       1.528612       0.153932      -0.327818       1.527412      -0.275788       2.054753           0.000035
           82              H       4.714740       4.564343       2.194925       0.105267       1.089444 0.82837996E+01  0.83406696E+02                                 1.846932                            1.757676      -1.460116       2.186637                    0.991821       3.976685      11.901681       0.434966       1.398554      -0.681969      -0.003237      -0.021046      -0.047721       0.052257       0.007702       0.001194       0.003270      -0.004959       0.048782      -0.016251      -0.000697       0.016948              1.868367       1.640573       0.104116       0.051066       1.784103       0.399108       2.180426           0.000058
           83              H      12.730222       8.244172       8.040624       0.103043       1.184516 0.91389331E+01  0.93357000E+02                                 1.890635                            1.799892      -1.232075       2.290658                    0.995234       3.787083      11.045970       0.451051       1.329317      -0.697692       0.050875       0.001399      -0.007309       0.051416       0.009286      -0.008218      -0.008641       0.032929       0.003793      -0.021485      -0.001688       0.023173              1.910727       2.574148      -0.048039       0.093664       1.533548      -0.065122       1.624486           0.000091
           84              H      11.679464       9.228128       6.217468       0.135439       0.937237 0.67583077E+01  0.64989040E+02                                 1.703768                            1.613144      -1.404001       2.225518                    0.992668       3.805107      11.308964       0.441128       1.443909      -0.673241       0.020864       0.012448      -0.030251       0.038799       0.000279      -0.000362      -0.009005       0.021804       0.007229      -0.016415       0.006652       0.009763              1.740981       1.682620       0.177116      -0.366234       1.568864      -0.260595       1.971459           0.000228
           85              H       8.107634       8.459328       7.982628       0.133590       1.020601 0.73669275E+01  0.71693488E+02                                 1.741057                            1.636714      -1.343503       2.251535                    0.993592       3.678139      10.657501       0.461554       1.363611      -0.689531      -0.038809       0.003242      -0.002363       0.039016      -0.001531       0.003794      -0.003252       0.024251       0.004059      -0.013533       0.000573       0.012960              1.780809       2.454979      -0.122790      -0.016619       1.399571      -0.073818       1.487877          -0.000002
           86              H       9.256153       7.443292       9.719533       0.093668       1.168125 0.86797550E+01  0.88332391E+02                                 1.925349                            1.789931      -1.445634       2.182506                    0.991833       4.073521      12.217397       0.434808       1.384192      -0.684406      -0.032292      -0.020463       0.033490       0.050824       0.003625      -0.009434      -0.013794       0.017616      -0.007433      -0.019452       0.000197       0.019255              1.985333       1.905751       0.207013      -0.418985       1.785320      -0.511617       2.264929           0.000116
           87              H       8.278110       8.022211       1.174791       0.096779       1.095023 0.78666435E+01  0.77957064E+02                                 1.835165                            1.697027      -1.270114       2.267709                    0.993807       3.890334      11.439058       0.450216       1.372838      -0.687187      -0.046550      -0.011350       0.004216       0.048099       0.007283       0.000145       0.007340       0.011587      -0.021286      -0.013245      -0.000210       0.013455              1.916417       2.661239       0.143696      -0.216268       1.479420       0.016141       1.608591           0.000322
           88              H       9.170611       0.850776      14.333932       0.136492       0.913255 0.65472267E+01  0.62693947E+02                                 1.694206                            1.602736      -1.525590       2.165593                    0.992158       3.902288      11.714434       0.434751       1.471288      -0.667606      -0.015471      -0.023773      -0.026275       0.038664       0.003347      -0.000807       0.008051       0.007139       0.005386      -0.010750       0.003107       0.007644              1.730815       1.689021       0.265795       0.205671       1.796202       0.309550       1.707221           0.000381
           89              H      12.761630       8.903230       0.560628       0.131942       0.989266 0.72093685E+01  0.70068645E+02                                 1.733991                            1.642421      -1.291627       2.277735                    0.993656       3.712711      10.895592       0.449135       1.403146      -0.681821       0.039641       0.004181      -0.002844       0.039962       0.001904       0.001540       0.007232       0.021243      -0.024739      -0.014658      -0.000480       0.015138              1.775951       2.326963       0.256344      -0.118467       1.465940       0.020248       1.534950           0.000372
           90              H      11.544999       9.954250       2.243999       0.100864       1.102650 0.79780243E+01  0.78991198E+02                                 1.823696                            1.696329      -1.154492       2.334664                    0.994644       3.700519      10.721081       0.457369       1.352558      -0.692787       0.023789       0.035143       0.028542       0.051142       0.007319      -0.001107       0.014844      -0.000088       0.000447      -0.016978       0.000810       0.016168              1.891230       1.825559       0.311651       0.336921       1.842736       0.445117       2.005394           0.000466
           91             Rh       3.148806       2.878963       4.124407       0.543499     116.792988 0.22246765E+04  0.73180193E+05                                20.128164                           16.082514       1.095644       2.033010                    0.990519      88.243651     236.988298       0.427078       0.435986      -1.130890      -0.002794       0.005077       0.003352       0.006695      -0.058093      -0.069793       0.045534       0.043711      -0.001717      -0.062588      -0.057359       0.119947             24.056776      21.596684       4.412417       4.504804      27.562943      -5.658407      23.010702          -0.000035
           92             Rh       4.222074       7.245823      10.640182       0.543306     116.792577 0.22248070E+04  0.73185928E+05                                20.128465                           16.083301       1.095672       2.032986                    0.990520      88.246604     237.002486       0.427053       0.436003      -1.130873       0.002745      -0.001443      -0.005840       0.006613      -0.042472      -0.080103       0.039586       0.058030       0.040030      -0.062416      -0.057342       0.119757             24.055892      21.596123       2.489591       5.791801      27.646239      -5.622972      22.925313          -0.000741
           93             Rh      12.048574       7.087397      10.746360       0.543337     116.793059 0.22247868E+04  0.73185050E+05                                20.128481                           16.083184       1.095645       2.032983                    0.990520      88.246374     237.001037       0.427056       0.436000      -1.130875       0.002777      -0.004788      -0.003531       0.006565      -0.058049      -0.069702       0.045374       0.043967      -0.002322      -0.062492      -0.057307       0.119799             24.056139      21.596328       4.412011       4.503786      27.562719      -5.657689      23.009370          -0.000552
           94             Rh      10.975306       2.720537       4.230585       0.543462     116.793462 0.22246896E+04  0.73180850E+05                                20.128341                           16.082657       1.095609       2.032992                    0.990520      88.244573     236.992409       0.427072       0.435991      -1.130884      -0.002800       0.001173       0.005964       0.006692      -0.042423      -0.080258       0.039757       0.057704       0.040355      -0.062603      -0.057301       0.119904             24.056966      21.596740       2.489115       5.793830      27.646856      -5.624034      22.927303          -0.000101
           95              C       2.129065       2.845564       1.338369       0.068936      27.268421 0.34823903E+03  0.77730082E+04                                 7.953929                            6.287072       0.144124       2.055772                    0.999741      26.544926      75.229820       0.644679       0.425648      -1.054613       0.005592       0.043167       0.017916       0.047071       0.010158      -0.030779       0.020707      -0.008286      -0.073735      -0.050921       0.023259       0.027662              8.796238       5.337464      -1.416143       2.438884       9.011809      -1.240320      12.039440           0.000564
           96              C       1.623051       3.340339       0.138298      -0.118869      30.581996 0.40207247E+03  0.92264363E+04                                 8.410535                            6.633652       0.361952       2.107850                    0.999726      27.829950      77.840808       0.650346       0.410424      -1.073091       0.014568       0.013022      -0.003816       0.019909       0.005644      -0.010735       0.010600       0.029579      -0.019763      -0.022993       0.000808       0.022185              9.343889       5.672352      -1.903905       2.765889       9.394052      -1.613777      12.965264           0.000463
           97              C       1.145311       4.642653       0.095173       0.045763      34.551386 0.40534371E+03  0.93012831E+04                                 9.278606                            6.729664       0.059583       2.040515                    0.999253      26.030663      72.321579       0.637077       0.418981      -1.069759       0.010464      -0.013348       0.026299       0.031294       0.005219      -0.017974       0.014406       0.056886      -0.075647      -0.039579      -0.006073       0.045651             11.273346       6.465102      -2.136529       3.713958       9.713207      -2.185099      17.641728           0.007367
           98              C       1.149315       5.386652       1.258067      -0.132488      33.253426 0.44954961E+03  0.10688480E+05                                 9.114550                            7.177270      -0.020665       1.980842                    0.998893      29.251415      85.367772       0.599509       0.429707      -1.052837       0.003315      -0.007003      -0.002272       0.008074       0.005982      -0.010398      -0.000290       0.018571      -0.066388      -0.024583       0.000280       0.024302             10.298351       6.591295      -1.872522       2.544179       9.341875      -0.530772      14.961884           0.000636
           99              C       1.717925       4.853553       2.410551       0.058776      28.568892 0.37962129E+03  0.86746892E+04                                 8.297795                            6.629577       0.094320       2.038587                    0.999487      27.154245      78.348677       0.617377       0.434163      -1.047417       0.010245      -0.038169      -0.021588       0.045032       0.008748      -0.022768       0.022754      -0.009121      -0.072560      -0.045526       0.018548       0.026978              9.230825       6.379857      -2.152796       2.497247       9.721221      -1.137549      11.591396           0.000372
          100              C       0.429343      -0.896677      13.684080       0.588087      23.756156 0.24991767E+03  0.51867821E+04                                 7.732157                            5.675846      -0.014165       2.063613                    0.999388      22.247004      62.846074       0.610534       0.483388      -1.011283      -0.025121       0.007300      -0.050357       0.056746       0.083545       0.002843       0.030644      -0.035752      -0.219384      -0.084478      -0.040856       0.125334              9.246930       7.635977      -2.571179       1.612019       6.521924      -1.504494      13.582888          -0.000673
          101              C      12.681947      10.003649      10.699517       0.059054      27.963836 0.35608786E+03  0.80017704E+04                                 8.107818                            6.356853       0.161600       2.057614                    0.999767      26.880195      76.722712       0.640499       0.425558      -1.053462       0.034868      -0.023628       0.019013       0.046213      -0.038746       0.001538       0.000735       0.029477       0.055846      -0.050794       0.018594       0.032200              9.076382       9.523643       1.928498       0.768684      13.277119      -0.702952       4.428385           0.000045
          102              C      13.434670      11.158747      10.748590      -0.130695      32.507801 0.43547998E+03  0.10260082E+05                                 8.942324                            7.029888       0.051960       2.005580                    0.999262      28.944666      83.771011       0.610891       0.425559      -1.056617       0.008013      -0.000542       0.018074       0.019778      -0.010241      -0.010736       0.008964      -0.006158       0.068104      -0.022337      -0.006784       0.029121             10.001218      10.902509       2.190533       0.759838      14.309447      -0.693351       4.791698          -0.000276
          103              C      14.811239      11.055026      10.934475       0.042548      33.630751 0.41528695E+03  0.95706793E+04                                 9.048829                            6.774202       0.170551       2.070271                    0.999153      26.183091      72.488837       0.641376       0.414380      -1.074586      -0.022645      -0.025385       0.008611       0.035090      -0.022511      -0.003034       0.005357       0.005525       0.120332      -0.042784       0.001743       0.041041             10.707522      11.230840       2.996548       0.633032      16.230539      -0.581257       4.661188           0.009122
          104              C      -0.298337       9.782537      11.108463      -0.146124      34.548870 0.45810253E+03  0.10970078E+05                                 9.384576                            7.260701      -0.154642       1.924791                    0.999138      30.111231      88.899719       0.592698       0.431545      -1.049145      -0.010368       0.009520       0.008076       0.016228      -0.001860       0.000956       0.002297       0.016774       0.135228      -0.031203      -0.013956       0.045159             10.598541      11.358167       1.787252       0.298456      15.602864      -0.780697       4.834592           0.000803
          105              C      14.541957       8.678342      11.048980       0.057444      28.894237 0.36836481E+03  0.83782524E+04                                 8.396448                            6.538388      -0.019365       1.997632                    0.999482      27.433953      79.711115       0.618780       0.435206      -1.043804      -0.037254       0.022660      -0.011339       0.045054      -0.033646      -0.001573       0.000583       0.013247       0.095152      -0.050154       0.018247       0.031908              9.400383      11.093606       2.085908       0.495773      12.587960      -0.968961       4.519582           0.000858
          106              C       0.311229      -3.813433      10.934475       0.549557      22.553218 0.25509530E+03  0.52996816E+04                                 7.309027                            5.633777       0.098381       2.087438                    0.999593      22.521188      62.806763       0.631874       0.466582      -1.024459       0.014448       0.059449       0.011466       0.062244      -0.016423      -0.031081       0.031029      -0.010299       0.280733      -0.064430      -0.043146       0.107576              8.425991       8.667432       1.603874       0.650792      12.250240      -0.409310       4.360301          -0.001297
          107              C      12.320763       2.881177       6.865833       0.061547      28.099569 0.36737382E+03  0.83579190E+04                                 8.268378                            6.561795      -0.023194       2.001772                    0.999007      27.359566      79.749313       0.612559       0.439510      -1.040263      -0.005674      -0.043763      -0.023285       0.049896       0.014418      -0.036046       0.006140       0.000839      -0.085379      -0.051325       0.012362       0.038963              9.090526       6.172184      -1.914979       2.722515       9.428135      -0.204421      11.671259           0.000403
          108              C      12.974097       2.455638       8.010882      -0.133524      32.982496 0.45830849E+03  0.10959557E+05                                 9.084548                            7.259121      -0.060757       1.963430                    0.998934      29.617434      86.947101       0.594059       0.431163      -1.050975      -0.004247      -0.017252       0.000129       0.017768       0.022852      -0.007356      -0.001303       0.040200       0.000190      -0.030580      -0.001464       0.032044             10.006922       7.263464      -2.955236       3.104094      10.897720      -0.844306      11.859582           0.000066
          109              C      13.464314       1.145445       8.061443       0.052600      33.110273 0.41801878E+03  0.96729301E+04                                 9.021547                            6.847670       0.077669       2.045464                    0.999301      26.226491      73.337037       0.629249       0.420650      -1.067959      -0.022029       0.008163      -0.027426       0.036112       0.014323      -0.029394       0.007854       0.051335      -0.083236      -0.043764      -0.008623       0.052387             10.389813       7.135480      -2.888902       3.741710      10.344212      -1.350095      13.689749           0.003998
          110              C      13.360313       0.344207       6.928290      -0.135089      31.613212 0.45849803E+03  0.10932863E+05                                 8.756259                            7.210750       0.144180       2.032200                    0.999071      29.230848      84.866648       0.604025       0.425260      -1.057724      -0.005844       0.006143       0.005776       0.010259       0.004969      -0.017327      -0.005431       0.012340      -0.029392      -0.019889      -0.003009       0.022898              9.485610       6.938620      -2.383539       2.692534       9.801387      -0.091081      11.716823           0.000474
          111              C      12.656540       0.849326       5.820418       0.065012      27.770595 0.37935266E+03  0.86755101E+04                                 8.160192                            6.642229       0.037469       2.022081                    0.999394      27.185967      78.723154       0.614099       0.436130      -1.045209      -0.006205       0.043626       0.021958       0.049233       0.014279      -0.033797       0.017332      -0.003268      -0.056487      -0.050039       0.018925       0.031114              8.902815       7.009529      -2.575448       2.646251       9.812884      -0.468654       9.886031           0.000230
          112              C      14.067484       0.631528       9.343303       0.581259      22.823462 0.25630215E+03  0.53653142E+04                                 7.506466                            5.746162      -0.224796       1.983199                    0.998802      22.883143      65.413846       0.605659       0.483097      -1.009101       0.012703      -0.020417       0.052238       0.057507       0.085888      -0.003645       0.009814      -0.047866      -0.221717      -0.077188      -0.049083       0.126271              8.590026       7.842233      -3.111253       1.325075       7.055879      -0.708742      10.871967          -0.000896
          113              C       3.956123       4.274273      10.729258       0.073680      26.767428 0.35034671E+03  0.78442695E+04                                 7.887735                            6.319474       0.169426       2.066087                    0.999727      26.592162      75.871676       0.639966       0.427460      -1.051828      -0.042695       0.017562      -0.002475       0.046232      -0.027992       0.002913       0.004956       0.042894       0.076722      -0.048495       0.022428       0.026066              8.678922       9.155300       1.021280      -0.031802      12.503007      -0.881296       4.378460           0.000262
          114              C       3.335419       3.038414      10.857147      -0.144605      32.957825 0.46042615E+03  0.11013256E+05                                 9.054751                            7.262476      -0.036153       1.972850                    0.998735      29.513873      86.407888       0.596087       0.429577      -1.052864      -0.004508       0.010762      -0.000085       0.011668      -0.010821       0.001511       0.009911       0.011956       0.034964      -0.020891       0.005167       0.015725             10.031646      11.566196       1.793307      -0.446048      13.466484      -0.899904       5.062257           0.000537
          115              C       1.966800       2.977151      10.924065       0.040097      33.823937 0.41471478E+03  0.95614359E+04                                 9.091298                            6.774003       0.071140       2.039856                    0.999184      26.202238      72.736470       0.640265       0.414928      -1.073418       0.016152       0.031178      -0.006011       0.035625      -0.012468      -0.004029       0.025339       0.002981       0.119566      -0.036682      -0.013252       0.049934             10.779370      12.262939       3.248134      -0.900919      15.234079      -1.432103       4.841092           0.008065
          116              C       1.231909       4.174067      10.824431      -0.130904      33.151326 0.44391655E+03  0.10501917E+05                                 9.030922                            7.072933       0.102926       2.016182                    0.999490      29.132334      84.297969       0.612646       0.422600      -1.059191       0.007934      -0.010970       0.010581       0.017183       0.002037       0.004252       0.010149       0.019229       0.087052      -0.026068      -0.005392       0.031460             10.103753      11.116381       1.589353      -0.748541      14.428269      -1.369812       4.766611           0.001026
          117              C       1.922671       5.355168      10.677211       0.058257      29.235701 0.37794777E+03  0.86500509E+04                                 8.478903                            6.644588      -0.040824       1.990220                    0.999420      27.541585      80.227675       0.610919       0.438062      -1.042283       0.046076      -0.015340       0.011025       0.049798      -0.030238       0.001228       0.001257       0.031422       0.092516      -0.049532       0.018644       0.030888              9.448140      10.951577       1.702692      -0.352930      12.757861      -1.521007       4.634983           0.000699
          118              C       1.205053       1.699286      11.161998       0.588832      22.844885 0.24930745E+03  0.51697690E+04                                 7.488856                            5.645944      -0.107627       2.028921                    0.999229      22.363094      63.100116       0.616029       0.479479      -1.013570      -0.031264      -0.047281       0.009542       0.057480      -0.034443       0.073315      -0.017940       0.046183       0.220148      -0.081889      -0.039217       0.121106              8.790933       9.336868       2.159247      -2.197356      11.584450       0.266705       5.451483           0.001123
          119              C       1.372097      -2.159917       7.994524       0.078714      27.854363 0.36443774E+03  0.82424367E+04                                 8.158669                            6.489664       0.164948       2.066521                    0.999546      26.741697      76.739517       0.624916       0.433364      -1.047994       0.036983       0.010417       0.045486       0.059542       0.011375       0.013680      -0.030051      -0.022330      -0.059168      -0.042964       0.005620       0.037343              9.175436      10.707397      -1.766230      -0.659742       6.853048       3.241210       9.965863          -0.001395
          120              C       2.035096      -2.860721       7.016028      -0.156838      33.620018 0.46588610E+03  0.11201991E+05                                 9.207035                            7.333152      -0.136319       1.936135                    0.998560      29.984355      88.664965       0.588515       0.432846      -1.048503       0.017671      -0.004233       0.008636       0.020119       0.016910      -0.000483      -0.008042      -0.032760       0.016982      -0.026606       0.002708       0.023899             10.377635      12.555579      -2.788744      -1.034158       7.924103       3.323013      10.653223           0.002211
          121              C       3.127700      12.927128       7.169197       0.033630      33.759581 0.41977000E+03  0.97241725E+04                                 9.094805                            6.834338       0.094024       2.044250                    0.999340      26.523023      74.221147       0.633654       0.417266      -1.070056      -0.021468       0.020835       0.021917       0.037085       0.017005       0.004733      -0.027081      -0.010759       0.026332      -0.033570      -0.000141       0.033710             10.850779      12.169580      -3.151174      -1.435176       8.744064       4.725518      11.638693           0.000108
          122              C       4.008837      -2.700511       8.320194      -0.155768      32.959311 0.47023861E+03  0.11293913E+05                                 9.002159                            7.302798       0.087530       2.006524                    0.999029      29.750655      86.938682       0.599637       0.425296      -1.056766      -0.010417      -0.005197      -0.006080       0.013134       0.015875      -0.007878      -0.022360       0.013648      -0.032397      -0.029389      -0.002634       0.032023              9.983259      10.912397      -1.647332       0.144935       8.073079       4.011236      10.964301           0.003505
          123              C       3.272816      -2.005011       9.276384       0.104882      26.422435 0.34685551E+03  0.77605182E+04                                 7.905768                            6.368762       0.013741       2.025963                    0.999018      26.324782      75.520742       0.624268       0.438523      -1.043266      -0.044117      -0.015133      -0.016766       0.049563       0.020626       0.021833      -0.021176      -0.045780      -0.014855      -0.047516       0.009632       0.037884              8.781926      10.798523      -1.258692      -0.293759       6.817695       2.953905       8.729561           0.000526
          124              C       3.901256      12.110604       6.147575       0.579703      23.416725 0.25622217E+03  0.53419116E+04                                 7.544836                            5.694469       0.027160       2.066546                    0.999485      22.520790      63.417386       0.619020       0.474593      -1.017635       0.027651      -0.023715      -0.053126       0.064415       0.063501      -0.012206      -0.048896      -0.063999      -0.113295      -0.067566      -0.038619       0.106184              8.818859      10.132744      -2.958805      -0.462004       6.783551       2.709277       9.540284          -0.001227
          125              C       5.241815       9.810056      11.730061       0.069280      27.253618 0.34804596E+03  0.77675137E+04                                 7.951195                            6.285542       0.143949       2.055903                    0.999740      26.534296      75.190546       0.644734       0.425677      -1.054610      -0.005612      -0.000135      -0.046674       0.047011      -0.032412      -0.002244       0.000345       0.041312       0.074657      -0.050885       0.023240       0.027645              8.792573       5.335449       2.792057      -0.382592      12.467982       0.182944       8.574288           0.000466
          126              C       5.747829      11.108120      11.728574      -0.118561      30.561502 0.40179676E+03  0.92182299E+04                                 8.406224                            6.631073       0.363451       2.108471                    0.999726      27.818731      77.793263       0.650538       0.410386      -1.073151      -0.014717       0.008378      -0.010628       0.019993      -0.012235       0.001076       0.009246       0.033017      -0.009733      -0.023124       0.000804       0.022320              9.338346       5.669339       3.279011      -0.709138      13.574751       0.108474       8.770948           0.000417
          127              C       6.225569      11.643024      10.540400       0.045579      34.530044 0.40518167E+03  0.92960593E+04                                 9.272764                            6.727047       0.062651       2.041546                    0.999256      26.024593      72.284224       0.637421       0.418823      -1.069927      -0.010456      -0.029089       0.002418       0.031006      -0.018230      -0.002129       0.006996       0.074209      -0.021474      -0.039027      -0.006151       0.045178             11.264100       6.459995       4.241209      -0.563960      18.015136       1.233439       9.317168           0.006552
          128              C       6.221565      10.850210       9.410221      -0.132293      33.231734 0.44926592E+03  0.10679699E+05                                 9.110200                            7.174849       0.007716       1.990116                    0.998918      29.237375      85.309525       0.599649       0.429688      -1.052883      -0.003288      -0.000826       0.007299       0.008048      -0.011957       0.001472      -0.008548       0.039031      -0.005735      -0.024659       0.000257       0.024402             10.292295       6.587917       3.061430      -0.765225      14.512620       1.597308       9.776347           0.000622
          129              C       5.652955       9.581594       9.465243       0.059234      28.552404 0.37939490E+03  0.86682509E+04                                 8.295507                            6.628396       0.093457       2.038565                    0.999481      27.142311      78.309347       0.617319       0.434267      -1.047350      -0.010007       0.005474       0.043441       0.044913      -0.024418      -0.000628       0.001713       0.042007       0.079746      -0.045523       0.018708       0.026814              9.227559       6.377972       3.126107      -1.042257      12.115323      -0.151936       9.189381           0.000240
          130              C       6.941537      -3.031472      10.498762       0.588099      23.753391 0.24991755E+03  0.51864851E+04                                 7.730949                            5.675633      -0.013921       2.063764                    0.999395      22.238454      62.808510       0.610614       0.483352      -1.011359       0.025121       0.049062       0.012331       0.056482      -0.029357       0.078250      -0.022963       0.095413       0.173527      -0.084944      -0.040509       0.125453              9.244554       7.634698       2.466399      -1.765760      13.615229       1.412700       6.483735          -0.000328
          131              C      10.341933       3.872344       1.551021       0.059090      27.965267 0.35611879E+03  0.80026923E+04                                 8.108265                            6.357376       0.161003       2.057412                    0.999766      26.881432      76.728996       0.640432       0.425591      -1.053435      -0.034896      -0.026605       0.014593       0.046244       0.016091      -0.035220       0.015521      -0.006535      -0.052063      -0.050742       0.018607       0.032136              9.076696       9.524993      -0.021787       2.075624       6.201496      -3.610614      11.503598           0.000015
          132              C       9.589210       4.266012       0.463968      -0.130760      32.486187 0.43515271E+03  0.10249530E+05                                 8.935718                            7.025455       0.056002       2.006872                    0.999277      28.932529      83.699882       0.611372       0.425342      -1.056846      -0.008000      -0.016901      -0.006381       0.019758      -0.006107      -0.013719       0.017279      -0.026282       0.008544      -0.022472      -0.006767       0.029239              9.993416      10.895190      -0.130472       2.314243       6.649271      -3.835047      12.435789          -0.000211
          133              C       8.212641       4.054654       0.489248       0.042461      33.626795 0.41524194E+03  0.95690632E+04                                 9.047141                            6.773123       0.171488       2.070564                    0.999154      26.181583      72.474562       0.641549       0.414293      -1.074678       0.022604      -0.017466       0.020263       0.035023       0.005698      -0.021924       0.025769      -0.044227      -0.029616      -0.042576       0.001801       0.040775             10.705539      11.227762      -0.554052       3.012099       6.740654      -4.480337      14.148200           0.009231
          134              C       7.669217       3.410047       1.600095      -0.145882      34.541586 0.45800375E+03  0.10967098E+05                                 9.383523                            7.260163      -0.154910       1.924794                    0.999135      30.106167      88.881664       0.592691       0.431574      -1.049129       0.010361      -0.003713      -0.011768       0.016113       0.001556      -0.001408       0.028313      -0.046712      -0.055176      -0.031221      -0.013956       0.045177             10.597249      11.356914      -0.403851       1.766869       6.938818      -4.340330      13.496014           0.000794
          135              C       8.481923       3.045356       2.644022       0.057760      28.884424 0.36822142E+03  0.83741763E+04                                 8.394955                            6.537418      -0.019752       1.997647                    0.999479      27.426744      79.686308       0.618783       0.435246      -1.043780       0.037239       0.019088      -0.016603       0.045020       0.011240      -0.031676       0.019527      -0.032862      -0.042945      -0.050149       0.018110       0.032040              9.398652      11.091985      -0.334627       2.117618       6.365738      -3.524784      10.738233           0.000823
          136              C       7.059651      -1.596915      14.241734       0.549556      22.550531 0.25506430E+03  0.52988663E+04                                 7.308362                            5.633364       0.098901       2.087656                    0.999595      22.519870      62.801681       0.631911       0.466570      -1.024467      -0.014394       0.012150      -0.059220       0.062144      -0.022512      -0.027174       0.069684      -0.104039      -0.000899      -0.064543      -0.043113       0.107656              8.425122       8.666590      -0.007761       1.730362       5.787672      -3.064589      10.821104          -0.001172
          137              C      10.703117       4.711001       9.596106       0.062265      28.076928 0.36705127E+03  0.83487849E+04                                 8.265139                            6.559889      -0.024467       2.001696                    0.998997      27.342690      79.692716       0.612508       0.439640      -1.040181       0.005731       0.004803       0.049235       0.049799      -0.038980      -0.000286      -0.010423       0.041315       0.035280      -0.051308       0.012082       0.039226              9.086431       6.169460       3.243587      -0.736165      11.485156       0.643349       9.604678           0.000225
          138              C      10.049783       3.490146       9.554468      -0.133252      32.961635 0.45801765E+03  0.10950708E+05                                 9.080959                            7.257060      -0.060321       1.963815                    0.998923      29.603728      86.895301       0.594122       0.431192      -1.050972       0.004525      -0.006542       0.015835       0.017721      -0.015705       0.018206       0.006223       0.021924      -0.054400      -0.030595      -0.001482       0.032077             10.002254       7.260397       3.991184      -1.553087      12.306817      -0.261734      10.439547           0.000276
          139              C       9.559566       2.945370      10.747103       0.052507      33.096188 0.41789016E+03  0.96688886E+04                                 9.018035                            6.845982       0.080489       2.046460                    0.999305      26.221312      73.310555       0.629435       0.420572      -1.068044       0.021811       0.028142       0.002993       0.035730      -0.032118       0.001871       0.000022       0.069684      -0.026118      -0.043048      -0.008741       0.051790             10.384670       7.132466       4.555485      -1.249653      14.146608       0.215627       9.874936           0.001428
          140              C       9.663567       3.688918      11.918920      -0.134814      31.601297 0.45831233E+03  0.10927221E+05                                 8.754141                            7.209379       0.144596       2.032455                    0.999068      29.222731      84.835627       0.604077       0.425271      -1.057728       0.005800      -0.002824      -0.007940       0.010230      -0.017959      -0.002064      -0.006816       0.016075      -0.018750      -0.019982      -0.002957       0.022940              9.482971       6.936880       3.394994      -1.181172      11.500453       0.608171      10.011580           0.000249
          141              C      10.367340       4.905635      11.872820       0.065243      27.763076 0.37923940E+03  0.86723345E+04                                 8.159327                            6.641729       0.036555       2.021915                    0.999390      27.180454      78.706374       0.614050       0.436194      -1.045163       0.006089      -0.003690      -0.048668       0.049186      -0.036675       0.000328       0.001749       0.034535       0.056220      -0.049947       0.018745       0.031202              8.901649       7.008593       3.425733      -1.376571      10.203274      -0.307887       9.493080          -0.000025
          142              C       8.956396       1.564380      10.735207       0.580989      22.830900 0.25640710E+03  0.53680014E+04                                 7.508641                            5.747860      -0.224733       1.983227                    0.998815      22.881531      65.409864       0.605494       0.483185      -1.009067      -0.012433      -0.055785      -0.000978       0.057162      -0.036220       0.077757      -0.040339       0.074812       0.145727      -0.077605      -0.048588       0.126194              8.592272       7.844521       2.407845      -2.375615      10.820853       0.838370       7.111441          -0.000311
          143              C       3.414757       1.667073       6.839066       0.073986      26.754726 0.35016577E+03  0.78391376E+04                                 7.885650                            6.318190       0.169577       2.066352                    0.999726      26.581626      75.834228       0.639983       0.427507      -1.051808       0.042618       0.008963      -0.015211       0.046130       0.013343      -0.024781       0.024567      -0.005088      -0.066047      -0.048469       0.022292       0.026177              8.676453       9.152157      -0.417228       0.931741       6.170528      -3.482052      10.706674           0.000205
          144              C       4.035461       1.079028       7.933554      -0.144131      32.941191 0.46017543E+03  0.11005752E+05                                 9.052360                            7.261041      -0.036921       1.972797                    0.998728      29.502609      86.368775       0.596080       0.429641      -1.052826       0.004416       0.004295      -0.010004       0.011749       0.005534      -0.009468       0.015476      -0.001149      -0.004634      -0.021084       0.005206       0.015878             10.028679      11.562673      -1.093548       1.487784       6.907453      -3.593183      11.615912           0.000450
          145              C       5.404080       0.993846       7.964783       0.039861      33.816601 0.41467141E+03  0.95598851E+04                                 9.088906                            6.772921       0.073400       2.040615                    0.999187      26.200325      72.721585       0.640440       0.414839      -1.073510      -0.016070       0.017316      -0.026294       0.035348       0.000808      -0.012914       0.039168      -0.031249       0.016510      -0.036147      -0.013366       0.049513             10.775760      12.258982      -2.066542       2.659557       7.347413      -4.670005      12.720886           0.007415
          146              C       6.138971       1.540955       6.895575      -0.130838      33.142088 0.44379038E+03  0.10498097E+05                                 9.029251                            7.071958       0.103748       2.016545                    0.999488      29.126732      84.276061       0.612690       0.422603      -1.059197      -0.007990      -0.013974       0.005902       0.017145       0.003045       0.003320       0.025923      -0.019203      -0.028183      -0.026113      -0.005363       0.031476             10.101612      11.114574      -1.296193       1.184665       7.124275      -4.369295      12.065987           0.001084
          147              C       5.448209       2.126067       5.859082       0.058725      29.220433 0.37772744E+03  0.86437520E+04                                 8.476613                            6.643174      -0.041464       1.990217                    0.999417      27.530646      80.190103       0.610912       0.438131      -1.042241      -0.045995      -0.016010       0.010004       0.049719       0.012510      -0.027413       0.022755      -0.021012      -0.064175      -0.049521       0.018430       0.031092              9.445384      10.948470      -0.973609       1.440363       6.876424      -3.935909      10.511258           0.000619
          148              C       6.165827       0.288049       9.056297       0.589023      22.844282 0.24930155E+03  0.51695870E+04                                 7.489053                            5.646177      -0.108082       2.028790                    0.999236      22.359464      63.088352       0.615971       0.479529      -1.013549       0.031179      -0.026869       0.039770       0.057234       0.080898      -0.004347       0.034324      -0.080458      -0.159477      -0.082328      -0.038809       0.121138              8.790990       9.337141      -2.853145       1.160764       6.149922      -1.965833      10.885907           0.001218
          149              C       5.998783       1.750882      13.829813       0.078389      27.862536 0.36457181E+03  0.82460956E+04                                 8.159407                            6.490227       0.166438       2.066857                    0.999549      26.747745      76.755785       0.624990       0.433279      -1.048062      -0.037029      -0.038145      -0.026902       0.059581       0.008478       0.015769      -0.035663      -0.008305      -0.018147      -0.043073       0.005866       0.037207              9.176251      10.707937       0.060949      -1.884504       7.237922       3.399594       9.582896          -0.001453
          150              C       5.563594       8.500684      -0.020819      -0.156535      33.614895 0.46579380E+03  0.11199341E+05                                 9.206663                            7.332847      -0.137655       1.935774                    0.998556      29.981210      88.657188       0.588470       0.432895      -1.048461      -0.017733      -0.009632       0.000815       0.020196      -0.007033       0.015346      -0.008573      -0.031738       0.020686      -0.026608       0.002582       0.024026             10.377282      12.554153       0.102975      -2.972769       7.922435       3.322596      10.655257           0.002284
          151              C       4.243180       8.248919       0.188859       0.033739      33.751459 0.41963359E+03  0.97202306E+04                                 9.093788                            6.833474       0.093707       2.044266                    0.999338      26.517209      74.202097       0.633659       0.417296      -1.070036       0.021576      -0.012489      -0.027525       0.037136      -0.001940       0.017763      -0.016943      -0.036579      -0.050768      -0.033968      -0.000053       0.034022             10.849754      12.167569      -0.129644      -3.459738       7.897200       4.377760      12.484492          -0.003177
          152              C       3.362043       1.244174      14.206044      -0.155204      32.937728 0.46987723E+03  0.11282998E+05                                 8.998922                            7.300493       0.086879       2.006606                    0.999018      29.734674      86.881689       0.599673       0.425355      -1.056736       0.010279       0.003614       0.007078       0.012993      -0.013366       0.011760      -0.019243       0.005665      -0.054556      -0.029193      -0.002843       0.032036              9.979605      10.907626       0.760255      -1.467211       7.723638       3.867517      11.307553           0.003559
          153              C       4.098064       0.624115      13.199293       0.105107      26.414937 0.34674782E+03  0.77574759E+04                                 7.904370                            6.367848       0.013652       2.026033                    0.999016      26.319573      75.501740       0.624305       0.438534      -1.043264       0.044016       0.009942       0.020361       0.049506       0.012378       0.027438      -0.025831      -0.034402       0.017929      -0.047560       0.009656       0.037905              8.780224      10.796320       0.207253      -1.274593       6.375326       2.771967       9.169026           0.000423
          154              C       3.469624       8.883496       1.332421       0.579993      23.412522 0.25617057E+03  0.53407929E+04                                 7.544213                            5.693993       0.024116       2.065509                    0.999479      22.524629      63.436701       0.619004       0.474609      -1.017584      -0.027734       0.039754       0.042155       0.064238      -0.035411       0.054194      -0.066056      -0.022736       0.010929      -0.067748      -0.038591       0.106339              8.817970      10.131603       0.698028      -2.911178       7.236546       2.895025       9.085760          -0.000853
          155              C      13.068315       7.120796      13.532398       0.069316      27.252647 0.34803226E+03  0.77671203E+04                                 7.951016                            6.285428       0.143799       2.055869                    0.999739      26.533425      75.187301       0.644739       0.425678      -1.054611      -0.005495      -0.043069      -0.017905       0.046965       0.010271      -0.030790       0.020631      -0.008042      -0.073470      -0.050865       0.023268       0.027597              8.792366       5.335308      -1.415076       2.436989       9.007999      -1.238814      12.033790           0.000505
          156              C      13.574329       6.626021      14.732469      -0.118586      30.562314 0.40181127E+03  0.92186331E+04                                 8.406307                            6.631146       0.363548       2.108487                    0.999726      27.819347      77.794931       0.650542       0.410380      -1.073156      -0.014580      -0.012963       0.003669       0.019852       0.005648      -0.010893       0.010670       0.029477      -0.020094      -0.023104       0.000831       0.022273              9.338436       5.669340      -1.902272       2.763348       9.388825      -1.611780      12.957144           0.000395
          157              C      14.052069       5.323707      14.775594       0.045496      34.531865 0.40520702E+03  0.92967425E+04                                 9.272829                            6.727076       0.062965       2.041621                    0.999256      26.025711      72.286606       0.637449       0.418800      -1.069946      -0.010367       0.013341      -0.026017       0.031022       0.004953      -0.017660       0.014239       0.056500      -0.074242      -0.038983      -0.006136       0.045119             11.264192       6.459913      -2.133666       3.708434       9.706561      -2.180839      17.626101           0.006502
          158              C      14.048065       4.579708      13.612700      -0.132282      33.231872 0.44926838E+03  0.10679780E+05                                 9.110247                            7.174879       0.007689       1.990109                    0.998917      29.237419      85.309940       0.599646       0.429689      -1.052882      -0.003188       0.007117       0.001961       0.008041       0.005914      -0.010500      -0.000203       0.018764      -0.066503      -0.024664       0.000266       0.024398             10.292352       6.587893      -1.871442       2.540738       9.337614      -0.529283      14.951549           0.000656
          159              C      13.479455       5.112807      12.460216       0.059279      28.551269 0.37937744E+03  0.86677719E+04                                 8.295421                            6.628344       0.093236       2.038517                    0.999480      27.141486      78.307190       0.617306       0.434280      -1.047340      -0.009934       0.038113       0.021549       0.044896       0.008707      -0.022806       0.022618      -0.008816      -0.072986      -0.045528       0.018733       0.026794              9.227468       6.377908      -2.152241       2.495267       9.718909      -1.136713      11.585586           0.000289
          160              C      14.768037      10.863037       1.186687       0.588119      23.754275 0.24992800E+03  0.51867521E+04                                 7.731056                            5.675701      -0.013807       2.063783                    0.999395      22.239060      62.810364       0.610619       0.483343      -1.011364       0.025167      -0.007203       0.050073       0.056503       0.083554       0.002561       0.030961      -0.035833      -0.220101      -0.084982      -0.040503       0.125485              9.244681       7.634701      -2.570752       1.610053       6.520862      -1.502753      13.578479          -0.000407
          161              C       2.515433      -0.037289       4.171250       0.059165      27.962398 0.35607647E+03  0.80014979E+04                                 8.107810                            6.357082       0.160906       2.057427                    0.999766      26.879246      76.721414       0.640434       0.425602      -1.053429      -0.034898       0.023605      -0.018988       0.046213      -0.038688       0.001497       0.000698       0.029428       0.055973      -0.050750       0.018635       0.032115              9.076136       9.524416       1.927943       0.768747      13.275449      -0.703210       4.428543          -0.000075
          162              C       1.762710      -1.192387       4.122177      -0.130711      32.484678 0.43513063E+03  0.10248893E+05                                 8.935556                            7.025390       0.055802       2.006827                    0.999276      28.931564      83.696942       0.611359       0.425356      -1.056836      -0.008000       0.000543      -0.017940       0.019650      -0.010378      -0.010854       0.009144      -0.006491       0.067824      -0.022481      -0.006757       0.029239              9.993175      10.894958       2.190030       0.758968      14.295888      -0.692518       4.788680          -0.000355
          163              C       0.386141      -1.088666       3.936292       0.042426      33.626697 0.41524299E+03  0.95690775E+04                                 9.047069                            6.773094       0.171629       2.070619                    0.999155      26.181569      72.474094       0.641557       0.414289      -1.074683       0.022587       0.025393      -0.008388       0.035005      -0.022418      -0.003036       0.005309       0.005478       0.119463      -0.042542       0.001794       0.040748             10.705410      11.227648       2.996558       0.632466      16.228048      -0.581413       4.660534           0.009217
          164              C      15.495717       0.183823       3.762304      -0.145869      34.540659 0.45798834E+03  0.10966609E+05                                 9.383261                            7.259976      -0.154665       1.924871                    0.999136      30.105695      88.879054       0.592708       0.431566      -1.049137       0.010373      -0.009477      -0.007894       0.016116      -0.001893       0.000920       0.002198       0.016795       0.135299      -0.031227      -0.013949       0.045176             10.596930      11.356554       1.787729       0.298050      15.600052      -0.780818       4.834183           0.000847
          165              C       0.655423       1.288018       3.821787       0.057774      28.883985 0.36821460E+03  0.83739807E+04                                 8.394872                            6.537364      -0.019718       1.997663                    0.999479      27.426416      79.685104       0.618785       0.435247      -1.043779       0.037242      -0.022613       0.011344       0.045022      -0.033560      -0.001639       0.000546       0.013287       0.095568      -0.050144       0.018095       0.032050              9.398546      11.091819       2.085861       0.495393      12.584827      -0.969028       4.518991           0.000852
          166              C      14.886151      13.779793       3.936292       0.549607      22.549342 0.25504957E+03  0.52985046E+04                                 7.308219                            5.633279       0.098916       2.087680                    0.999595      22.519339      62.800673       0.631900       0.466583      -1.024456      -0.014398      -0.059381      -0.011219       0.062123      -0.016607      -0.031125       0.031101      -0.010152       0.280885      -0.064587      -0.043097       0.107684              8.424919       8.666438       1.603369       0.650553      12.248336      -0.409393       4.359983          -0.001208
          167              C       2.876617       7.085183       8.004934       0.062278      28.076283 0.36704296E+03  0.83485376E+04                                 8.265018                            6.559828      -0.024487       2.001701                    0.998996      27.342071      79.690292       0.612510       0.439642      -1.040182       0.005736       0.043713       0.023156       0.049799       0.014550      -0.036161       0.006044       0.001220      -0.084968      -0.051297       0.012074       0.039224              9.086268       6.169352      -1.913728       2.720265       9.423741      -0.203685      11.665712           0.000200
          168              C       2.223283       7.510722       6.859885      -0.133282      32.963184 0.45804626E+03  0.10951564E+05                                 9.081184                            7.257251      -0.060259       1.963814                    0.998923      29.604916      86.899481       0.594118       0.431188      -1.050975       0.004556       0.017136      -0.000023       0.017731       0.022793      -0.007610      -0.001273       0.040126       0.000435      -0.030568      -0.001472       0.032040             10.002469       7.260540      -2.953637       3.101289      10.893630      -0.842529      11.853236           0.000220
          169              C       1.733066       8.820915       6.809324       0.052427      33.096767 0.41790633E+03  0.96693047E+04                                 9.017902                            6.845956       0.080737       2.046529                    0.999305      26.221878      73.311022       0.629462       0.420553      -1.068062       0.021841      -0.007908       0.027151       0.035731       0.013896      -0.028971       0.007661       0.050995      -0.081894      -0.042996      -0.008729       0.051724             10.384429       7.132319      -2.887378       3.738348      10.340432      -1.348381      13.680537           0.001278
          170              C       1.837067       9.622153       7.942477      -0.134710      31.596730 0.45824124E+03  0.10925101E+05                                 8.753496                            7.208983       0.144353       2.032442                    0.999066      29.219416      84.824346       0.604073       0.425290      -1.057716       0.005834      -0.006245      -0.005602       0.010218       0.004938      -0.017406      -0.005281       0.012441      -0.029643      -0.019969      -0.002982       0.022950              9.482186       6.936266      -2.382674       2.690778       9.798368      -0.090755      11.711925           0.000199
          171              C       2.540840       9.117034       9.050349       0.065342      27.758582 0.37917255E+03  0.86704078E+04                                 8.158621                            6.641292       0.036408       2.021941                    0.999388      27.176859      78.693687       0.614050       0.436214      -1.045153       0.006081      -0.043573      -0.021912       0.049150       0.014247      -0.033823       0.017162      -0.003061      -0.056677      -0.049967       0.018734       0.031233              8.900797       7.007945      -2.575103       2.644935       9.811357      -0.468439       9.883090          -0.000058
          172              C       1.129896       9.334832       5.527464       0.581026      22.830694 0.25640544E+03  0.53679392E+04                                 7.508542                            5.747815      -0.224557       1.983285                    0.998816      22.881009      65.407462       0.605503       0.483181      -1.009072      -0.012399       0.020321      -0.051958       0.057152       0.085692      -0.003984       0.010138      -0.047899      -0.222472      -0.077672      -0.048543       0.126215              8.592115       7.844415      -3.112522       1.324012       7.057809      -0.707935      10.874122          -0.000398
          173              C      11.241257       5.692087       4.141509       0.073980      26.756082 0.35018553E+03  0.78397129E+04                                 7.885963                            6.318409       0.169298       2.066245                    0.999726      26.582638      75.838464       0.639964       0.427512      -1.051801       0.042629      -0.017491       0.002535       0.046148      -0.027968       0.002926       0.004986       0.042628       0.077044      -0.048453       0.022279       0.026173              8.676802       9.152429       1.020514      -0.031761      12.500316      -0.881114       4.377663           0.000204
          174              C      11.861961       6.927946       4.013620      -0.144211      32.944522 0.46022788E+03  0.11007282E+05                                 9.052655                            7.261209      -0.036450       1.972892                    0.998730      29.505095      86.376167       0.596105       0.429612      -1.052847       0.004429      -0.010892       0.000228       0.011761      -0.010892       0.001510       0.009988       0.012203       0.035271      -0.021085       0.005236       0.015848             10.029016      11.562970       1.791844      -0.445995      13.462758      -0.899528       5.061320           0.000435
          175              C      13.230580       6.989209       3.946702       0.039834      33.817079 0.41467922E+03  0.95600845E+04                                 9.088856                            6.772896       0.073612       2.040674                    0.999187      26.200708      72.722085       0.640455       0.414828      -1.073520      -0.016070      -0.030919       0.006046       0.035366      -0.012230      -0.004180       0.025266       0.002597       0.117996      -0.036119      -0.013387       0.049506             10.775657      12.258937       3.245367      -0.900531      15.228007      -1.431331       4.840025           0.007411
          176              C      13.965471       5.792293       4.046336      -0.130771      33.139906 0.44375897E+03  0.10497184E+05                                 9.028978                            7.071800       0.103560       2.016519                    0.999487      29.125280      84.271591       0.612684       0.422614      -1.059189      -0.007998       0.010765      -0.010681       0.017145       0.001905       0.004064       0.010110       0.019277       0.087323      -0.026108      -0.005371       0.031479             10.101241      11.114319       1.588254      -0.748591      14.423540      -1.369263       4.765865           0.001127
          177              C      13.274709       4.611192       4.193556       0.058771      29.218917 0.37770924E+03  0.86432384E+04                                 8.476467                            6.643137      -0.041536       1.990224                    0.999416      27.529375      80.186168       0.610896       0.438147      -1.042231      -0.045982       0.015334      -0.011010       0.049706      -0.030105       0.001142       0.001215       0.031440       0.093193      -0.049527       0.018420       0.031107              9.445161      10.948309       1.702329      -0.353052      12.753172      -1.520615       4.634003           0.000667
          178              C      13.992327       8.267074       3.708769       0.589028      22.844823 0.24930858E+03  0.51697568E+04                                 7.489040                            5.646168      -0.107877       2.028844                    0.999236      22.359873      63.089157       0.615987       0.479514      -1.013560       0.031205       0.046996      -0.009683       0.057238      -0.034783       0.073169      -0.017755       0.046307       0.220879      -0.082351      -0.038788       0.121139              8.790953       9.337125       2.158079      -2.197822      11.583811       0.267280       5.451924           0.001167
          179              C      13.825283      12.126277       6.876243       0.078512      27.857246 0.36449749E+03  0.82439645E+04                                 8.158493                            6.489671       0.166473       2.066949                    0.999548      26.743770      76.741376       0.625003       0.433293      -1.048057      -0.037011      -0.010354      -0.045475       0.059540       0.011406       0.013873      -0.030020      -0.022100      -0.059313      -0.043102       0.005875       0.037227              9.175108      10.706531      -1.765754      -0.659565       6.852839       3.241161       9.965954          -0.001433
          180              C      13.390094      -3.250405       7.854739      -0.156386      33.608349 0.46569652E+03  0.11196433E+05                                 9.205849                            7.332388      -0.138245       1.935681                    0.998551      29.976519      88.641479       0.588451       0.432931      -1.048437      -0.017685       0.004394      -0.008590       0.020146       0.016864      -0.000712      -0.008103      -0.033033       0.016647      -0.026579       0.002492       0.024088             10.376240      12.552968      -2.788308      -1.034380       7.923317       3.322782      10.652436           0.002339
          181              C      12.069680      -2.960768       7.701570       0.033798      33.750227 0.41961682E+03  0.97197461E+04                                 9.093597                            6.833353       0.093812       2.044309                    0.999338      26.516516      74.199815       0.633662       0.417298      -1.070035       0.021548      -0.020720      -0.021994       0.037113       0.017186       0.004964      -0.027419      -0.011113       0.025635      -0.034001      -0.000041       0.034042             10.849503      12.166999      -3.150625      -1.434992       8.743350       4.725556      11.638158          -0.002935
          182              C      11.188543      12.666871       6.550573      -0.155250      32.940925 0.46992659E+03  0.11284484E+05                                 8.999399                            7.300792       0.086974       2.006601                    0.999019      29.736836      86.889262       0.599671       0.425345      -1.056742       0.010288       0.005198       0.006059       0.013022       0.015938      -0.007916      -0.022284       0.013108      -0.032407      -0.029205      -0.002834       0.032039              9.980205      10.907983      -1.646292       0.145177       8.070886       4.010467      10.961746           0.003558
          183              C      11.924564      11.971371       5.594383       0.104994      26.420388 0.34682905E+03  0.77597741E+04                                 7.905260                            6.368430       0.013760       2.025974                    0.999018      26.324192      75.518172       0.624298       0.438511      -1.043274       0.044039       0.015081       0.016934       0.049534       0.020667       0.021914      -0.021225      -0.045455      -0.015360      -0.047558       0.009716       0.037842              8.781282      10.797459      -1.257863      -0.292893       6.817114       2.953713       8.729273           0.000386
          184              C      11.296124      -2.144244       8.723192       0.579963      23.413344 0.25618096E+03  0.53410782E+04                                 7.544449                            5.694156       0.024129       2.065518                    0.999479      22.525166      63.439194       0.618986       0.474617      -1.017577      -0.027736       0.023848       0.052818       0.064248       0.063576      -0.012164      -0.049030      -0.064122      -0.113319      -0.067730      -0.038600       0.106330              8.818253      10.131914      -2.958103      -0.460988       6.783157       2.708742       9.539686          -0.000694
          185              C       9.955565       0.156304       3.140706       0.068981      27.268093 0.34823310E+03  0.77728619E+04                                 7.953976                            6.287118       0.143917       2.055718                    0.999740      26.544572      75.229349       0.644660       0.425662      -1.054602       0.005554       0.000172       0.046739       0.047068      -0.032328      -0.002290       0.000291       0.041395       0.075136      -0.050918       0.023272       0.027645              8.796276       5.337492       2.794111      -0.382821      12.474202       0.182497       8.577132           0.000536
          186              C       9.449551      -1.141760       3.142193      -0.118933      30.584210 0.40210790E+03  0.92274124E+04                                 8.410719                            6.633795       0.362242       2.107902                    0.999726      27.831678      77.845219       0.650363       0.410405      -1.073108       0.014518      -0.008429       0.010585       0.019846      -0.012064       0.001126       0.009266       0.032808      -0.009878      -0.022987       0.000838       0.022150              9.344090       5.672489       3.282055      -0.709727      13.584334       0.107942       8.775447           0.000330
          187              C       8.971811      -1.676664       4.330367       0.045714      34.550942 0.40534380E+03  0.93012204E+04                                 9.278234                            6.729478       0.059772       2.040574                    0.999252      26.030736      72.319872       0.637117       0.418958      -1.069782       0.010408       0.029472      -0.002336       0.031343      -0.018630      -0.002015       0.006931       0.075061      -0.021226      -0.039584      -0.006094       0.045678             11.272756       6.464833       4.246998      -0.564539      18.031521       1.233467       9.321913           0.007453
          188              C       8.975815      -0.883850       5.460546      -0.132363      33.249646 0.44949363E+03  0.10686808E+05                                 9.113953                            7.176917      -0.020857       1.980821                    0.998893      29.248957      85.359013       0.599512       0.429718      -1.052831       0.003264       0.000578      -0.007364       0.008076      -0.011921       0.001614      -0.008586       0.038889      -0.005680      -0.024596       0.000236       0.024360             10.297545       6.590863       3.064603      -0.764942      14.521716       1.598190       9.780054           0.000575
          189              C       9.544425       0.384766       5.405524       0.058834      28.566154 0.37958231E+03  0.86735559E+04                                 8.297313                            6.629287       0.094336       2.038634                    0.999487      27.152132      78.340905       0.617385       0.434169      -1.047415       0.010215      -0.005442      -0.043502       0.045015      -0.024392      -0.000557       0.001801       0.041868       0.080186      -0.045535       0.018586       0.026949              9.230206       6.379488       3.127791      -1.041982      12.120061      -0.151426       9.191068           0.000393
          190              C       8.255843      12.997832       4.372005       0.588233      23.754498 0.24990210E+03  0.51863554E+04                                 7.731590                            5.675544      -0.014503       2.063495                    0.999388      22.246398      62.842830       0.610573       0.483366      -1.011298      -0.025014      -0.049424      -0.012480       0.056782      -0.029195       0.078359      -0.023062       0.095023       0.172600      -0.084541      -0.040819       0.125360              9.246090       7.635580       2.468253      -1.765408      13.619019       1.412114       6.483670          -0.000795
          191              C       4.855447       6.094016      13.319746       0.059229      27.958069 0.35600293E+03  0.79993972E+04                                 8.106967                            6.356292       0.161403       2.057642                    0.999766      26.875957      76.708779       0.640497       0.425584      -1.053444       0.034855       0.026522      -0.014619       0.046174       0.016132      -0.035235       0.015561      -0.006674      -0.052003      -0.050798       0.018687       0.032111              9.075321       9.522544      -0.021981       2.075520       6.200493      -3.610334      11.502926          -0.000043
          192              C       5.608170       5.700348      14.406799      -0.130609      32.506242 0.43546285E+03  0.10259608E+05                                 8.942188                            7.029874       0.051845       2.005573                    0.999259      28.943841      83.769141       0.610873       0.425574      -1.056605       0.007964       0.016931       0.006288       0.019739      -0.006004      -0.013606       0.017295      -0.026322       0.007234      -0.022380      -0.006760       0.029140             10.000935      10.902220      -0.129672       2.314518       6.654292      -3.839075      12.446294          -0.000475
          193              C       6.984739       5.911706      14.381519       0.042420      33.630949 0.41531113E+03  0.95712420E+04                                 9.048215                            6.773975       0.171620       2.070607                    0.999154      26.184190      72.488590       0.641456       0.414329      -1.074634      -0.022626       0.017620      -0.020233       0.035096       0.005742      -0.021871       0.025832      -0.044333      -0.029721      -0.042597       0.001737       0.040861             10.706429      11.230044      -0.553180       3.011469       6.740880      -4.480073      14.148363           0.009106
          194              C       7.528163       6.556313      13.270672      -0.146006      34.544220 0.45803744E+03  0.10968068E+05                                 9.383632                            7.260137      -0.154406       1.924898                    0.999138      30.108532      88.888279       0.592730       0.431539      -1.049154      -0.010399       0.003844       0.011844       0.016223       0.001612      -0.001392       0.028365      -0.046646      -0.055031      -0.031230      -0.013947       0.045177             10.597270      11.357038      -0.403103       1.766032       6.938608      -4.340249      13.496165           0.000727
          195              C       6.715457       6.921004      12.226745       0.057585      28.889939 0.36830447E+03  0.83765459E+04                                 8.395832                            6.538034      -0.019792       1.997563                    0.999480      27.430795      79.700632       0.618770       0.435230      -1.043788      -0.037244      -0.019094       0.016633       0.045038       0.011298      -0.031668       0.019512      -0.032789      -0.042786      -0.050130       0.018153       0.031977              9.399559      11.092745      -0.334193       2.117439       6.366139      -3.525188      10.739792           0.000834
          196              C       8.137729      11.563275       0.629033       0.549664      22.554038 0.25511308E+03  0.53001125E+04                                 7.309104                            5.633955       0.098689       2.087544                    0.999594      22.520978      62.805348       0.631871       0.466579      -1.024467       0.014394      -0.011994       0.059340       0.062227      -0.022427      -0.027160       0.069655      -0.104283      -0.000975      -0.064629      -0.043042       0.107671              8.425867       8.667700      -0.007526       1.730635       5.788001      -3.064657      10.821899          -0.001416
          197              C       4.494263       5.255359       5.274661       0.061534      28.099175 0.36737033E+03  0.83578046E+04                                 8.268298                            6.561775      -0.023156       2.001793                    0.999006      27.359076      79.747244       0.612559       0.439511      -1.040264      -0.005667      -0.004918      -0.049319       0.049887      -0.038824      -0.000356      -0.010499       0.041322       0.036068      -0.051328       0.012360       0.038969              9.090411       6.172127       3.246011      -0.736334      11.490800       0.643333       9.608306           0.000376
          198              C       5.147597       6.476214       5.316299      -0.133502      32.982363 0.45830590E+03  0.10959481E+05                                 9.084520                            7.259109      -0.060879       1.963384                    0.998935      29.617395      86.946941       0.594058       0.431164      -1.050974      -0.004266       0.006689      -0.015920       0.017787      -0.015510       0.018344       0.006150       0.021957      -0.054329      -0.030563      -0.001475       0.032038             10.006862       7.263397       3.994338      -1.553505      12.314182      -0.262093      10.443009          -0.000033
          199              C       5.637814       7.020990       4.123664       0.052509      33.111484 0.41803616E+03  0.96734082E+04                                 9.021635                            6.847722       0.077712       2.045470                    0.999300      26.227125      73.338484       0.629261       0.420639      -1.067969      -0.022103      -0.028477      -0.002872       0.036163      -0.032643       0.002052      -0.000030       0.070495      -0.025681      -0.043775      -0.008606       0.052381             10.389908       7.135496       4.558951      -1.249815      14.155828       0.216364       9.878400           0.004173
          200              C       5.533813       6.277442       2.951847      -0.135136      31.614297 0.45851577E+03  0.10933389E+05                                 8.756394                            7.210838       0.144304       2.032224                    0.999071      29.231705      84.869448       0.604028       0.425254      -1.057729      -0.005892       0.003020       0.007860       0.010277      -0.017895      -0.001996      -0.006854       0.015745      -0.018910      -0.019865      -0.002990       0.022855              9.485768       6.938720       3.396480      -1.181246      11.504249       0.608649      10.014336           0.000418
          201              C       4.830040       5.060725       2.997947       0.065022      27.770271 0.37934825E+03  0.86753971E+04                                 8.160230                            6.642279       0.037342       2.022051                    0.999394      27.185640      78.722538       0.614084       0.436141      -1.045201      -0.006215       0.003738       0.048692       0.049229      -0.036696       0.000372       0.001815       0.034465       0.056742      -0.050041       0.018922       0.031119              8.902853       7.009624       3.426632      -1.376307      10.205065      -0.307587       9.493868           0.000224
          202              C       6.240984       8.401980       4.135560       0.581444      22.820058 0.25625762E+03  0.53641788E+04                                 7.505833                            5.745735      -0.224925       1.983173                    0.998802      22.881757      65.409824       0.605667       0.483110      -1.009089       0.012762       0.056077       0.000847       0.057517      -0.036060       0.078047      -0.040406       0.074411       0.145019      -0.077245      -0.049048       0.126293              8.589241       7.841348       2.407764      -2.373662      10.818056       0.837891       7.108320          -0.001010
          203              C      11.782623       8.299287       8.031701       0.073759      26.766070 0.35032621E+03  0.78437180E+04                                 7.887632                            6.319424       0.169162       2.066030                    0.999727      26.591065      75.868795       0.639946       0.427478      -1.051813      -0.042690      -0.008906       0.015328       0.046225       0.013346      -0.024764       0.024565      -0.004846      -0.066308      -0.048493       0.022389       0.026103              8.678769       9.155068      -0.417580       0.932496       6.171896      -3.482955      10.709343           0.000276
          204              C      11.161919       8.887332       6.937213      -0.144612      32.958009 0.46043244E+03  0.11013418E+05                                 9.054684                            7.262464      -0.035844       1.972942                    0.998735      29.514084      86.407867       0.596097       0.429569      -1.052871      -0.004491      -0.004119       0.009976       0.011690       0.005519      -0.009453       0.015298      -0.001097      -0.004367      -0.020914       0.005196       0.015718             10.031508      11.566042      -1.094177       1.489031       6.909208      -3.594497      11.619274           0.000534
          205              C       9.793300       8.972514       6.905984       0.040032      33.823583 0.41472172E+03  0.95615494E+04                                 9.090846                            6.773807       0.071669       2.040025                    0.999184      26.202516      72.734914       0.640316       0.414897      -1.073448       0.016153      -0.017368       0.026635       0.035665       0.001003      -0.013051       0.039530      -0.031583       0.015767      -0.036646      -0.013249       0.049895             10.778614      12.262383      -2.067744       2.661524       7.349192      -4.671673      12.724268           0.008192
          206              C       9.058409       8.425405       7.975192      -0.130784      33.147433 0.44385989E+03  0.10500216E+05                                 9.030246                            7.072523       0.102972       2.016233                    0.999490      29.129872      84.288723       0.612660       0.422604      -1.059190       0.007947       0.013985      -0.006107       0.017206       0.003185       0.003486       0.025917      -0.019160      -0.027968      -0.026080      -0.005421       0.031501             10.102863      11.115532      -1.296306       1.185331       7.125118      -4.370269      12.067938           0.000968
          207              C       9.749171       7.840293       9.011685       0.058317      29.232764 0.37790522E+03  0.86488213E+04                                 8.478368                            6.644244      -0.040777       1.990273                    0.999420      27.539597      80.220331       0.610932       0.438066      -1.042282       0.046067       0.016036      -0.009980       0.049789       0.012626      -0.027470       0.022707      -0.020771      -0.063933      -0.049531       0.018593       0.030938              9.447455      10.950864      -0.973457       1.440476       6.877600      -3.936925      10.513901           0.000696
          208              C       9.031553       9.678311       5.814470       0.588936      22.844261 0.24930493E+03  0.51696962E+04                                 7.488650                            5.645895      -0.107641       2.028921                    0.999229      22.362809      63.098881       0.616036       0.479475      -1.013574      -0.031162       0.026750      -0.040212       0.057477       0.080970      -0.004050       0.034121      -0.080361      -0.159506      -0.082010      -0.039164       0.121174              8.790524       9.336964      -2.853200       1.161748       6.149902      -1.966255      10.884706           0.001045
          209              C       9.198597       8.215478       1.040954       0.078863      27.851849 0.36440770E+03  0.82415675E+04                                 8.158216                            6.489460       0.165028       2.066592                    0.999545      26.739774      76.732504       0.624918       0.433372      -1.047991       0.037035       0.038016       0.026973       0.059535       0.008407       0.015819      -0.035720      -0.008640      -0.017882      -0.043062       0.005676       0.037386              9.174778      10.706897       0.061270      -1.884096       7.236386       3.398426       9.581052          -0.001469
          210              C       9.861596       7.576802       0.020819      -0.156624      33.612577 0.46577136E+03  0.11198533E+05                                 9.205951                            7.332477      -0.136936       1.936041                    0.998555      29.978997      88.646112       0.588515       0.432872      -1.048487       0.017649       0.009534      -0.000652       0.020070      -0.006950       0.015399      -0.008593      -0.031621       0.020437      -0.026564       0.002567       0.023997             10.376290      12.554087       0.103390      -2.972175       7.921207       3.321581      10.653578           0.002263
          211              C      10.954200       1.717441      14.681908       0.033873      33.753544 0.41967969E+03  0.97215912E+04                                 9.094071                            6.833835       0.093951       2.044294                    0.999339      26.519333      74.209796       0.633643       0.417294      -1.070034      -0.021445       0.012334       0.027584       0.037053      -0.002069       0.017661      -0.016712      -0.036557      -0.050813      -0.033775      -0.000118       0.033893             10.849882      12.168375      -0.129821      -3.459963       7.897103       4.377378      12.484167          -0.000004
          212              C      11.835337       8.722186       0.664723      -0.155611      32.953914 0.47014859E+03  0.11291181E+05                                 9.001258                            7.302167       0.087353       2.006547                    0.999026      29.746741      86.924313       0.599656       0.425304      -1.056764      -0.010357      -0.003692      -0.007108       0.013093      -0.013391       0.011691      -0.019218       0.005793      -0.055312      -0.029343      -0.002733       0.032075              9.982203      10.910898       0.760040      -1.468444       7.725349       3.868277      11.310363           0.003548
          213              C      11.099316       9.342245       1.671474       0.104920      26.424695 0.34689692E+03  0.77616758E+04                                 7.906174                            6.369142       0.013823       2.025960                    0.999020      26.326433      75.526581       0.624250       0.438523      -1.043266      -0.044104      -0.009845      -0.020339       0.049556       0.012423       0.027385      -0.025738      -0.034667       0.018171      -0.047557       0.009690       0.037867              8.782320      10.798836       0.206853      -1.275756       6.376601       2.772584       9.171522           0.000471
          214              C      11.727756       1.082864      13.538346       0.579679      23.417907 0.25623921E+03  0.53424221E+04                                 7.545258                            5.694768       0.026856       2.066449                    0.999484      22.522755      63.426414       0.618979       0.474611      -1.017613       0.027655      -0.040111      -0.042121       0.064404      -0.035469       0.054082      -0.065951      -0.022507       0.011266      -0.067527      -0.038692       0.106218              8.819327      10.133360       0.697353      -2.912447       7.237314       2.895715       9.087309          -0.001087
          215              N       2.212473       3.589054       2.447728      -0.144362      35.183000 0.51240426E+03  0.12378244E+05                                 9.065814                            7.397452      -0.239538       1.948169                    0.999332      27.574810      76.783119       0.633107       0.400482      -1.089706      -0.028008       0.030782      -0.070012       0.081447      -0.005142      -0.008134       0.013774      -0.017658      -0.021033      -0.016661      -0.005415       0.022077             10.072692       6.778682      -1.630870       2.504773      11.515975      -0.598880      11.923419           0.000106
          216              N      13.219429       8.770780      10.831867      -0.139647      36.014899 0.50471064E+03  0.12145024E+05                                 9.237373                            7.340055      -0.223306       1.955425                    0.999426      27.452184      76.265606       0.635862       0.400302      -1.089949       0.048549       0.070756       0.008260       0.086207      -0.015603      -0.000644      -0.000855       0.008675      -0.015861      -0.013688      -0.005151       0.018838             10.455971      11.978428       1.190359       1.221391      13.893439      -1.305165       5.496046          -0.000572
          217              N      12.141370       2.095397       5.808522      -0.143283      35.180932 0.50074324E+03  0.12044050E+05                                 9.095671                            7.323642      -0.205390       1.959990                    0.999429      27.543872      76.882634       0.633984       0.401671      -1.087369       0.044815      -0.029653       0.068886       0.087367       0.000401      -0.011438       0.012661      -0.011863      -0.029142      -0.021340       0.003207       0.018133             10.151969       7.343850      -2.171977       2.771157      11.915716       0.391795      11.196342           0.000051
          218              N       3.277446       5.420926      10.669775      -0.139643      35.367934 0.50430868E+03  0.12137851E+05                                 9.118308                            7.342642      -0.248057       1.948706                    0.999286      27.441347      76.344314       0.634777       0.400903      -1.089098      -0.043958      -0.071632       0.008114       0.084436      -0.014953       0.001046       0.003487       0.025656      -0.006470      -0.019378      -0.001413       0.020791             10.192050      11.726000       0.488175       0.425690      13.491191      -1.249793       5.358960           0.000425
          219              N       1.981869      -1.733801       9.148496      -0.226070      37.532169 0.54272478E+03  0.13247555E+05                                 9.373166                            7.550284      -0.047291       2.004650                    0.999117      28.090728      77.609308       0.637047       0.393893      -1.098607       0.068087      -0.074486      -0.099697       0.141857       0.028854       0.053959      -0.027801       0.007045      -0.067571      -0.078942       0.024107       0.054835             10.645985      13.186113      -1.199586      -0.818041       7.613856       3.233162      11.137985           0.046100
          220              N       5.158407       9.066566      10.620702      -0.144237      35.174207 0.51228994E+03  0.12374535E+05                                 9.063718                            7.396240      -0.238626       1.948510                    0.999334      27.569729      76.760832       0.633221       0.400440      -1.089757       0.028080       0.076415      -0.001806       0.081431      -0.005756      -0.007851       0.002983       0.008846       0.057774      -0.016908      -0.005220       0.022128             10.069680       6.776876       2.934876      -0.556524      12.280880      -0.282610      11.151283           0.000099
          221              N       9.804451       3.281309       2.641048      -0.139640      36.013407 0.50469799E+03  0.12144624E+05                                 9.237043                            7.339965      -0.223169       1.955475                    0.999426      27.451573      76.263223       0.635867       0.400302      -1.089950      -0.048586       0.019202      -0.068620       0.086244       0.005310      -0.014775      -0.001836       0.010997      -0.008603      -0.013831      -0.005035       0.018866             10.455473      11.978222       0.677255       1.564849       7.627125      -3.880135      11.761071          -0.000568
          222              N      10.882510       5.390276      10.724797      -0.143032      35.168168 0.50055698E+03  0.12038233E+05                                 9.093123                            7.322008      -0.204589       1.960354                    0.999430      27.536309      76.852720       0.634101       0.401641      -1.087409      -0.044864      -0.074923       0.001231       0.087337      -0.010982      -0.003983       0.001773       0.014739       0.050233      -0.021600       0.003433       0.018167             10.148702       7.341441       3.386810      -0.955975      11.020667       0.025131      12.083997           0.000149
          223              N       4.093434       2.157940       5.801086      -0.139462      35.358546 0.50416976E+03  0.12133410E+05                                 9.116231                            7.341300      -0.247348       1.948989                    0.999287      27.435693      76.319770       0.634892       0.400867      -1.089146       0.043960      -0.034666       0.063206       0.084434       0.006706      -0.013541       0.005988       0.019694      -0.024125      -0.019606      -0.001213       0.020819             10.189594      11.722872       0.208177       0.612998       7.411389      -3.746792      11.434521           0.000406
          224              N       5.389011       0.845492      12.997050      -0.226538      37.545316 0.54297962E+03  0.13255096E+05                                 9.374327                            7.551335      -0.046068       2.004907                    0.999120      28.098150      77.629174       0.637106       0.393818      -1.098679      -0.068137       0.063960       0.106830       0.141937       0.038897       0.047099      -0.030153       0.013471      -0.048462      -0.078667       0.023834       0.054833             10.647149      13.187560      -0.300701      -1.419877       8.356563       3.538392      10.397324           0.046737
          225              N      12.984907       6.377306      12.423039      -0.144189      35.172577 0.51226349E+03  0.12373724E+05                                 9.063447                            7.396055      -0.238728       1.948492                    0.999333      27.568790      76.757432       0.633229       0.400441      -1.089758       0.028133      -0.030682       0.069966       0.081413      -0.005062      -0.008291       0.013846      -0.017540      -0.021541      -0.016927      -0.005204       0.022130             10.069367       6.776665      -1.630193       2.502920      11.512981      -0.598062      11.918455           0.000122
          226              N       1.977951       1.195580       4.038900      -0.139613      36.011930 0.50467625E+03  0.12143948E+05                                 9.236764                            7.339796      -0.223114       1.955506                    0.999426      27.450749      76.259992       0.635876       0.400301      -1.089953      -0.048590      -0.070764      -0.008314       0.086242      -0.015691      -0.000705      -0.000906       0.008688      -0.015482      -0.013853      -0.005009       0.018862             10.455102      11.977850       1.189890       1.221193      13.891501      -1.305537       5.495955          -0.000566
          227              N       3.056010       7.870963       9.062245      -0.142985      35.165134 0.50051306E+03  0.12036851E+05                                 9.092477                            7.321597      -0.204425       1.960428                    0.999430      27.534596      76.845597       0.634134       0.401631      -1.087421      -0.044851       0.029598      -0.068806       0.087304       0.000487      -0.011678       0.012683      -0.011821      -0.029400      -0.021605       0.003430       0.018175             10.147880       7.340847      -2.171263       2.768865      11.911753       0.391856      11.191041           0.000145
          228              N      11.919934       4.545434       4.200992      -0.139414      35.357234 0.50414846E+03  0.12132784E+05                                 9.116060                            7.341186      -0.247502       1.948953                    0.999286      27.435064      76.317963       0.634890       0.400872      -1.089142       0.043952       0.071639      -0.008035       0.084430      -0.015084       0.001057       0.003487       0.025818      -0.005766      -0.019628      -0.001197       0.020825             10.189362      11.722512       0.487781       0.425561      13.487537      -1.249660       5.358039           0.000410
          229              N      13.215511      11.700161       5.722271      -0.226606      37.549124 0.54304670E+03  0.13257127E+05                                 9.374827                            7.551708      -0.045947       2.004907                    0.999121      28.100148      77.635532       0.637103       0.393808      -1.098688      -0.068136       0.074530       0.099774       0.141958       0.028759       0.053863      -0.027577       0.007256      -0.067181      -0.078636       0.023814       0.054822             10.647753      13.188474      -1.199164      -0.818034       7.614865       3.233573      11.139918           0.046700
          230              N      10.038973       0.899794       4.250065      -0.144323      35.181225 0.51237654E+03  0.12377388E+05                                 9.065489                            7.397243      -0.239505       1.948194                    0.999332      27.573820      76.779412       0.633118       0.400481      -1.089709      -0.028027      -0.076440       0.001859       0.081437      -0.005579      -0.007841       0.002996       0.008613       0.057694      -0.016682      -0.005399       0.022081             10.072270       6.778421       2.936457      -0.556349      12.285022      -0.282541      11.153366           0.000071
          231              N       5.392929       6.685051      12.229719      -0.139534      36.010070 0.50463978E+03  0.12142841E+05                                 9.236520                            7.339530      -0.223254       1.955478                    0.999426      27.449583      76.255814       0.635889       0.400301      -1.089954       0.048548      -0.019268       0.068567       0.086195       0.005353      -0.014732      -0.001823       0.011043      -0.008588      -0.013794      -0.005059       0.018853             10.454830      11.977198       0.677346       1.564788       7.626336      -3.879782      11.760957          -0.000586
          232              N       4.314870       4.576084       4.145970      -0.143270      35.180097 0.50073123E+03  0.12043681E+05                                 9.095515                            7.323548      -0.205427       1.959985                    0.999429      27.543434      76.880975       0.633989       0.401670      -1.087370       0.044810       0.074984      -0.001239       0.087362      -0.010735      -0.003971       0.001791       0.014580       0.050217      -0.021348       0.003210       0.018138             10.151777       7.343770       3.388681      -0.955567      11.024586       0.025628      12.086976           0.000022
          233              N      11.103946       7.808420       9.069681      -0.139594      35.365868 0.50427788E+03  0.12136902E+05                                 9.117942                            7.342417      -0.248067       1.948719                    0.999285      27.440203      76.340014       0.634788       0.400903      -1.089101      -0.043956       0.034768      -0.063146       0.084429       0.006672      -0.013443       0.005870       0.019876      -0.023795      -0.019412      -0.001384       0.020796             10.191563      11.725486       0.208305       0.613164       7.412402      -3.747475      11.436801           0.000433
          234              N       9.808369       9.120868       1.873717      -0.226128      37.539287 0.54286605E+03  0.13251625E+05                                 9.373541                            7.550737      -0.047107       2.004661                    0.999117      28.094363      77.616563       0.637107       0.393838      -1.098666       0.068200      -0.064100      -0.106794       0.142004       0.039003       0.047138      -0.030295       0.013452      -0.048518      -0.078854       0.023970       0.054884             10.646208      13.186586      -0.300401      -1.420187       8.355409       3.537638      10.396629           0.046256
          235             Cl       4.748289       1.820885       2.809534      -0.412799     116.641787 0.34722381E+04  0.12819240E+06                                16.087064                           15.952691       1.601683       2.158926                    0.999655      71.409318     205.925381       0.603620       0.274846      -1.263937       0.071426      -0.039967      -0.073825       0.110223      -0.102015      -0.178869       0.086492       0.168906      -0.027699      -0.147951      -0.127671       0.275622             15.824254      18.266201      -0.179145      -2.791658      14.522799      -0.140316      14.683762          -0.000060
          236             Cl       1.559424       3.940690       5.477350      -0.443567     123.432351 0.38195491E+04  0.14403671E+06                                16.617332                           16.700313       1.871866       2.225436                    0.999596      72.233393     208.720747       0.593167       0.273822      -1.268449      -0.068415       0.041150       0.049688       0.094036      -0.123934      -0.136014       0.108036       0.075495      -0.051039      -0.131843      -0.118839       0.250682             16.381741      17.421456      -1.515139      -1.588480      16.482906       1.117845      15.240861           0.000203
          237             Cl       2.622591       8.059827      12.118634      -0.412993     116.640552 0.34721776E+04  0.12818970E+06                                16.086948                           15.952514       1.601397       2.158834                    0.999654      71.409988     205.927409       0.603625       0.274845      -1.263938      -0.071679       0.052893       0.065139       0.110357      -0.126868      -0.162270       0.086500       0.169197      -0.026901      -0.148007      -0.127731       0.275738             15.824118      18.266032      -2.515997      -1.226041      14.760224      -0.042257      14.446097          -0.000046
          238             Cl       5.811456       6.397995       9.143886      -0.443595     123.429699 0.38194011E+04  0.14403005E+06                                16.617525                           16.700363       1.871675       2.225420                    0.999597      72.229368     208.709865       0.593144       0.273834      -1.268432       0.068547      -0.030293      -0.057410       0.094405      -0.078380      -0.166729       0.080998       0.141321       0.146961      -0.131982      -0.119025       0.251007             16.381945      17.421600      -0.891802      -2.006807      14.632429       0.357329      17.091805          -0.000124
          239             Cl      10.449091       8.145475      12.061233      -0.412981     116.635632 0.34719831E+04  0.12818048E+06                                16.086245                           15.951849       1.601706       2.158916                    0.999655      71.410008     205.924502       0.603651       0.274837      -1.263949      -0.071509       0.040379       0.073499       0.110210      -0.101856      -0.178966       0.086527       0.168987      -0.027555      -0.148065      -0.127587       0.275652             15.823410      18.265227      -0.177613      -2.792904      14.520867      -0.140389      14.684135           0.000029
          240             Cl      13.637956       6.025670       9.393417      -0.443457     123.423663 0.38191502E+04  0.14401816E+06                                16.616959                           16.699796       1.871626       2.225425                    0.999598      72.227499     208.702381       0.593156       0.273834      -1.268434       0.068693      -0.041517      -0.049720       0.094417      -0.124413      -0.135860       0.108291       0.074995      -0.052459      -0.132050      -0.118964       0.251014             16.381416      17.420874      -1.517063      -1.587556      16.484955       1.118805      15.238418           0.000042
          241             Cl      12.574789       1.906533       2.752133      -0.412768     116.641727 0.34722371E+04  0.12819240E+06                                16.087121                           15.952749       1.601817       2.158970                    0.999655      71.408707     205.923874       0.603615       0.274848      -1.263934       0.071480      -0.053058      -0.065085       0.110275      -0.126684      -0.162366       0.086304       0.169470      -0.026333      -0.148026      -0.127640       0.275666             15.824312      18.266255      -2.514168      -1.226788      14.759122      -0.043277      14.447560           0.000179
          242             Cl       9.385924       3.568365       5.726881      -0.443561     123.427228 0.38193370E+04  0.14402673E+06                                16.616932                           16.699906       1.871963       2.225479                    0.999596      72.231419     208.713711       0.593171       0.273824      -1.268447      -0.068547       0.030258       0.056999       0.094144      -0.078703      -0.166406       0.081109       0.141189       0.145529      -0.131923      -0.118862       0.250785             16.381353      17.421132      -0.893270      -2.005202      14.633683       0.358060      17.089243           0.000121
          243              O      15.148597      -0.054385      13.750998      -0.491729      33.820278 0.49912900E+03  0.11772010E+05                                 8.296608                            6.898216       0.453820       2.203439                    0.999072      26.742139      69.511319       0.726401       0.357513      -1.140750       0.004004      -0.010317      -0.006940       0.013063       0.000314       0.025130       0.008558      -0.008636      -0.202104      -0.074113       0.034257       0.039855              9.241900      11.162194      -3.990229       2.447128       7.926190      -1.518383       8.637316           0.031930
          244              O       1.000386      -1.300264      12.635691      -0.554237      41.046802 0.61060195E+03  0.15178967E+05                                 9.549029                            7.716641       0.269432       2.119688                    0.998016      28.465588      76.513491       0.673740       0.365704      -1.131804      -0.019410      -0.008240       0.014579       0.025636       0.071910      -0.042545       0.034688      -0.001701       0.010635      -0.102016       0.031285       0.070731             11.087310       6.881158      -0.289147      -1.356218       7.175133       2.003403      19.205639           0.040025
          245              O      15.394830      -2.708585      10.620702      -0.500727      42.393425 0.63504710E+03  0.15944406E+05                                 9.861334                            7.958026      -0.016559       2.051108                    0.994923      27.764249      75.032141       0.652331       0.373969      -1.125352      -0.001388      -0.013130       0.032046       0.034660      -0.022352      -0.000942      -0.017434      -0.039521       0.003386      -0.032559      -0.003742       0.036300             11.469073       8.384703      -0.137585       0.643636      19.122088      -0.692921       6.900428           0.098370
          246              O       1.493746      -3.980279      11.160511      -0.537410      28.367154 0.46014357E+03  0.10615705E+05                                 7.193385                            6.565674       1.015358       2.374853                    0.999367      26.944816      68.878791       0.755708       0.351315      -1.147736      -0.020259       0.015453      -0.001423       0.025520      -0.023748      -0.012206       0.035633       0.125616       0.205586      -0.107626       0.026207       0.081419              7.381766      10.185093      -0.079455       0.567882       6.669466       0.271516       5.290741           0.002035
          247              O      13.582731       1.133799      10.390205      -0.539117      37.929360 0.61572101E+03  0.15340776E+05                                 9.002600                            7.741254       0.212548       2.096633                    0.999154      28.474366      76.665441       0.673555       0.364981      -1.132175       0.020756      -0.004553      -0.017643       0.027620       0.021426      -0.015860       0.029482      -0.039076       0.069098      -0.050825       0.004870       0.045955              9.851840       7.549352      -1.093858      -0.842435       6.848363       1.174582      15.157806           0.028742
          248              O      14.968951      -0.245908       9.271923      -0.578008      42.787966 0.66365045E+03  0.16844784E+05                                 9.826499                            8.099932       0.095108       2.058401                    0.996068      29.125646      79.104967       0.650917       0.370727      -1.127959      -0.026642      -0.017677       0.008561       0.033100       0.013463      -0.013581      -0.005917      -0.018636      -0.373965      -0.125808       0.046446       0.079362             11.114931      13.722388      -6.085043       1.387773      11.819593      -0.565839       7.802811           0.006099
          249              O       1.724200       0.643882      10.709926      -0.547606      40.536455 0.61820825E+03  0.15396156E+05                                 9.436317                            7.750964       0.258579       2.122398                    0.997781      28.186923      75.520269       0.674871       0.364425      -1.134234      -0.011406       0.008781       0.015962       0.021493      -0.038666       0.034032       0.009910      -0.055883       0.061962      -0.071275       0.029154       0.042122             10.762353       8.172474       0.206253      -0.994941      16.561568       3.081157       7.553016           0.048027
          250              O       0.135051       1.814168      11.794005      -0.533843      37.436909 0.55699383E+03  0.13497499E+05                                 8.881396                            7.308841       0.495603       2.210349                    0.998430      27.399149      72.112021       0.702789       0.359648      -1.139432       0.013144      -0.002937      -0.003548       0.013928      -0.019649       0.001981      -0.019081       0.135379       0.168363      -0.100755       0.041183       0.059571             10.110365      14.681072       2.664958      -3.737330       8.148107      -0.679610       7.501917           0.020493
          251              O       5.022938      11.671909       6.471758      -0.531872      38.298624 0.56301227E+03  0.13663496E+05                                 9.017933                            7.366746       0.478453       2.214626                    0.996494      27.227166      71.429233       0.698228       0.361464      -1.139377      -0.001610       0.008864      -0.016273       0.018600       0.004909       0.008370      -0.048811      -0.001846      -0.220267      -0.092539       0.036365       0.056174             10.353516      15.525467      -4.399753      -0.922585       7.663045       0.907072       7.872037           0.007493
          252              O       3.273949      11.956095       5.048625      -0.504213      40.543545 0.61193348E+03  0.15220200E+05                                 9.511737                            7.790444       0.120277       2.090757                    0.996216      27.775635      74.676433       0.662123       0.371922      -1.127056       0.009456       0.003858       0.015050       0.018187       0.032517       0.025925      -0.003303       0.021052       0.083245      -0.052329       0.006803       0.045526             10.685787       8.391349      -0.456997       1.669144       8.037968       4.192030      15.628045           0.003337
          253              O       5.495707      11.535238       3.451505      -0.692223      48.102132 0.98643276E+03  0.27494284E+05                                10.584784                            9.811123       0.177533       2.012548                    0.998440      33.472338      93.573774       0.600523       0.365933      -1.137863       0.069210       0.044934      -0.098665       0.128623       0.066179      -0.025483      -0.013314       0.077965       0.220624      -0.113584       0.023533       0.090052             11.235667      15.101619       1.061718       1.352244       8.086438       0.564686      10.518945           0.227592
          254              O       7.875283      -2.773208       9.694253      -0.486881      33.657440 0.49626586E+03  0.11687339E+05                                 8.271134                            6.879393       0.453529       2.204758                    0.999055      26.667297      69.259763       0.727257       0.357616      -1.140700      -0.004160       0.001877       0.011942       0.012784       0.023667       0.009554      -0.029935       0.084736       0.084206      -0.072369       0.033842       0.038527              9.211245      11.126108       3.762692      -2.752583       9.565070      -0.827238       6.942557           0.021291
          255              O       6.370494      -2.215176      11.270554      -0.553069      41.006609 0.60990653E+03  0.15157322E+05                                 9.543377                            7.712744       0.267467       2.119386                    0.998003      28.449000      76.457269       0.673847       0.365751      -1.131771       0.018707      -0.016682       0.002537       0.025193      -0.067140       0.050476       0.026336       0.018971       0.071973      -0.102489       0.031426       0.071063             11.080025       6.877394      -1.143572      -0.781804      16.046927       5.650005      10.315753           0.040043
          256              O       7.629050      -0.886735      13.339078      -0.500592      42.445381 0.63600234E+03  0.15975312E+05                                 9.871273                            7.965567      -0.019713       2.049688                    0.994978      27.782605      75.112170       0.651793       0.374116      -1.125177       0.001455      -0.034672       0.000563       0.034707       0.007427      -0.020258      -0.018927      -0.036082       0.011815      -0.031786      -0.004184       0.035970             11.481057       8.393195       0.647649       0.118045       9.162332      -4.794807      16.887643           0.098650
          257              O       5.877134      -1.869404      14.310139      -0.536994      28.346230 0.45970256E+03  0.10602848E+05                                 7.189524                            6.562250       1.016693       2.375525                    0.999364      26.934535      68.840810       0.755963       0.351285      -1.147775       0.019986       0.007272      -0.013336       0.025103      -0.002134      -0.026743       0.083728       0.009233      -0.144320      -0.107874       0.026381       0.081494              7.377717      10.179709       0.555380       0.141814       5.296458      -0.291434       6.656984           0.001610
          258              O       9.441149       0.786970       9.872702      -0.533862      37.767695 0.61247309E+03  0.15239768E+05                                 8.979791                            7.722997       0.210526       2.097307                    0.999138      28.396213      76.405965       0.674060       0.365188      -1.132008      -0.020164       0.015103       0.010866       0.027436      -0.021514       0.012760       0.025580      -0.033021       0.090232      -0.049127       0.004045       0.045082              9.825673       7.530566      -0.366100      -1.329723      13.092083       3.746733       8.854371           0.008594
          259              O       8.054929       1.296884      11.573918      -0.576313      42.744525 0.66281573E+03  0.16818550E+05                                 9.821288                            8.095881       0.092375       2.057890                    0.996055      29.105539      79.042269       0.650944       0.370823      -1.127870       0.026347      -0.014200       0.013748       0.032936      -0.017551       0.007328      -0.073323       0.145295       0.117109      -0.125904       0.046531       0.079373             11.108763      13.714486       3.593951      -5.097881       8.775968      -1.813891      10.835836           0.005912
          260              O       5.646680       0.305026      10.204320      -0.546446      40.496897 0.61744825E+03  0.15372555E+05                                 9.431137                            7.746918       0.256231       2.122050                    0.997761      28.168176      75.459442       0.674951       0.364492      -1.134177       0.010555      -0.011194      -0.013980       0.020788       0.046232      -0.022882       0.008033      -0.051628       0.074945      -0.071334       0.029072       0.042263             10.756138       8.167885      -0.997713      -0.188381       6.684383      -0.974951      17.416145           0.047947
          261              O       7.235829      -0.252855       8.709808      -0.531848      37.381390 0.55596458E+03  0.13466418E+05                                 8.873930                            7.303048       0.493906       2.210293                    0.998425      27.371973      72.025626       0.702924       0.359743      -1.139350      -0.013455       0.002054       0.003670       0.014097       0.008828      -0.017163       0.039436      -0.007499      -0.259461      -0.099829       0.041115       0.058713             10.101502      14.668592      -4.465603       1.041046       8.066031      -0.708319       7.569883           0.016112
          262              O       2.347942       8.416896       1.614965      -0.534673      38.388817 0.56466064E+03  0.13713690E+05                                 9.031309                            7.377031       0.478218       2.213865                    0.996497      27.266731      71.562545       0.697802       0.361416      -1.139401       0.002098       0.017866      -0.002512       0.018163       0.006049       0.008081      -0.074283       0.058788      -0.039721      -0.093208       0.036624       0.056584             10.369306      15.550095       0.821824      -4.427006       7.215051       0.720223       8.342770           0.003441
          263              O       4.096931       9.841233       1.893049      -0.505229      40.641593 0.61369726E+03  0.15276319E+05                                 9.529561                            7.803696       0.114764       2.088404                    0.996239      27.809223      74.816934       0.661247       0.372115      -1.126816      -0.009293      -0.012543      -0.009211       0.018125       0.011647       0.040410       0.015628      -0.025549      -0.056778      -0.052581       0.007028       0.045554             10.706957       8.407599       1.722103       0.212519      11.606106       5.662008      12.107166          -0.010013
          264              O       1.875173      11.158510       2.889390      -0.693656      48.081988 0.98592874E+03  0.27474446E+05                                10.576454                            9.804085       0.185201       2.015006                    0.998406      33.484753      93.573270       0.601205       0.365595      -1.138220      -0.065561       0.112330      -0.005735       0.130189      -0.033584       0.060878       0.035209      -0.084888      -0.221488      -0.120735       0.028265       0.092470             11.226096      15.088966       0.842791       1.491328       9.762516       1.255347       8.826806           0.077577
          265              O       0.048783      10.020745       1.119769      -0.486733      33.651346 0.49615862E+03  0.11684139E+05                                 8.270042                            6.878587       0.453571       2.204836                    0.999054      26.664929      69.250776       0.727312       0.357610      -1.140709      -0.004110       0.010313       0.006166       0.012699      -0.000162       0.025475       0.008432      -0.008617      -0.195842      -0.072381       0.033831       0.038550              9.209910      11.124465      -3.975668       2.433317       7.902221      -1.509848       8.603044           0.020760
          266              O      14.196994      11.266624       2.235076      -0.553114      41.015742 0.61006535E+03  0.15162333E+05                                 9.544935                            7.713867       0.267133       2.119222                    0.998005      28.452221      76.469889       0.673779       0.365763      -1.131756       0.018750       0.008762      -0.014477       0.025257       0.072231      -0.042951       0.034704      -0.001495       0.010813      -0.102525       0.031434       0.071092             11.082005       6.878310      -0.288483      -1.355073       7.172126       2.002794      19.195580           0.039902
          267              O      -0.197450      12.674945       4.250065      -0.500438      42.445475 0.63600529E+03  0.15975460E+05                                 9.871462                            7.965721      -0.020138       2.049561                    0.994979      27.782409      75.112650       0.651768       0.374128      -1.125164       0.001482       0.013776      -0.031751       0.034643      -0.021509      -0.000762      -0.017723      -0.038976       0.002999      -0.031703      -0.004250       0.035952             11.481257       8.393398      -0.136956       0.644066      19.143134      -0.693194       6.907240           0.098519
          268              O      13.703634      13.946639       3.710256      -0.537037      28.349786 0.45977875E+03  0.10605078E+05                                 7.190241                            6.562891       1.016397       2.375411                    0.999364      26.935904      68.846560       0.755907       0.351296      -1.147763       0.020011      -0.015024       0.001694       0.025081      -0.023952      -0.012161       0.035787       0.125846       0.205730      -0.107872       0.026343       0.081529              7.378459      10.180706      -0.079922       0.567627       6.666073       0.271150       5.288598           0.001555
          269              O       1.614649       8.832561       4.480562      -0.533678      37.760356 0.61232682E+03  0.15235138E+05                                 8.978516                            7.721991       0.210515       2.097372                    0.999136      28.393109      76.393821       0.674119       0.365180      -1.132021      -0.020059       0.004242       0.018140       0.027376       0.019982      -0.015056       0.028268      -0.039486       0.070724      -0.049130       0.004037       0.045092              9.824202       7.529576      -1.090573      -0.844097       6.831190       1.174171      15.111839           0.007757
          270              O       0.228429      10.212268       5.598844      -0.576254      42.741753 0.66276506E+03  0.16816943E+05                                 9.820924                            8.095621       0.092252       2.057874                    0.996054      29.104420      79.038468       0.650949       0.370828      -1.127867       0.026377       0.018172      -0.007779       0.032962       0.013468      -0.013423      -0.005969      -0.018515      -0.374300      -0.125898       0.046513       0.079386             11.108298      13.713844      -6.080947       1.386483      11.813222      -0.565521       7.797828           0.005787
          271              O      13.473180       9.322478       4.160841      -0.546466      40.502071 0.61754216E+03  0.15375502E+05                                 9.431963                            7.747529       0.256233       2.122014                    0.997762      28.170209      75.466775       0.674920       0.364495      -1.134173       0.010599      -0.008711      -0.015588       0.020765      -0.038743       0.034064       0.009808      -0.055998       0.062069      -0.071359       0.029090       0.042269             10.757144       8.168517       0.205051      -0.994607      16.552868       3.080094       7.550046           0.047827
          272              O      15.062329       8.152192       3.076762      -0.531763      37.379186 0.55592333E+03  0.13465177E+05                                 8.873645                            7.302845       0.493727       2.210265                    0.998424      27.370857      72.022180       0.702924       0.359750      -1.139344      -0.013423       0.002513       0.003299       0.014049      -0.019266       0.001623      -0.018863       0.134391       0.166331      -0.099820       0.041114       0.058706             10.101125      14.668034       2.659963      -3.734672       8.139221      -0.677977       7.496121           0.015862
          273              O      10.174442      -1.705549       8.399009      -0.534593      38.389444 0.56467052E+03  0.13714026E+05                                 9.031514                            7.377167       0.478111       2.213827                    0.996497      27.266678      71.563279       0.697784       0.361423      -1.139392       0.002064      -0.009121       0.015650       0.018231       0.005170       0.008675      -0.049450      -0.001638      -0.220941      -0.093210       0.036616       0.056594             10.369592      15.550481      -4.407298      -0.922854       7.673646       0.908715       7.884650           0.003800
          274              O      11.923431      -1.989735       9.822142      -0.505091      40.639814 0.61366732E+03  0.15275418E+05                                 9.529422                            7.803656       0.114509       2.088345                    0.996239      27.808123      74.814079       0.661228       0.372130      -1.126802      -0.009241      -0.003824      -0.015111       0.018121       0.032895       0.026157      -0.003397       0.020710       0.081860      -0.052559       0.007001       0.045558             10.706696       8.407751      -0.457917       1.673880       8.053180       4.201710      15.659157          -0.009219
          275              O       9.701673      -1.568878      11.419262      -0.693993      48.100677 0.98642324E+03  0.27492271E+05                                10.580624                            9.807810       0.184440       2.014714                    0.998406      33.486495      93.591677       0.600962       0.365689      -1.138122      -0.065813      -0.048037       0.101806       0.130397       0.069024      -0.008451      -0.029019       0.071718       0.246173      -0.120898       0.028020       0.092877             11.230673      15.095271       1.059517       1.347303       8.082353       0.564047      10.514395           0.082487
          276              O       7.322097      12.739568       5.176514      -0.492029      33.818857 0.49910001E+03  0.11771089E+05                                 8.296097                            6.897781       0.454313       2.203594                    0.999072      26.742585      69.510508       0.726465       0.357489      -1.140776       0.003765      -0.002543      -0.012022       0.012851       0.022965       0.009961      -0.031204       0.088076       0.086810      -0.074467       0.034281       0.040186              9.241295      11.161422       3.779927      -2.760402       9.601605      -0.829685       6.960859           0.033085
          277              O       8.826886      12.181536       3.600213      -0.554411      41.060786 0.61087933E+03  0.15187527E+05                                 9.550911                            7.718296       0.269102       2.119493                    0.998017      28.472148      76.534338       0.673683       0.365695      -1.131816      -0.019383       0.016898      -0.001893       0.025784      -0.066621       0.050250       0.026238       0.018819       0.072105      -0.101896       0.031288       0.070608             11.089362       6.882625      -1.144516      -0.783005      16.061614       5.654785      10.323847           0.040261
          278              O       7.568330      10.853095       1.531689      -0.499952      42.376997 0.63477296E+03  0.15935688E+05                                 9.858895                            7.956462      -0.017699       2.050913                    0.994916      27.757618      75.008139       0.652380       0.373984      -1.125349      -0.001679       0.034650      -0.000140       0.034691       0.007695      -0.021027      -0.018804      -0.036179       0.012981      -0.032498      -0.003854       0.036352             11.465769       8.382627       0.647775       0.116805       9.151265      -4.787648      16.863414           0.098827
          279              O       9.320246      11.835764       0.560628      -0.536938      28.354918 0.45988752E+03  0.10608280E+05                                 7.191321                            6.563837       1.015745       2.375142                    0.999365      26.938111      68.855852       0.755819       0.351314      -1.147741      -0.020143      -0.006992       0.013511       0.025242      -0.002207      -0.026672       0.083635       0.008946      -0.144472      -0.107750       0.026254       0.081496              7.379602      10.182279       0.555306       0.142389       5.297603      -0.291296       6.658924           0.001968
          280              O       5.756231       9.179390       4.998065      -0.539544      37.938379 0.61589354E+03  0.15346190E+05                                 9.004018                            7.742309       0.212559       2.096587                    0.999153      28.478216      76.679266       0.673511       0.364978      -1.132174       0.020680      -0.014436      -0.010822       0.027444      -0.022955       0.013939       0.026302      -0.030983       0.093082      -0.051033       0.004981       0.046052              9.853502       7.550492      -0.363317      -1.332080      13.133825       3.757368       8.876189           0.030505
          281              O       7.142451       8.669476       3.296849      -0.578501      42.807437 0.66403854E+03  0.16857027E+05                                 9.829055                            8.102046       0.095400       2.058360                    0.996069      29.134371      79.133180       0.650865       0.370704      -1.127982      -0.026877       0.014426      -0.013011       0.033162      -0.017687       0.007285      -0.073139       0.145047       0.117273      -0.125702       0.046409       0.079293             11.117798      13.725855       3.597094      -5.102113       8.783062      -1.814608      10.844476           0.006186
          282              O       9.550700       9.661334       4.666447      -0.547446      40.537431 0.61825502E+03  0.15397540E+05                                 9.436391                            7.751305       0.257813       2.122181                    0.997779      28.187543      75.521316       0.674853       0.364429      -1.134235      -0.011328       0.011305       0.014468       0.021574       0.046083      -0.022776       0.008081      -0.051347       0.075130      -0.071140       0.029127       0.042013             10.762136       8.172810      -0.998676      -0.187886       6.688218      -0.975883      17.425381           0.048388
          283              O       7.961551      10.219215       6.160959      -0.533807      37.433137 0.55692274E+03  0.13495339E+05                                 8.880816                            7.308360       0.495576       2.210381                    0.998428      27.397536      72.106494       0.702815       0.359647      -1.139434       0.012892      -0.002097      -0.003879       0.013625       0.009401      -0.017505       0.039977      -0.008059      -0.262405      -0.101068       0.041254       0.059814             10.109683      14.680418      -4.469493       1.044407       8.072593      -0.710326       7.576037           0.021059
          284              O      12.849438       1.549464      13.255802      -0.532114      38.313785 0.56328513E+03  0.13671857E+05                                 9.020382                            7.368595       0.478197       2.214437                    0.996495      27.233157      71.450908       0.698127       0.361470      -1.139365      -0.001614      -0.018431       0.002013       0.018611       0.005935       0.007814      -0.073912       0.058889      -0.038374      -0.092737       0.036428       0.056310             10.356453      15.530126       0.819215      -4.421502       7.206036       0.718771       8.333196           0.007204
          285              O      11.100449       0.125127      12.977718      -0.504276      40.558512 0.61221387E+03  0.15229131E+05                                 9.514526                            7.792620       0.119330       2.090372                    0.996219      27.780731      74.698343       0.661971       0.371959      -1.127011       0.009429       0.012423       0.009248       0.018132       0.011736       0.040008       0.015926      -0.025984      -0.057578      -0.052409       0.006785       0.045624             10.688948       8.394158       1.718347       0.211999      11.587050       5.650891      12.085635           0.002981
          286              O      13.322207      -1.192150      11.981377      -0.692923      48.139476 0.98740807E+03  0.27527675E+05                                10.588462                            9.814457       0.177914       2.012491                    0.998433      33.492348      93.633686       0.600573       0.365820      -1.137975       0.069296      -0.108958       0.004031       0.129191      -0.047711       0.052830       0.042668      -0.061428      -0.199121      -0.115593       0.024418       0.091175             11.239674      15.107570       0.847015       1.496256       9.773494       1.257338       8.837959           0.217564

******************************************************
Auxiliary information for the entire system
The total spin magnetic moment of the unit cell is   6.460268
The total net atomic charge of the unit cell is   -0.000003
Accuracy of reproducing the electrostatic potential in the unit cell:
  The inner radius (bohr) =    5.0000
  The outer radius (bohr) =   12.0000
  Valid grid points have density less than (e/(bohr^3)) =    0.0001
  The number of valid grid points were=        30720
  The rms potential error without charges in kcal/mol is=      4.90587
  The rms potential error with partial charges in kcal/mol is=      1.14784
  The RRMSE value at monopole order=      0.23397
  The rms potential error with partial charges and cloud penetration in kcal/mol is=      1.15185
  The RRMSE value at monopole order with cloud penetration is=      0.23479
  The rms potential error with partial charges and atomic dipoles in kcal/mol is=      0.83821
  The RRMSE value at dipole order=      0.17086
  The rms potential error with partial charges, atomic dipoles and cloud penetration in kcal/mol is=      0.82700
  The RRMSE value at dipole order with cloud penetration=      0.16857

******************************************************
The electron densities and ab initio electrostatic potential were computed in VASP using the PBE functional and
projector augmented wave method. See the main text of the journal article for a description of computational details.
The atomic charges, dipoles, and quadrupoles were computed with the DDEC6 method as described in
(a) T. A. Manz and N. Gabaldon Limas, RSC Adv. 6 (2016) 47771-47801 DOI: 10.1039/c6ra04656h
(b) N. Gabaldon Limas and T. A. Manz, RSC Adv. 8 (2018) 2678-2707 DOI: 10.1039/c7ra11829e.
For each atom in the material, the electron cloud parameters were fit to the spherically averaged atom-in-material
electron density using radial positions for which this density was between 10^-4 and 10^-2 electrons per cubic bohr.
The polarizabilities, dispersion coefficients, and quantum Drude oscillator (QDO) parameters were fit using the MCLF method.
The magnetic structure of the system was optimized in VASP from the default ferromagnetic initial guess using spin polarization.
The atomic spin moments (ASMs) were computed on this optimized magnetic structure using the DDEC6 partition as inputs
to the method of T. A. Manz and D. S. Sholl, J. Chem. Theory Comput. 7 (2011) 4146-4164 DOI: 10.1021/ct200539n.
The RMSE and RRMSE were computed using a uniform grid with Ewald summation.
