# Supplementary material for: A collection of forcefield precursors for metal–organic frameworks
Source: RSC Adv. 2019 Nov 13;9(63):36492–507. doi: 10.1039/c9ra07327b (PMC9075174; doi:10.1039/c9ra07327b)
Supplement: RA-009-C9RA07327B-s4282 [file RA-009-C9RA07327B-s4282.xyz]

  404
jmolscript: load "" {1 1 1} spacegroup "x,y,z" unitcell [{     14.608000     0.000000     0.000000 }, {      0.000000    18.041000     0.000000 }, {     -0.002164     0.000000    24.803000 }]
Zn     7.881659     1.165268    21.095944     0.840655
Zn     7.392878     4.624630    21.059483     1.066015
Zn     6.843031     8.117007    21.085278     0.842241
Zn     0.578741     7.855232     8.694444     0.840655
Zn     0.089960     4.395870     8.657983     1.066015
Zn    14.148113     0.903493     8.683778     0.842241
Zn    14.027095    10.185768    16.108556     0.840655
Zn    14.515876    13.645130    16.145017     1.066015
Zn     0.457723    17.137507    16.119222     0.842241
Zn     6.724177    16.875732     3.707056     0.840655
Zn     7.212958    13.416370     3.743517     1.066015
Zn     7.762805     9.923993     3.717722     0.842241
H      7.097487    17.018075    22.940295     0.098646
H      6.822852    14.710631    22.989901     0.133654
H      8.120379    14.622231    19.125593     0.129864
H      8.351178    16.904417    19.209923     0.104578
H      7.651132    10.306823    22.915492     0.098708
H      7.949132    12.599834    22.952696     0.129893
H      6.532487    12.744162    19.157837     0.124859
H      6.265155    10.438523    19.224805     0.101041
H     12.163771     1.690442    20.303736     0.115252
H     14.356440     2.498679    20.204524     0.104533
H     13.148212     5.987808    21.886167     0.115641
H     10.955543     5.177767    21.982899     0.122570
H      0.280099     6.839343    21.035424     0.112053
H      2.442090     7.662013    20.961015     0.113118
H      3.878083     3.907681    20.648497     0.122602
H      1.716083     3.056145    20.829559     0.114559
H      5.475863     0.476282    24.497923     0.115227
H      4.177746     0.474478     1.624597     0.116868
H      3.821331     4.517466     1.396409     0.115088
H      5.052256     4.497621    24.202767     0.122589
H      2.287375     0.645868     2.728330     0.111585
H      1.144852     0.544838     4.762176     0.112956
H      2.640623     4.158450     5.766698     0.120732
H      3.686737     4.315407     3.693167     0.109033
H      4.903787     0.801020    18.101229     0.112284
H      3.511807     0.808237    16.245965     0.109042
H      5.053050     4.364118    15.102547     0.112784
H      6.393897     4.409220    17.019819     0.121557
H      3.257813     0.478086    14.122828     0.118733
H      1.915503     0.366232    12.225399     0.115168
H      1.779663     4.402004    12.064179     0.120533
H      3.162877     4.524683    13.929365     0.112322
H     14.402569    10.043425    10.538795     0.098646
H     14.127934    12.350869    10.588401     0.133654
H      0.817461    12.439269     6.724093     0.129864
H      1.048260    10.157083     6.808424     0.104578
H      0.348214    16.754677    10.513992     0.098708
H      0.646214    14.461666    10.551196     0.129893
H     13.837569    14.317338     6.756337     0.124859
H     13.570237    16.622977     6.823305     0.101041
H      4.860853     7.330058     7.902236     0.115252
H      7.053522     6.521822     7.803024     0.104533
H      5.845294     3.032692     9.484667     0.115641
H      3.652625     3.842733     9.581399     0.122570
H      7.585181     2.181157     8.633924     0.112053
H      9.747172     1.358487     8.559515     0.113118
H     11.183165     5.112819     8.246998     0.122602
H      9.021165     5.964355     8.428059     0.114559
H     12.780945     8.544218    12.096423     0.115227
H     11.480664     8.546022    14.026097     0.116868
H     11.124249     4.503034    13.797909     0.115088
H     12.357338     4.522879    11.801267     0.122589
H      9.590293     8.374632    15.129830     0.111585
H      8.447770     8.475662    17.163676     0.112956
H      9.943541     4.862050    18.168197     0.120732
H     10.989655     4.705093    16.094667     0.109033
H     12.208869     8.219480     5.699729     0.112284
H     10.816889     8.212263     3.844465     0.109042
H     12.358132     4.656382     2.701047     0.112784
H     13.698979     4.611280     4.618319     0.121557
H     10.562895     8.542414     1.721328     0.118733
H      9.218421     8.654268    24.626899     0.115168
H      9.082581     4.618496    24.465679     0.120533
H     10.467959     4.495817     1.527865     0.112321
H      0.203267     7.997575    14.264205     0.098646
H      0.477902     5.690131    14.214599     0.133654
H     13.788375     5.601731    18.078907     0.129864
H     13.557576     7.883917    17.994577     0.104578
H     14.257622     1.286323    14.289008     0.098708
H     13.959622     3.579334    14.251804     0.129893
H      0.768267     3.723662    18.046663     0.124859
H      1.035599     1.418023    17.979695     0.101041
H      9.744983    10.710942    16.900764     0.115252
H      7.552314    11.519178    16.999976     0.104533
H      8.760542    15.008308    15.318333     0.115641
H     10.953211    14.198267    15.221601     0.122570
H      7.020655    15.859843    16.169076     0.112053
H      4.858664    16.682513    16.243485     0.113118
H      3.422671    12.928181    16.556003     0.122602
H      5.584671    12.076645    16.374941     0.114559
H      1.824891     9.496782    12.706577     0.115227
H      3.125172     9.494978    10.776903     0.116868
H      3.481587    13.537966    11.005091     0.115088
H      2.248498    13.518121    13.001733     0.122589
H      5.015543     9.666368     9.673170     0.111585
H      6.158066     9.565338     7.639324     0.112956
H      4.662295    13.178950     6.634803     0.120732
H      3.616181    13.335907     8.708333     0.109033
H      2.396967     9.821520    19.103271     0.112284
H      3.788947     9.828737    20.958535     0.109042
H      2.247704    13.384618    22.101953     0.112784
H      0.906857    13.429720    20.184681     0.121557
H      4.042941     9.498587    23.081672     0.118733
H      5.387415     9.386732     0.176101     0.115168
H      5.523255    13.422504     0.337321     0.120533
H      4.137877    13.545183    23.275135     0.112321
H      7.508349     1.022925     1.862705     0.098646
H      7.782984     3.330369     1.813099     0.133654
H      6.485457     3.418770     5.677407     0.129864
H      6.254658     1.136583     5.593077     0.104578
H      6.954704     7.734177     1.887508     0.098708
H      6.656704     5.441166     1.850304     0.129893
H      8.073349     5.296838     5.645163     0.124859
H      8.340681     7.602477     5.578195     0.101041
H      2.442065    16.350558     4.499264     0.115252
H      0.249396    15.542322     4.598476     0.104533
H      1.457624    12.053192     2.916833     0.115641
H      3.650293    12.863233     2.820101     0.122570
H     14.325737    11.201657     3.767576     0.112053
H     12.163746    10.378987     3.841985     0.113118
H     10.727753    14.133319     4.154503     0.122602
H     12.889753    14.984855     3.973441     0.114559
H      9.129973    17.564718     0.305077     0.115227
H     10.428090    17.566522    23.178403     0.116868
H     10.784505    13.523534    23.406591     0.115088
H      9.553580    13.543379     0.600233     0.122589
H     12.318461    17.395132    22.074670     0.111585
H     13.460984    17.496162    20.040824     0.112956
H     11.965213    13.882549    19.036303     0.120732
H     10.919099    13.725593    21.109833     0.109033
H      9.702049    17.239980     6.701771     0.112284
H     11.094029    17.232763     8.557035     0.109042
H      9.552786    13.676882     9.700453     0.112784
H      8.211939    13.631780     7.783181     0.121557
H     11.348023    17.562914    10.680172     0.118733
H     12.690333    17.674768    12.577601     0.115168
H     12.826173    13.638996    12.738821     0.120533
H     11.442959    13.516317    10.873635     0.112321
C      7.313752    16.512927    22.165945     0.102798
C      7.136993    15.140007    22.201661    -0.178821
C      7.432174    14.398703    21.057499     0.111168
C      7.904111    15.093101    19.922266    -0.174583
C      8.045804    16.446176    19.983777     0.106283
C      7.423314    10.811971    22.142878     0.102927
C      7.600068    12.177675    22.175122    -0.176972
C      7.262721    12.930165    21.060227     0.113334
C      6.764686    12.260664    19.942604    -0.174995
C      6.614219    10.884135    19.987746     0.099862
C      9.950577     2.839653    21.244514     0.598953
C     11.348571     3.357430    21.145302    -0.030246
C     12.360951     2.565430    20.618982    -0.098919
C     13.668373     3.052537    20.553254    -0.163902
C     13.976563     4.343912    20.995243     0.065845
C     12.952494     5.120036    21.550583    -0.152280
C     11.645072     4.634733    21.615815    -0.079772
C      0.766557     4.860245    20.905209     0.063886
C      1.010505     6.234970    20.965976    -0.153847
C      2.294552     6.723881    20.926539    -0.099111
C      3.375552     5.863325    20.837992    -0.025301
C      3.144752     4.503034    20.756391    -0.081820
C      1.856320     3.996082    20.830552    -0.153769
C      4.780844     6.379298    20.804260     0.600957
C      6.219546     2.477029    22.931366     0.604238
C      5.379478     2.496874    24.170524    -0.031480
C      5.128866     1.291736     0.033732    -0.107485
C      4.369149     1.295344     1.186576    -0.149526
C      3.876813     2.496874     1.720584     0.071247
C      4.145659     3.694797     1.047431    -0.155570
C      4.887146     3.685776    24.666584    -0.095672
C      3.124389     2.471617     3.008108     0.073441
C      2.353057     1.369312     3.340716    -0.146818
C      1.675140     1.304364     4.552343    -0.100366
C      1.777318     2.350742     5.446491    -0.026688
C      2.551569     3.453047     5.136701    -0.086626
C      3.194428     3.534232     3.916146    -0.158711
C      1.113998     2.242496     6.788085     0.606316
C      6.674202     2.558214    18.962886     0.606250
C      5.806592     2.587079    17.752499    -0.030868
C      4.934517     1.533485    17.496780    -0.101915
C      4.115105     1.528073    16.385606    -0.158301
C      4.173617     2.574451    15.469135     0.073099
C      5.020859     3.640674    15.716173    -0.154874
C      5.830043     3.664127    16.853887    -0.087204
C      3.330842     2.514915    14.239402     0.075176
C      2.958385     1.279107    13.709114    -0.144496
C      2.152121     1.214159    12.581570    -0.101812
C      1.690562     2.354351    11.974392    -0.037592
C      2.079090     3.604592    12.484590    -0.099852
C      2.895580     3.674952    13.597749    -0.158862
C      0.774743     2.293011    10.798978     0.603758
C      0.010834    10.548573     9.764445     0.102798
C     14.442075    11.921493     9.800161    -0.178821
C      0.129256    12.662797     8.655999     0.111168
C      0.601193    11.968399     7.520766    -0.174583
C      0.742886    10.615324     7.582277     0.106283
C      0.120396    16.249529     9.741378     0.102927
C      0.297150    14.883825     9.773622    -0.176972
C     14.567803    14.131335     8.658727     0.113334
C     14.069768    14.800836     7.541104    -0.174995
C     13.919301    16.177365     7.586246     0.099862
C      2.647659     6.180847     8.843014     0.598953
C      4.045653     5.663070     8.743802    -0.030246
C      5.058033     6.455070     8.217482    -0.098919
C      6.365455     5.967963     8.151754    -0.163902
C      6.673645     4.676588     8.593743     0.065845
C      5.649576     3.900464     9.149083    -0.152280
C      4.342154     4.385767     9.214315    -0.079772
C      8.071639     4.160255     8.503709     0.063886
C      8.315587     2.785530     8.564476    -0.153847
C      9.599634     2.296619     8.525039    -0.099111
C     10.680634     3.157175     8.436492    -0.025301
C     10.449834     4.517466     8.354891    -0.081820
C      9.161402     5.024419     8.429052    -0.153769
C     12.085926     2.641202     8.402760     0.600957
C     13.524628     6.543471    10.529866     0.604238
C     12.684560     6.523626    11.769024    -0.031480
C     12.431784     7.728764    12.435232    -0.107485
C     11.672067     7.725156    13.588076    -0.149526
C     11.179731     6.523626    14.122084     0.071247
C     11.448577     5.325703    13.448931    -0.155570
C     12.192228     5.334724    12.265084    -0.095672
C     10.427307     6.548883    15.409608     0.073441
C      9.655975     7.651188    15.742216    -0.146818
C      8.978058     7.716136    16.953843    -0.100366
C      9.080236     6.669758    17.847991    -0.026688
C      9.854487     5.567453    17.538201    -0.086626
C     10.497346     5.486268    16.317646    -0.158711
C      8.416916     6.778004    19.189585     0.606316
C     13.979284     6.462286     6.561386     0.606250
C     13.111674     6.433421     5.350999    -0.030868
C     12.239599     7.487015     5.095280    -0.101915
C     11.420187     7.492427     3.984106    -0.158301
C     11.478699     6.446049     3.067635     0.073099
C     12.325941     5.379826     3.314673    -0.154874
C     13.135125     5.356373     4.452387    -0.087204
C     10.635924     6.505585     1.837902     0.075176
C     10.263467     7.741393     1.307614    -0.144496
C      9.457203     7.806341     0.180070    -0.101812
C      8.993480     6.666150    24.375892    -0.037592
C      9.384172     5.415908     0.083090    -0.099852
C     10.200662     5.345548     1.196249    -0.158862
C      8.077661     6.727489    23.200478     0.603758
C     -0.012998     7.492427    15.038555     0.102798
C      0.163761     6.119507    15.002839    -0.178821
C     14.476580     5.378203    16.147001     0.111168
C     14.004643     6.072601    17.282234    -0.174583
C     13.862950     7.425676    17.220723     0.106283
C     14.485440     1.791471    15.061622     0.102927
C     14.308686     3.157175    15.029378    -0.176972
C      0.038033     3.909665    16.144273     0.113334
C      0.536068     3.240164    17.261896    -0.174995
C      0.686535     1.863635    17.216754     0.099862
C     11.958177    11.860153    15.959986     0.598953
C     10.560183    12.377930    16.059198    -0.030246
C      9.547803    11.585930    16.585518    -0.098919
C      8.240381    12.073037    16.651246    -0.163902
C      7.932191    13.364412    16.209257     0.065845
C      8.956260    14.140536    15.653917    -0.152280
C     10.263682    13.655233    15.588686    -0.079772
C      6.534197    13.880745    16.299291     0.063886
C      6.290249    15.255470    16.238524    -0.153847
C      5.006202    15.744381    16.277961    -0.099111
C      3.925202    14.883825    16.366508    -0.025301
C      4.156002    13.523534    16.448109    -0.081820
C      5.444434    13.016582    16.373948    -0.153769
C      2.519910    15.399798    16.400240     0.600957
C      1.081208    11.497529    14.273134     0.604238
C      1.921276    11.517374    13.033976    -0.031480
C      2.174052    10.312236    12.367768    -0.107485
C      2.933769    10.315844    11.214924    -0.149526
C      3.426105    11.517374    10.680916     0.071246
C      3.157259    12.715297    11.354069    -0.155570
C      2.413608    12.706276    12.537916    -0.095672
C      4.178529    11.492117     9.393392     0.073441
C      4.949861    10.389812     9.060784    -0.146818
C      5.627778    10.324864     7.849157    -0.100366
C      5.525600    11.371242     6.955009    -0.026688
C      4.751349    12.473547     7.264799    -0.086626
C      4.108490    12.554732     8.485354    -0.158711
C      6.188920    11.262996     5.613415     0.606316
C      0.626552    11.578714    18.241614     0.606250
C      1.494162    11.607579    19.452001    -0.030868
C      2.366237    10.553985    19.707720    -0.101915
C      3.185649    10.548573    20.818894    -0.158301
C      3.127137    11.594951    21.735365     0.073099
C      2.279895    12.661174    21.488327    -0.154874
C      1.470711    12.684627    20.350613    -0.087204
C      3.969912    11.535415    22.965098     0.075176
C      4.342369    10.299607    23.495386    -0.144496
C      5.148633    10.234659    24.622930    -0.101812
C      5.612356    11.374850     0.427108    -0.037592
C      5.221664    12.625092    24.719910    -0.099852
C      4.405174    12.695452    23.606751    -0.158862
C      6.528175    11.313511     1.602522     0.603758
C      7.292084     1.528073     2.637055     0.102798
C      7.468843     2.900993     2.601339    -0.178821
C      7.173662     3.642297     3.745501     0.111168
C      6.701725     2.947899     4.880734    -0.174583
C      6.560032     1.594824     4.819223     0.106283
C      7.182522     7.229029     2.660122     0.102927
C      7.005768     5.863325     2.627878    -0.176972
C      7.343115     5.110835     3.742773     0.113334
C      7.841150     5.780336     4.860396    -0.174995
C      7.991617     7.156865     4.815254     0.099862
C      4.655259    15.201347     3.558486     0.598953
C      3.257265    14.683570     3.657698    -0.030246
C      2.244885    15.475570     4.184018    -0.098919
C      0.937463    14.988463     4.249746    -0.163902
C      0.629273    13.697088     3.807757     0.065845
C      1.653342    12.920964     3.252417    -0.152280
C      2.960764    13.406267     3.187186    -0.079772
C     13.839279    13.180755     3.897791     0.063886
C     13.595331    11.806030     3.837024    -0.153847
C     12.311284    11.317119     3.876461    -0.099111
C     11.230284    12.177675     3.965008    -0.025301
C     11.461084    13.537966     4.046609    -0.081820
C     12.749516    14.044918     3.972448    -0.153769
C      9.824992    11.661702     3.998740     0.600957
C      8.386290    15.563971     1.871634     0.604238
C      9.226358    15.544126     0.632476    -0.031480
C      9.479134    16.749264    -0.033732    -0.107485
C     10.236687    16.745656    23.616424    -0.149526
C     10.729023    15.544126    23.082416     0.071246
C     10.460177    14.346203    23.755569    -0.155570
C      9.718690    14.355224     0.136416    -0.095672
C     11.481447    15.569383    21.794892     0.073441
C     12.252779    16.671688    21.462284    -0.146818
C     12.930696    16.736636    20.250657    -0.100366
C     12.828518    15.690258    19.356509    -0.026688
C     12.054267    14.587953    19.666299    -0.086626
C     11.411408    14.506768    20.886854    -0.158711
C     13.491838    15.798504    18.014915     0.606316
C      7.931634    15.482786     5.840114     0.606250
C      8.799244    15.453921     7.050501    -0.030868
C      9.671319    16.507515     7.306220    -0.101915
C     10.490731    16.512927     8.417394    -0.158301
C     10.432219    15.466549     9.333865     0.073099
C      9.584977    14.400326     9.086827    -0.154874
C      8.775793    14.376873     7.949113    -0.087204
C     11.274994    15.526085    10.563598     0.075176
C     11.647451    16.761893    11.093886    -0.144496
C     12.453715    16.826841    12.221430    -0.101812
C     12.915274    15.686649    12.828608    -0.037592
C     12.526746    14.436408    12.318410    -0.099852
C     11.710256    14.366048    11.205251    -0.158862
C     13.831093    15.747989    14.004022     0.603758
N      7.773998    17.163125    21.089247    -0.212996
N      6.941345    10.157624    21.064692    -0.214369
N      0.471080     9.898375     8.687747    -0.212996
N     14.246427    16.903876     8.663192    -0.214369
N     14.134756     8.142625    16.115253    -0.212996
N      0.359409     1.137124    16.139808    -0.214369
N      6.831838     0.877875     3.713753    -0.212996
N      7.664491     7.883376     3.738308    -0.214369
O      9.752087     1.645880    20.864780    -0.549075
O      9.063389     3.567608    21.746030    -0.586173
O      4.971301     7.594720    21.158695    -0.559120
O      5.691544     5.637993    20.378641    -0.571792
O      6.992322     1.471785    22.792717    -0.565603
O      6.080113     3.399105    22.090296    -0.566096
O      0.366054     1.229133     6.960218    -0.562565
O      1.365471     3.096196     7.674792    -0.578519
O      6.742808     1.451759    19.554437    -0.559525
O      7.323209     3.589077    19.266226    -0.574926
O      0.652083     1.153542    10.257281    -0.562833
O      0.183150     3.326400    10.433878    -0.573874
O      2.449169     7.374620     8.463280    -0.549075
O      1.760471     5.452892     9.344530    -0.586174
O     12.276383     1.425780     8.757195    -0.559120
O     12.996626     3.382507     7.977141    -0.571792
O     14.297404     7.548715    10.391217    -0.565603
O     13.385195     5.621395     9.688796    -0.566096
O      7.668972     7.791367    19.361718    -0.562565
O      8.668389     5.924304    20.076292    -0.578519
O     14.047890     7.568741     7.152937    -0.559525
O      0.020291     5.431423     6.864726    -0.574926
O      7.955001     7.866958    22.658781    -0.562833
O      7.486068     5.694100    22.835378    -0.573874
O     12.156667    10.666380    16.339720    -0.549075
O     12.845365    12.588108    15.458470    -0.586174
O      2.329453    16.615220    16.045805    -0.559120
O      1.609210    14.658493    16.825859    -0.571792
O      0.308432    10.492285    14.411783    -0.565603
O      1.220641    12.419605    15.114204    -0.566096
O      6.936864    10.249633     5.441282    -0.562565
O      5.937447    12.116696     4.726708    -0.578519
O      0.557946    10.472259    17.650063    -0.559525
O     -0.022455    12.609577    17.938274    -0.574926
O      6.650835    10.174042     2.144219    -0.562833
O      7.119768    12.346900     1.967622    -0.573875
O      4.853749    16.395120     3.938220    -0.549075
O      5.542447    14.473392     3.056970    -0.586173
O      9.634535    10.446280     3.644305    -0.559120
O      8.914292    12.403007     4.424359    -0.571792
O      7.613514    16.569215     2.010283    -0.565603
O      8.525723    14.641895     2.712704    -0.566096
O     14.239782    16.811867    17.842782    -0.562565
O     13.240365    14.944804    17.128208    -0.578519
O      7.863028    16.589241     5.248563    -0.559525
O      7.282627    14.451923     5.536774    -0.574926
O     13.953753    16.887458    14.545719    -0.562833
O     14.422686    14.714600    14.369122    -0.573874

The following XYZ coordinates are in angstroms. Other properties are in atomic units.
The sperically averaged electron density of each atom fit to a function of the form exp(a - br)
eigen_1, eigen_2 and eigen_3 are the three eigenvalues of traceless quadrupole moment tensor
  atom number  atomic symbol              X              Y              Z     net charge C6 coefficient C8 coefficient C10 coefficient fluctuating dipole atomic polarizability isotropic forcefield polarizability              a              b squared Pearson coefficient          <r^3>          <r^4>         wp_QDO          m_QDO          q_QDO       dipole_x       dipole_y       dipole_z         dipole            Qxy            Qxz            Qyz     Q(x^2-y^2)  Q(3z^2 - R^2)        eigen_1        eigen_2        eigen_3 static polarizability      alpha(xx)      alpha(xy)      alpha(xz)      alpha(yy)      alpha(yz)      alpha(zz) atomic spin moment
            1             Zn       7.881659       1.165268      21.095944       0.840655      93.688079 0.19260262E+04  0.61761875E+05                                17.016842                           14.438562       0.190291       1.919231                    0.997530      47.004857     129.009442       0.470577       0.405898      -1.139203      -0.000094       0.042888       0.003262       0.043012       0.002114      -0.004117       0.002825       0.105460       0.178334      -0.082554       0.022603       0.059951             20.220906      17.857234       0.791777       0.421018      26.239933      -0.837483      16.565550           0.000001
            2             Zn       7.392878       4.624630      21.059483       1.066015      79.443197 0.13662448E+04  0.40734172E+05                                16.964408                           13.559526       0.057523       1.896132                    0.999710      44.222893     122.119625       0.407084       0.504652      -1.064884       0.001211       0.005737       0.003434       0.006795       0.013133       0.009222      -0.016441       0.172173       0.184805      -0.119500       0.051107       0.068392             20.920472      20.053400       0.296411       0.012960      21.990810       0.004609      20.717206           0.000001
            3             Zn       6.843031       8.117007      21.085278       0.842241      94.170563 0.19211875E+04  0.61575454E+05                                17.085710                           14.426270       0.184399       1.917608                    0.997568      46.990424     128.988203       0.470434       0.406228      -1.138834      -0.000509      -0.045340      -0.003605       0.045486      -0.001737       0.014872      -0.002681       0.106252       0.135972      -0.075867       0.021269       0.054597             20.542094      17.777045       0.598749      -0.221440      26.641204       0.814286      17.208034           0.000001
            4             Zn       0.578741       7.855232       8.694444       0.840655      93.688080 0.19260263E+04  0.61761878E+05                                17.016842                           14.438563       0.190291       1.919231                    0.997530      47.004858     129.009445       0.470577       0.405898      -1.139203      -0.000094      -0.042888       0.003262       0.043012      -0.002114      -0.004117      -0.002825       0.105460       0.178334      -0.082554       0.022603       0.059951             20.220906      17.857234      -0.791777       0.421018      26.239933       0.837484      16.565550           0.000001
            5             Zn       0.089960       4.395870       8.657983       1.066015      79.443196 0.13662448E+04  0.40734173E+05                                16.964408                           13.559526       0.057523       1.896132                    0.999710      44.222893     122.119624       0.407084       0.504652      -1.064884       0.001211      -0.005737       0.003434       0.006795      -0.013133       0.009222       0.016441       0.172173       0.184805      -0.119500       0.051107       0.068392             20.920471      20.053399      -0.296411       0.012959      21.990808      -0.004608      20.717206           0.000001
            6             Zn      14.148113       0.903493       8.683778       0.842241      94.170562 0.19211875E+04  0.61575454E+05                                17.085710                           14.426269       0.184399       1.917608                    0.997568      46.990424     128.988202       0.470434       0.406228      -1.138834      -0.000509       0.045340      -0.003605       0.045486       0.001737       0.014872       0.002681       0.106252       0.135972      -0.075867       0.021269       0.054597             20.542094      17.777044      -0.598749      -0.221440      26.641204      -0.814286      17.208033           0.000001
            7             Zn      14.027095      10.185768      16.108556       0.840655      93.688079 0.19260262E+04  0.61761875E+05                                17.016842                           14.438562       0.190291       1.919231                    0.997530      47.004857     129.009442       0.470577       0.405898      -1.139203       0.000094       0.042888      -0.003262       0.043012      -0.002114      -0.004117      -0.002825       0.105460       0.178334      -0.082554       0.022603       0.059951             20.220906      17.857234      -0.791778       0.421018      26.239933       0.837483      16.565550           0.000001
            8             Zn      14.515876      13.645130      16.145017       1.066015      79.443195 0.13662448E+04  0.40734172E+05                                16.964408                           13.559526       0.057523       1.896132                    0.999710      44.222893     122.119625       0.407084       0.504652      -1.064884      -0.001211       0.005737      -0.003434       0.006795      -0.013133       0.009222       0.016441       0.172173       0.184805      -0.119500       0.051107       0.068392             20.920471      20.053400      -0.296411       0.012959      21.990808      -0.004608      20.717205           0.000001
            9             Zn       0.457723      17.137507      16.119222       0.842241      94.170566 0.19211876E+04  0.61575457E+05                                17.085711                           14.426270       0.184399       1.917608                    0.997568      46.990425     128.988206       0.470434       0.406228      -1.138834       0.000509      -0.045340       0.003605       0.045486       0.001737       0.014872       0.002681       0.106252       0.135972      -0.075867       0.021269       0.054597             20.542094      17.777045      -0.598749      -0.221440      26.641205      -0.814286      17.208033           0.000001
           10             Zn       6.724177      16.875732       3.707056       0.840655      93.688079 0.19260262E+04  0.61761875E+05                                17.016842                           14.438562       0.190291       1.919231                    0.997530      47.004857     129.009441       0.470577       0.405898      -1.139203       0.000094      -0.042888      -0.003262       0.043012       0.002114      -0.004117       0.002825       0.105460       0.178334      -0.082554       0.022603       0.059951             20.220906      17.857234       0.791777       0.421018      26.239934      -0.837483      16.565550           0.000001
           11             Zn       7.212958      13.416370       3.743517       1.066015      79.443196 0.13662448E+04  0.40734171E+05                                16.964408                           13.559526       0.057523       1.896132                    0.999710      44.222893     122.119626       0.407084       0.504652      -1.064884      -0.001211      -0.005737      -0.003434       0.006795       0.013133       0.009222      -0.016441       0.172173       0.184805      -0.119500       0.051107       0.068392             20.920472      20.053400       0.296411       0.012959      21.990809       0.004609      20.717206           0.000001
           12             Zn       7.762805       9.923993       3.717722       0.842241      94.170566 0.19211876E+04  0.61575458E+05                                17.085711                           14.426270       0.184399       1.917608                    0.997568      46.990425     128.988206       0.470434       0.406228      -1.138834       0.000509       0.045340       0.003605       0.045486      -0.001737       0.014872      -0.002681       0.106252       0.135972      -0.075867       0.021269       0.054597             20.542094      17.777045       0.598749      -0.221440      26.641204       0.814286      17.208034           0.000001
           13              H       7.097487      17.018075      22.940295       0.098646       1.140379 0.81084507E+01  0.79899952E+02                                 1.797640                            1.656851      -1.082006       2.358209                    0.996542       3.635794      10.209626       0.489596       1.269580      -0.710083      -0.012889       0.021776       0.043040       0.049928       0.004714      -0.012586       0.001050      -0.008597       0.037602      -0.017541      -0.000570       0.018111              1.882903       1.450119      -0.196193      -0.191975       2.063097       0.541129       2.135492           0.000000
           14              H       6.822852      14.710631      22.989901       0.133654       1.004005 0.73458337E+01  0.71087091E+02                                 1.695982                            1.616259      -1.093692       2.371703                    0.996274       3.525051      10.023182       0.474618       1.333559      -0.696796      -0.012357      -0.013267       0.033332       0.037944      -0.000140      -0.012575       0.001847      -0.014074       0.031315      -0.017866       0.001626       0.016240              1.727583       1.461804       0.206442      -0.261788       1.782044      -0.334596       1.938903           0.000000
           15              H       8.120379      14.622231      19.125593       0.129864       1.027006 0.75716609E+01  0.74149591E+02                                 1.748085                            1.660686      -1.215758       2.311698                    0.994649       3.659213      10.615837       0.457903       1.365889      -0.689643       0.011336      -0.017098      -0.030776       0.036987       0.000254      -0.010191       0.000604      -0.017170       0.013096      -0.015905       0.006356       0.009549              1.776827       1.438343      -0.041930      -0.145899       1.762505       0.422441       2.129632          -0.000000
           16              H       8.351178      16.904417      19.209923       0.104578       1.257703 0.94148844E+01  0.94956420E+02                                 1.853530                            1.744169      -0.769390       2.517871                    0.999559       3.306059       8.969854       0.501191       1.211695      -0.728609       0.016938       0.021872      -0.042052       0.050336       0.004983      -0.011952      -0.002974      -0.018548       0.035117      -0.020240       0.002498       0.017741              1.884502       1.555854       0.151153      -0.225555       1.940879      -0.414158       2.156773          -0.000000
           17              H       7.651132      10.306823      22.915492       0.098708       1.178790 0.84426486E+01  0.83944945E+02                                 1.830887                            1.685582      -1.196685       2.304401                    0.995445       3.651049      10.261726       0.488133       1.261979      -0.711933       0.014921      -0.021459       0.042647       0.050019       0.004676       0.014625      -0.001061      -0.008885       0.042622      -0.019470      -0.001386       0.020857              1.925827       1.477243      -0.184974       0.191001       2.125159      -0.568345       2.175078           0.000000
           18              H       7.949132      12.599834      22.952696       0.129893       1.021079 0.75565293E+01  0.73743356E+02                                 1.719236                            1.641750      -1.234946       2.301007                    0.994505       3.626637      10.400784       0.469227       1.337590      -0.695341       0.013075       0.012135       0.032327       0.036922      -0.002053       0.012040      -0.002885      -0.015171       0.030093      -0.017835       0.001712       0.016123              1.746476       1.513408       0.220002       0.261611       1.775249       0.306753       1.950771           0.000000
           19              H       6.532487      12.744162      19.157837       0.124859       1.107138 0.82151508E+01  0.82030515E+02                                 1.825063                            1.718627      -1.325792       2.251618                    0.993309       3.792402      11.075170       0.454954       1.348276      -0.692544      -0.010444       0.019383      -0.027514       0.035239      -0.000072       0.005725      -0.001112      -0.018008       0.005625      -0.012267       0.003924       0.008342              1.869494       1.485171      -0.054879       0.199060       1.818693      -0.434550       2.304617          -0.000000
           20              H       6.265155      10.438523      19.224805       0.101041       1.251551 0.93497087E+01  0.94613219E+02                                 1.873709                            1.756821      -0.803037       2.498589                    0.999160       3.426960       9.468643       0.488950       1.237907      -0.721061      -0.019501      -0.023181      -0.040873       0.050875       0.006271       0.012842       0.003821      -0.017625       0.028698      -0.020064       0.002081       0.017983              1.916009       1.640420       0.174289       0.237098       1.921579       0.361109       2.186026          -0.000000
           21              H      12.163771       1.690442      20.303736       0.115252       1.220898 0.89584339E+01  0.90118505E+02                                 1.853279                            1.722286      -1.210889       2.302957                    0.994983       3.611554      10.105256       0.490359       1.241681      -0.717087      -0.007750      -0.036575      -0.013659       0.039804      -0.002415      -0.001283       0.009910      -0.007911      -0.018295      -0.011426      -0.001449       0.012875              1.915691       1.708076       0.247819      -0.019939       2.558202       0.247820       1.480796          -0.000000
           22              H      14.356440       2.498679      20.204524       0.104533       1.183728 0.87609002E+01  0.87590879E+02                                 1.808820                            1.698937      -1.046370       2.370567                    0.996603       3.616965      10.070293       0.495860       1.235484      -0.718400       0.024667      -0.025151      -0.011579       0.037082      -0.002377      -0.005379       0.009373      -0.003035      -0.042509      -0.018310       0.004266       0.014044              1.855862       2.171264      -0.206828      -0.300286       1.763125       0.210752       1.633195          -0.000000
           23              H      13.148212       5.987808      21.886167       0.115641       1.134421 0.84227713E+01  0.82156616E+02                                 1.671524                            1.601366      -0.941159       2.427787                    0.998518       3.263988       8.551041       0.549998       1.141714      -0.743678       0.004192       0.034785       0.016885       0.038893      -0.001779      -0.004266       0.012625      -0.004959      -0.035609      -0.018363       0.002884       0.015479              1.676257       1.655864       0.242222      -0.025492       1.915301       0.243281       1.457606          -0.000001
           24              H      10.955543       5.177767      21.982899       0.122570       1.107676 0.79451954E+01  0.78209878E+02                                 1.796805                            1.667594      -1.081519       2.373206                    0.996238       3.577888      10.175359       0.474069       1.312525      -0.701359      -0.031321       0.027045       0.012931       0.043355      -0.004932      -0.004460       0.008892      -0.005817      -0.040395      -0.016848       0.001020       0.015829              1.874969       2.261544      -0.373139      -0.378424       1.694093       0.255469       1.669269          -0.000000
           25              H       0.280099       6.839343      21.035424       0.112053       1.192004 0.88949317E+01  0.88238756E+02                                 1.751312                            1.664290      -0.913291       2.437703                    0.998657       3.351323       8.948460       0.528741       1.167741      -0.737107      -0.025389       0.027000       0.004992       0.037397      -0.004785      -0.000751       0.001930      -0.008719      -0.055054      -0.018477       0.002703       0.015774              1.769295       2.166369      -0.243579      -0.055763       1.748438       0.003993       1.393080          -0.000001
           26              H       2.442090       7.662013      20.961015       0.113118       1.099900 0.76949504E+01  0.74812089E+02                                 1.750392                            1.609903      -1.182759       2.316092                    0.995291       3.582991       9.981904       0.498787       1.263063      -0.711259       0.004900       0.038326       0.000891       0.038648      -0.001917      -0.004552       0.000223      -0.007712      -0.035907      -0.013316       0.002946       0.010370              1.827264       1.598767       0.309471       0.047744       2.564302       0.032866       1.318722          -0.000000
           27              H       3.878083       3.907681      20.648497       0.122602       1.094360 0.79229544E+01  0.77923998E+02                                 1.779707                            1.663617      -1.110118       2.355833                    0.996511       3.580798      10.174013       0.475413       1.309938      -0.701816       0.032858      -0.027984      -0.004674       0.043412      -0.005959      -0.004820       0.003064      -0.010620      -0.048655      -0.017458       0.000666       0.016792              1.841161       2.319583      -0.431607       0.005405       1.754238       0.049269       1.449661          -0.000000
           28              H       1.716083       3.056145      20.829559       0.114559       1.151320 0.85836009E+01  0.84408594E+02                                 1.716261                            1.639220      -0.874422       2.459672                    0.999003       3.286692       8.742095       0.530582       1.173913      -0.736020      -0.001324      -0.037368       0.004156       0.037621      -0.003580      -0.002256      -0.000481      -0.009486      -0.052866      -0.017877       0.003122       0.014755              1.731721       1.700855       0.222136       0.068178       2.097272       0.032110       1.397036          -0.000000
           29              H       5.475863       0.476282      24.497923       0.115227       1.133014 0.81532419E+01  0.79764596E+02                                 1.740774                            1.627285      -0.958836       2.420216                    0.998343       3.402284       9.256417       0.514042       1.217946      -0.723676       0.013567      -0.037293      -0.011320       0.041267      -0.003167      -0.006052      -0.000112      -0.030972      -0.011439      -0.016721      -0.001004       0.017725              1.801360       1.555519      -0.329286      -0.254642       2.124726       0.330565       1.723836           0.000000
           30              H       4.177746       0.474478       1.624597       0.116868       1.161660 0.85933981E+01  0.85731472E+02                                 1.815151                            1.706360      -1.025649       2.392184                    0.997224       3.529924       9.903498       0.483196       1.270596      -0.711479      -0.005720      -0.035699       0.014253       0.038862      -0.001588      -0.009081       0.000938      -0.025549      -0.012317      -0.017096       0.002031       0.015065              1.871179       1.601577       0.152017      -0.254495       2.185985      -0.409156       1.825974          -0.000000
           31              H       3.821331       4.517466       1.396409       0.115088       1.178414 0.89294426E+01  0.88503204E+02                                 1.727771                            1.661036      -0.931585       2.431981                    0.998580       3.306723       8.772377       0.533343       1.158683      -0.739909      -0.015391       0.034635       0.009889       0.039170      -0.004843      -0.010738      -0.002588      -0.025573      -0.008232      -0.019545       0.004472       0.015073              1.730283       1.542155      -0.222032      -0.185911       1.956724       0.206485       1.691972          -0.000001
           32              H       5.052256       4.497621      24.202767       0.122589       1.106858 0.80205683E+01  0.78480489E+02                                 1.744635                            1.638645      -0.989001       2.412422                    0.998088       3.407032       9.400610       0.498601       1.255440      -0.715145       0.005496       0.037459      -0.022615       0.044100      -0.003240      -0.008384      -0.004477      -0.028358      -0.016069      -0.018140       0.000318       0.017822              1.802415       1.485892       0.167425      -0.147487       2.054006      -0.448914       1.867347          -0.000000
           33              H       2.287375       0.645868       2.728330       0.111585       1.288790 0.98280571E+01  0.10050459E+03                                 1.888161                            1.782876      -1.006900       2.397282                    0.997502       3.500114       9.659554       0.493835       1.212847      -0.726182      -0.004455      -0.029699      -0.022820       0.037718       0.010238      -0.004474       0.008610      -0.012834       0.011043      -0.017216       0.003314       0.013902              1.919235       1.610963       0.074211      -0.153341       2.127870       0.417498       2.018873          -0.000001
           34              H       1.144852       0.544838       4.762176       0.112956       1.194690 0.86336739E+01  0.85717361E+02                                 1.803639                            1.674158      -1.002096       2.397653                    0.997800       3.488892       9.574908       0.506762       1.217387      -0.723464      -0.021962      -0.032947       0.007257       0.040256       0.012101      -0.001243       0.003542      -0.017771      -0.013896      -0.013542      -0.004094       0.017636              1.867343       1.741269       0.440383      -0.275188       2.228984      -0.169746       1.631775          -0.000000
           35              H       2.640623       4.158450       5.766698       0.120732       1.113446 0.81726767E+01  0.80644492E+02                                 1.774680                            1.671697      -1.037740       2.390291                    0.997241       3.497006       9.807884       0.484076       1.282277      -0.708734       0.002274       0.032921       0.026746       0.042478       0.008689      -0.004359       0.007678      -0.021152      -0.006172      -0.016110      -0.000537       0.016647              1.817757       1.530034       0.015597      -0.093515       1.898771       0.517956       2.024465          -0.000000
           36              H       3.686737       4.315407       3.693167       0.109033       1.221456 0.93224583E+01  0.94088780E+02                                 1.816666                            1.732399      -0.991626       2.399975                    0.997925       3.482398       9.549367       0.502692       1.207248      -0.726983       0.015353       0.032798      -0.004957       0.036551       0.009969      -0.006112       0.007006      -0.021925       0.003319      -0.018860       0.003094       0.015766              1.836011       1.827737       0.415926      -0.260374       1.977768      -0.174386       1.702529           0.000000
           37              H       4.903787       0.801020      18.101229       0.112284       1.246907 0.94598295E+01  0.95546963E+02                                 1.823276                            1.729981      -1.079078       2.361934                    0.997299       3.447225       9.367130       0.511142       1.186399      -0.732281      -0.002825      -0.032809       0.024500       0.041045       0.010743       0.000822      -0.009103      -0.014536      -0.004026      -0.014542      -0.002451       0.016993              1.854409       1.545915      -0.008431       0.193675       2.080867      -0.392930       1.936446           0.000000
           38              H       3.511807       0.808237      16.245965       0.109042       1.102154 0.79106922E+01  0.78425448E+02                                 1.824212                            1.686106      -1.479483       2.167240                    0.991916       3.980475      11.668709       0.458434       1.347679      -0.691055      -0.021835      -0.028473      -0.003267       0.036030       0.008335       0.005540      -0.008031      -0.000830       0.013534      -0.015258       0.005284       0.009974              1.906927       1.944129       0.466259       0.254932       2.148248       0.129678       1.628405          -0.000000
           39              H       5.053050       4.364118      15.102547       0.112784       1.173470 0.87599543E+01  0.86274513E+02                                 1.710023                            1.633889      -0.938348       2.426925                    0.998522       3.296320       8.673061       0.544191       1.142811      -0.743617       0.004663       0.030107      -0.023013       0.038181       0.011869       0.007035      -0.007840      -0.015517       0.001157      -0.019433       0.004339       0.015094              1.714950       1.507172       0.071117       0.133689       1.784850      -0.396972       1.852828          -0.000001
           40              H       6.393897       4.409220      17.019819       0.121557       1.115689 0.80310800E+01  0.78694195E+02                                 1.760263                            1.643433      -0.991313       2.412539                    0.998108       3.438491       9.527721       0.495651       1.261134      -0.713564       0.021960       0.034551       0.008431       0.041799       0.009037       0.005280      -0.004583      -0.018362      -0.008261      -0.015107       0.000527       0.014580              1.822918       1.921128       0.568601       0.237773       1.970502       0.168686       1.577124          -0.000001
           41              H       3.257813       0.478086      14.122828       0.118733       1.200914 0.87985280E+01  0.88134501E+02                                 1.839440                            1.713282      -1.083088       2.362688                    0.996858       3.549944       9.919953       0.488755       1.251063      -0.715558       0.012077      -0.034744       0.014098       0.039392      -0.003634       0.010224       0.003173      -0.017413      -0.013443      -0.016591       0.004798       0.011793              1.910407       1.596477      -0.256789       0.289111       2.221272      -0.395291       1.913472          -0.000000
           42              H       1.915503       0.366232      12.225399       0.115168       1.134294 0.81693482E+01  0.79800112E+02                                 1.731962                            1.621373      -0.906145       2.444882                    0.998869       3.354685       9.059916       0.519614       1.206728      -0.726820      -0.006736      -0.037283      -0.012994       0.040053      -0.000522       0.006294       0.001273      -0.028152      -0.026156      -0.015577      -0.002920       0.018497              1.793932       1.488057       0.248048       0.219395       2.172552       0.357755       1.721186           0.000000
           43              H       1.779663       4.402004      12.064179       0.120533       1.085341 0.78663459E+01  0.76961095E+02                                 1.750234                            1.643885      -1.017385       2.396419                    0.997806       3.489514       9.777116       0.485967       1.288253      -0.707201      -0.010430       0.037487      -0.021406       0.044410      -0.001889       0.008207      -0.002395      -0.028560      -0.021834      -0.017337      -0.001072       0.018409              1.812095       1.541661      -0.248799       0.178780       2.015948      -0.382560       1.878675          -0.000000
           44              H       3.162877       4.524683      13.929365       0.112322       1.174311 0.89291424E+01  0.88837309E+02                                 1.745929                            1.677453      -0.954012       2.419317                    0.998329       3.382419       9.102847       0.520953       1.181740      -0.733474       0.010451       0.034169       0.009420       0.036953       0.001748       0.009989      -0.002173      -0.026704      -0.008078      -0.018580       0.003602       0.014978              1.753530       1.594370       0.158884       0.203466       2.016215       0.233889       1.650004           0.000000
           45              H      14.402569      10.043425      10.538795       0.098646       1.140379 0.81084513E+01  0.79899957E+02                                 1.797640                            1.656850      -1.082006       2.358209                    0.996542       3.635794      10.209625       0.489596       1.269580      -0.710083      -0.012889      -0.021776       0.043040       0.049928      -0.004714      -0.012586      -0.001050      -0.008597       0.037602      -0.017541      -0.000570       0.018111              1.882903       1.450119       0.196192      -0.191975       2.063097      -0.541129       2.135492           0.000000
           46              H      14.127934      12.350869      10.588401       0.133654       1.004005 0.73458337E+01  0.71087091E+02                                 1.695982                            1.616259      -1.093692       2.371703                    0.996274       3.525051      10.023182       0.474618       1.333559      -0.696796      -0.012357       0.013267       0.033332       0.037944       0.000140      -0.012575      -0.001847      -0.014074       0.031315      -0.017866       0.001626       0.016240              1.727584       1.461804      -0.206442      -0.261788       1.782044       0.334596       1.938903           0.000000
           47              H       0.817461      12.439269       6.724093       0.129864       1.027006 0.75716609E+01  0.74149591E+02                                 1.748085                            1.660686      -1.215758       2.311698                    0.994649       3.659213      10.615837       0.457903       1.365889      -0.689643       0.011336       0.017098      -0.030776       0.036987      -0.000254      -0.010191      -0.000604      -0.017170       0.013096      -0.015905       0.006356       0.009549              1.776827       1.438343       0.041930      -0.145898       1.762505      -0.422441       2.129632          -0.000000
           48              H       1.048260      10.157083       6.808424       0.104578       1.257703 0.94148783E+01  0.94956348E+02                                 1.853530                            1.744168      -0.769390       2.517871                    0.999559       3.306059       8.969855       0.501191       1.211695      -0.728609       0.016938      -0.021872      -0.042052       0.050336      -0.004983      -0.011952       0.002974      -0.018548       0.035117      -0.020240       0.002498       0.017741              1.884502       1.555854      -0.151154      -0.225556       1.940880       0.414158       2.156772          -0.000000
           49              H       0.348214      16.754677      10.513992       0.098708       1.178790 0.84426486E+01  0.83944945E+02                                 1.830887                            1.685582      -1.196685       2.304401                    0.995445       3.651049      10.261726       0.488133       1.261979      -0.711933       0.014921       0.021459       0.042647       0.050019      -0.004676       0.014625       0.001061      -0.008885       0.042622      -0.019470      -0.001386       0.020857              1.925827       1.477243       0.184974       0.191001       2.125159       0.568345       2.175078           0.000000
           50              H       0.646214      14.461666      10.551196       0.129893       1.021079 0.75565300E+01  0.73743362E+02                                 1.719236                            1.641750      -1.234946       2.301007                    0.994505       3.626637      10.400783       0.469227       1.337589      -0.695341       0.013074      -0.012135       0.032327       0.036922       0.002053       0.012040       0.002885      -0.015171       0.030093      -0.017835       0.001712       0.016123              1.746476       1.513408      -0.220002       0.261611       1.775249      -0.306753       1.950770           0.000000
           51              H      13.837569      14.317338       6.756337       0.124859       1.107138 0.82151508E+01  0.82030515E+02                                 1.825063                            1.718627      -1.325792       2.251618                    0.993309       3.792402      11.075170       0.454954       1.348276      -0.692544      -0.010444      -0.019383      -0.027514       0.035239       0.000072       0.005725       0.001112      -0.018008       0.005625      -0.012267       0.003924       0.008342              1.869494       1.485171       0.054879       0.199060       1.818693       0.434550       2.304617          -0.000000
           52              H      13.570237      16.622977       6.823305       0.101041       1.251551 0.93497087E+01  0.94613219E+02                                 1.873709                            1.756821      -0.803037       2.498589                    0.999160       3.426960       9.468643       0.488950       1.237907      -0.721061      -0.019501       0.023181      -0.040873       0.050875      -0.006271       0.012842      -0.003821      -0.017625       0.028698      -0.020064       0.002081       0.017983              1.916009       1.640420      -0.174289       0.237098       1.921579      -0.361109       2.186026          -0.000000
           53              H       4.860853       7.330058       7.902236       0.115252       1.220898 0.89584377E+01  0.90118545E+02                                 1.853278                            1.722286      -1.210889       2.302957                    0.994983       3.611555      10.105256       0.490360       1.241680      -0.717087      -0.007750       0.036575      -0.013659       0.039804       0.002415      -0.001283      -0.009910      -0.007911      -0.018295      -0.011426      -0.001449       0.012875              1.915691       1.708076      -0.247819      -0.019939       2.558201      -0.247819       1.480796          -0.000000
           54              H       7.053522       6.521822       7.803024       0.104533       1.183728 0.87609045E+01  0.87590930E+02                                 1.808820                            1.698937      -1.046370       2.370567                    0.996603       3.616965      10.070293       0.495860       1.235484      -0.718400       0.024667       0.025151      -0.011579       0.037082       0.002377      -0.005379      -0.009373      -0.003035      -0.042509      -0.018310       0.004266       0.014044              1.855862       2.171264       0.206829      -0.300286       1.763126      -0.210752       1.633195          -0.000000
           55              H       5.845294       3.032692       9.484667       0.115641       1.134421 0.84227713E+01  0.82156616E+02                                 1.671524                            1.601366      -0.941159       2.427787                    0.998518       3.263988       8.551041       0.549998       1.141714      -0.743678       0.004192      -0.034785       0.016885       0.038893       0.001779      -0.004266      -0.012625      -0.004959      -0.035609      -0.018363       0.002884       0.015479              1.676257       1.655864      -0.242222      -0.025492       1.915301      -0.243281       1.457606          -0.000001
           56              H       3.652625       3.842733       9.581399       0.122570       1.107676 0.79451995E+01  0.78209923E+02                                 1.796805                            1.667594      -1.081519       2.373206                    0.996238       3.577889      10.175360       0.474069       1.312524      -0.701359      -0.031321      -0.027045       0.012931       0.043355       0.004932      -0.004460      -0.008892      -0.005817      -0.040395      -0.016848       0.001020       0.015829              1.874969       2.261544       0.373139      -0.378424       1.694093      -0.255469       1.669269          -0.000000
           57              H       7.585181       2.181157       8.633924       0.112053       1.192004 0.88949317E+01  0.88238756E+02                                 1.751312                            1.664290      -0.913291       2.437703                    0.998657       3.351323       8.948460       0.528741       1.167741      -0.737107      -0.025389      -0.027000       0.004992       0.037397       0.004785      -0.000751      -0.001930      -0.008719      -0.055054      -0.018477       0.002703       0.015774              1.769295       2.166369       0.243579      -0.055763       1.748438      -0.003993       1.393080          -0.000001
           58              H       9.747172       1.358487       8.559515       0.113118       1.099900 0.76949504E+01  0.74812089E+02                                 1.750392                            1.609903      -1.182759       2.316092                    0.995291       3.582991       9.981904       0.498787       1.263063      -0.711259       0.004900      -0.038326       0.000891       0.038648       0.001917      -0.004552      -0.000223      -0.007712      -0.035907      -0.013316       0.002946       0.010370              1.827264       1.598767      -0.309471       0.047744       2.564302      -0.032866       1.318722          -0.000000
           59              H      11.183165       5.112819       8.246998       0.122602       1.094360 0.79229535E+01  0.77923988E+02                                 1.779707                            1.663617      -1.110118       2.355833                    0.996511       3.580798      10.174013       0.475413       1.309938      -0.701816       0.032858       0.027984      -0.004674       0.043412       0.005959      -0.004820      -0.003064      -0.010620      -0.048655      -0.017458       0.000666       0.016792              1.841161       2.319583       0.431607       0.005405       1.754238      -0.049269       1.449661          -0.000000
           60              H       9.021165       5.964355       8.428059       0.114559       1.151319 0.85835941E+01  0.84408516E+02                                 1.716261                            1.639219      -0.874422       2.459672                    0.999003       3.286692       8.742096       0.530582       1.173914      -0.736020      -0.001324       0.037368       0.004156       0.037621       0.003580      -0.002256       0.000481      -0.009486      -0.052867      -0.017877       0.003122       0.014755              1.731721       1.700854      -0.222136       0.068178       2.097272      -0.032110       1.397035          -0.000000
           61              H      12.780945       8.544218      12.096423       0.115227       1.133014 0.81532419E+01  0.79764596E+02                                 1.740774                            1.627285      -0.958836       2.420216                    0.998343       3.402284       9.256417       0.514042       1.217946      -0.723676       0.013567       0.037293      -0.011320       0.041267       0.003167      -0.006052       0.000112      -0.030972      -0.011439      -0.016721      -0.001004       0.017725              1.801360       1.555519       0.329286      -0.254642       2.124726      -0.330565       1.723836           0.000000
           62              H      11.480664       8.546022      14.026097       0.116868       1.161660 0.85933990E+01  0.85731487E+02                                 1.815151                            1.706360      -1.025649       2.392184                    0.997224       3.529924       9.903500       0.483196       1.270597      -0.711479      -0.005720       0.035699       0.014253       0.038862       0.001588      -0.009081      -0.000938      -0.025549      -0.012317      -0.017096       0.002031       0.015065              1.871179       1.601578      -0.152017      -0.254495       2.185986       0.409156       1.825974          -0.000000
           63              H      11.124249       4.503034      13.797909       0.115088       1.178414 0.89294406E+01  0.88503178E+02                                 1.727771                            1.661035      -0.931585       2.431981                    0.998580       3.306723       8.772376       0.533343       1.158683      -0.739909      -0.015391      -0.034635       0.009889       0.039170       0.004843      -0.010738       0.002588      -0.025573      -0.008232      -0.019545       0.004472       0.015073              1.730283       1.542154       0.222032      -0.185911       1.956723      -0.206485       1.691971          -0.000001
           64              H      12.357338       4.522879      11.801267       0.122589       1.106858 0.80205681E+01  0.78480488E+02                                 1.744635                            1.638646      -0.989001       2.412421                    0.998088       3.407032       9.400611       0.498601       1.255441      -0.715145       0.005496      -0.037459      -0.022615       0.044100       0.003240      -0.008384       0.004477      -0.028358      -0.016069      -0.018140       0.000318       0.017822              1.802415       1.485892      -0.167425      -0.147487       2.054006       0.448914       1.867347          -0.000000
           65              H       9.590293       8.374632      15.129830       0.111585       1.288790 0.98280578E+01  0.10050460E+03                                 1.888161                            1.782877      -1.006900       2.397282                    0.997502       3.500114       9.659556       0.493835       1.212847      -0.726182      -0.004455       0.029699      -0.022820       0.037718      -0.010238      -0.004474      -0.008610      -0.012834       0.011043      -0.017216       0.003314       0.013901              1.919236       1.610964      -0.074211      -0.153341       2.127871      -0.417499       2.018873          -0.000001
           66              H       8.447770       8.475662      17.163676       0.112956       1.194690 0.86336739E+01  0.85717361E+02                                 1.803639                            1.674158      -1.002096       2.397653                    0.997800       3.488892       9.574908       0.506762       1.217387      -0.723464      -0.021962       0.032947       0.007257       0.040256      -0.012101      -0.001243      -0.003542      -0.017771      -0.013896      -0.013542      -0.004094       0.017636              1.867343       1.741269      -0.440383      -0.275188       2.228984       0.169746       1.631775          -0.000000
           67              H       9.943541       4.862050      18.168197       0.120732       1.113446 0.81726722E+01  0.80644438E+02                                 1.774679                            1.671696      -1.037740       2.390291                    0.997241       3.497006       9.807884       0.484076       1.282277      -0.708734       0.002274      -0.032921       0.026746       0.042478      -0.008689      -0.004359      -0.007678      -0.021152      -0.006172      -0.016110      -0.000537       0.016647              1.817756       1.530033      -0.015597      -0.093515       1.898771      -0.517955       2.024464          -0.000000
           68              H      10.989655       4.705093      16.094667       0.109033       1.221456 0.93224595E+01  0.94088792E+02                                 1.816666                            1.732398      -0.991626       2.399975                    0.997925       3.482398       9.549366       0.502692       1.207248      -0.726983       0.015353      -0.032798      -0.004957       0.036551      -0.009969      -0.006112      -0.007006      -0.021925       0.003319      -0.018860       0.003094       0.015766              1.836011       1.827737      -0.415926      -0.260374       1.977767       0.174386       1.702529           0.000000
           69              H      12.208869       8.219480       5.699729       0.112284       1.246907 0.94598295E+01  0.95546963E+02                                 1.823276                            1.729981      -1.079078       2.361934                    0.997299       3.447225       9.367130       0.511142       1.186399      -0.732281      -0.002825       0.032809       0.024500       0.041045      -0.010743       0.000822       0.009103      -0.014536      -0.004026      -0.014542      -0.002451       0.016993              1.854409       1.545915       0.008431       0.193675       2.080867       0.392930       1.936446           0.000000
           70              H      10.816889       8.212263       3.844465       0.109042       1.102154 0.79106913E+01  0.78425438E+02                                 1.824212                            1.686106      -1.479483       2.167240                    0.991916       3.980475      11.668710       0.458434       1.347680      -0.691055      -0.021835       0.028473      -0.003267       0.036030      -0.008335       0.005540       0.008031      -0.000830       0.013534      -0.015258       0.005284       0.009974              1.906927       1.944129      -0.466259       0.254932       2.148248      -0.129678       1.628405          -0.000000
           71              H      12.358132       4.656382       2.701047       0.112784       1.173470 0.87599543E+01  0.86274513E+02                                 1.710023                            1.633889      -0.938348       2.426925                    0.998522       3.296320       8.673061       0.544191       1.142811      -0.743617       0.004663      -0.030107      -0.023013       0.038181      -0.011869       0.007035       0.007840      -0.015517       0.001157      -0.019433       0.004339       0.015094              1.714950       1.507172      -0.071117       0.133689       1.784850       0.396972       1.852828          -0.000001
           72              H      13.698979       4.611280       4.618319       0.121557       1.115689 0.80310802E+01  0.78694197E+02                                 1.760262                            1.643433      -0.991313       2.412539                    0.998108       3.438491       9.527720       0.495651       1.261134      -0.713564       0.021960      -0.034551       0.008431       0.041799      -0.009037       0.005280       0.004583      -0.018362      -0.008261      -0.015107       0.000527       0.014580              1.822918       1.921128      -0.568601       0.237773       1.970502      -0.168686       1.577124          -0.000001
           73              H      10.562895       8.542414       1.721328       0.118733       1.200914 0.87985278E+01  0.88134501E+02                                 1.839441                            1.713282      -1.083088       2.362688                    0.996858       3.549944       9.919954       0.488755       1.251063      -0.715558       0.012077       0.034744       0.014098       0.039392       0.003634       0.010224      -0.003173      -0.017413      -0.013443      -0.016591       0.004798       0.011793              1.910407       1.596477       0.256789       0.289111       2.221273       0.395291       1.913472          -0.000000
           74              H       9.218421       8.654268      24.626899       0.115168       1.134294 0.81693485E+01  0.79800117E+02                                 1.731962                            1.621373      -0.906145       2.444882                    0.998869       3.354685       9.059917       0.519613       1.206729      -0.726820      -0.006736       0.037283      -0.012994       0.040053       0.000522       0.006294      -0.001273      -0.028152      -0.026156      -0.015577      -0.002920       0.018497              1.793932       1.488057      -0.248048       0.219395       2.172553      -0.357755       1.721186           0.000000
           75              H       9.082581       4.618496      24.465679       0.120533       1.085341 0.78663457E+01  0.76961092E+02                                 1.750234                            1.643885      -1.017385       2.396419                    0.997806       3.489514       9.777116       0.485967       1.288253      -0.707201      -0.010430      -0.037487      -0.021406       0.044410       0.001889       0.008207       0.002395      -0.028560      -0.021834      -0.017337      -0.001072       0.018409              1.812094       1.541661       0.248799       0.178780       2.015947       0.382560       1.878676          -0.000000
           76              H      10.467959       4.495817       1.527865       0.112321       1.174312 0.89291459E+01  0.88837347E+02                                 1.745929                            1.677453      -0.954012       2.419317                    0.998329       3.382420       9.102848       0.520953       1.181740      -0.733474       0.010451      -0.034169       0.009420       0.036953      -0.001748       0.009989       0.002173      -0.026704      -0.008078      -0.018580       0.003602       0.014978              1.753530       1.594370      -0.158884       0.203466       2.016215      -0.233889       1.650004           0.000000
           77              H       0.203267       7.997575      14.264205       0.098646       1.140379 0.81084513E+01  0.79899957E+02                                 1.797640                            1.656850      -1.082006       2.358209                    0.996542       3.635794      10.209625       0.489596       1.269580      -0.710083       0.012889       0.021776      -0.043040       0.049928      -0.004714      -0.012586      -0.001050      -0.008597       0.037602      -0.017541      -0.000570       0.018111              1.882903       1.450119       0.196192      -0.191975       2.063097      -0.541129       2.135492           0.000000
           78              H       0.477902       5.690131      14.214599       0.133654       1.004005 0.73458337E+01  0.71087091E+02                                 1.695982                            1.616259      -1.093692       2.371703                    0.996274       3.525051      10.023182       0.474618       1.333559      -0.696796       0.012357      -0.013267      -0.033332       0.037944       0.000140      -0.012575      -0.001847      -0.014074       0.031315      -0.017866       0.001626       0.016240              1.727584       1.461804      -0.206442      -0.261788       1.782044       0.334596       1.938903           0.000000
           79              H      13.788375       5.601731      18.078907       0.129864       1.027006 0.75716667E+01  0.74149657E+02                                 1.748085                            1.660686      -1.215758       2.311698                    0.994649       3.659214      10.615838       0.457903       1.365888      -0.689644      -0.011336      -0.017098       0.030776       0.036987      -0.000254      -0.010191      -0.000604      -0.017170       0.013096      -0.015905       0.006356       0.009549              1.776827       1.438343       0.041930      -0.145899       1.762506      -0.422441       2.129632          -0.000000
           80              H      13.557576       7.883917      17.994577       0.104578       1.257703 0.94148844E+01  0.94956420E+02                                 1.853530                            1.744169      -0.769390       2.517871                    0.999559       3.306059       8.969854       0.501191       1.211695      -0.728609      -0.016938       0.021872       0.042052       0.050336      -0.004983      -0.011952       0.002974      -0.018548       0.035117      -0.020240       0.002498       0.017741              1.884502       1.555854      -0.151153      -0.225555       1.940879       0.414158       2.156773          -0.000000
           81              H      14.257622       1.286323      14.289008       0.098708       1.178790 0.84426491E+01  0.83944949E+02                                 1.830887                            1.685582      -1.196685       2.304401                    0.995445       3.651049      10.261725       0.488133       1.261979      -0.711933      -0.014921      -0.021459      -0.042647       0.050019      -0.004676       0.014625       0.001061      -0.008885       0.042622      -0.019470      -0.001386       0.020857              1.925827       1.477243       0.184974       0.191001       2.125159       0.568345       2.175078           0.000000
           82              H      13.959622       3.579334      14.251804       0.129893       1.021079 0.75565300E+01  0.73743362E+02                                 1.719236                            1.641750      -1.234946       2.301007                    0.994505       3.626637      10.400783       0.469227       1.337589      -0.695341      -0.013075       0.012135      -0.032327       0.036922       0.002053       0.012040       0.002885      -0.015171       0.030093      -0.017835       0.001712       0.016123              1.746476       1.513408      -0.220002       0.261611       1.775249      -0.306753       1.950770           0.000000
           83              H       0.768267       3.723662      18.046663       0.124859       1.107138 0.82151501E+01  0.82030508E+02                                 1.825063                            1.718627      -1.325792       2.251618                    0.993309       3.792402      11.075171       0.454954       1.348276      -0.692544       0.010444       0.019383       0.027514       0.035239       0.000072       0.005725       0.001112      -0.018008       0.005625      -0.012267       0.003924       0.008342              1.869494       1.485171       0.054879       0.199060       1.818693       0.434550       2.304618          -0.000000
           84              H       1.035599       1.418023      17.979695       0.101041       1.251551 0.93497087E+01  0.94613219E+02                                 1.873709                            1.756821      -0.803037       2.498589                    0.999160       3.426960       9.468643       0.488950       1.237907      -0.721061       0.019501      -0.023181       0.040873       0.050875      -0.006271       0.012842      -0.003821      -0.017625       0.028698      -0.020064       0.002081       0.017983              1.916009       1.640420      -0.174289       0.237098       1.921579      -0.361109       2.186026          -0.000000
           85              H       9.744983      10.710942      16.900764       0.115252       1.220898 0.89584342E+01  0.90118506E+02                                 1.853278                            1.722286      -1.210889       2.302957                    0.994983       3.611554      10.105255       0.490359       1.241680      -0.717087       0.007750      -0.036575       0.013659       0.039804       0.002415      -0.001283      -0.009910      -0.007911      -0.018295      -0.011426      -0.001449       0.012875              1.915691       1.708076      -0.247819      -0.019939       2.558202      -0.247820       1.480796          -0.000000
           86              H       7.552314      11.519178      16.999976       0.104533       1.183728 0.87609055E+01  0.87590945E+02                                 1.808820                            1.698938      -1.046370       2.370567                    0.996603       3.616965      10.070294       0.495860       1.235484      -0.718399      -0.024667      -0.025151       0.011579       0.037082       0.002377      -0.005379      -0.009373      -0.003035      -0.042509      -0.018310       0.004266       0.014044              1.855862       2.171264       0.206829      -0.300286       1.763127      -0.210752       1.633195          -0.000000
           87              H       8.760542      15.008308      15.318333       0.115641       1.134421 0.84227713E+01  0.82156616E+02                                 1.671524                            1.601366      -0.941159       2.427787                    0.998518       3.263988       8.551041       0.549998       1.141714      -0.743678      -0.004192       0.034785      -0.016885       0.038893       0.001779      -0.004266      -0.012625      -0.004959      -0.035609      -0.018363       0.002884       0.015479              1.676257       1.655864      -0.242222      -0.025492       1.915301      -0.243281       1.457606          -0.000001
           88              H      10.953211      14.198267      15.221601       0.122570       1.107676 0.79452021E+01  0.78209955E+02                                 1.796806                            1.667594      -1.081519       2.373206                    0.996238       3.577889      10.175360       0.474069       1.312524      -0.701359       0.031321       0.027045      -0.012931       0.043355       0.004932      -0.004460      -0.008892      -0.005817      -0.040395      -0.016848       0.001020       0.015829              1.874969       2.261544       0.373139      -0.378424       1.694093      -0.255470       1.669270          -0.000000
           89              H       7.020655      15.859843      16.169076       0.112053       1.192004 0.88949299E+01  0.88238738E+02                                 1.751313                            1.664290      -0.913291       2.437703                    0.998657       3.351322       8.948459       0.528740       1.167742      -0.737107       0.025389       0.027000      -0.004992       0.037397       0.004785      -0.000751      -0.001930      -0.008719      -0.055054      -0.018477       0.002703       0.015774              1.769296       2.166369       0.243580      -0.055763       1.748438      -0.003993       1.393080          -0.000001
           90              H       4.858664      16.682513      16.243485       0.113118       1.099900 0.76949510E+01  0.74812094E+02                                 1.750392                            1.609903      -1.182759       2.316092                    0.995291       3.582991       9.981903       0.498787       1.263062      -0.711259      -0.004900       0.038326      -0.000891       0.038648       0.001917      -0.004552      -0.000223      -0.007712      -0.035907      -0.013316       0.002946       0.010370              1.827263       1.598767      -0.309471       0.047744       2.564301      -0.032866       1.318722          -0.000000
           91              H       3.422671      12.928181      16.556003       0.122602       1.094360 0.79229497E+01  0.77923948E+02                                 1.779707                            1.663617      -1.110118       2.355833                    0.996511       3.580797      10.174013       0.475413       1.309939      -0.701816      -0.032858      -0.027984       0.004674       0.043412       0.005959      -0.004820      -0.003064      -0.010620      -0.048655      -0.017458       0.000666       0.016792              1.841161       2.319584       0.431607       0.005405       1.754239      -0.049269       1.449662          -0.000000
           92              H       5.584671      12.076645      16.374941       0.114559       1.151320 0.85836019E+01  0.84408611E+02                                 1.716262                            1.639220      -0.874422       2.459672                    0.999003       3.286692       8.742097       0.530582       1.173914      -0.736020       0.001324      -0.037368      -0.004156       0.037621       0.003580      -0.002256       0.000481      -0.009486      -0.052867      -0.017877       0.003122       0.014755              1.731721       1.700855      -0.222136       0.068178       2.097273      -0.032110       1.397036          -0.000000
           93              H       1.824891       9.496782      12.706577       0.115227       1.133013 0.81532407E+01  0.79764580E+02                                 1.740774                            1.627284      -0.958836       2.420216                    0.998343       3.402284       9.256416       0.514042       1.217946      -0.723676      -0.013567      -0.037293       0.011320       0.041267       0.003167      -0.006052       0.000112      -0.030972      -0.011439      -0.016721      -0.001004       0.017725              1.801360       1.555519       0.329286      -0.254642       2.124725      -0.330565       1.723836           0.000000
           94              H       3.125172       9.494978      10.776903       0.116868       1.161660 0.85933976E+01  0.85731471E+02                                 1.815151                            1.706360      -1.025649       2.392184                    0.997224       3.529924       9.903500       0.483196       1.270597      -0.711479       0.005720      -0.035699      -0.014253       0.038862       0.001588      -0.009081      -0.000938      -0.025549      -0.012317      -0.017096       0.002031       0.015065              1.871179       1.601578      -0.152017      -0.254495       2.185986       0.409156       1.825974          -0.000000
           95              H       3.481587      13.537966      11.005091       0.115088       1.178414 0.89294406E+01  0.88503178E+02                                 1.727771                            1.661035      -0.931585       2.431981                    0.998580       3.306723       8.772376       0.533343       1.158683      -0.739909       0.015391       0.034635      -0.009889       0.039170       0.004843      -0.010738       0.002588      -0.025573      -0.008232      -0.019545       0.004472       0.015073              1.730283       1.542154       0.222032      -0.185911       1.956723      -0.206485       1.691971          -0.000001
           96              H       2.248498      13.518121      13.001733       0.122589       1.106858 0.80205681E+01  0.78480488E+02                                 1.744635                            1.638646      -0.989001       2.412421                    0.998088       3.407032       9.400611       0.498601       1.255441      -0.715145      -0.005496       0.037459       0.022615       0.044100       0.003240      -0.008384       0.004477      -0.028358      -0.016069      -0.018140       0.000318       0.017822              1.802415       1.485892      -0.167425      -0.147487       2.054006       0.448914       1.867347          -0.000000
           97              H       5.015543       9.666368       9.673170       0.111585       1.288790 0.98280631E+01  0.10050466E+03                                 1.888161                            1.782877      -1.006900       2.397282                    0.997502       3.500115       9.659558       0.493835       1.212847      -0.726182       0.004455      -0.029699       0.022820       0.037718      -0.010238      -0.004474      -0.008610      -0.012834       0.011043      -0.017215       0.003314       0.013901              1.919236       1.610964      -0.074211      -0.153341       2.127871      -0.417499       2.018873          -0.000001
           98              H       6.158066       9.565338       7.639324       0.112956       1.194690 0.86336741E+01  0.85717358E+02                                 1.803638                            1.674158      -1.002096       2.397653                    0.997800       3.488892       9.574906       0.506763       1.217386      -0.723464       0.021962      -0.032947      -0.007257       0.040256      -0.012101      -0.001243      -0.003542      -0.017771      -0.013896      -0.013542      -0.004094       0.017636              1.867342       1.741268      -0.440383      -0.275188       2.228984       0.169746       1.631774          -0.000000
           99              H       4.662295      13.178950       6.634803       0.120732       1.113446 0.81726775E+01  0.80644495E+02                                 1.774679                            1.671696      -1.037740       2.390291                    0.997241       3.497007       9.807884       0.484077       1.282276      -0.708735      -0.002274       0.032921      -0.026746       0.042478      -0.008689      -0.004359      -0.007678      -0.021152      -0.006172      -0.016110      -0.000537       0.016647              1.817756       1.530033      -0.015597      -0.093515       1.898771      -0.517955       2.024464          -0.000000
          100              H       3.616181      13.335907       8.708333       0.109033       1.221456 0.93224595E+01  0.94088791E+02                                 1.816666                            1.732398      -0.991626       2.399975                    0.997925       3.482398       9.549366       0.502692       1.207248      -0.726983      -0.015353       0.032798       0.004957       0.036551      -0.009969      -0.006112      -0.007006      -0.021925       0.003319      -0.018860       0.003094       0.015766              1.836011       1.827737      -0.415926      -0.260374       1.977767       0.174386       1.702529           0.000000
          101              H       2.396967       9.821520      19.103271       0.112284       1.246907 0.94598295E+01  0.95546963E+02                                 1.823276                            1.729981      -1.079078       2.361934                    0.997299       3.447225       9.367130       0.511142       1.186399      -0.732281       0.002825      -0.032809      -0.024500       0.041045      -0.010743       0.000822       0.009103      -0.014536      -0.004026      -0.014542      -0.002451       0.016993              1.854409       1.545915       0.008431       0.193675       2.080867       0.392930       1.936446           0.000000
          102              H       3.788947       9.828737      20.958535       0.109042       1.102154 0.79106922E+01  0.78425448E+02                                 1.824212                            1.686106      -1.479483       2.167240                    0.991916       3.980475      11.668709       0.458434       1.347679      -0.691055       0.021835      -0.028473       0.003267       0.036030      -0.008335       0.005540       0.008031      -0.000830       0.013535      -0.015258       0.005284       0.009974              1.906927       1.944129      -0.466259       0.254932       2.148248      -0.129678       1.628405          -0.000000
          103              H       2.247704      13.384618      22.101953       0.112784       1.173470 0.87599530E+01  0.86274492E+02                                 1.710022                            1.633888      -0.938348       2.426925                    0.998522       3.296320       8.673059       0.544191       1.142810      -0.743617      -0.004663       0.030107       0.023013       0.038181      -0.011869       0.007035       0.007840      -0.015517       0.001157      -0.019433       0.004339       0.015094              1.714949       1.507171      -0.071117       0.133689       1.784850       0.396972       1.852827          -0.000001
          104              H       0.906857      13.429720      20.184681       0.121557       1.115689 0.80310768E+01  0.78694159E+02                                 1.760263                            1.643433      -0.991313       2.412539                    0.998108       3.438490       9.527719       0.495651       1.261134      -0.713564      -0.021960       0.034551      -0.008431       0.041799      -0.009037       0.005280       0.004583      -0.018362      -0.008261      -0.015107       0.000527       0.014580              1.822918       1.921128      -0.568601       0.237773       1.970502      -0.168686       1.577124          -0.000001
          105              H       4.042941       9.498587      23.081672       0.118733       1.200914 0.87985214E+01  0.88134425E+02                                 1.839440                            1.713282      -1.083088       2.362687                    0.996858       3.549944       9.919955       0.488755       1.251063      -0.715558      -0.012077      -0.034744      -0.014098       0.039392       0.003634       0.010224      -0.003173      -0.017413      -0.013443      -0.016591       0.004798       0.011793              1.910407       1.596477       0.256789       0.289112       2.221272       0.395291       1.913472          -0.000000
          106              H       5.387415       9.386732       0.176101       0.115168       1.134294 0.81693485E+01  0.79800114E+02                                 1.731962                            1.621373      -0.906145       2.444882                    0.998869       3.354685       9.059916       0.519614       1.206728      -0.726820       0.006736      -0.037283       0.012994       0.040053       0.000522       0.006294      -0.001273      -0.028152      -0.026156      -0.015577      -0.002920       0.018497              1.793932       1.488057      -0.248048       0.219395       2.172552      -0.357755       1.721186           0.000000
          107              H       5.523255      13.422504       0.337321       0.120533       1.085341 0.78663457E+01  0.76961092E+02                                 1.750234                            1.643885      -1.017385       2.396419                    0.997806       3.489514       9.777116       0.485967       1.288253      -0.707201       0.010430       0.037487       0.021406       0.044410       0.001889       0.008207       0.002395      -0.028560      -0.021834      -0.017337      -0.001072       0.018409              1.812094       1.541661       0.248799       0.178780       2.015947       0.382560       1.878676          -0.000000
          108              H       4.137877      13.545183      23.275135       0.112321       1.174311 0.89291425E+01  0.88837311E+02                                 1.745929                            1.677453      -0.954012       2.419317                    0.998329       3.382419       9.102847       0.520953       1.181741      -0.733474      -0.010451       0.034169      -0.009420       0.036953      -0.001748       0.009989       0.002173      -0.026704      -0.008078      -0.018580       0.003602       0.014978              1.753530       1.594370      -0.158884       0.203466       2.016215      -0.233889       1.650004           0.000000
          109              H       7.508349       1.022925       1.862705       0.098646       1.140379 0.81084513E+01  0.79899957E+02                                 1.797640                            1.656850      -1.082006       2.358209                    0.996542       3.635794      10.209625       0.489596       1.269580      -0.710083       0.012889      -0.021776      -0.043040       0.049928       0.004714      -0.012586       0.001050      -0.008597       0.037602      -0.017541      -0.000570       0.018111              1.882903       1.450119      -0.196192      -0.191975       2.063097       0.541129       2.135492           0.000000
          110              H       7.782984       3.330369       1.813099       0.133654       1.004005 0.73458330E+01  0.71087086E+02                                 1.695982                            1.616259      -1.093692       2.371703                    0.996274       3.525051      10.023183       0.474618       1.333559      -0.696796       0.012357       0.013267      -0.033332       0.037944      -0.000140      -0.012575       0.001847      -0.014074       0.031315      -0.017866       0.001626       0.016240              1.727584       1.461804       0.206442      -0.261788       1.782044      -0.334596       1.938903           0.000000
          111              H       6.485457       3.418770       5.677407       0.129864       1.027006 0.75716633E+01  0.74149621E+02                                 1.748085                            1.660687      -1.215758       2.311698                    0.994649       3.659213      10.615838       0.457903       1.365889      -0.689643      -0.011336       0.017098       0.030776       0.036987       0.000254      -0.010191       0.000604      -0.017170       0.013096      -0.015905       0.006356       0.009549              1.776827       1.438343      -0.041930      -0.145898       1.762506       0.422441       2.129632          -0.000000
          112              H       6.254658       1.136583       5.593077       0.104578       1.257703 0.94148851E+01  0.94956431E+02                                 1.853531                            1.744169      -0.769390       2.517871                    0.999559       3.306059       8.969855       0.501191       1.211695      -0.728609      -0.016938      -0.021872       0.042052       0.050336       0.004983      -0.011952      -0.002974      -0.018548       0.035117      -0.020240       0.002498       0.017741              1.884502       1.555854       0.151153      -0.225556       1.940880      -0.414158       2.156773          -0.000000
          113              H       6.954704       7.734177       1.887508       0.098708       1.178790 0.84426445E+01  0.83944899E+02                                 1.830887                            1.685582      -1.196685       2.304401                    0.995445       3.651048      10.261725       0.488133       1.261980      -0.711933      -0.014921       0.021459      -0.042647       0.050019       0.004676       0.014625      -0.001061      -0.008885       0.042622      -0.019470      -0.001386       0.020857              1.925827       1.477243      -0.184974       0.191001       2.125159      -0.568345       2.175078           0.000000
          114              H       6.656704       5.441166       1.850304       0.129893       1.021079 0.75565293E+01  0.73743356E+02                                 1.719236                            1.641750      -1.234946       2.301007                    0.994505       3.626637      10.400784       0.469227       1.337590      -0.695341      -0.013075      -0.012135      -0.032327       0.036922      -0.002053       0.012040      -0.002885      -0.015171       0.030093      -0.017835       0.001712       0.016123              1.746476       1.513408       0.220002       0.261611       1.775249       0.306753       1.950771           0.000000
          115              H       8.073349       5.296838       5.645163       0.124859       1.107138 0.82151501E+01  0.82030508E+02                                 1.825063                            1.718627      -1.325792       2.251618                    0.993309       3.792402      11.075171       0.454954       1.348276      -0.692544       0.010444      -0.019383       0.027514       0.035239      -0.000072       0.005725      -0.001112      -0.018008       0.005625      -0.012267       0.003924       0.008342              1.869494       1.485171      -0.054879       0.199060       1.818693      -0.434550       2.304618          -0.000000
          116              H       8.340681       7.602477       5.578195       0.101041       1.251551 0.93497087E+01  0.94613219E+02                                 1.873709                            1.756821      -0.803037       2.498589                    0.999160       3.426960       9.468643       0.488950       1.237907      -0.721061       0.019501       0.023181       0.040873       0.050875       0.006271       0.012842       0.003821      -0.017625       0.028698      -0.020064       0.002081       0.017983              1.916009       1.640420       0.174289       0.237098       1.921579       0.361109       2.186026          -0.000000
          117              H       2.442065      16.350558       4.499264       0.115252       1.220898 0.89584342E+01  0.90118505E+02                                 1.853278                            1.722286      -1.210889       2.302957                    0.994983       3.611554      10.105255       0.490359       1.241680      -0.717087       0.007750       0.036575       0.013659       0.039804      -0.002415      -0.001283       0.009910      -0.007911      -0.018295      -0.011426      -0.001449       0.012875              1.915691       1.708076       0.247819      -0.019939       2.558202       0.247820       1.480796          -0.000000
          118              H       0.249396      15.542322       4.598476       0.104533       1.183728 0.87609058E+01  0.87590946E+02                                 1.808820                            1.698938      -1.046370       2.370567                    0.996603       3.616965      10.070293       0.495860       1.235484      -0.718400      -0.024667       0.025151       0.011579       0.037082      -0.002377      -0.005379       0.009373      -0.003035      -0.042509      -0.018310       0.004266       0.014044              1.855862       2.171264      -0.206829      -0.300286       1.763126       0.210752       1.633195          -0.000000
          119              H       1.457624      12.053192       2.916833       0.115641       1.134421 0.84227696E+01  0.82156593E+02                                 1.671524                            1.601365      -0.941159       2.427787                    0.998518       3.263988       8.551040       0.549998       1.141714      -0.743678      -0.004192      -0.034785      -0.016885       0.038893      -0.001779      -0.004266       0.012625      -0.004959      -0.035609      -0.018363       0.002884       0.015479              1.676257       1.655863       0.242222      -0.025492       1.915301       0.243281       1.457606          -0.000001
          120              H       3.650293      12.863233       2.820101       0.122570       1.107676 0.79451975E+01  0.78209905E+02                                 1.796806                            1.667595      -1.081519       2.373206                    0.996238       3.577888      10.175360       0.474069       1.312525      -0.701359       0.031321      -0.027045      -0.012931       0.043355      -0.004932      -0.004460       0.008892      -0.005817      -0.040395      -0.016848       0.001020       0.015829              1.874969       2.261545      -0.373139      -0.378424       1.694093       0.255470       1.669270          -0.000000
          121              H      14.325737      11.201657       3.767576       0.112053       1.192005 0.88949335E+01  0.88238780E+02                                 1.751313                            1.664290      -0.913291       2.437703                    0.998657       3.351323       8.948461       0.528740       1.167742      -0.737107       0.025389      -0.027000      -0.004992       0.037397      -0.004785      -0.000751       0.001930      -0.008719      -0.055054      -0.018477       0.002703       0.015774              1.769296       2.166369      -0.243579      -0.055763       1.748438       0.003993       1.393080          -0.000001
          122              H      12.163746      10.378987       3.841985       0.113118       1.099900 0.76949499E+01  0.74812084E+02                                 1.750393                            1.609903      -1.182759       2.316092                    0.995291       3.582991       9.981905       0.498787       1.263063      -0.711259      -0.004900      -0.038326      -0.000891       0.038648      -0.001917      -0.004552       0.000223      -0.007712      -0.035907      -0.013316       0.002946       0.010370              1.827264       1.598767       0.309471       0.047744       2.564302       0.032866       1.318722          -0.000000
          123              H      10.727753      14.133319       4.154503       0.122602       1.094360 0.79229544E+01  0.77923998E+02                                 1.779707                            1.663617      -1.110118       2.355833                    0.996511       3.580798      10.174013       0.475413       1.309938      -0.701816      -0.032858       0.027984       0.004674       0.043412      -0.005959      -0.004820       0.003064      -0.010620      -0.048655      -0.017458       0.000666       0.016792              1.841161       2.319583      -0.431607       0.005405       1.754238       0.049269       1.449661          -0.000000
          124              H      12.889753      14.984855       3.973441       0.114559       1.151320 0.85836014E+01  0.84408602E+02                                 1.716262                            1.639220      -0.874422       2.459672                    0.999003       3.286692       8.742096       0.530582       1.173914      -0.736020       0.001324       0.037368      -0.004156       0.037621      -0.003580      -0.002256      -0.000481      -0.009486      -0.052866      -0.017877       0.003122       0.014755              1.731721       1.700855       0.222136       0.068178       2.097273       0.032110       1.397036          -0.000000
          125              H       9.129973      17.564718       0.305077       0.115227       1.133014 0.81532419E+01  0.79764596E+02                                 1.740774                            1.627285      -0.958836       2.420216                    0.998343       3.402284       9.256417       0.514042       1.217946      -0.723676      -0.013567       0.037293       0.011320       0.041267      -0.003167      -0.006052      -0.000112      -0.030972      -0.011439      -0.016721      -0.001004       0.017725              1.801360       1.555519      -0.329286      -0.254642       2.124726       0.330565       1.723836           0.000000
          126              H      10.428090      17.566522      23.178403       0.116868       1.161660 0.85933976E+01  0.85731471E+02                                 1.815151                            1.706360      -1.025648       2.392184                    0.997224       3.529924       9.903500       0.483196       1.270597      -0.711479       0.005720       0.035699      -0.014253       0.038862      -0.001588      -0.009081       0.000938      -0.025549      -0.012317      -0.017096       0.002031       0.015065              1.871179       1.601578       0.152017      -0.254495       2.185986      -0.409156       1.825974          -0.000000
          127              H      10.784505      13.523534      23.406591       0.115088       1.178414 0.89294413E+01  0.88503189E+02                                 1.727771                            1.661035      -0.931585       2.431981                    0.998580       3.306723       8.772377       0.533343       1.158683      -0.739909       0.015391      -0.034635      -0.009889       0.039170      -0.004843      -0.010738      -0.002588      -0.025573      -0.008232      -0.019545       0.004472       0.015073              1.730283       1.542155      -0.222032      -0.185911       1.956723       0.206485       1.691972          -0.000001
          128              H       9.553580      13.543379       0.600233       0.122589       1.106858 0.80205681E+01  0.78480488E+02                                 1.744635                            1.638646      -0.989001       2.412421                    0.998088       3.407032       9.400611       0.498601       1.255441      -0.715145      -0.005496      -0.037459       0.022615       0.044100      -0.003240      -0.008384      -0.004477      -0.028358      -0.016069      -0.018140       0.000318       0.017822              1.802415       1.485892       0.167425      -0.147487       2.054006      -0.448914       1.867347          -0.000000
          129              H      12.318461      17.395132      22.074670       0.111585       1.288790 0.98280628E+01  0.10050466E+03                                 1.888161                            1.782876      -1.006900       2.397282                    0.997502       3.500115       9.659557       0.493835       1.212847      -0.726182       0.004455       0.029699       0.022820       0.037718       0.010238      -0.004474       0.008610      -0.012834       0.011043      -0.017216       0.003314       0.013901              1.919236       1.610964       0.074211      -0.153341       2.127870       0.417499       2.018873          -0.000001
          130              H      13.460984      17.496162      20.040824       0.112956       1.194690 0.86336729E+01  0.85717341E+02                                 1.803638                            1.674157      -1.002096       2.397653                    0.997800       3.488892       9.574905       0.506763       1.217386      -0.723464       0.021962       0.032947      -0.007257       0.040256       0.012101      -0.001243       0.003542      -0.017771      -0.013896      -0.013542      -0.004094       0.017636              1.867342       1.741268       0.440383      -0.275188       2.228983      -0.169746       1.631774          -0.000000
          131              H      11.965213      13.882549      19.036303       0.120732       1.113446 0.81726789E+01  0.80644516E+02                                 1.774680                            1.671697      -1.037740       2.390291                    0.997241       3.497006       9.807883       0.484076       1.282277      -0.708734      -0.002274      -0.032921      -0.026746       0.042478       0.008689      -0.004359       0.007678      -0.021152      -0.006172      -0.016110      -0.000537       0.016647              1.817756       1.530033       0.015597      -0.093515       1.898772       0.517956       2.024464          -0.000000
          132              H      10.919099      13.725593      21.109833       0.109033       1.221456 0.93224579E+01  0.94088769E+02                                 1.816666                            1.732398      -0.991626       2.399975                    0.997925       3.482398       9.549365       0.502693       1.207247      -0.726983      -0.015353      -0.032798       0.004957       0.036551       0.009969      -0.006112       0.007006      -0.021925       0.003319      -0.018860       0.003094       0.015766              1.836011       1.827736       0.415926      -0.260373       1.977767      -0.174386       1.702529           0.000000
          133              H       9.702049      17.239980       6.701771       0.112284       1.246906 0.94598265E+01  0.95546934E+02                                 1.823277                            1.729982      -1.079078       2.361934                    0.997299       3.447224       9.367130       0.511142       1.186400      -0.732281       0.002825       0.032809      -0.024500       0.041045       0.010743       0.000822      -0.009103      -0.014536      -0.004026      -0.014542      -0.002451       0.016993              1.854410       1.545915      -0.008431       0.193675       2.080868      -0.392930       1.936447           0.000000
          134              H      11.094029      17.232763       8.557035       0.109042       1.102154 0.79106922E+01  0.78425448E+02                                 1.824212                            1.686106      -1.479483       2.167240                    0.991916       3.980475      11.668709       0.458434       1.347679      -0.691055       0.021835       0.028473       0.003267       0.036030       0.008335       0.005540      -0.008031      -0.000830       0.013534      -0.015258       0.005284       0.009974              1.906927       1.944129       0.466259       0.254932       2.148248       0.129678       1.628405          -0.000000
          135              H       9.552786      13.676882       9.700453       0.112784       1.173470 0.87599530E+01  0.86274492E+02                                 1.710022                            1.633888      -0.938348       2.426925                    0.998522       3.296320       8.673059       0.544191       1.142810      -0.743617      -0.004663      -0.030107       0.023013       0.038181       0.011869       0.007035      -0.007840      -0.015517       0.001157      -0.019433       0.004339       0.015094              1.714949       1.507171       0.071117       0.133689       1.784850      -0.396972       1.852827          -0.000001
          136              H       8.211939      13.631780       7.783181       0.121557       1.115689 0.80310805E+01  0.78694197E+02                                 1.760262                            1.643433      -0.991313       2.412539                    0.998108       3.438491       9.527719       0.495651       1.261133      -0.713564      -0.021960      -0.034551      -0.008431       0.041799       0.009037       0.005280      -0.004583      -0.018362      -0.008261      -0.015107       0.000527       0.014580              1.822918       1.921128       0.568601       0.237773       1.970502       0.168686       1.577124          -0.000001
          137              H      11.348023      17.562914      10.680172       0.118733       1.200914 0.87985278E+01  0.88134501E+02                                 1.839441                            1.713282      -1.083088       2.362687                    0.996858       3.549944       9.919954       0.488755       1.251063      -0.715558      -0.012077       0.034744      -0.014098       0.039392      -0.003634       0.010224       0.003173      -0.017413      -0.013443      -0.016591       0.004798       0.011793              1.910407       1.596477      -0.256789       0.289111       2.221273      -0.395291       1.913472          -0.000000
          138              H      12.690333      17.674768      12.577601       0.115168       1.134294 0.81693482E+01  0.79800112E+02                                 1.731962                            1.621373      -0.906145       2.444882                    0.998869       3.354685       9.059916       0.519614       1.206728      -0.726820       0.006736       0.037283       0.012994       0.040053      -0.000522       0.006294       0.001273      -0.028152      -0.026156      -0.015577      -0.002920       0.018497              1.793932       1.488057       0.248048       0.219395       2.172552       0.357755       1.721186           0.000000
          139              H      12.826173      13.638996      12.738821       0.120533       1.085341 0.78663455E+01  0.76961092E+02                                 1.750234                            1.643885      -1.017385       2.396419                    0.997806       3.489514       9.777117       0.485967       1.288253      -0.707201       0.010430      -0.037487       0.021406       0.044410      -0.001889       0.008207      -0.002395      -0.028560      -0.021834      -0.017337      -0.001072       0.018409              1.812095       1.541661      -0.248800       0.178780       2.015948      -0.382560       1.878676          -0.000000
          140              H      11.442959      13.516317      10.873635       0.112321       1.174311 0.89291438E+01  0.88837326E+02                                 1.745929                            1.677453      -0.954012       2.419317                    0.998329       3.382419       9.102847       0.520953       1.181741      -0.733474      -0.010451      -0.034169      -0.009420       0.036953       0.001748       0.009989      -0.002173      -0.026704      -0.008078      -0.018580       0.003602       0.014978              1.753530       1.594370       0.158884       0.203466       2.016215       0.233889       1.650004           0.000000
          141              C       7.313752      16.512927      22.165945       0.102798      26.824950 0.33772791E+03  0.74759633E+04                                 7.909452                            6.208795       0.119186       2.054465                    0.999679      26.018291      73.274747       0.646438       0.428035      -1.053829       0.016630       0.001461      -0.045136       0.048125      -0.015459       0.006022       0.001769       0.066459       0.031950      -0.042150       0.009447       0.032703              9.130041       4.724877       0.585857      -1.200686      13.955376       0.210046       8.709870           0.000001
          142              C       7.136993      15.140007      22.201661      -0.178821      33.718522 0.46492707E+03  0.11131063E+05                                 9.148618                            7.255416       0.014390       1.981433                    0.998488      29.905262      87.159843       0.602536       0.424591      -1.057548       0.007659       0.009821       0.003420       0.012915      -0.002088      -0.004196      -0.005217       0.028128       0.037698      -0.021408       0.006049       0.015359             10.541070       5.431264       1.338938      -1.241376      16.678419       1.056365       9.513526           0.000000
          143              C       7.432174      14.398703      21.057499       0.111168      33.923918 0.41017532E+03  0.94786187E+04                                 9.275546                            6.863851      -0.075345       1.995992                    0.999267      26.183397      73.980455       0.615365       0.430722      -1.058073       0.001429       0.003550      -0.003276       0.005038       0.002325       0.021359      -0.001860       0.010652      -0.015874      -0.021466      -0.002262       0.023728             11.348779       5.484730       2.200958      -1.326045      19.318377       0.107699       9.243229           0.000000
          144              C       7.904111      15.093101      19.922266      -0.174583      33.102354 0.46386889E+03  0.11098291E+05                                 9.013032                            7.240362       0.096872       2.009735                    0.998932      29.768209      86.702933       0.604072       0.423796      -1.058150       0.003081       0.000211       0.009091       0.009601      -0.004852      -0.004020       0.009471       0.022864       0.016153      -0.018309       0.003640       0.014670             10.110429       5.483392       1.348993      -1.399023      15.162946      -0.143466       9.684949          -0.000000
          145              C       8.045804      16.446176      19.983777       0.106283      25.301766 0.31989681E+03  0.69779623E+04                                 7.538362                            6.002115       0.332981       2.131190                    0.999803      25.500677      71.027844       0.664902       0.422309      -1.058582      -0.012113       0.011558       0.048754       0.051549      -0.005358      -0.002035      -0.010830       0.069891       0.024113      -0.041782       0.010380       0.031402              8.453446       4.522977       0.424916      -1.044103      12.653121       0.763770       8.184239          -0.000000
          146              C       7.423314      10.811971      22.142878       0.102927      27.122212 0.34048938E+03  0.75558283E+04                                 7.980512                            6.240858       0.009514       2.019238                    0.999431      26.124004      73.771506       0.643445       0.428960      -1.052790      -0.017925      -0.005070      -0.047579       0.051096      -0.019666      -0.004124       0.002224       0.071610       0.038527      -0.047293       0.011944       0.035349              9.275354       4.891522       0.859415       1.226023      14.138517      -0.477197       8.796022           0.000001
          147              C       7.600068      12.177675      22.175122      -0.176972      33.761301 0.46291297E+03  0.11077537E+05                                 9.157035                            7.238648      -0.012798       1.971742                    0.998802      29.952282      87.449069       0.602997       0.424470      -1.056982      -0.007833      -0.007352      -0.000602       0.010759      -0.005028       0.004015       0.004495       0.030576       0.029673      -0.021858       0.007709       0.014150             10.595645       5.589082       1.561463       1.175420      16.668686      -1.396733       9.529168           0.000000
          148              C       7.262721      12.930165      21.060227       0.113334      33.790267 0.40257586E+03  0.92645053E+04                                 9.249470                            6.797335      -0.088045       1.993319                    0.999255      26.080777      73.664865       0.618402       0.430389      -1.057719      -0.006604      -0.002618       0.001053       0.007182      -0.002040      -0.020639       0.001769       0.012288      -0.017339      -0.020305      -0.003517       0.023822             11.349466       5.526313       2.285738       1.390359      19.115885      -0.189207       9.406201           0.000000
          149              C       6.764686      12.260664      19.942604      -0.174995      33.835515 0.46673559E+03  0.11195236E+05                                 9.173206                            7.275322       0.046931       1.992735                    0.998689      29.954933      87.642170       0.600453       0.425270      -1.056179      -0.006421      -0.004113       0.010418       0.012911      -0.012137      -0.002469      -0.012552       0.025609      -0.018823      -0.023664       0.002642       0.021022             10.383798       5.622599       1.664692       1.609502      15.088712       0.144148      10.440083          -0.000000
          150              C       6.614219      10.884135      19.987746       0.099862      26.322962 0.33589989E+03  0.74237797E+04                                 7.773599                            6.176242       0.230600       2.094256                    0.999607      25.921558      72.892271       0.650760       0.425863      -1.055402       0.015758      -0.011025       0.046768       0.050568      -0.004842      -0.003788       0.016031       0.059837       0.021508      -0.039233       0.011011       0.028221              8.797119       4.925492       0.712778       1.143596      12.863356      -1.019610       8.602510          -0.000000
          151              C       9.950577       2.839653      21.244514       0.598953      24.848271 0.25364529E+03  0.52701687E+04                                 7.873296                            5.649328      -0.075568       2.029843                    0.999496      22.402809      62.795585       0.624756       0.471844      -1.020018      -0.057490      -0.025135       0.001448       0.062761      -0.021478       0.025254      -0.040327      -0.053735       0.278199      -0.081532      -0.029314       0.110846              9.780272      14.702013       1.809349      -1.485274       9.738309       1.035830       4.900495           0.000000
          152              C      11.348571       3.357430      21.145302      -0.030246      37.793947 0.43782159E+03  0.10229416E+05                                 9.748293                            6.927351       0.018735       2.011842                    0.999321      27.193228      75.930401       0.637799       0.411025      -1.076222       0.041749       0.018853      -0.007182       0.046368      -0.004293       0.001641      -0.000295      -0.005920       0.001347      -0.005724       0.000506       0.005218             12.378432      20.672336       2.862137      -2.351266      10.410649       1.389048       6.052310          -0.000000
          153              C      12.360951       2.565430      20.618982      -0.098919      35.732664 0.43427480E+03  0.10223664E+05                                 9.467040                            6.970363       0.030975       1.979820                    0.999685      29.435723      85.133289       0.620136       0.419544      -1.060482       0.011864       0.023203       0.007206       0.027038       0.000483       0.013390       0.007196      -0.040416       0.011931      -0.027956       0.005890       0.022066             11.427679      17.737285       2.203158      -2.513800      10.631503       1.242240       5.914249          -0.000000
          154              C      13.668373       3.052537      20.553254      -0.163902      37.056178 0.46888726E+03  0.11254705E+05                                 9.712749                            7.247958       0.057945       1.976833                    0.999687      30.561496      89.316288       0.607360       0.420140      -1.059867      -0.024011      -0.004614       0.017709       0.030190      -0.029533      -0.005198       0.012742       0.008277      -0.041313      -0.026615      -0.012954       0.039569             11.733025      17.798347       4.409738      -1.634291      11.086710       1.362536       6.314019          -0.000000
          155              C      13.976563       4.343912      20.995243       0.065845      39.599003 0.43304478E+03  0.10124668E+05                                10.216213                            6.972716      -0.116878       1.963874                    0.999317      27.098806      76.542761       0.622237       0.421020      -1.066124      -0.009245      -0.004563       0.013893       0.017301       0.006818       0.006088      -0.005836       0.015587      -0.064850      -0.024250       0.002758       0.021493             13.739105      23.921242       5.017141      -1.963612      10.750909       1.333774       6.545165          -0.000000
          156              C      12.952494       5.120036      21.550583      -0.152280      35.522282 0.44246981E+03  0.10434105E+05                                 9.368241                            6.986146       0.156871       2.014058                    0.999699      29.699939      85.133060       0.627931       0.413640      -1.067436      -0.017975      -0.015918       0.005052       0.024536       0.002311       0.007464       0.017502      -0.047422      -0.041499      -0.024965      -0.012128       0.037093             11.311949      19.289071       2.089624      -2.567859       8.360664       1.231723       6.286111          -0.000002
          157              C      11.645072       4.634733      21.615815      -0.079772      34.412506 0.43724528E+03  0.10312311E+05                                 9.284325                            7.030487      -0.016167       1.971457                    0.999596      29.138879      84.382332       0.612630       0.423913      -1.057620       0.018727      -0.008445      -0.014464       0.025124      -0.024976       0.000776      -0.000454      -0.007288       0.002188      -0.025609       0.000702       0.024906             11.020410      17.398478       2.419868      -1.793303       9.455021       1.579571       6.207729          -0.000001
          158              C       0.766557       4.860245      20.905209       0.063886      39.185728 0.43221639E+03  0.10101966E+05                                10.160329                            6.972788      -0.115528       1.964691                    0.999381      27.078123      76.508881       0.621239       0.421835      -1.065450       0.010651       0.002562       0.012382       0.016533       0.014198      -0.006146       0.009038       0.020245      -0.037832      -0.022766      -0.001030       0.023795             13.643232      24.033646       4.875002      -0.229533      11.359573       0.201509       5.536478          -0.000001
          159              C       1.010505       6.234970      20.965976      -0.153847      35.215698 0.44215707E+03  0.10447926E+05                                 9.353892                            7.016161       0.116008       2.001103                    0.999733      29.908777      86.439858       0.620867       0.417497      -1.062614       0.026046      -0.000657       0.011573       0.028509      -0.030456      -0.009150      -0.000000      -0.003179      -0.052602      -0.026808      -0.013155       0.039963             11.198782      17.235567       4.376283       0.344056      11.324162       0.298504       5.036617          -0.000001
          160              C       2.294552       6.723881      20.926539      -0.099111      35.393834 0.42788253E+03  0.10033428E+05                                 9.408102                            6.926134       0.051912       1.988085                    0.999718      29.251483      84.365338       0.621288       0.420425      -1.060187      -0.010853      -0.026280       0.002362       0.028531       0.000270      -0.004528       0.001107      -0.052348       0.009771      -0.028452       0.003849       0.024603             11.275548      17.550522       2.509388       0.530716      11.459190       0.298719       4.816930          -0.000000
          161              C       3.375552       5.863325      20.837992      -0.025301      37.049319 0.42898136E+03  0.99703424E+04                                 9.607437                            6.851870       0.013305       2.011862                    0.999224      27.000984      75.157708       0.642131       0.410403      -1.076796      -0.042085      -0.017134       0.003837       0.045601      -0.002433      -0.006723       0.003030      -0.007312       0.020047      -0.009877      -0.000892       0.010769             12.136736      20.227953       3.002483       0.704547      11.276071       0.485612       4.906185          -0.000000
          162              C       3.144752       4.503034      20.756391      -0.081820      34.061374 0.43174678E+03  0.10155869E+05                                 9.233885                            6.993763      -0.001552       1.976622                    0.999606      29.055240      84.175669       0.612906       0.424839      -1.056481      -0.023013       0.011236       0.009984       0.027487      -0.022889      -0.003992      -0.004532      -0.005170       0.033626      -0.029522       0.011998       0.017524             11.006567      17.527207       2.539382       0.695022      10.388335       0.543729       5.104160          -0.000000
          163              C       1.856320       3.996082      20.830552      -0.153769      34.736565 0.43760197E+03  0.10298042E+05                                 9.237172                            6.949080       0.225657       2.038406                    0.999811      29.602986      84.962295       0.628961       0.413815      -1.066574       0.021559       0.013676       0.016481       0.030388       0.002744      -0.001205       0.002334      -0.056508      -0.042121      -0.021599      -0.013913       0.035512             11.145678      19.203451       2.000932       0.552792       9.049184       0.325952       5.184397          -0.000001
          164              C       4.780844       6.379298      20.804260       0.600957      25.364686 0.25301428E+03  0.52489443E+04                                 7.957933                            5.628746      -0.071264       2.032618                    0.999524      22.298985      62.268527       0.628738       0.469580      -1.022187       0.055870       0.028246      -0.002634       0.062660      -0.019491       0.018243      -0.047938      -0.059458       0.273479      -0.081233      -0.031341       0.112575              9.945857      14.671950       1.946532      -0.091638      10.480522       1.442771       4.685098           0.000000
          165              C       6.219546       2.477029      22.931366       0.604238      25.224411 0.25287880E+03  0.52486804E+04                                 7.937480                            5.636885      -0.074681       2.031450                    0.999449      22.314957      62.454448       0.626284       0.471191      -1.020679       0.041493      -0.005649      -0.051141       0.066099       0.057005       0.067988       0.039293       0.018144      -0.116528      -0.081226      -0.034763       0.115988              9.849321       7.725405      -1.667654      -4.040545       9.026450      -1.601565      12.796108           0.000001
          166              C       5.379478       2.496874      24.170524      -0.031480      37.570065 0.44438383E+03  0.10428346E+05                                 9.725065                            6.992786       0.024722       2.011200                    0.999358      27.364006      76.741081       0.632522       0.412642      -1.074453      -0.036140      -0.000723       0.035242       0.050484      -0.008476       0.008291      -0.011461       0.012703      -0.003640      -0.015263      -0.004144       0.019407             12.224308       9.017760      -0.280702      -6.778261      10.322039      -1.155994      17.333123           0.000000
          167              C       5.128866       1.291736       0.033732      -0.107485      34.424294 0.43641145E+03  0.10285812E+05                                 9.238028                            6.998673       0.061286       1.986876                    0.999692      29.546318      85.481615       0.617443       0.420888      -1.059713      -0.010681       0.015124       0.013071       0.022664      -0.013013       0.010957       0.005611      -0.031333      -0.049456      -0.026734      -0.001933       0.028667             10.984714       8.094373      -0.186340      -5.345790      10.112301      -1.262949      14.747467           0.000000
          168              C       4.369149       1.295344       1.186576      -0.149526      34.740481 0.45809050E+03  0.10949414E+05                                 9.356230                            7.205493       0.015158       1.972961                    0.999332      30.218896      88.596920       0.602919       0.425018      -1.055102       0.008668       0.007340      -0.019856       0.022875       0.003599       0.003843      -0.018073      -0.033814      -0.046102      -0.023953      -0.007696       0.031649             11.050821       8.922599      -0.767522      -5.803335       9.814535       0.044306      14.415330          -0.000000
          169              C       3.876813       2.496874       1.720584       0.071247      37.616689 0.43540826E+03  0.10210577E+05                                 9.928386                            7.037465      -0.184880       1.946395                    0.999310      27.122277      77.137827       0.612330       0.426547      -1.060906      -0.000853      -0.003475      -0.009538       0.010187       0.008315      -0.011131       0.006912       0.004467       0.039792      -0.019910       0.000984       0.018925             12.891843      10.460304       0.027459      -8.115319       9.913959      -1.183207      18.301266          -0.000000
          170              C       4.145659       3.694797       1.047431      -0.155570      34.198050 0.45245836E+03  0.10749764E+05                                 9.166779                            7.102741       0.141785       2.008145                    0.999682      30.064434      87.039231       0.616568       0.418124      -1.062543       0.001182      -0.008116      -0.028056       0.029230      -0.017949      -0.005898       0.012192      -0.044849      -0.023473      -0.024978      -0.011728       0.036706             10.710496       8.251973       0.520154      -5.332027       9.363087      -1.931687      14.516427          -0.000001
          171              C       4.887146       3.685776      24.666584      -0.095672      33.093088 0.43657876E+03  0.10292046E+05                                 9.014643                            7.017902       0.072391       1.996275                    0.999712      29.286217      84.773633       0.614163       0.423042      -1.058227      -0.020951      -0.017988       0.007257       0.028551       0.006969       0.005746      -0.017248      -0.026778      -0.047233      -0.025686      -0.002949       0.028636             10.447142       7.912854      -0.318436      -4.907958       9.383024      -0.674591      14.045547          -0.000001
          172              C       3.124389       2.471617       3.008108       0.073441      37.579803 0.42528790E+03  0.99133587E+04                                 9.911120                            6.946230      -0.137075       1.963259                    0.999385      26.920989      76.299302       0.617621       0.425448      -1.061743      -0.003016       0.000290       0.007709       0.008283      -0.013248      -0.017329      -0.008049      -0.013536       0.036601      -0.029619       0.008478       0.021140             12.893294      11.186317       1.865064      -8.036668       9.187543       0.429218      18.306020          -0.000000
          173              C       2.353057       1.369312       3.340716      -0.146818      35.320644 0.44275857E+03  0.10489541E+05                                 9.427467                            7.054497       0.045707       1.981661                    0.999599      30.043008      87.590166       0.613367       0.421499      -1.057673      -0.004890       0.005721       0.026288       0.027344      -0.003928       0.008252       0.026026      -0.020620       0.000765      -0.026265      -0.005571       0.031836             11.255092       9.934408       2.420747      -6.086172       9.526658      -0.364980      14.304209          -0.000001
          174              C       1.675140       1.304364       4.552343      -0.100366      34.931980 0.42792735E+03  0.10037446E+05                                 9.328808                            6.924719       0.023610       1.977007                    0.999682      29.361478      84.769704       0.621423       0.420209      -1.060037       0.015042       0.017002      -0.010875       0.025172       0.008951       0.007578      -0.012681      -0.008575      -0.065780      -0.028669       0.006532       0.022137             11.097696       8.695950       1.315605      -5.398432       9.940277       1.531830      14.656862          -0.000000
          175              C       1.777318       2.350742       5.446491      -0.026688      37.798606 0.43260523E+03  0.10079073E+05                                 9.759331                            6.886395       0.011801       2.011108                    0.999287      27.085848      75.567457       0.639520       0.411077      -1.075998       0.017536       0.008586      -0.043671       0.047838      -0.003481       0.004658       0.000774       0.005619      -0.017774      -0.008020      -0.000507       0.008526             12.425237      10.058040       1.548978      -7.088689       9.664237       1.172179      17.553434          -0.000000
          176              C       2.551569       3.453047       5.136701      -0.086626      33.717237 0.42753245E+03  0.10030060E+05                                 9.137446                            6.941083       0.033033       1.986081                    0.999611      29.079857      84.079196       0.617810       0.422587      -1.058101      -0.006290      -0.013209      -0.020226       0.024963      -0.009266       0.013606       0.015350      -0.028130      -0.036650      -0.030112       0.003380       0.026732             10.783613       9.673039       1.611795      -5.739134       8.485309       0.751092      14.192490          -0.000001
          177              C       3.194428       3.534232       3.916146      -0.158711      34.598209 0.44939906E+03  0.10663896E+05                                 9.224376                            7.059853       0.132876       2.004517                    0.999754      30.078720      87.157852       0.620629       0.415901      -1.063469      -0.023205      -0.004004       0.016806       0.028930       0.022656      -0.001637      -0.006084      -0.041618      -0.050743      -0.022487      -0.017415       0.039902             10.857725       9.214936       0.995545      -5.681015       8.394599       1.520420      14.963641          -0.000000
          178              C       1.113998       2.242496       6.788085       0.606316      25.131350 0.25562153E+03  0.53224313E+04                                 7.958010                            5.686774      -0.122413       2.016160                    0.999459      22.392583      62.867233       0.620051       0.474423      -1.018459      -0.032355      -0.007166       0.055636       0.064758      -0.059995       0.059635      -0.025384       0.038601      -0.163381      -0.082183      -0.031924       0.114108              9.891002       7.851238       1.754499      -4.473565       8.633274       0.874268      13.188494           0.000000
          179              C       6.674202       2.558214      18.962886       0.606250      24.993022 0.24987095E+03  0.51768810E+04                                 7.923583                            5.622024      -0.089397       2.026578                    0.999554      22.352101      62.743916       0.623236       0.474352      -1.017770       0.033870      -0.006228       0.049736       0.060495      -0.023769      -0.089492       0.015489       0.071051      -0.058754      -0.082345      -0.031477       0.113822              9.911603       8.518192       1.276623       5.255778       9.553339      -0.172143      11.663279           0.000000
          180              C       5.806592       2.587079      17.752499      -0.030868      38.773951 0.44009145E+03  0.10291294E+05                                 9.928804                            6.940634       0.019825       2.011236                    0.999326      27.218740      75.926822       0.638105       0.410475      -1.077049      -0.027370       0.003686      -0.034979       0.044567      -0.002429      -0.001871       0.003116      -0.015512      -0.015822      -0.007093      -0.004352       0.011445             12.846920      12.220375       2.476553       8.212102       9.412855      -0.088995      16.907531          -0.000000
          181              C       4.934517       1.533485      17.496780      -0.101915      35.185728 0.42572007E+03  0.99689133E+04                                 9.343666                            6.875475       0.072941       1.990101                    0.999655      29.365258      84.602459       0.628159       0.416402      -1.062863      -0.001176       0.017377      -0.021225       0.027456      -0.004281      -0.017930      -0.017289      -0.028565      -0.000111      -0.030658       0.003591       0.027067             11.385983      11.343820       2.558869       6.818249       9.328781       0.483880      13.485347           0.000000
          182              C       4.115105       1.528073      16.385606      -0.158301      38.099028 0.47770587E+03  0.11552637E+05                                 9.999278                            7.394365      -0.103312       1.933411                    0.998904      30.640054      90.718685       0.590083       0.429213      -1.051235       0.025088       0.007442       0.012432       0.028971       0.014189      -0.006706       0.010041      -0.021412      -0.022112      -0.022030      -0.000754       0.022784             12.161592      11.482568       1.669581       6.723386       9.913885      -1.397855      15.088324          -0.000000
          183              C       4.173617       2.574451      15.469135       0.073099      37.632311 0.42020649E+03  0.97650904E+04                                 9.896822                            6.889761      -0.128861       1.965527                    0.999299      26.861309      76.003187       0.622180       0.423620      -1.062934       0.011814      -0.001991       0.004355       0.012748      -0.011288       0.020617       0.005176      -0.007349       0.019509      -0.027271       0.005468       0.021803             12.944825      12.528937       2.260846       8.343511       9.094185      -0.542658      17.211352          -0.000000
          184              C       5.020859       3.640674      15.716173      -0.154874      35.343452 0.44030215E+03  0.10384387E+05                                 9.348435                            6.986626       0.102110       1.995793                    0.999701      29.862073      85.985401       0.624684       0.415734      -1.064638       0.014227      -0.005545       0.020304       0.025405       0.003888      -0.001802      -0.025760      -0.045415       0.011537      -0.024971      -0.014736       0.039707             11.135551      11.416602       2.966290       6.396845       8.517961       0.371183      13.472091          -0.000002
          185              C       5.830043       3.664127      16.853887      -0.087204      34.102412 0.43564371E+03  0.10256713E+05                                 9.196600                            7.001263       0.028945       1.982043                    0.999671      29.208653      84.285194       0.616562       0.421942      -1.059720      -0.022385      -0.014826      -0.005209       0.027350       0.014441      -0.005427       0.010795      -0.026575      -0.040311      -0.023119      -0.004739       0.027858             10.797340      10.175135       2.293285       5.609970       8.640313      -0.586273      13.576573          -0.000001
          186              C       3.330842       2.514915      14.239402       0.075176      37.366639 0.42875571E+03  0.10020069E+05                                 9.897979                            6.989792      -0.184028       1.948818                    0.999315      26.981200      76.707967       0.613332       0.427317      -1.059992      -0.000705       0.000846      -0.008300       0.008373       0.012806       0.006704      -0.008809       0.013834       0.028619      -0.023044       0.009426       0.013617             12.939994      11.323310       0.030205       8.572118       9.982477      -0.257370      17.514195          -0.000000
          187              C       2.958385       1.279107      13.709114      -0.144496      34.965205 0.45258994E+03  0.10790304E+05                                 9.427671                            7.183273      -0.026044       1.963535                    0.998980      30.074015      88.192540       0.600906       0.427534      -1.053060      -0.012165       0.003285      -0.021052       0.024535      -0.008797      -0.004418      -0.015250      -0.027525      -0.018038      -0.020555      -0.004859       0.025414             11.271009       9.135702       0.504022       6.021854      10.292090       0.495226      14.385234          -0.000001
          188              C       2.152121       1.214159      12.581570      -0.101812      33.749097 0.42375954E+03  0.99144217E+04                                 9.105454                            6.884719       0.062303       1.989266                    0.999708      29.283889      84.411087       0.624128       0.419454      -1.060619       0.020136       0.015919       0.011934       0.028307       0.010333      -0.014294       0.007798      -0.028071      -0.043457      -0.028586       0.003644       0.024942             10.876303       8.449642      -0.224129       5.630022       9.998293      -0.585953      14.180974          -0.000000
          189              C       1.690562       2.354351      11.974392      -0.037592      37.956257 0.44711057E+03  0.10509954E+05                                 9.795890                            7.017717       0.043970       2.018244                    0.999443      27.376231      76.877095       0.630830       0.413055      -1.074024       0.037918       0.005382       0.031116       0.049345      -0.001861      -0.008811       0.004663      -0.000237      -0.007713      -0.010273      -0.000216       0.010489             12.448078       9.714355       0.046308       7.283544      10.429923      -0.279733      17.199958          -0.000000
          190              C       2.079090       3.604592      12.484590      -0.099852      33.891543 0.45234667E+03  0.10764348E+05                                 9.185455                            7.160207       0.021987       1.978064                    0.999681      29.576291      86.161817       0.605590       0.425022      -1.056445       0.020691      -0.021010       0.002082       0.029561      -0.009061      -0.008502      -0.017167      -0.028560      -0.036517      -0.026729      -0.001745       0.028474             10.740296       8.311902       0.120828       5.096291       9.628132       0.013319      14.280855          -0.000000
          191              C       2.895580       3.674952      13.597749      -0.158862      34.163278 0.45286690E+03  0.10774142E+05                                 9.177569                            7.116121       0.101888       1.995695                    0.999713      30.168780      87.726072       0.613969       0.419322      -1.060576      -0.000818      -0.011006      -0.023253       0.025739       0.013801       0.000890       0.012490      -0.040868      -0.033079      -0.020373      -0.013152       0.033525             10.751341       9.005391      -0.824812       5.741763       9.288058      -1.289966      13.960574          -0.000000
          192              C       0.774743       2.293011      10.798978       0.603758      24.961420 0.24929037E+03  0.51562214E+04                                 7.868399                            5.587762      -0.043147       2.039513                    0.999373      22.299057      62.320216       0.630490       0.469679      -1.021406      -0.032274      -0.007938      -0.053572       0.063044       0.026734      -0.087356      -0.017542       0.064412      -0.044434      -0.079156      -0.032227       0.111384              9.807316       7.468027      -0.341818       4.695475       9.979726       0.701648      11.974195           0.000000
          193              C       0.010834      10.548573       9.764445       0.102798      26.824949 0.33772789E+03  0.74759627E+04                                 7.909452                            6.208795       0.119186       2.054465                    0.999679      26.018290      73.274744       0.646438       0.428035      -1.053829       0.016630      -0.001461      -0.045136       0.048125       0.015459       0.006022      -0.001769       0.066459       0.031950      -0.042150       0.009447       0.032703              9.130041       4.724877      -0.585857      -1.200686      13.955376      -0.210046       8.709869           0.000001
          194              C      14.442075      11.921493       9.800161      -0.178821      33.718520 0.46492705E+03  0.11131063E+05                                 9.148618                            7.255416       0.014390       1.981433                    0.998488      29.905261      87.159841       0.602536       0.424591      -1.057548       0.007659      -0.009821       0.003420       0.012915       0.002088      -0.004196       0.005217       0.028128       0.037698      -0.021408       0.006049       0.015359             10.541070       5.431264      -1.338938      -1.241376      16.678419      -1.056365       9.513526           0.000000
          195              C       0.129256      12.662797       8.655999       0.111168      33.923918 0.41017531E+03  0.94786186E+04                                 9.275546                            6.863851      -0.075345       1.995992                    0.999267      26.183397      73.980454       0.615365       0.430722      -1.058073       0.001429      -0.003550      -0.003276       0.005038      -0.002325       0.021359       0.001860       0.010652      -0.015874      -0.021466      -0.002262       0.023728             11.348778       5.484730      -2.200958      -1.326045      19.318377      -0.107699       9.243228           0.000000
          196              C       0.601193      11.968399       7.520766      -0.174583      33.102356 0.46386891E+03  0.11098292E+05                                 9.013033                            7.240363       0.096872       2.009735                    0.998932      29.768209      86.702935       0.604072       0.423796      -1.058150       0.003081      -0.000211       0.009091       0.009601       0.004852      -0.004020      -0.009471       0.022864       0.016153      -0.018309       0.003640       0.014670             10.110430       5.483392      -1.348993      -1.399022      15.162948       0.143466       9.684950          -0.000000
          197              C       0.742886      10.615324       7.582277       0.106283      25.301752 0.31989658E+03  0.69779563E+04                                 7.538360                            6.002113       0.332981       2.131190                    0.999803      25.500677      71.027846       0.664902       0.422309      -1.058582      -0.012113      -0.011558       0.048754       0.051549       0.005358      -0.002035       0.010830       0.069891       0.024113      -0.041782       0.010380       0.031402              8.453443       4.522976      -0.424917      -1.044103      12.653118      -0.763769       8.184235           0.000000
          198              C       0.120396      16.249529       9.741378       0.102927      27.122211 0.34048936E+03  0.75558279E+04                                 7.980512                            6.240858       0.009514       2.019238                    0.999431      26.124003      73.771505       0.643445       0.428960      -1.052790      -0.017925       0.005070      -0.047579       0.051096       0.019666      -0.004124      -0.002224       0.071610       0.038527      -0.047293       0.011944       0.035349              9.275354       4.891523      -0.859415       1.226023      14.138518       0.477197       8.796023           0.000001
          199              C       0.297150      14.883825       9.773622      -0.176972      33.761302 0.46291298E+03  0.11077537E+05                                 9.157035                            7.238648      -0.012798       1.971742                    0.998802      29.952282      87.449070       0.602997       0.424470      -1.056982      -0.007833       0.007352      -0.000602       0.010759       0.005028       0.004015      -0.004495       0.030576       0.029673      -0.021858       0.007709       0.014150             10.595646       5.589082      -1.561463       1.175420      16.668687       1.396733       9.529168           0.000000
          200              C      14.567803      14.131335       8.658727       0.113334      33.790268 0.40257586E+03  0.92645053E+04                                 9.249470                            6.797335      -0.088045       1.993319                    0.999255      26.080777      73.664865       0.618402       0.430389      -1.057719      -0.006604       0.002618       0.001053       0.007182       0.002040      -0.020639      -0.001769       0.012288      -0.017339      -0.020305      -0.003517       0.023822             11.349466       5.526313      -2.285738       1.390359      19.115885       0.189207       9.406201           0.000000
          201              C      14.069768      14.800836       7.541104      -0.174995      33.835515 0.46673559E+03  0.11195236E+05                                 9.173206                            7.275321       0.046931       1.992735                    0.998689      29.954933      87.642168       0.600453       0.425270      -1.056179      -0.006421       0.004113       0.010418       0.012911       0.012137      -0.002469       0.012553       0.025609      -0.018823      -0.023664       0.002642       0.021022             10.383798       5.622599      -1.664692       1.609502      15.088712      -0.144149      10.440082          -0.000000
          202              C      13.919301      16.177365       7.586246       0.099862      26.322962 0.33589989E+03  0.74237797E+04                                 7.773599                            6.176242       0.230600       2.094256                    0.999607      25.921558      72.892270       0.650760       0.425863      -1.055402       0.015758       0.011025       0.046768       0.050568       0.004842      -0.003788      -0.016031       0.059837       0.021508      -0.039233       0.011011       0.028221              8.797119       4.925492      -0.712778       1.143596      12.863356       1.019610       8.602510          -0.000000
          203              C       2.647659       6.180847       8.843014       0.598953      24.848271 0.25364528E+03  0.52701687E+04                                 7.873296                            5.649328      -0.075568       2.029843                    0.999496      22.402809      62.795585       0.624756       0.471844      -1.020018      -0.057490       0.025135       0.001448       0.062761       0.021478       0.025254       0.040327      -0.053735       0.278199      -0.081532      -0.029314       0.110846              9.780272      14.702012      -1.809349      -1.485274       9.738309      -1.035830       4.900495           0.000000
          204              C       4.045653       5.663070       8.743802      -0.030246      37.793946 0.43782159E+03  0.10229416E+05                                 9.748292                            6.927351       0.018735       2.011842                    0.999321      27.193228      75.930401       0.637799       0.411025      -1.076222       0.041749      -0.018853      -0.007182       0.046368       0.004293       0.001641       0.000295      -0.005920       0.001347      -0.005724       0.000506       0.005218             12.378431      20.672335      -2.862136      -2.351266      10.410649      -1.389048       6.052310          -0.000000
          205              C       5.058033       6.455070       8.217482      -0.098919      35.732660 0.43427476E+03  0.10223662E+05                                 9.467040                            6.970364       0.030976       1.979820                    0.999685      29.435722      85.133289       0.620136       0.419544      -1.060482       0.011864      -0.023203       0.007206       0.027038      -0.000483       0.013390      -0.007196      -0.040416       0.011931      -0.027956       0.005890       0.022066             11.427678      17.737284      -2.203157      -2.513800      10.631502      -1.242240       5.914249          -0.000000
          206              C       6.365455       5.967963       8.151754      -0.163902      37.056191 0.46888751E+03  0.11254712E+05                                 9.712751                            7.247960       0.057945       1.976833                    0.999687      30.561496      89.316290       0.607360       0.420140      -1.059867      -0.024011       0.004614       0.017709       0.030190       0.029533      -0.005198      -0.012742       0.008277      -0.041313      -0.026615      -0.012954       0.039569             11.733028      17.798348      -4.409738      -1.634290      11.086715      -1.362537       6.314021          -0.000000
          207              C       6.673645       4.676588       8.593743       0.065845      39.598995 0.43304474E+03  0.10124666E+05                                10.216212                            6.972716      -0.116878       1.963874                    0.999317      27.098805      76.542759       0.622237       0.421020      -1.066124      -0.009245       0.004563       0.013893       0.017301      -0.006818       0.006088       0.005836       0.015587      -0.064850      -0.024250       0.002758       0.021493             13.739102      23.921235      -5.017140      -1.963611      10.750908      -1.333774       6.545165          -0.000001
          208              C       5.649576       3.900464       9.149083      -0.152280      35.522283 0.44246984E+03  0.10434106E+05                                 9.368241                            6.986146       0.156871       2.014058                    0.999699      29.699940      85.133065       0.627931       0.413640      -1.067436      -0.017975       0.015919       0.005052       0.024536      -0.002311       0.007464      -0.017503      -0.047422      -0.041499      -0.024965      -0.012128       0.037093             11.311948      19.289070      -2.089624      -2.567859       8.360664      -1.231723       6.286111          -0.000002
          209              C       4.342154       4.385767       9.214315      -0.079772      34.412506 0.43724530E+03  0.10312312E+05                                 9.284326                            7.030487      -0.016167       1.971457                    0.999596      29.138880      84.382338       0.612630       0.423913      -1.057619       0.018727       0.008445      -0.014464       0.025124       0.024976       0.000776       0.000454      -0.007288       0.002188      -0.025609       0.000702       0.024906             11.020410      17.398479      -2.419869      -1.793303       9.455022      -1.579571       6.207729          -0.000001
          210              C       8.071639       4.160255       8.503709       0.063886      39.185728 0.43221657E+03  0.10101971E+05                                10.160329                            6.972789      -0.115527       1.964691                    0.999381      27.078123      76.508879       0.621239       0.421835      -1.065450       0.010651      -0.002562       0.012382       0.016533      -0.014198      -0.006146      -0.009038       0.020245      -0.037832      -0.022766      -0.001030       0.023795             13.643230      24.033637      -4.875002      -0.229533      11.359576      -0.201509       5.536478          -0.000000
          211              C       8.315587       2.785530       8.564476      -0.153847      35.215699 0.44215704E+03  0.10447925E+05                                 9.353893                            7.016161       0.116008       2.001103                    0.999733      29.908776      86.439854       0.620867       0.417497      -1.062614       0.026046       0.000657       0.011573       0.028509       0.030456      -0.009150       0.000000      -0.003179      -0.052602      -0.026808      -0.013155       0.039963             11.198783      17.235569      -4.376284       0.344056      11.324162      -0.298504       5.036617          -0.000001
          212              C       9.599634       2.296619       8.525039      -0.099111      35.393836 0.42788253E+03  0.10033428E+05                                 9.408103                            6.926134       0.051912       1.988085                    0.999718      29.251483      84.365337       0.621288       0.420425      -1.060187      -0.010853       0.026280       0.002362       0.028531      -0.000270      -0.004528      -0.001107      -0.052348       0.009770      -0.028452       0.003849       0.024603             11.275548      17.550524      -2.509388       0.530716      11.459190      -0.298718       4.816930          -0.000000
          213              C      10.680634       3.157175       8.436492      -0.025301      37.049319 0.42898136E+03  0.99703425E+04                                 9.607438                            6.851870       0.013305       2.011862                    0.999224      27.000984      75.157708       0.642131       0.410403      -1.076796      -0.042085       0.017134       0.003837       0.045601       0.002433      -0.006723      -0.003030      -0.007312       0.020047      -0.009877      -0.000892       0.010769             12.136735      20.227950      -3.002481       0.704546      11.276071      -0.485612       4.906185          -0.000000
          214              C      10.449834       4.517466       8.354891      -0.081820      34.061372 0.43174685E+03  0.10155871E+05                                 9.233884                            6.993763      -0.001552       1.976622                    0.999606      29.055240      84.175666       0.612906       0.424839      -1.056481      -0.023013      -0.011236       0.009984       0.027487       0.022889      -0.003992       0.004532      -0.005170       0.033626      -0.029522       0.011998       0.017524             11.006565      17.527199      -2.539385       0.695024      10.388338      -0.543728       5.104159          -0.000000
          215              C       9.161402       5.024419       8.429052      -0.153769      34.736541 0.43760190E+03  0.10298040E+05                                 9.237169                            6.949080       0.225657       2.038406                    0.999811      29.602986      84.962296       0.628961       0.413815      -1.066574       0.021559      -0.013676       0.016481       0.030388      -0.002744      -0.001205      -0.002334      -0.056508      -0.042121      -0.021599      -0.013913       0.035512             11.145670      19.203430      -2.000934       0.552793       9.049185      -0.325952       5.184396          -0.000001
          216              C      12.085926       2.641202       8.402760       0.600957      25.364686 0.25301428E+03  0.52489443E+04                                 7.957933                            5.628746      -0.071264       2.032618                    0.999524      22.298985      62.268527       0.628738       0.469580      -1.022187       0.055870      -0.028246      -0.002634       0.062660       0.019491       0.018243       0.047938      -0.059458       0.273479      -0.081233      -0.031341       0.112575              9.945856      14.671949      -1.946532      -0.091638      10.480522      -1.442771       4.685098           0.000000
          217              C      13.524628       6.543471      10.529866       0.604238      25.224411 0.25287880E+03  0.52486804E+04                                 7.937480                            5.636885      -0.074681       2.031450                    0.999449      22.314957      62.454448       0.626284       0.471191      -1.020679       0.041493       0.005649      -0.051141       0.066099      -0.057005       0.067988      -0.039293       0.018144      -0.116528      -0.081226      -0.034763       0.115988              9.849321       7.725405       1.667654      -4.040545       9.026449       1.601565      12.796108           0.000001
          218              C      12.684560       6.523626      11.769024      -0.031480      37.570066 0.44438383E+03  0.10428347E+05                                 9.725065                            6.992787       0.024722       2.011200                    0.999358      27.364006      76.741083       0.632522       0.412642      -1.074453      -0.036140       0.000723       0.035242       0.050484       0.008476       0.008291       0.011461       0.012703      -0.003640      -0.015263      -0.004144       0.019407             12.224308       9.017761       0.280701      -6.778261      10.322040       1.155995      17.333124           0.000000
          219              C      12.431784       7.728764      12.435232      -0.107485      34.424296 0.43641147E+03  0.10285813E+05                                 9.238028                            6.998674       0.061286       1.986876                    0.999692      29.546319      85.481619       0.617443       0.420888      -1.059713      -0.010681      -0.015124       0.013071       0.022664       0.013013       0.010957      -0.005611      -0.031333      -0.049456      -0.026734      -0.001933       0.028667             10.984714       8.094373       0.186339      -5.345791      10.112301       1.262950      14.747468           0.000000
          220              C      11.672067       7.725156      13.588076      -0.149526      34.740485 0.45809058E+03  0.10949417E+05                                 9.356231                            7.205494       0.015158       1.972961                    0.999332      30.218899      88.596933       0.602919       0.425018      -1.055102       0.008668      -0.007340      -0.019856       0.022875      -0.003599       0.003843       0.018073      -0.033814      -0.046102      -0.023953      -0.007696       0.031649             11.050822       8.922600       0.767522      -5.803336       9.814536      -0.044305      14.415332          -0.000000
          221              C      11.179731       6.523626      14.122084       0.071247      37.616689 0.43540826E+03  0.10210577E+05                                 9.928386                            7.037465      -0.184880       1.946395                    0.999310      27.122277      77.137829       0.612330       0.426547      -1.060906      -0.000853       0.003475      -0.009538       0.010187      -0.008315      -0.011131      -0.006912       0.004467       0.039792      -0.019909       0.000984       0.018925             12.891843      10.460304      -0.027459      -8.115319       9.913959       1.183207      18.301267          -0.000000
          222              C      11.448577       5.325703      13.448931      -0.155570      34.198050 0.45245837E+03  0.10749764E+05                                 9.166779                            7.102741       0.141785       2.008145                    0.999682      30.064434      87.039229       0.616568       0.418124      -1.062543       0.001182       0.008116      -0.028056       0.029230       0.017949      -0.005898      -0.012192      -0.044849      -0.023473      -0.024978      -0.011728       0.036706             10.710495       8.251973      -0.520154      -5.332027       9.363087       1.931687      14.516427          -0.000001
          223              C      12.192228       5.334724      12.265084      -0.095672      33.093088 0.43657876E+03  0.10292046E+05                                 9.014643                            7.017902       0.072391       1.996275                    0.999712      29.286217      84.773633       0.614163       0.423042      -1.058227      -0.020951       0.017988       0.007257       0.028551      -0.006969       0.005746       0.017248      -0.026778      -0.047233      -0.025686      -0.002949       0.028636             10.447141       7.912854       0.318436      -4.907958       9.383024       0.674591      14.045547          -0.000001
          224              C      10.427307       6.548883      15.409608       0.073441      37.579800 0.42528787E+03  0.99133580E+04                                 9.911119                            6.946230      -0.137075       1.963259                    0.999385      26.920988      76.299299       0.617621       0.425448      -1.061743      -0.003016      -0.000290       0.007709       0.008283       0.013248      -0.017329       0.008049      -0.013536       0.036601      -0.029619       0.008478       0.021140             12.893293      11.186317      -1.865064      -8.036667       9.187543      -0.429218      18.306019          -0.000000
          225              C       9.655975       7.651188      15.742216      -0.146818      35.320644 0.44275856E+03  0.10489541E+05                                 9.427467                            7.054496       0.045707       1.981661                    0.999599      30.043008      87.590164       0.613367       0.421499      -1.057673      -0.004890      -0.005721       0.026288       0.027344       0.003928       0.008252      -0.026026      -0.020620       0.000765      -0.026266      -0.005571       0.031836             11.255091       9.934407      -2.420747      -6.086171       9.526658       0.364980      14.304209          -0.000001
          226              C       8.978058       7.716136      16.953843      -0.100366      34.931980 0.42792734E+03  0.10037446E+05                                 9.328808                            6.924719       0.023610       1.977007                    0.999682      29.361478      84.769702       0.621423       0.420209      -1.060037       0.015042      -0.017002      -0.010875       0.025172      -0.008951       0.007578       0.012681      -0.008575      -0.065780      -0.028669       0.006532       0.022137             11.097696       8.695950      -1.315604      -5.398432       9.940277      -1.531830      14.656862           0.000000
          227              C       9.080236       6.669758      17.847991      -0.026688      37.798609 0.43260525E+03  0.10079074E+05                                 9.759332                            6.886395       0.011801       2.011108                    0.999287      27.085848      75.567458       0.639520       0.411077      -1.075998       0.017536      -0.008586      -0.043671       0.047838       0.003481       0.004658      -0.000774       0.005619      -0.017774      -0.008020      -0.000507       0.008526             12.425238      10.058041      -1.548979      -7.088690       9.664238      -1.172179      17.553436          -0.000000
          228              C       9.854487       5.567453      17.538201      -0.086626      33.717217 0.42753218E+03  0.10030053E+05                                 9.137442                            6.941080       0.033033       1.986081                    0.999611      29.079856      84.079190       0.617810       0.422587      -1.058101      -0.006290       0.013209      -0.020226       0.024963       0.009266       0.013606      -0.015350      -0.028130      -0.036650      -0.030112       0.003380       0.026732             10.783608       9.673035      -1.611795      -5.739130       8.485308      -0.751091      14.192480          -0.000001
          229              C      10.497346       5.486268      16.317646      -0.158711      34.598207 0.44939904E+03  0.10663896E+05                                 9.224376                            7.059853       0.132876       2.004517                    0.999754      30.078719      87.157848       0.620629       0.415901      -1.063469      -0.023205       0.004004       0.016806       0.028930      -0.022656      -0.001637       0.006084      -0.041618      -0.050743      -0.022487      -0.017415       0.039902             10.857725       9.214936      -0.995545      -5.681015       8.394598      -1.520421      14.963641          -0.000000
          230              C       8.416916       6.778004      19.189585       0.606316      25.131350 0.25562153E+03  0.53224313E+04                                 7.958010                            5.686774      -0.122413       2.016160                    0.999459      22.392583      62.867233       0.620051       0.474423      -1.018459      -0.032355       0.007166       0.055636       0.064758       0.059995       0.059635       0.025384       0.038601      -0.163381      -0.082183      -0.031924       0.114108              9.891002       7.851238      -1.754499      -4.473565       8.633274      -0.874268      13.188494           0.000000
          231              C      13.979284       6.462286       6.561386       0.606250      24.993021 0.24987093E+03  0.51768806E+04                                 7.923583                            5.622024      -0.089396       2.026578                    0.999554      22.352100      62.743914       0.623236       0.474352      -1.017770       0.033870       0.006228       0.049736       0.060495       0.023769      -0.089492      -0.015489       0.071052      -0.058754      -0.082345      -0.031477       0.113822              9.911603       8.518192      -1.276623       5.255778       9.553339       0.172143      11.663279           0.000000
          232              C      13.111674       6.433421       5.350999      -0.030868      38.773953 0.44009149E+03  0.10291295E+05                                 9.928804                            6.940634       0.019825       2.011236                    0.999326      27.218741      75.926826       0.638105       0.410475      -1.077049      -0.027370      -0.003686      -0.034979       0.044567       0.002429      -0.001871      -0.003116      -0.015512      -0.015822      -0.007093      -0.004352       0.011445             12.846921      12.220376      -2.476553       8.212103       9.412856       0.088995      16.907532          -0.000000
          233              C      12.239599       7.487015       5.095280      -0.101915      35.185728 0.42572006E+03  0.99689131E+04                                 9.343666                            6.875474       0.072941       1.990101                    0.999655      29.365258      84.602459       0.628159       0.416402      -1.062863      -0.001176      -0.017377      -0.021225       0.027456       0.004281      -0.017930       0.017289      -0.028565      -0.000111      -0.030658       0.003591       0.027067             11.385983      11.343821      -2.558869       6.818250       9.328781      -0.483880      13.485348           0.000000
          234              C      11.420187       7.492427       3.984106      -0.158301      38.099032 0.47770593E+03  0.11552639E+05                                 9.999278                            7.394365      -0.103312       1.933411                    0.998904      30.640056      90.718692       0.590083       0.429213      -1.051235       0.025088      -0.007442       0.012432       0.028971      -0.014189      -0.006706      -0.010041      -0.021412      -0.022112      -0.022030      -0.000754       0.022784             12.161593      11.482568      -1.669581       6.723386       9.913886       1.397855      15.088325          -0.000000
          235              C      11.478699       6.446049       3.067635       0.073099      37.632310 0.42020649E+03  0.97650903E+04                                 9.896822                            6.889761      -0.128861       1.965527                    0.999299      26.861309      76.003187       0.622180       0.423620      -1.062934       0.011814       0.001991       0.004355       0.012748       0.011288       0.020617      -0.005176      -0.007349       0.019509      -0.027271       0.005468       0.021803             12.944825      12.528937      -2.260846       8.343511       9.094185       0.542658      17.211352          -0.000000
          236              C      12.325941       5.379826       3.314673      -0.154874      35.343453 0.44030216E+03  0.10384387E+05                                 9.348435                            6.986627       0.102110       1.995793                    0.999701      29.862073      85.985403       0.624684       0.415734      -1.064638       0.014227       0.005545       0.020304       0.025405      -0.003888      -0.001802       0.025760      -0.045415       0.011537      -0.024971      -0.014736       0.039707             11.135551      11.416602      -2.966290       6.396845       8.517961      -0.371183      13.472091          -0.000002
          237              C      13.135125       5.356373       4.452387      -0.087204      34.102408 0.43564365E+03  0.10256712E+05                                 9.196599                            7.001262       0.028946       1.982043                    0.999671      29.208651      84.285186       0.616562       0.421942      -1.059720      -0.022385       0.014826      -0.005209       0.027350      -0.014441      -0.005427      -0.010795      -0.026575      -0.040311      -0.023119      -0.004739       0.027858             10.797339      10.175135      -2.293285       5.609970       8.640312       0.586273      13.576572          -0.000001
          238              C      10.635924       6.505585       1.837902       0.075176      37.366637 0.42875569E+03  0.10020069E+05                                 9.897979                            6.989792      -0.184028       1.948818                    0.999315      26.981199      76.707964       0.613332       0.427317      -1.059992      -0.000705      -0.000846      -0.008300       0.008373      -0.012806       0.006704       0.008809       0.013834       0.028619      -0.023043       0.009426       0.013617             12.939994      11.323309      -0.030205       8.572118       9.982477       0.257370      17.514194          -0.000001
          239              C      10.263467       7.741393       1.307614      -0.144496      34.965212 0.45258996E+03  0.10790305E+05                                 9.427672                            7.183273      -0.026044       1.963535                    0.998980      30.074015      88.192542       0.600906       0.427534      -1.053060      -0.012165      -0.003285      -0.021052       0.024535       0.008798      -0.004418       0.015250      -0.027525      -0.018038      -0.020555      -0.004859       0.025414             11.271012       9.135705      -0.504022       6.021857      10.292091      -0.495226      14.385240          -0.000001
          240              C       9.457203       7.806341       0.180070      -0.101812      33.749092 0.42375929E+03  0.99144145E+04                                 9.105453                            6.884717       0.062303       1.989266                    0.999708      29.283889      84.411089       0.624129       0.419454      -1.060618       0.020136      -0.015919       0.011934       0.028307      -0.010333      -0.014294      -0.007798      -0.028071      -0.043457      -0.028586       0.003644       0.024942             10.876303       8.449642       0.224130       5.630024       9.998291       0.585955      14.180976          -0.000000
          241              C       8.993480       6.666150      24.375892      -0.037592      37.956263 0.44711058E+03  0.10509955E+05                                 9.795891                            7.017717       0.043970       2.018244                    0.999443      27.376232      76.877098       0.630830       0.413055      -1.074024       0.037918      -0.005382       0.031116       0.049345       0.001861      -0.008811      -0.004663      -0.000237      -0.007713      -0.010273      -0.000216       0.010489             12.448080       9.714357      -0.046301       7.283547      10.429922       0.279743      17.199961           0.000000
          242              C       9.384172       5.415908       0.083090      -0.099852      33.891549 0.45234694E+03  0.10764356E+05                                 9.185456                            7.160209       0.021987       1.978064                    0.999681      29.576291      86.161813       0.605590       0.425022      -1.056445       0.020691       0.021010       0.002082       0.029561       0.009061      -0.008502       0.017167      -0.028560      -0.036517      -0.026729      -0.001745       0.028474             10.740296       8.311902      -0.120827       5.096289       9.628133      -0.013316      14.280854          -0.000000
          243              C      10.200662       5.345548       1.196249      -0.158862      34.163273 0.45286690E+03  0.10774142E+05                                 9.177568                            7.116121       0.101888       1.995695                    0.999713      30.168781      87.726075       0.613969       0.419322      -1.060576      -0.000818       0.011006      -0.023253       0.025739      -0.013801       0.000890      -0.012490      -0.040868      -0.033079      -0.020374      -0.013152       0.033525             10.751339       9.005389       0.824813       5.741761       9.288058       1.289967      13.960570          -0.000000
          244              C       8.077661       6.727489      23.200478       0.603758      24.961421 0.24929036E+03  0.51562212E+04                                 7.868399                            5.587762      -0.043147       2.039513                    0.999373      22.299057      62.320217       0.630490       0.469679      -1.021405      -0.032274       0.007938      -0.053572       0.063044      -0.026734      -0.087356       0.017542       0.064412      -0.044434      -0.079156      -0.032227       0.111384              9.807316       7.468027       0.341821       4.695476       9.979725      -0.701643      11.974195           0.000000
          245              C      -0.012998       7.492427      15.038555       0.102798      26.824952 0.33772794E+03  0.74759639E+04                                 7.909452                            6.208795       0.119186       2.054465                    0.999679      26.018292      73.274750       0.646438       0.428035      -1.053829      -0.016630       0.001461       0.045136       0.048125       0.015459       0.006022      -0.001769       0.066459       0.031950      -0.042150       0.009447       0.032703              9.130041       4.724877      -0.585857      -1.200686      13.955376      -0.210046       8.709870           0.000001
          246              C       0.163761       6.119507      15.002839      -0.178821      33.718522 0.46492707E+03  0.11131063E+05                                 9.148617                            7.255416       0.014390       1.981433                    0.998488      29.905262      87.159842       0.602536       0.424591      -1.057548      -0.007659       0.009821      -0.003420       0.012915       0.002088      -0.004196       0.005217       0.028128       0.037698      -0.021408       0.006049       0.015359             10.541069       5.431264      -1.338938      -1.241376      16.678419      -1.056365       9.513525           0.000000
          247              C      14.476580       5.378203      16.147001       0.111168      33.923919 0.41017532E+03  0.94786187E+04                                 9.275546                            6.863851      -0.075345       1.995992                    0.999267      26.183397      73.980455       0.615365       0.430722      -1.058073      -0.001429       0.003550       0.003276       0.005038      -0.002325       0.021359       0.001860       0.010652      -0.015874      -0.021466      -0.002262       0.023728             11.348779       5.484730      -2.200958      -1.326045      19.318378      -0.107698       9.243229           0.000000
          248              C      14.004643       6.072601      17.282234      -0.174583      33.102353 0.46386887E+03  0.11098291E+05                                 9.013032                            7.240363       0.096872       2.009735                    0.998932      29.768209      86.702936       0.604072       0.423796      -1.058150      -0.003081       0.000211      -0.009091       0.009601       0.004852      -0.004020      -0.009471       0.022864       0.016153      -0.018309       0.003640       0.014670             10.110430       5.483392      -1.348993      -1.399023      15.162946       0.143466       9.684950          -0.000000
          249              C      13.862950       7.425676      17.220723       0.106283      25.301767 0.31989682E+03  0.69779624E+04                                 7.538362                            6.002115       0.332981       2.131190                    0.999803      25.500677      71.027844       0.664902       0.422309      -1.058582       0.012113       0.011558      -0.048754       0.051549       0.005358      -0.002035       0.010830       0.069891       0.024113      -0.041782       0.010380       0.031402              8.453446       4.522977      -0.424916      -1.044103      12.653121      -0.763770       8.184239           0.000000
          250              C      14.485440       1.791471      15.061622       0.102927      27.122211 0.34048936E+03  0.75558279E+04                                 7.980512                            6.240858       0.009514       2.019238                    0.999431      26.124003      73.771505       0.643445       0.428960      -1.052790       0.017925      -0.005070       0.047579       0.051096       0.019666      -0.004124      -0.002224       0.071610       0.038527      -0.047293       0.011944       0.035349              9.275354       4.891523      -0.859415       1.226023      14.138518       0.477197       8.796023           0.000001
          251              C      14.308686       3.157175      15.029378      -0.176972      33.761300 0.46291295E+03  0.11077536E+05                                 9.157035                            7.238648      -0.012798       1.971742                    0.998802      29.952281      87.449067       0.602997       0.424470      -1.056982       0.007833      -0.007352       0.000602       0.010759       0.005028       0.004015      -0.004495       0.030576       0.029673      -0.021858       0.007709       0.014150             10.595646       5.589082      -1.561463       1.175420      16.668687       1.396733       9.529168           0.000000
          252              C       0.038033       3.909665      16.144273       0.113334      33.790268 0.40257587E+03  0.92645054E+04                                 9.249470                            6.797335      -0.088044       1.993319                    0.999255      26.080777      73.664864       0.618402       0.430389      -1.057719       0.006604      -0.002618      -0.001053       0.007182       0.002040      -0.020639      -0.001769       0.012288      -0.017339      -0.020305      -0.003517       0.023822             11.349466       5.526313      -2.285738       1.390359      19.115885       0.189207       9.406201           0.000000
          253              C       0.536068       3.240164      17.261896      -0.174995      33.835515 0.46673559E+03  0.11195236E+05                                 9.173206                            7.275322       0.046931       1.992735                    0.998689      29.954933      87.642169       0.600453       0.425270      -1.056179       0.006421      -0.004113      -0.010418       0.012911       0.012137      -0.002469       0.012552       0.025609      -0.018823      -0.023664       0.002642       0.021022             10.383798       5.622599      -1.664692       1.609502      15.088712      -0.144148      10.440083          -0.000000
          254              C       0.686535       1.863635      17.216754       0.099862      26.322961 0.33589987E+03  0.74237791E+04                                 7.773599                            6.176242       0.230600       2.094256                    0.999607      25.921557      72.892269       0.650760       0.425863      -1.055402      -0.015758      -0.011025      -0.046768       0.050568       0.004842      -0.003788      -0.016031       0.059837       0.021508      -0.039233       0.011011       0.028221              8.797119       4.925492      -0.712778       1.143596      12.863357       1.019610       8.602510          -0.000000
          255              C      11.958177      11.860153      15.959986       0.598953      24.848272 0.25364529E+03  0.52701687E+04                                 7.873296                            5.649328      -0.075568       2.029843                    0.999496      22.402809      62.795585       0.624756       0.471844      -1.020018       0.057490      -0.025135      -0.001448       0.062761       0.021478       0.025254       0.040327      -0.053735       0.278199      -0.081532      -0.029314       0.110846              9.780273      14.702014      -1.809350      -1.485274       9.738309      -1.035830       4.900495           0.000000
          256              C      10.560183      12.377930      16.059198      -0.030246      37.793943 0.43782148E+03  0.10229413E+05                                 9.748292                            6.927350       0.018735       2.011842                    0.999321      27.193228      75.930399       0.637799       0.411025      -1.076222      -0.041749       0.018853       0.007182       0.046368       0.004293       0.001641       0.000295      -0.005920       0.001347      -0.005724       0.000506       0.005218             12.378431      20.672334      -2.862138      -2.351266      10.410650      -1.389047       6.052309          -0.000000
          257              C       9.547803      11.585930      16.585518      -0.098919      35.732659 0.43427477E+03  0.10223663E+05                                 9.467040                            6.970363       0.030976       1.979820                    0.999685      29.435722      85.133287       0.620136       0.419544      -1.060482      -0.011864       0.023203      -0.007206       0.027038      -0.000483       0.013390      -0.007196      -0.040416       0.011931      -0.027956       0.005890       0.022066             11.427678      17.737283      -2.203157      -2.513800      10.631502      -1.242240       5.914248          -0.000000
          258              C       8.240381      12.073037      16.651246      -0.163902      37.056189 0.46888750E+03  0.11254712E+05                                 9.712751                            7.247960       0.057945       1.976833                    0.999687      30.561496      89.316289       0.607360       0.420140      -1.059867       0.024011      -0.004614      -0.017709       0.030190       0.029533      -0.005198      -0.012742       0.008277      -0.041313      -0.026615      -0.012954       0.039569             11.733027      17.798347      -4.409737      -1.634290      11.086714      -1.362537       6.314020          -0.000000
          259              C       7.932191      13.364412      16.209257       0.065845      39.599001 0.43304475E+03  0.10124667E+05                                10.216213                            6.972716      -0.116878       1.963874                    0.999317      27.098805      76.542759       0.622237       0.421020      -1.066124       0.009245      -0.004563      -0.013893       0.017301      -0.006818       0.006088       0.005836       0.015587      -0.064850      -0.024250       0.002758       0.021493             13.739105      23.921243      -5.017141      -1.963611      10.750908      -1.333774       6.545165          -0.000000
          260              C       8.956260      14.140536      15.653917      -0.152280      35.522283 0.44246982E+03  0.10434105E+05                                 9.368241                            6.986146       0.156871       2.014058                    0.999699      29.699940      85.133065       0.627931       0.413640      -1.067436       0.017975      -0.015919      -0.005052       0.024536      -0.002311       0.007464      -0.017503      -0.047422      -0.041499      -0.024965      -0.012128       0.037093             11.311949      19.289071      -2.089625      -2.567856       8.360665      -1.231723       6.286111          -0.000002
          261              C      10.263682      13.655233      15.588686      -0.079772      34.412513 0.43724532E+03  0.10312312E+05                                 9.284327                            7.030487      -0.016167       1.971457                    0.999596      29.138880      84.382338       0.612630       0.423913      -1.057619      -0.018727      -0.008445       0.014464       0.025124       0.024976       0.000776       0.000454      -0.007288       0.002188      -0.025609       0.000702       0.024906             11.020412      17.398482      -2.419872      -1.793301       9.455025      -1.579571       6.207728          -0.000001
          262              C       6.534197      13.880745      16.299291       0.063886      39.185729 0.43221639E+03  0.10101966E+05                                10.160329                            6.972788      -0.115528       1.964691                    0.999381      27.078123      76.508880       0.621239       0.421835      -1.065450      -0.010651       0.002562      -0.012382       0.016533      -0.014198      -0.006146      -0.009038       0.020245      -0.037832      -0.022766      -0.001030       0.023795             13.643232      24.033645      -4.875002      -0.229533      11.359573      -0.201509       5.536478          -0.000001
          263              C       6.290249      15.255470      16.238524      -0.153847      35.215697 0.44215707E+03  0.10447926E+05                                 9.353892                            7.016161       0.116008       2.001103                    0.999733      29.908777      86.439857       0.620867       0.417497      -1.062614      -0.026046      -0.000657      -0.011573       0.028509       0.030456      -0.009150       0.000000      -0.003179      -0.052602      -0.026808      -0.013155       0.039963             11.198782      17.235566      -4.376282       0.344056      11.324162      -0.298504       5.036617          -0.000001
          264              C       5.006202      15.744381      16.277961      -0.099111      35.393832 0.42788251E+03  0.10033427E+05                                 9.408102                            6.926134       0.051912       1.988085                    0.999718      29.251482      84.365335       0.621288       0.420425      -1.060187       0.010853      -0.026280      -0.002362       0.028531      -0.000270      -0.004528      -0.001107      -0.052348       0.009770      -0.028452       0.003849       0.024603             11.275547      17.550522      -2.509388       0.530716      11.459190      -0.298719       4.816930          -0.000000
          265              C       3.925202      14.883825      16.366508      -0.025301      37.049317 0.42898134E+03  0.99703418E+04                                 9.607437                            6.851870       0.013305       2.011862                    0.999224      27.000983      75.157706       0.642131       0.410404      -1.076796       0.042085      -0.017134      -0.003837       0.045601       0.002433      -0.006723      -0.003030      -0.007312       0.020047      -0.009877      -0.000892       0.010769             12.136736      20.227952      -3.002483       0.704547      11.276071      -0.485612       4.906185          -0.000000
          266              C       4.156002      13.523534      16.448109      -0.081820      34.061373 0.43174677E+03  0.10155868E+05                                 9.233885                            6.993763      -0.001552       1.976622                    0.999606      29.055239      84.175664       0.612906       0.424839      -1.056481       0.023013       0.011236      -0.009984       0.027487       0.022889      -0.003992       0.004532      -0.005170       0.033626      -0.029522       0.011998       0.017524             11.006567      17.527206      -2.539381       0.695022      10.388334      -0.543729       5.104160          -0.000000
          267              C       5.444434      13.016582      16.373948      -0.153769      34.736565 0.43760197E+03  0.10298042E+05                                 9.237173                            6.949080       0.225657       2.038406                    0.999811      29.602986      84.962298       0.628961       0.413815      -1.066574      -0.021559       0.013676      -0.016481       0.030388      -0.002744      -0.001205      -0.002334      -0.056508      -0.042121      -0.021599      -0.013913       0.035512             11.145678      19.203451      -2.000933       0.552793       9.049185      -0.325952       5.184397          -0.000001
          268              C       2.519910      15.399798      16.400240       0.600957      25.364686 0.25301428E+03  0.52489443E+04                                 7.957933                            5.628746      -0.071264       2.032618                    0.999524      22.298985      62.268526       0.628738       0.469580      -1.022187      -0.055870       0.028246       0.002634       0.062660       0.019491       0.018243       0.047938      -0.059458       0.273479      -0.081233      -0.031341       0.112575              9.945856      14.671950      -1.946532      -0.091638      10.480521      -1.442771       4.685098           0.000000
          269              C       1.081208      11.497529      14.273134       0.604238      25.224411 0.25287880E+03  0.52486804E+04                                 7.937480                            5.636885      -0.074681       2.031450                    0.999449      22.314957      62.454447       0.626284       0.471191      -1.020679      -0.041493      -0.005649       0.051141       0.066099      -0.057005       0.067988      -0.039293       0.018144      -0.116528      -0.081226      -0.034763       0.115988              9.849320       7.725405       1.667654      -4.040545       9.026449       1.601564      12.796107           0.000001
          270              C       1.921276      11.517374      13.033976      -0.031480      37.570068 0.44438386E+03  0.10428347E+05                                 9.725065                            6.992787       0.024722       2.011200                    0.999358      27.364007      76.741086       0.632522       0.412642      -1.074453       0.036140      -0.000723      -0.035242       0.050484       0.008476       0.008291       0.011461       0.012703      -0.003640      -0.015263      -0.004144       0.019407             12.224308       9.017761       0.280702      -6.778262      10.322040       1.155995      17.333124           0.000000
          271              C       2.174052      10.312236      12.367768      -0.107485      34.424296 0.43641148E+03  0.10285813E+05                                 9.238028                            6.998674       0.061286       1.986876                    0.999692      29.546319      85.481619       0.617443       0.420888      -1.059713       0.010681       0.015124      -0.013071       0.022664       0.013013       0.010957      -0.005611      -0.031333      -0.049456      -0.026734      -0.001933       0.028667             10.984714       8.094373       0.186339      -5.345791      10.112301       1.262950      14.747469           0.000000
          272              C       2.933769      10.315844      11.214924      -0.149526      34.740486 0.45809058E+03  0.10949417E+05                                 9.356231                            7.205494       0.015158       1.972961                    0.999332      30.218899      88.596934       0.602919       0.425018      -1.055102      -0.008668       0.007340       0.019856       0.022875      -0.003599       0.003843       0.018073      -0.033814      -0.046102      -0.023953      -0.007696       0.031649             11.050823       8.922600       0.767522      -5.803336       9.814536      -0.044305      14.415332          -0.000000
          273              C       3.426105      11.517374      10.680916       0.071246      37.616691 0.43540828E+03  0.10210577E+05                                 9.928387                            7.037465      -0.184880       1.946395                    0.999310      27.122278      77.137833       0.612330       0.426547      -1.060906       0.000853      -0.003475       0.009538       0.010187      -0.008315      -0.011131      -0.006912       0.004467       0.039792      -0.019909       0.000984       0.018925             12.891844      10.460305      -0.027459      -8.115320       9.913960       1.183207      18.301268          -0.000000
          274              C       3.157259      12.715297      11.354069      -0.155570      34.198050 0.45245837E+03  0.10749765E+05                                 9.166779                            7.102742       0.141785       2.008145                    0.999682      30.064434      87.039231       0.616568       0.418124      -1.062543      -0.001182      -0.008116       0.028056       0.029230       0.017949      -0.005898      -0.012192      -0.044849      -0.023473      -0.024978      -0.011728       0.036706             10.710496       8.251973      -0.520154      -5.332027       9.363087       1.931688      14.516427          -0.000001
          275              C       2.413608      12.706276      12.537916      -0.095672      33.093086 0.43657873E+03  0.10292046E+05                                 9.014643                            7.017902       0.072391       1.996275                    0.999712      29.286216      84.773631       0.614163       0.423042      -1.058227       0.020951      -0.017988      -0.007257       0.028551      -0.006969       0.005746       0.017248      -0.026778      -0.047233      -0.025686      -0.002949       0.028636             10.447141       7.912854       0.318436      -4.907958       9.383024       0.674591      14.045546          -0.000001
          276              C       4.178529      11.492117       9.393392       0.073441      37.579803 0.42528790E+03  0.99133588E+04                                 9.911120                            6.946230      -0.137075       1.963259                    0.999385      26.920989      76.299303       0.617621       0.425448      -1.061743       0.003016       0.000290      -0.007709       0.008283       0.013248      -0.017329       0.008049      -0.013536       0.036601      -0.029619       0.008478       0.021140             12.893294      11.186317      -1.865064      -8.036668       9.187544      -0.429218      18.306020          -0.000000
          277              C       4.949861      10.389812       9.060784      -0.146818      35.320642 0.44275853E+03  0.10489540E+05                                 9.427466                            7.054496       0.045707       1.981661                    0.999599      30.043008      87.590163       0.613367       0.421499      -1.057673       0.004890       0.005721      -0.026288       0.027344       0.003928       0.008252      -0.026026      -0.020620       0.000765      -0.026266      -0.005571       0.031836             11.255091       9.934407      -2.420747      -6.086171       9.526658       0.364979      14.304208          -0.000001
          278              C       5.627778      10.324864       7.849157      -0.100366      34.931980 0.42792734E+03  0.10037446E+05                                 9.328808                            6.924719       0.023610       1.977007                    0.999682      29.361478      84.769701       0.621423       0.420209      -1.060037      -0.015042       0.017002       0.010875       0.025172      -0.008951       0.007578       0.012681      -0.008575      -0.065780      -0.028669       0.006532       0.022137             11.097696       8.695950      -1.315604      -5.398432       9.940277      -1.531830      14.656862          -0.000000
          279              C       5.525600      11.371242       6.955009      -0.026688      37.798609 0.43260524E+03  0.10079073E+05                                 9.759331                            6.886395       0.011801       2.011108                    0.999287      27.085848      75.567456       0.639520       0.411077      -1.075998      -0.017536       0.008586       0.043671       0.047838       0.003481       0.004658      -0.000774       0.005619      -0.017774      -0.008020      -0.000507       0.008526             12.425238      10.058041      -1.548978      -7.088689       9.664237      -1.172179      17.553435          -0.000000
          280              C       4.751349      12.473547       7.264799      -0.086626      33.717219 0.42753219E+03  0.10030053E+05                                 9.137443                            6.941081       0.033032       1.986081                    0.999611      29.079857      84.079196       0.617810       0.422587      -1.058100       0.006290      -0.013209       0.020226       0.024963       0.009266       0.013606      -0.015350      -0.028130      -0.036650      -0.030112       0.003380       0.026732             10.783609       9.673036      -1.611795      -5.739131       8.485309      -0.751091      14.192481          -0.000000
          281              C       4.108490      12.554732       8.485354      -0.158711      34.598210 0.44939909E+03  0.10663897E+05                                 9.224377                            7.059853       0.132876       2.004517                    0.999754      30.078721      87.157855       0.620629       0.415901      -1.063469       0.023205      -0.004004      -0.016806       0.028930      -0.022656      -0.001637       0.006084      -0.041618      -0.050743      -0.022487      -0.017415       0.039902             10.857726       9.214936      -0.995545      -5.681015       8.394599      -1.520421      14.963642          -0.000000
          282              C       6.188920      11.262996       5.613415       0.606316      25.131350 0.25562153E+03  0.53224314E+04                                 7.958011                            5.686774      -0.122413       2.016160                    0.999459      22.392583      62.867235       0.620051       0.474423      -1.018459       0.032355      -0.007166      -0.055636       0.064758       0.059995       0.059635       0.025384       0.038601      -0.163381      -0.082183      -0.031924       0.114108              9.891003       7.851238      -1.754499      -4.473566       8.633275      -0.874268      13.188495           0.000000
          283              C       0.626552      11.578714      18.241614       0.606250      24.993021 0.24987093E+03  0.51768806E+04                                 7.923583                            5.622023      -0.089396       2.026578                    0.999554      22.352100      62.743913       0.623236       0.474352      -1.017770      -0.033870      -0.006228      -0.049736       0.060495       0.023769      -0.089492      -0.015489       0.071052      -0.058754      -0.082345      -0.031477       0.113822              9.911603       8.518192      -1.276623       5.255778       9.553339       0.172143      11.663278           0.000000
          284              C       1.494162      11.607579      19.452001      -0.030868      38.773951 0.44009146E+03  0.10291294E+05                                 9.928803                            6.940634       0.019825       2.011236                    0.999326      27.218740      75.926821       0.638105       0.410475      -1.077049       0.027370       0.003686       0.034979       0.044567       0.002429      -0.001871      -0.003116      -0.015512      -0.015822      -0.007093      -0.004352       0.011445             12.846920      12.220375      -2.476553       8.212102       9.412855       0.088995      16.907530          -0.000000
          285              C       2.366237      10.553985      19.707720      -0.101915      35.185728 0.42572006E+03  0.99689131E+04                                 9.343665                            6.875474       0.072941       1.990101                    0.999655      29.365258      84.602457       0.628159       0.416402      -1.062864       0.001176       0.017377       0.021225       0.027456       0.004281      -0.017930       0.017289      -0.028565      -0.000111      -0.030658       0.003591       0.027067             11.385983      11.343820      -2.558869       6.818249       9.328781      -0.483880      13.485347           0.000000
          286              C       3.185649      10.548573      20.818894      -0.158301      38.099030 0.47770590E+03  0.11552638E+05                                 9.999278                            7.394365      -0.103312       1.933411                    0.998904      30.640055      90.718687       0.590083       0.429213      -1.051235      -0.025088       0.007442      -0.012432       0.028971      -0.014189      -0.006706      -0.010041      -0.021412      -0.022112      -0.022030      -0.000754       0.022784             12.161593      11.482568      -1.669580       6.723386       9.913885       1.397855      15.088325          -0.000000
          287              C       3.127137      11.594951      21.735365       0.073099      37.632310 0.42020649E+03  0.97650903E+04                                 9.896821                            6.889761      -0.128861       1.965527                    0.999299      26.861309      76.003185       0.622180       0.423620      -1.062934      -0.011814      -0.001991      -0.004355       0.012748       0.011288       0.020617      -0.005176      -0.007349       0.019509      -0.027271       0.005468       0.021803             12.944824      12.528937      -2.260846       8.343510       9.094184       0.542658      17.211351          -0.000000
          288              C       2.279895      12.661174      21.488327      -0.154874      35.343449 0.44030211E+03  0.10384386E+05                                 9.348435                            6.986626       0.102110       1.995793                    0.999701      29.862071      85.985393       0.624684       0.415734      -1.064638      -0.014227      -0.005545      -0.020304       0.025405      -0.003888      -0.001802       0.025760      -0.045415       0.011537      -0.024971      -0.014736       0.039707             11.135550      11.416601      -2.966290       6.396844       8.517960      -0.371183      13.472090          -0.000002
          289              C       1.470711      12.684627      20.350613      -0.087204      34.102407 0.43564366E+03  0.10256712E+05                                 9.196599                            7.001262       0.028946       1.982043                    0.999671      29.208651      84.285183       0.616562       0.421942      -1.059720       0.022385      -0.014826       0.005209       0.027350      -0.014441      -0.005427      -0.010795      -0.026575      -0.040311      -0.023119      -0.004739       0.027858             10.797339      10.175134      -2.293285       5.609969       8.640311       0.586272      13.576570          -0.000001
          290              C       3.969912      11.535415      22.965098       0.075176      37.366638 0.42875573E+03  0.10020070E+05                                 9.897979                            6.989792      -0.184028       1.948818                    0.999315      26.981200      76.707969       0.613332       0.427317      -1.059992       0.000705       0.000846       0.008300       0.008373      -0.012806       0.006704       0.008809       0.013834       0.028619      -0.023043       0.009426       0.013617             12.939994      11.323310      -0.030205       8.572118       9.982478       0.257370      17.514195          -0.000001
          291              C       4.342369      10.299607      23.495386      -0.144496      34.965196 0.45258969E+03  0.10790297E+05                                 9.427670                            7.183271      -0.026044       1.963535                    0.998980      30.074017      88.192550       0.600906       0.427534      -1.053060       0.012165       0.003285       0.021052       0.024535       0.008797      -0.004418       0.015250      -0.027525      -0.018038      -0.020555      -0.004859       0.025414             11.271009       9.135704      -0.504021       6.021856      10.292086      -0.495225      14.385237          -0.000001
          292              C       5.148633      10.234659      24.622930      -0.101812      33.749095 0.42375931E+03  0.99144150E+04                                 9.105454                            6.884717       0.062303       1.989266                    0.999708      29.283889      84.411089       0.624129       0.419454      -1.060618      -0.020136       0.015919      -0.011934       0.028307      -0.010333      -0.014294      -0.007798      -0.028071      -0.043457      -0.028586       0.003644       0.024942             10.876304       8.449643       0.224130       5.630025       9.998291       0.585955      14.180978          -0.000000
          293              C       5.612356      11.374850       0.427108      -0.037592      37.956261 0.44711056E+03  0.10509954E+05                                 9.795891                            7.017717       0.043970       2.018244                    0.999443      27.376231      76.877094       0.630830       0.413055      -1.074024      -0.037918       0.005382      -0.031116       0.049345       0.001861      -0.008811      -0.004663      -0.000237      -0.007713      -0.010273      -0.000216       0.010489             12.448080       9.714356      -0.046301       7.283546      10.429922       0.279743      17.199961          -0.000000
          294              C       5.221664      12.625092      24.719910      -0.099852      33.891550 0.45234695E+03  0.10764356E+05                                 9.185456                            7.160209       0.021987       1.978064                    0.999681      29.576291      86.161814       0.605590       0.425022      -1.056445      -0.020691      -0.021010      -0.002082       0.029561       0.009061      -0.008502       0.017167      -0.028560      -0.036517      -0.026729      -0.001745       0.028474             10.740296       8.311902      -0.120827       5.096290       9.628133      -0.013316      14.280854          -0.000000
          295              C       4.405174      12.695452      23.606751      -0.158862      34.163270 0.45286685E+03  0.10774141E+05                                 9.177567                            7.116120       0.101888       1.995695                    0.999713      30.168779      87.726069       0.613969       0.419322      -1.060576       0.000818      -0.011006       0.023253       0.025739      -0.013801       0.000890      -0.012490      -0.040868      -0.033079      -0.020374      -0.013152       0.033525             10.751338       9.005388       0.824812       5.741760       9.288057       1.289967      13.960568          -0.000000
          296              C       6.528175      11.313511       1.602522       0.603758      24.961421 0.24929036E+03  0.51562212E+04                                 7.868399                            5.587762      -0.043147       2.039513                    0.999373      22.299057      62.320217       0.630490       0.469679      -1.021405       0.032274      -0.007938       0.053572       0.063044      -0.026734      -0.087356       0.017542       0.064412      -0.044434      -0.079156      -0.032227       0.111384              9.807316       7.468027       0.341821       4.695476       9.979726      -0.701643      11.974196           0.000000
          297              C       7.292084       1.528073       2.637055       0.102798      26.824950 0.33772792E+03  0.74759634E+04                                 7.909452                            6.208795       0.119186       2.054465                    0.999679      26.018291      73.274748       0.646438       0.428035      -1.053829      -0.016630      -0.001461       0.045136       0.048125      -0.015459       0.006022       0.001769       0.066459       0.031950      -0.042150       0.009447       0.032703              9.130041       4.724877       0.585857      -1.200686      13.955377       0.210046       8.709870           0.000001
          298              C       7.468843       2.900993       2.601339      -0.178821      33.718521 0.46492708E+03  0.11131064E+05                                 9.148618                            7.255416       0.014390       1.981433                    0.998488      29.905262      87.159844       0.602536       0.424591      -1.057548      -0.007659      -0.009821      -0.003420       0.012915      -0.002089      -0.004196      -0.005217       0.028128       0.037698      -0.021408       0.006049       0.015359             10.541070       5.431264       1.338938      -1.241376      16.678419       1.056365       9.513526           0.000000
          299              C       7.173662       3.642297       3.745501       0.111168      33.923916 0.41017530E+03  0.94786185E+04                                 9.275546                            6.863851      -0.075345       1.995992                    0.999267      26.183397      73.980457       0.615365       0.430722      -1.058073      -0.001429      -0.003550       0.003276       0.005038       0.002325       0.021359      -0.001860       0.010652      -0.015874      -0.021466      -0.002262       0.023728             11.348778       5.484730       2.200958      -1.326045      19.318377       0.107699       9.243229           0.000000
          300              C       6.701725       2.947899       4.880734      -0.174583      33.102367 0.46386911E+03  0.11098298E+05                                 9.013034                            7.240364       0.096872       2.009735                    0.998932      29.768210      86.702938       0.604072       0.423796      -1.058150      -0.003081      -0.000211      -0.009091       0.009601      -0.004852      -0.004020       0.009471       0.022864       0.016153      -0.018309       0.003640       0.014670             10.110432       5.483393       1.348993      -1.399022      15.162954      -0.143463       9.684949          -0.000000
          301              C       6.560032       1.594824       4.819223       0.106283      25.301767 0.31989681E+03  0.69779622E+04                                 7.538363                            6.002115       0.332981       2.131190                    0.999803      25.500677      71.027846       0.664902       0.422309      -1.058582       0.012113      -0.011558      -0.048754       0.051549      -0.005358      -0.002035      -0.010830       0.069891       0.024113      -0.041782       0.010380       0.031402              8.453446       4.522978       0.424916      -1.044103      12.653122       0.763769       8.184240          -0.000000
          302              C       7.182522       7.229029       2.660122       0.102927      27.122211 0.34048937E+03  0.75558281E+04                                 7.980512                            6.240858       0.009514       2.019238                    0.999431      26.124003      73.771504       0.643445       0.428960      -1.052790       0.017925       0.005070       0.047579       0.051096      -0.019666      -0.004124       0.002224       0.071610       0.038527      -0.047293       0.011944       0.035349              9.275354       4.891522       0.859415       1.226023      14.138517      -0.477197       8.796022           0.000001
          303              C       7.005768       5.863325       2.627878      -0.176972      33.761300 0.46291295E+03  0.11077536E+05                                 9.157035                            7.238648      -0.012798       1.971742                    0.998802      29.952281      87.449067       0.602997       0.424470      -1.056982       0.007833       0.007352       0.000602       0.010759      -0.005028       0.004015       0.004495       0.030576       0.029673      -0.021858       0.007709       0.014150             10.595645       5.589082       1.561463       1.175420      16.668687      -1.396733       9.529168           0.000000
          304              C       7.343115       5.110835       3.742773       0.113334      33.790269 0.40257590E+03  0.92645061E+04                                 9.249470                            6.797335      -0.088045       1.993319                    0.999255      26.080778      73.664865       0.618402       0.430389      -1.057719       0.006604       0.002618      -0.001053       0.007182      -0.002040      -0.020639       0.001769       0.012288      -0.017339      -0.020305      -0.003517       0.023822             11.349466       5.526312       2.285738       1.390359      19.115884      -0.189208       9.406201           0.000000
          305              C       7.841150       5.780336       4.860396      -0.174995      33.835515 0.46673559E+03  0.11195236E+05                                 9.173206                            7.275322       0.046931       1.992735                    0.998689      29.954933      87.642170       0.600453       0.425270      -1.056179       0.006421       0.004113      -0.010418       0.012911      -0.012137      -0.002469      -0.012552       0.025609      -0.018823      -0.023664       0.002642       0.021022             10.383798       5.622599       1.664692       1.609502      15.088712       0.144148      10.440083          -0.000000
          306              C       7.991617       7.156865       4.815254       0.099862      26.322962 0.33589990E+03  0.74237797E+04                                 7.773599                            6.176242       0.230600       2.094256                    0.999607      25.921558      72.892271       0.650760       0.425863      -1.055402      -0.015758       0.011025      -0.046768       0.050568      -0.004842      -0.003788       0.016031       0.059837       0.021508      -0.039233       0.011011       0.028221              8.797120       4.925492       0.712778       1.143596      12.863357      -1.019610       8.602510          -0.000000
          307              C       4.655259      15.201347       3.558486       0.598953      24.848274 0.25364531E+03  0.52701692E+04                                 7.873296                            5.649328      -0.075568       2.029843                    0.999496      22.402810      62.795586       0.624756       0.471843      -1.020018       0.057490       0.025135      -0.001448       0.062761      -0.021478       0.025254      -0.040327      -0.053735       0.278199      -0.081532      -0.029314       0.110846              9.780273      14.702013       1.809350      -1.485274       9.738309       1.035830       4.900495           0.000000
          308              C       3.257265      14.683570       3.657698      -0.030246      37.793943 0.43782149E+03  0.10229413E+05                                 9.748292                            6.927350       0.018735       2.011842                    0.999321      27.193228      75.930400       0.637799       0.411025      -1.076222      -0.041749      -0.018853       0.007182       0.046368      -0.004293       0.001641      -0.000295      -0.005920       0.001347      -0.005724       0.000506       0.005218             12.378431      20.672334       2.862138      -2.351266      10.410650       1.389047       6.052309          -0.000000
          309              C       2.244885      15.475570       4.184018      -0.098919      35.732659 0.43427477E+03  0.10223663E+05                                 9.467039                            6.970363       0.030976       1.979820                    0.999685      29.435722      85.133287       0.620136       0.419544      -1.060482      -0.011864      -0.023203      -0.007206       0.027038       0.000483       0.013390       0.007196      -0.040416       0.011931      -0.027956       0.005890       0.022066             11.427678      17.737282       2.203157      -2.513800      10.631502       1.242240       5.914248          -0.000000
          310              C       0.937463      14.988463       4.249746      -0.163902      37.056187 0.46888747E+03  0.11254711E+05                                 9.712751                            7.247960       0.057945       1.976833                    0.999687      30.561495      89.316285       0.607360       0.420140      -1.059867       0.024011       0.004614      -0.017709       0.030190      -0.029533      -0.005198       0.012742       0.008277      -0.041313      -0.026615      -0.012954       0.039569             11.733027      17.798346       4.409737      -1.634290      11.086714       1.362537       6.314020          -0.000001
          311              C       0.629273      13.697088       3.807757       0.065845      39.599001 0.43304474E+03  0.10124666E+05                                10.216213                            6.972716      -0.116878       1.963874                    0.999317      27.098805      76.542756       0.622237       0.421020      -1.066124       0.009245       0.004563      -0.013893       0.017301       0.006818       0.006088      -0.005836       0.015587      -0.064850      -0.024250       0.002758       0.021493             13.739105      23.921242       5.017141      -1.963611      10.750908       1.333773       6.545165          -0.000000
          312              C       1.653342      12.920964       3.252417      -0.152280      35.522283 0.44246982E+03  0.10434105E+05                                 9.368241                            6.986146       0.156871       2.014058                    0.999699      29.699940      85.133062       0.627931       0.413640      -1.067436       0.017975       0.015919      -0.005052       0.024536       0.002311       0.007464       0.017503      -0.047422      -0.041499      -0.024965      -0.012128       0.037093             11.311949      19.289071       2.089625      -2.567856       8.360664       1.231723       6.286111          -0.000002
          313              C       2.960764      13.406267       3.187186      -0.079772      34.412511 0.43724531E+03  0.10312312E+05                                 9.284326                            7.030487      -0.016167       1.971457                    0.999596      29.138879      84.382334       0.612630       0.423913      -1.057619      -0.018727       0.008445       0.014464       0.025124      -0.024976       0.000776      -0.000454      -0.007288       0.002188      -0.025609       0.000702       0.024906             11.020411      17.398481       2.419871      -1.793301       9.455025       1.579571       6.207728          -0.000001
          314              C      13.839279      13.180755       3.897791       0.063886      39.185728 0.43221638E+03  0.10101965E+05                                10.160329                            6.972787      -0.115528       1.964691                    0.999381      27.078123      76.508878       0.621239       0.421835      -1.065450      -0.010651      -0.002562      -0.012382       0.016533       0.014198      -0.006146       0.009038       0.020245      -0.037832      -0.022766      -0.001030       0.023795             13.643231      24.033644       4.875002      -0.229533      11.359573       0.201509       5.536477          -0.000000
          315              C      13.595331      11.806030       3.837024      -0.153847      35.215699 0.44215709E+03  0.10447927E+05                                 9.353893                            7.016161       0.116008       2.001103                    0.999733      29.908778      86.439863       0.620867       0.417497      -1.062614      -0.026046       0.000657      -0.011573       0.028509      -0.030456      -0.009150      -0.000000      -0.003179      -0.052602      -0.026808      -0.013155       0.039963             11.198783      17.235568       4.376283       0.344056      11.324163       0.298504       5.036617          -0.000001
          316              C      12.311284      11.317119       3.876461      -0.099111      35.393834 0.42788254E+03  0.10033428E+05                                 9.408103                            6.926134       0.051912       1.988085                    0.999718      29.251483      84.365341       0.621288       0.420425      -1.060187       0.010853       0.026280      -0.002362       0.028531       0.000270      -0.004528       0.001107      -0.052348       0.009770      -0.028452       0.003849       0.024603             11.275548      17.550523       2.509388       0.530716      11.459191       0.298719       4.816931          -0.000000
          317              C      11.230284      12.177675       3.965008      -0.025301      37.049318 0.42898136E+03  0.99703424E+04                                 9.607437                            6.851870       0.013305       2.011862                    0.999224      27.000984      75.157707       0.642131       0.410403      -1.076796       0.042085       0.017134      -0.003837       0.045601      -0.002433      -0.006723       0.003030      -0.007312       0.020047      -0.009877      -0.000892       0.010769             12.136736      20.227952       3.002483       0.704547      11.276071       0.485612       4.906185          -0.000000
          318              C      11.461084      13.537966       4.046609      -0.081820      34.061374 0.43174677E+03  0.10155868E+05                                 9.233885                            6.993763      -0.001552       1.976622                    0.999606      29.055240      84.175667       0.612906       0.424839      -1.056481       0.023013      -0.011236      -0.009984       0.027487      -0.022889      -0.003992      -0.004532      -0.005170       0.033626      -0.029522       0.011998       0.017524             11.006567      17.527206       2.539382       0.695022      10.388335       0.543729       5.104160          -0.000000
          319              C      12.749516      14.044918       3.972448      -0.153769      34.736566 0.43760199E+03  0.10298043E+05                                 9.237172                            6.949080       0.225657       2.038406                    0.999811      29.602987      84.962299       0.628961       0.413815      -1.066574      -0.021559      -0.013676      -0.016481       0.030388       0.002744      -0.001205       0.002334      -0.056508      -0.042121      -0.021599      -0.013913       0.035512             11.145678      19.203451       2.000933       0.552793       9.049185       0.325952       5.184397          -0.000001
          320              C       9.824992      11.661702       3.998740       0.600957      25.364685 0.25301426E+03  0.52489438E+04                                 7.957933                            5.628746      -0.071264       2.032618                    0.999524      22.298984      62.268526       0.628738       0.469580      -1.022187      -0.055870      -0.028246       0.002634       0.062660      -0.019491       0.018243      -0.047938      -0.059458       0.273479      -0.081233      -0.031341       0.112575              9.945857      14.671951       1.946532      -0.091638      10.480522       1.442771       4.685098           0.000000
          321              C       8.386290      15.563971       1.871634       0.604238      25.224409 0.25287878E+03  0.52486799E+04                                 7.937480                            5.636885      -0.074681       2.031450                    0.999449      22.314956      62.454447       0.626284       0.471191      -1.020679      -0.041493       0.005649       0.051141       0.066099       0.057005       0.067988       0.039293       0.018144      -0.116528      -0.081226      -0.034763       0.115988              9.849321       7.725405      -1.667654      -4.040545       9.026450      -1.601565      12.796108           0.000001
          322              C       9.226358      15.544126       0.632476      -0.031480      37.570068 0.44438386E+03  0.10428347E+05                                 9.725065                            6.992787       0.024722       2.011200                    0.999358      27.364007      76.741087       0.632522       0.412642      -1.074453       0.036140       0.000723      -0.035242       0.050484      -0.008476       0.008291      -0.011461       0.012703      -0.003640      -0.015263      -0.004144       0.019407             12.224309       9.017761      -0.280702      -6.778261      10.322040      -1.155995      17.333124           0.000000
          323              C       9.479134      16.749264      -0.033732      -0.107485      34.424294 0.43641145E+03  0.10285812E+05                                 9.238028                            6.998673       0.061286       1.986876                    0.999692      29.546318      85.481616       0.617443       0.420888      -1.059713       0.010681      -0.015124      -0.013071       0.022664      -0.013013       0.010957       0.005610      -0.031333      -0.049456      -0.026734      -0.001933       0.028667             10.984714       8.094373      -0.186340      -5.345791      10.112301      -1.262950      14.747468           0.000000
          324              C      10.236687      16.745656      23.616424      -0.149526      34.740483 0.45809053E+03  0.10949415E+05                                 9.356230                            7.205494       0.015158       1.972961                    0.999332      30.218897      88.596926       0.602919       0.425018      -1.055102      -0.008668      -0.007340       0.019856       0.022875       0.003599       0.003843      -0.018073      -0.033814      -0.046102      -0.023953      -0.007696       0.031649             11.050822       8.922599      -0.767522      -5.803335       9.814536       0.044305      14.415331          -0.000000
          325              C      10.729023      15.544126      23.082416       0.071246      37.616688 0.43540826E+03  0.10210576E+05                                 9.928386                            7.037465      -0.184880       1.946395                    0.999310      27.122277      77.137825       0.612330       0.426547      -1.060906       0.000853       0.003475       0.009538       0.010187       0.008315      -0.011131       0.006912       0.004467       0.039792      -0.019909       0.000984       0.018925             12.891842      10.460303       0.027459      -8.115318       9.913959      -1.183206      18.301265          -0.000000
          326              C      10.460177      14.346203      23.755569      -0.155570      34.198048 0.45245834E+03  0.10749764E+05                                 9.166778                            7.102741       0.141785       2.008145                    0.999682      30.064433      87.039226       0.616568       0.418124      -1.062543      -0.001182       0.008116       0.028056       0.029230      -0.017949      -0.005898       0.012192      -0.044849      -0.023473      -0.024978      -0.011728       0.036706             10.710495       8.251973       0.520154      -5.332027       9.363086      -1.931687      14.516425          -0.000001
          327              C       9.718690      14.355224       0.136416      -0.095672      33.093088 0.43657876E+03  0.10292046E+05                                 9.014643                            7.017902       0.072391       1.996275                    0.999712      29.286217      84.773633       0.614163       0.423042      -1.058227       0.020951       0.017988      -0.007257       0.028551       0.006969       0.005746      -0.017248      -0.026778      -0.047233      -0.025686      -0.002949       0.028636             10.447141       7.912854      -0.318436      -4.907958       9.383024      -0.674591      14.045546          -0.000001
          328              C      11.481447      15.569383      21.794892       0.073441      37.579800 0.42528787E+03  0.99133580E+04                                 9.911119                            6.946229      -0.137075       1.963259                    0.999385      26.920988      76.299297       0.617621       0.425448      -1.061743       0.003016      -0.000290      -0.007709       0.008283      -0.013248      -0.017329      -0.008049      -0.013536       0.036601      -0.029619       0.008478       0.021140             12.893292      11.186316       1.865064      -8.036667       9.187543       0.429218      18.306018          -0.000000
          329              C      12.252779      16.671688      21.462284      -0.146818      35.320642 0.44275854E+03  0.10489540E+05                                 9.427466                            7.054496       0.045707       1.981661                    0.999599      30.043008      87.590163       0.613367       0.421499      -1.057673       0.004890      -0.005720      -0.026288       0.027344      -0.003928       0.008252       0.026026      -0.020620       0.000765      -0.026265      -0.005571       0.031836             11.255091       9.934407       2.420746      -6.086171       9.526658      -0.364979      14.304208          -0.000001
          330              C      12.930696      16.736636      20.250657      -0.100366      34.931981 0.42792736E+03  0.10037447E+05                                 9.328809                            6.924719       0.023610       1.977007                    0.999682      29.361478      84.769703       0.621423       0.420209      -1.060037      -0.015042      -0.017002       0.010875       0.025172       0.008951       0.007578      -0.012681      -0.008575      -0.065780      -0.028669       0.006532       0.022137             11.097697       8.695950       1.315604      -5.398433       9.940277       1.531831      14.656863          -0.000000
          331              C      12.828518      15.690258      19.356509      -0.026688      37.798606 0.43260520E+03  0.10079072E+05                                 9.759331                            6.886395       0.011801       2.011108                    0.999287      27.085847      75.567452       0.639520       0.411077      -1.075998      -0.017536      -0.008586       0.043671       0.047838      -0.003481       0.004658       0.000774       0.005619      -0.017775      -0.008020      -0.000507       0.008526             12.425237      10.058040       1.548978      -7.088689       9.664237       1.172179      17.553434          -0.000000
          332              C      12.054267      14.587953      19.666299      -0.086626      33.717231 0.42753241E+03  0.10030059E+05                                 9.137445                            6.941082       0.033033       1.986081                    0.999611      29.079855      84.079186       0.617810       0.422587      -1.058101       0.006290       0.013209       0.020226       0.024963      -0.009266       0.013606       0.015350      -0.028130      -0.036650      -0.030112       0.003380       0.026732             10.783610       9.673037       1.611795      -5.739131       8.485312       0.751091      14.192481          -0.000001
          333              C      11.411408      14.506768      20.886854      -0.158711      34.598205 0.44939903E+03  0.10663895E+05                                 9.224376                            7.059853       0.132876       2.004517                    0.999754      30.078719      87.157847       0.620629       0.415901      -1.063469       0.023205       0.004004      -0.016806       0.028930       0.022656      -0.001637      -0.006084      -0.041618      -0.050743      -0.022487      -0.017415       0.039902             10.857724       9.214935       0.995544      -5.681014       8.394598       1.520421      14.963639          -0.000000
          334              C      13.491838      15.798504      18.014915       0.606316      25.131349 0.25562151E+03  0.53224309E+04                                 7.958011                            5.686774      -0.122413       2.016160                    0.999459      22.392582      62.867231       0.620051       0.474423      -1.018459       0.032355       0.007166      -0.055636       0.064758      -0.059995       0.059635      -0.025384       0.038601      -0.163381      -0.082183      -0.031924       0.114108              9.891002       7.851238       1.754499      -4.473565       8.633274       0.874268      13.188494           0.000000
          335              C       7.931634      15.482786       5.840114       0.606250      24.993021 0.24987093E+03  0.51768806E+04                                 7.923583                            5.622024      -0.089396       2.026578                    0.999554      22.352100      62.743913       0.623236       0.474352      -1.017770      -0.033870       0.006228      -0.049736       0.060495      -0.023769      -0.089492       0.015489       0.071051      -0.058754      -0.082345      -0.031477       0.113822              9.911603       8.518191       1.276623       5.255778       9.553339      -0.172143      11.663278           0.000000
          336              C       8.799244      15.453921       7.050501      -0.030868      38.773951 0.44009146E+03  0.10291294E+05                                 9.928804                            6.940634       0.019825       2.011236                    0.999326      27.218740      75.926821       0.638105       0.410475      -1.077049       0.027370      -0.003686       0.034979       0.044567      -0.002429      -0.001871       0.003116      -0.015512      -0.015822      -0.007093      -0.004352       0.011445             12.846920      12.220375       2.476553       8.212102       9.412855      -0.088995      16.907530          -0.000000
          337              C       9.671319      16.507515       7.306220      -0.101915      35.185726 0.42572004E+03  0.99689124E+04                                 9.343665                            6.875474       0.072941       1.990101                    0.999655      29.365257      84.602453       0.628160       0.416402      -1.062864       0.001176      -0.017377       0.021225       0.027456      -0.004281      -0.017930      -0.017289      -0.028565      -0.000111      -0.030658       0.003591       0.027067             11.385982      11.343819       2.558869       6.818248       9.328780       0.483880      13.485346           0.000000
          338              C      10.490731      16.512927       8.417394      -0.158301      38.099028 0.47770588E+03  0.11552637E+05                                 9.999278                            7.394365      -0.103312       1.933411                    0.998904      30.640054      90.718684       0.590083       0.429213      -1.051235      -0.025088      -0.007442      -0.012432       0.028971       0.014189      -0.006706       0.010041      -0.021412      -0.022112      -0.022030      -0.000754       0.022784             12.161592      11.482567       1.669580       6.723386       9.913885      -1.397855      15.088324          -0.000000
          339              C      10.432219      15.466549       9.333865       0.073099      37.632310 0.42020649E+03  0.97650903E+04                                 9.896821                            6.889761      -0.128861       1.965527                    0.999299      26.861309      76.003184       0.622180       0.423620      -1.062934      -0.011814       0.001991      -0.004355       0.012748      -0.011288       0.020617       0.005176      -0.007349       0.019509      -0.027271       0.005468       0.021803             12.944824      12.528936       2.260846       8.343510       9.094185      -0.542658      17.211351          -0.000000
          340              C       9.584977      14.400326       9.086827      -0.154874      35.343450 0.44030213E+03  0.10384386E+05                                 9.348435                            6.986626       0.102110       1.995793                    0.999701      29.862072      85.985395       0.624684       0.415734      -1.064638      -0.014227       0.005545      -0.020304       0.025405       0.003888      -0.001802      -0.025760      -0.045415       0.011537      -0.024971      -0.014736       0.039707             11.135550      11.416601       2.966289       6.396844       8.517960       0.371183      13.472090          -0.000002
          341              C       8.775793      14.376873       7.949113      -0.087204      34.102407 0.43564364E+03  0.10256711E+05                                 9.196599                            7.001262       0.028946       1.982043                    0.999671      29.208651      84.285182       0.616562       0.421942      -1.059720       0.022385       0.014826       0.005209       0.027350       0.014441      -0.005427       0.010795      -0.026575      -0.040311      -0.023119      -0.004739       0.027858             10.797339      10.175134       2.293284       5.609969       8.640311      -0.586273      13.576571          -0.000001
          342              C      11.274994      15.526085      10.563598       0.075176      37.366637 0.42875569E+03  0.10020069E+05                                 9.897979                            6.989792      -0.184028       1.948818                    0.999315      26.981199      76.707964       0.613332       0.427317      -1.059992       0.000705      -0.000846       0.008300       0.008373       0.012806       0.006704      -0.008809       0.013834       0.028619      -0.023043       0.009426       0.013617             12.939993      11.323309       0.030205       8.572118       9.982477      -0.257370      17.514194          -0.000000
          343              C      11.647451      16.761893      11.093886      -0.144496      34.965204 0.45258994E+03  0.10790304E+05                                 9.427670                            7.183272      -0.026044       1.963535                    0.998980      30.074015      88.192539       0.600906       0.427534      -1.053060       0.012165      -0.003285       0.021052       0.024535      -0.008798      -0.004418      -0.015250      -0.027525      -0.018038      -0.020555      -0.004859       0.025414             11.271009       9.135702       0.504022       6.021853      10.292090       0.495226      14.385233          -0.000001
          344              C      12.453715      16.826841      12.221430      -0.101812      33.749099 0.42375957E+03  0.99144226E+04                                 9.105455                            6.884719       0.062303       1.989266                    0.999708      29.283890      84.411092       0.624128       0.419454      -1.060618      -0.020136      -0.015919      -0.011934       0.028307       0.010333      -0.014294       0.007798      -0.028071      -0.043457      -0.028586       0.003644       0.024942             10.876304       8.449642      -0.224129       5.630022       9.998293      -0.585953      14.180975          -0.000000
          345              C      12.915274      15.686649      12.828608      -0.037592      37.956258 0.44711056E+03  0.10509954E+05                                 9.795891                            7.017718       0.043970       2.018244                    0.999443      27.376231      76.877097       0.630830       0.413055      -1.074024      -0.037918      -0.005382      -0.031116       0.049345      -0.001861      -0.008811       0.004663      -0.000237      -0.007713      -0.010273      -0.000216       0.010489             12.448079       9.714356       0.046308       7.283545      10.429923      -0.279733      17.199958          -0.000000
          346              C      12.526746      14.436408      12.318410      -0.099852      33.891543 0.45234667E+03  0.10764348E+05                                 9.185455                            7.160207       0.021987       1.978064                    0.999681      29.576291      86.161815       0.605590       0.425022      -1.056445      -0.020691       0.021010      -0.002082       0.029561      -0.009061      -0.008502      -0.017167      -0.028560      -0.036517      -0.026729      -0.001745       0.028474             10.740296       8.311901       0.120828       5.096291       9.628132       0.013319      14.280854          -0.000000
          347              C      11.710256      14.366048      11.205251      -0.158862      34.163279 0.45286692E+03  0.10774143E+05                                 9.177569                            7.116121       0.101888       1.995695                    0.999713      30.168781      87.726076       0.613969       0.419322      -1.060576       0.000818       0.011006       0.023253       0.025739       0.013801       0.000890       0.012490      -0.040868      -0.033079      -0.020374      -0.013152       0.033525             10.751341       9.005391      -0.824812       5.741763       9.288058      -1.289966      13.960573          -0.000000
          348              C      13.831093      15.747989      14.004022       0.603758      24.961422 0.24929038E+03  0.51562217E+04                                 7.868399                            5.587762      -0.043147       2.039513                    0.999373      22.299058      62.320219       0.630490       0.469679      -1.021406       0.032274       0.007938       0.053572       0.063044       0.026734      -0.087356      -0.017542       0.064412      -0.044434      -0.079156      -0.032227       0.111384              9.807316       7.468027      -0.341818       4.695476       9.979726       0.701648      11.974195           0.000000
          349              N       7.773998      17.163125      21.089247      -0.212996      35.296710 0.48487908E+03  0.11483353E+05                                 8.983028                            7.101385       0.095607       2.075851                    0.997824      26.867185      72.631345       0.663112       0.390017      -1.103571      -0.020229      -0.147311      -0.006667       0.148843      -0.017202      -0.016044      -0.002190       0.088281       0.160211      -0.074285       0.014631       0.059654             10.550598       5.401350       0.083515      -1.481027      15.678399       0.190542      10.572045          -0.000000
          350              N       6.941345      10.157624      21.064692      -0.214369      35.680503 0.48812906E+03  0.11588223E+05                                 9.067169                            7.136087       0.049388       2.059806                    0.997437      27.003851      73.265855       0.659488       0.391216      -1.101908       0.023356       0.146275      -0.004272       0.148189      -0.015965       0.019515       0.002306       0.090752       0.154417      -0.074092       0.013175       0.060917             10.757004       5.701538       0.176648       1.611217      15.858000      -0.600551      10.711474           0.000000
          351              N       0.471080       9.898375       8.687747      -0.212996      35.296709 0.48487908E+03  0.11483353E+05                                 8.983027                            7.101385       0.095607       2.075851                    0.997824      26.867185      72.631342       0.663112       0.390017      -1.103571      -0.020229       0.147311      -0.006667       0.148843       0.017202      -0.016044       0.002190       0.088281       0.160211      -0.074285       0.014631       0.059654             10.550597       5.401350      -0.083515      -1.481027      15.678396      -0.190542      10.572044          -0.000000
          352              N      14.246427      16.903876       8.663192      -0.214369      35.680503 0.48812906E+03  0.11588223E+05                                 9.067169                            7.136087       0.049388       2.059806                    0.997437      27.003851      73.265853       0.659488       0.391216      -1.101909       0.023356      -0.146275      -0.004272       0.148189       0.015965       0.019515      -0.002306       0.090752       0.154417      -0.074092       0.013175       0.060917             10.757004       5.701538      -0.176648       1.611217      15.857999       0.600551      10.711474           0.000000
          353              N      14.134756       8.142625      16.115253      -0.212996      35.296710 0.48487907E+03  0.11483352E+05                                 8.983027                            7.101385       0.095607       2.075851                    0.997824      26.867185      72.631343       0.663112       0.390017      -1.103571       0.020229      -0.147311       0.006667       0.148843       0.017202      -0.016044       0.002190       0.088281       0.160211      -0.074285       0.014631       0.059654             10.550597       5.401350      -0.083515      -1.481027      15.678398      -0.190542      10.572044          -0.000000
          354              N       0.359409       1.137124      16.139808      -0.214369      35.680503 0.48812906E+03  0.11588223E+05                                 9.067168                            7.136087       0.049388       2.059806                    0.997437      27.003851      73.265852       0.659488       0.391216      -1.101909      -0.023356       0.146275       0.004272       0.148189       0.015965       0.019515      -0.002306       0.090752       0.154417      -0.074092       0.013175       0.060917             10.757003       5.701538      -0.176648       1.611217      15.857999       0.600551      10.711473           0.000000
          355              N       6.831838       0.877875       3.713753      -0.212996      35.296710 0.48487907E+03  0.11483352E+05                                 8.983027                            7.101385       0.095607       2.075851                    0.997824      26.867185      72.631343       0.663112       0.390017      -1.103571       0.020229       0.147311       0.006667       0.148843      -0.017202      -0.016044      -0.002190       0.088281       0.160211      -0.074285       0.014631       0.059654             10.550597       5.401350       0.083515      -1.481027      15.678398       0.190542      10.572044          -0.000000
          356              N       7.664491       7.883376       3.738308      -0.214369      35.680503 0.48812906E+03  0.11588223E+05                                 9.067168                            7.136087       0.049388       2.059806                    0.997437      27.003851      73.265852       0.659488       0.391216      -1.101909      -0.023356      -0.146275       0.004272       0.148189      -0.015965       0.019515       0.002306       0.090752       0.154417      -0.074092       0.013175       0.060917             10.757003       5.701538       0.176648       1.611217      15.857999      -0.600551      10.711474           0.000000
          357              O       9.752087       1.645880      20.864780      -0.549075      32.607353 0.47950351E+03  0.11194400E+05                                 8.021422                            6.687461       0.527534       2.224325                    0.998173      27.069067      69.964555       0.750127       0.349753      -1.147220      -0.001336       0.030517       0.004990       0.030951       0.040512       0.022323       0.000250      -0.052805       0.026570      -0.058530       0.011203       0.047327              9.150518       9.783227       3.282222      -0.011698      12.685655       0.899678       4.982673           0.000000
          358              O       9.063389       3.567608      21.746030      -0.586173      42.472665 0.62045434E+03  0.15488476E+05                                 9.766647                            7.784625       0.085214       2.066458                    0.995805      28.634084      77.172017       0.669901       0.366266      -1.131169       0.033632      -0.002310       0.016585       0.037571      -0.057541      -0.028666      -0.017707      -0.017064       0.163024      -0.092872       0.030163       0.062710             11.520066      16.165335      -4.212577      -2.326150      10.661046       1.701311       7.733816           0.000000
          359              O       4.971301       7.594720      21.158695      -0.559120      36.841686 0.52195683E+03  0.12416140E+05                                 8.705082                            6.968333       0.534007       2.228239                    0.997441      27.137113      70.234782       0.738074       0.348863      -1.150777       0.003112      -0.028535      -0.018530       0.034166       0.030386       0.023342       0.000345      -0.065756       0.018597      -0.055534       0.011486       0.044048             10.293192      10.245954       3.363161       0.725818      15.122995       2.083946       5.510626           0.000000
          360              O       5.691544       5.637993      20.378641      -0.571792      41.054459 0.59487325E+03  0.14713084E+05                                 9.590388                            7.650898       0.087868       2.071155                    0.996048      28.420861      76.560759       0.671112       0.369005      -1.127632      -0.027866       0.006602      -0.020247       0.035072      -0.053655      -0.034726      -0.026368      -0.014625       0.179041      -0.096141       0.024144       0.071997             11.182384      15.992564      -4.367443      -1.268913      10.771784       1.130184       6.782803          -0.000000
          361              O       6.992322       1.471785      22.792717      -0.565603      36.774511 0.52766969E+03  0.12601563E+05                                 8.696390                            7.023729       0.416015       2.183844                    0.998222      27.399651      71.336968       0.731542       0.350594      -1.147956      -0.009550       0.029123      -0.011579       0.032763      -0.022564       0.003639       0.047989       0.017533      -0.128633      -0.072629       0.018293       0.054337             10.093632       8.990013      -4.274990      -3.386883      11.831802       2.388072       9.459082           0.000001
          362              O       6.080113       3.399105      22.090296      -0.566096      42.865606 0.61460422E+03  0.15293544E+05                                 9.828927                            7.747920       0.086323       2.076427                    0.995079      28.204053      75.687920       0.672028       0.366274      -1.132096      -0.012807      -0.012067       0.015797       0.023647       0.039632       0.075548      -0.019470      -0.045692       0.016508      -0.102365       0.032663       0.069702             11.751466       8.072367       0.446451      -1.189904      12.948311      -6.362718      14.233719           0.000000
          363              O       0.366054       1.229133       6.960218      -0.562565      35.338950 0.50392240E+03  0.11906838E+05                                 8.471644                            6.850547       0.362828       2.162312                    0.998291      27.415429      71.196564       0.742259       0.349235      -1.148092       0.012701       0.037607       0.007267       0.040353       0.013492      -0.006165      -0.047116       0.032310      -0.117754      -0.069666       0.020122       0.049544              9.851796       8.961202       3.884975      -3.964320      10.958420      -2.758324       9.635766           0.000001
          364              O       1.365471       3.096196       7.674792      -0.578519      40.046269 0.59502884E+03  0.14704518E+05                                 9.396913                            7.624865       0.120772       2.083872                    0.995403      28.372148      76.170738       0.676450       0.366402      -1.130656       0.016382      -0.015005      -0.016828       0.027870      -0.038463       0.069343       0.027303      -0.032358      -0.002016      -0.097335       0.034892       0.062443             10.933559       7.789026      -0.501689      -1.561316      11.553262       5.368508      13.458390           0.000000
          365              O       6.742808       1.451759      19.554437      -0.559525      35.608230 0.50726274E+03  0.12008970E+05                                 8.516117                            6.884293       0.340712       2.157219                    0.998120      27.370014      71.213070       0.738442       0.350362      -1.146844       0.000631       0.036656      -0.005811       0.037119      -0.034274      -0.023162      -0.039802       0.014780       0.011858      -0.066607       0.027444       0.039162              9.870882       7.127805      -2.034618       3.612529      11.441280      -4.273762      11.043561           0.000001
          366              O       7.323209       3.589077      19.266226      -0.574926      40.879338 0.59261787E+03  0.14618837E+05                                 9.516791                            7.594366       0.185455       2.105380                    0.995770      28.233232      75.540275       0.680344       0.364955      -1.132645       0.000618      -0.010501      -0.031824       0.033518       0.019475      -0.043051       0.047967       0.015991      -0.168713      -0.096226       0.043131       0.053095             11.297163       9.857733       4.676680       3.115850      13.453671       3.905909      10.580084          -0.000000
          367              O       0.652083       1.153542      10.257281      -0.562833      37.232174 0.51357664E+03  0.12203893E+05                                 8.834997                            6.955335       0.260231       2.134172                    0.997123      27.462621      71.736880       0.729711       0.353234      -1.143776       0.001227       0.033691      -0.000748       0.033721       0.033954      -0.020373       0.040960      -0.020880       0.017585      -0.063876       0.014042       0.049834             10.593657       6.831774       2.555657       3.176635      13.444442       4.925135      11.504756           0.000001
          368              O       0.183150       3.326400      10.433878      -0.573874      41.510435 0.59576009E+03  0.14706670E+05                                 9.573844                            7.599211       0.196463       2.105916                    0.996768      28.199371      75.323438       0.682600       0.363494      -1.134486       0.006510      -0.010193       0.019975       0.023351      -0.019930      -0.046330      -0.045990       0.028629      -0.167671      -0.096996       0.036240       0.060756             11.316397       8.717152      -3.685879       2.937473      13.618275      -4.271836      11.613763           0.000000
          369              O       2.449169       7.374620       8.463280      -0.549075      32.607353 0.47950351E+03  0.11194400E+05                                 8.021421                            6.687461       0.527534       2.224325                    0.998173      27.069068      69.964556       0.750128       0.349753      -1.147220      -0.001336      -0.030517       0.004990       0.030951      -0.040512       0.022323      -0.000250      -0.052805       0.026570      -0.058530       0.011203       0.047327              9.150518       9.783226      -3.282222      -0.011698      12.685654      -0.899678       4.982673           0.000000
          370              O       1.760471       5.452892       9.344530      -0.586174      42.472667 0.62045438E+03  0.15488477E+05                                 9.766647                            7.784625       0.085214       2.066458                    0.995805      28.634085      77.172019       0.669901       0.366266      -1.131169       0.033632       0.002310       0.016585       0.037571       0.057541      -0.028666       0.017707      -0.017064       0.163024      -0.092872       0.030163       0.062710             11.520066      16.165335       4.212577      -2.326150      10.661046      -1.701311       7.733816           0.000000
          371              O      12.276383       1.425780       8.757195      -0.559120      36.841686 0.52195684E+03  0.12416140E+05                                 8.705082                            6.968333       0.534007       2.228239                    0.997441      27.137114      70.234783       0.738074       0.348863      -1.150777       0.003112       0.028535      -0.018530       0.034166      -0.030386       0.023342      -0.000345      -0.065756       0.018597      -0.055534       0.011486       0.044048             10.293191      10.245954      -3.363160       0.725818      15.122994      -2.083946       5.510626           0.000000
          372              O      12.996626       3.382507       7.977141      -0.571792      41.054456 0.59487322E+03  0.14713082E+05                                 9.590388                            7.650898       0.087868       2.071155                    0.996048      28.420860      76.560756       0.671112       0.369005      -1.127632      -0.027866      -0.006602      -0.020247       0.035072       0.053655      -0.034726       0.026368      -0.014625       0.179041      -0.096141       0.024144       0.071997             11.182383      15.992563       4.367443      -1.268913      10.771784      -1.130184       6.782803          -0.000000
          373              O      14.297404       7.548715      10.391217      -0.565603      36.774511 0.52766970E+03  0.12601563E+05                                 8.696390                            7.023728       0.416015       2.183844                    0.998222      27.399652      71.336969       0.731542       0.350594      -1.147956      -0.009550      -0.029123      -0.011579       0.032763       0.022564       0.003639      -0.047989       0.017534      -0.128633      -0.072630       0.018293       0.054337             10.093632       8.990013       4.274989      -3.386883      11.831802      -2.388072       9.459081           0.000001
          374              O      13.385195       5.621395       9.688796      -0.566096      42.865604 0.61460420E+03  0.15293544E+05                                 9.828927                            7.747920       0.086323       2.076427                    0.995079      28.204052      75.687919       0.672028       0.366274      -1.132095      -0.012807       0.012067       0.015797       0.023647      -0.039632       0.075548       0.019470      -0.045692       0.016508      -0.102365       0.032663       0.069702             11.751466       8.072367      -0.446451      -1.189904      12.948310       6.362718      14.233720           0.000000
          375              O       7.668972       7.791367      19.361718      -0.562565      35.338952 0.50392244E+03  0.11906840E+05                                 8.471644                            6.850547       0.362828       2.162312                    0.998291      27.415430      71.196567       0.742259       0.349235      -1.148092       0.012701      -0.037607       0.007267       0.040353      -0.013492      -0.006165       0.047116       0.032310      -0.117754      -0.069666       0.020122       0.049544              9.851796       8.961202      -3.884975      -3.964320      10.958420       2.758324       9.635767           0.000001
          376              O       8.668389       5.924304      20.076292      -0.578519      40.046267 0.59502881E+03  0.14704517E+05                                 9.396912                            7.624865       0.120772       2.083872                    0.995403      28.372148      76.170736       0.676450       0.366402      -1.130656       0.016382       0.015005      -0.016828       0.027870       0.038463       0.069343      -0.027303      -0.032358      -0.002016      -0.097335       0.034892       0.062443             10.933558       7.789025       0.501689      -1.561315      11.553261      -5.368508      13.458389           0.000000
          377              O      14.047890       7.568741       7.152937      -0.559525      35.608228 0.50726271E+03  0.12008969E+05                                 8.516117                            6.884293       0.340712       2.157219                    0.998120      27.370013      71.213067       0.738442       0.350362      -1.146844       0.000631      -0.036656      -0.005811       0.037119       0.034274      -0.023162       0.039802       0.014780       0.011858      -0.066607       0.027444       0.039162              9.870882       7.127805       2.034618       3.612529      11.441280       4.273761      11.043561           0.000001
          378              O       0.020291       5.431423       6.864726      -0.574926      40.879337 0.59261786E+03  0.14618837E+05                                 9.516790                            7.594366       0.185455       2.105380                    0.995770      28.233232      75.540274       0.680344       0.364955      -1.132645       0.000618       0.010501      -0.031824       0.033518      -0.019475      -0.043051      -0.047967       0.015991      -0.168713      -0.096226       0.043131       0.053095             11.297162       9.857733      -4.676680       3.115850      13.453671      -3.905909      10.580083          -0.000000
          379              O       7.955001       7.866958      22.658781      -0.562833      37.232174 0.51357670E+03  0.12203895E+05                                 8.834997                            6.955336       0.260231       2.134172                    0.997123      27.462622      71.736884       0.729711       0.353234      -1.143776       0.001227      -0.033691      -0.000748       0.033721      -0.033954      -0.020373      -0.040960      -0.020880       0.017585      -0.063876       0.014042       0.049834             10.593657       6.831774      -2.555657       3.176635      13.444440      -4.925135      11.504758           0.000001
          380              O       7.486068       5.694100      22.835378      -0.573874      41.510441 0.59576011E+03  0.14706671E+05                                 9.573845                            7.599211       0.196463       2.105916                    0.996768      28.199371      75.323439       0.682600       0.363494      -1.134486       0.006510       0.010193       0.019975       0.023351       0.019930      -0.046330       0.045990       0.028629      -0.167671      -0.096996       0.036240       0.060756             11.316398       8.717152       3.685881       2.937473      13.618279       4.271837      11.613764           0.000000
          381              O      12.156667      10.666380      16.339720      -0.549075      32.607353 0.47950351E+03  0.11194400E+05                                 8.021422                            6.687461       0.527534       2.224325                    0.998173      27.069067      69.964555       0.750127       0.349753      -1.147220       0.001336       0.030517      -0.004990       0.030951      -0.040512       0.022323      -0.000250      -0.052805       0.026570      -0.058530       0.011203       0.047327              9.150518       9.783227      -3.282222      -0.011698      12.685655      -0.899678       4.982673           0.000000
          382              O      12.845365      12.588108      15.458470      -0.586174      42.472667 0.62045438E+03  0.15488477E+05                                 9.766647                            7.784625       0.085214       2.066458                    0.995805      28.634085      77.172019       0.669901       0.366266      -1.131169      -0.033632      -0.002310      -0.016585       0.037571       0.057541      -0.028666       0.017707      -0.017064       0.163024      -0.092872       0.030163       0.062710             11.520066      16.165336       4.212577      -2.326151      10.661046      -1.701311       7.733816           0.000000
          383              O       2.329453      16.615220      16.045805      -0.559120      36.841684 0.52195681E+03  0.12416139E+05                                 8.705082                            6.968332       0.534007       2.228239                    0.997441      27.137113      70.234781       0.738074       0.348863      -1.150777      -0.003112      -0.028535       0.018530       0.034166      -0.030386       0.023342      -0.000345      -0.065756       0.018597      -0.055534       0.011486       0.044048             10.293191      10.245954      -3.363161       0.725818      15.122994      -2.083946       5.510626           0.000000
          384              O       1.609210      14.658493      16.825859      -0.571792      41.054458 0.59487324E+03  0.14713083E+05                                 9.590389                            7.650898       0.087868       2.071155                    0.996048      28.420860      76.560758       0.671112       0.369005      -1.127632       0.027866       0.006602       0.020247       0.035072       0.053655      -0.034726       0.026368      -0.014625       0.179041      -0.096141       0.024144       0.071997             11.182384      15.992565       4.367443      -1.268913      10.771784      -1.130184       6.782803          -0.000000
          385              O       0.308432      10.492285      14.411783      -0.565603      36.774512 0.52766970E+03  0.12601563E+05                                 8.696391                            7.023729       0.416015       2.183844                    0.998222      27.399651      71.336969       0.731542       0.350594      -1.147956       0.009550       0.029123       0.011579       0.032763       0.022564       0.003639      -0.047989       0.017533      -0.128633      -0.072629       0.018293       0.054337             10.093633       8.990013       4.274990      -3.386884      11.831803      -2.388072       9.459082           0.000001
          386              O       1.220641      12.419605      15.114204      -0.566096      42.865604 0.61460420E+03  0.15293544E+05                                 9.828927                            7.747920       0.086323       2.076427                    0.995079      28.204052      75.687919       0.672028       0.366274      -1.132095       0.012807      -0.012067      -0.015797       0.023647      -0.039632       0.075548       0.019470      -0.045692       0.016508      -0.102365       0.032663       0.069702             11.751466       8.072367      -0.446451      -1.189904      12.948311       6.362718      14.233720           0.000000
          387              O       6.936864      10.249633       5.441282      -0.562565      35.338949 0.50392239E+03  0.11906838E+05                                 8.471643                            6.850546       0.362828       2.162312                    0.998291      27.415430      71.196564       0.742259       0.349235      -1.148093      -0.012701       0.037607      -0.007267       0.040353      -0.013492      -0.006165       0.047116       0.032310      -0.117754      -0.069666       0.020122       0.049544              9.851795       8.961201      -3.884975      -3.964319      10.958419       2.758324       9.635765           0.000001
          388              O       5.937447      12.116696       4.726708      -0.578519      40.046270 0.59502886E+03  0.14704519E+05                                 9.396912                            7.624865       0.120772       2.083872                    0.995403      28.372149      76.170740       0.676450       0.366402      -1.130656      -0.016382      -0.015005       0.016828       0.027870       0.038463       0.069343      -0.027303      -0.032358      -0.002016      -0.097335       0.034892       0.062443             10.933559       7.789026       0.501689      -1.561315      11.553262      -5.368509      13.458390           0.000000
          389              O       0.557946      10.472259      17.650063      -0.559525      35.608227 0.50726270E+03  0.12008969E+05                                 8.516117                            6.884292       0.340712       2.157219                    0.998120      27.370013      71.213066       0.738442       0.350362      -1.146844      -0.000631       0.036656       0.005811       0.037119       0.034274      -0.023162       0.039802       0.014780       0.011858      -0.066607       0.027444       0.039162              9.870882       7.127805       2.034618       3.612529      11.441279       4.273761      11.043560           0.000001
          390              O      -0.022455      12.609577      17.938274      -0.574926      40.879336 0.59261784E+03  0.14618836E+05                                 9.516791                            7.594366       0.185455       2.105380                    0.995770      28.233231      75.540273       0.680344       0.364955      -1.132645      -0.000618      -0.010501       0.031824       0.033518      -0.019475      -0.043051      -0.047967       0.015991      -0.168713      -0.096226       0.043131       0.053095             11.297162       9.857733      -4.676680       3.115850      13.453671      -3.905909      10.580083          -0.000000
          391              O       6.650835      10.174042       2.144219      -0.562833      37.232172 0.51357666E+03  0.12203893E+05                                 8.834997                            6.955335       0.260231       2.134172                    0.997123      27.462621      71.736881       0.729711       0.353234      -1.143776      -0.001227       0.033691       0.000748       0.033721      -0.033954      -0.020373      -0.040960      -0.020880       0.017585      -0.063876       0.014042       0.049834             10.593657       6.831774      -2.555657       3.176635      13.444440      -4.925135      11.504757           0.000001
          392              O       7.119768      12.346900       1.967622      -0.573875      41.510442 0.59576013E+03  0.14706671E+05                                 9.573845                            7.599211       0.196463       2.105916                    0.996768      28.199372      75.323440       0.682600       0.363494      -1.134486      -0.006510      -0.010193      -0.019975       0.023351       0.019930      -0.046330       0.045990       0.028629      -0.167671      -0.096996       0.036240       0.060756             11.316398       8.717152       3.685880       2.937473      13.618278       4.271837      11.613764           0.000000
          393              O       4.853749      16.395120       3.938220      -0.549075      32.607353 0.47950351E+03  0.11194400E+05                                 8.021421                            6.687461       0.527534       2.224325                    0.998173      27.069068      69.964556       0.750128       0.349753      -1.147220       0.001336      -0.030517      -0.004990       0.030951       0.040512       0.022323       0.000250      -0.052805       0.026570      -0.058530       0.011203       0.047327              9.150518       9.783227       3.282222      -0.011698      12.685654       0.899678       4.982673           0.000000
          394              O       5.542447      14.473392       3.056970      -0.586173      42.472666 0.62045436E+03  0.15488477E+05                                 9.766647                            7.784624       0.085214       2.066458                    0.995805      28.634085      77.172018       0.669901       0.366266      -1.131169      -0.033632       0.002310      -0.016585       0.037571      -0.057541      -0.028666      -0.017707      -0.017064       0.163024      -0.092872       0.030163       0.062710             11.520066      16.165335      -4.212577      -2.326151      10.661046       1.701311       7.733816           0.000000
          395              O       9.634535      10.446280       3.644305      -0.559120      36.841685 0.52195683E+03  0.12416140E+05                                 8.705082                            6.968332       0.534007       2.228239                    0.997441      27.137114      70.234782       0.738074       0.348863      -1.150777      -0.003112       0.028535       0.018530       0.034166       0.030386       0.023342       0.000345      -0.065756       0.018597      -0.055534       0.011486       0.044048             10.293191      10.245953       3.363161       0.725818      15.122994       2.083947       5.510626           0.000000
          396              O       8.914292      12.403007       4.424359      -0.571792      41.054457 0.59487322E+03  0.14713083E+05                                 9.590388                            7.650898       0.087868       2.071155                    0.996048      28.420860      76.560757       0.671112       0.369005      -1.127632       0.027866      -0.006602       0.020247       0.035072      -0.053655      -0.034726      -0.026368      -0.014625       0.179041      -0.096141       0.024144       0.071997             11.182384      15.992564      -4.367443      -1.268913      10.771784       1.130184       6.782803          -0.000000
          397              O       7.613514      16.569215       2.010283      -0.565603      36.774511 0.52766969E+03  0.12601563E+05                                 8.696390                            7.023729       0.416015       2.183844                    0.998222      27.399651      71.336968       0.731542       0.350594      -1.147956       0.009550      -0.029123       0.011579       0.032763      -0.022564       0.003639       0.047989       0.017533      -0.128633      -0.072629       0.018293       0.054337             10.093632       8.990013      -4.274990      -3.386884      11.831802       2.388072       9.459082           0.000001
          398              O       8.525723      14.641895       2.712704      -0.566096      42.865606 0.61460422E+03  0.15293544E+05                                 9.828927                            7.747920       0.086323       2.076427                    0.995079      28.204053      75.687920       0.672028       0.366274      -1.132096       0.012807       0.012067      -0.015797       0.023647       0.039632       0.075548      -0.019470      -0.045692       0.016508      -0.102365       0.032663       0.069702             11.751466       8.072367       0.446451      -1.189904      12.948311      -6.362718      14.233719           0.000000
          399              O      14.239782      16.811867      17.842782      -0.562565      35.338948 0.50392237E+03  0.11906838E+05                                 8.471643                            6.850546       0.362828       2.162312                    0.998291      27.415429      71.196562       0.742259       0.349235      -1.148093      -0.012701      -0.037607      -0.007267       0.040353       0.013492      -0.006165      -0.047116       0.032310      -0.117754      -0.069666       0.020122       0.049544              9.851795       8.961201       3.884975      -3.964319      10.958419      -2.758324       9.635765           0.000001
          400              O      13.240365      14.944804      17.128208      -0.578519      40.046269 0.59502885E+03  0.14704519E+05                                 9.396913                            7.624865       0.120772       2.083872                    0.995403      28.372148      76.170739       0.676450       0.366402      -1.130656      -0.016382       0.015005       0.016828       0.027870      -0.038463       0.069343       0.027303      -0.032358      -0.002016      -0.097335       0.034892       0.062443             10.933559       7.789026      -0.501689      -1.561315      11.553262       5.368509      13.458389           0.000000
          401              O       7.863028      16.589241       5.248563      -0.559525      35.608226 0.50726268E+03  0.12008968E+05                                 8.516116                            6.884292       0.340712       2.157219                    0.998120      27.370013      71.213065       0.738442       0.350362      -1.146844      -0.000631      -0.036656       0.005811       0.037119      -0.034274      -0.023162      -0.039802       0.014780       0.011858      -0.066607       0.027444       0.039162              9.870881       7.127804      -2.034618       3.612529      11.441279      -4.273761      11.043560           0.000001
          402              O       7.282627      14.451923       5.536774      -0.574926      40.879338 0.59261787E+03  0.14618837E+05                                 9.516791                            7.594366       0.185455       2.105380                    0.995770      28.233232      75.540275       0.680344       0.364955      -1.132645      -0.000618       0.010501       0.031824       0.033518       0.019475      -0.043051       0.047967       0.015991      -0.168713      -0.096226       0.043131       0.053095             11.297162       9.857733       4.676680       3.115850      13.453671       3.905909      10.580083          -0.000000
          403              O      13.953753      16.887458      14.545719      -0.562833      37.232178 0.51357671E+03  0.12203895E+05                                 8.834998                            6.955336       0.260231       2.134172                    0.997123      27.462622      71.736885       0.729711       0.353234      -1.143776      -0.001227      -0.033691       0.000748       0.033721       0.033954      -0.020373       0.040960      -0.020880       0.017585      -0.063876       0.014042       0.049834             10.593659       6.831775       2.555657       3.176635      13.444443       4.925136      11.504758           0.000001
          404              O      14.422686      14.714600      14.369122      -0.573874      41.510437 0.59576012E+03  0.14706671E+05                                 9.573844                            7.599211       0.196463       2.105916                    0.996768      28.199372      75.323440       0.682600       0.363494      -1.134486      -0.006510       0.010193      -0.019975       0.023351      -0.019930      -0.046330      -0.045990       0.028628      -0.167671      -0.096996       0.036240       0.060756             11.316397       8.717152      -3.685879       2.937473      13.618275      -4.271836      11.613763           0.000000

******************************************************
Auxiliary information for the entire system
The total spin magnetic moment of the unit cell is   -0.000057
The total net atomic charge of the unit cell is   -0.000012
Accuracy of reproducing the electrostatic potential in the unit cell:
  The inner radius (bohr) =    5.0000
  The outer radius (bohr) =   12.0000
  Valid grid points have density less than (e/(bohr^3)) =    0.0001
  The number of valid grid points were=       249472
  The rms potential error without charges in kcal/mol is=      2.61003
  The rms potential error with partial charges in kcal/mol is=      0.52680
  The RRMSE value at monopole order=      0.20184
  The rms potential error with partial charges and cloud penetration in kcal/mol is=      0.53780
  The RRMSE value at monopole order with cloud penetration is=      0.20605
  The rms potential error with partial charges and atomic dipoles in kcal/mol is=      0.52485
  The RRMSE value at dipole order=      0.20109
  The rms potential error with partial charges, atomic dipoles and cloud penetration in kcal/mol is=      0.52063
  The RRMSE value at dipole order with cloud penetration=      0.19947

******************************************************
The electron densities and ab initio electrostatic potential were computed in VASP using the PBE functional and
projector augmented wave method. See the main text of the journal article for a description of computational details.
The atomic charges, dipoles, and quadrupoles were computed with the DDEC6 method as described in
(a) T. A. Manz and N. Gabaldon Limas, RSC Adv. 6 (2016) 47771-47801 DOI: 10.1039/c6ra04656h
(b) N. Gabaldon Limas and T. A. Manz, RSC Adv. 8 (2018) 2678-2707 DOI: 10.1039/c7ra11829e.
For each atom in the material, the electron cloud parameters were fit to the spherically averaged atom-in-material
electron density using radial positions for which this density was between 10^-4 and 10^-2 electrons per cubic bohr.
The polarizabilities, dispersion coefficients, and quantum Drude oscillator (QDO) parameters were fit using the MCLF method.
The magnetic structure of the system was optimized in VASP from the default ferromagnetic initial guess using spin polarization.
The atomic spin moments (ASMs) were computed on this optimized magnetic structure using the DDEC6 partition as inputs
to the method of T. A. Manz and D. S. Sholl, J. Chem. Theory Comput. 7 (2011) 4146-4164 DOI: 10.1021/ct200539n.
The RMSE and RRMSE were computed using a uniform grid with Ewald summation.
