# Supplementary material for: A collection of forcefield precursors for metal–organic frameworks
Source: RSC Adv. 2019 Nov 13;9(63):36492–507. doi: 10.1039/c9ra07327b (PMC9075174; doi:10.1039/c9ra07327b)
Supplement: RA-009-C9RA07327B-s4283 [file RA-009-C9RA07327B-s4283.xyz]

  438
jmolscript: load "" {1 1 1} spacegroup "x,y,z" unitcell [{     21.858000     0.000000     0.000000 }, {    -10.929000    18.929583     0.000000 }, {      0.000000     0.000000    23.333000 }]
Cd    11.557745     2.451570    20.330510     0.709058
Cd     3.027005    10.146067    18.557902     0.709807
Cd     7.273249     7.694497    12.552921     0.708043
Cd    -3.655751    11.235086    10.780079     0.708043
Cd    13.956005     8.783516     4.775098     0.709807
Cd     0.628745    16.478013     3.002490     0.709057
Co     1.775307    16.844679    19.900249     0.591326
Co     6.382427     6.884879    18.988162     0.588856
Co     2.771267     8.969783    12.122660     0.594265
Co    13.700267     9.959800    11.210340     0.594268
Co    -4.546573    12.044704     4.344838     0.588855
Co    12.704307     2.084904     3.432751     0.591329
H      8.855769     1.841848    18.988395     0.079560
H      7.773798     0.910513    17.180088     0.124443
H     -2.395637    17.740805    16.417099     0.115848
H     -0.179236    17.267566    16.746094     0.133028
H      5.042641    18.547205    16.834760     0.151150
H      6.825160    17.118022    17.733080     0.114115
H      6.302754    15.630157    19.546054     0.138899
H      2.285254    13.040590    21.552692     0.123385
H      1.430606    12.029750     0.055999     0.132333
H      0.644811    13.387001     1.892306     0.094425
H      1.914761    16.578529     0.039666     0.092624
H     14.563985     3.202885    20.215711     0.106205
H     16.754157     2.487347    20.876035     0.126738
H     16.988038     0.435380    21.977353     0.110017
H      4.196736    17.922529    22.075351     0.134927
H     -2.166128    18.429842    22.145350     0.129404
H     -3.539903    16.693999    21.303029     0.109349
H     -2.661212    15.243993    19.702385     0.137238
H      4.659033    12.302336    16.571097     0.083496
H      4.303840    14.386483    15.654110     0.110295
H      2.618588    15.791058    16.545430     0.134070
H      1.816400    12.925119    19.259058     0.107494
H      4.906028    12.181187    19.900016     0.077095
H      6.253574    12.652533    21.708323     0.123734
H      7.691830    10.945085    22.471312     0.116781
H      6.993467     8.789005    22.142317     0.130658
H      3.274328     4.906548    22.053652     0.147742
H      3.620778     2.648249    21.155331     0.111968
H      5.170510     2.356733    19.342357     0.136817
H      9.421891     4.541207    17.335719     0.124336
H     10.724628     4.775934    15.499412     0.130821
H      9.942111     6.135078    13.663105     0.094905
H      6.543192     6.631033    15.515745     0.093906
H      0.873227     7.918245    18.672700     0.103979
H      0.397816     5.663731    18.012376     0.123767
H      2.057931     4.435201    16.911058     0.110823
H      4.238266     5.326785    16.813060     0.134896
H      6.980352    11.090843    16.743061     0.124626
H      9.170524    11.412646    17.585382     0.106785
H      9.986920     9.926673    19.186026     0.138410
H      8.874348     2.116327    22.317315     0.081769
H      7.247020     3.466007    23.234301     0.108106
H      6.873248     5.627765    22.342981     0.132831
H      9.756318     4.889511    19.629353     0.111039
H      8.096203    10.339338    11.210807     0.078947
H      7.830629    11.742020     9.402499     0.121313
H      5.632807    12.133863     8.639510     0.115396
H      4.114769    10.451023     8.968505     0.135079
H      2.612031     5.288925     9.057171     0.152070
H      0.483062     4.459810     9.955491     0.112293
H     -0.544264     5.656159    11.768465     0.134697
H     -0.778145    10.430200    13.775103     0.124289
H     -1.226234    11.675767    15.611410     0.131591
H      0.342078    11.677660    17.447717     0.095040
H      2.471047     8.982087    15.595077     0.093655
H      6.420788     4.715359    12.438122     0.104060
H      4.706027     3.176384    13.098446     0.126525
H      2.812032     3.999821    14.199764     0.112417
H      2.493998     6.333838    14.297762     0.135827
H      6.114776    11.590584    14.367761     0.127657
H      5.298379    13.648229    13.525440     0.111425
H      3.603291    13.612263    11.924796     0.139096
H     -2.604381     8.743574     8.793508     0.085318
H     -0.621860     8.009107     7.876521     0.111058
H      1.437164     8.766290     8.767841     0.132820
H     -0.643718    10.893975    11.481469     0.110449
H     -2.832797     8.590245    12.122193     0.078947
H     -3.098371     7.187563    13.930501     0.121312
H     16.561807     6.795720    14.693490     0.115400
H     15.043768     8.478560    14.364495     0.135079
H     13.541031    13.640658    14.275829     0.152071
H     11.412062    14.469773    13.377509     0.112298
H     10.384736    13.273424    11.564535     0.134699
H     10.150855     8.499383     9.557897     0.124289
H      9.702766     7.253816     7.721590     0.131590
H     11.271078     7.251923     5.885283     0.095039
H     13.400047     9.947496     7.737923     0.093655
H     -4.508212    14.214224    10.894878     0.104062
H     -6.222973    15.753199    10.234554     0.126528
H     -8.116968    14.929762     9.133236     0.112422
H     13.422998    12.595745     9.035238     0.135827
H     17.043775     7.338999     8.965239     0.127656
H     16.227379     5.281354     9.807560     0.111425
H     14.532291     5.317320    11.408204     0.139098
H      8.324619    10.186009    14.539492     0.085317
H     10.307140    10.920476    15.456479     0.111059
H     12.366164    10.163293    14.565159     0.132820
H     10.285282     8.035608    11.851531     0.110449
H     15.835028     6.748396     3.432984     0.077095
H     17.182574     6.277050     1.624677     0.123733
H     -3.237170     7.984498     0.861688     0.116779
H     -3.935533    10.140578     1.190683     0.130659
H     -7.654672    14.023035     1.279348     0.147740
H     -7.308222    16.281334     2.177669     0.111964
H     -5.758490    16.572850     3.990643     0.136817
H     -1.507109    14.388376     5.997281     0.124336
H     -0.204372    14.153649     7.833588     0.130820
H     -0.986889    12.794505     9.669895     0.094905
H     -4.385808    12.298550     7.817255     0.093906
H     11.802227    11.011338     4.660300     0.103978
H     11.326816    13.265852     5.320624     0.123764
H     12.986931    14.494382     6.421942     0.110823
H     -6.690734    13.602798     6.519940     0.134896
H     -3.948648     7.838740     6.589939     0.124627
H     -1.758476     7.516937     5.747618     0.106783
H     -0.942080     9.002910     4.146974     0.138409
H     -2.054652    16.813256     1.015685     0.081769
H     -3.681980    15.463576     0.098699     0.108105
H     -4.055752    13.301818     0.990019     0.132831
H     -1.172682    14.040072     3.703647     0.111039
H     -2.073231    17.087735     4.344605     0.079560
H     -3.155202    18.019070     6.152912     0.124444
H      8.533363     1.188778     6.915901     0.115851
H     10.749764     1.662017     6.586906     0.133029
H     15.971641     0.382378     6.498241     0.151150
H     17.754161     1.811561     5.599920     0.114119
H     17.231754     3.299426     3.786946     0.138902
H     13.214254     5.888993     1.780308     0.123385
H     12.359606     6.899833    23.277001     0.132333
H     11.573811     5.542582    21.440694     0.094425
H     12.843761     2.351054    23.293334     0.092624
H      3.634985    15.726698     3.117289     0.106206
H      5.825157    16.442236     2.456965     0.126741
H      6.059038    18.494203     1.355647     0.110019
H     15.125736     1.007054     1.257649     0.134926
H      8.762872     0.499741     1.187650     0.129403
H      7.389097     2.235584     2.029971     0.109352
H      8.267789     3.685590     3.630615     0.137239
H     15.588033     6.627247     6.761903     0.083496
H     15.232840     4.543100     7.678890     0.110296
H     13.547588     3.138525     6.787570     0.134071
H     12.745400     6.004464     4.073942     0.107493
C      9.274349     1.154705    18.484403     0.086212
C      8.588008     0.541386    17.497417    -0.125223
C     -1.851373    18.301121    16.956091    -0.027397
C     -0.582516    17.988783    17.215087    -0.195259
C      0.187979    18.702428    18.174074     0.401220
C      2.460118    18.552884    17.784413     0.407506
C      3.709303    17.843025    18.206740     0.145704
C      4.901657    17.958495    17.567416    -0.149997
C      5.949748    17.097199    18.101741    -0.059345
C      5.642643    16.216974    19.193726    -0.159141
C      4.422966    16.239689    19.702385     0.134691
C      3.935533    15.387858    20.894702     0.405659
C      2.107111    14.908940    22.238682     0.210285
C      2.000007    13.564939    22.292348    -0.110442
C      1.507109    12.976229     0.023333    -0.096667
C      1.079785    13.784522     1.147984     0.078147
C      1.783613    15.635836     0.041999    -0.026666
C     14.689669     2.334018    20.579706     0.105551
C     16.002242     1.923246    21.011367    -0.147515
C     16.149783     0.702288    21.620358    -0.034325
C      4.109304    18.789504    21.699690    -0.214146
C     13.801141     0.299087    21.228363     0.378818
C      0.566122    18.717572    21.569025     0.422479
C     -0.434974    17.706732    21.219030     0.142232
C     -1.818586    17.752163    21.578358    -0.147431
C     -2.624053    16.754574    21.053366    -0.039159
C     -2.083067    15.844061    20.157379    -0.123369
C     -0.832790    15.791058    19.931049     0.146359
C     -0.050273    14.912725    18.930063     0.420936
C      3.990178    12.866438    16.944425     0.050074
C      3.785806    14.102539    16.398432    -0.131741
C      2.812032    14.948692    16.942091    -0.119409
C      2.130062    14.517097    18.090075     0.216817
C      2.344270    13.245029    18.535735     0.003867
C      5.291822    11.475113    20.404009     0.089186
C      6.166142    11.762843    21.390994    -0.124929
C      6.934450    10.753896    21.932320    -0.027209
C      6.570515     9.498865    21.673324    -0.193431
C      5.567233     9.188420    20.714337     0.399168
C      4.560672     7.145918    21.103999     0.405414
C      4.550836     5.709162    20.681671     0.144973
C      3.854658     4.734289    21.320995    -0.144887
C      4.076517     3.395967    20.786670    -0.056153
C      4.992367     3.221815    19.694685    -0.158187
C      5.582533     4.289444    19.186026     0.136073
C      6.563957     4.285658    17.993710     0.407004
C      7.892924     5.629658    16.649729     0.212765
C      9.110414     5.050413    16.596063    -0.115893
C      9.866701     5.182920    15.532078    -0.090043
C      9.380361     5.957140    14.407428     0.074893
C      7.425163     6.273264    15.513412    -0.028352
C      1.562847     7.374966    18.308705     0.108682
C      1.262300     6.032858    17.877045    -0.144955
C      2.245910     5.294604    17.268053    -0.036869
C      3.531160     5.835990    17.188721    -0.210049
C      3.769412     7.126988    17.660048     0.377291
C      5.365046     8.868510    17.319386     0.415854
C      6.741007     9.230065    17.669381     0.140481
C      7.393468    10.451023    17.310053    -0.140533
C      8.660140    10.649783    17.835045    -0.034026
C      9.178174     9.726020    18.731032    -0.131314
C      8.598937     8.616746    18.957363     0.149469
C      8.968337     7.499901    19.958348     0.420852
C      8.720249     2.977623    21.943987     0.054469
C      7.751940     3.772666    22.489979    -0.132004
C      7.506037     5.039055    21.946320    -0.116646
C      8.220794     5.413861    20.798336     0.218063
C      9.215333     4.592317    20.352676    -0.002526
C      7.291829    10.320409    10.706814     0.081427
C      7.103850    11.221457     9.719828    -0.118015
C      5.845922    11.382358     9.178502    -0.025760
C      4.941001    10.439665     9.437499    -0.200928
C      5.173789     9.415575    10.396485     0.402289
C      3.908210     7.522616    10.006824     0.403836
C      2.668862     6.795720    10.429151     0.150079
C      2.172685     5.705376     9.789827    -0.153501
C      0.902735     5.228351    10.324153    -0.056232
C      0.293990     5.934424    11.416137    -0.151840
C      0.923500     6.979337    11.924796     0.134852
C      0.429510     7.827383    13.117113     0.404010
C      0.928965     9.650301    14.461093     0.208222
C     -0.181421    10.415057    14.514759    -0.113357
C     -0.444810    11.136274    15.578744    -0.093106
C      0.468854    11.102200    16.703395     0.076805
C      1.720225     9.567011    15.597411    -0.025414
C      5.605484     5.040948    12.802117     0.108910
C      4.593459     4.109612    13.233778    -0.149625
C      3.462307     4.592317    13.842769    -0.036347
C      3.288536     5.976069    13.922101    -0.214389
C      4.287447     6.827901    13.450775     0.377867
C      4.997832     9.080521    13.791436     0.416236
C      4.622967    10.452916    13.441441     0.143150
C      5.354117    11.628443    13.800770    -0.142062
C      4.892913    12.824792    13.275777    -0.044889
C      3.833893    12.811542    12.379790    -0.127245
C      3.162853    11.755271    12.153460     0.146092
C      2.010936    11.516758    11.152474     0.419045
C     -1.781427     9.040769     9.166836     0.045747
C     -0.608745     8.599710     8.620844    -0.134014
C      0.610931     9.019946     9.164502    -0.116358
C      0.578144     9.826347    10.312486     0.221283
C     -0.630603    10.276871    10.758146    -0.002877
C     -3.637171     8.609174    12.626186     0.081426
C     -3.825150     7.708126    13.613172    -0.118015
C     16.774922     7.547225    14.154498    -0.025762
C     15.870001     8.489918    13.895501    -0.200926
C     16.102789     9.514008    12.936515     0.402289
C     14.837210    11.406967    13.326176     0.403835
C     13.597862    12.133863    12.903849     0.150079
C     13.101685    13.224207    13.543173    -0.153502
C     11.831735    13.701232    13.008847    -0.056233
C     11.222990    12.995159    11.916863    -0.151840
C     11.852501    11.950246    11.408204     0.134852
C     11.358510    11.102200    10.215887     0.404009
C     11.857965     9.279282     8.871907     0.208222
C     10.747579     8.514526     8.818241    -0.113357
C     10.484190     7.793309     7.754256    -0.093107
C     11.397854     7.827383     6.629605     0.076805
C     12.649225     9.362572     7.735589    -0.025415
C     -5.323516    13.888635    10.530883     0.108910
C     -6.335541    14.819971    10.099222    -0.149626
C     -7.466693    14.337266     9.490231    -0.036348
C     14.217536    12.953514     9.410899    -0.214389
C     -6.641553    12.101682     9.882225     0.377867
C     15.926832     9.849062     9.541564     0.416236
C     15.551967     8.476667     9.891559     0.143149
C     16.283117     7.301140     9.532230    -0.142063
C     15.821913     6.104791    10.057223    -0.044890
C     14.762893     6.118041    10.953210    -0.127246
C     14.091853     7.174312    11.179540     0.146092
C     12.939936     7.412825    12.180526     0.419045
C      9.147573     9.888814    14.166164     0.045747
C     10.320255    10.329873    14.712156    -0.134014
C     11.539931     9.909637    14.168498    -0.116357
C     11.507144     9.103236    13.020514     0.221283
C     10.298397     8.652712    12.574854    -0.002877
C     16.220822     7.454470     2.928991     0.089186
C     17.095142     7.166740     1.942006    -0.124929
C     -3.994550     8.175687     1.400680    -0.027208
C     -4.358485     9.430718     1.659676    -0.193431
C     -5.361767     9.741163     2.618663     0.399168
C     -6.368328    11.783665     2.229001     0.405415
C     -6.378164    13.220421     2.651329     0.144973
C     -7.074342    14.195294     2.012005    -0.144887
C     -6.852483    15.533616     2.546330    -0.056153
C     -5.936633    15.707768     3.638315    -0.158187
C     -5.346467    14.640139     4.146974     0.136073
C     -4.365043    14.643925     5.339290     0.407005
C     -3.036076    13.299925     6.683271     0.212765
C     -1.818586    13.879170     6.736937    -0.115894
C     -1.062299    13.746663     7.800922    -0.090044
C     -1.548639    12.972443     8.925572     0.074894
C     -3.503837    12.656319     7.819588    -0.028351
C     12.491847    11.554617     5.024295     0.108682
C     12.191299    12.896725     5.455955    -0.144954
C     13.174909    13.634979     6.064947    -0.036869
C     -7.397840    13.093593     6.144279    -0.210049
C     14.698412    11.802595     5.672952     0.377291
C     -5.563954    10.061073     6.013614     0.415855
C     -4.187993     9.699518     5.663619     0.140481
C     -3.535531     8.478560     6.022947    -0.140533
C     -2.268860     8.279800     5.497955    -0.034026
C     -1.750826     9.203563     4.601968    -0.131313
C     -2.330063    10.312837     4.375637     0.149469
C     -1.960663    11.429682     3.374652     0.420853
C     -2.208751    15.951960     1.389013     0.054468
C     -3.177060    15.156917     0.843021    -0.132003
C     -3.422963    13.890528     1.386680    -0.116646
C     -2.708206    13.515722     2.534664     0.218064
C     -1.713667    14.337266     2.980324    -0.002526
C     -1.654651    17.774878     4.848597     0.086212
C     -2.340992    18.388197     5.835583    -0.125223
C      9.077627     0.628462     6.376909    -0.027397
C     10.346484     0.940800     6.117913    -0.195259
C     11.116979     0.227155     5.158926     0.401219
C     13.389118     0.376699     5.548587     0.407505
C     14.638303     1.086558     5.126260     0.145704
C     15.830656     0.971088     5.765584    -0.149996
C     16.878748     1.832384     5.231259    -0.059345
C     16.571643     2.712609     4.139274    -0.159142
C     15.351966     2.689894     3.630615     0.134692
C     14.864533     3.541725     2.438298     0.405658
C     13.036111     4.020643     1.094318     0.210284
C     12.929007     5.364644     1.040652    -0.110442
C     12.436109     5.953354    -0.023333    -0.096666
C     12.008785     5.145061    22.185016     0.078147
C     12.712613     3.293747    23.291001    -0.026666
C      3.760669    16.595565     2.753294     0.105551
C      5.073242    17.006337     2.321633    -0.147515
C      5.220783    18.227295     1.712642    -0.034326
C     15.038304     0.140079     1.633310    -0.214145
C      2.872141    18.630496     2.104637     0.378818
C     11.495122     0.212011     1.763975     0.422479
C     10.494026     1.222851     2.113970     0.142231
C      9.110414     1.177420     1.754642    -0.147430
C      8.304947     2.175009     2.279634    -0.039160
C      8.845933     3.085522     3.175621    -0.123369
C     10.096210     3.138525     3.401951     0.146358
C     10.878727     4.016858     4.402937     0.420935
C     14.919178     6.063145     6.388575     0.050073
C     14.714806     4.827044     6.934568    -0.131741
C     13.741032     3.980891     6.390909    -0.119410
C     13.059062     4.412486     5.242925     0.216816
C     13.273270     5.684554     4.797265     0.003867
N     10.533370     0.806400    18.764399    -0.317509
N      1.405469    18.210259    18.528735    -0.456875
N      3.477608    16.998766    19.193726    -0.214190
N      2.710392    15.579047    21.109365    -0.405602
N      1.303830    15.062269     1.115317    -0.207780
N     13.635020     1.491651    20.694038    -0.276033
N      1.800006    18.321943    21.186364    -0.437394
N      0.016393    16.712929    20.467708    -0.210741
N      1.190168    15.349999    18.759732    -0.424142
N      3.267771    12.417806    18.003743    -0.197174
N      4.963952    10.210617    20.124013    -0.317870
N      5.384718     7.887957    20.359676    -0.453633
N      5.397833     5.487686    19.694685    -0.217278
N      7.010954     5.442255    17.779046    -0.407253
N      8.161777     6.401985    14.440094    -0.207910
N      2.819682     7.867135    18.194373    -0.275905
N      5.090728     7.602121    17.702047    -0.437790
N      7.375982     8.342267    18.420704    -0.206659
N      7.969427     6.644284    20.128679    -0.424061
N      9.469978     3.378931    20.884668    -0.196960
N      6.360678     9.404217    10.986810    -0.315775
N      4.138812     8.607281    10.751146    -0.453841
N      2.053559     7.418504    11.416137    -0.220792
N      1.207654     8.792791    13.331776    -0.404042
N      1.463393    10.269299    16.670729    -0.210148
N      5.403298     6.375484    12.916449    -0.273281
N      4.038266     8.209760    13.408775    -0.438033
N      3.536624    10.558921    12.690119    -0.206206
N      1.769405    10.223868    10.982143    -0.428431
N     -1.808749     9.890707    10.226154    -0.193111
N     -4.568322     9.525366    12.346190    -0.315775
N     15.067812    10.322302    12.581854    -0.453842
N     12.982559    11.511079    11.916863    -0.220792
N     12.136654    10.136792    10.001224    -0.404043
N     12.392393     8.660284     6.662271    -0.210149
N     -5.525702    12.554099    10.416551    -0.273281
N     14.967265    10.719823     9.924225    -0.438034
N     14.465624     8.370662    10.642881    -0.206206
N     12.698405     8.705715    12.350857    -0.428431
N      9.120250     9.038876    13.106846    -0.193111
N     15.892952     8.718966     3.208987    -0.317869
N     -5.544282    11.041626     2.973324    -0.453632
N     -5.531167    13.441897     3.638315    -0.217279
N     -3.918046    13.487328     5.553954    -0.407253
N     -2.767223    12.527598     8.892906    -0.207910
N     13.748682    11.062448     5.138627    -0.275905
N     -5.838272    11.327462     5.630953    -0.437789
N     -3.553018    10.587316     4.912296    -0.206659
N     -2.959573    12.285299     3.204321    -0.424060
N     -1.459022    15.550652     2.448332    -0.196960
N     -0.395630    18.123183     4.568601    -0.317509
N     12.334469     0.719324     4.804265    -0.456875
N     14.406608     1.930817     4.139274    -0.214190
N     13.639392     3.350536     2.223635    -0.405602
N     12.232830     3.867314    22.217683    -0.207780
N      2.706020    17.437932     2.638962    -0.276033
N     12.729006     0.607640     2.146636    -0.437395
N     10.945394     2.216654     2.865292    -0.210742
N     12.119168     3.579584     4.573268    -0.424142
N     14.196771     6.511777     5.329257    -0.197174
Cl    12.166491     4.085572    18.566301    -0.581399
Cl     1.307546    10.435879    20.322110    -0.581355
Cl     8.383964     6.350307    10.788713    -0.581290
Cl    -2.545036    12.579276    12.544287    -0.581288
Cl    12.236546     8.493704     3.010890    -0.581356
Cl     1.237491    14.844011     4.766699    -0.581398
O     13.452506     0.475133    16.860426    -0.494373
O      4.753022    14.615531    21.471027    -0.541976
O     11.163973     0.872654    22.115017    -0.489241
O     -0.601095    13.947317    18.391071    -0.484188
O      3.791270     7.516937    22.027985    -0.492936
O      6.824068     3.191528    17.417385    -0.541654
O      4.591273     9.697625    16.773394    -0.484881
O     10.079817     7.494222    20.497341    -0.484662
O      4.614224     7.041805     9.082837    -0.492808
O     -0.648090     7.505580    13.693438    -0.542008
O      6.102754     8.824972    14.337429    -0.486594
O      1.450278    12.476488    10.613482    -0.481283
O     -6.314776    11.887778    14.250163    -0.492808
O     10.280910    11.424003     9.639562    -0.542011
O     -4.826246    10.104611     8.995571    -0.486595
O     12.379278     6.453095    12.719518    -0.481285
O     14.720270    11.412646     1.305015    -0.492936
O     -4.104932    15.738055     5.915615    -0.541654
O     15.520273     9.231958     6.559606    -0.484879
O     -0.849183    11.435361     2.835659    -0.484661
O      2.523506    18.454450     6.472574    -0.494372
O     15.682022     4.314052     1.861973    -0.541976
O      0.234973    18.056929     1.217983    -0.489241
O     10.327905     4.982266     4.941929    -0.484188

The following XYZ coordinates are in angstroms. Other properties are in atomic units.
The sperically averaged electron density of each atom fit to a function of the form exp(a - br)
eigen_1, eigen_2 and eigen_3 are the three eigenvalues of traceless quadrupole moment tensor
  atom number  atomic symbol              X              Y              Z     net charge C6 coefficient C8 coefficient C10 coefficient fluctuating dipole atomic polarizability isotropic forcefield polarizability              a              b squared Pearson coefficient          <r^3>          <r^4>         wp_QDO          m_QDO          q_QDO       dipole_x       dipole_y       dipole_z         dipole            Qxy            Qxz            Qyz     Q(x^2-y^2)  Q(3z^2 - R^2)        eigen_1        eigen_2        eigen_3 static polarizability      alpha(xx)      alpha(xy)      alpha(xz)      alpha(yy)      alpha(yz)      alpha(zz) atomic spin moment
            1             Cd      11.557745       2.451570      20.330510       0.709058     161.816905 0.44736787E+04  0.17258259E+06                                24.209748                           22.176077       1.136756       2.010919                    0.997465      85.232138     235.801858       0.385157       0.412226      -1.164524       0.005636      -0.010382      -0.026948       0.029424       0.015378      -0.053101      -0.097344      -0.058109       0.085311      -0.092477      -0.040759       0.133236             28.577753      23.411627      -8.794465       5.039920      35.849370       0.602419      26.472263          -0.000000
            2             Cd       3.027005      10.146067      18.557902       0.709807     161.576942 0.44672467E+04  0.17229782E+06                                24.200801                           22.172643       1.124862       2.007702                    0.997503      85.242258     235.918109       0.384804       0.412692      -1.164024       0.006125      -0.010825       0.025914       0.028745      -0.018100      -0.109873       0.004371       0.052477       0.083976      -0.092114      -0.039565       0.131679             28.560956      25.124722      -9.775366       3.052822      34.086084       4.049017      26.472063          -0.000000
            3             Cd       7.273249       7.694497      12.552921       0.708043     161.863709 0.44758982E+04  0.17269071E+06                                24.214216                           22.181240       1.135265       2.010360                    0.997479      85.259281     235.897173       0.385119       0.412214      -1.164525      -0.011345      -0.000082      -0.026544       0.028867      -0.033684      -0.059513       0.093648       0.001214       0.087248      -0.091309      -0.042822       0.134131             28.580301      40.342141      -1.001793      -1.996223      18.910712      -4.670062      26.488051          -0.000000
            4             Cd      -3.655751      11.235086      10.780079       0.708043     161.863706 0.44758978E+04  0.17269069E+06                                24.214217                           22.181240       1.135264       2.010360                    0.997479      85.259279     235.897169       0.385119       0.412214      -1.164525      -0.011345       0.000081       0.026544       0.028867       0.033682       0.059513       0.093648       0.001216       0.087246      -0.091310      -0.042820       0.134130             28.580305      40.342161       1.001800       1.996232      18.910704      -4.670062      26.488049          -0.000001
            5             Cd      13.956005       8.783516       4.775098       0.709807     161.576994 0.44672481E+04  0.17229788E+06                                24.200802                           22.172644       1.124863       2.007702                    0.997503      85.242253     235.918068       0.384804       0.412692      -1.164024       0.006124       0.010824      -0.025914       0.028744       0.018100       0.109872       0.004372       0.052477       0.083974      -0.092113      -0.039565       0.131678             28.560961      25.124755       9.775381      -3.052802      34.086066       4.049005      26.472061          -0.000001
            6             Cd       0.628745      16.478013       3.002490       0.709057     161.816878 0.44736785E+04  0.17258258E+06                                24.209746                           22.176077       1.136757       2.010919                    0.997465      85.232129     235.801834       0.385157       0.412227      -1.164524       0.005636       0.010383       0.026948       0.029424      -0.015380       0.053100      -0.097344      -0.058113       0.085310      -0.092476      -0.040762       0.133237             28.577749      23.411610       8.794444      -5.039901      35.849381       0.602410      26.472256          -0.000001
            7             Co       1.775307      16.844679      19.900249       0.591326      59.020673 0.97874333E+03  0.26998314E+05                                13.629199                           11.060039       0.335438       1.961662                    0.992703      51.799675     140.150530       0.473764       0.468679      -1.078645      -0.002442       0.009765       0.000712       0.010091      -0.009550      -0.005208       0.005338      -0.016844      -0.027316      -0.012330      -0.006715       0.019045             17.377181      14.938856      -3.692427      -1.355364      22.214397       2.632686      14.978291           0.000009
            8             Co       6.382427       6.884879      18.988162       0.588856      59.118886 0.98057853E+03  0.27060736E+05                                13.640824                           11.067838       0.342521       1.963129                    0.992727      51.856371     140.319745       0.473777       0.468462      -1.078805      -0.007821       0.007601      -0.001265       0.010979      -0.011323       0.004375      -0.008109      -0.009682      -0.030702      -0.013105      -0.007096       0.020201             17.396264      17.216016      -5.008600       1.606435      19.976970      -2.496027      14.995805          -0.000007
            9             Co       2.771267       8.969783      12.122660       0.594265      58.869579 0.97565446E+03  0.26897096E+05                                13.618852                           11.051972       0.325087       1.959217                    0.992874      51.752173     140.069568       0.473241       0.469477      -1.077976       0.008865      -0.001863      -0.000048       0.009059      -0.002375       0.009451      -0.001389       0.024519      -0.030488      -0.013164      -0.007370       0.020534             17.364269      23.573417      -1.305795       2.958599      13.549878      -0.144828      14.969510           0.000005
           10             Co      13.700267       9.959800      11.210340       0.594268      58.869538 0.97565353E+03  0.26897062E+05                                13.618843                           11.051965       0.325084       1.959216                    0.992874      51.752112     140.069350       0.473241       0.469477      -1.077977       0.008865       0.001863       0.000048       0.009059       0.002375      -0.009451      -0.001389       0.024519      -0.030489      -0.013164      -0.007370       0.020534             17.364259      23.573399       1.305800      -2.958597      13.549870      -0.144826      14.969507          -0.000001
           11             Co      -4.546573      12.044704       4.344838       0.588855      59.119038 0.98058108E+03  0.27060819E+05                                13.640836                           11.067843       0.342528       1.963131                    0.992727      51.856424     140.319838       0.473778       0.468461      -1.078806      -0.007821      -0.007601       0.001265       0.010979       0.011323      -0.004375      -0.008109      -0.009682      -0.030701      -0.013105      -0.007096       0.020201             17.396284      17.216053       5.008605      -1.606438      19.976995      -2.496030      14.995805           0.000004
           12             Co      12.704307       2.084904       3.432751       0.591329      59.020634 0.97874218E+03  0.26998273E+05                                13.629191                           11.060031       0.335436       1.961662                    0.992703      51.799593     140.150246       0.473765       0.468679      -1.078646      -0.002442      -0.009765      -0.000712       0.010091       0.009550       0.005208       0.005338      -0.016843      -0.027316      -0.012331      -0.006714       0.019045             17.377171      14.938858       3.692415       1.355362      22.214390       2.632689      14.978266          -0.000000
           13              H       8.855769       1.841848      18.988395       0.079560       1.326686 0.95140946E+01  0.98542282E+02                                 2.054965                            1.841735      -1.377057       2.199698                    0.993858       4.111741      12.225590       0.442316       1.336960      -0.694073      -0.026522       0.030408       0.017873       0.044130      -0.012310      -0.004309       0.004938       0.010720      -0.012065      -0.011903      -0.005411       0.017313              2.239213       1.923310      -0.724781      -0.217726       2.819189       0.627110       1.975140          -0.000000
           14              H       7.773798       0.910513      17.180088       0.124443       1.312315 0.92300131E+01  0.92742823E+02                                 1.891666                            1.709701      -1.097784       2.358023                    0.997027       3.440579       9.353952       0.513285       1.187598      -0.731398      -0.026791       0.021650      -0.024269       0.042136      -0.004776       0.016089       0.007096       0.006281       0.001446      -0.019023       0.001106       0.017917              2.019654       2.389878      -0.679729       0.416884       2.045897      -0.164608       1.623187           0.000000
           15              H      -2.395637      17.740805      16.417099       0.115848       1.094519 0.75459707E+01  0.70870021E+02                                 1.578341                            1.473579      -0.712039       2.541533                    0.999802       2.999680       7.454345       0.604360       1.079103      -0.762103      -0.022303      -0.026656      -0.019082       0.039650      -0.001775       0.008155       0.011216       0.001896      -0.035485      -0.019899       0.007873       0.012026              1.619278       1.568434       0.257283       0.369728       1.651581       0.370131       1.637818           0.000002
           16              H      -0.179236      17.267566      16.746094       0.133028       1.145264 0.85293374E+01  0.84344495E+02                                 1.771221                            1.682780      -0.821964       2.501238                    0.999367       3.251239       8.877396       0.497501       1.245004      -0.720100       0.013795      -0.024974      -0.023368       0.036879      -0.004161       0.000230       0.015865       0.004399      -0.011544      -0.018416       0.003673       0.014743              1.837197       1.670172      -0.449142      -0.128486       2.165021       0.396196       1.676397           0.000001
           17              H       5.042641      18.547205      16.834760       0.151150       1.197470 0.86811713E+01  0.85454829E+02                                 1.760776                            1.649716      -1.017599       2.417058                    0.998185       3.146335       8.323661       0.529269       1.175632      -0.737084       0.007353       0.026031      -0.032838       0.042544       0.004591      -0.011620      -0.012785       0.004118       0.014344      -0.014393      -0.006426       0.020819              1.799353       1.541380       0.143264      -0.247399       1.843005      -0.496701       2.013675           0.000000
           18              H       6.825160      17.118022      17.733080       0.114115       1.145863 0.78836232E+01  0.74845135E+02                                 1.622407                            1.501340      -0.742670       2.523262                    0.999754       3.071218       7.669843       0.601735       1.072169      -0.763442       0.040316       0.001853      -0.015604       0.043270      -0.005062      -0.005711      -0.014693       0.016574      -0.011485      -0.021658       0.009422       0.012236              1.686343       2.221064       0.021871      -0.424335       1.356856      -0.015201       1.481109          -0.000003
           19              H       6.302754      15.630157      19.546054       0.138899       1.272962 0.95066829E+01  0.96149761E+02                                 1.863221                            1.748227      -1.119109       2.359003                    0.997395       3.318977       9.028065       0.502330       1.205585      -0.729268       0.026363      -0.023052       0.011689       0.036920      -0.009929      -0.001115      -0.004438       0.019033      -0.034792      -0.014659      -0.004909       0.019568              1.911985       2.155191      -0.528994       0.151019       2.008890      -0.191351       1.571874          -0.000002
           20              H       2.285254      13.040590      21.552692       0.123385       1.027508 0.71945462E+01  0.69959664E+02                                 1.790693                            1.645745      -1.261068       2.288040                    0.993599       3.758300      11.068823       0.446179       1.411734      -0.680090       0.012445      -0.020878      -0.024804       0.034728      -0.004182      -0.007291      -0.001585      -0.008862       0.018128      -0.012115       0.002878       0.009237              1.937977       1.495956      -0.247015      -0.408730       1.923478       0.583667       2.394496          -0.000000
           21              H       1.430606      12.029750       0.055999       0.132333       1.257470 0.92004198E+01  0.92670257E+02                                 1.882193                            1.746392      -0.847560       2.490031                    0.999242       3.305854       9.094081       0.489177       1.243103      -0.720760      -0.000814      -0.041678      -0.000505       0.041689       0.001128      -0.009039      -0.004820      -0.025704       0.001062      -0.017630       0.002621       0.015009              1.936957       1.475691       0.076078      -0.154495       2.700424      -0.055154       1.634755           0.000001
           22              H       0.644811      13.387001       1.892306       0.094425       1.488173 0.10488491E+02  0.11136039E+03                                 2.229101                            1.941401      -1.484599       2.160886                    0.992251       4.131914      12.455242       0.428095       1.347562      -0.692423      -0.019246      -0.023408       0.034200       0.045694      -0.002123      -0.010639      -0.002513      -0.023240       0.005958      -0.018535       0.007188       0.011347              2.504670       2.333404       0.492726      -1.033879       2.122536      -0.653885       3.058072          -0.000000
           23              H       1.914761      16.578529       0.039666       0.092624       1.099223 0.81463566E+01  0.82024382E+02                                 1.880527                            1.756394      -1.526415       2.139018                    0.991537       4.207529      12.766706       0.428366       1.420076      -0.676522       0.006574       0.040736      -0.002370       0.041331       0.008501      -0.004745      -0.002534      -0.015669      -0.013518      -0.011170      -0.003593       0.014763              1.992116       1.440048       0.121417      -0.075491       2.795448       0.106971       1.740852          -0.000000
           24              H      14.563985       3.202885      20.215711       0.106205       1.570451 0.12273080E+02  0.13335312E+03                                 2.206957                            2.034581      -1.236535       2.290317                    0.994921       3.741412      10.821682       0.445686       1.264817      -0.714957      -0.000052       0.049000      -0.017345       0.051980       0.013120      -0.001733      -0.004363      -0.010505      -0.050827      -0.017552      -0.005577       0.023129              2.282595       1.805511      -0.138833       0.048894       3.091163      -0.548645       1.951111           0.000001
           25              H      16.754157       2.487347      20.876035       0.126738       1.102226 0.76602438E+01  0.72288802E+02                                 1.586410                            1.485770      -0.790778       2.505968                    0.999651       3.034911       7.585567       0.600601       1.080667      -0.761040       0.031020       0.022167      -0.005513       0.038523       0.004161       0.003911      -0.013926       0.004619      -0.048643      -0.023793       0.009779       0.014014              1.637307       1.920959       0.494657      -0.130187       1.685650      -0.101937       1.305313           0.000000
           26              H      16.988038       0.435380      21.977353       0.110017       1.165201 0.85379097E+01  0.83249406E+02                                 1.690135                            1.605449      -0.714141       2.535833                    0.999839       3.159291       8.174288       0.554886       1.132068      -0.748063       0.035419      -0.009323       0.016703       0.040255       0.002638       0.007937      -0.008453       0.007351      -0.038892      -0.019019       0.006400       0.012620              1.693491       2.120409      -0.156039       0.275281       1.439397      -0.083169       1.520668          -0.000003
           27              H       4.196736      17.922529      22.075351       0.134927       1.004637 0.76544672E+01  0.75368032E+02                                 1.744874                            1.688228      -1.265193       2.295795                    0.993442       3.667415      10.763106       0.445508       1.396300      -0.684006       0.003966      -0.036090       0.013641       0.038785       0.000893       0.002298      -0.011865      -0.000937      -0.039900      -0.018984       0.006419       0.012565              1.777822       1.422695      -0.020207       0.032446       2.271510      -0.208080       1.639260          -0.000000
           28              H      -2.166128      18.429842      22.145350       0.129404       1.132542 0.81951869E+01  0.80973344E+02                                 1.803027                            1.680051      -1.008973       2.405653                    0.997637       3.469474       9.757187       0.479960       1.291569      -0.707010      -0.015821       0.025762       0.021335       0.037002      -0.003857      -0.009851       0.010504       0.008898      -0.017948      -0.015865      -0.001018       0.016884              1.901081       1.544075      -0.228466      -0.208732       2.210660       0.446395       1.948509          -0.000001
           29              H      -3.539903      16.693999      21.303029       0.109349       1.127166 0.78456897E+01  0.74487224E+02                                 1.611435                            1.503342      -0.706935       2.536502                    0.999854       3.085956       7.737932       0.597227       1.080229      -0.761073      -0.038768      -0.005793       0.011449       0.040836       0.005621      -0.006214       0.013482       0.013058      -0.021300      -0.020940       0.008588       0.012352              1.650393       2.107283       0.093392      -0.272797       1.356523      -0.064912       1.487372          -0.000001
           30              H      -2.661212      15.243993      19.702385       0.137238       1.194034 0.86432706E+01  0.84773257E+02                                 1.739895                            1.631346      -0.914713       2.458387                    0.998814       3.147405       8.242749       0.540854       1.154637      -0.742294      -0.023407      -0.021437      -0.019603       0.037306       0.009745       0.003777       0.007293       0.018640      -0.018681      -0.014361      -0.003941       0.018302              1.776618       1.850067       0.402642       0.253568       1.822589       0.346639       1.657197           0.000002
           31              H       4.659033      12.302336      16.571097       0.083496       1.282707 0.90303152E+01  0.91840257E+02                                 1.970770                            1.764557      -1.313724       2.230595                    0.994418       3.958973      11.467949       0.465775       1.293003      -0.703548       0.027653      -0.024827      -0.018716       0.041609      -0.004239      -0.012255      -0.004797       0.009246      -0.008443      -0.014892       0.000225       0.014668              2.202434       2.219411      -0.866185      -0.457405       2.451342       0.471162       1.936549          -0.000000
           32              H       4.303840      14.386483      15.654110       0.110295       1.157541 0.84849500E+01  0.83203464E+02                                 1.711263                            1.618768      -0.955459       2.415835                    0.998185       3.367839       8.947329       0.539340       1.158113      -0.738466       0.017170       0.014027      -0.028403       0.036032      -0.008142      -0.012500      -0.013443      -0.007542      -0.003754      -0.023184       0.007649       0.015535              1.744012       1.576599      -0.002982      -0.468961       1.525104      -0.005211       2.130334          -0.000000
           33              H       2.618588      15.791058      16.545430       0.134070       1.111893 0.82982579E+01  0.81696291E+02                                 1.748603                            1.668901      -0.818206       2.505608                    0.999244       3.273703       8.990059       0.494294       1.258652      -0.716396      -0.011779       0.033956      -0.020086       0.041173      -0.009202      -0.005568      -0.010288      -0.008279       0.009506      -0.017182       0.003613       0.013569              1.795192       1.447579      -0.287896       0.018063       2.368820      -0.160264       1.569176           0.000001
           34              H       1.816400      12.925119      19.259058       0.107494       1.049221 0.81270465E+01  0.81799688E+02                                 1.828311                            1.759950      -1.531067       2.148479                    0.991568       4.106528      12.467033       0.425783       1.429220      -0.675286      -0.028545      -0.009431       0.032374       0.044179      -0.005196      -0.010090       0.003473       0.003377       0.011171      -0.009295      -0.004803       0.014099              1.855984       1.668566      -0.022608      -0.334034       1.752591      -0.035133       2.146794          -0.000000
           35              H       4.906028      12.181187      19.900016       0.077095       1.333997 0.95733408E+01  0.99266849E+02                                 2.058437                            1.844418      -1.364685       2.203356                    0.994108       4.121364      12.243689       0.443281       1.332559      -0.694947      -0.013939       0.038313      -0.018226       0.044658      -0.001160       0.001974      -0.006396      -0.027532      -0.012253      -0.012210      -0.005572       0.017782              2.243334       1.970864      -0.752543       0.435509       2.780743      -0.503622       1.978394          -0.000000
           36              H       6.253574      12.652533      21.708323       0.123734       1.317798 0.92756119E+01  0.93316987E+02                                 1.896860                            1.713808      -1.107108       2.352783                    0.996860       3.448425       9.381474       0.512713       1.187444      -0.731413      -0.005154       0.034050       0.023586       0.041740       0.000117       0.014493       0.010911      -0.011740       0.000334      -0.019700       0.001334       0.018366              2.025661       1.546907      -0.191821       0.066126       2.902841       0.445512       1.627234          -0.000000
           37              H       7.691830      10.945085      22.471312       0.116781       1.093374 0.75369718E+01  0.70766626E+02                                 1.577319                            1.472743      -0.712212       2.542012                    0.999791       2.998157       7.450335       0.604486       1.079167      -0.762068       0.033786       0.006500       0.019174       0.039388      -0.000225       0.013889       0.000979      -0.003431      -0.035318      -0.019849       0.007616       0.012233              1.618202       1.852246       0.092512       0.504802       1.365674       0.134955       1.636685           0.000001
           38              H       6.993467       8.789005      22.142317       0.130658       1.148148 0.85535289E+01  0.84622677E+02                                 1.772180                            1.683573      -0.817698       2.502215                    0.999415       3.257242       8.888644       0.498213       1.242652      -0.720619       0.015017      -0.025658       0.024420       0.038474      -0.000167       0.013424      -0.007439      -0.009425      -0.010467      -0.017815       0.003534       0.014281              1.838278       1.653231      -0.439306       0.279208       2.184306      -0.309725       1.677296           0.000001
           39              H       3.274328       4.906548      22.053652       0.147742       1.209519 0.87859666E+01  0.86728409E+02                                 1.770961                            1.658404      -1.062687       2.395062                    0.997990       3.162622       8.372823       0.528582       1.173876      -0.737511      -0.027504       0.006722       0.034021       0.044261       0.003917      -0.016712      -0.003890       0.006021       0.013975      -0.014175      -0.006492       0.020667              1.810101       1.903395      -0.059516      -0.559657       1.500166       0.034423       2.026743          -0.000000
           40              H       3.620778       2.648249      21.155331       0.111968       1.157346 0.79790560E+01  0.75985604E+02                                 1.634129                            1.511108      -0.752897       2.517999                    0.999711       3.084778       7.717690       0.599316       1.073175      -0.763201      -0.022021      -0.034794       0.015087       0.043853       0.004715      -0.016731       0.002314      -0.017211      -0.010783      -0.022778       0.009931       0.012847              1.699132       1.603275       0.390264      -0.228226       2.002890      -0.364623       1.491232          -0.000003
           41              H       5.170510       2.356733      19.342357       0.136817       1.274160 0.95161745E+01  0.96235359E+02                                 1.861115                            1.746534      -1.100322       2.365744                    0.997613       3.323671       9.029793       0.503861       1.202051      -0.730064       0.007575      -0.035609      -0.013257       0.038745       0.003712      -0.004032       0.000573      -0.026582      -0.034015      -0.014112      -0.005357       0.019469              1.909675       1.585824      -0.200711      -0.090062       2.572771       0.225892       1.570430          -0.000001
           42              H       9.421891       4.541207      17.335719       0.124336       1.027223 0.71960658E+01  0.69994137E+02                                 1.791765                            1.647018      -1.268408       2.284886                    0.993585       3.761444      11.087919       0.445458       1.413620      -0.679708       0.011556      -0.021304       0.024104       0.034183      -0.006057      -0.004671      -0.005877      -0.002338       0.018874      -0.012249       0.002722       0.009527              1.938925       1.603935      -0.308721       0.300878       1.817662      -0.645649       2.395179           0.000000
           43              H      10.724628       4.775934      15.499412       0.130821       1.270001 0.93079730E+01  0.94038772E+02                                 1.896196                            1.757692      -0.859865       2.484201                    0.999133       3.319019       9.148111       0.487071       1.244692      -0.720435       0.036713      -0.020599       0.000534       0.042100      -0.010616      -0.008559      -0.005105       0.014938       0.000246      -0.017364       0.002225       0.015139              1.952127       2.483316      -0.499447      -0.126594       1.728057      -0.107150       1.645008           0.000002
           44              H       9.942111       6.135078      13.663105       0.094905       1.481560 0.10440531E+02  0.11068422E+03                                 2.218576                            1.934149      -1.470665       2.166659                    0.992421       4.124845      12.409907       0.429986       1.343657      -0.693176       0.029822       0.005572      -0.033937       0.045521      -0.011195      -0.007607      -0.007539       0.008018       0.005805      -0.018367       0.006755       0.011612              2.491054       2.587624       0.334466      -1.073178       1.846352      -0.563567       3.039186           0.000001
           45              H       6.543192       6.631033      15.515745       0.093906       1.099316 0.81470219E+01  0.82027709E+02                                 1.879819                            1.755801      -1.522772       2.140212                    0.991691       4.206523      12.760826       0.428708       1.419003      -0.676691      -0.037703       0.015071       0.002352       0.040672      -0.002442      -0.004275      -0.002907       0.023275      -0.012771      -0.011450      -0.003406       0.014857              1.991320       2.560462      -0.525787       0.054796       1.673164      -0.118805       1.740335          -0.000000
           46              H       0.873227       7.918245      18.672700       0.103979       1.581400 0.12374959E+02  0.13473284E+03                                 2.217119                            2.042976      -1.236985       2.289135                    0.994866       3.753197      10.865347       0.444797       1.264778      -0.714992      -0.043032       0.025434       0.017424       0.052936       0.002175      -0.005104       0.000274       0.028012      -0.050507      -0.017514      -0.005719       0.023233              2.293576       2.663468      -0.631167      -0.454273       2.257851       0.319206       1.959407           0.000001
           47              H       0.397816       5.663731      18.012376       0.123767       1.107093 0.77002753E+01  0.72738096E+02                                 1.588474                            1.487603      -0.786743       2.506443                    0.999637       3.045043       7.606698       0.601660       1.077703      -0.761806      -0.036353      -0.016644       0.005490       0.040357       0.004055      -0.010134       0.010530       0.004740      -0.048960      -0.023984       0.010002       0.013982              1.639474       2.176233       0.349923      -0.153732       1.435422      -0.061917       1.306766           0.000001
           48              H       2.057931       4.435201      16.911058       0.110823       1.166620 0.85543003E+01  0.83479570E+02                                 1.694738                            1.609634      -0.712810       2.536511                    0.999833       3.158330       8.184961       0.552598       1.135797      -0.747177      -0.009557      -0.034488      -0.016018       0.039208       0.004243      -0.003186       0.011527       0.000247      -0.039176      -0.019264       0.006370       0.012893              1.698111       1.478307       0.217780       0.065893       2.091467       0.281115       1.524558          -0.000001
           49              H       4.238266       5.326785      16.813060       0.134896       1.004357 0.76562528E+01  0.75438825E+02                                 1.749572                            1.692458      -1.287501       2.287276                    0.993118       3.672459      10.804533       0.443075       1.402977      -0.682749       0.029187      -0.020664      -0.013331       0.038165      -0.000404      -0.009509       0.007781       0.001161      -0.040775      -0.019274       0.006257       0.013016              1.782765       2.048213      -0.379651      -0.164993       1.656672       0.132858       1.643409          -0.000000
           50              H       6.980352      11.090843      16.743061       0.124626       1.145743 0.83071602E+01  0.82305530E+02                                 1.811669                            1.687289      -1.004184       2.404902                    0.997665       3.489397       9.806018       0.481030       1.285161      -0.708346      -0.015572       0.027806      -0.022872       0.039227       0.001884       0.003886      -0.013478      -0.011636      -0.017038      -0.015281      -0.001482       0.016763              1.910682       1.854986      -0.406391       0.284945       1.918524      -0.407805       1.958537          -0.000000
           51              H       9.170524      11.412646      17.585382       0.106785       1.136573 0.79223827E+01  0.75372865E+02                                 1.617466                            1.508264      -0.703794       2.535562                    0.999844       3.101335       7.775994       0.597883       1.076788      -0.761939       0.024831       0.031455      -0.011016       0.041561       0.008787       0.008603      -0.012758       0.003304      -0.022273      -0.021714       0.008751       0.012963              1.656838       1.631427       0.374853      -0.193959       1.846807      -0.205350       1.492280           0.000000
           52              H       9.986920       9.926673      19.186026       0.138410       1.179634 0.85177589E+01  0.83216719E+02                                 1.723292                            1.617400      -0.900142       2.465449                    0.998975       3.134119       8.185338       0.544352       1.151704      -0.742949       0.030322       0.009407       0.018791       0.036892       0.012705       0.008832      -0.000222       0.007046      -0.017798      -0.014540      -0.003673       0.018213              1.759059       2.153160       0.209273       0.419363       1.482082       0.045126       1.641937           0.000003
           53              H       8.874348       2.116327      22.317315       0.081769       1.287061 0.90626702E+01  0.92218803E+02                                 1.972308                            1.765496      -1.309683       2.231717                    0.994489       3.962441      11.467682       0.466696       1.289759      -0.704242       0.008159      -0.037712       0.018360       0.042730       0.002035      -0.010608      -0.007888      -0.011899      -0.007925      -0.015017       0.000409       0.014608              2.204513       1.644081      -0.534554       0.179820       3.031589      -0.633164       1.937869          -0.000000
           54              H       7.247020       3.466007      23.234301       0.108106       1.161785 0.85248642E+01  0.83700190E+02                                 1.716439                            1.623406      -0.956730       2.414798                    0.998112       3.374635       8.973548       0.538108       1.159305      -0.738213      -0.021101      -0.008106       0.029960       0.037531      -0.007465      -0.017710      -0.003385      -0.010773      -0.005185      -0.022974       0.007458       0.015516              1.749408       1.539566       0.020838      -0.239860       1.570958      -0.405671       2.137701          -0.000000
           55              H       6.873248       5.627765      22.342981       0.132831       1.116993 0.83477163E+01  0.82330034E+02                                 1.756617                            1.676041      -0.837294       2.498771                    0.999110       3.280946       9.026817       0.492133       1.261922      -0.715717      -0.023585       0.027619       0.019955       0.041439      -0.008140      -0.011792       0.000507      -0.011909       0.008773      -0.017176       0.003469       0.013707              1.803707       1.898503      -0.547218      -0.130735       1.936795       0.096505       1.575823           0.000001
           56              H       9.756318       4.889511      19.629353       0.111039       1.042161 0.80566149E+01  0.80886481E+02                                 1.817489                            1.750268      -1.510949       2.157732                    0.991787       4.083041      12.366095       0.427853       1.425896      -0.675913       0.022003       0.019691      -0.030738       0.042622      -0.000862      -0.002101      -0.010851      -0.010742       0.011934      -0.009371      -0.005202       0.014573              1.844784       1.702214      -0.047290      -0.195103       1.699599      -0.268692       2.132540          -0.000000
           57              H       8.096203      10.339338      11.210807       0.078947       1.324849 0.95021935E+01  0.98375002E+02                                 2.051830                            1.839740      -1.363947       2.205223                    0.993839       4.110410      12.213537       0.442920       1.335735      -0.694326       0.039672       0.007395       0.018000       0.044188       0.011122       0.006030       0.001117       0.016330      -0.012368      -0.012174      -0.005296       0.017470              2.235183       3.215337      -0.025364       0.649139       1.518101      -0.124775       1.972110          -0.000000
           58              H       7.830629      11.742020       9.402499       0.121313       1.328580 0.93611821E+01  0.94390437E+02                                 1.907227                            1.721705      -1.112797       2.349285                    0.996776       3.459942       9.422157       0.511553       1.187458      -0.731441       0.033067       0.012869      -0.023990       0.042832       0.005239      -0.002073      -0.017731       0.005065       0.001455      -0.019244       0.000965       0.018280              2.037749       2.749225       0.496826      -0.356837       1.728909      -0.282751       1.635112          -0.000000
           59              H       5.632807      12.133863       8.639510       0.115396       1.094773 0.75461423E+01  0.70835262E+02                                 1.573613                            1.469571      -0.710539       2.540318                    0.999786       3.006457       7.456617       0.607987       1.073216      -0.763543      -0.011823       0.033134      -0.019187       0.040073       0.001053       0.005962      -0.012746       0.002520      -0.035055      -0.019895       0.007446       0.012448              1.614227       1.404148      -0.163812       0.134995       1.805922      -0.502578       1.632610           0.000001
           60              H       4.114769      10.451023       8.968505       0.135079       1.136970 0.84561072E+01  0.83459267E+02                                 1.764430                            1.676954      -0.817981       2.504529                    0.999440       3.240592       8.846373       0.497621       1.247105      -0.719633      -0.027641       0.000129      -0.023965       0.036584       0.003746       0.013136      -0.007982       0.005269      -0.010810      -0.017761       0.003366       0.014394              1.829753       2.418406       0.010359       0.404110       1.400711      -0.086326       1.670142           0.000001
           61              H       2.612031       5.288925       9.057171       0.152070       1.191393 0.86291780E+01  0.84815233E+02                                 1.754591                            1.644605      -1.017078       2.418054                    0.998346       3.139969       8.300467       0.530172       1.175398      -0.737123       0.019333      -0.020172      -0.032672       0.042990      -0.000142      -0.004837       0.016003      -0.010012       0.014066      -0.014001      -0.006191       0.020192              1.792754       1.638150      -0.200735      -0.304270       1.734651       0.459358       2.005462          -0.000001
           62              H       0.483062       4.459810       9.955491       0.112293       1.152410 0.79380659E+01  0.75498149E+02                                 1.629607                            1.507337      -0.756184       2.517498                    0.999697       3.078604       7.697353       0.599994       1.073340      -0.763170      -0.018238      -0.036872      -0.015905       0.044104       0.009892      -0.010220       0.012792       0.000744      -0.010328      -0.022314       0.009912       0.012402              1.694218       1.560718       0.366216       0.200618       2.034533       0.378115       1.487403          -0.000003
           63              H      -0.544264       5.656159      11.768465       0.134697       1.284101 0.96038811E+01  0.97337941E+02                                 1.870377                            1.754246      -1.101868       2.363515                    0.997540       3.334985       9.068333       0.502927       1.201615      -0.730186      -0.035503      -0.011235       0.011974       0.039116       0.013291      -0.003373       0.003380       0.006816      -0.034345      -0.014772      -0.004685       0.019457              1.919613       2.515592       0.330318      -0.243060       1.666222      -0.035462       1.577026          -0.000001
           64              H      -0.778145      10.430200      13.775103       0.124289       1.028358 0.72070123E+01  0.70182227E+02                                 1.799106                            1.652779      -1.294999       2.274265                    0.993151       3.772168      11.154517       0.442515       1.421366      -0.678248      -0.024236      -0.000818      -0.024251       0.034295      -0.002326       0.002111       0.007323       0.011881       0.018264      -0.012523       0.003266       0.009257              1.947826       2.041222      -0.062154       0.715518       1.394467       0.062634       2.407788          -0.000000
           65              H      -1.226234      11.675767      15.611410       0.131591       1.260175 0.92230581E+01  0.92951631E+02                                 1.884614                            1.748376      -0.845080       2.490634                    0.999221       3.308721       9.103384       0.488988       1.242870      -0.720823      -0.035965       0.021863      -0.000532       0.042092      -0.011507       0.000135       0.009789       0.010622       0.000869      -0.017032       0.002275       0.014757              1.939527       2.331938      -0.569873       0.029460       1.850196       0.161708       1.636446           0.000001
           66              H       0.342078      11.677660      17.447717       0.095040       1.490548 0.10510649E+02  0.11169645E+03                                 2.234662                            1.945760      -1.506354       2.152782                    0.991914       4.139472      12.498974       0.426693       1.350767      -0.691752      -0.010215       0.028372       0.034224       0.045614      -0.008979       0.003181       0.010240       0.014961       0.005585      -0.018249       0.007030       0.011219              2.511558       1.752574      -0.155729      -0.049407       2.715213       1.226996       3.066885           0.000000
           67              H       2.471047       8.982087      15.595077       0.093655       1.100372 0.81561290E+01  0.82140126E+02                                 1.880770                            1.756575      -1.525101       2.139267                    0.991657       4.208333      12.766802       0.428701       1.418667      -0.676749       0.032208      -0.025045      -0.002310       0.040865      -0.011365       0.000131       0.005629      -0.007460      -0.012241      -0.011636      -0.003440       0.015076              1.992401       2.351818      -0.647790       0.130363       1.884304       0.011926       1.741082          -0.000000
           68              H       6.420788       4.715359      12.438122       0.104060       1.576179 0.12323086E+02  0.13398569E+03                                 2.208527                            2.035751      -1.229921       2.292260                    0.994990       3.750313      10.838632       0.446690       1.261133      -0.715730       0.043169      -0.025214      -0.018098       0.053168      -0.011238      -0.002647       0.004139      -0.017165      -0.049757      -0.017212      -0.005823       0.023035              2.284347       2.892759      -0.488054      -0.500455       2.007856       0.232343       1.952426           0.000001
           69              H       4.706027       3.176384      13.098446       0.126525       1.099856 0.76409700E+01  0.72063747E+02                                 1.584512                            1.484238      -0.791306       2.506200                    0.999634       3.031810       7.576313       0.600687       1.081160      -0.760930       0.003635      -0.038146      -0.005663       0.038735      -0.000066      -0.014024       0.002891      -0.009143      -0.047333      -0.023374       0.009989       0.013385              1.635210       1.314872      -0.145100      -0.023160       2.286656       0.163316       1.304104           0.000001
           70              H       2.812032       3.999821      14.199764       0.112417       1.160441 0.84967672E+01  0.82774264E+02                                 1.688335                            1.603843      -0.716180       2.536149                    0.999849       3.149445       8.153539       0.553813       1.135276      -0.747300      -0.024757      -0.025076       0.015934       0.038673       0.001989      -0.011174      -0.002657      -0.007838      -0.039559      -0.019030       0.006347       0.012683              1.691660       1.742845       0.372213      -0.209314       1.812928      -0.196448       1.519207          -0.000001
           71              H       2.493998       6.333838      14.297762       0.135827       1.002184 0.76321116E+01  0.75100623E+02                                 1.742801                            1.686411      -1.265089       2.296206                    0.993434       3.663258      10.751095       0.445445       1.397376      -0.683805      -0.032355       0.014093       0.013729       0.037867      -0.001150      -0.011588       0.004351      -0.000557      -0.040179      -0.019197       0.006028       0.013169              1.775628       2.073791      -0.356578      -0.195859       1.615634       0.075691       1.637459          -0.000000
           72              H       6.114776      11.590584      14.367761       0.127657       1.137728 0.82384591E+01  0.81508394E+02                                 1.808821                            1.684691      -1.017434       2.401158                    0.997539       3.476342       9.783054       0.479208       1.291891      -0.706963       0.030435       0.001001       0.021764       0.037430       0.005366       0.013775       0.003320       0.002735      -0.017585      -0.015471      -0.001079       0.016550              1.907624       2.250770      -0.175270       0.494604       1.516594      -0.042793       1.955509          -0.000000
           73              H       5.298379      13.648229      13.525440       0.111425       1.120266 0.77880889E+01  0.73799054E+02                                 1.603866                            1.497009      -0.706274       2.536865                    0.999864       3.078376       7.709765       0.599014       1.079069      -0.761332       0.013847       0.035485       0.010837       0.039602       0.002899       0.015026      -0.001279      -0.016536      -0.021341      -0.021243       0.008695       0.012548              1.642384       1.456983       0.275788       0.079393       1.989244       0.266186       1.480925          -0.000000
           74              H       3.603291      13.612263      11.924796       0.139096       1.185021 0.85656553E+01  0.83837678E+02                                 1.732626                            1.625193      -0.903770       2.463467                    0.998877       3.135670       8.208261       0.541186       1.156327      -0.741890      -0.006568       0.030723      -0.019050       0.036742       0.003324       0.004503      -0.006988      -0.025966      -0.018851      -0.014432      -0.003835       0.018267              1.768981       1.475474      -0.187948       0.172179       2.180931      -0.389824       1.650537           0.000002
           75              H      -2.604381       8.743574       8.793508       0.085318       1.276196 0.89787222E+01  0.91194378E+02                                 1.964986                            1.760192      -1.303254       2.235077                    0.994456       3.949787      11.437655       0.466032       1.294007      -0.703338      -0.034967      -0.011841      -0.018144       0.041135       0.005973       0.001648       0.013184       0.002812      -0.007216      -0.015020       0.000487       0.014534              2.195186       3.131093       0.330732       0.633092       1.523553       0.159676       1.930912          -0.000000
           76              H      -0.621860       8.009107       7.876521       0.111058       1.156895 0.84791669E+01  0.83127919E+02                                 1.710012                            1.617698      -0.959720       2.414641                    0.998139       3.367012       8.942479       0.539808       1.157372      -0.738626       0.004603      -0.021511      -0.028904       0.036324       0.001311      -0.005391       0.017376       0.017548      -0.004395      -0.023051       0.007951       0.015101              1.742690       1.539554       0.023775       0.229729       1.559943       0.408140       2.128573          -0.000000
           77              H       1.437164       8.766290       8.767841       0.132820       1.114083 0.83180119E+01  0.81943519E+02                                 1.751632                            1.671506      -0.828297       2.501653                    0.999198       3.276106       9.001011       0.493610       1.259585      -0.716228       0.035932      -0.006851      -0.019870       0.041628       0.001168      -0.006244       0.009871       0.019758       0.009151      -0.017025       0.003513       0.013511              1.798441       2.393071      -0.255879      -0.148494       1.430570       0.064706       1.571681           0.000000
           78              H      -0.643718      10.893975      11.481469       0.110449       1.043126 0.80674682E+01  0.81040888E+02                                 1.820357                            1.752804      -1.523895       2.152811                    0.991577       4.088998      12.396691       0.426952       1.428106      -0.675500       0.005729       0.028742       0.031481       0.043012       0.004124       0.008243       0.007170       0.006258       0.010617      -0.009048      -0.005179       0.014227              1.847778       1.743754      -0.024847       0.135563       1.663032       0.304405       2.136550          -0.000000
           79              H      -2.832797       8.590245      12.122193       0.078947       1.324850 0.95022134E+01  0.98375269E+02                                 2.051832                            1.839742      -1.363949       2.205221                    0.993839       4.110416      12.213562       0.442919       1.335735      -0.694326       0.039672      -0.007395      -0.018000       0.044188      -0.011122      -0.006030       0.001117       0.016330      -0.012368      -0.012174      -0.005296       0.017470              2.235185       3.215341       0.025364      -0.649139       1.518102      -0.124775       1.972112          -0.000000
           80              H      -3.098371       7.187563      13.930501       0.121312       1.328616 0.93614809E+01  0.94394206E+02                                 1.907259                            1.721731      -1.112811       2.349277                    0.996775       3.459994       9.422337       0.511550       1.187455      -0.731441       0.033067      -0.012869       0.023990       0.042831      -0.005238       0.002073      -0.017731       0.005068       0.001458      -0.019245       0.000965       0.018280              2.037786       2.749282      -0.496840       0.356847       1.728937      -0.282759       1.635137           0.000000
           81              H      16.561807       6.795720      14.693490       0.115400       1.094735 0.75458130E+01  0.70831221E+02                                 1.573556                            1.469521      -0.710535       2.540320                    0.999786       3.006424       7.456424       0.608010       1.073191      -0.763549      -0.011823      -0.033135       0.019187       0.040073      -0.001053      -0.005962      -0.012747       0.002519      -0.035053      -0.019895       0.007446       0.012449              1.614166       1.404101       0.163802      -0.134987       1.805848      -0.502546       1.632547           0.000002
           82              H      15.043768       8.478560      14.364495       0.135079       1.136969 0.84560925E+01  0.83459029E+02                                 1.764424                            1.676948      -0.817980       2.504529                    0.999440       3.240587       8.846335       0.497624       1.247099      -0.719634      -0.027641      -0.000129       0.023965       0.036584      -0.003746      -0.013136      -0.007982       0.005269      -0.010809      -0.017761       0.003366       0.014394              1.829747       2.418399      -0.010358      -0.404109       1.400706      -0.086326       1.670137           0.000002
           83              H      13.541031      13.640658      14.275829       0.152071       1.191390 0.86291535E+01  0.84814984E+02                                 1.754595                            1.644608      -1.017066       2.418060                    0.998346       3.139956       8.300449       0.530169       1.175405      -0.737121       0.019333       0.020172       0.032672       0.042990       0.000142       0.004837       0.016002      -0.010012       0.014066      -0.014001      -0.006191       0.020192              1.792758       1.638153       0.200736       0.304271       1.734655       0.459360       2.005467           0.000001
           84              H      11.412062      14.469773      13.377509       0.112298       1.152395 0.79379406E+01  0.75496656E+02                                 1.629592                            1.507324      -0.756172       2.517503                    0.999697       3.078583       7.697284       0.599997       1.073339      -0.763170      -0.018238       0.036872       0.015905       0.044104      -0.009892       0.010220       0.012792       0.000744      -0.010329      -0.022314       0.009912       0.012402              1.694202       1.560704      -0.366210      -0.200615       2.034512       0.378109       1.487390          -0.000002
           85              H      10.384736      13.273424      11.564535       0.134699       1.284085 0.96037334E+01  0.97335998E+02                                 1.870355                            1.754227      -1.101869       2.363514                    0.997540       3.334968       9.068244       0.502933       1.201607      -0.730187      -0.035503       0.011235      -0.011974       0.039116      -0.013291       0.003374       0.003379       0.006816      -0.034346      -0.014772      -0.004685       0.019457              1.919590       2.515557      -0.330311       0.243056       1.666203      -0.035461       1.577010          -0.000001
           86              H      10.150855       8.499383       9.557897       0.124289       1.028355 0.72069923E+01  0.70181996E+02                                 1.799105                            1.652779      -1.294996       2.274266                    0.993151       3.772164      11.154509       0.442515       1.421368      -0.678248      -0.024236       0.000818       0.024251       0.034295       0.002326      -0.002111       0.007323       0.011881       0.018264      -0.012523       0.003266       0.009257              1.947824       2.041219       0.062154      -0.715517       1.394467       0.062634       2.407786          -0.000000
           87              H       9.702766       7.253816       7.721590       0.131590       1.260206 0.92233525E+01  0.92955552E+02                                 1.884664                            1.748418      -0.845080       2.490634                    0.999221       3.308767       9.103625       0.488975       1.242891      -0.720818      -0.035964      -0.021863       0.000532       0.042092       0.011506      -0.000136       0.009789       0.010622       0.000869      -0.017032       0.002276       0.014756              1.939580       2.332009       0.569898      -0.029461       1.850246       0.161715       1.636486           0.000001
           88              H      11.271078       7.251923       5.885283       0.095039       1.490552 0.10510692E+02  0.11169716E+03                                 2.234676                            1.945771      -1.506359       2.152779                    0.991914       4.139500      12.499121       0.426689       1.350777      -0.691750      -0.010214      -0.028372      -0.034224       0.045613       0.008980      -0.003183       0.010241       0.014959       0.005585      -0.018250       0.007031       0.011219              2.511574       1.752585       0.155730       0.049406       2.715232       1.227006       3.066906           0.000000
           89              H      13.400047       9.947496       7.737923       0.093655       1.100377 0.81561694E+01  0.82140584E+02                                 1.880770                            1.756575      -1.525100       2.139268                    0.991657       4.208338      12.766796       0.428703       1.418660      -0.676751       0.032208       0.025045       0.002310       0.040866       0.011365      -0.000131       0.005629      -0.007461      -0.012241      -0.011636      -0.003440       0.015076              1.992401       2.351819       0.647791      -0.130362       1.884304       0.011926       1.741082          -0.000000
           90              H      -4.508212      14.214224      10.894878       0.104062       1.576154 0.12322822E+02  0.13398176E+03                                 2.208474                            2.035705      -1.229915       2.292263                    0.994991       3.750297      10.838449       0.446704       1.261104      -0.715736       0.043169       0.025214       0.018098       0.053168       0.011238       0.002647       0.004139      -0.017166      -0.049757      -0.017213      -0.005823       0.023035              2.284290       2.892680       0.488036       0.500437       2.007809       0.232334       1.952382           0.000001
           91              H      -6.222973      15.753199      10.234554       0.126528       1.099836 0.76407844E+01  0.72061462E+02                                 1.584480                            1.484210      -0.791299       2.506203                    0.999634       3.031791       7.576204       0.600699       1.081146      -0.760933       0.003635       0.038146       0.005663       0.038735       0.000066       0.014024       0.002891      -0.009143      -0.047333      -0.023374       0.009989       0.013385              1.635177       1.314849       0.145096       0.023159       2.286601       0.163311       1.304081           0.000000
           92              H      -8.116968      14.929762       9.133236       0.112422       1.160415 0.84965249E+01  0.82771266E+02                                 1.688305                            1.603817      -0.716174       2.536151                    0.999849       3.149409       8.153399       0.553820       1.135271      -0.747301      -0.024757       0.025075      -0.015934       0.038673      -0.001989       0.011174      -0.002657      -0.007838      -0.039560      -0.019030       0.006347       0.012684              1.691629       1.742811      -0.372202       0.209307       1.812894      -0.196442       1.519182          -0.000002
           93              H      13.422998      12.595745       9.035238       0.135827       1.002187 0.76321354E+01  0.75100888E+02                                 1.742801                            1.686410      -1.265090       2.296206                    0.993434       3.663262      10.751096       0.445446       1.397371      -0.683806      -0.032355      -0.014094      -0.013729       0.037867       0.001151       0.011588       0.004351      -0.000558      -0.040179      -0.019197       0.006028       0.013169              1.775628       2.073791       0.356578       0.195860       1.615634       0.075691       1.637459          -0.000000
           94              H      17.043775       7.338999       8.965239       0.127656       1.137721 0.82383986E+01  0.81507695E+02                                 1.808820                            1.684690      -1.017438       2.401156                    0.997539       3.476328       9.783028       0.479205       1.291899      -0.706962       0.030435      -0.001000      -0.021764       0.037430      -0.005366      -0.013775       0.003320       0.002736      -0.017586      -0.015471      -0.001079       0.016550              1.907623       2.250767       0.175270      -0.494603       1.516593      -0.042793       1.955508          -0.000001
           95              H      16.227379       5.281354       9.807560       0.111425       1.120272 0.77881408E+01  0.73799700E+02                                 1.603875                            1.497017      -0.706273       2.536865                    0.999864       3.078381       7.709796       0.599011       1.079073      -0.761331       0.013847      -0.035484      -0.010837       0.039602      -0.002899      -0.015026      -0.001279      -0.016536      -0.021341      -0.021243       0.008695       0.012548              1.642393       1.456991      -0.275790      -0.079393       1.989257       0.266188       1.480933           0.000000
           96              H      14.532291       5.317320      11.408204       0.139098       1.185002 0.85654843E+01  0.83835543E+02                                 1.732604                            1.625174      -0.903767       2.463468                    0.998877       3.135648       8.208167       0.541191       1.156322      -0.741891      -0.006568      -0.030723       0.019050       0.036742      -0.003324      -0.004503      -0.006989      -0.025966      -0.018849      -0.014432      -0.003835       0.018267              1.768957       1.475457       0.187944      -0.172176       2.180897      -0.389816       1.650515           0.000002
           97              H       8.324619      10.186009      14.539492       0.085317       1.276203 0.89787842E+01  0.91195250E+02                                 1.965001                            1.760204      -1.303255       2.235076                    0.994456       3.949808      11.437766       0.466028       1.294016      -0.703336      -0.034967       0.011840       0.018144       0.041135      -0.005973      -0.001648       0.013184       0.002814      -0.007214      -0.015021       0.000487       0.014534              2.195203       3.131121      -0.330735      -0.633099       1.523563       0.159678       1.930926          -0.000000
           98              H      10.307140      10.920476      15.456479       0.111059       1.156902 0.84792283E+01  0.83128698E+02                                 1.710021                            1.617706      -0.959723       2.414639                    0.998139       3.367022       8.942525       0.539806       1.157375      -0.738625       0.004603       0.021511       0.028905       0.036323      -0.001310       0.005391       0.017376       0.017548      -0.004394      -0.023051       0.007951       0.015101              1.742699       1.539561      -0.023775      -0.229730       1.559951       0.408143       2.128585           0.000000
           99              H      12.366164      10.163293      14.565159       0.132820       1.114076 0.83179404E+01  0.81942641E+02                                 1.751626                            1.671500      -0.828296       2.501653                    0.999198       3.276088       9.000953       0.493610       1.259587      -0.716228       0.035932       0.006851       0.019870       0.041628      -0.001168       0.006244       0.009871       0.019758       0.009151      -0.017024       0.003513       0.013511              1.798434       2.393061       0.255877       0.148494       1.430566       0.064706       1.571676           0.000001
          100              H      10.285282       8.035608      11.851531       0.110449       1.043123 0.80674360E+01  0.81040491E+02                                 1.820355                            1.752801      -1.523893       2.152813                    0.991577       4.088991      12.396668       0.426952       1.428108      -0.675500       0.005729      -0.028742      -0.031481       0.043012      -0.004124      -0.008243       0.007170       0.006258       0.010617      -0.009048      -0.005179       0.014227              1.847776       1.743751       0.024847      -0.135562       1.663029       0.304404       2.136546          -0.000000
          101              H      15.835028       6.748396       3.432984       0.077095       1.333997 0.95733474E+01  0.99266928E+02                                 2.058436                            1.844418      -1.364687       2.203355                    0.994108       4.121367      12.243696       0.443281       1.332558      -0.694947      -0.013940      -0.038313       0.018225       0.044658       0.001161      -0.001974      -0.006396      -0.027532      -0.012254      -0.012210      -0.005572       0.017782              2.243333       1.970864       0.752542      -0.435509       2.780741      -0.503622       1.978394          -0.000000
          102              H      17.182574       6.277050       1.624677       0.123733       1.317853 0.92760864E+01  0.93323142E+02                                 1.896928                            1.713864      -1.107138       2.352767                    0.996860       3.448500       9.381809       0.512699       1.187460      -0.731409      -0.005155      -0.034049      -0.023586       0.041740      -0.000115      -0.014494       0.010911      -0.011740       0.000340      -0.019701       0.001335       0.018366              2.025739       1.546957       0.191834      -0.066129       2.902972       0.445538       1.627288          -0.000000
          103              H      -3.237170       7.984498       0.861688       0.116779       1.093359 0.75368373E+01  0.70764965E+02                                 1.577295                            1.472723      -0.712212       2.542012                    0.999791       2.998144       7.450253       0.604495       1.079156      -0.762071       0.033787      -0.006500      -0.019174       0.039388       0.000225      -0.013890       0.000979      -0.003430      -0.035317      -0.019849       0.007616       0.012233              1.618176       1.852214      -0.092508      -0.504789       1.365655       0.134950       1.636659           0.000001
          104              H      -3.935533      10.140578       1.190683       0.130659       1.148142 0.85534532E+01  0.84621627E+02                                 1.772162                            1.683556      -0.817695       2.502216                    0.999415       3.257231       8.888559       0.498220       1.242639      -0.720622       0.015017       0.025658      -0.024420       0.038474       0.000167      -0.013424      -0.007439      -0.009425      -0.010465      -0.017815       0.003533       0.014281              1.838259       1.653215       0.439300      -0.279204       2.184282      -0.309722       1.677278           0.000001
          105              H      -7.654672      14.023035       1.279348       0.147740       1.209527 0.87860482E+01  0.86729513E+02                                 1.770980                            1.658420      -1.062691       2.395060                    0.997990       3.162625       8.372876       0.528574       1.173889      -0.737508      -0.027504      -0.006722      -0.034021       0.044262      -0.003917       0.016712      -0.003890       0.006021       0.013975      -0.014175      -0.006492       0.020667              1.810121       1.903417       0.059517       0.559666       1.500180       0.034423       2.026766          -0.000001
          106              H      -7.308222      16.281334       2.177669       0.111964       1.157367 0.79792369E+01  0.75987862E+02                                 1.634161                            1.511135      -0.752905       2.517995                    0.999711       3.084794       7.717792       0.599303       1.073190      -0.763197      -0.022020       0.034794      -0.015087       0.043853      -0.004715       0.016731       0.002314      -0.017212      -0.010782      -0.022778       0.009931       0.012847              1.699167       1.603306      -0.390277       0.228234       2.002934      -0.364634       1.491260          -0.000004
          107              H      -5.758490      16.572850       3.990643       0.136817       1.274170 0.95162818E+01  0.96236806E+02                                 1.861134                            1.746550      -1.100321       2.365745                    0.997613       3.323687       9.029881       0.503856       1.202059      -0.730062       0.007575       0.035609       0.013258       0.038745      -0.003712       0.004032       0.000573      -0.026581      -0.034014      -0.014111      -0.005357       0.019468              1.909694       1.585838       0.200714       0.090064       2.572800       0.225895       1.570443          -0.000002
          108              H      -1.507109      14.388376       5.997281       0.124336       1.027222 0.71960580E+01  0.69994032E+02                                 1.791764                            1.647016      -1.268407       2.284887                    0.993585       3.761441      11.087903       0.445459       1.413619      -0.679708       0.011557       0.021304      -0.024104       0.034183       0.006057       0.004671      -0.005877      -0.002338       0.018874      -0.012249       0.002722       0.009527              1.938923       1.603934       0.308720      -0.300878       1.817660      -0.645648       2.395175          -0.000000
          109              H      -0.204372      14.153649       7.833588       0.130820       1.269990 0.93078706E+01  0.94037387E+02                                 1.896176                            1.757675      -0.859863       2.484203                    0.999133       3.319012       9.148045       0.487077       1.244681      -0.720437       0.036713       0.020600      -0.000534       0.042100       0.010616       0.008559      -0.005105       0.014937       0.000246      -0.017363       0.002225       0.015138              1.952106       2.483285       0.499438       0.126592       1.728040      -0.107148       1.644992           0.000001
          110              H      -0.986889      12.794505       9.669895       0.094905       1.481550 0.10440448E+02  0.11068316E+03                                 2.218571                            1.934145      -1.470662       2.166660                    0.992421       4.124823      12.409841       0.429985       1.343662      -0.693175       0.029823      -0.005571       0.033938       0.045521       0.011196       0.007607      -0.007538       0.008017       0.005804      -0.018367       0.006754       0.011613              2.491047       2.587617      -0.334465       1.073174       1.846348      -0.563564       3.039177           0.000000
          111              H      -4.385808      12.298550       7.817255       0.093906       1.099318 0.81470440E+01  0.82027954E+02                                 1.879819                            1.755801      -1.522772       2.140212                    0.991691       4.206525      12.760817       0.428709       1.418998      -0.676692      -0.037703      -0.015071      -0.002352       0.040672       0.002442       0.004275      -0.002907       0.023275      -0.012772      -0.011450      -0.003406       0.014857              1.991320       2.560462       0.525787      -0.054796       1.673164      -0.118805       1.740335          -0.000000
          112              H      11.802227      11.011338       4.660300       0.103978       1.581439 0.12375348E+02  0.13473840E+03                                 2.217174                            2.043023      -1.236982       2.289137                    0.994866       3.753250      10.865622       0.444787       1.264795      -0.714988      -0.043032      -0.025435      -0.017424       0.052936      -0.002175       0.005104       0.000274       0.028011      -0.050509      -0.017514      -0.005718       0.023233              2.293635       2.663543       0.631192       0.454291       2.257910       0.319219       1.959452           0.000001
          113              H      11.326816      13.265852       5.320624       0.123764       1.107102 0.77003625E+01  0.72739194E+02                                 1.588491                            1.487618      -0.786746       2.506441                    0.999637       3.045050       7.606753       0.601653       1.077713      -0.761804      -0.036353       0.016644      -0.005490       0.040357      -0.004055       0.010134       0.010530       0.004741      -0.048960      -0.023984       0.010002       0.013982              1.639492       2.176261      -0.349930       0.153734       1.435437      -0.061918       1.306778          -0.000000
          114              H      12.986931      14.494382       6.421942       0.110823       1.166615 0.85542553E+01  0.83478982E+02                                 1.694729                            1.609626      -0.712808       2.536512                    0.999833       3.158328       8.184936       0.552602       1.135792      -0.747178      -0.009556       0.034488       0.016017       0.039208      -0.004243       0.003186       0.011527       0.000246      -0.039177      -0.019264       0.006370       0.012894              1.698101       1.478299      -0.217777      -0.065892       2.091454       0.281112       1.524550          -0.000002
          115              H      -6.690734      13.602798       6.519940       0.134896       1.004361 0.76562860E+01  0.75439202E+02                                 1.749573                            1.692458      -1.287503       2.287275                    0.993118       3.672466      10.804542       0.443076       1.402972      -0.682750       0.029187       0.020664       0.013331       0.038165       0.000404       0.009509       0.007781       0.001161      -0.040775      -0.019274       0.006257       0.013016              1.782766       2.048214       0.379651       0.164994       1.656673       0.132858       1.643410          -0.000000
          116              H      -3.948648       7.838740       6.589939       0.124627       1.145742 0.83071488E+01  0.82305426E+02                                 1.811671                            1.687290      -1.004183       2.404903                    0.997665       3.489395       9.806027       0.481028       1.285165      -0.708345      -0.015572      -0.027806       0.022872       0.039227      -0.001884      -0.003886      -0.013478      -0.011635      -0.017037      -0.015281      -0.001482       0.016763              1.910685       1.854990       0.406392      -0.284947       1.918526      -0.407806       1.958539          -0.000001
          117              H      -1.758476       7.516937       5.747618       0.106783       1.136581 0.79224595E+01  0.75373824E+02                                 1.617479                            1.508276      -0.703798       2.535560                    0.999844       3.101343       7.776041       0.597878       1.076794      -0.761938       0.024831      -0.031455       0.011016       0.041561      -0.008787      -0.008603      -0.012758       0.003305      -0.022273      -0.021714       0.008751       0.012963              1.656851       1.631440      -0.374857       0.193962       1.846823      -0.205353       1.492292          -0.000001
          118              H      -0.942080       9.002910       4.146974       0.138409       1.179671 0.85181025E+01  0.83221100E+02                                 1.723347                            1.617448      -0.900154       2.465443                    0.998975       3.134158       8.185550       0.544335       1.151726      -0.742944       0.030321      -0.009407      -0.018791       0.036891      -0.012706      -0.008832      -0.000222       0.007046      -0.017799      -0.014540      -0.003673       0.018212              1.759117       2.153237      -0.209284      -0.419385       1.482125       0.045128       1.641988           0.000001
          119              H      -2.054652      16.813256       1.015685       0.081769       1.287070 0.90627538E+01  0.92219975E+02                                 1.972326                            1.765511      -1.309686       2.231716                    0.994489       3.962471      11.467833       0.466691       1.289768      -0.704240       0.008160       0.037712      -0.018360       0.042730      -0.002034       0.010608      -0.007888      -0.011901      -0.007924      -0.015017       0.000409       0.014608              2.204535       1.644095       0.534563      -0.179823       3.031623      -0.633173       1.937887          -0.000001
          120              H      -3.681980      15.463576       0.098699       0.108105       1.161794 0.85249559E+01  0.83701414E+02                                 1.716457                            1.623422      -0.956735       2.414795                    0.998112       3.374652       8.973645       0.538101       1.159316      -0.738210      -0.021101       0.008105      -0.029960       0.037531       0.007465       0.017711      -0.003385      -0.010772      -0.005184      -0.022974       0.007458       0.015517              1.749427       1.539581      -0.020838       0.239864       1.570974      -0.405677       2.137726          -0.000000
          121              H      -4.055752      13.301818       0.990019       0.132831       1.116981 0.83475921E+01  0.82328416E+02                                 1.756596                            1.676022      -0.837293       2.498772                    0.999110       3.280923       9.026701       0.492139       1.261913      -0.715719      -0.023585      -0.027619      -0.019955       0.041440       0.008140       0.011793       0.000507      -0.011909       0.008774      -0.017176       0.003469       0.013707              1.803685       1.898479       0.547207       0.130732       1.936771       0.096504       1.575805           0.000000
          122              H      -1.172682      14.040072       3.703647       0.111039       1.042151 0.80565223E+01  0.80885408E+02                                 1.817487                            1.750266      -1.510948       2.157733                    0.991787       4.083027      12.366086       0.427850       1.425910      -0.675911       0.022003      -0.019691       0.030738       0.042622       0.000862       0.002101      -0.010851      -0.010742       0.011934      -0.009371      -0.005202       0.014573              1.844782       1.702212       0.047290       0.195103       1.699597      -0.268692       2.132537          -0.000000
          123              H      -2.073231      17.087735       4.344605       0.079560       1.326687 0.95141006E+01  0.98542329E+02                                 2.054962                            1.841734      -1.377056       2.199699                    0.993858       4.111743      12.225583       0.442317       1.336956      -0.694074      -0.026522      -0.030408      -0.017873       0.044130       0.012310       0.004309       0.004938       0.010720      -0.012065      -0.011902      -0.005411       0.017313              2.239210       1.923308       0.724779       0.217725       2.819185       0.627109       1.975138          -0.000000
          124              H      -3.155202      18.019070       6.152912       0.124444       1.312331 0.92301525E+01  0.92744690E+02                                 1.891692                            1.709722      -1.097797       2.358017                    0.997026       3.440596       9.354060       0.513278       1.187609      -0.731395      -0.026790      -0.021650       0.024269       0.042136       0.004776      -0.016089       0.007096       0.006280       0.001448      -0.019023       0.001106       0.017917              2.019684       2.389916       0.679745      -0.416893       2.045928      -0.164612       1.623207          -0.000000
          125              H       8.533363       1.188778       6.915901       0.115851       1.094507 0.75458701E+01  0.70868828E+02                                 1.578327                            1.473568      -0.712037       2.541534                    0.999802       2.999664       7.454288       0.604363       1.079101      -0.762104      -0.022303       0.026656       0.019082       0.039650       0.001775      -0.008155       0.011216       0.001896      -0.035485      -0.019899       0.007873       0.012026              1.619264       1.568420      -0.257279      -0.369722       1.651567       0.370125       1.637804           0.000002
          126              H      10.749764       1.662017       6.586906       0.133029       1.145260 0.85292967E+01  0.84343946E+02                                 1.771212                            1.682772      -0.821960       2.501241                    0.999367       3.251233       8.877356       0.497504       1.244998      -0.720101       0.013795       0.024974       0.023367       0.036879       0.004161      -0.000230       0.015864       0.004399      -0.011544      -0.018416       0.003673       0.014743              1.837188       1.670165       0.449139       0.128486       2.165011       0.396194       1.676388           0.000001
          127              H      15.971641       0.382378       6.498241       0.151150       1.197499 0.86814386E+01  0.85458288E+02                                 1.760822                            1.649756      -1.017599       2.417058                    0.998185       3.146355       8.323808       0.529254       1.175653      -0.737079       0.007353      -0.026031       0.032838       0.042544      -0.004591       0.011620      -0.012785       0.004117       0.014344      -0.014393      -0.006425       0.020819              1.799403       1.541419      -0.143271       0.247411       1.843055      -0.496722       2.013734           0.000000
          128              H      17.754161       1.811561       5.599920       0.114119       1.145850 0.78835138E+01  0.74843822E+02                                 1.622392                            1.501328      -0.742662       2.523265                    0.999754       3.071200       7.669779       0.601738       1.072167      -0.763443       0.040316      -0.001853       0.015604       0.043270       0.005063       0.005711      -0.014692       0.016574      -0.011485      -0.021658       0.009421       0.012236              1.686327       2.221040      -0.021871       0.424327       1.356845      -0.015201       1.481096          -0.000003
          129              H      17.231754       3.299426       3.786946       0.138902       1.272962 0.95066804E+01  0.96149780E+02                                 1.863226                            1.748230      -1.119088       2.359014                    0.997395       3.318973       9.028072       0.502328       1.205590      -0.729266       0.026363       0.023052      -0.011689       0.036920       0.009928       0.001115      -0.004438       0.019033      -0.034790      -0.014659      -0.004909       0.019568              1.911990       2.155197       0.528997      -0.151020       2.008895      -0.191352       1.571877          -0.000002
          130              H      13.214254       5.888993       1.780308       0.123385       1.027508 0.71945485E+01  0.69959675E+02                                 1.790692                            1.645743      -1.261068       2.288040                    0.993599       3.758299      11.068810       0.446180       1.411731      -0.680091       0.012445       0.020878       0.024804       0.034728       0.004182       0.007291      -0.001585      -0.008862       0.018128      -0.012115       0.002878       0.009237              1.937976       1.495954       0.247015       0.408729       1.923478       0.583668       2.394494          -0.000000
          131              H      12.359606       6.899833      23.277001       0.132333       1.257431 0.92000540E+01  0.92665328E+02                                 1.882124                            1.746333      -0.847558       2.490031                    0.999242       3.305806       9.093784       0.489197       1.243068      -0.720768      -0.000814       0.041678       0.000505       0.041689      -0.001127       0.009038      -0.004821      -0.025704       0.001063      -0.017629       0.002620       0.015009              1.936883       1.475645      -0.076074       0.154486       2.700305      -0.055151       1.634699           0.000001
          132              H      11.573811       5.542582      21.440694       0.094425       1.488162 0.10488385E+02  0.11135889E+03                                 2.229086                            1.941388      -1.484593       2.160889                    0.992252       4.131868      12.455047       0.428097       1.347557      -0.692424      -0.019245       0.023409      -0.034200       0.045695       0.002125       0.010638      -0.002515      -0.023240       0.005957      -0.018535       0.007187       0.011348              2.504651       2.333386      -0.492721       1.033869       2.122520      -0.653880       3.058047           0.000000
          133              H      12.843761       2.351054      23.293334       0.092624       1.099223 0.81463552E+01  0.82024373E+02                                 1.880527                            1.756394      -1.526416       2.139017                    0.991537       4.207530      12.766714       0.428366       1.420077      -0.676521       0.006574      -0.040736       0.002370       0.041331      -0.008501       0.004745      -0.002534      -0.015668      -0.013518      -0.011170      -0.003593       0.014763              1.992117       1.440048      -0.121417       0.075491       2.795449       0.106971       1.740853          -0.000000
          134              H       3.634985      15.726698       3.117289       0.106206       1.570500 0.12273580E+02  0.13336038E+03                                 2.207040                            2.034651      -1.236531       2.290319                    0.994921       3.741467      10.822041       0.445667       1.264852      -0.714950      -0.000053      -0.049000       0.017345       0.051979      -0.013120       0.001733      -0.004363      -0.010505      -0.050828      -0.017552      -0.005576       0.023128              2.282684       1.805572       0.138841      -0.048896       3.091300      -0.548678       1.951179           0.000000
          135              H       5.825157      16.442236       2.456965       0.126741       1.102226 0.76602568E+01  0.72289014E+02                                 1.586416                            1.485776      -0.790774       2.505970                    0.999651       3.034907       7.585582       0.600596       1.080674      -0.761038       0.031020      -0.022167       0.005513       0.038523      -0.004161      -0.003911      -0.013926       0.004619      -0.048644      -0.023793       0.009779       0.014014              1.637314       1.920968      -0.494659       0.130187       1.685657      -0.101937       1.305318          -0.000000
          136              H       6.059038      18.494203       1.355647       0.110019       1.165197 0.85378617E+01  0.83248722E+02                                 1.690118                            1.605434      -0.714139       2.535834                    0.999839       3.159300       8.174269       0.554895       1.132054      -0.748067       0.035419       0.009323      -0.016703       0.040255      -0.002638      -0.007937      -0.008453       0.007351      -0.038893      -0.019019       0.006400       0.012620              1.693475       2.120386       0.156038      -0.275277       1.439385      -0.083168       1.520654          -0.000003
          137              H      15.125736       1.007054       1.257649       0.134926       1.004639 0.76544911E+01  0.75368319E+02                                 1.744876                            1.688230      -1.265196       2.295794                    0.993442       3.667421      10.763124       0.445508       1.396299      -0.684007       0.003966       0.036090      -0.013641       0.038785      -0.000893      -0.002298      -0.011865      -0.000937      -0.039900      -0.018984       0.006419       0.012565              1.777824       1.422696       0.020207      -0.032447       2.271514      -0.208080       1.639262          -0.000000
          138              H       8.762872       0.499741       1.187650       0.129403       1.132550 0.81952552E+01  0.80974167E+02                                 1.803033                            1.680056      -1.008968       2.405656                    0.997637       3.469490       9.757233       0.479961       1.291565      -0.707010      -0.015821      -0.025762      -0.021335       0.037002       0.003857       0.009851       0.010504       0.008898      -0.017947      -0.015865      -0.001018       0.016883              1.901088       1.544079       0.228468       0.208733       2.210670       0.446399       1.948516          -0.000001
          139              H       7.389097       2.235584       2.029971       0.109352       1.127153 0.78455768E+01  0.74485867E+02                                 1.611420                            1.503330      -0.706929       2.536505                    0.999854       3.085938       7.737866       0.597231       1.080227      -0.761074      -0.038768       0.005793      -0.011449       0.040836      -0.005620       0.006213       0.013482       0.013058      -0.021300      -0.020940       0.008588       0.012352              1.650377       2.107259      -0.093390       0.272793       1.356512      -0.064911       1.487359          -0.000001
          140              H       8.267789       3.685590       3.630615       0.137239       1.194088 0.86437723E+01  0.84779698E+02                                 1.739977                            1.631417      -0.914716       2.458386                    0.998814       3.147456       8.243049       0.540829       1.154670      -0.742286      -0.023407       0.021437       0.019602       0.037305      -0.009745      -0.003776       0.007292       0.018640      -0.018682      -0.014360      -0.003941       0.018301              1.776704       1.850160      -0.402673      -0.253587       1.822679       0.346666       1.657273           0.000001
          141              H      15.588033       6.627247       6.761903       0.083496       1.282714 0.90303719E+01  0.91840986E+02                                 1.970777                            1.764562      -1.313727       2.230594                    0.994418       3.958988      11.468005       0.465774       1.293003      -0.703548       0.027653       0.024827       0.018716       0.041609       0.004240       0.012255      -0.004797       0.009246      -0.008443      -0.014893       0.000225       0.014668              2.202442       2.219420       0.866190       0.457407       2.451352       0.471165       1.936556          -0.000000
          142              H      15.232840       4.543100       7.678890       0.110296       1.157538 0.84849313E+01  0.83203244E+02                                 1.711261                            1.618766      -0.955455       2.415837                    0.998185       3.367837       8.947325       0.539340       1.158114      -0.738466       0.017170      -0.014027       0.028403       0.036032       0.008142       0.012501      -0.013443      -0.007542      -0.003754      -0.023184       0.007649       0.015535              1.744010       1.576597       0.002982       0.468960       1.525103      -0.005211       2.130330          -0.000000
          143              H      13.547588       3.138525       6.787570       0.134071       1.111889 0.82982212E+01  0.81695792E+02                                 1.748594                            1.668893      -0.818203       2.505609                    0.999244       3.273700       8.990026       0.494297       1.258645      -0.716397      -0.011779      -0.033956       0.020086       0.041173       0.009202       0.005568      -0.010289      -0.008280       0.009507      -0.017183       0.003613       0.013570              1.795182       1.447572       0.287894      -0.018063       2.368807      -0.160263       1.569168           0.000001
          144              H      12.745400       6.004464       4.073942       0.107493       1.049210 0.81269496E+01  0.81798557E+02                                 1.828309                            1.759948      -1.531066       2.148479                    0.991568       4.106513      12.467020       0.425779       1.429234      -0.675284      -0.028545       0.009431      -0.032374       0.044179       0.005196       0.010090       0.003473       0.003378       0.011171      -0.009295      -0.004803       0.014099              1.855981       1.668564       0.022608       0.334033       1.752589      -0.035133       2.146790          -0.000000
          145              C       9.274349       1.154705      18.484403       0.086212      28.217774 0.35052107E+03  0.78844179E+04                                 8.297794                            6.399419      -0.063493       1.987500                    0.999359      27.095015      78.627750       0.621516       0.438125      -1.040691       0.064048      -0.011168      -0.011431       0.066012      -0.014201      -0.021756      -0.028056      -0.021967       0.007485      -0.043465       0.008674       0.034791              9.740125      10.458857      -4.248547       1.668241      11.064554       2.331215       7.696963          -0.000000
          146              C       8.588008       0.541386      17.497417      -0.125223      31.110520 0.40466535E+03  0.93591747E+04                                 8.635415                            6.743217       0.098760       2.015759                    0.999678      28.678534      82.190745       0.628485       0.421376      -1.059408       0.041736       0.003977      -0.040689       0.058423      -0.003083       0.004826      -0.013466       0.008082      -0.019051      -0.017486       0.003140       0.014346              9.957364       9.974305      -3.958367       2.389985      12.077893       1.946922       7.819893           0.000001
          147              C      -1.851373      18.301121      16.956091      -0.027397      27.290555 0.34693134E+03  0.76784730E+04                                 7.764134                            6.137992       0.360391       2.110625                    0.999504      26.707066      73.537191       0.679570       0.407231      -1.074404       0.015259       0.016692       0.005620       0.023303       0.006817       0.003609      -0.004326      -0.027994       0.001402      -0.016981       0.000874       0.016107              8.701050       9.542394      -2.394421       1.963680      10.018359       2.197281       6.542396           0.000003
          148              C      -0.582516      17.988783      17.215087      -0.195259      31.294328 0.44091905E+03  0.10418314E+05                                 8.657103                            7.036584       0.140240       2.025939                    0.998517      29.607328      85.753677       0.615561       0.421111      -1.059621      -0.019638       0.007580      -0.031107       0.037559      -0.010551      -0.026569      -0.008777      -0.050328       0.012139      -0.045071       0.018508       0.026564              9.539427      11.425079      -2.825651       2.740595       9.264876       1.906662       7.928325           0.000003
          149              C       0.187979      18.702428      18.174074       0.401220      28.812036 0.31620911E+03  0.69815330E+04                                 8.811596                            6.371879      -0.438345       1.898740                    0.998740      24.803088      72.995795       0.576153       0.481495      -1.009177       0.059663       0.019059       0.030202       0.069535       0.007105      -0.005828      -0.034577       0.023506      -0.038376      -0.043853       0.012000       0.031853             10.896194      14.440366      -5.585818       1.972681      11.075609       1.426900       7.172606           0.000000
          150              C       2.460118      18.552884      17.784413       0.407506      26.426587 0.31506184E+03  0.69146741E+04                                 8.134753                            6.278732      -0.146373       1.995439                    0.998264      24.600574      70.995639       0.594772       0.469223      -1.020884      -0.055044       0.039057      -0.011532       0.068471       0.012650       0.018970       0.070303      -0.039686      -0.012476      -0.063613      -0.021430       0.085043              9.186745      10.865949      -2.508139      -0.554290       8.828408      -3.081997       7.865878           0.000000
          151              C       3.709303      17.843025      18.206740       0.145704      31.923036 0.38690020E+03  0.88999574E+04                                 9.112103                            6.830880      -0.363176       1.909393                    0.998877      26.526482      77.269196       0.588751       0.452257      -1.034815       0.034211      -0.027532       0.042208       0.060909       0.012421       0.011367       0.015534      -0.073860       0.044123      -0.047611       0.005077       0.042534             10.510742      13.674829      -2.804120      -1.683628       9.268021      -2.748125       8.589374          -0.000000
          152              C       4.901657      17.958495      17.567416      -0.149997      31.775288 0.44618126E+03  0.10558619E+05                                 8.714932                            7.077304       0.122988       2.013810                    0.999506      29.567022      85.296047       0.614829       0.420974      -1.061247       0.013677       0.000809       0.000529       0.013711       0.007648      -0.005954      -0.001728      -0.020723       0.029237      -0.018687       0.005651       0.013035              9.339584      11.581906      -0.892142      -2.685588       7.955247      -2.447702       8.481599          -0.000000
          153              C       5.949748      17.097199      18.101741      -0.059345      29.779521 0.43086736E+03  0.10044639E+05                                 8.233098                            6.860445       0.256704       2.053739                    0.999756      28.479922      79.899704       0.641391       0.409630      -1.075215      -0.026852       0.001173       0.015079       0.030819      -0.005731      -0.011433      -0.020355       0.036640      -0.018985      -0.034038       0.008381       0.025657              8.785012      11.214892      -0.861853      -2.328834       7.509537      -2.079442       7.630606          -0.000004
          154              C       5.642643      16.216974      19.193726      -0.159141      31.659730 0.43925233E+03  0.10398719E+05                                 8.765231                            7.069738      -0.030517       1.963290                    0.999417      29.976567      87.719105       0.606340       0.426701      -1.053125       0.007743       0.011204      -0.018701       0.023135      -0.007107       0.013699       0.008458      -0.009964      -0.033145      -0.023659       0.009324       0.014334              9.512186      12.203169      -1.626005      -2.610075       8.206166      -2.002922       8.127223          -0.000002
          155              C       4.422966      16.239689      19.702385       0.134691      31.841876 0.39098045E+03  0.90221591E+04                                 9.090430                            6.863002      -0.396301       1.891536                    0.999025      26.844741      78.453470       0.587552       0.451757      -1.034560      -0.009028       0.037602      -0.040553       0.056036      -0.004309       0.025479       0.024859      -0.042771      -0.018286      -0.043970       0.004072       0.039898             10.492407      12.173502      -1.551068      -2.940324       9.166526      -3.117725      10.137192          -0.000000
          156              C       3.935533      15.387858      20.894702       0.405659      25.148134 0.30063377E+03  0.65263266E+04                                 7.842443                            6.119241      -0.178600       1.982197                    0.998795      24.568252      70.699115       0.604069       0.467077      -1.021244      -0.007648      -0.045255       0.051680       0.069118       0.035979      -0.002709       0.051828      -0.076725       0.051249      -0.068248      -0.012622       0.080869              8.935941       9.402572      -2.032049      -1.616563       8.835952      -2.815706       8.569300          -0.000000
          157              C       2.107111      14.908940      22.238682       0.210285      32.477315 0.36818593E+03  0.83417042E+04                                 9.165465                            6.609699      -0.138833       1.981881                    0.999407      25.569875      73.244441       0.607563       0.444967      -1.041947       0.041373       0.024356      -0.076911       0.090666       0.010005      -0.016137      -0.028942       0.017175       0.074032      -0.035114      -0.010796       0.045910             11.508584       6.713947       0.695305      -4.959641      12.188416      -0.480235      15.623389          -0.000000
          158              C       2.000007      13.564939      22.292348      -0.110442      32.188305 0.40580248E+03  0.94551619E+04                                 9.051016                            6.878156      -0.124003       1.954483                    0.998747      28.914827      85.014308       0.601300       0.437180      -1.042696       0.006147      -0.026238       0.014635       0.030666      -0.011275       0.024988       0.001175       0.060312       0.005704      -0.034302      -0.010823       0.045125             10.798548       6.126522       0.467516      -4.039183      12.902074      -0.208786      13.367049          -0.000000
          159              C       1.507109      12.976229       0.023333      -0.096667      30.860209 0.38719598E+03  0.88439710E+04                                 8.558849                            6.541730       0.263513       2.076654                    0.999718      27.986426      79.328756       0.647000       0.414463      -1.065352       0.016950       0.012736      -0.009644       0.023291      -0.001853       0.003009       0.004580       0.001541      -0.034210      -0.013182       0.005474       0.007709             10.064426       6.203659       0.242420      -4.296844      10.945091       0.120642      13.044528           0.000001
          160              C       1.079785      13.784522       1.147984       0.078147      28.569956 0.34734061E+03  0.77663794E+04                                 8.332166                            6.312092       0.030276       2.026017                    0.999141      26.590763      76.012573       0.636826       0.430152      -1.049346       0.016205       0.029518      -0.016543       0.037518      -0.006589       0.021754      -0.026856       0.050431      -0.035536      -0.043971      -0.001013       0.044983             10.134408       7.148459       1.443887      -4.866625      10.656204      -0.573043      12.598559          -0.000000
          161              C       1.783613      15.635836       0.041999      -0.026666      31.938868 0.38935276E+03  0.89747983E+04                                 8.952593                            6.707021       0.007167       2.003031                    0.998451      28.195433      82.342847       0.613306       0.433259      -1.045480      -0.028191      -0.014126       0.059866       0.067663      -0.002710       0.027349      -0.032103       0.044543      -0.162295      -0.072982       0.014533       0.058448             11.185198       6.131384       0.520461      -4.265230      11.967540       0.929057      15.456669          -0.000000
          162              C      14.689669       2.334018      20.579706       0.105551      25.000620 0.34847433E+03  0.77882096E+04                                 7.517223                            6.306373       0.111678       2.052001                    0.999402      26.409554      75.165924       0.640353       0.427976      -1.052008      -0.035756      -0.040523       0.007119       0.054510       0.018238      -0.013012       0.012704      -0.040744       0.071010      -0.043388       0.012384       0.031004              7.900047       8.714098       0.781852       0.589605       9.986759      -1.662511       4.999283           0.000001
          163              C      16.002242       1.923246      21.011367      -0.147515      28.463972 0.42605798E+03  0.99052918E+04                                 7.926870                            6.801010       0.352239       2.084335                    0.999743      28.788631      80.671122       0.647140       0.407108      -1.076811      -0.010418      -0.014000       0.007280       0.018908       0.019520       0.008029      -0.013598       0.003951      -0.072454      -0.033520       0.001624       0.031896              8.226488       9.820555       1.273936       0.379477       9.495121      -1.863508       5.363787          -0.000001
          164              C      16.149783       0.702288      21.620358      -0.034325      26.666433 0.39004312E+03  0.89225269E+04                                 7.734160                            6.608550       0.276638       2.076127                    0.999775      27.856574      78.939417       0.637676       0.419886      -1.062230      -0.025518       0.000003       0.000890       0.025534       0.003530       0.009251       0.008239       0.013043      -0.011239      -0.013303      -0.002636       0.015939              8.019373       9.333770       1.563436       0.885701       9.202300      -1.475869       5.522048          -0.000002
          165              C       4.109304      18.789504      21.699690      -0.214146      31.842048 0.50160900E+03  0.12256422E+05                                 8.784250                            7.546780      -0.041181       1.960400                    0.998189      30.688704      90.768523       0.588733       0.425784      -1.055344       0.035483       0.000746      -0.002538       0.035581       0.007705      -0.017393       0.004683      -0.049342       0.027943      -0.037376       0.015556       0.021820              9.222801      10.867312       1.503156       1.496170      10.411811      -0.937633       6.389280          -0.000000
          166              C      13.801141       0.299087      21.228363       0.378818      24.482280 0.30908775E+03  0.67791206E+04                                 7.902217                            6.323633      -0.291958       1.944233                    0.999203      24.776348      72.450618       0.575614       0.485158      -1.008223      -0.057103      -0.009194      -0.015355       0.059842       0.018467      -0.026741       0.012644       0.006753       0.036652      -0.039616       0.007072       0.032545              8.785971       9.967312       1.591760       1.396201      11.067012      -0.793015       5.323589          -0.000000
          167              C       0.566122      18.717572      21.569025       0.422479      25.905073 0.29855586E+03  0.64999748E+04                                 8.194672                            6.241005      -0.264171       1.941929                    0.998962      25.034934      73.244163       0.575049       0.489232      -1.004824       0.040727       0.047162       0.039512       0.073784       0.002246       0.015051      -0.030672      -0.001588       0.164439      -0.041131      -0.025884       0.067015             10.094261       8.814386       0.239224      -0.717056      13.903473       4.198380       7.564923          -0.000001
          168              C      -0.434974      17.706732      21.219030       0.142232      32.537686 0.40419937E+03  0.93982910E+04                                 9.263025                            7.013864      -0.401707       1.896599                    0.998438      26.743299      78.270222       0.577168       0.456405      -1.032658      -0.022606      -0.054332      -0.020838       0.062427      -0.021812       0.009177      -0.018418      -0.032205       0.084454      -0.041188      -0.001328       0.042516             11.294678      11.212114       1.892234      -1.199368      13.763190       4.608635       8.908731          -0.000000
          169              C      -1.818586      17.752163      21.578358      -0.147431      31.645620 0.46412750E+03  0.11101466E+05                                 8.742773                            7.246075       0.141967       2.024725                    0.999135      29.631199      86.176486       0.603620       0.424228      -1.058314       0.008480      -0.006861      -0.004606       0.011841      -0.018211      -0.012365      -0.010459      -0.019444       0.035627      -0.032374       0.013329       0.019045              9.595425       9.970980       1.038257      -1.484800      10.530597       2.868378       8.284698          -0.000001
          170              C      -2.624053      16.754574      21.053366      -0.039159      27.940195 0.38181252E+03  0.86547526E+04                                 7.917066                            6.475580       0.360506       2.105372                    0.999782      27.359549      76.222517       0.656090       0.411849      -1.071449       0.029313      -0.013616      -0.013399       0.034988       0.002002      -0.002205       0.003903       0.021798       0.004333      -0.012974       0.002219       0.010755              8.666035       9.451875       0.869970      -1.833194       8.583904       2.558593       7.962327          -0.000001
          171              C      -2.083067      15.844061      20.157379      -0.123369      28.792156 0.36939825E+03  0.83656245E+04                                 8.183662                            6.458984       0.097754       2.027243                    0.999607      28.044794      79.990650       0.638613       0.423511      -1.056215      -0.019778       0.022575       0.022600       0.037571       0.014250       0.017717      -0.020051      -0.034266       0.034517      -0.039504       0.007863       0.031642              8.961037      10.887429      -0.081158      -1.891165       8.002395       3.215403       7.993286           0.000001
          172              C      -0.832790      15.791058      19.931049       0.146359      32.359889 0.36842397E+03  0.83445080E+04                                 9.131727                            6.624548      -0.173254       1.975300                    0.999380      25.823935      73.846814       0.605421       0.446679      -1.041438       0.014213       0.036356       0.048690       0.062406       0.016351       0.032930      -0.017531      -0.059557       0.038087      -0.058907       0.021444       0.037463             11.383707      12.766598      -1.728847      -3.433666      11.473456       5.441895       9.911067           0.000000
          173              C      -0.050273      14.912725      18.930063       0.420936      27.277870 0.30602084E+03  0.66458752E+04                                 8.262202                            6.150709      -0.078596       2.019920                    0.999094      24.081066      68.400216       0.608379       0.463586      -1.027312       0.030707      -0.037492      -0.039572       0.062566      -0.037996       0.019412      -0.055987      -0.022860       0.104358      -0.062412      -0.024218       0.086630             10.346216       9.429142      -1.087279      -1.984850      12.371769       5.896002       9.237737           0.000000
          174              C       3.990178      12.866438      16.944425       0.050074      27.241270 0.36574292E+03  0.82783811E+04                                 8.020859                            6.472422       0.117804       2.039942                    0.999636      27.245848      78.186664       0.630010       0.429526      -1.050450      -0.048709      -0.013740       0.034461       0.061228       0.001857       0.013016       0.029239       0.033605       0.004042      -0.039492       0.007839       0.031652              9.506309       7.829716      -4.119915      -2.752012      12.398285       0.973034       8.290925          -0.000000
          175              C       3.785806      14.102539      16.398432      -0.131741      32.165042 0.43203153E+03  0.10127457E+05                                 8.750998                            6.901070       0.190077       2.029292                    0.999806      29.257995      83.620335       0.632080       0.413379      -1.067591      -0.038595       0.014907       0.008672       0.042273      -0.002639      -0.012945      -0.016767      -0.007554       0.027312      -0.021708      -0.002512       0.024220             10.552384       8.200549      -4.378927      -3.615203      13.663911       2.072022       9.792691          -0.000000
          176              C       2.812032      14.948692      16.942091      -0.119409      31.222765 0.43164294E+03  0.10140807E+05                                 8.708826                            6.984599       0.136537       2.032597                    0.998939      28.884089      83.305144       0.615133       0.423828      -1.058362       0.010851      -0.004020      -0.024764       0.027334      -0.001069       0.033248       0.010688       0.000313      -0.018150      -0.036956       0.003514       0.033443             10.513926       8.439077      -4.346833      -3.903547      13.003799       2.506858      10.098900           0.000001
          177              C       2.130062      14.517097      18.090075       0.216817      32.730215 0.37651941E+03  0.85924966E+04                                 9.296588                            6.721259      -0.256533       1.942463                    0.999223      25.899390      74.858518       0.596525       0.449930      -1.037354      -0.055980       0.057709       0.029053       0.085488      -0.013822      -0.007123       0.014496       0.028488      -0.021124      -0.024406      -0.003458       0.027864             12.920948      10.670203      -6.608683      -5.200333      17.062861       4.384651      11.029780           0.000000
          178              C       2.344270      13.245029      18.535735       0.003867      31.604706 0.39439834E+03  0.91494931E+04                                 9.060442                            6.853612      -0.263409       1.924139                    0.997260      28.201336      83.487827       0.591165       0.446617      -1.034276       0.027962      -0.051911      -0.019068       0.061970       0.025568       0.022106       0.039327       0.076955       0.092600      -0.072166       0.004807       0.067359             12.216118       9.416569      -6.322830      -3.480424      18.031400       3.469506       9.200386          -0.000000
          179              C       5.291822      11.475113      20.404009       0.089186      28.151390 0.34934747E+03  0.78518861E+04                                 8.288236                            6.391425      -0.068169       1.986876                    0.999417      27.049938      78.481063       0.621471       0.438499      -1.040409      -0.023827      -0.060157       0.008484       0.065258      -0.018296      -0.036354      -0.005245      -0.022090       0.005590      -0.047418       0.012658       0.034760              9.729269       7.225198      -2.383536       2.850345      14.273659       0.277183       7.688949          -0.000000
          180              C       6.166142      11.762843      21.390994      -0.124929      31.089989 0.40420982E+03  0.93455057E+04                                 8.628904                            6.736850       0.099489       2.016240                    0.999704      28.667653      82.131392       0.629176       0.421054      -1.059667      -0.024140      -0.033134       0.041167       0.058098       0.003029      -0.010273       0.012126      -0.012217      -0.014598      -0.019102       0.002982       0.016120              9.950907       8.115939      -2.886577       2.877882      13.922941       1.098126       7.813840          -0.000000
          181              C       6.934450      10.753896      21.932320      -0.027209      27.308050 0.34718777E+03  0.76857204E+04                                 7.768599                            6.141168       0.367989       2.112490                    0.999558      26.712668      73.564902       0.679230       0.407351      -1.074304      -0.023127      -0.005594      -0.007342       0.024901      -0.010089      -0.002951       0.005662       0.022205      -0.000402      -0.016102      -0.000397       0.016499              8.706727       7.828887      -1.404785       2.885456      11.745897       0.603039       6.545397           0.000002
          182              C       6.570515       9.498865      21.673324      -0.193431      31.267549 0.44034589E+03  0.10402144E+05                                 8.655259                            7.034452       0.142107       2.026673                    0.998439      29.589454      85.711440       0.615289       0.421403      -1.059360       0.003748       0.019546       0.032060       0.037735      -0.030138      -0.019406      -0.020257       0.008684       0.008930      -0.047497       0.018388       0.029110              9.537944       7.356695      -0.477349       3.021442      13.329898       1.419492       7.927240           0.000002
          183              C       5.567233       9.188420      20.714337       0.399168      28.860688 0.31676688E+03  0.69974724E+04                                 8.823537                            6.378895      -0.435685       1.899450                    0.998685      24.830749      73.114640       0.575602       0.481706      -1.008988      -0.044576      -0.042473      -0.028961       0.068042       0.014153      -0.031329       0.010441       0.003608      -0.038587      -0.041498       0.009497       0.032000             10.912804       7.087981      -1.337641       2.225359      18.468446       0.997527       7.181985          -0.000000
          184              C       4.560672       7.145918      21.103999       0.405414      26.479966 0.31582435E+03  0.69367743E+04                                 8.151016                            6.290322      -0.155860       1.991820                    0.998332      24.636405      71.165933       0.593557       0.469820      -1.020387      -0.004841       0.067681       0.010374       0.068642      -0.011719       0.070750      -0.017047       0.039551      -0.014355      -0.064060      -0.020544       0.084604              9.205699       7.178943      -0.372484      -2.952280      12.557769       1.062335       7.880386           0.000000
          185              C       4.550836       5.709162      20.681671       0.144973      31.966514 0.38749002E+03  0.89167386E+04                                 9.118557                            6.834772      -0.361633       1.909498                    0.998899      26.548835      77.343102       0.588765       0.452084      -1.034935       0.007091      -0.043417      -0.042107       0.060896      -0.025663       0.019135       0.002607       0.057335       0.046199      -0.047623       0.005638       0.041985             10.518836       7.948431       0.508773      -3.226350      15.010596      -0.086722       8.597481          -0.000000
          186              C       3.854658       4.734289      21.320995      -0.144887      31.650245 0.44369575E+03  0.10485269E+05                                 8.693409                            7.058025       0.116972       2.013236                    0.999531      29.486825      85.009011       0.615601       0.421029      -1.061200      -0.008525      -0.010182       0.000996       0.013317      -0.005678      -0.006560      -0.003134       0.021837       0.035430      -0.018930       0.003128       0.015802              9.317589       8.072145       1.121423      -3.458794      11.414397      -1.097333       8.466225          -0.000001
          187              C       4.076517       3.395967      20.786670      -0.056153      29.688929 0.42890947E+03  0.99870641E+04                                 8.213985                            6.841914       0.263438       2.056395                    0.999722      28.423616      79.679747       0.642707       0.409280      -1.075505       0.012001       0.022167      -0.014456       0.029058       0.014950      -0.025159      -0.002309      -0.029679      -0.020522      -0.036131       0.006317       0.029814              8.766276       7.671359       1.177701      -2.959459      11.014348      -0.979694       7.613120          -0.000004
          188              C       4.992367       3.221815      19.694685      -0.158187      31.698126 0.43983405E+03  0.10416212E+05                                 8.774287                            7.076576      -0.024943       1.964975                    0.999415      29.994713      87.795466       0.605754       0.426962      -1.052937      -0.012573      -0.003779       0.019332       0.023368      -0.007422       0.017059       0.008707      -0.009046      -0.041538      -0.027883       0.012201       0.015683              9.522629       7.806629       0.922591      -3.044750      12.623638      -1.265425       8.137618          -0.000001
          189              C       5.582533       4.289444      19.186026       0.136073      31.849716 0.39101768E+03  0.90230281E+04                                 9.090015                            6.861866      -0.385769       1.894507                    0.999075      26.848138      78.457616       0.587802       0.451564      -1.034693      -0.028723       0.029685       0.041034       0.058224      -0.021438       0.036774       0.013008       0.009066      -0.026495      -0.049212       0.008992       0.040220             10.492604       8.575006       0.527868      -4.170772      12.764521      -0.989274      10.138286          -0.000001
          190              C       6.563957       4.285658      17.993710       0.407004      25.128645 0.30036165E+03  0.65193005E+04                                 7.840848                            6.118156      -0.157372       1.989011                    0.998705      24.556528      70.671966       0.603840       0.467334      -1.021047       0.044396      -0.014012      -0.050762       0.068878      -0.015393       0.044374      -0.029618       0.098055       0.043201      -0.067010      -0.014189       0.081199              8.934277       7.217514      -0.770412      -3.247133      11.016129       0.007728       8.569186          -0.000000
          191              C       7.892924       5.629658      16.649729       0.212765      32.460707 0.36787342E+03  0.83336125E+04                                 9.164616                            6.608080      -0.135530       1.982985                    0.999384      25.565963      73.250545       0.607418       0.445127      -1.041759      -0.041201      -0.024354       0.076975       0.090641       0.011551      -0.032084      -0.002301       0.010916       0.075938      -0.032438      -0.013602       0.046040             11.508813      11.422394      -2.023417      -2.895927       7.480223      -4.054893      15.623823          -0.000000
          192              C       9.110414       5.050413      16.596063      -0.115893      32.333171 0.40802897E+03  0.95203436E+04                                 9.078649                            6.897762      -0.131235       1.951264                    0.998740      28.995467      85.319554       0.600327       0.437277      -1.042606       0.019434      -0.018526      -0.013364       0.029991       0.022303       0.015795       0.022184      -0.052724       0.004667      -0.037102      -0.011506       0.048608             10.833338      11.655333      -2.710833      -2.212321       7.436722      -3.402383      13.407959           0.000000
          193              C       9.866701       5.182920      15.532078      -0.090043      30.635798 0.38356572E+03  0.87387302E+04                                 8.507515                            6.501618       0.273349       2.081127                    0.999654      27.871143      78.850761       0.650524       0.413270      -1.066329      -0.020446      -0.008523       0.009990       0.024300      -0.000997       0.004902      -0.000346       0.001649      -0.032932      -0.012271       0.004327       0.007944             10.001077       9.924220      -1.928564      -2.028592       7.134676      -3.746644      12.944335           0.000002
          194              C       9.380361       5.957140      14.407428       0.074893      28.746463 0.35006747E+03  0.78451002E+04                                 8.378065                            6.348082       0.016839       2.020759                    0.999062      26.690375      76.461180       0.633133       0.431683      -1.048089      -0.034503       0.001793       0.016017       0.038082       0.017869      -0.013741       0.035396      -0.038199      -0.034155      -0.046657      -0.000969       0.047626             10.190477      11.091292      -0.808095      -2.936461       6.814486      -3.953226      12.665653           0.000001
          195              C       7.425163       6.273264      15.513412      -0.028352      31.965434 0.38964476E+03  0.89839209E+04                                 8.961030                            6.712143       0.000814       2.001412                    0.998373      28.208541      82.413325       0.612667       0.433596      -1.045195       0.026751       0.016347      -0.059571       0.067317       0.020361      -0.013894       0.039716      -0.029073      -0.160333      -0.072707       0.012400       0.060307             11.197467      10.970188      -2.268731      -1.331557       7.146119      -4.163514      15.476094          -0.000001
          196              C       1.562847       7.374966      18.308705       0.108682      24.939427 0.34723958E+03  0.77528398E+04                                 7.501357                            6.291614       0.109109       2.051588                    0.999331      26.364099      74.970837       0.641724       0.427490      -1.052428       0.051984       0.011795      -0.007105       0.053777      -0.009140       0.002041      -0.017763       0.052904       0.066518      -0.043588       0.014964       0.028625              7.884362      10.325993      -0.166685      -1.145773       8.337572       1.340707       4.989521           0.000001
          197              C       1.262300       6.032858      17.877045      -0.144955      28.429336 0.42530362E+03  0.98836153E+04                                 7.922288                            6.796799       0.355385       2.085551                    0.999728      28.762582      80.587677       0.647066       0.407325      -1.076641       0.013977       0.000564      -0.007581       0.015910       0.011035      -0.009876       0.013150       0.033335      -0.072592      -0.033862       0.001145       0.032717              8.221781      10.672824       0.773964      -1.424596       8.631341       1.260726       5.361177          -0.000000
          198              C       2.245910       5.294604      17.268053      -0.036869      26.703639 0.39069490E+03  0.89409111E+04                                 7.739418                            6.611814       0.279671       2.076419                    0.999752      27.884126      79.025418       0.637863       0.419599      -1.062441       0.010517       0.021678       0.000708       0.024105       0.006601       0.011750       0.005700      -0.000871      -0.008771      -0.012864      -0.003397       0.016262              8.025351      10.598826       0.839519      -0.836399       7.952044       1.506298       5.525183          -0.000002
          199              C       3.531160       5.835990      17.188721      -0.210049      31.759200 0.49984389E+03  0.12201931E+05                                 8.766588                            7.530256      -0.029229       1.964497                    0.998280      30.628925      90.534941       0.589787       0.425418      -1.055622      -0.019758      -0.028999       0.003289       0.035244      -0.017455      -0.003184      -0.014049       0.035052       0.027252      -0.033973       0.013032       0.020941              9.204670      11.806883       0.946274      -0.066291       9.431765       1.761028       6.375363          -0.000001
          200              C       3.769412       7.126988      17.660048       0.377291      24.488762 0.30917228E+03  0.67814275E+04                                 7.905232                            6.325928      -0.291985       1.944327                    0.999196      24.776700      72.453693       0.575316       0.485377      -1.008110       0.038418       0.046528       0.015617       0.062327       0.011678      -0.003116      -0.030218       0.031160       0.044157      -0.041274       0.006969       0.034305              8.789156      12.174431       0.318569       0.011162       8.867537       1.606768       5.325502          -0.000001
          201              C       5.365046       8.868510      17.319386       0.415854      25.998128 0.29988115E+03  0.65347130E+04                                 8.203724                            6.247562      -0.261601       1.942117                    0.998861      25.094302      73.401444       0.575871       0.488094      -1.005617      -0.058628      -0.012627      -0.038314       0.071167       0.001985      -0.021892       0.030207       0.001904       0.169812      -0.044284      -0.026116       0.070399             10.105750      12.851774      -2.088792       3.281772       9.891399      -2.724495       7.574078          -0.000000
          202              C       6.741007       9.230065      17.669381       0.140481      32.581053 0.40485461E+03  0.94180862E+04                                 9.274790                            7.022911      -0.413652       1.892799                    0.998409      26.767771      78.381126       0.576336       0.456843      -1.032328       0.056681      -0.007134       0.018703       0.060112      -0.023497      -0.011968       0.018891      -0.017225       0.082794      -0.038843      -0.004371       0.043214             11.308908      14.781310      -0.159025       3.395529      10.225316      -3.348391       8.920097          -0.000001
          203              C       7.393468      10.451023      17.310053      -0.140533      31.475308 0.46072728E+03  0.10999422E+05                                 8.711468                            7.219490       0.149400       2.028180                    0.999135      29.522050      85.766241       0.604755       0.424229      -1.058359       0.001029      -0.007585       0.002938       0.008198      -0.018021      -0.013652      -0.008854      -0.019799       0.031698      -0.032048       0.015051       0.016996              9.561066      11.244961       0.271337       1.739879       9.181856      -2.713476       8.256379          -0.000001
          204              C       8.660140      10.649783      17.835045      -0.034026      27.802706 0.37921792E+03  0.85808278E+04                                 7.890092                            6.452452       0.367921       2.109069                    0.999806      27.268387      75.888138       0.657467       0.411711      -1.071599      -0.000043      -0.032156       0.014015       0.035077       0.010940       0.001052      -0.006395      -0.009139       0.000715      -0.013496      -0.000034       0.013530              8.636631       9.519583       0.813345       1.291427       8.458575      -2.857645       7.931736          -0.000000
          205              C       9.178174       9.726020      18.731032      -0.131314      29.025435 0.37331510E+03  0.84777493E+04                                 8.233860                            6.499722       0.082790       2.021149                    0.999640      28.181028      80.524573       0.635559       0.424371      -1.055543      -0.007972       0.028356      -0.020126       0.035675      -0.005434      -0.009727       0.028204       0.043836       0.035708      -0.042495       0.008923       0.033572              9.016405       8.692320       1.213092       1.840677      10.311852      -3.277787       8.045044           0.000002
          206              C       8.598937       8.616746      18.957363       0.149469      32.250792 0.36686292E+03  0.83015457E+04                                 9.118472                            6.615513      -0.173868       1.976105                    0.999269      25.766945      73.685189       0.605057       0.447357      -1.040891      -0.035718       0.007414      -0.048176       0.060429      -0.015482       0.000435       0.037801       0.056544       0.035768      -0.057809       0.020638       0.037170             11.366597      10.282458      -0.306096       2.991038      13.919090      -5.686377       9.898244          -0.000000
          207              C       8.968337       7.499901      19.958348       0.420852      27.309927 0.30644131E+03  0.66562525E+04                                 8.262387                            6.150443      -0.004919       2.039742                    0.998822      24.095113      68.411642       0.609154       0.462910      -1.027847       0.017481      -0.046068       0.039999       0.063464      -0.028623      -0.041623       0.043506      -0.054701       0.096807      -0.063321      -0.022805       0.086125             10.346695      10.693282      -1.816739       4.112943      11.108459      -4.667644       9.238344           0.000000
          208              C       8.720249       2.977623      21.943987       0.054469      27.113761 0.36352615E+03  0.82140812E+04                                 7.989832                            6.448060       0.123897       2.042735                    0.999592      27.160619      77.824749       0.632017       0.428898      -1.051043       0.036713       0.034348      -0.033872       0.060622       0.016144       0.030903      -0.005477      -0.011802       0.012265      -0.039364       0.008245       0.031119              9.467309       7.654971      -4.017603      -0.532363      12.489149      -2.857593       8.257808          -0.000001
          209              C       7.751940       3.772666      22.489979      -0.132004      32.193518 0.43254150E+03  0.10141555E+05                                 8.751780                            6.901653       0.190975       2.029235                    0.999805      29.280610      83.670954       0.632586       0.412962      -1.067950       0.003948       0.039897      -0.006559       0.040625      -0.002964      -0.022623      -0.004621       0.002192       0.027167      -0.022263      -0.004130       0.026394             10.552715       8.504172      -4.553442      -0.014540      13.358544      -4.168075       9.795430          -0.000000
          210              C       7.506037       5.039055      21.946320      -0.116646      31.158377 0.43048855E+03  0.10107215E+05                                 8.696794                            6.974604       0.136849       2.033217                    0.998972      28.849422      83.186543       0.615641       0.423749      -1.058380      -0.003244      -0.012617       0.026251       0.029306      -0.002503       0.025810       0.024332      -0.002943      -0.016900      -0.038312       0.005386       0.032926             10.497390       8.087940      -4.143376       0.213671      13.321765      -4.620771      10.082465           0.000000
          211              C       8.220794       5.413861      20.798336       0.218063      32.757040 0.37681519E+03  0.86003051E+04                                 9.297037                            6.720288      -0.245711       1.945320                    0.999251      25.912254      74.882402       0.597093       0.449447      -1.037708      -0.021767       0.077384      -0.028921       0.085432       0.004768       0.010494      -0.011917      -0.035392      -0.019030      -0.024330      -0.001035       0.025365             12.923495       9.743293      -6.074541       1.197625      17.995341      -6.697451      11.031851          -0.000000
          212              C       9.215333       4.592317      20.352676      -0.002526      31.762900 0.39660328E+03  0.92145946E+04                                 9.096797                            6.877811      -0.280896       1.918237                    0.997099      28.288340      83.842069       0.589401       0.447276      -1.033769       0.029913      -0.050541       0.020128       0.062083       0.044833       0.048071      -0.000351       0.006449       0.095907      -0.072693       0.002661       0.070032             12.275593      10.454620      -6.941463       1.281951      17.138690      -4.773374       9.233470          -0.000000
          213              C       7.291829      10.320409      10.706814       0.081427      28.336806 0.35237088E+03  0.79377111E+04                                 8.327418                            6.422062      -0.072285       1.984121                    0.999278      27.166321      78.933297       0.619485       0.438915      -1.040059      -0.039639      -0.050528      -0.008662       0.064802      -0.002816      -0.012565       0.034721       0.040414       0.011265      -0.046586       0.010543       0.036043              9.776570      14.648788       1.874399       1.179022       6.957629      -2.623110       7.723295          -0.000000
          214              C       7.103850      11.221457       9.719828      -0.118015      30.886734 0.40074449E+03  0.92448717E+04                                 8.588843                            6.704590       0.112199       2.021300                    0.999635      28.549497      81.685212       0.631197       0.420638      -1.059997      -0.015005      -0.037451      -0.040277       0.057008       0.005403      -0.013941      -0.001317       0.002744      -0.015259      -0.015518      -0.000362       0.015880              9.903901      14.898996       1.076376       0.476753       7.037626      -3.025842       7.775082           0.000000
          215              C       5.845922      11.382358       9.178502      -0.025760      27.281333 0.34675744E+03  0.76744042E+04                                 7.768376                            6.141957       0.362946       2.111425                    0.999552      26.688333      73.507762       0.678372       0.407961      -1.073819       0.004881      -0.023533       0.006265       0.024837      -0.014113      -0.004977      -0.000714       0.002871       0.002977      -0.015602       0.001117       0.014485              8.706024      11.985320       0.994138       0.919407       7.588755      -2.798429       6.543997           0.000002
          216              C       4.941001      10.439665       9.437499      -0.200928      31.448712 0.44380241E+03  0.10504602E+05                                 8.688078                            7.062218       0.096048       2.011037                    0.998358      29.702786      86.132878       0.614034       0.421428      -1.059314       0.016579       0.013441      -0.030264       0.037033      -0.018568       0.004485       0.027938       0.041827       0.006001      -0.045342       0.016050       0.029292              9.573567      12.292723       2.358016       0.274946       8.470107      -3.342530       7.957871           0.000002
          217              C       5.173789       9.415575      10.396485       0.402289      28.838998 0.31644611E+03  0.69883463E+04                                 8.817628                            6.374339      -0.433594       1.899649                    0.998872      24.815873      73.050950       0.576009       0.481506      -1.009132      -0.011946      -0.059476       0.029067       0.067268       0.006746      -0.026612       0.021487      -0.025250      -0.044252      -0.043935       0.012467       0.031468             10.906104      16.772863       4.258371       0.247664       8.769438      -2.423404       7.176012          -0.000000
          218              C       3.908210       7.522616      10.006824       0.403836      26.523831 0.31638748E+03  0.69507792E+04                                 8.151882                            6.289929      -0.147464       1.994073                    0.998399      24.654235      71.177000       0.594550       0.468925      -1.021088       0.061178       0.028445      -0.010798       0.068327      -0.022916       0.050069      -0.052949      -0.001259      -0.010553      -0.063650      -0.021154       0.084804              9.207817      11.539943       2.144227      -2.398283       8.202151       2.025101       7.881355           0.000000
          219              C       2.668862       6.795720      10.429151       0.150079      31.814422 0.38519406E+03  0.88533668E+04                                 9.103019                            6.823554      -0.373951       1.906772                    0.999161      26.478146      77.165900       0.587901       0.453287      -1.033942      -0.041806      -0.015531       0.041916       0.061204      -0.038913       0.007085      -0.015428       0.010892       0.045260      -0.047654       0.006517       0.041137             10.500931      12.786002       3.307480      -1.537353      10.135286       2.828256       8.581506          -0.000000
          220              C       2.172685       5.705376       9.789827      -0.153501      31.904825 0.44855337E+03  0.10629656E+05                                 8.742040                            7.099191       0.115410       2.010971                    0.999562      29.636361      85.577688       0.613432       0.421342      -1.060933      -0.007817      -0.011840       0.000225       0.014190      -0.012910       0.003187       0.004222      -0.001680       0.032044      -0.019188       0.007409       0.011780              9.369200       9.667309       2.030688      -0.772922       9.937636       3.560261       8.502656          -0.000001
          221              C       0.902735       5.228351      10.324153      -0.056232      29.736884 0.42993170E+03  0.10017328E+05                                 8.224253                            6.851424       0.263562       2.055831                    0.999741      28.453357      79.801927       0.642037       0.409443      -1.075344       0.013103       0.021805       0.015517       0.029798       0.020117      -0.011270       0.022701      -0.006407      -0.020682      -0.036414       0.008283       0.028131              8.776853       9.171693       2.037590      -0.632526       9.536845       3.055602       7.622022          -0.000004
          222              C       0.293990       5.934424      11.416137      -0.151840      31.508346 0.43639284E+03  0.10314192E+05                                 8.739159                            7.047838      -0.014917       1.968977                    0.999452      29.877383      87.358234       0.607132       0.426840      -1.053037       0.004376      -0.010933      -0.015429       0.019410       0.002758      -0.000796      -0.018037       0.018574      -0.038006      -0.026516       0.009673       0.016843              9.484440      10.587230       2.538309      -0.431665       9.764342       3.248899       8.101749          -0.000002
          223              C       0.923500       6.979337      11.924796       0.134852      31.855546 0.39118668E+03  0.90272345E+04                                 9.088744                            6.861606      -0.387328       1.894250                    0.998976      26.849980      78.445352       0.588080       0.451335      -1.034901       0.040252      -0.006390      -0.039504       0.056760      -0.016331       0.005523      -0.036569       0.033880      -0.019960      -0.047942       0.008778       0.039165             10.490920      11.259941       2.078365      -1.228800      10.077727       4.105062      10.135091          -0.000000
          224              C       0.429510       7.827383      13.117113       0.404010      25.165771 0.30090166E+03  0.65343370E+04                                 7.849684                            6.124616      -0.166950       1.985634                    0.998736      24.584885      70.785055       0.603344       0.467482      -1.020907      -0.034995       0.030860       0.052810       0.070469      -0.050599       0.046297      -0.024524      -0.021763       0.047046      -0.066533      -0.014566       0.081099              8.944621      10.747564       1.261264      -1.632746       7.507494       2.811865       8.578805          -0.000000
          225              C       0.928965       9.650301      14.461093       0.208222      32.521162 0.36869154E+03  0.83563112E+04                                 9.174217                            6.614408      -0.142508       1.980847                    0.999407      25.592578      73.331486       0.607302       0.444990      -1.041898      -0.002216      -0.046511      -0.076513       0.089568       0.001994      -0.018194       0.027315      -0.027307       0.070864      -0.035457      -0.009532       0.044989             11.522001      10.227819      -2.720418       2.068381       8.693302       4.541955      15.644883          -0.000000
          226              C      -0.181421      10.415057      14.514759      -0.113357      32.228022 0.40642963E+03  0.94727710E+04                                 9.052883                            6.877619      -0.119602       1.955609                    0.998687      28.942979      85.091172       0.602133       0.436438      -1.043212      -0.025187       0.007638       0.013736       0.029688       0.033137      -0.011458      -0.023588      -0.013433       0.006236      -0.036127      -0.011180       0.047307             10.803013      10.807137      -3.166402       1.846166       8.225028       3.602820      13.376874           0.000000
          227              C      -0.444810      11.136274      15.578744      -0.093106      30.788781 0.38599735E+03  0.88094487E+04                                 8.545036                            6.530261       0.269655       2.078842                    0.999741      27.945306      79.170913       0.647789       0.414293      -1.065499       0.003450      -0.020931      -0.008557       0.022874       0.001264       0.004135      -0.004532       0.004323      -0.035356      -0.013864       0.004953       0.008911             10.048878       9.534534      -2.170683       2.250148       7.586793       3.654985      13.025308           0.000002
          228              C       0.468854      11.102200      16.703395       0.076805      28.628385 0.34816397E+03  0.77907456E+04                                 8.348142                            6.322225       0.029494       2.025539                    0.999175      26.628672      76.193075       0.635804       0.430514      -1.048944       0.018703      -0.030336      -0.017748       0.039813       0.025043      -0.036644      -0.004246      -0.011118      -0.038132      -0.046346       0.000172       0.046174             10.156368       8.544601      -2.245443       1.941520       9.295866       4.513960      12.628636           0.000001
          229              C       1.720225       9.567011      15.597411      -0.025414      31.922498 0.38900112E+03  0.89658842E+04                                 8.954995                            6.707547       0.001027       2.001380                    0.998475      28.189725      82.358971       0.612711       0.433718      -1.045061      -0.000946       0.031758       0.057937       0.066077       0.021816      -0.040184      -0.008049      -0.021048      -0.157226      -0.071065       0.012325       0.058740             11.189715      10.060323      -2.788211       2.938040       8.044352       3.232222      15.464469          -0.000000
          230              C       5.605484       5.040948      12.802117       0.108910      24.943239 0.34739259E+03  0.77579015E+04                                 7.506733                            6.297631       0.105734       2.050612                    0.999420      26.364791      75.005744       0.640645       0.428120      -1.051934      -0.017256       0.049954       0.007921       0.053441      -0.026231       0.016899       0.006636      -0.007571       0.062820      -0.041699       0.013314       0.028384              7.889096       8.981297      -0.942373      -1.733338       9.692893       0.321147       4.993099           0.000001
          231              C       4.593459       4.109612      13.233778      -0.149625      28.514987 0.42715132E+03  0.99376979E+04                                 7.938456                            6.811767       0.347694       2.082396                    0.999752      28.823724      80.814405       0.646298       0.407351      -1.076583      -0.006086       0.013855       0.007652       0.016957      -0.008096      -0.014888       0.000849      -0.034498      -0.072057      -0.032397       0.001003       0.031395              8.237997       8.486792      -0.498414      -1.806496      10.855353       0.604310       5.371845          -0.000000
          232              C       3.462307       4.592317      13.842769      -0.036347      26.689186 0.39051042E+03  0.89354393E+04                                 7.735313                            6.609567       0.287174       2.078795                    0.999784      27.877377      78.995140       0.638085       0.419512      -1.062520       0.015527       0.022386      -0.000431       0.027247       0.003108       0.002679      -0.011843      -0.011801      -0.007898      -0.012515      -0.002666       0.015181              8.020439       7.881628      -0.726240      -1.720754      10.656703      -0.028669       5.522986          -0.000001
          233              C       3.288536       5.976069      13.922101      -0.214389      31.885693 0.50256409E+03  0.12286905E+05                                 8.795970                            7.557136      -0.043387       1.959356                    0.998218      30.719764      90.918367       0.587896       0.426142      -1.055010      -0.016945      -0.030875      -0.003779       0.035422      -0.024475       0.012960       0.011832       0.010537       0.026307      -0.036140       0.014486       0.021654              9.234767       9.232624      -0.555147      -1.560135      12.074019      -0.829336       6.397659          -0.000000
          234              C       4.287447       6.827901      13.450775       0.377867      24.472557 0.30894168E+03  0.67758731E+04                                 7.904903                            6.325858      -0.296332       1.942965                    0.999172      24.775479      72.474278       0.574942       0.485729      -1.007814       0.019263       0.056355      -0.015592       0.061563      -0.007338       0.024758       0.017974      -0.037314       0.039076      -0.041462       0.007468       0.033994              8.788582       9.415556      -1.272137      -1.385121      11.625097      -0.812720       5.325092           0.000000
          235              C       4.997832       9.080521      13.791436       0.416236      26.005229 0.29994266E+03  0.65367771E+04                                 8.207245                            6.249763      -0.271544       1.939049                    0.998897      25.101988      73.442252       0.575520       0.488338      -1.005431       0.019738      -0.059039       0.038722       0.073312      -0.002088      -0.037147       0.004366      -0.002109       0.165673      -0.042761      -0.026790       0.069551             10.110162      12.445324      -2.327050       4.001373      10.308294      -1.480546       7.576868          -0.000000
          236              C       4.622967      10.452916      13.441441       0.143150      32.552282 0.40442102E+03  0.94062625E+04                                 9.273868                            7.022182      -0.415740       1.892225                    0.998398      26.750979      78.346018       0.575945       0.457237      -1.032019      -0.034994       0.045274      -0.020086       0.060644      -0.004565      -0.021229       0.001501       0.048540       0.078506      -0.037784      -0.003596       0.041380             11.307995      11.500145      -2.054849       4.595901      13.505584      -1.268150       8.918256          -0.000000
          237              C       5.354117      11.628443      13.800770      -0.142062      31.470982 0.46075661E+03  0.10999447E+05                                 8.705803                            7.214858       0.155685       2.030123                    0.999095      29.525606      85.752278       0.605608       0.423658      -1.058798      -0.009125      -0.000966      -0.004464       0.010204      -0.001255      -0.000912       0.014716       0.040106       0.033393      -0.030802       0.013841       0.016961              9.554637       9.456811      -0.759429       3.217340      10.955310      -0.151683       8.251788          -0.000001
          238              C       4.892913      12.824792      13.275777      -0.044889      28.065647 0.38408524E+03  0.87197089E+04                                 7.942587                            6.497190       0.344796       2.099748                    0.999797      27.439921      76.520086       0.654601       0.412150      -1.071191      -0.027368      -0.018084      -0.013563       0.035496       0.009458       0.001793       0.001357      -0.012053       0.003639      -0.011887       0.000848       0.011039              8.694096       8.075488      -0.065250       3.143702      10.015638       0.305156       7.991162          -0.000000
          239              C       3.833893      12.811542      12.379790      -0.127245      28.922971 0.37159523E+03  0.84281723E+04                                 8.207972                            6.478364       0.092997       2.024551                    0.999611      28.130737      80.306361       0.637604       0.423538      -1.056160       0.030700       0.005993       0.021932       0.038203      -0.021373      -0.027089      -0.002695      -0.007761       0.034319      -0.038543       0.005239       0.033304              8.987850       8.824220       1.296554       3.743995      10.120728       0.035305       8.018602           0.000001
          240              C       3.162853      11.755271      12.153460       0.146092      32.287944 0.36739718E+03  0.83152012E+04                                 9.118795                            6.615655      -0.180464       1.974119                    0.999289      25.785260      73.702254       0.605798       0.446726      -1.041442       0.024142      -0.026182       0.048386       0.060079      -0.031822      -0.034562      -0.017538       0.000990       0.037641      -0.057803       0.017623       0.040179             11.366478      13.275394       1.424704       6.419688      10.927135       0.254630       9.896904           0.000000
          241              C       2.010936      11.516758      11.152474       0.419045      27.356964 0.30710402E+03  0.66749233E+04                                 8.273256                            6.158537      -0.072541       2.020913                    0.999125      24.129650      68.554209       0.608477       0.463128      -1.027623      -0.045892      -0.010154      -0.037670       0.060234       0.012627      -0.059123       0.013762       0.078106       0.100783      -0.065913      -0.021427       0.087340             10.360084      12.596334      -0.730211       6.107813       9.233630      -1.229788       9.250289           0.000000
          242              C      -1.781427       9.040769       9.166836       0.045747      27.344709 0.36760763E+03  0.83319478E+04                                 8.044087                            6.491777       0.103148       2.034743                    0.999608      27.315217      78.463046       0.628594       0.429906      -1.050120       0.013585       0.049299       0.033876       0.061339       0.013162       0.018805      -0.028499      -0.024163       0.007595      -0.041016       0.005406       0.035610              9.534361      14.867789       0.078740       2.224192       5.418339       1.902096       8.316954          -0.000001
          243              C      -0.608745       8.599710       8.620844      -0.134014      32.210407 0.43286183E+03  0.10151227E+05                                 8.755612                            6.905092       0.193887       2.030111                    0.999823      29.293703      83.724904       0.632290       0.413067      -1.067852       0.029795       0.025562       0.009373       0.040361      -0.000918      -0.006163       0.019511       0.006574       0.024824      -0.020979      -0.001823       0.022801             10.557494      16.099571      -0.177271       3.603239       5.776356       2.094799       9.796555          -0.000001
          244              C       0.610931       9.019946       9.164502      -0.116358      31.139263 0.43017213E+03  0.10097353E+05                                 8.693148                            6.972176       0.132550       2.032001                    0.999018      28.832509      83.112254       0.615765       0.423766      -1.058430      -0.009208      -0.009211      -0.026618       0.029634       0.000104      -0.007989      -0.033812       0.004086      -0.017145      -0.037238       0.004629       0.032609             10.493746      15.597948       0.194950       4.109402       5.805281       2.123109      10.078008           0.000000
          245              C       0.578144       9.826347      10.312486       0.221283      32.659529 0.37560161E+03  0.85656839E+04                                 9.280581                            6.710940      -0.251737       1.944168                    0.999272      25.863391      74.710657       0.597312       0.449646      -1.037595       0.076743       0.020202       0.030039       0.084853       0.017599       0.015085      -0.001386       0.013318      -0.022953      -0.022765      -0.004069       0.026835             12.895716      21.141667       0.535805       6.383141       6.534235       2.307577      11.011247          -0.000000
          246              C      -0.630603      10.276871      10.758146      -0.002877      31.724392 0.39614568E+03  0.91996839E+04                                 9.083834                            6.869588      -0.271824       1.921373                    0.997066      28.255495      83.677031       0.590406       0.446722      -1.034272      -0.059501       0.001244      -0.020610       0.062982       0.022367       0.025398      -0.041372      -0.083759       0.092805      -0.075513       0.005324       0.070189             12.254712      21.432520      -0.571170       4.768952       6.106323       1.278592       9.225293          -0.000000
          247              C      -3.637171       8.609174      12.626186       0.081426      28.336846 0.35237144E+03  0.79377275E+04                                 8.327428                            6.422069      -0.072287       1.984120                    0.999278      27.166353      78.933431       0.619484       0.438915      -1.040059      -0.039639       0.050527       0.008662       0.064802       0.002816       0.012565       0.034721       0.040414       0.011265      -0.046586       0.010544       0.036042              9.776582      14.648805      -1.874414      -1.179011       6.957640      -2.623114       7.723301          -0.000000
          248              C      -3.825150       7.708126      13.613172      -0.118015      30.886912 0.40074684E+03  0.92449375E+04                                 8.588851                            6.704589       0.112192       2.021297                    0.999635      28.549662      81.685669       0.631200       0.420635      -1.059999      -0.015006       0.037451       0.040277       0.057009      -0.005403       0.013941      -0.001318       0.002745      -0.015255      -0.015517      -0.000363       0.015880              9.903914      14.899027      -1.076414      -0.476722       7.037635      -3.025843       7.775081           0.000001
          249              C      16.774922       7.547225      14.154498      -0.025762      27.281395 0.34675898E+03  0.76744421E+04                                 7.768377                            6.141967       0.362951       2.111426                    0.999552      26.688360      73.507708       0.678373       0.407961      -1.073820       0.004881       0.023533      -0.006265       0.024837       0.014113       0.004977      -0.000714       0.002870       0.002980      -0.015603       0.001118       0.014485              8.706023      11.985371      -0.994158      -0.919400       7.588720      -2.798396       6.543978           0.000003
          250              C      15.870001       8.489918      13.895501      -0.200926      31.448644 0.44380135E+03  0.10504567E+05                                 8.688055                            7.062203       0.096048       2.011037                    0.998358      29.702742      86.132623       0.614035       0.421428      -1.059315       0.016579      -0.013441       0.030264       0.037033       0.018567      -0.004484       0.027938       0.041827       0.006003      -0.045342       0.016051       0.029292              9.573541      12.292715      -2.358003      -0.274955       8.470065      -3.342505       7.957843           0.000003
          251              C      16.102789       9.514008      12.936515       0.402289      28.838973 0.31644590E+03  0.69883395E+04                                 8.817620                            6.374335      -0.433594       1.899650                    0.998872      24.815854      73.050853       0.576010       0.481506      -1.009133      -0.011946       0.059476      -0.029067       0.067268      -0.006746       0.026612       0.021487      -0.025250      -0.044252      -0.043935       0.012466       0.031469             10.906095      16.772862      -4.258371      -0.247665       8.769423      -2.423393       7.176000          -0.000000
          252              C      14.837210      11.406967      13.326176       0.403835      26.523847 0.31638767E+03  0.69507848E+04                                 8.151886                            6.289931      -0.147466       1.994073                    0.998399      24.654249      71.177054       0.594550       0.468925      -1.021088       0.061178      -0.028446       0.010799       0.068327       0.022915      -0.050069      -0.052949      -0.001258      -0.010552      -0.063650      -0.021154       0.084804              9.207821      11.539947      -2.144227       2.398284       8.202153       2.025105       7.881362           0.000000
          253              C      13.597862      12.133863      12.903849       0.150079      31.814403 0.38519378E+03  0.88533586E+04                                 9.103014                            6.823551      -0.373952       1.906772                    0.999161      26.478131      77.165838       0.587901       0.453287      -1.033942      -0.041807       0.015531      -0.041915       0.061204       0.038913      -0.007085      -0.015428       0.010891       0.045260      -0.047654       0.006517       0.041137             10.500927      12.785993      -3.307475       1.537354      10.135281       2.828258       8.581506          -0.000000
          254              C      13.101685      13.224207      13.543173      -0.153502      31.904741 0.44855196E+03  0.10629617E+05                                 8.742036                            7.099188       0.115418       2.010974                    0.999562      29.636297      85.577546       0.613431       0.421343      -1.060932      -0.007818       0.011840      -0.000225       0.014190       0.012909      -0.003186       0.004223      -0.001681       0.032044      -0.019188       0.007408       0.011780              9.369197       9.667300      -2.030681       0.772924       9.937631       3.560264       8.502658           0.000001
          255              C      11.831735      13.701232      13.008847      -0.056233      29.736876 0.42993200E+03  0.10017341E+05                                 8.224272                            6.851444       0.263564       2.055831                    0.999741      28.453320      79.801950       0.642034       0.409445      -1.075342       0.013104      -0.021805      -0.015517       0.029798      -0.020118       0.011271       0.022701      -0.006410      -0.020682      -0.036415       0.008283       0.028132              8.776872       9.171715      -2.037590       0.632529       9.536861       3.055606       7.622039          -0.000003
          256              C      11.222990      12.995159      11.916863      -0.151840      31.508351 0.43639329E+03  0.10314207E+05                                 8.739175                            7.047855      -0.014914       1.968977                    0.999452      29.877357      87.358227       0.607129       0.426842      -1.053036       0.004376       0.010933       0.015428       0.019409      -0.002759       0.000798      -0.018038       0.018571      -0.038006      -0.026517       0.009674       0.016843              9.484456      10.587238      -2.538310       0.431658       9.764362       3.248909       8.101767          -0.000001
          257              C      11.852501      11.950246      11.408204       0.134852      31.855478 0.39118578E+03  0.90272088E+04                                 9.088733                            6.861600      -0.387327       1.894250                    0.998976      26.849949      78.445249       0.588080       0.451335      -1.034901       0.040252       0.006390       0.039505       0.056760       0.016331      -0.005523      -0.036570       0.033880      -0.019961      -0.047942       0.008777       0.039165             10.490907      11.259924      -2.078356       1.228804      10.077712       4.105057      10.135085          -0.000001
          258              C      11.358510      11.102200      10.215887       0.404009      25.165778 0.30090182E+03  0.65343412E+04                                 7.849687                            6.124619      -0.166951       1.985634                    0.998736      24.584885      70.785057       0.603343       0.467482      -1.020907      -0.034995      -0.030860      -0.052810       0.070469       0.050599      -0.046297      -0.024523      -0.021763       0.047047      -0.066533      -0.014566       0.081099              8.944625      10.747565      -1.261263       1.632750       7.507498       2.811866       8.578811          -0.000000
          259              C      11.857965       9.279282       8.871907       0.208222      32.521204 0.36869192E+03  0.83563221E+04                                 9.174225                            6.614412      -0.142510       1.980847                    0.999407      25.592597      73.331559       0.607302       0.444990      -1.041898      -0.002216       0.046511       0.076513       0.089568      -0.001994       0.018194       0.027315      -0.027307       0.070864      -0.035457      -0.009532       0.044989             11.522015      10.227827       2.720426      -2.068372       8.693317       4.541969      15.644901          -0.000000
          260              C      10.747579       8.514526       8.818241      -0.113357      32.228056 0.40642986E+03  0.94727787E+04                                 9.052896                            6.877625      -0.119602       1.955609                    0.998687      28.942989      85.091245       0.602132       0.436438      -1.043211      -0.025187      -0.007638      -0.013736       0.029688      -0.033137       0.011458      -0.023588      -0.013433       0.006235      -0.036128      -0.011180       0.047308             10.803033      10.807148       3.166414      -1.846152       8.225052       3.602841      13.376899           0.000000
          261              C      10.484190       7.793309       7.754256      -0.093107      30.788909 0.38599889E+03  0.88094921E+04                                 8.545038                            6.530251       0.269653       2.078840                    0.999741      27.945432      79.171294       0.647793       0.414291      -1.065501       0.003451       0.020931       0.008558       0.022875      -0.001264      -0.004137      -0.004532       0.004322      -0.035358      -0.013865       0.004954       0.008912             10.048886       9.534562       2.170705      -2.250146       7.586802       3.654980      13.025292           0.000001
          262              C      11.397854       7.827383       6.629605       0.076805      28.628581 0.34816656E+03  0.77908259E+04                                 8.348215                            6.322274       0.029493       2.025539                    0.999175      26.628766      76.193705       0.635798       0.430517      -1.048941       0.018703       0.030336       0.017748       0.039813      -0.025043       0.036641      -0.004247      -0.011122      -0.038131      -0.046345       0.000172       0.046173             10.156466       8.544688       2.245466      -1.941554       9.295949       4.514001      12.628759           0.000000
          263              C      12.649225       9.362572       7.735589      -0.025415      31.922643 0.38900333E+03  0.89659421E+04                                 8.954991                            6.707544       0.001024       2.001379                    0.998475      28.189814      82.359087       0.612715       0.433716      -1.045064      -0.000946      -0.031758      -0.057937       0.066077      -0.021817       0.040184      -0.008049      -0.021048      -0.157225      -0.071065       0.012325       0.058740             11.189708      10.060318       2.788216      -2.938029       8.044354       3.232222      15.464453          -0.000001
          264              C      -5.323516      13.888635      10.530883       0.108910      24.943441 0.34739644E+03  0.77579936E+04                                 7.506700                            6.297615       0.105735       2.050612                    0.999420      26.364970      75.005795       0.640655       0.428113      -1.051940      -0.017256      -0.049954      -0.007922       0.053441       0.026231      -0.016899       0.006637      -0.007571       0.062820      -0.041699       0.013315       0.028384              7.889055       8.981236       0.942361       1.733320       9.692848       0.321143       4.993080           0.000001
          265              C      -6.335541      14.819971      10.099222      -0.149626      28.515007 0.42715232E+03  0.99377229E+04                                 7.938446                            6.811769       0.347694       2.082395                    0.999752      28.823753      80.814384       0.646299       0.407351      -1.076584      -0.006086      -0.013855      -0.007652       0.016958       0.008095       0.014888       0.000850      -0.034498      -0.072057      -0.032398       0.001003       0.031395              8.237982       8.486775       0.498418       1.806486      10.855329       0.604309       5.371843          -0.000000
          266              C      -7.466693      14.337266       9.490231      -0.036348      26.689078 0.39050906E+03  0.89354100E+04                                 7.735347                            6.609603       0.287176       2.078795                    0.999784      27.877243      78.995042       0.638075       0.419518      -1.062515       0.015527      -0.022386       0.000431       0.027247      -0.003109      -0.002679      -0.011843      -0.011800      -0.007899      -0.012516      -0.002665       0.015181              8.020471       7.881648       0.726256       1.720749      10.656756      -0.028663       5.523010          -0.000002
          267              C      14.217536      12.953514       9.410899      -0.214389      31.885669 0.50256382E+03  0.12286894E+05                                 8.795953                            7.557123      -0.043390       1.959355                    0.998218      30.719756      90.918253       0.587898       0.426141      -1.055011      -0.016945       0.030875       0.003780       0.035422       0.024475      -0.012961       0.011832       0.010536       0.026308      -0.036140       0.014486       0.021654              9.234749       9.232608       0.555148       1.560134      12.073989      -0.829332       6.397649          -0.000000
          268              C      -6.641553      12.101682       9.882225       0.377867      24.472533 0.30894153E+03  0.67758689E+04                                 7.904898                            6.325857      -0.296332       1.942965                    0.999172      24.775470      72.474246       0.574941       0.485729      -1.007814       0.019262      -0.056354       0.015592       0.061563       0.007338      -0.024758       0.017974      -0.037314       0.039076      -0.041462       0.007468       0.033994              8.788573       9.415549       1.272133       1.385119      11.625080      -0.812721       5.325090          -0.000000
          269              C      15.926832       9.849062       9.541564       0.416236      26.005215 0.29994257E+03  0.65367746E+04                                 8.207243                            6.249762      -0.271545       1.939049                    0.998897      25.101972      73.442193       0.575520       0.488338      -1.005431       0.019738       0.059039      -0.038722       0.073312       0.002088       0.037147       0.004366      -0.002109       0.165673      -0.042761      -0.026790       0.069551             10.110158      12.445323       2.327051      -4.001372      10.308286      -1.480546       7.576866          -0.000000
          270              C      15.551967       8.476667       9.891559       0.143149      32.552227 0.40442034E+03  0.94062428E+04                                 9.273860                            7.022177      -0.415740       1.892225                    0.998398      26.750949      78.345923       0.575945       0.457238      -1.032019      -0.034994      -0.045274       0.020086       0.060645       0.004565       0.021230       0.001501       0.048540       0.078506      -0.037784      -0.003596       0.041380             11.307984      11.500136       2.054843      -4.595897      13.505568      -1.268147       8.918248          -0.000000
          271              C      16.283117       7.301140       9.532230      -0.142063      31.470806 0.46075356E+03  0.10999367E+05                                 8.705816                            7.214869       0.155685       2.030123                    0.999095      29.525480      85.752149       0.605602       0.423662      -1.058794      -0.009125       0.000967       0.004464       0.010205       0.001256       0.000912       0.014716       0.040106       0.033393      -0.030802       0.013842       0.016961              9.554651       9.456821       0.759430      -3.217343      10.955330      -0.151682       8.251801          -0.000001
          272              C      15.821913       6.104791      10.057223      -0.044890      28.065625 0.38408481E+03  0.87197013E+04                                 7.942604                            6.497202       0.344793       2.099747                    0.999797      27.439888      76.520144       0.654598       0.412152      -1.071190      -0.027367       0.018084       0.013564       0.035496      -0.009459      -0.001793       0.001356      -0.012054       0.003638      -0.011888       0.000848       0.011039              8.694115       8.075504       0.065243      -3.143707      10.015665       0.305162       7.991176           0.000000
          273              C      14.762893       6.118041      10.953210      -0.127246      28.923012 0.37159619E+03  0.84281964E+04                                 8.207968                            6.478365       0.093000       2.024552                    0.999611      28.130761      80.306344       0.637605       0.423537      -1.056161       0.030700      -0.005992      -0.021932       0.038203       0.021372       0.027088      -0.002696      -0.007761       0.034321      -0.038542       0.005240       0.033303              8.987846       8.824230      -1.296562      -3.744001      10.120704       0.035318       8.018603           0.000002
          274              C      14.091853       7.174312      11.179540       0.146092      32.287918 0.36739676E+03  0.83151890E+04                                 9.118790                            6.615651      -0.180464       1.974119                    0.999289      25.785243      73.702186       0.605798       0.446726      -1.041442       0.024141       0.026182      -0.048386       0.060079       0.031822       0.034562      -0.017538       0.000990       0.037641      -0.057803       0.017623       0.040180             11.366477      13.275406      -1.424697      -6.419699      10.927113       0.254628       9.896913           0.000000
          275              C      12.939936       7.412825      12.180526       0.419045      27.356948 0.30710360E+03  0.66749126E+04                                 8.273255                            6.158533      -0.072541       2.020913                    0.999125      24.129652      68.554234       0.608477       0.463128      -1.027622      -0.045892       0.010154       0.037669       0.060234      -0.012627       0.059123       0.013762       0.078107       0.100783      -0.065914      -0.021427       0.087340             10.360087      12.596337       0.730217      -6.107816       9.233631      -1.229793       9.250293           0.000000
          276              C       9.147573       9.888814      14.166164       0.045747      27.344741 0.36760804E+03  0.83319654E+04                                 8.044119                            6.491798       0.103146       2.034742                    0.999608      27.315240      78.463337       0.628590       0.429909      -1.050118       0.013585      -0.049299      -0.033876       0.061340      -0.013162      -0.018805      -0.028499      -0.024160       0.007597      -0.041016       0.005406       0.035610              9.534403      14.867866      -0.078737      -2.224201       5.418359       1.902104       8.316985          -0.000000
          277              C      10.320255      10.329873      14.712156      -0.134014      32.210483 0.43286293E+03  0.10151262E+05                                 8.755631                            6.905103       0.193885       2.030110                    0.999823      29.293749      83.725139       0.632289       0.413068      -1.067852       0.029795      -0.025563      -0.009373       0.040362       0.000919       0.006163       0.019511       0.006575       0.024828      -0.020979      -0.001823       0.022802             10.557521      16.099619       0.177273      -3.603247       5.776368       2.094806       9.796576           0.000001
          278              C      11.539931       9.909637      14.168498      -0.116357      31.139117 0.43016945E+03  0.10097279E+05                                 8.693151                            6.972176       0.132553       2.032002                    0.999018      28.832376      83.111962       0.615762       0.423768      -1.058428      -0.009208       0.009211       0.026618       0.029633      -0.000105       0.007989      -0.033813       0.004086      -0.017144      -0.037239       0.004628       0.032610             10.493752      15.597961      -0.194955      -4.109412       5.805284       2.123111      10.078013           0.000001
          279              C      11.507144       9.103236      13.020514       0.221283      32.659502 0.37560134E+03  0.85656755E+04                                 9.280574                            6.710936      -0.251738       1.944168                    0.999272      25.863374      74.710584       0.597312       0.449646      -1.037595       0.076743      -0.020202      -0.030039       0.084853      -0.017599      -0.015085      -0.001386       0.013317      -0.022953      -0.022765      -0.004069       0.026835             12.895706      21.141645      -0.535810      -6.383137       6.534232       2.307578      11.011240          -0.000000
          280              C      10.298397       8.652712      12.574854      -0.002877      31.724370 0.39614552E+03  0.91996790E+04                                 9.083831                            6.869587      -0.271823       1.921374                    0.997066      28.255470      83.676937       0.590405       0.446722      -1.034272      -0.059501      -0.001244       0.020610       0.062981      -0.022367      -0.025398      -0.041372      -0.083758       0.092804      -0.075513       0.005324       0.070189             12.254707      21.432509       0.571167      -4.768949       6.106322       1.278592       9.225289          -0.000000
          281              C      16.220822       7.454470       2.928991       0.089186      28.151411 0.34934781E+03  0.78518920E+04                                 8.288219                            6.391411      -0.068168       1.986877                    0.999417      27.049955      78.480981       0.621474       0.438497      -1.040411      -0.023827       0.060158      -0.008484       0.065259       0.018296       0.036355      -0.005245      -0.022089       0.005590      -0.047418       0.012657       0.034761              9.729245       7.225176       2.383509      -2.850341      14.273623       0.277198       7.688937          -0.000001
          282              C      17.095142       7.166740       1.942006      -0.124929      31.090115 0.40421073E+03  0.93455405E+04                                 8.628949                            6.736870       0.099477       2.016236                    0.999704      28.667734      82.131932       0.629173       0.421056      -1.059665      -0.024141       0.033134      -0.041167       0.058098      -0.003026       0.010274       0.012126      -0.012215      -0.014588      -0.019101       0.002981       0.016120              9.950972       8.115958       2.886587      -2.877881      13.923088       1.098165       7.813870          -0.000000
          283              C      -3.994550       8.175687       1.400680      -0.027208      27.308051 0.34718786E+03  0.76857227E+04                                 7.768606                            6.141176       0.367992       2.112491                    0.999558      26.712640      73.564820       0.679229       0.407352      -1.074303      -0.023126       0.005594       0.007342       0.024901       0.010089       0.002951       0.005662       0.022206      -0.000399      -0.016104      -0.000396       0.016500              8.706738       7.828879       1.404811      -2.885439      11.745949       0.603031       6.545387           0.000002
          284              C      -4.358485       9.430718       1.659676      -0.193431      31.267456 0.44034436E+03  0.10402089E+05                                 8.655206                            7.034413       0.142110       2.026674                    0.998439      29.589419      85.710986       0.615295       0.421400      -1.059363       0.003747      -0.019546      -0.032061       0.037736       0.030138       0.019406      -0.020257       0.008684       0.008934      -0.047498       0.018388       0.029109              9.537884       7.356644       0.477351      -3.021411      13.329828       1.419477       7.927179           0.000002
          285              C      -5.361767       9.741163       2.618663       0.399168      28.860690 0.31676702E+03  0.69974744E+04                                 8.823530                            6.378891      -0.435683       1.899451                    0.998685      24.830737      73.114529       0.575603       0.481706      -1.008989      -0.044577       0.042473       0.028960       0.068042      -0.014152       0.031329       0.010441       0.003609      -0.038587      -0.041498       0.009497       0.032001             10.912795       7.087970       1.337638      -2.225349      18.468446       0.997526       7.181970          -0.000000
          286              C      -6.368328      11.783665       2.229001       0.405415      26.479904 0.31582341E+03  0.69367481E+04                                 8.151001                            6.290310      -0.155856       1.991821                    0.998332      24.636375      71.165805       0.593558       0.469819      -1.020387      -0.004841      -0.067681      -0.010373       0.068643       0.011719      -0.070750      -0.017047       0.039551      -0.014355      -0.064060      -0.020543       0.084604              9.205683       7.178930       0.372481       2.952274      12.557748       1.062330       7.880370          -0.000000
          287              C      -6.378164      13.220421       2.651329       0.144973      31.966480 0.38748936E+03  0.89167203E+04                                 9.118556                            6.834769      -0.361633       1.909498                    0.998899      26.548808      77.343026       0.588764       0.452084      -1.034935       0.007091       0.043417       0.042108       0.060897       0.025663      -0.019135       0.002608       0.057336       0.046199      -0.047623       0.005638       0.041985             10.518838       7.948432      -0.508776       3.226351      15.010604      -0.086725       8.597478          -0.000000
          288              C      -7.074342      14.195294       2.012005      -0.144887      31.650151 0.44369383E+03  0.10485219E+05                                 8.693420                            7.058029       0.116972       2.013237                    0.999531      29.486732      85.008911       0.615598       0.421032      -1.061198      -0.008525       0.010182      -0.000996       0.013317       0.005678       0.006559      -0.003134       0.021836       0.035432      -0.018930       0.003128       0.015802              9.317603       8.072154      -1.121420       3.458802      11.414420      -1.097328       8.466235          -0.000001
          289              C      -6.852483      15.533616       2.546330      -0.056153      29.688948 0.42890918E+03  0.99870655E+04                                 8.214024                            6.841936       0.263430       2.056394                    0.999722      28.423578      79.679925       0.642702       0.409283      -1.075502       0.012001      -0.022166       0.014456       0.029057      -0.014951       0.025159      -0.002309      -0.029680      -0.020520      -0.036132       0.006317       0.029815              8.766323       7.671398      -1.177716       2.959480      11.014417      -0.979705       7.613155          -0.000005
          290              C      -5.936633      15.707768       3.638315      -0.158187      31.698157 0.43983425E+03  0.10416221E+05                                 8.774300                            7.076581      -0.024944       1.964975                    0.999415      29.994732      87.795629       0.605753       0.426962      -1.052936      -0.012574       0.003779      -0.019331       0.023368       0.007420      -0.017059       0.008709      -0.009044      -0.041535      -0.027883       0.012203       0.015680              9.522646       7.806645      -0.922591       3.044762      12.623661      -1.265423       8.137632          -0.000003
          291              C      -5.346467      14.640139       4.146974       0.136073      31.849721 0.39101751E+03  0.90230236E+04                                 9.090019                            6.861866      -0.385767       1.894508                    0.999075      26.848135      78.457617       0.587802       0.451564      -1.034693      -0.028723      -0.029685      -0.041034       0.058224       0.021438      -0.036774       0.013008       0.009066      -0.026495      -0.049212       0.008992       0.040220             10.492611       8.575012      -0.527874       4.170776      12.764535      -0.989279      10.138287          -0.000000
          292              C      -4.365043      14.643925       5.339290       0.407005      25.128633 0.30036142E+03  0.65192943E+04                                 7.840847                            6.118153      -0.157371       1.989011                    0.998705      24.556520      70.671942       0.603840       0.467335      -1.021047       0.044396       0.014012       0.050762       0.068878       0.015393      -0.044373      -0.029618       0.098055       0.043201      -0.067010      -0.014189       0.081198              8.934277       7.217515       0.770411       3.247134      11.016131       0.007727       8.569184          -0.000000
          293              C      -3.036076      13.299925       6.683271       0.212765      32.460757 0.36787406E+03  0.83336305E+04                                 9.164624                            6.608086      -0.135531       1.982984                    0.999384      25.565992      73.250644       0.607418       0.445127      -1.041759      -0.041201       0.024354      -0.076975       0.090641      -0.011551       0.032084      -0.002302       0.010917       0.075938      -0.032438      -0.013603       0.046040             11.508823      11.422401       2.023418       2.895928       7.480232      -4.054899      15.623836          -0.000000
          294              C      -1.818586      13.879170       6.736937      -0.115894      32.333229 0.40803003E+03  0.95203716E+04                                 9.078644                            6.897760      -0.131236       1.951264                    0.998740      28.995511      85.319612       0.600329       0.437276      -1.042607       0.019434       0.018526       0.013364       0.029991      -0.022303      -0.015795       0.022184      -0.052724       0.004667      -0.037102      -0.011506       0.048608             10.833332      11.655324       2.710833       2.212312       7.436722      -3.402384      13.407950          -0.000000
          295              C      -1.062299      13.746663       7.800922      -0.090044      30.635826 0.38356646E+03  0.87387473E+04                                 8.507504                            6.501614       0.273346       2.081126                    0.999654      27.871175      78.850728       0.650526       0.413269      -1.066330      -0.020446       0.008523      -0.009990       0.024300       0.000996      -0.004902      -0.000346       0.001649      -0.032931      -0.012271       0.004327       0.007943             10.001062       9.924195       1.928555       2.028589       7.134667      -3.746641      12.944325           0.000001
          296              C      -1.548639      12.972443       8.925572       0.074894      28.746286 0.35006484E+03  0.78450313E+04                                 8.378063                            6.348082       0.016848       2.020763                    0.999062      26.690234      76.460880       0.633129       0.431686      -1.048087      -0.034503      -0.001793      -0.016016       0.038081      -0.017869       0.013741       0.035397      -0.038199      -0.034155      -0.046658      -0.000969       0.047627             10.190474      11.091286       0.808094       2.936463       6.814484      -3.953223      12.665651           0.000000
          297              C      -3.503837      12.656319       7.819588      -0.028351      31.965521 0.38964612E+03  0.89839548E+04                                 8.961020                            6.712136       0.000812       2.001412                    0.998373      28.208591      82.413328       0.612670       0.433593      -1.045197       0.026752      -0.016347       0.059571       0.067317      -0.020362       0.013894       0.039716      -0.029073      -0.160333      -0.072707       0.012400       0.060307             11.197454      10.970176       2.268730       1.331555       7.146113      -4.163509      15.476073          -0.000000
          298              C      12.491847      11.554617       5.024295       0.108682      24.939528 0.34724083E+03  0.77528653E+04                                 7.501316                            6.291569       0.109109       2.051589                    0.999331      26.364225      74.970896       0.641736       0.427483      -1.052434       0.051984      -0.011795       0.007105       0.053777       0.009139      -0.002041      -0.017763       0.052903       0.066516      -0.043588       0.014963       0.028625              7.884324      10.325947       0.166707       1.145778       8.337532       1.340708       4.989494           0.000000
          299              C      12.191299      12.896725       5.455955      -0.144954      28.429343 0.42530340E+03  0.98836148E+04                                 7.922312                            6.796815       0.355382       2.085551                    0.999728      28.762567      80.587807       0.647062       0.407327      -1.076639       0.013976      -0.000563       0.007581       0.015909      -0.011035       0.009876       0.013149       0.033335      -0.072593      -0.033862       0.001144       0.032717              8.221808      10.672862      -0.773972       1.424600       8.631373       1.260731       5.361188          -0.000002
          300              C      13.174909      13.634979       6.064947      -0.036869      26.703661 0.39069541E+03  0.89409262E+04                                 7.739428                            6.611823       0.279671       2.076419                    0.999752      27.884129      79.025458       0.637862       0.419600      -1.062441       0.010518      -0.021677      -0.000708       0.024105      -0.006602      -0.011750       0.005700      -0.000872      -0.008772      -0.012864      -0.003397       0.016261              8.025362      10.598850      -0.839509       0.836407       7.952047       1.506297       5.525190          -0.000002
          301              C      -7.397840      13.093593       6.144279      -0.210049      31.759277 0.49984535E+03  0.12201969E+05                                 8.766579                            7.530249      -0.029228       1.964497                    0.998280      30.628962      90.534907       0.589790       0.425416      -1.055624      -0.019759       0.028999      -0.003288       0.035244       0.017455       0.003184      -0.014049       0.035052       0.027253      -0.033973       0.013032       0.020940              9.204663      11.806876      -0.946264       0.066295       9.431756       1.761025       6.375357          -0.000000
          302              C      14.698412      11.802595       5.672952       0.377291      24.488784 0.30917249E+03  0.67814331E+04                                 7.905236                            6.325929      -0.291984       1.944327                    0.999196      24.776711      72.453722       0.575316       0.485377      -1.008110       0.038418      -0.046528      -0.015616       0.062327      -0.011679       0.003116      -0.030218       0.031161       0.044156      -0.041274       0.006969       0.034305              8.789165      12.174449      -0.318564      -0.011160       8.867541       1.606767       5.325504          -0.000000
          303              C      -5.563954      10.061073       6.013614       0.415855      25.998145 0.29988126E+03  0.65347159E+04                                 8.203727                            6.247562      -0.261600       1.942117                    0.998861      25.094301      73.401434       0.575871       0.488094      -1.005617      -0.058629       0.012627       0.038314       0.071167      -0.001985       0.021892       0.030207       0.001904       0.169811      -0.044284      -0.026115       0.070399             10.105759      12.851792       2.088797      -3.281777       9.891403      -2.724497       7.574082          -0.000000
          304              C      -4.187993       9.699518       5.663619       0.140481      32.581069 0.40485473E+03  0.94180896E+04                                 9.274794                            7.022913      -0.413653       1.892799                    0.998409      26.767768      78.381117       0.576336       0.456843      -1.032328       0.056682       0.007134      -0.018703       0.060112       0.023497       0.011968       0.018891      -0.017225       0.082794      -0.038843      -0.004371       0.043214             11.308919      14.781343       0.159026      -3.395539      10.225315      -3.348388       8.920100          -0.000000
          305              C      -3.535531       8.478560       6.022947      -0.140533      31.475228 0.46072553E+03  0.10999372E+05                                 8.711463                            7.219482       0.149404       2.028181                    0.999135      29.521981      85.766054       0.604755       0.424230      -1.058359       0.001029       0.007585      -0.002938       0.008199       0.018020       0.013652      -0.008854      -0.019798       0.031700      -0.032047       0.015051       0.016997              9.561065      11.244977      -0.271332      -1.739894       9.181842      -2.713472       8.256375          -0.000001
          306              C      -2.268860       8.279800       5.497955      -0.034026      27.802665 0.37921674E+03  0.85808013E+04                                 7.890116                            6.452464       0.367918       2.109069                    0.999806      27.268326      75.888168       0.657462       0.411713      -1.071596      -0.000043       0.032155      -0.014015       0.035076      -0.010940      -0.001052      -0.006395      -0.009139       0.000714      -0.013497      -0.000034       0.013531              8.636663       9.519620      -0.813339      -1.291446       8.458601      -2.857663       7.931768          -0.000002
          307              C      -1.750826       9.203563       4.601968      -0.131313      29.025445 0.37331459E+03  0.84777429E+04                                 8.233887                            6.499731       0.082787       2.021149                    0.999640      28.181041      80.524886       0.635556       0.424372      -1.055541      -0.007972      -0.028356       0.020126       0.035675       0.005434       0.009728       0.028203       0.043835       0.035708      -0.042494       0.008923       0.033572              9.016445       8.692380      -1.213095      -1.840708      10.311878      -3.277796       8.045076           0.000000
          308              C      -2.330063      10.312837       4.375637       0.149469      32.250813 0.36686270E+03  0.83015415E+04                                 9.118489                            6.615518      -0.173867       1.976106                    0.999269      25.766936      73.685232       0.605056       0.447358      -1.040891      -0.035718      -0.007414       0.048176       0.060429       0.015482      -0.000436       0.037801       0.056544       0.035769      -0.057809       0.020638       0.037170             11.366631      10.282500       0.306096      -2.991056      13.919129      -5.686392       9.898264          -0.000000
          309              C      -1.960663      11.429682       3.374652       0.420853      27.309853 0.30643997E+03  0.66562190E+04                                 8.262381                            6.150433      -0.004915       2.039744                    0.998822      24.095110      68.411702       0.609153       0.462911      -1.027846       0.017481       0.046068      -0.039999       0.063464       0.028623       0.041623       0.043506      -0.054701       0.096808      -0.063321      -0.022804       0.086125             10.346694      10.693287       1.816742      -4.112946      11.108455      -4.667644       9.238339          -0.000000
          310              C      -2.208751      15.951960       1.389013       0.054468      27.113869 0.36352789E+03  0.82141331E+04                                 7.989859                            6.448077       0.123889       2.042732                    0.999592      27.160703      77.825135       0.632016       0.428898      -1.051042       0.036714      -0.034349       0.033872       0.060622      -0.016142      -0.030903      -0.005477      -0.011802       0.012269      -0.039364       0.008245       0.031119              9.467344       7.654998       4.017621       0.532366      12.489200      -2.857607       8.257834          -0.000001
          311              C      -3.177060      15.156917       0.843021      -0.132003      32.193554 0.43254196E+03  0.10141575E+05                                 8.751807                            6.901672       0.190968       2.029234                    0.999805      29.280625      83.671212       0.632583       0.412963      -1.067948       0.003948      -0.039898       0.006559       0.040626       0.002965       0.022623      -0.004621       0.002194       0.027169      -0.022262      -0.004131       0.026394             10.552749       8.504198       4.553453       0.014546      13.358582      -4.168090       9.795466          -0.000001
          312              C      -3.422963      13.890528       1.386680      -0.116646      31.158277 0.43048689E+03  0.10107166E+05                                 8.696785                            6.974599       0.136850       2.033218                    0.998972      28.849335      83.186249       0.615640       0.423750      -1.058379      -0.003243       0.012617      -0.026252       0.029306       0.002502      -0.025810       0.024333      -0.002943      -0.016899      -0.038312       0.005385       0.032927             10.497378       8.087923       4.143362      -0.213674      13.321755      -4.620778      10.082455          -0.000000
          313              C      -2.708206      13.515722       2.534664       0.218064      32.756982 0.37681466E+03  0.86002898E+04                                 9.297026                            6.720282      -0.245712       1.945319                    0.999251      25.912223      74.882290       0.597093       0.449447      -1.037708      -0.021767      -0.077384       0.028921       0.085431      -0.004768      -0.010494      -0.011917      -0.035392      -0.019030      -0.024330      -0.001035       0.025365             12.923477       9.743276       6.074524      -1.197621      17.995324      -6.697445      11.031830          -0.000000
          314              C      -1.713667      14.337266       2.980324      -0.002526      31.762669 0.39659994E+03  0.92145074E+04                                 9.096804                            6.877819      -0.280896       1.918237                    0.997099      28.288231      83.841999       0.589395       0.447281      -1.033765       0.029913       0.050541      -0.020128       0.062084      -0.044833      -0.048071      -0.000351       0.006449       0.095907      -0.072693       0.002661       0.070032             12.275602      10.454623       6.941463      -1.281952      17.138707      -4.773380       9.233475          -0.000000
          315              C      -1.654651      17.774878       4.848597       0.086212      28.217790 0.35052138E+03  0.78844237E+04                                 8.297779                            6.399409      -0.063489       1.987501                    0.999359      27.095027      78.627676       0.621519       0.438123      -1.040692       0.064048       0.011169       0.011431       0.066012       0.014200       0.021756      -0.028056      -0.021968       0.007487      -0.043465       0.008673       0.034792              9.740105      10.458841       4.248532      -1.668242      11.064522       2.331211       7.696951          -0.000001
          316              C      -2.340992      18.388197       5.835583      -0.125223      31.110453 0.40466384E+03  0.93591394E+04                                 8.635439                            6.743230       0.098760       2.015759                    0.999678      28.678459      82.190769       0.628480       0.421379      -1.059405       0.041737      -0.003976       0.040689       0.058424       0.003083      -0.004826      -0.013467       0.008080      -0.019047      -0.017486       0.003140       0.014346              9.957397       9.974354       3.958394      -2.389998      12.077928       1.946917       7.819909          -0.000000
          317              C       9.077627       0.628462       6.376909      -0.027397      27.290537 0.34693122E+03  0.76784717E+04                                 7.764146                            6.138003       0.360396       2.110626                    0.999504      26.707026      73.537149       0.679568       0.407232      -1.074403       0.015259      -0.016692      -0.005620       0.023303      -0.006817      -0.003609      -0.004326      -0.027996       0.001402      -0.016982       0.000874       0.016108              8.701064       9.542410       2.394442      -1.963673      10.018385       2.197279       6.542398           0.000002
          318              C      10.346484       0.940800       6.117913      -0.195259      31.294247 0.44091778E+03  0.10418271E+05                                 8.657065                            7.036556       0.140242       2.025940                    0.998517      29.607298      85.753370       0.615565       0.421108      -1.059622      -0.019638      -0.007579       0.031106       0.037559       0.010551       0.026569      -0.008777      -0.050328       0.012139      -0.045071       0.018507       0.026564              9.539384      11.425027       2.825642      -2.740575       9.264840       1.906652       7.928284           0.000002
          319              C      11.116979       0.227155       5.158926       0.401219      28.812036 0.31620918E+03  0.69815339E+04                                 8.811590                            6.371877      -0.438345       1.898740                    0.998740      24.803079      72.995718       0.576154       0.481495      -1.009178       0.059663      -0.019059      -0.030202       0.069535      -0.007105       0.005829      -0.034577       0.023506      -0.038376      -0.043853       0.012000       0.031853             10.896186      14.440359       5.585816      -1.972677      11.075603       1.426898       7.172596          -0.000000
          320              C      13.389118       0.376699       5.548587       0.407505      26.426565 0.31506172E+03  0.69146695E+04                                 8.134743                            6.278728      -0.146372       1.995439                    0.998264      24.600549      70.995506       0.594773       0.469223      -1.020885      -0.055044      -0.039057       0.011532       0.068471      -0.012650      -0.018970       0.070303      -0.039686      -0.012476      -0.063613      -0.021430       0.085043              9.186731      10.865942       2.508134       0.554295       8.828391      -3.081984       7.865860          -0.000000
          321              C      14.638303       1.086558       5.126260       0.145704      31.923004 0.38689955E+03  0.88999390E+04                                 9.112099                            6.830875      -0.363177       1.909393                    0.998877      26.526468      77.269152       0.588751       0.452257      -1.034815       0.034211       0.027532      -0.042208       0.060909      -0.012421      -0.011367       0.015534      -0.073860       0.044123      -0.047611       0.005077       0.042534             10.510736      13.674821       2.804100       1.683649       9.268009      -2.748124       8.589378          -0.000000
          322              C      15.830656       0.971088       5.765584      -0.149996      31.775341 0.44618152E+03  0.10558634E+05                                 8.714961                            7.077317       0.122984       2.013809                    0.999506      29.567042      85.296330       0.614827       0.420976      -1.061245       0.013677      -0.000809      -0.000528       0.013711      -0.007647       0.005954      -0.001728      -0.020724       0.029238      -0.018687       0.005652       0.013035              9.339621      11.581928       0.892125       2.685614       7.955280      -2.447733       8.481653          -0.000000
          323              C      16.878748       1.832384       5.231259      -0.059345      29.779547 0.43086831E+03  0.10044664E+05                                 8.233096                            6.860448       0.256708       2.053740                    0.999756      28.479933      79.899675       0.641392       0.409630      -1.075216      -0.026852      -0.001173      -0.015079       0.030819       0.005732       0.011433      -0.020354       0.036641      -0.018985      -0.034037       0.008380       0.025657              8.785005      11.214869       0.861859       2.328816       7.509547      -2.079448       7.630601          -0.000004
          324              C      16.571643       2.712609       4.139274      -0.159142      31.659729 0.43925246E+03  0.10398717E+05                                 8.765202                            7.069715      -0.030513       1.963291                    0.999417      29.976603      87.719021       0.606345       0.426698      -1.053128       0.007742      -0.011204       0.018701       0.023135       0.007106      -0.013700       0.008458      -0.009962      -0.033143      -0.023658       0.009326       0.014333              9.512152      12.203120       1.626009       2.610051       8.206147      -2.002919       8.127190          -0.000002
          325              C      15.351966       2.689894       3.630615       0.134692      31.841893 0.39098079E+03  0.90221686E+04                                 9.090431                            6.863004      -0.396303       1.891535                    0.999025      26.844750      78.453490       0.587552       0.451757      -1.034560      -0.009028      -0.037602       0.040554       0.056036       0.004310      -0.025479       0.024859      -0.042771      -0.018286      -0.043970       0.004072       0.039898             10.492406      12.173496       1.551072       2.940317       9.166535      -3.117728      10.137189          -0.000001
          326              C      14.864533       3.541725       2.438298       0.405658      25.148131 0.30063362E+03  0.65263225E+04                                 7.842441                            6.119239      -0.178598       1.982197                    0.998795      24.568249      70.699098       0.604069       0.467077      -1.021244      -0.007648       0.045255      -0.051680       0.069118      -0.035979       0.002709       0.051828      -0.076724       0.051249      -0.068248      -0.012621       0.080869              8.935941       9.402572       2.032058       1.616556       8.835960      -2.815704       8.569291          -0.000000
          327              C      13.036111       4.020643       1.094318       0.210284      32.477319 0.36818617E+03  0.83417108E+04                                 9.165464                            6.609701      -0.138832       1.981881                    0.999407      25.569884      73.244468       0.607563       0.444967      -1.041947       0.041373      -0.024356       0.076911       0.090666      -0.010005       0.016137      -0.028942       0.017175       0.074033      -0.035114      -0.010796       0.045910             11.508579       6.713945      -0.695294       4.959636      12.188409      -0.480213      15.623382          -0.000000
          328              C      12.929007       5.364644       1.040652      -0.110442      32.188294 0.40580281E+03  0.94551683E+04                                 9.050997                            6.878149      -0.124006       1.954482                    0.998747      28.914836      85.014234       0.601302       0.437179      -1.042697       0.006147       0.026238      -0.014635       0.030666       0.011275      -0.024988       0.001174       0.060312       0.005706      -0.034302      -0.010822       0.045125             10.798520       6.126507      -0.467498       4.039164      12.902043      -0.208751      13.367009          -0.000000
          329              C      12.436109       5.953354      -0.023333      -0.096666      30.860088 0.38719492E+03  0.88439350E+04                                 8.558823                            6.541726       0.263521       2.076656                    0.999718      27.986333      79.328275       0.646999       0.414464      -1.065352       0.016950      -0.012735       0.009643       0.023291       0.001854      -0.003010       0.004578       0.001540      -0.034206      -0.013181       0.005473       0.007708             10.064387       6.203647      -0.242413       4.296835      10.945006       0.120645      13.044508           0.000002
          330              C      12.008785       5.145061      22.185016       0.078147      28.569577 0.34733529E+03  0.77662272E+04                                 8.332086                            6.312040       0.030286       2.026020                    0.999141      26.590529      76.011621       0.636829       0.430152      -1.049346       0.016206      -0.029517       0.016543       0.037517       0.006592      -0.021756      -0.026859       0.050429      -0.035534      -0.043973      -0.001012       0.044985             10.134301       7.148389      -1.443876       4.866568      10.656087      -0.573054      12.598426           0.000001
          331              C      12.712613       3.293747      23.291001      -0.026666      31.938868 0.38935275E+03  0.89747986E+04                                 8.952597                            6.707024       0.007165       2.003031                    0.998451      28.195434      82.342880       0.613305       0.433259      -1.045480      -0.028191       0.014126      -0.059866       0.067663       0.002710      -0.027349      -0.032103       0.044543      -0.162294      -0.072982       0.014534       0.058448             11.185204       6.131387      -0.520454       4.265234      11.967539       0.929069      15.456685          -0.000001
          332              C       3.760669      16.595565       2.753294       0.105551      25.000609 0.34847360E+03  0.77881932E+04                                 7.517221                            6.306357       0.111677       2.052001                    0.999402      26.409579      75.166118       0.640355       0.427975      -1.052009      -0.035756       0.040523      -0.007120       0.054510      -0.018237       0.013011       0.012705      -0.040744       0.071007      -0.043387       0.012383       0.031004              7.900054       8.714075      -0.781839      -0.589607       9.986805      -1.662534       4.999282           0.000000
          333              C       5.073242      17.006337       2.321633      -0.147515      28.464065 0.42605968E+03  0.99053484E+04                                 7.926917                            6.801048       0.352235       2.084333                    0.999743      28.788657      80.671455       0.647134       0.407111      -1.076808      -0.010418       0.014000      -0.007281       0.018908      -0.019521      -0.008030      -0.013597       0.003951      -0.072456      -0.033520       0.001623       0.031897              8.226537       9.820618      -1.273930      -0.379486       9.495178      -1.863522       5.363816          -0.000002
          334              C       5.220783      18.227295       1.712642      -0.034326      26.666628 0.39004661E+03  0.89226152E+04                                 7.734141                            6.608535       0.276634       2.076125                    0.999775      27.856755      78.939627       0.637684       0.419880      -1.062235      -0.025519      -0.000004      -0.000891       0.025534      -0.003530      -0.009251       0.008239       0.013043      -0.011238      -0.013303      -0.002637       0.015940              8.019353       9.333732      -1.563430      -0.885696       9.202290      -1.475871       5.522037          -0.000003
          335              C      15.038304       0.140079       1.633310      -0.214145      31.842103 0.50160994E+03  0.12256449E+05                                 8.784252                            7.546782      -0.041185       1.960399                    0.998189      30.688740      90.768595       0.588734       0.425783      -1.055344       0.035483      -0.000746       0.002538       0.035581      -0.007706       0.017393       0.004683      -0.049342       0.027944      -0.037376       0.015556       0.021820              9.222803      10.867299      -1.503151      -1.496168      10.411828      -0.937639       6.389283          -0.000000
          336              C       2.872141      18.630496       2.104637       0.378818      24.482290 0.30908776E+03  0.67791206E+04                                 7.902220                            6.323633      -0.291957       1.944234                    0.999203      24.776348      72.450614       0.575615       0.485158      -1.008223      -0.057103       0.009194       0.015355       0.059842      -0.018467       0.026741       0.012644       0.006753       0.036652      -0.039616       0.007072       0.032545              8.785978       9.967308      -1.591764      -1.396199      11.067036      -0.793019       5.323590          -0.000000
          337              C      11.495122       0.212011       1.763975       0.422479      25.905068 0.29855574E+03  0.64999715E+04                                 8.194671                            6.241004      -0.264170       1.941930                    0.998962      25.034927      73.244135       0.575050       0.489232      -1.004824       0.040727      -0.047161      -0.039512       0.073784      -0.002245      -0.015051      -0.030672      -0.001588       0.164438      -0.041130      -0.025884       0.067015             10.094263       8.814384      -0.239226       0.717054      13.903482       4.198382       7.564922          -0.000000
          338              C      10.494026       1.222851       2.113970       0.142231      32.537728 0.40419996E+03  0.93983070E+04                                 9.263030                            7.013867      -0.401703       1.896601                    0.998438      26.743313      78.270248       0.577169       0.456405      -1.032658      -0.022606       0.054332       0.020837       0.062427       0.021812      -0.009177      -0.018418      -0.032205       0.084454      -0.041188      -0.001328       0.042516             11.294690      11.212118      -1.892240       1.199364      13.763215       4.608644       8.908736          -0.000001
          339              C       9.110414       1.177420       1.754642      -0.147430      31.645701 0.46412857E+03  0.11101489E+05                                 8.742750                            7.246052       0.141973       2.024726                    0.999135      29.631266      86.176447       0.603625       0.424225      -1.058317       0.008480       0.006861       0.004606       0.011841       0.018210       0.012365      -0.010459      -0.019444       0.035628      -0.032373       0.013328       0.019045              9.595404       9.970940      -1.038250       1.484791      10.530589       2.868388       8.284681          -0.000001
          340              C       8.304947       2.175009       2.279634      -0.039160      27.940184 0.38181228E+03  0.86547450E+04                                 7.917067                            6.475580       0.360514       2.105374                    0.999782      27.359523      76.222412       0.656089       0.411850      -1.071449       0.029313       0.013617       0.013399       0.034988      -0.002002       0.002205       0.003903       0.021799       0.004332      -0.012974       0.002219       0.010756              8.666040       9.451841      -0.869967       1.833183       8.583935       2.558621       7.962343          -0.000001
          341              C       8.845933       3.085522       3.175621      -0.123369      28.792150 0.36939731E+03  0.83656081E+04                                 8.183689                            6.458991       0.097754       2.027243                    0.999607      28.044823      79.991077       0.638610       0.423513      -1.056212      -0.019778      -0.022574      -0.022600       0.037571      -0.014250      -0.017716      -0.020052      -0.034266       0.034515      -0.039504       0.007861       0.031642              8.961076      10.887463       0.081120       1.891135       8.002453       3.215437       7.993312           0.000001
          342              C      10.096210       3.138525       3.401951       0.146358      32.359928 0.36842419E+03  0.83445163E+04                                 9.131747                            6.624556      -0.173253       1.975300                    0.999380      25.823938      73.846901       0.605419       0.446680      -1.041437       0.014213      -0.036356      -0.048690       0.062406      -0.016351      -0.032930      -0.017531      -0.059557       0.038086      -0.058907       0.021444       0.037463             11.383736      12.766654       1.728830       3.433661      11.473482       5.441903       9.911072          -0.000000
          343              C      10.878727       4.016858       4.402937       0.420935      27.277829 0.30602017E+03  0.66458589E+04                                 8.262198                            6.150705      -0.078593       2.019921                    0.999094      24.081074      68.400295       0.608379       0.463587      -1.027311       0.030708       0.037492       0.039571       0.062566       0.037997      -0.019412      -0.055987      -0.022860       0.104358      -0.062412      -0.024218       0.086630             10.346214       9.429143       1.087277       1.984850      12.371770       5.896001       9.237730          -0.000000
          344              C      14.919178       6.063145       6.388575       0.050073      27.241370 0.36574458E+03  0.82784257E+04                                 8.020860                            6.472423       0.117797       2.039939                    0.999636      27.245934      78.186865       0.630012       0.429524      -1.050452      -0.048710       0.013740      -0.034461       0.061229      -0.001856      -0.013016       0.029239       0.033603       0.004044      -0.039491       0.007839       0.031652              9.506310       7.829721       4.119917       2.752013      12.398285       0.973035       8.290924          -0.000001
          345              C      14.714806       4.827044       6.934568      -0.131741      32.165124 0.43203284E+03  0.10127498E+05                                 8.751021                            6.901089       0.190077       2.029291                    0.999806      29.258041      83.620567       0.632078       0.413380      -1.067590      -0.038595      -0.014907      -0.008671       0.042273       0.002639       0.012945      -0.016766      -0.007555       0.027313      -0.021707      -0.002513       0.024220             10.552410       8.200569       4.378940       3.615211      13.663950       2.072029       9.792712           0.000000
          346              C      13.741032       3.980891       6.390909      -0.119410      31.222838 0.43164433E+03  0.10140842E+05                                 8.708813                            6.984590       0.136539       2.032597                    0.998939      28.884160      83.305204       0.615136       0.423826      -1.058364       0.010851       0.004020       0.024764       0.027334       0.001069      -0.033248       0.010689       0.000313      -0.018150      -0.036957       0.003514       0.033443             10.513906       8.439066       4.346823       3.903540      13.003773       2.506853      10.098880           0.000001
          347              C      13.059062       4.412486       5.242925       0.216816      32.730172 0.37651905E+03  0.85924864E+04                                 9.296582                            6.721257      -0.256532       1.942464                    0.999223      25.899369      74.858454       0.596525       0.449930      -1.037354      -0.055980      -0.057709      -0.029053       0.085488       0.013821       0.007123       0.014496       0.028488      -0.021124      -0.024406      -0.003458       0.027864             12.920937      10.670201       6.608677       5.200329      17.062844       4.384644      11.029765          -0.000001
          348              C      13.273270       5.684554       4.797265       0.003867      31.604423 0.39439421E+03  0.91493837E+04                                 9.060442                            6.853615      -0.263410       1.924139                    0.997260      28.201198      83.487669       0.591159       0.446622      -1.034272       0.027962       0.051911       0.019068       0.061970      -0.025568      -0.022106       0.039327       0.076955       0.092600      -0.072166       0.004807       0.067359             12.216117       9.416572       6.322831       3.480421      18.031399       3.469503       9.200381          -0.000000
          349              N      10.533370       0.806400      18.764399      -0.317509      42.255974 0.57670040E+03  0.14350539E+05                                10.251318                            7.859187      -0.074076       1.992600                    0.995539      29.356445      82.987807       0.612847       0.401639      -1.088827      -0.080006      -0.020978      -0.114657       0.141376      -0.028126      -0.038212      -0.051793       0.030990      -0.110343      -0.090489       0.038374       0.052115             12.759996      14.825599      -7.868503       1.099578      15.453502       1.969389       8.000887          -0.000000
          350              N       1.405469      18.210259      18.528735      -0.456875      52.149242 0.67013259E+03  0.17436508E+05                                11.994737                            8.673826      -0.453874       1.826569                    0.998992      32.792956      97.014498       0.559133       0.421010      -1.068481      -0.039291       0.036562      -0.024915       0.059172      -0.016628      -0.000482      -0.022003       0.033931      -0.024451      -0.035622       0.005696       0.029927             14.815063      21.730567      -6.900244       0.706429      12.759503      -2.617463       9.955120           0.000000
          351              N       3.477608      16.998766      19.193726      -0.214190      35.941743 0.46365560E+03  0.11085639E+05                                 9.852585                            7.580572      -0.529869       1.836429                    0.999091      29.486695      85.695260       0.551190       0.464772      -1.034599       0.066243       0.004166      -0.031276       0.073374      -0.000280       0.014931      -0.000142      -0.026532       0.005969      -0.023135       0.010815       0.012320             11.586613      11.490740      -3.236255      -0.204655      12.423187      -4.387849      10.845913           0.000000
          352              N       2.710392      15.579047      21.109365      -0.405602      47.749032 0.63437063E+03  0.16247496E+05                                11.248141                            8.391198      -0.364906       1.866866                    0.998757      31.590369      92.095831       0.574548       0.416233      -1.073759      -0.019213      -0.058712       0.068145       0.091978       0.014320      -0.015231      -0.020322      -0.026214       0.054914      -0.029581      -0.010046       0.039627             13.699699      12.780746      -0.340369      -5.402004      11.130973      -4.701962      17.187378           0.000000
          353              N       1.303830      15.062269       1.115317      -0.207780      36.489362 0.50152535E+03  0.12059834E+05                                 9.305960                            7.342960      -0.125487       1.983081                    0.998449      27.972935      77.907112       0.631796       0.403163      -1.087058       0.043976      -0.078271      -0.135003       0.162130       0.018736       0.017386      -0.067391       0.024126      -0.120030      -0.092587       0.035728       0.056860             11.137328       6.910668       2.373051      -3.926860      13.360638      -1.425021      13.140679          -0.000000
          354              N      13.635020       1.491651      20.694038      -0.276033      36.512289 0.56651302E+03  0.14068580E+05                                 9.365646                            7.870792      -0.355997       1.914217                    0.995630      28.926826      82.343074       0.601461       0.410070      -1.080552       0.100442      -0.004081       0.020155       0.102526       0.040368      -0.036553       0.015817      -0.062796       0.048995      -0.076384       0.033112       0.043273             10.442067       9.670558       2.017138       0.254914      15.546012      -1.559833       6.109630          -0.000000
          355              N       1.800006      18.321943      21.186364      -0.437394      46.743088 0.66085660E+03  0.17093665E+05                                11.213025                            8.666154      -0.334967       1.869561                    0.998845      32.214754      94.269547       0.555650       0.426164      -1.067832       0.029292       0.059566       0.002847       0.066439       0.022851       0.007550       0.020946       0.045476      -0.007569      -0.039062      -0.000351       0.039413             13.294068      14.876711       2.560598      -0.866969      15.913207       3.614055       9.092287           0.000000
          356              N       0.016393      16.712929      20.467708      -0.210741      39.710221 0.51326833E+03  0.12492715E+05                                10.031995                            7.558964      -0.387988       1.888826                    0.998950      28.880723      82.616206       0.602813       0.417457      -1.070827      -0.076290      -0.006197       0.014392       0.077883       0.009059       0.003563      -0.011170      -0.040732       0.050189      -0.031390       0.005439       0.025952             12.984350      10.485358       0.266644      -1.213592      17.028286       7.409452      11.439407           0.000000
          357              N       1.190168      15.349999      18.759732      -0.424142      53.789846 0.68352741E+03  0.17761124E+05                                11.989661                            8.502642      -0.217658       1.907287                    0.999172      31.790518      92.073385       0.594304       0.396628      -1.091382       0.031063      -0.072406      -0.037435       0.087229      -0.005132      -0.034079       0.035221       0.023920       0.000412      -0.048300      -0.004514       0.052814             17.161527      16.864036      -7.321816      -6.068312      21.204884       9.305894      13.415661           0.000000
          358              N       3.267771      12.417806      18.003743      -0.197174      37.132294 0.53510941E+03  0.13039574E+05                                 9.417431                            7.571103      -0.086538       2.008963                    0.997052      27.683693      76.880668       0.625717       0.401705      -1.091218      -0.036701       0.133500      -0.061997       0.151700       0.010863      -0.034669       0.043532       0.100678       0.068406      -0.084843       0.015214       0.069629             11.919615      10.065371      -5.478676      -3.541000      15.500515       2.625649      10.192960          -0.000000
          359              N       4.963952      10.210617      20.124013      -0.317870      42.284935 0.57713549E+03  0.14364706E+05                                10.257267                            7.863080      -0.072295       1.992752                    0.995491      29.368065      83.042257       0.612560       0.401734      -1.088715       0.057534       0.058784       0.116194       0.142361      -0.002444      -0.064257      -0.007055      -0.066654      -0.109483      -0.091270       0.038803       0.052466             12.768497       8.487236      -4.210049       2.257193      21.812385      -0.033133       8.005870          -0.000000
          360              N       5.384718       7.887957      20.359676      -0.453633      52.023422 0.66805137E+03  0.17369241E+05                                11.977848                            8.661126      -0.454142       1.827108                    0.998924      32.740756      96.830744       0.559455       0.421085      -1.068408      -0.012729       0.052291       0.025796       0.059681       0.007746      -0.021100       0.010730      -0.046773      -0.024492      -0.038025       0.007488       0.030537             14.794350       9.012428       0.437145      -1.910166      25.429700       1.915881       9.940924          -0.000001
          361              N       5.397833       5.487686      19.694685      -0.217278      36.006167 0.46455275E+03  0.11112200E+05                                 9.861565                            7.586109      -0.530076       1.836022                    0.998988      29.523394      85.815143       0.551197       0.464552      -1.034745      -0.035763      -0.053409       0.030623       0.071199      -0.011561       0.008720       0.011893       0.012648       0.006920      -0.022897       0.010075       0.012822             11.598252       9.396153      -2.024357      -3.907526      14.540323       2.018525      10.858279          -0.000000
          362              N       7.010954       5.442255      17.779046      -0.407253      47.833521 0.63554262E+03  0.16287045E+05                                11.266164                            8.402595      -0.368674       1.864836                    0.998764      31.633062      92.284670       0.573713       0.416594      -1.073392       0.059800      -0.012225      -0.067663       0.091125      -0.003397      -0.024169      -0.002756       0.036398       0.051683      -0.027946      -0.009930       0.037876             13.724848      11.272191       0.541998      -6.790420      12.678873      -2.330249      17.223479          -0.000001
          363              N       8.161777       6.401985      14.440094      -0.207910      36.486654 0.50142960E+03  0.12057199E+05                                 9.303343                            7.340359      -0.122143       1.983872                    0.998409      27.979901      77.930575       0.632141       0.402954      -1.087177       0.046835      -0.077488       0.134053       0.161766       0.020395      -0.050752       0.049222       0.018713      -0.122203      -0.094114       0.036884       0.057230             11.133997      13.797541      -1.606260      -3.195780       6.466744      -2.687577      13.137707           0.000000
          364              N       2.819682       7.867135      18.194373      -0.275905      36.414491 0.56452023E+03  0.14001870E+05                                 9.337939                            7.848097      -0.299323       1.932801                    0.995687      28.863615      82.019321       0.603558       0.409148      -1.081537      -0.046537      -0.088292      -0.019785       0.101748      -0.006289      -0.006056      -0.039180       0.102283       0.052744      -0.076842       0.032935       0.043907             10.410943      15.782565      -1.533032      -1.222275       9.357810       0.995963       6.092455          -0.000000
          365              N       5.090728       7.602121      17.702047      -0.437790      46.821234 0.66214113E+03  0.17137976E+05                                11.232036                            8.680313      -0.338650       1.867686                    0.998875      32.273233      94.521109       0.554556       0.426728      -1.067306      -0.066159       0.004927      -0.002894       0.066405       0.030451       0.020683      -0.003451       0.016183      -0.008685      -0.037489      -0.000869       0.038357             13.317853      17.900677       0.827976       2.703329      12.943069      -2.564906       9.109812          -0.000001
          366              N       7.375982       8.342267      18.420704      -0.206659      39.617424 0.51190738E+03  0.12450355E+05                                10.013774                            7.546716      -0.388038       1.889371                    0.999011      28.826131      82.408550       0.603615       0.417211      -1.071067       0.042416       0.063643      -0.015387       0.078015      -0.013885      -0.004056       0.008481       0.036988       0.044789      -0.031593       0.009333       0.022260             12.958732      15.595075      -2.692576       5.798307      11.864982      -4.742675      11.416139          -0.000000
          367              N       7.969427       6.644284      20.128679      -0.424061      53.780744 0.68320712E+03  0.17751670E+05                                11.992012                            8.503308      -0.222834       1.905869                    0.999168      31.785572      92.072186       0.593970       0.396876      -1.091154       0.046424      -0.062590       0.034405       0.085184       0.005636       0.013239      -0.046627      -0.015789       0.005581      -0.047074      -0.004465       0.051539             17.168346      13.784148      -5.545450       5.028262      24.300070      -9.912690      13.420820          -0.000001
          368              N       9.469978       3.378931      20.884668      -0.196960      37.201459 0.53613062E+03  0.13073243E+05                                 9.436456                            7.583826      -0.090861       2.006942                    0.997228      27.713234      77.037737       0.624390       0.402288      -1.090608      -0.098157       0.100172       0.060455       0.152722       0.046819       0.020907      -0.051950      -0.031154       0.068995      -0.083463       0.014479       0.068984             11.949464       9.424776      -5.116955       0.507803      16.213340      -4.387637      10.210278          -0.000000
          369              N       6.360678       9.404217      10.986810      -0.315775      42.216060 0.57593321E+03  0.14327848E+05                                10.247944                            7.855930      -0.079200       1.991289                    0.995646      29.339861      82.952596       0.612693       0.401841      -1.088601       0.024343       0.080816      -0.115206       0.142815       0.028613      -0.027763       0.058003       0.034790      -0.112855      -0.091403       0.038504       0.052900             12.756500      22.104896       3.661553       1.154734       8.165568      -1.936367       7.999035          -0.000000
          370              N       4.138812       8.607281      10.751146      -0.453841      51.969405 0.66720531E+03  0.17338957E+05                                11.963341                            8.650587      -0.440718       1.831689                    0.998977      32.701463      96.640616       0.560376       0.420594      -1.068892       0.050754       0.014652      -0.026394       0.059054       0.023476      -0.020091       0.011500       0.011516      -0.020838      -0.036762       0.006432       0.030330             14.776600      20.919876       7.320109      -2.612540      13.481855       0.693621       9.928071          -0.000000
          371              N       2.053559       7.418504      11.416137      -0.220792      36.109673 0.46617422E+03  0.11161729E+05                                 9.882907                            7.601424      -0.532860       1.834176                    0.999089      29.589773      86.075314       0.550364       0.464807      -1.034508      -0.027909      -0.058712      -0.031565       0.072266      -0.012496      -0.005142      -0.011739       0.007373       0.006522      -0.020933       0.007484       0.013448             11.624452      15.040642       1.217026      -3.710851       8.949756       2.382381      10.882957           0.000000
          372              N       1.207654       8.792791      13.331776      -0.404042      47.749502 0.63428102E+03  0.16246355E+05                                11.251951                            8.393250      -0.357944       1.868320                    0.998853      31.594723      92.143820       0.574146       0.416495      -1.073475      -0.044108       0.043915       0.068456       0.092522      -0.016100      -0.008232       0.025534      -0.015090       0.051426      -0.028035      -0.011805       0.039840             13.705806      11.839305       0.881835      -1.373333      12.078488       7.035477      17.199625          -0.000000
          373              N       1.463393      10.269299      16.670729      -0.210148      36.603175 0.50338257E+03  0.12117014E+05                                 9.326874                            7.357294      -0.118714       1.983965                    0.998392      28.032742      78.142074       0.631015       0.403245      -1.086884      -0.089806       0.001183      -0.134066       0.161370       0.002285      -0.069680       0.019377      -0.043300      -0.118552      -0.094953       0.036804       0.058149             11.165014       9.715119      -3.988856       0.733860      10.602351       4.125043      13.177572          -0.000000
          374              N       5.403298       6.375484      12.916449      -0.273281      36.380110 0.56397910E+03  0.13988449E+05                                 9.341852                            7.852172      -0.355428       1.915630                    0.995655      28.849944      82.044706       0.602354       0.409966      -1.080738      -0.054637      -0.084268       0.020964       0.102595      -0.047942       0.029228       0.024798      -0.038878       0.048562      -0.075654       0.030802       0.044853             10.414511      12.296160      -3.544304      -1.474878      12.851829       0.559343       6.095545          -0.000000
          375              N       4.038266       8.209760      13.408775      -0.438033      46.776867 0.66143443E+03  0.17112541E+05                                11.217339                            8.668934      -0.333525       1.869820                    0.998898      32.234890      94.342751       0.555652       0.426065      -1.067882       0.038116      -0.055155       0.004042       0.067165       0.009039       0.015584      -0.015715      -0.061113      -0.009191      -0.039517       0.001291       0.038227             13.298921      13.443965      -1.725448       3.565977      17.357063      -1.055480       9.095734          -0.000000
          376              N       3.536624      10.558921      12.690119      -0.206206      39.563216 0.51114484E+03  0.12426486E+05                                10.004176                            7.540341      -0.389032       1.889482                    0.998863      28.797137      82.293107       0.603994       0.417128      -1.071180       0.033736       0.070221       0.014638       0.079268      -0.023158      -0.009768      -0.000515       0.003771       0.046075      -0.031971       0.009216       0.022755             12.946097      15.116149      -2.958513       6.999859      12.316226      -2.647527      11.405915          -0.000000
          377              N       1.769405      10.223868      10.982143      -0.428431      53.984955 0.68637543E+03  0.17857171E+05                                12.024637                            8.525675      -0.234976       1.901620                    0.999130      31.872248      92.426167       0.592827       0.397125      -1.090827      -0.077599       0.009554      -0.036730       0.086383       0.011252       0.045407       0.011790      -0.000590       0.007817      -0.044952      -0.006109       0.051061             17.216220      26.551109       1.781685      11.132684      11.639267       0.600895      13.458285          -0.000000
          378              N      -1.808749       9.890707      10.226154      -0.193111      37.017486 0.53299658E+03  0.12975620E+05                                 9.399920                            7.557185      -0.081987       2.010724                    0.997270      27.631729      76.706670       0.626146       0.401816      -1.091111       0.134751      -0.035648      -0.062778       0.152872       0.037616       0.055153       0.010329      -0.067217       0.071797      -0.083811       0.012677       0.071134             11.895786      18.843954       0.385324       4.035434       6.667742       1.750914      10.175661          -0.000000
          379              N      -4.568322       9.525366      12.346190      -0.315775      42.216042 0.57593266E+03  0.14327831E+05                                10.247943                            7.855927      -0.079199       1.991290                    0.995646      29.339846      82.952543       0.612693       0.401841      -1.088601       0.024343      -0.080816       0.115206       0.142815      -0.028613       0.027763       0.058003       0.034790      -0.112855      -0.091403       0.038503       0.052900             12.756501      22.104906      -3.661565      -1.154725       8.165568      -1.936365       7.999031          -0.000000
          380              N      15.067812      10.322302      12.581854      -0.453842      51.969391 0.66720512E+03  0.17338951E+05                                11.963339                            8.650587      -0.440718       1.831689                    0.998977      32.701456      96.640590       0.560376       0.420594      -1.068892       0.050754      -0.014652       0.026394       0.059053      -0.023476       0.020092       0.011500       0.011517      -0.020837      -0.036762       0.006433       0.030330             14.776599      20.919878      -7.320104       2.612536      13.481848       0.693630       9.928071          -0.000000
          381              N      12.982559      11.511079      11.916863      -0.220792      36.109652 0.46617384E+03  0.11161717E+05                                 9.882902                            7.601420      -0.532860       1.834177                    0.999089      29.589759      86.075265       0.550364       0.464807      -1.034508      -0.027909       0.058711       0.031565       0.072265       0.012496       0.005142      -0.011739       0.007373       0.006522      -0.020933       0.007485       0.013448             11.624446      15.040628      -1.217022       3.710851       8.949753       2.382384      10.882957          -0.000001
          382              N      12.136654      10.136792      10.001224      -0.404043      47.749476 0.63428043E+03  0.16246337E+05                                11.251950                            8.393248      -0.357943       1.868320                    0.998853      31.594709      92.143784       0.574145       0.416495      -1.073475      -0.044108      -0.043915      -0.068456       0.092522       0.016100       0.008233       0.025534      -0.015089       0.051426      -0.028035      -0.011806       0.039841             13.705809      11.839301      -0.881827       1.373341      12.078493       7.035485      17.199633          -0.000001
          383              N      12.392393       8.660284       6.662271      -0.210149      36.603187 0.50338253E+03  0.12117013E+05                                 9.326875                            7.357291      -0.118711       1.983966                    0.998392      28.032757      78.142120       0.631015       0.403245      -1.086884      -0.089806      -0.001183       0.134065       0.161369      -0.002285       0.069680       0.019377      -0.043300      -0.118552      -0.094953       0.036804       0.058149             11.165016       9.715126       3.988866      -0.733857      10.602358       4.125039      13.177564           0.000000
          384              N      -5.525702      12.554099      10.416551      -0.273281      36.380147 0.56398007E+03  0.13988479E+05                                 9.341854                            7.852181      -0.355430       1.915629                    0.995655      28.849973      82.044799       0.602353       0.409966      -1.080738      -0.054638       0.084268      -0.020964       0.102595       0.047942      -0.029228       0.024798      -0.038878       0.048562      -0.075654       0.030801       0.044853             10.414508      12.296165       3.544286       1.474876      12.851809       0.559336       6.095549          -0.000000
          385              N      14.967265      10.719823       9.924225      -0.438034      46.776856 0.66143475E+03  0.17112551E+05                                11.217338                            8.668936      -0.333524       1.869821                    0.998898      32.234884      94.342733       0.555651       0.426065      -1.067882       0.038115       0.055154      -0.004042       0.067165      -0.009039      -0.015584      -0.015715      -0.061113      -0.009191      -0.039517       0.001290       0.038227             13.298917      13.443971       1.725452      -3.565979      17.357044      -1.055483       9.095737          -0.000001
          386              N      14.465624       8.370662      10.642881      -0.206206      39.563206 0.51114478E+03  0.12426485E+05                                10.004176                            7.540342      -0.389032       1.889482                    0.998863      28.797130      82.293091       0.603994       0.417128      -1.071180       0.033735      -0.070221      -0.014638       0.079267       0.023158       0.009768      -0.000515       0.003771       0.046076      -0.031971       0.009216       0.022756             12.946098      15.116156       2.958512      -6.999864      12.316220      -2.647525      11.405919          -0.000001
          387              N      12.698405       8.705715      12.350857      -0.428431      53.984944 0.68637525E+03  0.17857165E+05                                12.024637                            8.525675      -0.234977       1.901619                    0.999130      31.872240      92.426143       0.592827       0.397125      -1.090827      -0.077599      -0.009554       0.036730       0.086383      -0.011252      -0.045408       0.011789      -0.000591       0.007816      -0.044953      -0.006108       0.051061             17.216220      26.551103      -1.781681     -11.132682      11.639274       0.600892      13.458285          -0.000001
          388              N       9.120250       9.038876      13.106846      -0.193111      37.017463 0.53299645E+03  0.12975616E+05                                 9.399916                            7.557183      -0.081983       2.010726                    0.997270      27.631719      76.706638       0.626146       0.401816      -1.091111       0.134751       0.035648       0.062778       0.152872      -0.037616      -0.055153       0.010330      -0.067217       0.071797      -0.083811       0.012677       0.071135             11.895776      18.843931      -0.385322      -4.035422       6.667742       1.750916      10.175656          -0.000000
          389              N      15.892952       8.718966       3.208987      -0.317869      42.284925 0.57713515E+03  0.14364694E+05                                10.257263                            7.863076      -0.072292       1.992753                    0.995491      29.368054      83.042185       0.612560       0.401734      -1.088715       0.057534      -0.058784      -0.116194       0.142362       0.002445       0.064258      -0.007055      -0.066654      -0.109482      -0.091270       0.038804       0.052466             12.768492       8.487227       4.210035      -2.257188      21.812389      -0.033123       8.005860          -0.000000
          390              N      -5.544282      11.041626       2.973324      -0.453632      52.023455 0.66805184E+03  0.17369254E+05                                11.977849                            8.661126      -0.454140       1.827109                    0.998924      32.740759      96.830720       0.559455       0.421085      -1.068409      -0.012729      -0.052291      -0.025796       0.059681      -0.007746       0.021100       0.010730      -0.046773      -0.024492      -0.038025       0.007488       0.030537             14.794355       9.012437      -0.437142       1.910172      25.429708       1.915870       9.940919           0.000000
          391              N      -5.531167      13.441897       3.638315      -0.217279      36.006200 0.46455308E+03  0.11112210E+05                                 9.861570                            7.586111      -0.530074       1.836022                    0.998988      29.523404      85.815172       0.551197       0.464552      -1.034745      -0.035763       0.053409      -0.030623       0.071199       0.011560      -0.008720       0.011893       0.012648       0.006920      -0.022897       0.010075       0.012822             11.598261       9.396162       2.024354       3.907529      14.540340       2.018521      10.858279           0.000000
          392              N      -3.918046      13.487328       5.553954      -0.407253      47.833551 0.63554298E+03  0.16287056E+05                                11.266167                            8.402596      -0.368673       1.864836                    0.998764      31.633074      92.284706       0.573714       0.416594      -1.073392       0.059800       0.012225       0.067664       0.091126       0.003397       0.024169      -0.002755       0.036398       0.051684      -0.027946      -0.009930       0.037876             13.724851      11.272195      -0.542000       6.790419      12.678883      -2.330251      17.223475           0.000000
          393              N      -2.767223      12.527598       8.892906      -0.207910      36.486619 0.50142908E+03  0.12057183E+05                                 9.303336                            7.340354      -0.122143       1.983872                    0.998409      27.979882      77.930497       0.632141       0.402954      -1.087177       0.046835       0.077488      -0.134053       0.161766      -0.020395       0.050752       0.049222       0.018712      -0.122204      -0.094114       0.036884       0.057230             11.133989      13.797528       1.606259       3.195780       6.466740      -2.687575      13.137699          -0.000000
          394              N      13.748682      11.062448       5.138627      -0.275905      36.414564 0.56452102E+03  0.14001894E+05                                 9.337954                            7.848104      -0.299322       1.932802                    0.995687      28.863636      82.019384       0.603558       0.409148      -1.081537      -0.046537       0.088292       0.019785       0.101748       0.006290       0.006056      -0.039180       0.102283       0.052744      -0.076842       0.032935       0.043907             10.410968      15.782622       1.533045       1.222284       9.357819       0.995964       6.092462          -0.000000
          395              N      -5.838272      11.327462       5.630953      -0.437789      46.821260 0.66214132E+03  0.17137982E+05                                11.232039                            8.680312      -0.338648       1.867686                    0.998875      32.273237      94.521111       0.554557       0.426728      -1.067306      -0.066159      -0.004927       0.002894       0.066406      -0.030451      -0.020683      -0.003451       0.016183      -0.008685      -0.037489      -0.000869       0.038357             13.317862      17.900703      -0.827972      -2.703331      12.943071      -2.564907       9.109812          -0.000000
          396              N      -3.553018      10.587316       4.912296      -0.206659      39.617455 0.51190750E+03  0.12450358E+05                                10.013781                            7.546716      -0.388036       1.889371                    0.999011      28.826137      82.408572       0.603615       0.417211      -1.071068       0.042416      -0.063644       0.015387       0.078015       0.013884       0.004057       0.008481       0.036988       0.044789      -0.031593       0.009332       0.022260             12.958749      15.595116       2.692575      -5.798321      11.864987      -4.742674      11.416143          -0.000000
          397              N      -2.959573      12.285299       3.204321      -0.424060      53.780740 0.68320703E+03  0.17751665E+05                                11.992010                            8.503304      -0.222832       1.905869                    0.999168      31.785565      92.072137       0.593971       0.396876      -1.091154       0.046424       0.062590      -0.034405       0.085185      -0.005636      -0.013239      -0.046628      -0.015790       0.005582      -0.047074      -0.004465       0.051539             17.168338      13.784165       5.545432      -5.028259      24.300052      -9.912672      13.420799          -0.000000
          398              N      -1.459022      15.550652       2.448332      -0.196960      37.201397 0.53612989E+03  0.13073221E+05                                 9.436447                            7.583820      -0.090858       2.006943                    0.997228      27.713213      77.037677       0.624390       0.402288      -1.090608      -0.098157      -0.100172      -0.060455       0.152722      -0.046819      -0.020907      -0.051950      -0.031154       0.068995      -0.083463       0.014479       0.068984             11.949447       9.424759       5.116933      -0.507793      16.213312      -4.387631      10.210268          -0.000001
          399              N      -0.395630      18.123183       4.568601      -0.317509      42.255985 0.57670058E+03  0.14350544E+05                                10.251317                            7.859187      -0.074077       1.992600                    0.995539      29.356450      82.987807       0.612847       0.401639      -1.088827      -0.080006       0.020978       0.114656       0.141376       0.028125       0.038212      -0.051793       0.030990      -0.110342      -0.090489       0.038374       0.052115             12.759994      14.825602       7.868499      -1.099581      15.453497       1.969387       8.000882          -0.000000
          400              N      12.334469       0.719324       4.804265      -0.456875      52.149210 0.67013240E+03  0.17436500E+05                                11.994729                            8.673823      -0.453875       1.826569                    0.998992      32.792935      97.014402       0.559134       0.421009      -1.068481      -0.039291      -0.036562       0.024915       0.059172       0.016628       0.000482      -0.022003       0.033932      -0.024452      -0.035623       0.005695       0.029927             14.815052      21.730555       6.900239      -0.706421      12.759497      -2.617454       9.955103          -0.000000
          401              N      14.406608       1.930817       4.139274      -0.214190      35.941744 0.46365544E+03  0.11085635E+05                                 9.852589                            7.580573      -0.529872       1.836428                    0.999091      29.486689      85.695253       0.551189       0.464772      -1.034599       0.066243      -0.004166       0.031276       0.073374       0.000280      -0.014931      -0.000142      -0.026532       0.005970      -0.023135       0.010815       0.012320             11.586619      11.490741       3.236250       0.204660      12.423197      -4.387854      10.845918          -0.000000
          402              N      13.639392       3.350536       2.223635      -0.405602      47.748991 0.63437022E+03  0.16247482E+05                                11.248132                            8.391194      -0.364906       1.866866                    0.998757      31.590352      92.095762       0.574549       0.416233      -1.073759      -0.019213       0.058713      -0.068145       0.091979      -0.014320       0.015231      -0.020322      -0.026215       0.054914      -0.029582      -0.010045       0.039627             13.699681      12.780740       0.340382       5.401989      11.130960      -4.701943      17.187343          -0.000001
          403              N      12.232830       3.867314      22.217683      -0.207780      36.489356 0.50152552E+03  0.12059838E+05                                 9.305960                            7.342963      -0.125492       1.983079                    0.998449      27.972923      77.907067       0.631796       0.403163      -1.087058       0.043976       0.078272       0.135003       0.162130      -0.018736      -0.017386      -0.067391       0.024125      -0.120030      -0.092587       0.035727       0.056860             11.137326       6.910669      -2.373044       3.926866      13.360618      -1.425021      13.140691          -0.000000
          404              N       2.706020      17.437932       2.638962      -0.276033      36.512303 0.56651274E+03  0.14068571E+05                                 9.365654                            7.870790      -0.355996       1.914218                    0.995630      28.926818      82.343045       0.601461       0.410070      -1.080552       0.100442       0.004081      -0.020155       0.102525      -0.040368       0.036553       0.015817      -0.062796       0.048994      -0.076384       0.033112       0.043273             10.442085       9.670558      -2.017161      -0.254907      15.546067      -1.559844       6.109630          -0.000000
          405              N      12.729006       0.607640       2.146636      -0.437395      46.743093 0.66085640E+03  0.17093659E+05                                11.213028                            8.666154      -0.334968       1.869561                    0.998845      32.214745      94.269521       0.555650       0.426164      -1.067832       0.029292      -0.059566      -0.002847       0.066439      -0.022851      -0.007550       0.020946       0.045476      -0.007569      -0.039062      -0.000351       0.039413             13.294077      14.876713      -2.560608       0.866968      15.913233       3.614058       9.092285          -0.000001
          406              N      10.945394       2.216654       2.865292      -0.210742      39.710238 0.51326826E+03  0.12492712E+05                                10.032000                            7.558963      -0.387989       1.888826                    0.998950      28.880713      82.616171       0.602813       0.417457      -1.070827      -0.076290       0.006197      -0.014392       0.077883      -0.009059      -0.003563      -0.011169      -0.040732       0.050187      -0.031390       0.005439       0.025951             12.984364      10.485374      -0.266663       1.213581      17.028311       7.409459      11.439406          -0.000001
          407              N      12.119168       3.579584       4.573268      -0.424142      53.789795 0.68352663E+03  0.17761099E+05                                11.989654                            8.502636      -0.217659       1.907287                    0.999172      31.790494      92.073292       0.594304       0.396628      -1.091383       0.031063       0.072406       0.037435       0.087229       0.005132       0.034079       0.035221       0.023921       0.000411      -0.048301      -0.004514       0.052814             17.161511      16.864032       7.321793       6.068296      21.204865       9.305877      13.415635          -0.000001
          408              N      14.196771       6.511777       5.329257      -0.197174      37.132257 0.53510921E+03  0.13039569E+05                                 9.417427                            7.571102      -0.086540       2.008962                    0.997052      27.683683      76.880648       0.625717       0.401705      -1.091217      -0.036701      -0.133500       0.061997       0.151700      -0.010863       0.034669       0.043532       0.100678       0.068407      -0.084843       0.015214       0.069628             11.919606      10.065368       5.478668       3.540996      15.500496       2.625640      10.192952          -0.000000
          409             Cl      12.166491       4.085572      18.566301      -0.581399     141.211111 0.43520928E+04  0.17036174E+06                                18.477332                           17.956801       1.403054       2.066722                    0.999428      78.155436     233.647483       0.563172       0.277838      -1.257915       0.031799       0.061264      -0.121942       0.140122      -0.011021      -0.023207      -0.106436      -0.077616       0.210128      -0.097128      -0.051929       0.149057             19.782142      15.624826      -3.113648       1.897735      20.871879      -7.950992      22.849721           0.000007
          410             Cl       1.307546      10.435879      20.322110      -0.581355     141.213220 0.43521886E+04  0.17036661E+06                                18.477796                           17.957039       1.405151       2.067318                    0.999432      78.152873     233.641436       0.563166       0.277839      -1.257912      -0.069124       0.003051       0.121379       0.139715      -0.038960      -0.103939       0.032984       0.020313       0.210578      -0.097058      -0.052181       0.149238             19.783456      16.863233      -3.828478      -5.937591      19.632143       5.618014      22.854993           0.000004
          411             Cl       8.383964       6.350307      10.788713      -0.581290     141.235498 0.43529992E+04  0.17040743E+06                                18.480782                           17.959618       1.403751       2.066939                    0.999397      78.154356     233.657270       0.563079       0.277867      -1.257871       0.036562      -0.058680      -0.121438       0.139740      -0.028584      -0.081291       0.073009       0.057998       0.211823      -0.097011      -0.052871       0.149882             19.786958      22.261008      -0.714527      -7.837286      14.242579       2.332246      22.857286           0.000006
          412             Cl      -2.545036      12.579276      12.544287      -0.581288     141.234810 0.43529721E+04  0.17040608E+06                                18.480700                           17.959543       1.403752       2.066939                    0.999397      78.154326     233.656890       0.563081       0.277866      -1.257872       0.036562       0.058681       0.121436       0.139739       0.028587       0.081293       0.073007       0.057991       0.211816      -0.097006      -0.052876       0.149882             19.786860      22.260888       0.714526       7.837220      14.242526       2.332240      22.857165           0.000006
          413             Cl      12.236546       8.493704       3.010890      -0.581356     141.217098 0.43523463E+04  0.17037444E+06                                18.478229                           17.957451       1.405139       2.067314                    0.999432      78.153273     233.644251       0.563155       0.277842      -1.257908      -0.069124      -0.003053      -0.121377       0.139713       0.038959       0.103936       0.032993       0.020316       0.210583      -0.097052      -0.052188       0.149240             19.783935      16.863632       3.828600       5.937772      19.632617       5.618174      22.855556           0.000004
          414             Cl       1.237491      14.844011       4.766699      -0.581398     141.214697 0.43522379E+04  0.17036893E+06                                18.477733                           17.957180       1.403047       2.066720                    0.999428      78.155788     233.650018       0.563162       0.277840      -1.257911       0.031797      -0.061263       0.121941       0.140120       0.011022       0.023203      -0.106438      -0.077613       0.210140      -0.097127      -0.051933       0.149060             19.782590      15.625152       3.113741      -1.897790      20.872365      -7.951223      22.850254           0.000003
          415              O      13.452506       0.475133      16.860426      -0.494373      28.368954 0.43378657E+03  0.99073211E+04                                 7.303453                            6.415319       0.618701       2.238774                    0.998840      27.240654      70.350581       0.753762       0.355788      -1.138779      -0.019093      -0.006319       0.048368       0.052382       0.035411       0.001390      -0.016784      -0.149752       0.151746      -0.108279       0.037720       0.070559              7.835250       5.238598      -0.310702      -0.306631       9.141412      -4.076864       9.125742           0.000006
          416              O       4.753022      14.615531      21.471027      -0.541976      31.878185 0.47937362E+03  0.11191055E+05                                 7.899140                            6.726367       0.734648       2.274270                    0.998668      27.582988      71.301137       0.741295       0.353931      -1.143774      -0.061428       0.007197      -0.027170       0.067553      -0.071018       0.055597       0.008712      -0.071532      -0.117927      -0.103451       0.000519       0.102932              8.934111       8.867832      -4.831119       1.176500      11.597653      -1.629732       6.336847          -0.000001
          417              O      11.163973       0.872654      22.115017      -0.489241      39.617035 0.60575000E+03  0.15011388E+05                                 9.368996                            7.751625      -0.059518       2.054979                    0.990721      27.182148      72.681086       0.664439       0.371983      -1.128271       0.031876      -0.022563      -0.006210       0.039544      -0.048811       0.008255      -0.007785      -0.135545       0.085990      -0.098089       0.026583       0.071506             11.855941       6.756599      -2.294623      -0.746155      18.111606       4.469843      10.699617          -0.000001
          418              O      -0.601095      13.947317      18.391071      -0.484188      28.861924 0.40450591E+03  0.90549970E+04                                 7.396913                            6.156606       0.909098       2.351267                    0.999219      26.319758      66.724637       0.778670       0.351390      -1.145299       0.040016       0.023520       0.015186       0.048837       0.028216       0.066255      -0.002525      -0.117847       0.004667      -0.105941       0.037210       0.068731              8.658953       6.095441       1.486819       1.044799      11.926948       5.025593       7.954469           0.000002
          419              O       3.791270       7.516937      22.027985      -0.492936      28.319135 0.43285610E+03  0.98806815E+04                                 7.294385                            6.407922       0.622716       2.240543                    0.998861      27.217646      70.270082       0.754294       0.355731      -1.138834       0.015719       0.011433      -0.049521       0.053199      -0.048187      -0.014610       0.011524       0.135317       0.152117      -0.108688       0.036610       0.072078              7.824945       7.886398      -1.842282      -3.677832       6.475197       1.770072       9.113241           0.000005
          420              O       6.824068       3.191528      17.417385      -0.541654      31.841639 0.47874276E+03  0.11172119E+05                                 7.891101                            6.720182       0.742155       2.276785                    0.998618      27.574591      71.254978       0.741962       0.353746      -1.143978       0.023995       0.057561       0.026416       0.067726      -0.067010       0.034963       0.043855      -0.087504      -0.119624      -0.103555      -0.000185       0.103740              8.923946       6.724161      -3.591888      -0.822289      13.716869       1.831896       6.330808          -0.000000
          421              O       4.591273       9.697625      16.773394      -0.484881      39.544296 0.60427018E+03  0.14965783E+05                                 9.358643                            7.743032      -0.048435       2.058446                    0.990885      27.152967      72.584910       0.664684       0.372068      -1.128190       0.005243      -0.042136       0.007752       0.043162      -0.084544      -0.002542       0.010933      -0.019803       0.082666      -0.099128       0.025660       0.073468             11.842080      13.269360      -6.057632       3.494574      11.570915      -2.878948      10.685964          -0.000001
          422              O      10.079817       7.494222      20.497341      -0.484662      28.848101 0.40426718E+03  0.90479665E+04                                 7.392625                            6.153366       0.909758       2.351534                    0.999239      26.323953      66.720600       0.779176       0.351227      -1.145476      -0.039393      -0.022648      -0.012331       0.047083      -0.037703       0.028252       0.058453       0.105887       0.002959      -0.104749       0.037854       0.066896              8.652910      11.748095      -1.778295       4.870141       6.261345      -1.605415       7.949290           0.000002
          423              O       4.614224       7.041805       9.082837      -0.492808      28.339417 0.43317719E+03  0.98900517E+04                                 7.298924                            6.411302       0.619467       2.239189                    0.998840      27.223541      70.297371       0.753902       0.355843      -1.138721       0.002398       0.019777       0.049514       0.053371      -0.083181      -0.016755       0.007183       0.015871       0.152664      -0.109227       0.037043       0.072184              7.830469       8.430324      -1.533292      -3.375205       5.941510       2.301652       9.119572           0.000004
          424              O      -0.648090       7.505580      13.693438      -0.542008      31.859095 0.47902578E+03  0.11180754E+05                                 7.895499                            6.723343       0.733902       2.274492                    0.998572      27.575582      71.271900       0.741568       0.353869      -1.143839       0.036867       0.049010      -0.027260       0.067114       0.003748      -0.020359      -0.051993       0.158467      -0.116349      -0.102863       0.000420       0.102443              8.929804      15.092199       1.232590      -1.997975       5.363922      -0.203625       6.333291          -0.000000
          425              O       6.102754       8.824972      14.337429      -0.486594      39.600740 0.60533626E+03  0.14999580E+05                                 9.369143                            7.751278      -0.061024       2.054575                    0.990766      27.173083      72.669030       0.664114       0.372204      -1.128028      -0.037338      -0.016125      -0.006100       0.041126      -0.034902      -0.012355      -0.003220       0.153380       0.082959      -0.098351       0.025063       0.073288             11.856120      17.261347      -3.769238       4.244616       7.607351      -1.589150      10.699662          -0.000000
          426              O       1.450278      12.476488      10.613482      -0.481283      28.795207 0.40336152E+03  0.90226455E+04                                 7.383551                            6.146651       0.921828       2.355594                    0.999206      26.294809      66.628302       0.779566       0.351248      -1.145457       0.000782      -0.048454       0.014748       0.050655      -0.065939      -0.035481      -0.055545       0.010257       0.001672      -0.106146       0.036690       0.069456              8.640840       9.159605      -3.260560       3.818250       8.825059      -3.409470       7.937858           0.000002
          427              O      -6.314776      11.887778      14.250163      -0.492808      28.339513 0.43317900E+03  0.98901033E+04                                 7.298938                            6.411313       0.619461       2.239186                    0.998840      27.223606      70.297574       0.753902       0.355842      -1.138721       0.002397      -0.019778      -0.049514       0.053372       0.083177       0.016755       0.007183       0.015871       0.152676      -0.109225       0.037044       0.072181              7.830484       8.430338       1.533295       3.375213       5.941521       2.301659       9.119593           0.000007
          428              O      10.280910      11.424003       9.639562      -0.542011      31.859037 0.47902490E+03  0.11180727E+05                                 7.895481                            6.723329       0.733894       2.274488                    0.998572      27.575604      71.271901       0.741570       0.353869      -1.143840       0.036867      -0.049011       0.027260       0.067115      -0.003748       0.020359      -0.051993       0.158467      -0.116350      -0.102864       0.000420       0.102444              8.929779      15.092145      -1.232590       1.997970       5.363913      -0.203626       6.333278          -0.000001
          429              O      -4.826246      10.104611       8.995571      -0.486595      39.600751 0.60533649E+03  0.14999587E+05                                 9.369143                            7.751278      -0.061022       2.054576                    0.990766      27.173090      72.669045       0.664114       0.372204      -1.128028      -0.037338       0.016125       0.006101       0.041126       0.034902       0.012355      -0.003220       0.153380       0.082958      -0.098350       0.025062       0.073288             11.856121      17.261346       3.769242      -4.244616       7.607353      -1.589151      10.699664          -0.000001
          430              O      12.379278       6.453095      12.719518      -0.481285      28.795550 0.40336710E+03  0.90228047E+04                                 7.383625                            6.146707       0.921823       2.355591                    0.999206      26.294889      66.628713       0.779559       0.351250      -1.145456       0.000783       0.048455      -0.014748       0.050655       0.065936       0.035480      -0.055547       0.010259       0.001673      -0.106145       0.036691       0.069454              8.640937       9.159711       3.260604      -3.818306       8.825151      -3.409516       7.937947           0.000003
          431              O      14.720270      11.412646       1.305015      -0.492936      28.319357 0.43286038E+03  0.98808069E+04                                 7.294438                            6.407967       0.622718       2.240544                    0.998861      27.217677      70.270334       0.754289       0.355733      -1.138832       0.015720      -0.011433       0.049521       0.053199       0.048186       0.014607       0.011524       0.135308       0.152127      -0.108685       0.036612       0.072073              7.825002       7.886454       1.842297       3.677862       6.475247       1.770085       9.113306           0.000004
          432              O      -4.104932      15.738055       5.915615      -0.541654      31.841678 0.47874338E+03  0.11172138E+05                                 7.891114                            6.720191       0.742154       2.276785                    0.998618      27.574578      71.254979       0.741961       0.353746      -1.143978       0.023995      -0.057561      -0.026415       0.067726       0.067010      -0.034963       0.043856      -0.087502      -0.119626      -0.103555      -0.000184       0.103739              8.923964       6.724174       3.591901       0.822293      13.716901       1.831901       6.330817          -0.000001
          433              O      15.520273       9.231958       6.559606      -0.484879      39.544231 0.60426874E+03  0.14965738E+05                                 9.358635                            7.743024      -0.048437       2.058445                    0.990885      27.152934      72.584798       0.664685       0.372068      -1.128190       0.005243       0.042135      -0.007751       0.043162       0.084544       0.002542       0.010933      -0.019804       0.082666      -0.099128       0.025660       0.073468             11.842072      13.269357       6.057630      -3.494574      11.570906      -2.878947      10.685953          -0.000001
          434              O      -0.849183      11.435361       2.835659      -0.484661      28.848953 0.40428113E+03  0.90483659E+04                                 7.392818                            6.153512       0.909753       2.351533                    0.999239      26.324084      66.721479       0.779158       0.351232      -1.145471      -0.039393       0.022648       0.012330       0.047083       0.037702      -0.028254       0.058453       0.105880       0.002965      -0.104748       0.037855       0.066893              8.653159      11.748440       1.778371      -4.870313       6.261519      -1.605486       7.949519           0.000000
          435              O       2.523506      18.454450       6.472574      -0.494372      28.368734 0.43378259E+03  0.99072053E+04                                 7.303406                            6.415283       0.618722       2.238781                    0.998840      27.240581      70.350256       0.753766       0.355788      -1.138779      -0.019093       0.006319      -0.048367       0.052382      -0.035410      -0.001390      -0.016784      -0.149751       0.151748      -0.108279       0.037720       0.070559              7.835196       5.238568       0.310700       0.306628       9.141346      -4.076825       9.125672           0.000006
          436              O      15.682022       4.314052       1.861973      -0.541976      31.878276 0.47937487E+03  0.11191092E+05                                 7.899165                            6.726382       0.734655       2.274273                    0.998668      27.582973      71.301155       0.741293       0.353931      -1.143774      -0.061428      -0.007197       0.027171       0.067553       0.071017      -0.055598       0.008712      -0.071532      -0.117929      -0.103450       0.000519       0.102931              8.934149       8.867867       4.831155      -1.176505      11.597721      -1.629741       6.336861          -0.000001
          437              O       0.234973      18.056929       1.217983      -0.489241      39.617031 0.60574987E+03  0.15011384E+05                                 9.368998                            7.751625      -0.059520       2.054978                    0.990721      27.182142      72.681077       0.664439       0.371983      -1.128271       0.031875       0.022563       0.006210       0.039543       0.048810      -0.008255      -0.007785      -0.135545       0.085989      -0.098088       0.026582       0.071506             11.855946       6.756601       2.294625       0.746156      18.111619       4.469846      10.699618          -0.000001
          438              O      10.327905       4.982266       4.941929      -0.484188      28.862479 0.40451505E+03  0.90552586E+04                                 7.397038                            6.156702       0.909097       2.351268                    0.999219      26.319836      66.725185       0.778659       0.351393      -1.145296       0.040016      -0.023519      -0.015187       0.048837      -0.028215      -0.066255      -0.002525      -0.117846       0.004671      -0.105941       0.037211       0.068730              8.659115       6.095538      -1.486840      -1.044813      11.927189       5.025714       7.954616           0.000002

******************************************************
Auxiliary information for the entire system
The total spin magnetic moment of the unit cell is   0.000007
The total net atomic charge of the unit cell is   0.000002
Accuracy of reproducing the electrostatic potential in the unit cell:
  The inner radius (bohr) =    5.0000
  The outer radius (bohr) =   12.0000
  Valid grid points have density less than (e/(bohr^3)) =    0.0001
  The number of valid grid points were=      1032562
  The rms potential error without charges in kcal/mol is=     13.74170
  The rms potential error with partial charges in kcal/mol is=      1.13077
  The RRMSE value at monopole order=      0.08229
  The rms potential error with partial charges and cloud penetration in kcal/mol is=      1.12632
  The RRMSE value at monopole order with cloud penetration is=      0.08196
  The rms potential error with partial charges and atomic dipoles in kcal/mol is=      0.33857
  The RRMSE value at dipole order=      0.02464
  The rms potential error with partial charges, atomic dipoles and cloud penetration in kcal/mol is=      0.33300
  The RRMSE value at dipole order with cloud penetration=      0.02423

******************************************************
The electron densities and ab initio electrostatic potential were computed in VASP using the PBE functional and
projector augmented wave method. See the main text of the journal article for a description of computational details.
The atomic charges, dipoles, and quadrupoles were computed with the DDEC6 method as described in
(a) T. A. Manz and N. Gabaldon Limas, RSC Adv. 6 (2016) 47771-47801 DOI: 10.1039/c6ra04656h
(b) N. Gabaldon Limas and T. A. Manz, RSC Adv. 8 (2018) 2678-2707 DOI: 10.1039/c7ra11829e.
For each atom in the material, the electron cloud parameters were fit to the spherically averaged atom-in-material
electron density using radial positions for which this density was between 10^-4 and 10^-2 electrons per cubic bohr.
The polarizabilities, dispersion coefficients, and quantum Drude oscillator (QDO) parameters were fit using the MCLF method.
The magnetic structure of the system was optimized in VASP from the default ferromagnetic initial guess using spin polarization.
The atomic spin moments (ASMs) were computed on this optimized magnetic structure using the DDEC6 partition as inputs
to the method of T. A. Manz and D. S. Sholl, J. Chem. Theory Comput. 7 (2011) 4146-4164 DOI: 10.1021/ct200539n.
The RMSE and RRMSE were computed using a uniform grid with Ewald summation.
