# Supplementary material for: A collection of forcefield precursors for metal–organic frameworks
Source: RSC Adv. 2019 Nov 13;9(63):36492–507. doi: 10.1039/c9ra07327b (PMC9075174; doi:10.1039/c9ra07327b)
Supplement: RA-009-C9RA07327B-s4284 [file RA-009-C9RA07327B-s4284.xyz]

  118
jmolscript: load "" {1 1 1} spacegroup "x,y,z" unitcell [{     10.071400     0.000000     0.000000 }, {     -5.035772     9.999907     0.000000 }, {      0.000000    -3.677886    18.581510 }]
Cd     0.514590     4.519822    18.100621     1.003270
Cd     5.550335    -0.036744     9.771644     1.003260
Cd     4.521038     1.802199     0.480889     1.003270
Cd    -0.514707     6.358765     8.809866     1.003260
Cd     2.517814     4.999954     0.000000     1.135150
Cd    -2.517886     3.161011     9.290755     1.134747
H      1.630535     0.372935    15.677220     0.093176
H      1.266971    -1.245645    14.073636     0.115421
H      7.718712    -1.103904    11.912606     0.122474
H     -1.370743     1.172033    12.256364     0.113157
H      1.603363    -1.831440    11.708209     0.132960
H     -1.034372     2.731580    13.915693     0.111183
H      4.085911     5.923196     9.602924     0.130898
H      6.666213     4.110143    12.195045     0.093468
H     -3.768779     5.728723    13.798629     0.115687
H      2.682958     5.586982    15.959659     0.122698
H      3.664936     3.311045    15.615901     0.110830
H     -3.432402     6.314518    16.164056     0.131835
H      4.001335     1.751498    13.956572     0.110548
H     -0.949749    -1.440118    18.269341     0.130599
H      3.405093     5.949086     2.904290     0.093176
H      3.768657     7.567666     4.507874     0.115421
H     -2.683084     7.425925     6.668904     0.122474
H      6.406371     5.149988     6.325146     0.113157
H      3.432265     8.153461     6.873301     0.132960
H      6.070000     3.590441     4.665817     0.111184
H      0.949717     0.398825     8.978586     0.130898
H     -1.630585     2.211878     6.386465     0.093468
H      8.804407     0.593298     4.782881     0.115687
H      2.352670     0.735039     2.621851     0.122698
H      1.370692     3.010976     2.965609     0.110830
H      8.468030     0.007503     2.417454     0.131835
H      1.034293     4.570523     4.624938     0.110548
H      5.985377     7.762139     0.312169     0.130599
C      1.006108     0.528075    15.004569    -0.098364
C     -3.393113     6.167474     9.965264     0.608952
C      0.796631    -0.443561    14.032756    -0.137422
C      8.433785    -1.595697    11.578139    -0.161447
C      3.165373     7.365702    10.671361    -0.009899
C     -0.782573     0.991745    12.955029    -0.147193
C     -0.097709    -0.231645    13.012631     0.093606
C      0.730175    -2.030155    11.459217    -0.154195
C     -4.550324     6.936141    10.558014    -0.014183
C     -0.327328    -1.294614    11.986932     0.081128
C     -0.569068     1.926967    13.949140    -0.089114
C      0.309158     1.710638    14.991562    -0.030591
C      0.492449     2.719309    16.069290     0.617470
C      4.238990     6.629702    10.186384    -0.121023
C      1.769479     7.086963    10.190100     0.592896
C      6.041786     3.955003    12.867696    -0.098540
C      1.642632    -1.684396    17.907001     0.605670
C      5.832293     4.926639    13.839509    -0.137728
C      3.398023     6.078775    16.294126    -0.160492
C      8.201137    -2.882624    17.200904    -0.009667
C      4.253106     3.491333    14.917236    -0.145971
C      4.937952     4.714723    14.859634     0.095260
C     -4.305594     6.513233    16.413048    -0.152772
C      0.485434    -2.453063    17.314251    -0.011909
C      4.708315     5.777692    15.885333     0.078549
C      4.466628     2.556111    13.923125    -0.088530
C      5.344854     2.772440    12.880703    -0.031857
C      5.528162     1.763769    11.802975     0.619172
C      9.274743    -2.146624    17.685881    -0.121598
C      6.805239    -2.603885    17.682165     0.595187
C      4.029520     5.793946     3.576941    -0.098364
C      8.428741     0.154547     8.616246     0.608952
C      4.238997     6.765582     4.548754    -0.137422
C     -3.398157     7.917718     7.003371    -0.161447
C      1.870255    -1.043681     7.910149    -0.009899
C      5.818201     5.330276     5.626481    -0.147193
C      5.133337     6.553666     5.568879     0.093606
C      4.305453     8.352176     7.122293    -0.154195
C     -0.485448    -0.614120     8.023496    -0.014183
C      5.362956     7.616635     6.594578     0.081128
C      5.604696     4.395054     4.632370    -0.089114
C      4.726470     4.611383     3.589948    -0.030591
C      4.543179     3.602712     2.512220     0.617470
C      0.796638    -0.307681     8.395126    -0.121023
C      3.266149    -0.764942     8.391410     0.592896
C     -1.006158     2.367018     5.713814    -0.098540
C      3.392996     8.006417     0.674509     0.605670
C     -0.796665     1.395382     4.742001    -0.137728
C      1.637605     0.243246     2.287384    -0.160492
C     -3.165509     9.204645     1.380606    -0.009667
C      0.782522     2.830688     3.664274    -0.145971
C      0.097676     1.607298     3.721876     0.095261
C      9.341222    -0.191212     2.168462    -0.152772
C      4.550194     8.775084     1.267259    -0.011909
C      0.327313     0.544329     2.696177     0.078549
C      0.569000     3.765910     4.658385    -0.088530
C     -0.309226     3.549581     5.700807    -0.031856
C     -0.492534     4.558252     6.778535     0.619172
C     -4.239115     8.468645     0.895629    -0.121598
C     -1.769611     8.925906     0.899345     0.595187
O      1.110833     2.452452    17.104280    -0.645005
O     -0.007100     3.853619    15.926212    -0.521802
O      1.606331     6.088985     9.452414    -0.532277
O      0.829812     7.839282    10.532000    -0.580827
O      6.417446     5.069937     9.437549    -0.582383
O     -2.261092     6.701976    10.063746    -0.558561
O      6.146545     2.030626    10.767985    -0.644196
O      5.028628     0.629459    11.946053    -0.522855
O      6.642074    -1.605907    18.419851    -0.532635
O      5.865583    -3.356204    17.340265    -0.582153
O      1.381774    -0.586859    18.434716    -0.581706
O      2.774661    -2.218898    17.808519    -0.557407
O      3.924795     3.869569     1.477230    -0.645005
O      5.042728     2.468402     2.655298    -0.521802
O      3.429297     0.233036     9.129096    -0.532277
O      4.205816    -1.517261     8.049510    -0.580827
O     -1.381818     1.252084     9.143961    -0.582383
O      7.296720    -0.379955     8.517764    -0.558561
O     -1.110917     4.291395     7.813525    -0.644196
O      0.007000     5.692562     6.635457    -0.522855
O     -1.606446     7.927928     0.161659    -0.532635
O     -0.829955     9.678225     1.241245    -0.582153
O      3.653854     6.908880     0.146794    -0.581706
O      2.260967     8.540919     0.772991    -0.557407

The following XYZ coordinates are in angstroms. Other properties are in atomic units.
The sperically averaged electron density of each atom fit to a function of the form exp(a - br)
eigen_1, eigen_2 and eigen_3 are the three eigenvalues of traceless quadrupole moment tensor
  atom number  atomic symbol              X              Y              Z     net charge C6 coefficient C8 coefficient C10 coefficient fluctuating dipole atomic polarizability isotropic forcefield polarizability              a              b squared Pearson coefficient          <r^3>          <r^4>         wp_QDO          m_QDO          q_QDO       dipole_x       dipole_y       dipole_z         dipole            Qxy            Qxz            Qyz     Q(x^2-y^2)  Q(3z^2 - R^2)        eigen_1        eigen_2        eigen_3 static polarizability      alpha(xx)      alpha(xy)      alpha(xz)      alpha(yy)      alpha(yz)      alpha(zz) atomic spin moment
            1             Cd       0.514590       4.519822      18.100621       1.003270     153.022940 0.39380506E+04  0.14607144E+06                                21.769511                           19.440936       0.755464       1.966845                    0.998917      75.616658     200.252096       0.458815       0.359902      -1.213636      -0.021870       0.059923      -0.025279       0.068616       0.015205       0.018498       0.003162      -0.019366       0.013808      -0.027725       0.003069       0.024656             24.446096      30.563450      -2.200777      -2.429624      23.813556       5.341087      18.961283          -0.000001
            2             Cd       5.550335      -0.036744       9.771644       1.003260     153.102911 0.39403774E+04  0.14618014E+06                                21.777965                           19.447452       0.755452       1.966763                    0.998928      75.625741     200.295098       0.458708       0.359931      -1.213605      -0.023351      -0.060276       0.025383       0.069447      -0.014315      -0.017898       0.003223      -0.018412       0.012880      -0.026441       0.002738       0.023703             24.456990      30.586447       2.200230       2.426757      23.817746       5.340141      18.966777          -0.000001
            3             Cd       4.521038       1.802199       0.480889       1.003270     153.022944 0.39380507E+04  0.14607145E+06                                21.769511                           19.440936       0.755464       1.966845                    0.998917      75.616658     200.252099       0.458815       0.359902      -1.213636       0.021870      -0.059923       0.025279       0.068616       0.015205       0.018498       0.003162      -0.019366       0.013808      -0.027725       0.003069       0.024656             24.446097      30.563451      -2.200777      -2.429624      23.813557       5.341087      18.961284          -0.000001
            4             Cd      -0.514707       6.358765       8.809866       1.003260     153.102886 0.39403767E+04  0.14618011E+06                                21.777962                           19.447450       0.755453       1.966763                    0.998928      75.625737     200.295079       0.458708       0.359931      -1.213605       0.023351       0.060277      -0.025383       0.069447      -0.014315      -0.017898       0.003223      -0.018412       0.012880      -0.026441       0.002737       0.023703             24.456986      30.586442       2.200231       2.426756      23.817743       5.340140      18.966774          -0.000001
            5             Cd       2.517814       4.999954       0.000000       1.135150     156.667098 0.31212952E+04  0.10922415E+06                                21.943933                           17.302813       0.844711       2.019253                    0.999715      71.299642     183.311239       0.486623       0.359691      -1.213992       0.000000      -0.000000       0.000000       0.000000      -0.018163      -0.149638       0.011038       0.286106       0.039762      -0.150857      -0.086962       0.237819             26.374714      19.588933       3.109090       8.089731      36.177348      -4.424190      23.357861           0.000006
            6             Cd      -2.517886       3.161011       9.290755       1.134747     156.716874 0.31231706E+04  0.10930664E+06                                21.948514                           17.308317       0.843461       2.018716                    0.999731      71.316765     183.371931       0.486530       0.359704      -1.213976      -0.000000      -0.000000       0.000000       0.000000       0.018532       0.150473       0.010508       0.287319       0.039616      -0.151461      -0.087547       0.239008             26.378411      19.591662      -3.109385      -8.090116      36.182980      -4.420577      23.360591           0.000006
            7              H       1.630535       0.372935      15.677220       0.093176       1.192536 0.88409639E+01  0.89115709E+02                                 1.857480                            1.736520      -1.140371       2.320665                    0.996074       3.751074      10.689991       0.475073       1.279060      -0.708020       0.024398      -0.010574       0.021585       0.034249      -0.010414       0.008192       0.001063       0.000635      -0.021222      -0.013943      -0.001306       0.015249              1.915625       1.866204      -0.046165       0.535981       1.666778      -0.104493       2.213893           0.000001
            8              H       1.266971      -1.245645      14.073636       0.115421       1.082970 0.79840662E+01  0.77824647E+02                                 1.701068                            1.621865      -0.941188       2.432840                    0.998525       3.370220       9.200050       0.508600       1.235482      -0.719950       0.021061      -0.029760       0.003817       0.036658      -0.011222       0.010903       0.004279      -0.003167      -0.013235      -0.018250       0.003607       0.014643              1.721882       1.489034      -0.299121       0.064841       2.125425      -0.009919       1.551186           0.000002
            9              H       7.718712      -1.103904      11.912606       0.122474       1.145314 0.88186742E+01  0.89064606E+02                                 1.830947                            1.755488      -1.271244       2.282095                    0.994884       3.667072      10.549391       0.462786       1.310461      -0.701926      -0.029648       0.016060       0.018740       0.038576      -0.002730      -0.008799       0.005331       0.002282      -0.000092      -0.008935      -0.002930       0.011865              1.849317       2.104184      -0.327985      -0.128289       1.807422       0.243384       1.636346           0.000000
           10              H      -1.370743       1.172033      12.256364       0.113157       1.009976 0.72031796E+01  0.69642417E+02                                 1.722939                            1.613700      -1.160616       2.328224                    0.995118       3.681641      10.600585       0.467309       1.355666      -0.691181      -0.022512       0.007537      -0.025423       0.034783      -0.006708       0.009653       0.003219      -0.007286      -0.000172      -0.014534       0.005425       0.009109              1.770617       1.776319      -0.157684       0.512759       1.518256      -0.043419       2.017277           0.000001
           11              H       1.603363      -1.831440      11.708209       0.132960       1.011241 0.75979795E+01  0.73720500E+02                                 1.676809                            1.624804      -1.031128       2.405264                    0.998144       3.370325       9.415393       0.484486       1.302972      -0.704935       0.038403       0.009834       0.007523       0.040350       0.004121       0.006972       0.003530       0.015581      -0.026704      -0.011649      -0.003994       0.015643              1.683431       2.023852       0.109455       0.113590       1.462149       0.128675       1.564292           0.000001
           12              H      -1.034372       2.731580      13.915693       0.111183       1.136710 0.83411752E+01  0.82253507E+02                                 1.752125                            1.652416      -1.081143       2.364914                    0.996937       3.499202       9.628168       0.505983       1.227560      -0.720638      -0.018943       0.032919      -0.001625       0.038015      -0.009769       0.006198      -0.002552      -0.009289       0.000442      -0.012246      -0.000912       0.013158              1.784173       1.717657      -0.458435       0.107513       2.141873       0.051198       1.492987           0.000000
           13              H       4.085911       5.923196       9.602924       0.130898       1.089245 0.83962128E+01  0.83483362E+02                                 1.755121                            1.702448      -1.162760       2.340531                    0.996553       3.487367       9.845979       0.475876       1.294481      -0.706446      -0.006785      -0.032372      -0.023902       0.040808       0.002207       0.000802       0.011261      -0.014026       0.004360      -0.008574      -0.007024       0.015599              1.759336       1.643221       0.042679       0.075163       1.890141       0.360431       1.744648           0.000001
           14              H       6.666213       4.110143      12.195045       0.093468       1.193948 0.88553100E+01  0.89318315E+02                                 1.860898                            1.739434      -1.148406       2.317359                    0.996008       3.754419      10.711541       0.473943       1.281278      -0.707541       0.023686       0.010597      -0.021558       0.033735       0.010465      -0.008293       0.001017       0.000900      -0.020966      -0.013975      -0.001360       0.015335              1.919292       1.869730       0.046342      -0.537722       1.669572      -0.104828       2.218574           0.000001
           15              H      -3.768779       5.728723      13.798629       0.115687       1.082907 0.79844083E+01  0.77837668E+02                                 1.701903                            1.622624      -0.944844       2.431416                    0.998486       3.370079       9.203656       0.508083       1.236586      -0.719707       0.020738       0.029508      -0.003011       0.036192       0.011341      -0.011049       0.003824      -0.002672      -0.012904      -0.018116       0.003154       0.014962              1.722736       1.489709       0.299354      -0.064914       2.126594      -0.009949       1.551905           0.000002
           16              H       2.682958       5.586982      15.959659       0.122698       1.145495 0.88214415E+01  0.89112348E+02                                 1.832170                            1.756567      -1.264967       2.284884                    0.994927       3.668909      10.560804       0.462260       1.311660      -0.701664      -0.029509      -0.016220      -0.018824       0.038577       0.002848       0.008907       0.005516       0.002439       0.000362      -0.009003      -0.003152       0.012156              1.850578       2.105802       0.328437       0.128497       1.808641       0.243690       1.637292          -0.000000
           17              H       3.664936       3.311045      15.615901       0.110830       1.011725 0.72205519E+01  0.69881063E+02                                 1.728288                            1.618275      -1.164517       2.326606                    0.995062       3.690881      10.646811       0.465320       1.360083      -0.690336      -0.023081      -0.007503       0.026444       0.035893       0.006469      -0.009407       0.003410      -0.007634      -0.000944      -0.014347       0.005682       0.008665              1.776334       1.782109       0.158552      -0.515519       1.522593      -0.043738       2.024299           0.000001
           18              H      -3.432402       6.314518      16.164056       0.131835       1.013176 0.76135904E+01  0.73886876E+02                                 1.676558                            1.624551      -1.024963       2.407133                    0.998203       3.372854       9.413831       0.485534       1.299896      -0.705571       0.039048      -0.010217      -0.007275       0.041013      -0.003967      -0.007202       0.003484       0.015035      -0.026980      -0.011812      -0.003700       0.015512              1.683169       2.023640      -0.109474      -0.113612       1.461878       0.128630       1.563990           0.000001
           19              H       4.001335       1.751498      13.956572       0.110548       1.136833 0.83392569E+01  0.82194006E+02                                 1.748646                            1.649409      -1.060142       2.372804                    0.997145       3.498630       9.610517       0.507964       1.223378      -0.721568      -0.019534      -0.032836       0.001493       0.038236       0.009969      -0.006083      -0.002477      -0.009715      -0.000068      -0.012402      -0.000924       0.013326              1.780512       1.714179       0.456851      -0.107138       2.137034       0.051072       1.490323           0.000000
           20              H      -0.949749      -1.440118      18.269341       0.130599       1.089257 0.83964353E+01  0.83488710E+02                                 1.755407                            1.702677      -1.162144       2.340775                    0.996545       3.488059       9.849113       0.475743       1.294794      -0.706381      -0.006812       0.032530       0.023826       0.040894      -0.002170      -0.000987       0.011329      -0.013993       0.004574      -0.008457      -0.007221       0.015678              1.759634       1.643383      -0.042704      -0.075178       1.890558       0.360654       1.744962           0.000001
           21              H       3.405093       5.949086       2.904290       0.093176       1.192536 0.88409639E+01  0.89115709E+02                                 1.857480                            1.736520      -1.140371       2.320666                    0.996074       3.751074      10.689991       0.475073       1.279060      -0.708020      -0.024398       0.010574      -0.021585       0.034249      -0.010414       0.008192       0.001063       0.000635      -0.021222      -0.013943      -0.001306       0.015249              1.915625       1.866204      -0.046165       0.535982       1.666778      -0.104493       2.213893           0.000001
           22              H       3.768657       7.567666       4.507874       0.115421       1.082970 0.79840662E+01  0.77824646E+02                                 1.701068                            1.621865      -0.941188       2.432840                    0.998525       3.370220       9.200050       0.508600       1.235482      -0.719950      -0.021061       0.029760      -0.003816       0.036658      -0.011222       0.010903       0.004279      -0.003167      -0.013235      -0.018250       0.003607       0.014643              1.721882       1.489034      -0.299121       0.064841       2.125425      -0.009919       1.551186           0.000002
           23              H      -2.683084       7.425925       6.668904       0.122474       1.145314 0.88186735E+01  0.89064594E+02                                 1.830946                            1.755488      -1.271244       2.282095                    0.994884       3.667072      10.549389       0.462786       1.310460      -0.701926       0.029648      -0.016060      -0.018740       0.038576      -0.002730      -0.008799       0.005331       0.002282      -0.000092      -0.008935      -0.002930       0.011865              1.849317       2.104184      -0.327985      -0.128289       1.807421       0.243384       1.636346           0.000000
           24              H       6.406371       5.149988       6.325146       0.113157       1.009976 0.72031796E+01  0.69642417E+02                                 1.722939                            1.613700      -1.160616       2.328224                    0.995118       3.681641      10.600585       0.467309       1.355666      -0.691181       0.022512      -0.007537       0.025423       0.034783      -0.006708       0.009653       0.003219      -0.007286      -0.000172      -0.014534       0.005425       0.009109              1.770617       1.776319      -0.157684       0.512759       1.518256      -0.043419       2.017277           0.000001
           25              H       3.432265       8.153461       6.873301       0.132960       1.011241 0.75979788E+01  0.73720487E+02                                 1.676809                            1.624803      -1.031128       2.405264                    0.998144       3.370325       9.415391       0.484486       1.302971      -0.704935      -0.038403      -0.009834      -0.007523       0.040350       0.004121       0.006972       0.003530       0.015581      -0.026704      -0.011649      -0.003994       0.015643              1.683430       2.023851       0.109455       0.113590       1.462148       0.128675       1.564291           0.000001
           26              H       6.070000       3.590441       4.665817       0.111184       1.136710 0.83411701E+01  0.82253446E+02                                 1.752124                            1.652415      -1.081142       2.364915                    0.996937       3.499201       9.628165       0.505983       1.227560      -0.720638       0.018943      -0.032919       0.001625       0.038015      -0.009769       0.006198      -0.002552      -0.009289       0.000442      -0.012246      -0.000912       0.013158              1.784172       1.717656      -0.458435       0.107513       2.141872       0.051198       1.492987           0.000000
           27              H       0.949717       0.398825       8.978586       0.130898       1.089245 0.83962114E+01  0.83483345E+02                                 1.755121                            1.702448      -1.162760       2.340531                    0.996553       3.487367       9.845979       0.475876       1.294481      -0.706446       0.006785       0.032372       0.023902       0.040808       0.002207       0.000802       0.011261      -0.014026       0.004360      -0.008574      -0.007024       0.015599              1.759336       1.643220       0.042679       0.075163       1.890140       0.360431       1.744648           0.000001
           28              H      -1.630585       2.211878       6.386465       0.093468       1.193948 0.88553100E+01  0.89318315E+02                                 1.860898                            1.739434      -1.148407       2.317359                    0.996008       3.754419      10.711541       0.473943       1.281278      -0.707541      -0.023686      -0.010597       0.021558       0.033735       0.010465      -0.008293       0.001017       0.000900      -0.020966      -0.013975      -0.001360       0.015335              1.919292       1.869730       0.046342      -0.537722       1.669572      -0.104828       2.218574           0.000001
           29              H       8.804407       0.593298       4.782881       0.115687       1.082907 0.79844083E+01  0.77837668E+02                                 1.701903                            1.622624      -0.944844       2.431416                    0.998486       3.370079       9.203656       0.508083       1.236586      -0.719707      -0.020738      -0.029508       0.003011       0.036192       0.011341      -0.011049       0.003824      -0.002672      -0.012904      -0.018116       0.003154       0.014962              1.722736       1.489709       0.299354      -0.064914       2.126594      -0.009949       1.551905           0.000002
           30              H       2.352670       0.735039       2.621851       0.122698       1.145494 0.88214371E+01  0.89112294E+02                                 1.832169                            1.756567      -1.264967       2.284884                    0.994927       3.668908      10.560801       0.462260       1.311660      -0.701664       0.029509       0.016220       0.018824       0.038577       0.002848       0.008907       0.005516       0.002440       0.000362      -0.009003      -0.003152       0.012156              1.850578       2.105801       0.328437       0.128497       1.808641       0.243690       1.637291           0.000000
           31              H       1.370692       3.010976       2.965609       0.110830       1.011725 0.72205515E+01  0.69881056E+02                                 1.728288                            1.618274      -1.164517       2.326606                    0.995062       3.690881      10.646810       0.465320       1.360082      -0.690336       0.023081       0.007503      -0.026444       0.035893       0.006469      -0.009407       0.003410      -0.007634      -0.000944      -0.014347       0.005682       0.008665              1.776334       1.782109       0.158552      -0.515519       1.522593      -0.043738       2.024299           0.000001
           32              H       8.468030       0.007503       2.417454       0.131835       1.013176 0.76135894E+01  0.73886862E+02                                 1.676558                            1.624551      -1.024963       2.407134                    0.998203       3.372854       9.413830       0.485534       1.299895      -0.705571      -0.039048       0.010217       0.007275       0.041013      -0.003967      -0.007202       0.003484       0.015035      -0.026980      -0.011812      -0.003700       0.015512              1.683169       2.023639      -0.109474      -0.113612       1.461878       0.128630       1.563989           0.000000
           33              H       1.034293       4.570523       4.624938       0.110548       1.136833 0.83392569E+01  0.82194006E+02                                 1.748646                            1.649409      -1.060142       2.372804                    0.997145       3.498630       9.610517       0.507964       1.223378      -0.721568       0.019534       0.032836      -0.001493       0.038236       0.009969      -0.006083      -0.002477      -0.009715      -0.000067      -0.012402      -0.000924       0.013326              1.780512       1.714179       0.456851      -0.107138       2.137034       0.051072       1.490323           0.000000
           34              H       5.985377       7.762139       0.312169       0.130599       1.089257 0.83964351E+01  0.83488710E+02                                 1.755408                            1.702677      -1.162145       2.340775                    0.996545       3.488059       9.849114       0.475743       1.294795      -0.706381       0.006812      -0.032530      -0.023826       0.040894      -0.002170      -0.000987       0.011329      -0.013993       0.004574      -0.008457      -0.007221       0.015678              1.759635       1.643383      -0.042704      -0.075178       1.890558       0.360654       1.744962           0.000001
           35              C       1.006108       0.528075      15.004569      -0.098364      32.945884 0.43196935E+03  0.10180213E+05                                 9.030881                            7.010616       0.049731       1.988781                    0.999751      29.446466      85.878760       0.609132       0.426669      -1.053501      -0.018987      -0.013501      -0.024084       0.033508      -0.004726       0.004269      -0.018801       0.042530       0.008524      -0.032738       0.009407       0.023331             10.244418       7.046013      -0.535453       2.837991      12.327978       3.588123      11.359264           0.000000
           36              C      -3.393113       6.167474       9.965264       0.608952      22.839550 0.25734391E+03  0.53852175E+04                                 7.504634                            5.752271      -0.170705       1.995506                    0.999350      22.765156      64.775037       0.607045       0.482165      -1.010970       0.037390      -0.030272      -0.030272       0.056840       0.019696       0.046151      -0.044976      -0.022305       0.239930      -0.086596      -0.018654       0.105250              8.685578      10.795214      -1.080170      -2.081594       9.391756       1.972432       5.869765           0.000003
           37              C       0.796631      -0.443561      14.032756      -0.137422      32.958378 0.42253942E+03  0.98699966E+04                                 8.945606                            6.861304       0.170037       2.031490                    0.999714      29.113255      83.609316       0.627594       0.417809      -1.062603       0.001419       0.024590       0.017231       0.030059      -0.020281      -0.010736      -0.003074       0.004183      -0.049235      -0.024411      -0.004984       0.029395             10.297772       6.995717       0.060026       3.681955      10.911382       3.714984      12.986218           0.000001
           38              C       8.433785      -1.595697      11.578139      -0.161447      33.255077 0.47398462E+03  0.11453308E+05                                 9.158321                            7.396819      -0.103975       1.933491                    0.998976      30.746790      91.337212       0.585575       0.432870      -1.047812       0.001064      -0.018665       0.000599       0.018705      -0.010044      -0.037383      -0.029422      -0.023432       0.049298      -0.054177       0.004673       0.049504             10.216306      11.975230       1.111720       2.806902       9.135771       4.020198       9.537916           0.000001
           39              C       3.165373       7.365702      10.671361      -0.009899      35.960519 0.44075724E+03  0.10337991E+05                                 9.476677                            6.996940      -0.075254       1.984229                    0.999091      27.224960      76.716908       0.626933       0.416532      -1.070285       0.041323       0.003755       0.015477       0.044286       0.000485      -0.011923       0.001493      -0.025539       0.021917      -0.021412       0.008747       0.012666             11.410524      17.207345       0.078015       2.548058       8.662954       3.082062       8.361273          -0.000001
           40              C      -0.782573       0.991745      12.955029      -0.147193      34.193522 0.44409244E+03  0.10510200E+05                                 9.186993                            7.054865       0.166084       2.027308                    0.999553      29.576735      85.682700       0.615791       0.420277      -1.060340       0.008368       0.005424       0.018422       0.020948       0.002815       0.014482      -0.008016       0.023403       0.016935      -0.019738      -0.002401       0.022139             10.461362       7.317772      -1.387874       2.836979      12.389844       3.959050      11.676470          -0.000000
           41              C      -0.097709      -0.231645      13.012631       0.093606      35.347071 0.40131994E+03  0.91922557E+04                                 9.421598                            6.702509      -0.058171       1.998314                    0.999174      25.975783      72.263874       0.637029       0.419774      -1.068528      -0.003622       0.003509       0.001087       0.005159       0.011128      -0.013525       0.017487       0.021135      -0.007019      -0.030705       0.010747       0.019959             11.617770       7.309352      -0.384293       3.540265      13.409675       5.779219      14.134283          -0.000001
           42              C       0.730175      -2.030155      11.459217      -0.154195      33.174041 0.46463525E+03  0.11151625E+05                                 9.099708                            7.298368      -0.024770       1.962512                    0.999316      30.207399      88.910026       0.593621       0.429903      -1.051496      -0.006111      -0.005293      -0.021998       0.023437       0.023135       0.010298      -0.032094       0.019781      -0.009184      -0.047785       0.015917       0.031867             10.224412       9.851237      -1.858803      -1.268252      10.639713       5.097534      10.182288           0.000003
           43              C      -4.550324       6.936141      10.558014      -0.014183      35.958530 0.45480679E+03  0.10771520E+05                                 9.522148                            7.141309      -0.138716       1.965124                    0.998725      27.493409      78.323762       0.615030       0.420494      -1.065774      -0.031857       0.029032       0.016301       0.046081       0.015438       0.006032       0.003751      -0.011135      -0.027350      -0.013977      -0.008361       0.022338             11.366989      14.657576      -3.074077      -1.634368      10.359673       4.100609       9.083716          -0.000001
           44              C      -0.327328      -1.294614      11.986932       0.081128      36.225317 0.41841914E+03  0.96964647E+04                                 9.597846                            6.865707      -0.005064       2.014305                    0.999321      26.342072      74.012096       0.625625       0.422465      -1.065496      -0.002441      -0.000760      -0.004442       0.005125      -0.000681       0.007215      -0.000069      -0.014140      -0.003852      -0.011530       0.003753       0.007776             11.820201      10.600675       0.153702       1.454327      12.014548       7.169098      12.845379          -0.000000
           45              C      -0.569068       1.926967      13.949140      -0.089114      33.001420 0.41484847E+03  0.96677913E+04                                 9.004255                            6.847634      -0.034972       1.962925                    0.999593      29.119411      84.149120       0.620077       0.423860      -1.056397       0.012532      -0.029429       0.000837       0.031997      -0.012898      -0.016121      -0.015884      -0.008002      -0.041495      -0.033015       0.011972       0.021043             10.280464       7.877950      -0.726779       3.860873      10.485361       3.634062      12.478082          -0.000001
           46              C       0.309158       1.710638      14.991562      -0.030591      36.009736 0.41994505E+03  0.97070535E+04                                 9.397182                            6.771071       0.115974       2.048708                    0.999382      26.775701      74.290527       0.647228       0.409405      -1.077614      -0.016698      -0.027540      -0.030846       0.044595      -0.001989      -0.003382      -0.005598      -0.007349       0.015109      -0.008572      -0.000628       0.009200             11.349743       7.652524      -0.346784       3.778184      12.690118       5.167698      13.706588          -0.000002
           47              C       0.492449       2.719309      16.069290       0.617470      22.950205 0.23880444E+03  0.48931416E+04                                 7.503529                            5.512289      -0.060485       2.044251                    0.999496      21.938673      61.294813       0.626481       0.477148      -1.016015       0.008681       0.026289       0.062660       0.068503       0.037148      -0.054296      -0.040822       0.119830      -0.090038      -0.079337      -0.034756       0.114093              8.867088       5.643766      -0.401776       2.362201      10.223105       3.391361      10.734394           0.000000
           48              C       4.238990       6.629702      10.186384      -0.121023      31.865653 0.44858820E+03  0.10722008E+05                                 8.977101                            7.267302      -0.261547       1.891088                    0.999013      30.262079      90.246450       0.580427       0.441499      -1.039680      -0.003230       0.013008       0.011859       0.017896       0.014916      -0.003144      -0.015345      -0.073301       0.062913      -0.050055       0.008848       0.041207              9.979287      15.046648      -1.878195       0.098314       8.011856       1.985056       6.879358           0.000002
           49              C       1.769479       7.086963      10.190100       0.592896      23.221437 0.25699923E+03  0.53500280E+04                                 7.511866                            5.681916      -0.066311       2.031569                    0.999574      22.411716      62.597351       0.624587       0.471074      -1.021844      -0.056697      -0.018303      -0.010199       0.060445       0.003860      -0.044953      -0.065383      -0.054586       0.214057      -0.081440      -0.036088       0.117528              8.827839      13.300471       0.533819       2.378336       7.349046       1.901732       5.834001           0.000002
           50              C       6.041786       3.955003      12.867696      -0.098540      32.933511 0.43177827E+03  0.10174228E+05                                 9.026273                            7.006939       0.055912       1.990618                    0.999754      29.442193      85.850234       0.609591       0.426410      -1.053698      -0.018722       0.012761       0.023813       0.032869       0.004467      -0.004891      -0.018242       0.043934       0.006052      -0.032644       0.008383       0.024261             10.238868       7.044094       0.535663      -2.838434      12.318355       3.583673      11.354156           0.000000
           51              C       1.642632      -1.684396      17.907001       0.605670      22.891794 0.25807022E+03  0.54039789E+04                                 7.513683                            5.758915      -0.174184       1.994093                    0.999311      22.799157      64.883612       0.606954       0.481920      -1.011145       0.037231       0.030379       0.031514       0.057465      -0.020250      -0.046242      -0.045552      -0.022583       0.240118      -0.087383      -0.018185       0.105568              8.696175      10.808321       1.082443       2.084925       9.403516       1.975315       5.876687           0.000003
           52              C       5.832293       4.926639      13.839509      -0.137728      32.954483 0.42248167E+03  0.98680091E+04                                 8.943798                            6.859782       0.172558       2.032201                    0.999701      29.110111      83.589239       0.627828       0.417680      -1.062717       0.001972      -0.024384      -0.018839       0.030877       0.019022       0.011155      -0.003078       0.003494      -0.050314      -0.024473      -0.003905       0.028378             10.295756       6.995119      -0.060058      -3.682373      10.908006       3.713292      12.984144           0.000001
           53              C       3.398023       6.078775      16.294126      -0.160492      33.223443 0.47343312E+03  0.11436750E+05                                 9.152575                            7.392348      -0.099182       1.934865                    0.998962      30.729509      91.275515       0.585767       0.432850      -1.047815       0.003087       0.018338      -0.001192       0.018634       0.008986       0.036659      -0.030686      -0.021526       0.046099      -0.053200       0.003437       0.049763             10.209383      11.967629      -1.110006      -2.803902       9.129940       4.016925       9.530580           0.000001
           54              C       8.201137      -2.882624      17.200904      -0.009667      35.955063 0.44071084E+03  0.10336657E+05                                 9.476499                            6.997184      -0.079826       1.982932                    0.999083      27.221164      76.705932       0.626838       0.416605      -1.070235       0.042007      -0.003881      -0.015249       0.044858      -0.001248       0.012511       0.001934      -0.025363       0.022046      -0.021856       0.008717       0.013139             11.409729      17.203992      -0.078007      -2.547654       8.663714       3.082766       8.361482          -0.000001
           55              C       4.253106       3.491333      14.917236      -0.145971      34.178113 0.44384941E+03  0.10503421E+05                                 9.184312                            7.052130       0.166976       2.027634                    0.999554      29.568984      85.667011       0.615992       0.420181      -1.060359       0.006006      -0.007199      -0.016976       0.019393      -0.001891      -0.015228      -0.008656       0.024952       0.018494      -0.020553      -0.003055       0.023608             10.458309       7.318136       1.387574      -2.840050      12.381526       3.954096      11.675266          -0.000000
           56              C       4.937952       4.714723      14.859634       0.095260      35.313220 0.40086995E+03  0.91797831E+04                                 9.417878                            6.700373      -0.059275       1.998031                    0.999180      25.961059      72.224915       0.636871       0.419977      -1.068351      -0.004533      -0.005009      -0.000623       0.006784      -0.010235       0.012375       0.017762       0.020766      -0.007880      -0.029919       0.011086       0.018833             11.612209       7.307740       0.385473      -3.539648      13.402363       5.772988      14.126526          -0.000001
           57              C      -4.305594       6.513233      16.413048      -0.152772      33.127054 0.46378976E+03  0.11126733E+05                                 9.094560                            7.294489      -0.031414       1.961313                    0.999293      30.178930      88.820076       0.593417       0.430229      -1.051253      -0.005693       0.004790       0.020988       0.022268      -0.022829      -0.010612      -0.032053       0.019952      -0.011893      -0.047796       0.016209       0.031588             10.218266       9.845565       1.857653       1.267345      10.633732       5.094009      10.175502           0.000003
           58              C       0.485434      -2.453063      17.314251      -0.011909      35.899590 0.45392757E+03  0.10744871E+05                                 9.511029                            7.133752      -0.134317       1.966828                    0.998744      27.460838      78.194870       0.615476       0.420417      -1.065884      -0.030907      -0.029788      -0.014469       0.045299      -0.014192      -0.007084       0.004774      -0.011768      -0.028592      -0.014234      -0.007889       0.022122             11.352873      14.635986       3.069519       1.631827      10.348731       4.096533       9.073901          -0.000001
           59              C       4.708315       5.777692      15.885333       0.078549      36.302980 0.41954594E+03  0.97288166E+04                                 9.608292                            6.872953      -0.002318       2.014297                    0.999338      26.381748      74.139895       0.625586       0.422220      -1.065683      -0.001357       0.000947       0.003626       0.003986       0.000992      -0.007388       0.000034      -0.014232      -0.003647      -0.011745       0.003909       0.007836             11.832900      10.611895      -0.154194      -1.456653      12.027480       7.177255      12.859326          -0.000001
           60              C       4.466628       2.556111      13.923125      -0.088530      32.981742 0.41451674E+03  0.96587612E+04                                 9.006071                            6.849245      -0.042938       1.960877                    0.999619      29.102420      84.112352       0.619373       0.424399      -1.055992       0.013041       0.029236       0.000243       0.032014       0.013416       0.015430      -0.015971      -0.010517      -0.041956      -0.032909       0.010520       0.022389             10.282646       7.879755       0.724221      -3.863922      10.483818       3.635462      12.484366          -0.000001
           61              C       5.344854       2.772440      12.880703      -0.031857      36.025580 0.42024887E+03  0.97152312E+04                                 9.397166                            6.771377       0.120100       2.050183                    0.999396      26.787757      74.313362       0.647561       0.409146      -1.077851      -0.018373       0.027657       0.032614       0.046542       0.002105       0.003865      -0.005660      -0.006213       0.015044      -0.008680      -0.000499       0.009179             11.349230       7.652815       0.347296      -3.778237      12.688987       5.166236      13.705886          -0.000002
           62              C       5.528162       1.763769      11.802975       0.619172      22.911784 0.23833758E+03  0.48815451E+04                                 7.499544                            5.509889      -0.067672       2.042437                    0.999506      21.911122      61.219776       0.626061       0.477666      -1.015665       0.007621      -0.026975      -0.061866       0.067920      -0.037076       0.054651      -0.039347       0.118212      -0.090903      -0.077537      -0.035949       0.113486              8.861978       5.640755       0.401886      -2.360704      10.217135       3.388518      10.728044          -0.000000
           63              C       9.274743      -2.146624      17.685881      -0.121598      31.856904 0.44845190E+03  0.10716801E+05                                 8.971207                            7.262910      -0.256972       1.892206                    0.999012      30.255822      90.188386       0.581059       0.441100      -1.040025      -0.003883      -0.011087      -0.012755       0.017341      -0.014188       0.001866      -0.014836      -0.072380       0.067786      -0.050182       0.009963       0.040219              9.972222      15.033540       1.876935      -0.097661       8.007673       1.984650       6.875451           0.000002
           64              C       6.805239      -2.603885      17.682165       0.595187      23.180308 0.25646567E+03  0.53366891E+04                                 7.507333                            5.679083      -0.071881       2.030022                    0.999576      22.384953      62.530256       0.624173       0.471583      -1.021465      -0.057443       0.017709       0.009556       0.060866      -0.004180       0.045077      -0.066031      -0.057375       0.206760      -0.081781      -0.035128       0.116909              8.821755      13.289001      -0.533097      -2.376058       7.345404       1.900944       5.830860           0.000002
           65              C       4.029520       5.793946       3.576941      -0.098364      32.945881 0.43196930E+03  0.10180211E+05                                 9.030881                            7.010616       0.049731       1.988781                    0.999751      29.446464      85.878755       0.609132       0.426669      -1.053501       0.018987       0.013501       0.024084       0.033508      -0.004726       0.004269      -0.018801       0.042530       0.008524      -0.032738       0.009407       0.023331             10.244418       7.046013      -0.535453       2.837991      12.327977       3.588123      11.359263           0.000000
           66              C       8.428741       0.154547       8.616246       0.608952      22.839552 0.25734394E+03  0.53852183E+04                                 7.504635                            5.752271      -0.170706       1.995506                    0.999350      22.765158      64.775044       0.607045       0.482165      -1.010970      -0.037390       0.030272       0.030272       0.056840       0.019696       0.046151      -0.044976      -0.022305       0.239930      -0.086596      -0.018654       0.105250              8.685579      10.795215      -1.080170      -2.081594       9.391756       1.972432       5.869765           0.000003
           67              C       4.238997       6.765582       4.548754      -0.137422      32.958376 0.42253939E+03  0.98699958E+04                                 8.945605                            6.861303       0.170037       2.031490                    0.999714      29.113254      83.609310       0.627594       0.417809      -1.062603      -0.001419      -0.024590      -0.017231       0.030059      -0.020281      -0.010736      -0.003074       0.004183      -0.049234      -0.024411      -0.004984       0.029395             10.297772       6.995716       0.060026       3.681955      10.911381       3.714984      12.986218           0.000001
           68              C      -3.398157       7.917718       7.003371      -0.161447      33.255079 0.47398466E+03  0.11453309E+05                                 9.158321                            7.396820      -0.103975       1.933491                    0.998976      30.746791      91.337217       0.585575       0.432870      -1.047812      -0.001064       0.018665      -0.000599       0.018705      -0.010044      -0.037383      -0.029422      -0.023432       0.049298      -0.054177       0.004673       0.049504             10.216307      11.975231       1.111720       2.806903       9.135772       4.020198       9.537917           0.000001
           69              C       1.870255      -1.043681       7.910149      -0.009899      35.960520 0.44075724E+03  0.10337991E+05                                 9.476678                            6.996940      -0.075254       1.984229                    0.999091      27.224960      76.716910       0.626933       0.416532      -1.070285      -0.041323      -0.003755      -0.015477       0.044286       0.000485      -0.011923       0.001493      -0.025539       0.021916      -0.021412       0.008747       0.012666             11.410525      17.207347       0.078015       2.548058       8.662954       3.082062       8.361273          -0.000001
           70              C       5.818201       5.330276       5.626481      -0.147193      34.193523 0.44409245E+03  0.10510200E+05                                 9.186993                            7.054865       0.166084       2.027308                    0.999553      29.576735      85.682702       0.615791       0.420277      -1.060340      -0.008368      -0.005424      -0.018422       0.020948       0.002815       0.014482      -0.008016       0.023403       0.016935      -0.019738      -0.002401       0.022139             10.461362       7.317772      -1.387874       2.836980      12.389844       3.959050      11.676470          -0.000000
           71              C       5.133337       6.553666       5.568879       0.093606      35.347069 0.40131991E+03  0.91922549E+04                                 9.421598                            6.702508      -0.058170       1.998314                    0.999174      25.975782      72.263869       0.637029       0.419774      -1.068528       0.003622      -0.003509      -0.001087       0.005159       0.011128      -0.013525       0.017487       0.021135      -0.007019      -0.030705       0.010747       0.019959             11.617769       7.309351      -0.384293       3.540265      13.409674       5.779218      14.134282          -0.000001
           72              C       4.305453       8.352176       7.122293      -0.154195      33.174045 0.46463531E+03  0.11151627E+05                                 9.099709                            7.298369      -0.024770       1.962512                    0.999316      30.207401      88.910035       0.593621       0.429903      -1.051496       0.006111       0.005293       0.021998       0.023437       0.023135       0.010298      -0.032094       0.019781      -0.009184      -0.047785       0.015917       0.031867             10.224414       9.851238      -1.858804      -1.268252      10.639714       5.097535      10.182289           0.000002
           73              C      -0.485448      -0.614120       8.023496      -0.014183      35.958531 0.45480681E+03  0.10771521E+05                                 9.522148                            7.141309      -0.138716       1.965124                    0.998725      27.493410      78.323766       0.615030       0.420494      -1.065774       0.031857      -0.029032      -0.016301       0.046081       0.015438       0.006032       0.003751      -0.011135      -0.027350      -0.013977      -0.008361       0.022338             11.366989      14.657577      -3.074077      -1.634368      10.359673       4.100609       9.083716          -0.000001
           74              C       5.362956       7.616635       6.594578       0.081128      36.225317 0.41841914E+03  0.96964646E+04                                 9.597846                            6.865706      -0.005064       2.014305                    0.999321      26.342072      74.012092       0.625625       0.422464      -1.065496       0.002441       0.000760       0.004442       0.005125      -0.000681       0.007215      -0.000069      -0.014139      -0.003852      -0.011530       0.003753       0.007776             11.820200      10.600674       0.153702       1.454327      12.014547       7.169097      12.845378          -0.000000
           75              C       5.604696       4.395054       4.632370      -0.089114      33.001417 0.41484844E+03  0.96677902E+04                                 9.004254                            6.847633      -0.034971       1.962925                    0.999593      29.119409      84.149110       0.620077       0.423860      -1.056397      -0.012532       0.029429      -0.000837       0.031997      -0.012898      -0.016121      -0.015884      -0.008002      -0.041495      -0.033015       0.011972       0.021043             10.280463       7.877949      -0.726778       3.860873      10.485360       3.634061      12.478081          -0.000001
           76              C       4.726470       4.611383       3.589948      -0.030591      36.009736 0.41994506E+03  0.97070539E+04                                 9.397183                            6.771071       0.115974       2.048708                    0.999382      26.775701      74.290530       0.647228       0.409405      -1.077614       0.016698       0.027540       0.030846       0.044595      -0.001989      -0.003382      -0.005598      -0.007349       0.015109      -0.008572      -0.000628       0.009200             11.349744       7.652524      -0.346784       3.778184      12.690119       5.167699      13.706589          -0.000002
           77              C       4.543179       3.602712       2.512220       0.617470      22.950203 0.23880442E+03  0.48931412E+04                                 7.503529                            5.512289      -0.060485       2.044251                    0.999496      21.938672      61.294811       0.626481       0.477148      -1.016015      -0.008681      -0.026289      -0.062660       0.068503       0.037148      -0.054296      -0.040823       0.119830      -0.090038      -0.079337      -0.034756       0.114093              8.867088       5.643765      -0.401776       2.362200      10.223106       3.391361      10.734393          -0.000000
           78              C       0.796638      -0.307681       8.395126      -0.121023      31.865660 0.44858832E+03  0.10722011E+05                                 8.977102                            7.267303      -0.261547       1.891087                    0.999013      30.262083      90.246466       0.580427       0.441499      -1.039680       0.003230      -0.013008      -0.011859       0.017896       0.014916      -0.003144      -0.015345      -0.073301       0.062913      -0.050055       0.008848       0.041207              9.979289      15.046650      -1.878195       0.098314       8.011857       1.985056       6.879359           0.000002
           79              C       3.266149      -0.764942       8.391410       0.592896      23.221439 0.25699924E+03  0.53500284E+04                                 7.511867                            5.681916      -0.066311       2.031569                    0.999574      22.411717      62.597357       0.624587       0.471074      -1.021844       0.056697       0.018303       0.010199       0.060445       0.003860      -0.044953      -0.065383      -0.054586       0.214057      -0.081440      -0.036088       0.117528              8.827840      13.300473       0.533819       2.378336       7.349046       1.901732       5.834001           0.000002
           80              C      -1.006158       2.367018       5.713814      -0.098540      32.933511 0.43177827E+03  0.10174228E+05                                 9.026273                            7.006939       0.055913       1.990618                    0.999754      29.442193      85.850234       0.609591       0.426410      -1.053698       0.018722      -0.012761      -0.023813       0.032869       0.004467      -0.004891      -0.018242       0.043934       0.006052      -0.032644       0.008383       0.024261             10.238868       7.044094       0.535663      -2.838434      12.318355       3.583674      11.354156           0.000000
           81              C       3.392996       8.006417       0.674509       0.605670      22.891798 0.25807026E+03  0.54039801E+04                                 7.513684                            5.758916      -0.174184       1.994093                    0.999311      22.799159      64.883617       0.606954       0.481920      -1.011145      -0.037231      -0.030379      -0.031514       0.057465      -0.020250      -0.046242      -0.045552      -0.022583       0.240118      -0.087383      -0.018185       0.105568              8.696175      10.808321       1.082444       2.084926       9.403518       1.975316       5.876687           0.000003
           82              C      -0.796665       1.395382       4.742001      -0.137728      32.954483 0.42248167E+03  0.98680092E+04                                 8.943798                            6.859782       0.172558       2.032201                    0.999701      29.110111      83.589240       0.627828       0.417680      -1.062717      -0.001972       0.024384       0.018839       0.030877       0.019022       0.011155      -0.003078       0.003494      -0.050314      -0.024473      -0.003905       0.028378             10.295756       6.995119      -0.060059      -3.682373      10.908006       3.713292      12.984144           0.000001
           83              C       1.637605       0.243246       2.287384      -0.160492      33.223445 0.47343316E+03  0.11436751E+05                                 9.152575                            7.392348      -0.099182       1.934865                    0.998962      30.729510      91.275514       0.585767       0.432850      -1.047815      -0.003087      -0.018338       0.001191       0.018634       0.008986       0.036659      -0.030686      -0.021526       0.046099      -0.053200       0.003437       0.049763             10.209382      11.967628      -1.110006      -2.803902       9.129940       4.016925       9.530580           0.000001
           84              C      -3.165509       9.204645       1.380606      -0.009667      35.955061 0.44071080E+03  0.10336655E+05                                 9.476498                            6.997184      -0.079825       1.982932                    0.999083      27.221163      76.705926       0.626838       0.416605      -1.070235      -0.042007       0.003881       0.015249       0.044858      -0.001248       0.012511       0.001935      -0.025363       0.022046      -0.021856       0.008717       0.013139             11.409729      17.203991      -0.078007      -2.547654       8.663713       3.082766       8.361481          -0.000001
           85              C       0.782522       2.830688       3.664274      -0.145971      34.178113 0.44384940E+03  0.10503421E+05                                 9.184311                            7.052130       0.166976       2.027634                    0.999554      29.568984      85.667010       0.615992       0.420181      -1.060359      -0.006006       0.007199       0.016976       0.019393      -0.001891      -0.015228      -0.008656       0.024952       0.018494      -0.020553      -0.003055       0.023608             10.458309       7.318136       1.387574      -2.840050      12.381526       3.954096      11.675266          -0.000000
           86              C       0.097676       1.607298       3.721876       0.095261      35.313221 0.40086995E+03  0.91797832E+04                                 9.417878                            6.700373      -0.059275       1.998031                    0.999180      25.961059      72.224916       0.636871       0.419977      -1.068351       0.004533       0.005009       0.000623       0.006784      -0.010235       0.012375       0.017762       0.020766      -0.007880      -0.029919       0.011086       0.018833             11.612210       7.307740       0.385473      -3.539648      13.402363       5.772988      14.126526          -0.000001
           87              C       9.341222      -0.191212       2.168462      -0.152772      33.127061 0.46378988E+03  0.11126737E+05                                 9.094562                            7.294489      -0.031414       1.961313                    0.999293      30.178934      88.820091       0.593417       0.430229      -1.051253       0.005693      -0.004790      -0.020988       0.022268      -0.022829      -0.010612      -0.032053       0.019952      -0.011893      -0.047796       0.016209       0.031588             10.218268       9.845566       1.857654       1.267345      10.633734       5.094010      10.175504           0.000003
           88              C       4.550194       8.775084       1.267259      -0.011909      35.899590 0.45392756E+03  0.10744870E+05                                 9.511029                            7.133751      -0.134317       1.966828                    0.998744      27.460838      78.194870       0.615476       0.420417      -1.065884       0.030907       0.029788       0.014469       0.045299      -0.014192      -0.007084       0.004774      -0.011768      -0.028592      -0.014234      -0.007889       0.022123             11.352873      14.635986       3.069520       1.631827      10.348732       4.096534       9.073901          -0.000001
           89              C       0.327313       0.544329       2.696177       0.078549      36.302982 0.41954596E+03  0.97288173E+04                                 9.608293                            6.872953      -0.002318       2.014297                    0.999338      26.381749      74.139898       0.625586       0.422220      -1.065683       0.001356      -0.000947      -0.003626       0.003986       0.000992      -0.007388       0.000034      -0.014232      -0.003647      -0.011745       0.003909       0.007836             11.832901      10.611895      -0.154194      -1.456653      12.027481       7.177255      12.859326          -0.000000
           90              C       0.569000       3.765910       4.658385      -0.088530      32.981744 0.41451676E+03  0.96587618E+04                                 9.006072                            6.849245      -0.042938       1.960877                    0.999619      29.102420      84.112356       0.619373       0.424399      -1.055992      -0.013041      -0.029236      -0.000243       0.032014       0.013416       0.015430      -0.015971      -0.010517      -0.041956      -0.032909       0.010520       0.022389             10.282647       7.879755       0.724221      -3.863923      10.483819       3.635462      12.484368          -0.000001
           91              C      -0.309226       3.549581       5.700807      -0.031856      36.025577 0.42024884E+03  0.97152301E+04                                 9.397164                            6.771376       0.120100       2.050183                    0.999396      26.787756      74.313354       0.647561       0.409146      -1.077851       0.018373      -0.027657      -0.032614       0.046542       0.002105       0.003865      -0.005660      -0.006213       0.015044      -0.008680      -0.000499       0.009179             11.349228       7.652814       0.347295      -3.778236      12.688986       5.166235      13.705885          -0.000002
           92              C      -0.492534       4.558252       6.778535       0.619172      22.911785 0.23833758E+03  0.48815451E+04                                 7.499544                            5.509889      -0.067672       2.042437                    0.999506      21.911122      61.219778       0.626061       0.477666      -1.015665      -0.007621       0.026975       0.061866       0.067920      -0.037076       0.054651      -0.039347       0.118212      -0.090903      -0.077537      -0.035949       0.113486              8.861979       5.640756       0.401886      -2.360705      10.217136       3.388518      10.728045          -0.000000
           93              C      -4.239115       8.468645       0.895629      -0.121598      31.856906 0.44845193E+03  0.10716802E+05                                 8.971207                            7.262910      -0.256972       1.892206                    0.999012      30.255823      90.188391       0.581059       0.441100      -1.040025       0.003883       0.011087       0.012755       0.017340      -0.014188       0.001866      -0.014836      -0.072380       0.067786      -0.050182       0.009963       0.040219              9.972222      15.033541       1.876935      -0.097661       8.007674       1.984650       6.875452           0.000002
           94              C      -1.769611       8.925906       0.899345       0.595187      23.180310 0.25646569E+03  0.53366895E+04                                 7.507333                            5.679082      -0.071881       2.030022                    0.999576      22.384954      62.530257       0.624173       0.471583      -1.021465       0.057443      -0.017709      -0.009556       0.060866      -0.004180       0.045078      -0.066031      -0.057375       0.206760      -0.081781      -0.035128       0.116909              8.821755      13.289000      -0.533096      -2.376058       7.345404       1.900944       5.830860           0.000002
           95              O       1.110833       2.452452      17.104280      -0.645005      42.347446 0.63332156E+03  0.15872410E+05                                 9.608908                            7.768519       0.319655       2.116707                    0.997978      29.483745      79.315274       0.683918       0.357342      -1.139501      -0.045409      -0.002657      -0.054506       0.070993       0.028969      -0.015117      -0.030583       0.081417       0.027578      -0.063475       0.005246       0.058229             10.893236       8.893065      -1.042432       4.925659       8.943349      -0.338822      14.843293          -0.000001
           96              O      -0.007100       3.853619      15.926212      -0.521802      27.545744 0.41617944E+03  0.93608507E+04                                 7.076510                            6.188297       0.817425       2.325959                    0.999100      26.266556      66.239781       0.789184       0.345059      -1.153216      -0.005186      -0.007083       0.001451       0.008897      -0.008721      -0.038847      -0.010797      -0.043334      -0.170455      -0.076666       0.024762       0.051904              7.550245       5.856525      -1.774948       0.445139      10.617670       1.190349       6.176540          -0.000002
           97              O       1.606331       6.088985       9.452414      -0.532277      27.949317 0.42122376E+03  0.95024302E+04                                 7.143218                            6.211326       0.787557       2.312122                    0.999139      26.435664      66.754594       0.790492       0.343469      -1.154604       0.020271       0.017189       0.003345       0.026788       0.024341       0.010325       0.010437      -0.056465       0.119159      -0.057522       0.011246       0.046276              7.741683       8.409533       1.982381       2.180748       8.232263       2.626047       6.583252           0.000003
           98              O       0.829812       7.839282      10.532000      -0.580827      32.867444 0.51651892E+03  0.12315279E+05                                 8.124555                            7.031804       0.298326       2.141217                    0.996630      27.910433      73.495133       0.715599       0.358987      -1.136952       0.008511      -0.021945       0.029857       0.038019      -0.056918      -0.049924      -0.039192      -0.003037       0.022409      -0.098400       0.042113       0.056287              8.880671      12.362374      -2.507607       0.253617       8.653783       0.520467       5.625858          -0.000000
           99              O       6.417446       5.069937       9.437549      -0.582383      36.827525 0.55702635E+03  0.13512904E+05                                 8.771285                            7.298530       0.373736       2.159729                    0.996840      28.138404      74.356628       0.704055       0.358613      -1.139037      -0.027240       0.046499      -0.009066       0.054648       0.006168       0.024637       0.000991      -0.095997       0.045328      -0.063595       0.022426       0.041169              9.828630       6.832177      -1.715031      -0.779767      15.210890       2.561929       7.442825           0.000001
          100              O      -2.261092       6.701976      10.063746      -0.558561      35.049597 0.53443937E+03  0.12839009E+05                                 8.475415                            7.146969       0.250720       2.125211                    0.997498      27.773233      73.174171       0.711371       0.358407      -1.138533      -0.016036       0.018094       0.014992       0.028448       0.048715       0.005404      -0.024343       0.068008       0.076835      -0.077839       0.028973       0.048866              9.436923      15.240576       1.889416      -2.142364       6.776481      -0.301455       6.293711           0.000001
          101              O       6.146545       2.030626      10.767985      -0.644196      42.295517 0.63246568E+03  0.15845237E+05                                 9.600472                            7.762651       0.322429       2.118025                    0.997990      29.466505      79.248631       0.684274       0.357285      -1.139573      -0.045663       0.002543       0.055290       0.071753      -0.028011       0.013661      -0.030864       0.080613       0.030922      -0.063533       0.007255       0.056278             10.882995       8.884818       1.041011      -4.920248       8.934935      -0.338091      14.829233          -0.000001
          102              O       5.028628       0.629459      11.946053      -0.522855      27.527705 0.41587567E+03  0.93519758E+04                                 7.072038                            6.184732       0.820255       2.326814                    0.999100      26.265178      66.221324       0.789690       0.344913      -1.153379      -0.005436       0.006578      -0.000688       0.008562       0.009314       0.039470      -0.010185      -0.043807      -0.171299      -0.077325       0.024915       0.052410              7.545218       5.852931       1.773565      -0.444637      10.610285       1.189096       6.172437          -0.000001
          103              O       6.642074      -1.605907      18.419851      -0.532635      27.953561 0.42132135E+03  0.95051287E+04                                 7.143818                            6.211865       0.786875       2.312000                    0.999093      26.437271      66.759171       0.790496       0.343449      -1.154627       0.019659      -0.017325      -0.001873       0.026271      -0.024230      -0.010556       0.009756      -0.055889       0.117779      -0.057062       0.011546       0.045516              7.742234       8.409405      -1.982214      -2.180802       8.233400       2.626648       6.583897           0.000003
          104              O       5.865583      -3.356204      17.340265      -0.582153      32.906546 0.51732418E+03  0.12339518E+05                                 8.131498                            7.037718       0.297785       2.141053                    0.996572      27.926394      73.556746       0.715218       0.359031      -1.136895       0.007220       0.021297      -0.030261       0.037702       0.057149       0.049268      -0.038773      -0.002500       0.022480      -0.097884       0.041571       0.056313              8.888243      12.372171       2.509566      -0.254590       8.662231       0.521394       5.630325          -0.000000
          105              O       1.381774      -0.586859      18.434716      -0.581706      36.839378 0.55722466E+03  0.13519722E+05                                 8.775675                            7.301997       0.376701       2.160578                    0.996794      28.136518      74.371615       0.703533       0.358826      -1.138800      -0.026671      -0.047117       0.008977       0.054882      -0.007108      -0.024263       0.001408      -0.095542       0.047542      -0.063541       0.022634       0.040908              9.833736       6.835422       1.716800       0.780445      15.219175       2.562977       7.446611           0.000001
          106              O       2.774661      -2.218898      17.808519      -0.557407      34.969449 0.53296126E+03  0.12793835E+05                                 8.460104                            7.135299       0.255913       2.127113                    0.997549      27.745721      73.059111       0.712264       0.358228      -1.138747      -0.017830      -0.017176      -0.016171       0.029570      -0.050618      -0.004335      -0.025859       0.067989       0.074523      -0.079357       0.027635       0.051722              9.418286      15.207213      -1.887237       2.135580       6.765060      -0.300750       6.282585           0.000001
          107              O       3.924795       3.869569       1.477230      -0.645005      42.347444 0.63332158E+03  0.15872410E+05                                 9.608908                            7.768519       0.319655       2.116707                    0.997978      29.483745      79.315273       0.683918       0.357342      -1.139501       0.045409       0.002657       0.054506       0.070993       0.028969      -0.015117      -0.030583       0.081417       0.027578      -0.063475       0.005246       0.058229             10.893235       8.893063      -1.042432       4.925657       8.943350      -0.338823      14.843291          -0.000001
          108              O       5.042728       2.468402       2.655298      -0.521802      27.545742 0.41617939E+03  0.93608494E+04                                 7.076510                            6.188297       0.817425       2.325959                    0.999100      26.266556      66.239778       0.789184       0.345059      -1.153216       0.005186       0.007083      -0.001451       0.008897      -0.008721      -0.038847      -0.010797      -0.043334      -0.170455      -0.076666       0.024762       0.051904              7.550244       5.856524      -1.774948       0.445139      10.617669       1.190349       6.176539          -0.000002
          109              O       3.429297       0.233036       9.129096      -0.532277      27.949319 0.42122380E+03  0.95024313E+04                                 7.143219                            6.211326       0.787557       2.312122                    0.999139      26.435664      66.754596       0.790492       0.343469      -1.154604      -0.020271      -0.017189      -0.003345       0.026788       0.024341       0.010325       0.010437      -0.056465       0.119159      -0.057522       0.011246       0.046276              7.741684       8.409534       1.982381       2.180748       8.232264       2.626047       6.583253           0.000003
          110              O       4.205816      -1.517261       8.049510      -0.580827      32.867449 0.51651903E+03  0.12315282E+05                                 8.124556                            7.031805       0.298326       2.141217                    0.996630      27.910434      73.495140       0.715599       0.358987      -1.136952      -0.008511       0.021945      -0.029857       0.038019      -0.056918      -0.049924      -0.039192      -0.003037       0.022409      -0.098400       0.042113       0.056287              8.880673      12.362376      -2.507607       0.253618       8.653785       0.520467       5.625858          -0.000000
          111              O      -1.381818       1.252084       9.143961      -0.582383      36.827523 0.55702636E+03  0.13512904E+05                                 8.771285                            7.298530       0.373736       2.159729                    0.996840      28.138404      74.356627       0.704055       0.358613      -1.139037       0.027240      -0.046499       0.009066       0.054648       0.006168       0.024637       0.000991      -0.095997       0.045328      -0.063595       0.022426       0.041169              9.828630       6.832176      -1.715029      -0.779766      15.210889       2.561928       7.442825           0.000001
          112              O       7.296720      -0.379955       8.517764      -0.558561      35.049604 0.53443948E+03  0.12839012E+05                                 8.475417                            7.146970       0.250720       2.125211                    0.997498      27.773234      73.174179       0.711371       0.358407      -1.138533       0.016036      -0.018094      -0.014992       0.028448       0.048715       0.005404      -0.024343       0.068008       0.076835      -0.077839       0.028973       0.048866              9.436925      15.240581       1.889417      -2.142365       6.776482      -0.301455       6.293712           0.000001
          113              O      -1.110917       4.291395       7.813525      -0.644196      42.295521 0.63246570E+03  0.15845238E+05                                 9.600473                            7.762651       0.322429       2.118025                    0.997990      29.466506      79.248634       0.684274       0.357285      -1.139573       0.045663      -0.002543      -0.055290       0.071753      -0.028011       0.013661      -0.030864       0.080613       0.030922      -0.063533       0.007255       0.056278             10.882996       8.884820       1.041011      -4.920250       8.934934      -0.338091      14.829235          -0.000000
          114              O       0.007000       5.692562       6.635457      -0.522855      27.527704 0.41587565E+03  0.93519754E+04                                 7.072038                            6.184732       0.820255       2.326814                    0.999100      26.265177      66.221322       0.789690       0.344913      -1.153379       0.005436      -0.006579       0.000688       0.008562       0.009314       0.039470      -0.010185      -0.043806      -0.171299      -0.077326       0.024915       0.052410              7.545218       5.852931       1.773565      -0.444637      10.610285       1.189095       6.172437          -0.000001
          115              O      -1.606446       7.927928       0.161659      -0.532635      27.953564 0.42132141E+03  0.95051304E+04                                 7.143819                            6.211865       0.786875       2.312000                    0.999093      26.437272      66.759176       0.790496       0.343449      -1.154627      -0.019659       0.017325       0.001873       0.026271      -0.024230      -0.010556       0.009756      -0.055889       0.117779      -0.057062       0.011545       0.045516              7.742235       8.409406      -1.982215      -2.180803       8.233401       2.626648       6.583897           0.000002
          116              O      -0.829955       9.678225       1.241245      -0.582153      32.906546 0.51732416E+03  0.12339517E+05                                 8.131498                            7.037717       0.297785       2.141053                    0.996572      27.926394      73.556745       0.715218       0.359031      -1.136895      -0.007220      -0.021297       0.030261       0.037702       0.057149       0.049268      -0.038773      -0.002500       0.022480      -0.097884       0.041571       0.056313              8.888242      12.372171       2.509566      -0.254590       8.662231       0.521394       5.630325          -0.000000
          117              O       3.653854       6.908880       0.146794      -0.581706      36.839375 0.55722455E+03  0.13519719E+05                                 8.775674                            7.301996       0.376701       2.160578                    0.996794      28.136517      74.371610       0.703533       0.358826      -1.138800       0.026671       0.047117      -0.008977       0.054882      -0.007108      -0.024263       0.001408      -0.095542       0.047542      -0.063541       0.022634       0.040908              9.833735       6.835421       1.716802       0.780446      15.219174       2.562977       7.446610           0.000001
          118              O       2.260967       8.540919       0.772991      -0.557407      34.969449 0.53296128E+03  0.12793835E+05                                 8.460104                            7.135299       0.255913       2.127113                    0.997549      27.745722      73.059113       0.712264       0.358228      -1.138747       0.017830       0.017176       0.016171       0.029570      -0.050618      -0.004335      -0.025859       0.067989       0.074523      -0.079356       0.027635       0.051722              9.418286      15.207212      -1.887236       2.135580       6.765060      -0.300750       6.282585           0.000001

******************************************************
Auxiliary information for the entire system
The total spin magnetic moment of the unit cell is   0.000063
The total net atomic charge of the unit cell is   0.000004
Accuracy of reproducing the electrostatic potential in the unit cell:
  The inner radius (bohr) =    5.0000
  The outer radius (bohr) =   12.0000
  Valid grid points have density less than (e/(bohr^3)) =    0.0001
  The number of valid grid points were=        54070
  The rms potential error without charges in kcal/mol is=      5.71007
  The rms potential error with partial charges in kcal/mol is=      1.20259
  The RRMSE value at monopole order=      0.21061
  The rms potential error with partial charges and cloud penetration in kcal/mol is=      1.21436
  The RRMSE value at monopole order with cloud penetration is=      0.21267
  The rms potential error with partial charges and atomic dipoles in kcal/mol is=      0.34424
  The RRMSE value at dipole order=      0.06029
  The rms potential error with partial charges, atomic dipoles and cloud penetration in kcal/mol is=      0.33555
  The RRMSE value at dipole order with cloud penetration=      0.05876

******************************************************
The electron densities and ab initio electrostatic potential were computed in VASP using the PBE functional and
projector augmented wave method. See the main text of the journal article for a description of computational details.
The atomic charges, dipoles, and quadrupoles were computed with the DDEC6 method as described in
(a) T. A. Manz and N. Gabaldon Limas, RSC Adv. 6 (2016) 47771-47801 DOI: 10.1039/c6ra04656h
(b) N. Gabaldon Limas and T. A. Manz, RSC Adv. 8 (2018) 2678-2707 DOI: 10.1039/c7ra11829e.
For each atom in the material, the electron cloud parameters were fit to the spherically averaged atom-in-material
electron density using radial positions for which this density was between 10^-4 and 10^-2 electrons per cubic bohr.
The polarizabilities, dispersion coefficients, and quantum Drude oscillator (QDO) parameters were fit using the MCLF method.
The magnetic structure of the system was optimized in VASP from the default ferromagnetic initial guess using spin polarization.
The atomic spin moments (ASMs) were computed on this optimized magnetic structure using the DDEC6 partition as inputs
to the method of T. A. Manz and D. S. Sholl, J. Chem. Theory Comput. 7 (2011) 4146-4164 DOI: 10.1021/ct200539n.
The RMSE and RRMSE were computed using a uniform grid with Ewald summation.
