# Supplementary material for: A collection of forcefield precursors for metal–organic frameworks
Source: RSC Adv. 2019 Nov 13;9(63):36492–507. doi: 10.1039/c9ra07327b (PMC9075174; doi:10.1039/c9ra07327b)
Supplement: RA-009-C9RA07327B-s4285 [file RA-009-C9RA07327B-s4285.xyz]

  162
jmolscript: load "" {1 1 1} spacegroup "x,y,z" unitcell [{      5.580700     0.000000     0.000000 }, {      0.000000    13.793000     0.000000 }, {     -2.477777     0.000000    23.936097 }]
Zn    -1.372742     7.947802    13.168922     0.928834
Zn     2.632304    10.382957    11.827065     0.881256
Zn    -2.343924     1.051302    22.735223     0.963434
Zn     1.709507     3.486457     0.140984     0.952463
Zn    -1.105035     5.845198    10.767175     0.983398
Zn     0.470619     3.410043    12.109032     0.908375
Zn    -0.133853    12.741698     1.200874     0.963477
Zn     1.393416    10.306543    23.795113     0.922174
Zn     1.551462     6.896500    11.968049     1.053768
Zn     2.790350     0.000000     0.000000     1.062331
H      2.310913     7.078568    16.470428     0.126002
H      1.767995     6.550296    17.844360     0.103790
H      1.128329     5.071686    16.147291     0.147956
H     -0.157894     5.717199    16.776810     0.131788
H      0.937663    12.278529    16.226280     0.109632
H      1.358262    11.325432    15.058199     0.123366
H     -0.195239    12.828869    14.280275     0.173978
H     -1.201506    12.428872    15.407666     0.146143
H      2.722133     9.893719    18.665368     0.095210
H      3.158485     8.518557    19.280526     0.111599
H     -0.997800     9.699238    20.771745     0.165249
H     -1.593816    11.041297    20.216428     0.168300
H     -0.446879     0.182068    19.433717     0.127813
H      0.096040    13.446796    18.059785     0.093222
H      0.735706    11.968186    19.756854     0.135324
H      2.021928    12.613699    19.127335     0.119869
H      0.926371     5.382029    19.677865     0.099613
H      0.505772     4.428932    20.845947     0.128653
H      2.059273     5.932369    21.623870     0.164301
H      3.065540     5.532372    20.496480     0.129706
H     -0.858099     2.997219    17.238777     0.094024
H     -1.294451     1.622057    16.623619     0.109156
H      2.861835     2.802738    15.132401     0.162364
H      3.457850     4.144797    15.687718     0.158580
H      0.792010     6.714432     7.465669     0.127913
H      1.334928     7.242704     6.091737     0.095087
H      1.974594     8.721314     7.788806     0.132505
H      3.260817     8.075802     7.159287     0.119583
H      2.165260     1.514471     7.709817     0.100648
H      1.744661     2.467568     8.877898     0.128739
H      3.298162     0.964131     9.655822     0.158194
H      4.304429     1.364128     8.528431     0.130770
H      0.380790     3.899281     5.270729     0.092542
H     -0.055562     5.274443     4.655571     0.110115
H      4.100723     4.093762     3.164352     0.159667
H      4.696739     2.751704     3.719669     0.154332
H      3.549802    13.610932     4.502380     0.127853
H      3.006883     0.346204     5.876312     0.095026
H      2.367217     1.824814     4.179243     0.144981
H      1.080995     1.179302     4.808762     0.122299
H      2.176552     8.410971     4.258232     0.105536
H      2.597151     9.364068     3.090150     0.127580
H      1.043650     7.860631     2.312227     0.170411
H      0.037383     8.260628     3.439617     0.135517
H      3.961022    10.795781     6.697320     0.096030
H      4.397374    12.170943     7.312478     0.110733
H      0.241088    10.990262     8.803696     0.162977
H     -0.354927     9.648204     8.248379     0.170707
C      1.056269     9.242689    16.315083     0.529891
C     -0.734066    10.496473    17.399149     0.510575
C     -0.204502     8.230283    18.154333     0.523160
C      1.505363     6.914431    16.985054    -0.050609
C      0.637970     5.902025    16.253328    -0.371770
C      0.238570     6.430297    14.893040     0.670327
C      0.626819    11.562672    15.649420    -0.049764
C     -0.518677    12.084047    14.811657    -0.378640
C     -1.160308    11.078538    13.882936     0.687553
C      3.454615     9.423378    19.093825    -0.062387
C      2.646646    10.004063    21.367754     0.677488
C     -1.789432    10.107510    20.386374    -0.368590
C      0.807766     2.346189    19.589062     0.568919
C      2.598101     3.599973    18.504997     0.560621
C      2.068536     1.333783    17.749813     0.568116
C      0.358672     0.017931    18.919091    -0.051198
C      1.226064    12.798525    19.650818    -0.362994
C      1.625464    13.326797    21.011106     0.645067
C      1.237215     4.666172    20.254725    -0.053533
C      2.382712     5.187547    21.092489    -0.365796
C      3.024342     4.182038    22.021209     0.663004
C     -1.590580     2.526878    16.810321    -0.060224
C     -0.782611     3.107563    14.536392     0.662227
C      3.653467     3.211010    15.517772    -0.366845
C      2.046654     4.550311     7.621014     0.556527
C      3.836989     3.296527     6.536948     0.593905
C      3.307425     5.562717     5.781764     0.594592
C      1.597560     6.878569     6.951043    -0.048447
C      2.464953     7.890975     7.682769    -0.365000
C      2.864353     7.362703     9.043057     0.647237
C      2.476104     2.230328     8.286677    -0.051962
C      3.621600     1.708953     9.124440    -0.367796
C      4.263231     2.714462    10.053161     0.663084
C     -0.351692     4.369622     4.842272    -0.063083
C      0.456277     3.788937     2.568343     0.654473
C      4.892355     3.685490     3.549723    -0.357820
C      2.295157    11.446811     4.347035     0.569655
C      0.504822    10.193027     5.431100     0.568745
C      1.034387    12.459217     6.186284     0.572945
C      2.744251    -0.017931     5.017006    -0.054757
C      1.876859     0.994475     4.285279    -0.359474
C      1.477459     0.466203     2.924991     0.654620
C      1.865708     9.126828     3.681372    -0.052538
C      0.720211     8.605453     2.843608    -0.363988
C      0.078581     9.610962     1.914888     0.661248
C      4.693503    11.266122     7.125776    -0.060896
C      3.885534    10.685437     9.399705     0.682390
C     -0.550544    10.581990     8.418325    -0.369306
N      0.303786    10.390267    16.489577    -0.202243
N     -0.979474     9.375102    18.168694    -0.184011
N      0.788302     8.195801    17.194735    -0.226261
N      1.560249     3.493767    19.414568    -0.217143
N      2.843508     2.478602    17.735451    -0.220380
N      1.075732     1.299301    18.709411    -0.232909
N      2.799137     3.402733     7.446520    -0.213393
N      4.082397     4.417898     5.767403    -0.218601
N      2.314621     5.597199     6.741362    -0.223800
N      1.542674    10.299233     4.521529    -0.215038
N      0.259415    11.314398     6.200646    -0.219372
N      2.027191    12.493699     5.226686    -0.230927
O     -0.370414     7.308911    18.932256    -0.341366
O      1.954092     9.162690    15.496708    -0.294152
O     -1.373289    11.510259    17.541569    -0.347810
O     -0.684250     9.932339    13.758708    -0.448341
O      3.398227    11.521293    13.260837    -0.495292
O     -0.802171     7.164084    14.865513    -0.477625
O      3.353821     6.073058    12.358207    -0.733031
O      2.369232     8.671659    12.780200    -0.888754
O      2.915291    10.430267    22.567910    -0.483938
O      0.959084     6.159954    13.911420    -0.459355
O      1.554829     9.575101    21.046531    -0.460778
O      2.234449     0.412411    16.971890    -0.356656
O     -0.090057     2.266190    20.407438    -0.279381
O      3.237324     4.613759    18.362577    -0.350915
O      2.548285     3.035839    22.145438    -0.537432
O     -1.534193     4.624793    22.643308    -0.596191
O      2.666206     0.267584    21.038632    -0.580059
O     -1.489786    12.969558    23.545939    -0.687557
O     -0.505197     1.775159    23.123945    -0.838206
O     -1.051257     3.533767    13.336236    -0.502060
O      0.904951    13.056454    21.992725    -0.545084
O      0.309206     2.678601    14.857614    -0.507269
O      3.473337     6.484089     5.003841    -0.345639
O      1.148831     4.630310     8.439389    -0.350910
O      4.476212     2.282742     6.394528    -0.326710
O      3.787173     3.860661    10.177389    -0.529855
O     -0.295304     2.271707    10.675260    -0.600671
O      3.905094     6.628916     9.070584    -0.577065
O     -0.250898     7.719942    11.577890    -0.723616
O      0.733691     5.121341    11.155897    -0.844902
O      0.187632     3.362733     1.368187    -0.549821
O      2.143839     7.633046    10.024677    -0.542167
O      1.548094     4.217899     2.889566    -0.597119
O      0.868474    13.380589     6.964207    -0.340794
O      3.192980    11.526810     3.528659    -0.277842
O     -0.134401     9.179241     5.573520    -0.333881
O      0.554638    10.757161     1.790659    -0.539402
O      4.637116     9.168207     1.292789    -0.591046
O      0.436717    13.525416     2.897465    -0.585323
O      4.592709     0.823442     0.390158    -0.654675
O      3.608120    12.017841     0.812152    -0.844822
O      4.154180    10.259233    10.599861    -0.487856
O      2.197972     0.736546     1.943372    -0.536484
O      2.793717    11.114399     9.078483    -0.457913

The following XYZ coordinates are in angstroms. Other properties are in atomic units.
The sperically averaged electron density of each atom fit to a function of the form exp(a - br)
eigen_1, eigen_2 and eigen_3 are the three eigenvalues of traceless quadrupole moment tensor
  atom number  atomic symbol              X              Y              Z     net charge C6 coefficient C8 coefficient C10 coefficient fluctuating dipole atomic polarizability isotropic forcefield polarizability              a              b squared Pearson coefficient          <r^3>          <r^4>         wp_QDO          m_QDO          q_QDO       dipole_x       dipole_y       dipole_z         dipole            Qxy            Qxz            Qyz     Q(x^2-y^2)  Q(3z^2 - R^2)        eigen_1        eigen_2        eigen_3 static polarizability      alpha(xx)      alpha(xy)      alpha(xz)      alpha(yy)      alpha(yz)      alpha(zz) atomic spin moment
            1             Zn      -1.372742       7.947802      13.168922       0.928834      76.218031 0.17787727E+04  0.56651444E+05                                16.277018                           15.147939      -0.041924       1.841974                    0.998790      47.943846     136.848827       0.397555       0.483747      -1.076176      -0.029180       0.003673       0.011589       0.031611       0.036890      -0.014735       0.002329       0.044640       0.062713      -0.054728       0.014597       0.040131             17.241716      19.084007      -1.500411       2.102139      15.282087       1.820592      17.359052           0.032224
            2             Zn       2.632304      10.382957      11.827065       0.881256      79.693623 0.19573787E+04  0.63462528E+05                                15.745223                           14.989507      -0.001063       1.848801                    0.999609      48.025166     135.594026       0.438867       0.430458      -1.114787      -0.012965       0.020773      -0.000408       0.024490      -0.079396       0.036935       0.009830      -0.007523      -0.210494      -0.094293      -0.022155       0.116448             16.193903      13.415915       1.999390      -1.641422      14.209733      -0.848978      20.956062          -0.007925
            3             Zn      -2.343924       1.051302      22.735223       0.963434      74.699382 0.17316751E+04  0.54706780E+05                                15.937106                           14.844190      -0.059034       1.848161                    0.998439      46.843830     132.566978       0.406306       0.477175      -1.081361       0.016969       0.009103      -0.019741       0.027578      -0.034447      -0.022395       0.002990       0.039838       0.030037      -0.046252      -0.000635       0.046887             16.859484      18.496685       1.428129       2.128115      15.009589      -1.717742      17.072177           0.049623
            4             Zn       1.709507       3.486457       0.140984       0.952463      73.827903 0.17625953E+04  0.55617626E+05                                14.972034                           14.228721      -0.000262       1.871861                    0.999168      45.837094     127.286963       0.450646       0.430735      -1.115640       0.043761       0.022065      -0.011519       0.050345       0.084571       0.031512      -0.007432       0.062703      -0.215342      -0.090145      -0.038313       0.128458             15.432852      12.754100      -1.924809      -1.540700      13.417878       0.711950      20.126577           0.005076
            5             Zn      -1.105035       5.845198      10.767175       0.983398      73.442269 0.16939318E+04  0.53224942E+05                                15.775573                           14.694966      -0.078224       1.847151                    0.998440      46.382409     130.942272       0.407769       0.478049      -1.080774       0.015737      -0.002379      -0.020561       0.026002       0.035959      -0.033496       0.005782       0.051951       0.000524      -0.053474      -0.004545       0.058020             16.694490      18.321873      -1.437630       2.025146      14.875054       1.728515      16.886542           0.047331
            6             Zn       0.470619       3.410043      12.109032       0.908375      77.405124 0.18760368E+04  0.60158239E+05                                15.439684                           14.669573       0.008326       1.860577                    0.999451      47.153269     132.220867       0.444045       0.430155      -1.115446       0.024452      -0.031765      -0.019618       0.044629      -0.091426       0.024795      -0.007892       0.060295      -0.171200      -0.072920      -0.055186       0.128106             15.911580      13.173564       1.999922      -1.548372      13.868998      -0.709934      20.692176          -0.000528
            7             Zn      -0.133853      12.741698       1.200874       0.963477      74.689225 0.17309422E+04  0.54688056E+05                                15.948584                           14.851238      -0.057688       1.847873                    0.998506      46.896815     132.803302       0.405716       0.477831      -1.080788      -0.017744      -0.005962       0.023481       0.030029      -0.033119      -0.028729      -0.001027       0.046219       0.013291      -0.047154      -0.004787       0.051940             16.872396      18.544390       1.452799       2.080083      14.993809      -1.739058      17.078988           0.048088
            8             Zn       1.393416      10.306543      23.795113       0.922174      75.512688 0.18217765E+04  0.57960056E+05                                15.169124                           14.443250       0.032182       1.872950                    0.999384      46.584097     129.883241       0.448339       0.429404      -1.116534      -0.030185      -0.030889       0.013724       0.045316       0.094755       0.027594       0.007338       0.049734      -0.198505      -0.078459      -0.056054       0.134513             15.603186      12.924080      -1.937152      -1.511172      13.649439       0.704742      20.236037           0.000634
            9             Zn       1.551462       6.896500      11.968049       1.053768      64.307749 0.12395056E+04  0.36493598E+05                                15.565065                           13.421124      -0.146370       1.821499                    0.999058      46.415122     132.358324       0.381749       0.544955      -1.032410       0.007963       0.007703      -0.010013       0.014934      -0.007937       0.056577      -0.001047      -0.095003       0.083818      -0.089238       0.033030       0.056208             17.485419      24.452488       1.858886      -0.857553      12.485236       0.964683      15.518533           0.162966
           10             Zn       2.790350       0.000000       0.000000       1.062331      64.992968 0.12584368E+04  0.37143424E+05                                15.590300                           13.463029      -0.130807       1.826776                    0.999006      46.274736     131.563850       0.384211       0.540114      -1.036058      -0.002402      -0.001345       0.000586       0.002814       0.009475       0.053822       0.004079      -0.096360       0.071933      -0.086781       0.033016       0.053764             17.486024      24.314104      -1.873353      -0.935020      12.469017      -0.950224      15.674950           0.209521
           11              H       2.310913       7.078568      16.470428       0.126002       0.887079 0.67111976E+01  0.64027890E+02                                 1.616515                            1.585469      -1.055514       2.387011                    0.995825       3.630875      10.534594       0.457078       1.404581      -0.682091       0.033060      -0.005425      -0.028306       0.043859      -0.002722      -0.006324       0.007763       0.004747      -0.007263      -0.010269      -0.001079       0.011348              1.628263       1.920728       0.078608      -0.283459       1.461405      -0.050866       1.502658           0.000534
           12              H       1.767995       6.550296      17.844360       0.103790       0.987888 0.73822157E+01  0.72001681E+02                                 1.718762                            1.645944      -1.126405       2.330195                    0.995291       3.826512      11.161451       0.456326       1.376179      -0.686784       0.010893      -0.017873       0.030919       0.037338       0.001463       0.007292       0.001230      -0.010481       0.032289      -0.012956      -0.000251       0.013207              1.755717       1.511948      -0.149206       0.260194       1.730815      -0.362514       2.024389           0.000608
           13              H       1.128329       5.071686      16.147291       0.147956       0.853588 0.63139544E+01  0.59524349E+02                                 1.596201                            1.553673      -1.096235       2.372326                    0.995273       3.603145      10.505879       0.453173       1.433669      -0.676345       0.014325      -0.018542      -0.008389       0.024887      -0.001903      -0.002197       0.003300      -0.002016      -0.012699      -0.005797      -0.000033       0.005830              1.616998       1.552775      -0.332287       0.007297       1.968480       0.039712       1.329737           0.000385
           14              H      -0.157894       5.717199      16.776810       0.131788       0.933087 0.72221157E+01  0.70384667E+02                                 1.685107                            1.653093      -1.270665       2.276235                    0.993516       3.825965      11.327796       0.442926       1.418931      -0.678360      -0.020231      -0.003458       0.010471       0.023041       0.002835      -0.000180       0.000271       0.007880      -0.013691      -0.004612      -0.002524       0.007136              1.700545       1.928015       0.204318      -0.295787       1.568287      -0.087941       1.605335           0.000357
           15              H       0.937663      12.278529      16.226280       0.109632       0.960765 0.68475490E+01  0.65411543E+02                                 1.681893                            1.580368      -0.931942       2.429993                    0.996876       3.647709      10.460810       0.468785       1.367769      -0.689223       0.011314       0.029741       0.014786       0.035088       0.001274       0.004121      -0.003520      -0.009101       0.021260      -0.009580       0.000258       0.009321              1.746662       1.479021       0.257734       0.219319       2.004837       0.505942       1.756128           0.001791
           16              H       1.358262      11.325432      15.058199       0.123366       0.945584 0.71432829E+01  0.69241864E+02                                 1.685493                            1.633257      -1.188030       2.318365                    0.994532       3.736479      10.937944       0.451224       1.400370      -0.682403       0.025089      -0.000924      -0.032872       0.041363       0.000932      -0.006326      -0.006288       0.003125       0.009942      -0.008115      -0.002401       0.010516              1.699668       1.908746      -0.170645      -0.358815       1.498132       0.121368       1.692126           0.000404
           17              H      -0.195239      12.828869      14.280275       0.173978       0.879518 0.63609353E+01  0.58529007E+02                                 1.493179                            1.456775      -0.676888       2.589658                    0.999957       2.957441       7.822176       0.532060       1.251109      -0.718298       0.011753       0.020851      -0.014065       0.027762       0.002119       0.000724      -0.007523       0.003832       0.001198      -0.008897       0.001991       0.006906              1.497283       1.308320       0.153406      -0.077813       1.705568      -0.277922       1.477962           0.000287
           18              H      -1.201506      12.428872      15.407666       0.146143       0.973732 0.74679195E+01  0.72818794E+02                                 1.687891                            1.645636      -1.096848       2.360818                    0.997164       3.607293      10.413179       0.461916       1.359875      -0.691002      -0.016456       0.010345       0.015246       0.024704      -0.002969      -0.000432       0.004376       0.010243      -0.022079      -0.009741      -0.000012       0.009753              1.699910       1.756052      -0.205564      -0.270980       1.576088       0.190478       1.767590           0.000613
           19              H       2.722133       9.893719      18.665368       0.095210       1.008861 0.79709478E+01  0.79534610E+02                                 1.762126                            1.725509      -1.392674       2.206320                    0.990571       4.043278      12.069529       0.438232       1.400734      -0.681304      -0.030508       0.023056      -0.006308       0.038757      -0.014701       0.004369       0.000384       0.012451       0.005157      -0.017227       0.001281       0.015946              1.777479       2.060765      -0.275063       0.275111       1.644499      -0.094372       1.627173          -0.000157
           20              H       3.158485       8.518557      19.280526       0.111599       0.970850 0.74706378E+01  0.72897166E+02                                 1.690383                            1.650895      -1.020540       2.393967                    0.995748       3.686309      10.666670       0.458818       1.368083      -0.689535      -0.015572      -0.037659       0.019352       0.045113       0.014099      -0.003997      -0.002947      -0.018264       0.008639      -0.018451       0.001628       0.016823              1.707971       1.558665       0.236339      -0.043678       2.136069      -0.021141       1.429178           0.000095
           21              H      -0.997800       9.699238      20.771745       0.165249       0.988265 0.76770045E+01  0.75505432E+02                                 1.726498                            1.688038      -1.133524       2.366559                    0.995491       3.517698      10.255661       0.447420       1.391886      -0.685818       0.019877      -0.011505       0.011157       0.025533      -0.004659       0.003693      -0.001305      -0.008393       0.001478      -0.007587       0.000379       0.007208              1.728627       2.072588      -0.237888       0.226214       1.529940      -0.056655       1.583354           0.000435
           22              H      -1.593816      11.041297      20.216428       0.168300       0.773810 0.57093862E+01  0.52279467E+02                                 1.480527                            1.467021      -0.857400       2.503248                    0.998388       3.303797       9.371489       0.473206       1.413561      -0.681436       0.005786       0.027748       0.000375       0.028347       0.003211       0.000936       0.002997      -0.019405      -0.011002      -0.008433      -0.004213       0.012646              1.481483       1.335460       0.121406      -0.042408       1.829359      -0.046598       1.279629           0.000345
           23              H      -0.446879       0.182068      19.433717       0.127813       0.892362 0.67686697E+01  0.64773099E+02                                 1.627590                            1.595727      -1.095779       2.367604                    0.995564       3.663053      10.675925       0.453701       1.410734      -0.680725      -0.031969      -0.006182       0.030149       0.044375       0.003131      -0.005543      -0.007702       0.004185      -0.005343      -0.009526      -0.001446       0.010972              1.639798       1.935627      -0.080164      -0.287092       1.470779       0.051677       1.512988           0.000168
           24              H       0.096040      13.446796      18.059785       0.093222       1.021916 0.76966054E+01  0.75765171E+02                                 1.747336                            1.671874      -1.116095       2.325830                    0.995400       3.899243      11.382229       0.456874       1.361881      -0.689395      -0.010625      -0.018885      -0.028439       0.035754      -0.000410       0.006961      -0.000062      -0.011084       0.031825      -0.012918       0.000246       0.012672              1.785711       1.535974       0.153433       0.267697       1.760445       0.371279       2.060713           0.000537
           25              H       0.735706      11.968186      19.756854       0.135324       0.895335 0.67046754E+01  0.64106345E+02                                 1.638708                            1.593155      -1.175669       2.324428                    0.994112       3.712205      10.868682       0.451246       1.419612      -0.678621      -0.014110      -0.016244       0.011810       0.024545       0.001585      -0.001858      -0.004124      -0.001123      -0.017993      -0.007676       0.001373       0.006303              1.660955       1.593759       0.346831       0.008129       2.027227      -0.040034       1.361880           0.000224
           26              H       2.021928      12.613699      19.127335       0.119869       0.972954 0.76111347E+01  0.75082790E+02                                 1.723046                            1.688591      -1.270032       2.265723                    0.993545       3.927651      11.662934       0.441961       1.404853      -0.680710       0.021729      -0.000908      -0.007039       0.022859      -0.003805      -0.000989      -0.001428       0.008190      -0.015521      -0.006106      -0.002083       0.008189              1.739733       1.975168      -0.211098      -0.306856       1.602536       0.091380       1.641495           0.000105
           27              H       0.926371       5.382029      19.677865       0.099613       0.993353 0.71333270E+01  0.68781624E+02                                 1.711453                            1.606289      -0.921309       2.426362                    0.996743       3.719648      10.686663       0.468316       1.356396      -0.691265      -0.011512       0.030422      -0.011420       0.034473      -0.002646       0.003479       0.002748      -0.010318       0.019653      -0.010065       0.001955       0.008110              1.778489       1.505001      -0.266109       0.226637       2.043453      -0.518881       1.787012           0.000444
           28              H       0.505772       4.428932      20.845947       0.128653       0.931494 0.70133750E+01  0.67721840E+02                                 1.673976                            1.622536      -1.205249       2.313316                    0.994620       3.716903      10.886203       0.450621       1.407644      -0.681013      -0.024112      -0.001017       0.035695       0.043088      -0.000891      -0.005934       0.005248       0.002486       0.012753      -0.006998      -0.002976       0.009974              1.688044       1.894928       0.169595      -0.355017       1.488917      -0.120770       1.680288           0.000115
           29              H       2.059273       5.932369      21.623870       0.164301       0.912598 0.66702819E+01  0.62112705E+02                                 1.529049                            1.490404      -0.665598       2.586441                    0.999961       3.031058       8.066733       0.526714       1.248806      -0.718579      -0.010385       0.017054       0.018144       0.026980      -0.001538      -0.000127       0.008335       0.005247       0.004727      -0.009735       0.001780       0.007955              1.533505       1.337938      -0.159978      -0.081286       1.749091       0.288250       1.513487           0.000092
           30              H       3.065540       5.532372      20.496480       0.129706       1.031487 0.80289524E+01  0.79614869E+02                                 1.740380                            1.694706      -1.157503       2.318382                    0.996744       3.739201      10.838111       0.460479       1.341408      -0.694285       0.018604       0.006809      -0.012461       0.023404       0.003437      -0.001616      -0.003540       0.012337      -0.019697      -0.008725      -0.001981       0.010706              1.753459       1.811491       0.215156      -0.283782       1.623440      -0.200158       1.825445           0.000204
           31              H      -0.858099       2.997219      17.238777       0.094024       1.012887 0.80083807E+01  0.79982218E+02                                 1.764977                            1.728009      -1.387894       2.207405                    0.990646       4.048879      12.082201       0.438610       1.398229      -0.681775       0.030182       0.022154       0.006879       0.038067       0.015370       0.004080      -0.000547       0.011993       0.007013      -0.018044       0.002019       0.016025              1.780539       2.064635       0.275889       0.276421       1.646479       0.094910       1.630504           0.000469
           32              H      -1.294451       1.622057      16.623619       0.109156       0.978744 0.75460281E+01  0.73794555E+02                                 1.696806                            1.656898      -1.020679       2.391596                    0.995767       3.703042      10.715783       0.459088       1.364282      -0.690233       0.015553      -0.036693      -0.018249       0.043832      -0.014122      -0.004340       0.002778      -0.018336       0.010937      -0.018941       0.002334       0.016607              1.714623       1.564346      -0.238071      -0.043897       2.145008       0.020252       1.434514           0.000388
           33              H       2.861835       2.802738      15.132401       0.162364       0.999265 0.77874474E+01  0.76878565E+02                                 1.739271                            1.699908      -1.147278       2.357775                    0.995244       3.551738      10.379969       0.445871       1.391512      -0.685749      -0.019863      -0.011988      -0.011241       0.025780       0.004434       0.003400       0.001146      -0.008041       0.000672      -0.007113       0.000272       0.006841              1.741795       2.089845       0.240717       0.228280       1.540382       0.056872       1.595159           0.000270
           34              H       3.457850       4.144797      15.687718       0.158580       0.798109 0.59380567E+01  0.54854557E+02                                 1.503721                            1.489638      -0.837269       2.504328                    0.998294       3.362849       9.549666       0.473140       1.401356      -0.683603      -0.005533       0.025989      -0.000523       0.026577      -0.003302       0.001128      -0.003210      -0.019099      -0.012357      -0.008142      -0.004686       0.012828              1.504754       1.354987      -0.124172      -0.043682       1.859995       0.047427       1.299281           0.000213
           35              H       0.792010       6.714432       7.465669       0.127913       0.889971 0.67425731E+01  0.64430174E+02                                 1.621862                            1.590462      -1.077300       2.375981                    0.995842       3.647744      10.606996       0.455607       1.406864      -0.681519      -0.031733       0.004717       0.029524       0.043599      -0.003017      -0.005346       0.007986       0.004601      -0.005622      -0.009885      -0.001066       0.010951              1.633804       1.927880       0.080189      -0.285470       1.465967      -0.051709       1.507565           0.000135
           36              H       1.334928       7.242704       6.091737       0.095087       1.015558 0.76371037E+01  0.75043116E+02                                 1.741390                            1.666562      -1.115182       2.328100                    0.995339       3.883049      11.329312       0.457065       1.363784      -0.689068      -0.011199       0.017733      -0.029512       0.036205       0.000357       0.007403       0.000280      -0.011359       0.032477      -0.013364       0.000261       0.013103              1.779250       1.530742      -0.152034       0.266224       1.753403      -0.369035       2.053607           0.000232
           37              H       1.974594       8.721314       7.788806       0.132505       0.901667 0.67633666E+01  0.64782496E+02                                 1.643418                            1.597674      -1.166867       2.326429                    0.994142       3.725015      10.901536       0.451821       1.415288      -0.679412      -0.014046       0.015838       0.011016       0.023864      -0.001600      -0.001809       0.003866      -0.001754      -0.018620      -0.007660       0.001293       0.006367              1.665669       1.598453      -0.348266       0.007986       2.033274       0.040554       1.365279           0.000083
           38              H       3.260817       8.075802       7.159287       0.119583       0.978374 0.76671322E+01  0.75771417E+02                                 1.728719                            1.694174      -1.279537       2.260574                    0.993559       3.939703      11.707981       0.441488       1.403830      -0.680856       0.021362       0.000502      -0.007710       0.022716       0.003455      -0.000865       0.000923       0.008236      -0.015433      -0.005639      -0.002327       0.007967              1.745282       1.981955       0.211786      -0.307940       1.607525      -0.091605       1.646367           0.000139
           39              H       2.165260       1.514471       7.709817       0.100648       0.988264 0.70876361E+01  0.68225552E+02                                 1.705347                            1.601011      -0.914591       2.430283                    0.996866       3.705929      10.635289       0.469183       1.356183      -0.691351      -0.012029      -0.029422      -0.012708       0.034232       0.002152       0.004316      -0.002906      -0.010334       0.018951      -0.010181       0.001836       0.008345              1.771874       1.499852       0.264227       0.225636       2.034190       0.516277       1.781580           0.000494
           40              H       1.744661       2.467568       8.877898       0.128739       0.925675 0.69573455E+01  0.67032617E+02                                 1.665966                            1.615288      -1.186959       2.321730                    0.994840       3.702442      10.824698       0.452039       1.406331      -0.681310      -0.024574       0.002521       0.034448       0.042390       0.001158      -0.006207      -0.004975       0.003776       0.013002      -0.006987      -0.003264       0.010251              1.679859       1.885527      -0.169098      -0.352166       1.482445       0.119948       1.671606           0.000106
           41              H       3.298162       0.964131       9.655822       0.158194       0.941795 0.69516582E+01  0.65457697E+02                                 1.565212                            1.524234      -0.663697       2.581647                    0.999962       3.098060       8.312938       0.519024       1.253275      -0.717359      -0.010760      -0.016340       0.015895       0.025208       0.001745       0.000105      -0.007497       0.005236       0.003159      -0.009022       0.002083       0.006939              1.570237       1.367034       0.166116      -0.083535       1.795102      -0.298340       1.548575           0.000021
           42              H       4.304429       1.364128       8.528431       0.130770       1.026588 0.79841461E+01  0.79094401E+02                                 1.738280                            1.692741      -1.159294       2.318825                    0.996639       3.735659      10.838076       0.459415       1.345811      -0.693413       0.018647      -0.006551      -0.013202       0.023768      -0.002787      -0.001703       0.004182       0.012856      -0.021645      -0.009742      -0.001240       0.010981              1.751426       1.809273      -0.213462      -0.283625       1.620694       0.199131       1.824310           0.000246
           43              H       0.380790       3.899281       5.270729       0.092542       1.025601 0.81384386E+01  0.81614827E+02                                 1.778952                            1.741079      -1.403857       2.197614                    0.990541       4.085118      12.218108       0.437271       1.396778      -0.681905       0.031046      -0.022512       0.003977       0.038554      -0.015344       0.004316       0.000394       0.011180       0.006858      -0.017869       0.001868       0.016000              1.794918       2.082410      -0.279957       0.279592       1.659260      -0.096056       1.643084           0.000250
           44              H      -0.055562       5.274443       4.655571       0.110115       0.982683 0.75892431E+01  0.74355962E+02                                 1.703757                            1.663401      -1.115052       2.347972                    0.994656       3.719890      10.790122       0.457259       1.367183      -0.689563       0.016306       0.035773      -0.021228       0.044680       0.013715      -0.003918      -0.003078      -0.018326       0.010868      -0.018493       0.002158       0.016335              1.721795       1.569905       0.239186      -0.044584       2.155658      -0.020940       1.439822           0.000238
           45              H       4.100723       4.093762       3.164352       0.159667       1.006679 0.78543962E+01  0.77696482E+02                                 1.746066                            1.705533      -1.143311       2.356959                    0.995231       3.573393      10.449812       0.445840       1.388797      -0.686165      -0.019550       0.011694      -0.012902       0.026181      -0.004553       0.003744      -0.000269      -0.008083      -0.002084      -0.007421       0.000516       0.006906              1.749005       2.101548      -0.242842       0.230094       1.545477      -0.057421       1.599989          -0.000013
           46              H       4.696739       2.751704       3.719669       0.154332       0.804265 0.59895904E+01  0.55400351E+02                                 1.505729                            1.491383      -0.813625       2.512182                    0.998408       3.370542       9.549405       0.475530       1.392556      -0.685297      -0.003982      -0.026467      -0.003037       0.026937       0.003182       0.001657       0.003421      -0.019667      -0.011056      -0.008766      -0.004209       0.012975              1.506856       1.356700       0.124807      -0.043899       1.863478      -0.048073       1.300391           0.000063
           47              H       3.549802      13.610932       4.502380       0.127853       0.892249 0.67665705E+01  0.64738016E+02                                 1.626531                            1.594766      -1.091053       2.369766                    0.995630       3.659331      10.658478       0.454212       1.409472      -0.680982       0.032039       0.007471      -0.030259       0.044698       0.003772      -0.005860      -0.007428       0.003678      -0.006179      -0.009228      -0.002200       0.011428              1.638598       1.933824      -0.079642      -0.286748       1.469704       0.051518       1.512265           0.000135
           48              H       3.006883       0.346204       5.876312       0.095026       1.019101 0.76714381E+01  0.75473459E+02                                 1.745826                            1.670481      -1.123794       2.323301                    0.995364       3.894907      11.375045       0.456405       1.364074      -0.688955       0.010663       0.019797       0.028157       0.036034       0.000105       0.006491      -0.000466      -0.010632       0.031011      -0.012347       0.000137       0.012209              1.784013       1.534609       0.153013       0.266847       1.758276       0.371109       2.059153           0.000373
           49              H       2.367217       1.824814       4.179243       0.144981       0.865248 0.64217872E+01  0.60784197E+02                                 1.607995                            1.564512      -1.099120       2.367308                    0.995250       3.636240      10.615903       0.452729       1.429332      -0.677009       0.012796       0.018735      -0.012998       0.026148       0.001463      -0.001630      -0.004327      -0.001861      -0.015657      -0.007103       0.000910       0.006193              1.629185       1.564541       0.336608       0.007066       1.984717      -0.040601       1.338297           0.000017
           50              H       1.080995       1.179302       4.808762       0.122299       0.960526 0.74852705E+01  0.73513278E+02                                 1.707617                            1.674270      -1.250776       2.277261                    0.993697       3.884632      11.498976       0.444092       1.404348      -0.680963      -0.021369       0.003351       0.006012       0.022450      -0.004136      -0.000759      -0.001547       0.007502      -0.014012      -0.005822      -0.002097       0.007919              1.723659       1.956108      -0.208793      -0.302106       1.588290       0.090037       1.626578           0.000102
           51              H       2.176552       8.410971       4.258232       0.105536       0.972039 0.69433187E+01  0.66497754E+02                                 1.688187                            1.586005      -0.909833       2.436173                    0.997064       3.664360      10.491517       0.470753       1.358543      -0.691006       0.011237      -0.031440       0.011427       0.035289      -0.002262       0.003310       0.003651      -0.011118       0.018986      -0.010152       0.001465       0.008687              1.753213       1.484852      -0.259494       0.220898       2.012433      -0.508122       1.762353           0.000342
           52              H       2.597151       9.364068       3.090150       0.127580       0.931408 0.70091065E+01  0.67631493E+02                                 1.670249                            1.619236      -1.187401       2.320929                    0.994795       3.706363      10.831066       0.452513       1.402778      -0.681994       0.024303       0.000090      -0.035271       0.042833      -0.001205      -0.006479       0.005475       0.002191       0.011107      -0.007245      -0.003124       0.010370              1.684019       1.890272       0.168566      -0.353883       1.485358      -0.119941       1.676428           0.000094
           53              H       1.043650       7.860631       2.312227       0.170411       0.893877 0.64957596E+01  0.60101648E+02                                 1.510614                            1.472997      -0.674440       2.588031                    0.999951       2.989145       7.935660       0.528500       1.252578      -0.717874       0.010244      -0.019717      -0.016528       0.027693      -0.001743       0.000437       0.008170       0.004707       0.001916      -0.009581       0.002151       0.007430              1.514934       1.322461      -0.156954      -0.079611       1.727660       0.283196       1.494682           0.000014
           54              H       0.037383       8.260628       3.439617       0.135517       0.998072 0.76948742E+01  0.75485330E+02                                 1.704496                            1.661091      -1.065083       2.367582                    0.997338       3.653686      10.528660       0.464332       1.344673      -0.693958      -0.018160      -0.009168       0.012420       0.023835       0.003550      -0.001049      -0.003739       0.011632      -0.019825      -0.008873      -0.001497       0.010370              1.716812       1.773530       0.208679      -0.275566       1.590898      -0.193948       1.786009           0.000183
           55              H       3.961022      10.795781       6.697320       0.096030       1.004222 0.79199166E+01  0.78885370E+02                                 1.756169                            1.719595      -1.383985       2.211114                    0.990689       4.025281      11.998565       0.439205       1.400113      -0.681494      -0.030365      -0.022394      -0.007202       0.038411       0.015118       0.004125      -0.000784       0.012443       0.007033      -0.017954       0.002102       0.015851              1.771444       2.053336       0.274639       0.274026       1.639550       0.094329       1.621447           0.000440
           56              H       4.397374      12.170943       7.312478       0.110733       0.973247 0.74929648E+01  0.73164845E+02                                 1.692484                            1.652753      -1.019820       2.393439                    0.995755       3.692569      10.686156       0.458843       1.367079      -0.689707      -0.015815       0.037427       0.017747       0.044338      -0.014392      -0.004522       0.002689      -0.018078       0.010274      -0.019031       0.002188       0.016843              1.710197       1.560376      -0.237485      -0.043839       2.139495       0.021055       1.430720           0.000394
           57              H       0.241088      10.990262       8.803696       0.162977       1.003088 0.78278303E+01  0.77392559E+02                                 1.744982                            1.705312      -1.150288       2.356327                    0.995228       3.557841      10.412301       0.444683       1.393149      -0.685412       0.019955       0.011010       0.009531       0.024704       0.004587       0.003083       0.000905      -0.007576      -0.000590      -0.006778       0.000030       0.006748              1.747449       2.098040       0.241577       0.229477       1.544627       0.056989       1.599682           0.000367
           58              H      -0.354927       9.648204       8.248379       0.170707       0.768969 0.56645995E+01  0.51778634E+02                                 1.475986                            1.462670      -0.863699       2.502098                    0.998424       3.291167       9.334140       0.473118       1.416299      -0.680958       0.005803      -0.028114      -0.000294       0.028708      -0.003115       0.000609      -0.002971      -0.019451      -0.012017      -0.008215      -0.004548       0.012762              1.476893       1.331567      -0.120213      -0.042030       1.823253       0.046851       1.275858           0.000269
           59              C       1.056269       9.242689      16.315083       0.529891      22.896014 0.27452653E+03  0.58296735E+04                                 7.436336                            5.923131       0.060038       2.067516                    0.999718      23.168917      66.086757       0.601861       0.479236      -1.014021       0.004245      -0.011520      -0.040761       0.042569      -0.000175       0.007575       0.002378      -0.034840      -0.002851      -0.019992       0.001783       0.018209              8.198977       7.760901      -1.812210      -2.566540       9.641885      -0.746425       7.194146          -0.204244
           60              C      -0.734066      10.496473      17.399149       0.510575      22.235956 0.26637839E+03  0.56041074E+04                                 7.263329                            5.819575       0.217485       2.128784                    0.999573      22.774812      64.281468       0.610638       0.476776      -1.017154      -0.023375       0.035800      -0.001533       0.042783       0.004348      -0.019118      -0.015916      -0.011797       0.027548      -0.023264      -0.006530       0.029793              7.944289       7.356007      -1.361984      -2.837003       9.137039      -0.648944       7.339821          -0.040142
           61              C      -0.204502       8.230283      18.154333       0.523160      23.473549 0.27313660E+03  0.57812881E+04                                 7.557002                            5.904602       0.077014       2.078699                    0.999495      22.885629      64.750254       0.604545       0.478666      -1.016343      -0.006362      -0.032702       0.020964       0.039362      -0.013218      -0.014642       0.012523       0.003234      -0.014645      -0.016430      -0.010862       0.027293              8.427099       7.892520      -2.297857      -2.720606      10.028777      -0.589983       7.359999           0.012826
           62              C       1.505363       6.914431      16.985054      -0.050609      25.151465 0.39973770E+03  0.93261906E+04                                 7.837520                            6.898548      -0.435430       1.867988                    0.997923      28.839774      86.271826       0.588038       0.446449      -1.031977      -0.097563       0.021965      -0.039156       0.107398      -0.039229      -0.000756       0.038150      -0.062477      -0.112064      -0.056866      -0.022479       0.079345              8.435623       7.710195      -0.649563       0.828264      10.304981       0.897910       7.291694          -0.000819
           63              C       0.637970       5.902025      16.253328      -0.371770      29.492608 0.50161638E+03  0.12253959E+05                                 8.290998                            7.384700      -0.183335       1.921562                    0.996576      31.357552      92.670347       0.615001       0.407685      -1.067100       0.056828       0.052097       0.035019       0.084675       0.029264       0.004288       0.031487       0.021798      -0.085204      -0.049913      -0.001904       0.051817              8.824262       7.296192       0.513564       1.504462       9.306428      -0.101128       9.870167           0.001089
           64              C       0.238570       6.430297      14.893040       0.670327      19.135916 0.23845706E+03  0.49136272E+04                                 6.808065                            5.651865      -0.158996       2.026143                    0.999181      21.751418      62.148740       0.591711       0.502348      -0.997029      -0.029772       0.024037      -0.036896       0.053155       0.061129       0.029369       0.005655      -0.029668      -0.103120      -0.061814      -0.022681       0.084495              7.364144       7.082641      -1.900148      -0.260046       5.326644      -0.532863       9.683145          -0.094815
           65              C       0.626819      11.562672      15.649420      -0.049764      25.177955 0.39571529E+03  0.92121125E+04                                 7.866417                            6.892896      -0.480873       1.856953                    0.997965      28.685311      85.809406       0.584356       0.450248      -1.029448      -0.096444      -0.046606      -0.002291       0.107139       0.023871      -0.002773      -0.077534      -0.058835      -0.012740      -0.069942      -0.026665       0.096607              8.323166       7.886342      -0.030716       1.184289       8.678554      -0.664278       8.404603          -0.001303
           66              C      -0.518677      12.084047      14.811657      -0.378640      29.494785 0.47219676E+03  0.11329294E+05                                 8.244515                            7.130287       0.030748       1.993532                    0.998321      30.656900      88.938544       0.632272       0.403759      -1.072800       0.073833      -0.023612       0.037918       0.086293      -0.019539       0.018053      -0.021657       0.048894      -0.055536      -0.038572      -0.010972       0.049544              8.861927       8.301386       0.322886       2.618627       8.571873       1.063361       9.712521           0.001558
           67              C      -1.160308      11.078538      13.882936       0.687553      19.839512 0.23971447E+03  0.49300864E+04                                 6.941122                            5.640726       0.027530       2.087956                    0.999687      21.414189      60.485108       0.598327       0.497745      -1.002559      -0.032376      -0.021280      -0.038072       0.054319       0.030721      -0.051155      -0.018054       0.044014       0.082297      -0.052764      -0.026977       0.079741              7.519709       7.054148      -0.326517       2.783345       8.043907       1.929428       7.461071          -0.096000
           68              C       3.454615       9.423378      19.093825      -0.062387      26.700100 0.40789395E+03  0.95766931E+04                                 8.151186                            6.950446      -0.455497       1.845387                    0.999104      29.560085      89.070963       0.587393       0.444129      -1.032023       0.103666       0.037022       0.026310       0.113179      -0.002060      -0.045013       0.012737       0.044189       0.074398      -0.039629      -0.024505       0.064134              8.973067       8.974391      -0.350888      -1.860740       7.310167       2.111479      10.634642          -0.007033
           69              C       2.646646      10.004063      21.367754       0.677488      20.227620 0.23366154E+03  0.47499276E+04                                 6.889206                            5.465015       0.105440       2.110336                    0.999843      21.041347      58.080491       0.628607       0.479321      -1.017393      -0.024824       0.006370       0.013886       0.029148      -0.035668       0.009920      -0.019789      -0.116284      -0.122677      -0.050544      -0.041666       0.092211              7.680220       7.900409       0.735333      -1.163621       4.689840       1.958953      10.450411          -0.097682
           70              C      -1.789432      10.107510      20.386374      -0.368590      29.457631 0.46809256E+03  0.11227777E+05                                 8.300385                            7.134395      -0.160686       1.945142                    0.995383      30.427511      88.813783       0.626225       0.407769      -1.068109      -0.020907      -0.027831      -0.046168       0.057820       0.009301       0.031335       0.043660      -0.047254       0.072663      -0.050938      -0.019551       0.070489              9.115987       8.592270      -0.273132      -2.123026       7.093707       2.304064      11.661985          -0.001701
           71              C       0.807766       2.346189      19.589062       0.568919      22.347968 0.26717875E+03  0.56346753E+04                                 7.337915                            5.858079       0.038589       2.066305                    0.999687      22.735135      64.603371       0.602975       0.481659      -1.012854       0.004874      -0.015021       0.047211       0.049782      -0.008885       0.030737      -0.006986      -0.035876      -0.007665      -0.041259       0.009563       0.031696              8.083484       7.649298       1.778774      -2.513846       9.515492       0.746310       7.085662          -0.109393
           72              C       2.598101       3.599973      18.504997       0.560621      21.419168 0.25504149E+03  0.53109526E+04                                 7.125921                            5.722993       0.196750       2.132224                    0.999550      22.216049      62.513957       0.610770       0.481578      -1.013964       0.035819       0.034894       0.009301       0.050864      -0.022123       0.006313       0.007578       0.006400       0.071309      -0.035869       0.010466       0.025402              7.785465       7.204900       1.319658      -2.766797       8.950620       0.657128       7.200876          -0.187212
           73              C       2.068536       1.333783      17.749813       0.568116      22.789556 0.26391834E+03  0.55439769E+04                                 7.454599                            5.833740       0.039481       2.073741                    0.999467      22.477252      63.561674       0.602974       0.483566      -1.012744       0.014733      -0.037643      -0.020619       0.045379       0.004907       0.003939      -0.031211       0.019901      -0.006022      -0.037692       0.011758       0.025934              8.309630       7.787095       2.266520      -2.677237       9.881377       0.568588       7.260419          -0.169916
           74              C       0.358672       0.017931      18.919091      -0.051198      25.211049 0.40058276E+03  0.93560378E+04                                 7.857321                            6.909206      -0.451261       1.860990                    0.998015      28.973622      86.876683       0.586828       0.446885      -1.031152       0.098770       0.025885       0.043274       0.110897       0.048539       0.001754      -0.034698      -0.062367      -0.099703      -0.058634      -0.023460       0.082094              8.461449       7.739136       0.643158       0.840856      10.318689      -0.905346       7.326523          -0.002828
           75              C       1.226064      12.798525      19.650818      -0.362994      29.649201 0.50328327E+03  0.12320867E+05                                 8.344081                            7.411415      -0.235361       1.899771                    0.997098      31.637321      93.994456       0.611303       0.409281      -1.064676      -0.054176       0.060002      -0.023468       0.084178      -0.029115       0.001749      -0.037176       0.027956      -0.108739      -0.060469       0.004327       0.056142              8.892946       7.352936      -0.496631       1.515743       9.359899       0.125967       9.966004          -0.000882
           76              C       1.625464      13.326797      21.011106       0.645067      19.317623 0.24045906E+03  0.49649076E+04                                 6.817129                            5.647643      -0.163368       2.021282                    0.999091      22.040199      63.023444       0.596364       0.497422      -0.999557       0.018265       0.018552       0.023639       0.035166      -0.068863       0.032045      -0.005048      -0.035501      -0.098142      -0.069595      -0.022471       0.092066              7.379708       7.089950       1.902789      -0.254962       5.336624       0.550504       9.712549          -0.001136
           77              C       1.237215       4.666172      20.254725      -0.053533      25.347329 0.39858344E+03  0.92973409E+04                                 7.898643                            6.913670      -0.478458       1.854429                    0.998206      28.851885      86.444852       0.583898       0.449707      -1.029571       0.095576      -0.051196       0.006234       0.108603      -0.034965      -0.004111       0.075408      -0.068982      -0.006421      -0.071318      -0.029948       0.101266              8.362088       7.929262       0.027435       1.214030       8.715336       0.668021       8.441665          -0.002064
           78              C       2.382712       5.187547      21.092489      -0.365796      29.607715 0.47294171E+03  0.11368732E+05                                 8.298712                            7.158464      -0.014695       1.975051                    0.998509      30.874388      90.096241       0.627102       0.406315      -1.069498      -0.068727      -0.033782      -0.024914       0.080532       0.024280       0.013234       0.028166       0.069325      -0.038003      -0.051303      -0.004447       0.055750              8.930624       8.371502      -0.332847       2.647639       8.619881      -1.082542       9.800488           0.001384
           79              C       3.024342       4.182038      22.021209       0.663004      19.944186 0.24067978E+03  0.49523773E+04                                 6.922715                            5.618371       0.029028       2.085475                    0.999682      21.630011      61.007572       0.605229       0.491827      -1.006076       0.019030      -0.007753       0.030870       0.037084      -0.036271      -0.056480       0.017323       0.046226       0.090546      -0.060794      -0.026623       0.087416              7.502831       7.032668       0.323638       2.777966       8.025476      -1.926629       7.450350           0.000155
           80              C      -1.590580       2.526878      16.810321      -0.060224      26.641476 0.40605275E+03  0.95236801E+04                                 8.136472                            6.929931      -0.462977       1.842878                    0.999112      29.546156      89.013580       0.588813       0.443513      -1.032274      -0.102582       0.034332      -0.023244       0.110644       0.002285      -0.046123      -0.015728       0.048153       0.090160      -0.044610      -0.024003       0.068613              8.965258       8.955322       0.352589      -1.859939       7.298165      -2.119533      10.642286          -0.002555
           81              C      -0.782611       3.107563      14.536392       0.662227      20.473216 0.23639255E+03  0.48212065E+04                                 6.931910                            5.485236       0.092530       2.101748                    0.999838      21.294027      58.945416       0.629211       0.477296      -1.018094       0.017429       0.004539      -0.014265       0.022975       0.038595       0.008928       0.019858      -0.116325      -0.116982      -0.051197      -0.041640       0.092837              7.738724       7.958296      -0.740453      -1.182507       4.713384      -1.975457      10.544493          -0.067695
           82              C       3.653467       3.211010      15.517772      -0.366845      29.699282 0.47155864E+03  0.11340033E+05                                 8.360817                            7.169263      -0.172963       1.937103                    0.995792      30.648932      89.788046       0.623136       0.408738      -1.066700       0.022157      -0.029076       0.044713       0.057755      -0.010599       0.030510      -0.041857      -0.046025       0.068730      -0.048871      -0.019463       0.068335              9.198702       8.670393       0.277006      -2.166770       7.134793      -2.332501      11.790919           0.000605
           83              C       2.046654       4.550311       7.621014       0.556527      22.290109 0.26618727E+03  0.56056016E+04                                 7.307159                            5.833870       0.025782       2.063949                    0.999626      22.710910      64.376921       0.606616       0.479466      -1.014544       0.015906       0.011136       0.034153       0.039287       0.009254       0.039784       0.008983      -0.041038      -0.004468      -0.051491       0.012207       0.039284              8.049564       7.619025      -1.770191      -2.503883       9.468280      -0.743939       7.061388          -0.042133
           84              C       3.836989       3.296527       6.536948       0.593905      20.986544 0.24914830E+03  0.51589538E+04                                 7.055918                            5.675513       0.194521       2.137736                    0.999538      21.861514      61.379576       0.610125       0.484823      -1.012076       0.036742      -0.033467       0.001620       0.049725       0.027468       0.021313       0.001246       0.017932       0.085302      -0.045057       0.003177       0.041880              7.705557       7.137965      -1.300745      -2.737931       8.845297      -0.649073       7.133408          -0.104265
           85              C       3.307425       5.562717       5.781764       0.594592      22.382607 0.25856639E+03  0.54042043E+04                                 7.387612                            5.790224       0.034441       2.077681                    0.999481      22.158186      62.516623       0.602694       0.486239      -1.011275       0.015723       0.027146      -0.024870       0.040033       0.001489       0.015740       0.039931       0.027619       0.002969      -0.048631       0.008125       0.040505              8.230869       7.722082      -2.239332      -2.651971       9.770567      -0.561830       7.199959          -0.094206
           86              C       1.597560       6.878569       6.951043      -0.048447      25.115936 0.39896343E+03  0.93078080E+04                                 7.840252                            6.898606      -0.454470       1.861518                    0.997965      28.878455      86.513277       0.586909       0.447323      -1.031008       0.098511      -0.029847       0.043482       0.111741      -0.044546       0.005651       0.035568      -0.065670      -0.099194      -0.060248      -0.019445       0.079693              8.438958       7.714342      -0.626989       0.840323      10.293117       0.901842       7.309415          -0.002263
           87              C       2.464953       7.890975       7.682769      -0.365000      29.730685 0.50541983E+03  0.12386997E+05                                 8.358205                            7.427550      -0.234911       1.898400                    0.997181      31.727214      94.331937       0.610551       0.409327      -1.064584      -0.055016      -0.061182      -0.025283       0.086077       0.027357       0.001374       0.033967       0.025000      -0.109950      -0.057273       0.003989       0.053284              8.903484       7.366504       0.500565       1.516365       9.377422      -0.120513       9.966525           0.000569
           88              C       2.864353       7.362703       9.043057       0.647237      19.295204 0.24026913E+03  0.49559386E+04                                 6.795654                            5.634667      -0.142027       2.028304                    0.999245      21.953097      62.574530       0.599250       0.495530      -1.001330       0.015747      -0.022835       0.023476       0.036339       0.069819       0.030696       0.006052      -0.035451      -0.097509      -0.068681      -0.024160       0.092841              7.353160       7.065850      -1.897043      -0.254677       5.320892      -0.546651       9.672737          -0.000730
           89              C       2.476104       2.230328       8.286677      -0.051962      25.277954 0.39725097E+03  0.92567558E+04                                 7.882556                            6.901074      -0.470313       1.858005                    0.998264      28.770769      86.104421       0.584672       0.449572      -1.029842       0.093478       0.055144       0.004152       0.108611       0.031193       0.002064      -0.073733      -0.067475      -0.013211      -0.072059      -0.024569       0.096628              8.345505       7.912833      -0.041992       1.222625       8.694336      -0.669546       8.429345          -0.001413
           90              C       3.621600       1.708953       9.124440      -0.367796      29.802835 0.47646782E+03  0.11480978E+05                                 8.343308                            7.189166      -0.031282       1.967322                    0.998531      31.060041      90.906837       0.624894       0.406775      -1.068618      -0.068601       0.034562      -0.027977       0.081751      -0.020007       0.012752      -0.025249       0.066299      -0.054816      -0.047077      -0.006253       0.053330              8.984282       8.419577       0.349240       2.673746       8.678562       1.084561       9.854705           0.001355
           91              C       4.263231       2.714462      10.053161       0.663084      19.966854 0.24084299E+03  0.49591784E+04                                 6.939724                            5.627619       0.015353       2.080977                    0.999653      21.671964      61.252079       0.603231       0.493113      -1.004892       0.025651       0.010680       0.023870       0.036631       0.035632      -0.055776      -0.017139       0.052120       0.084838      -0.060199      -0.026781       0.086980              7.525024       7.057068      -0.315777       2.789024       8.054598       1.939181       7.463406           0.000198
           92              C      -0.351692       4.369622       4.842272      -0.063083      26.698178 0.40710069E+03  0.95515383E+04                                 8.130074                            6.923715      -0.439635       1.848540                    0.999207      29.589845      89.072898       0.591190       0.441578      -1.033714      -0.099160      -0.033834      -0.028199       0.108502      -0.005880      -0.053972       0.012758       0.057416       0.085368      -0.045688      -0.031712       0.077399              8.958290       8.956030      -0.357090      -1.863360       7.289500       2.109442      10.629341          -0.002149
           93              C       0.456277       3.788937       2.568343       0.654473      20.485672 0.23645356E+03  0.48260863E+04                                 6.936122                            5.485769       0.025952       2.079254                    0.999775      21.432022      59.483512       0.628777       0.477266      -1.017409       0.001372      -0.012542      -0.013841       0.018728      -0.042114       0.007494      -0.020831      -0.123946      -0.121812      -0.054726      -0.044014       0.098740              7.742522       7.971089       0.742257      -1.182049       4.718865       1.971682      10.537613          -0.000041
           94              C       4.892355       3.685490       3.549723      -0.357820      29.515665 0.46756280E+03  0.11222752E+05                                 8.336669                            7.146632      -0.177714       1.937164                    0.995752      30.534010      89.437474       0.622949       0.409632      -1.065860       0.029745       0.028928       0.039134       0.057036       0.009705       0.034378       0.047196      -0.050480       0.068698      -0.054957      -0.020151       0.075109              9.170725       8.685032      -0.271345      -2.162230       7.107837       2.303819      11.719307           0.000275
           95              C       2.295157      11.446811       4.347035       0.569655      22.341422 0.26720412E+03  0.56352891E+04                                 7.337937                            5.859601       0.036780       2.065787                    0.999684      22.727106      64.578955       0.602711       0.481864      -1.012756      -0.004346       0.014660      -0.047517       0.049917      -0.008463       0.031995      -0.007550      -0.037341      -0.008298      -0.042894       0.010192       0.032702              8.081354       7.647921       1.778594      -2.514600       9.509771       0.744202       7.086369          -0.106615
           96              C       0.504822      10.193027       5.431100       0.568745      21.328480 0.25387811E+03  0.52803229E+04                                 7.111322                            5.714202       0.193561       2.132714                    0.999552      22.121824      62.197078       0.610596       0.482300      -1.013655      -0.033427      -0.033478      -0.007034       0.047829      -0.024839       0.009804       0.004813       0.006766       0.073829      -0.038978       0.011584       0.027394              7.767745       7.190297       1.319550      -2.758388       8.933537       0.646284       7.179400          -0.163937
           97              C       1.034387      12.459217       6.186284       0.572945      22.709431 0.26293820E+03  0.55170995E+04                                 7.436899                            5.823137       0.057003       2.080610                    0.999521      22.395919      63.252440       0.603611       0.483606      -1.012935      -0.016386       0.036538       0.018613       0.044159       0.003372       0.008331      -0.033425       0.020854      -0.008694      -0.040755       0.012174       0.028581              8.287473       7.767785       2.258617      -2.669060       9.852682       0.572893       7.241952          -0.150195
           98              C       2.744251      -0.017931       5.017006      -0.054757      25.283114 0.40216952E+03  0.94012080E+04                                 7.868959                            6.921246      -0.448369       1.861215                    0.998012      29.016570      87.007391       0.586598       0.446674      -1.031403      -0.097886      -0.024214      -0.043305       0.109743       0.052070       0.000194      -0.035210      -0.065484      -0.108164      -0.060342      -0.026988       0.087330              8.470775       7.749726       0.647605       0.839981      10.326846      -0.903431       7.335754          -0.002733
           99              C       1.876859       0.994475       4.285279      -0.359474      29.384875 0.49835510E+03  0.12163620E+05                                 8.292257                            7.376578      -0.242575       1.902451                    0.996733      31.351410      92.839953       0.612886       0.409451      -1.065144       0.051263      -0.053926       0.020722       0.077235      -0.036138       0.006252      -0.041658       0.023845      -0.103726      -0.063230      -0.001861       0.065091              8.829483       7.309815      -0.507576       1.507088       9.298346       0.104092       9.880286          -0.000506
          100              C       1.477459       0.466203       2.924991       0.654620      19.125552 0.23794752E+03  0.48982313E+04                                 6.775493                            5.622451      -0.159384       2.026191                    0.999086      21.835323      62.262811       0.597237       0.498197      -0.999563      -0.023709      -0.008811      -0.024726       0.035371      -0.067825       0.031619      -0.006623      -0.039805      -0.108501      -0.068519      -0.024900       0.093419              7.328286       7.045963       1.889415      -0.260548       5.306087       0.534257       9.632809          -0.000943
          101              C       1.865708       9.126828       3.681372      -0.052538      25.237698 0.39676667E+03  0.92405256E+04                                 7.871920                            6.897070      -0.470258       1.859118                    0.998151      28.711976      85.840950       0.584951       0.449599      -1.030064      -0.095652       0.049057      -0.006472       0.107694      -0.034292      -0.004612       0.078839      -0.073677      -0.014679      -0.073311      -0.032315       0.105626              8.328359       7.888893       0.027219       1.198131       8.684763       0.667059       8.411420          -0.002181
          102              C       0.720211       8.605453       2.843608      -0.363988      29.359794 0.46842602E+03  0.11224036E+05                                 8.240755                            7.118117       0.008628       1.986870                    0.998359      30.597041      88.905977       0.630199       0.405621      -1.070830       0.068523       0.028993       0.027765       0.079416       0.024701       0.019970       0.024291       0.061728      -0.056944      -0.044760      -0.013941       0.058701              8.861176       8.298864      -0.331492       2.617768       8.575570      -1.071065       9.709093           0.001248
          103              C       0.078581       9.610962       1.914888       0.661248      19.972227 0.24124553E+03  0.49646055E+04                                 6.915798                            5.616360       0.043832       2.089063                    0.999737      21.634254      60.929779       0.607014       0.490323      -1.007319      -0.023249       0.008063      -0.027319       0.036768      -0.034448      -0.056085       0.018110       0.045568       0.079555      -0.057106      -0.028550       0.085656              7.490665       7.028506       0.329731       2.768037       8.019970      -1.915348       7.423520           0.000176
          104              C       4.693503      11.266122       7.125776      -0.060896      26.581709 0.40531562E+03  0.95001920E+04                                 8.123111                            6.924176      -0.451042       1.847928                    0.999111      29.472297      88.704701       0.589105       0.443582      -1.032438       0.104308      -0.036186       0.022775       0.112731       0.000501      -0.044951      -0.018775       0.046810       0.086529      -0.046499      -0.020607       0.067106              8.943489       8.939924       0.350406      -1.852188       7.287921      -2.107347      10.602622          -0.002792
          105              C       3.885534      10.685437       9.399705       0.682390      20.201369 0.23314062E+03  0.47403136E+04                                 6.902570                            5.471613       0.078119       2.102007                    0.999830      21.046523      58.245882       0.625566       0.481553      -1.015436      -0.025782      -0.012398       0.014641       0.032137       0.035728       0.010585       0.016228      -0.119864      -0.123088      -0.052914      -0.039923       0.092837              7.698180       7.924073      -0.733050      -1.174171       4.700549      -1.968608      10.469919          -0.097315
          106              C      -0.550544      10.581990       8.418325      -0.369306      29.506300 0.46859307E+03  0.11244695E+05                                 8.312702                            7.138788      -0.169956       1.942143                    0.995257      30.461249      88.981058       0.625849       0.407835      -1.067885      -0.020638       0.026947      -0.048623       0.059298      -0.008281       0.028377      -0.044973      -0.041711       0.066235      -0.047209      -0.021400       0.068609              9.134877       8.620241       0.283453      -2.135553       7.098014      -2.312827      11.686375           0.000768
          107              N       0.303786      10.390267      16.489577      -0.202243      34.238209 0.46433639E+03  0.10908269E+05                                 8.725835                            6.913318      -0.014190       2.048347                    0.999115      26.276848      71.383828       0.675478       0.385986      -1.103419       0.005860       0.066200      -0.062852       0.091472      -0.015693      -0.058849      -0.061961      -0.085176      -0.060393      -0.104564       0.013992       0.090572              9.708749       8.979361      -2.420646      -3.131058      11.381274      -0.909110       8.765610          -0.048469
          108              N      -0.979474       9.375102      18.168694      -0.184011      34.785610 0.44894120E+03  0.10447520E+05                                 8.828053                            6.779324      -0.014460       2.054306                    0.998616      25.877894      69.738593       0.685595       0.383897      -1.106033      -0.057913       0.006855       0.061756       0.084940      -0.026989      -0.089150      -0.023389       0.013466      -0.003995      -0.099725       0.007307       0.092418             10.062666      10.149832      -2.493781      -4.026128      11.252085      -0.498976       8.786082          -0.119227
          109              N       0.788302       8.195801      17.194735      -0.226261      34.918556 0.48638860E+03  0.11567896E+05                                 8.875909                            7.098598      -0.230464       1.968805                    0.998668      26.875625      73.632975       0.662891       0.388502      -1.100842       0.023106      -0.085874      -0.030418       0.093987      -0.060141      -0.062257      -0.019575      -0.091145      -0.089759      -0.111658       0.020141       0.091517              9.858829       8.506262      -1.815150      -3.197422      12.279693      -0.427052       8.790533          -0.047412
          110              N       1.560249       3.493767      19.414568      -0.217143      34.446629 0.46910582E+03  0.11043867E+05                                 8.748462                            6.939336      -0.030354       2.041715                    0.999096      26.381046      71.645125       0.675864       0.384943      -1.104629      -0.003564       0.069906       0.082785       0.108411       0.015258      -0.049633       0.049172      -0.062711      -0.060402      -0.087063       0.016764       0.070298              9.726775       8.970349       2.399641      -3.115032      11.422831       0.953013       8.787145          -0.047724
          111              N       2.843508       2.478602      17.735451      -0.220380      35.669503 0.46287435E+03  0.10861334E+05                                 8.992522                            6.895928      -0.067713       2.034746                    0.998224      26.277789      71.258884       0.677536       0.385260      -1.104347       0.072460       0.003455      -0.064938       0.097362       0.022784      -0.072734       0.020163       0.004768       0.006802      -0.082640       0.008103       0.074537             10.259513      10.351605       2.549645      -4.135650      11.438594       0.486622       8.988338          -0.033874
          112              N       1.075732       1.299301      18.709411      -0.232909      35.006976 0.48859513E+03  0.11630500E+05                                 8.887269                            7.110404      -0.246869       1.964361                    0.998497      26.886723      73.632751       0.663111       0.388035      -1.101460      -0.027505      -0.097079       0.041224       0.108996       0.048688      -0.053933       0.016878      -0.074522      -0.067027      -0.093950       0.020385       0.073565              9.875219       8.518106       1.840085      -3.190641      12.316280       0.402771       8.791273          -0.055011
          113              N       2.799137       3.402733       7.446520      -0.213393      34.211716 0.46538431E+03  0.10932245E+05                                 8.713120                            6.915613      -0.032504       2.044442                    0.998994      26.236700      71.127936       0.676593       0.385373      -1.104545      -0.016004      -0.066591       0.086213       0.110105      -0.013705      -0.046330      -0.047201      -0.058521      -0.054401      -0.081509       0.014636       0.066874              9.686981       8.939572      -2.396151      -3.101264      11.365330      -0.944570       8.756041          -0.025987
          114              N       4.082397       4.417898       5.767403      -0.218601      35.479852 0.46075480E+03  0.10798414E+05                                 8.970126                            6.887300      -0.110925       2.023187                    0.998046      26.172716      70.913801       0.676950       0.386064      -1.103852       0.067886      -0.001762      -0.069371       0.097077      -0.020956      -0.063617      -0.020028      -0.001042       0.003090      -0.074851       0.011226       0.063625             10.230641      10.347548      -2.534083      -4.137323      11.367021      -0.478450       8.977355          -0.033523
          115              N       2.314621       5.597199       6.741362      -0.223800      34.693334 0.48368492E+03  0.11478606E+05                                 8.824137                            7.065968      -0.244121       1.968689                    0.998388      26.674082      72.815392       0.666757       0.387090      -1.102705      -0.037874       0.094113       0.042867       0.110133      -0.046534      -0.051594      -0.015264      -0.071111      -0.063819      -0.089466       0.019026       0.070440              9.801508       8.455932      -1.813375      -3.169446      12.210391      -0.407314       8.738200          -0.036517
          116              N       1.542674      10.299233       4.521529      -0.215038      34.346053 0.46786833E+03  0.11006896E+05                                 8.733471                            6.932206      -0.034106       2.041628                    0.999054      26.332556      71.475994       0.675950       0.385168      -1.104524       0.005914      -0.070762      -0.082222       0.108640       0.014095      -0.048275       0.047227      -0.061351      -0.057792      -0.084041       0.015911       0.068130              9.705986       8.951625       2.393585      -3.108315      11.393555       0.943304       8.772779          -0.043706
          117              N       0.259415      11.314398       6.200646      -0.219372      35.556507 0.46174883E+03  0.10828637E+05                                 8.978531                            6.892205      -0.079177       2.032272                    0.998117      26.232765      71.122708       0.677012       0.385782      -1.103942      -0.072711      -0.002983       0.064584       0.097298       0.021924      -0.072336       0.019063       0.003700       0.003778      -0.081702       0.008068       0.073634             10.237303      10.335551       2.539224      -4.125428      11.410834       0.484482       8.965523          -0.034974
          118              N       2.027191      12.493699       5.226686      -0.230927      34.960015 0.48820497E+03  0.11615896E+05                                 8.868853                            7.099103      -0.237971       1.966931                    0.998582      26.855911      73.469637       0.664997       0.387111      -1.102400       0.028257       0.098010      -0.042068       0.110336       0.046936      -0.052998       0.016647      -0.071337      -0.065099      -0.091519       0.020609       0.070909              9.850510       8.500567       1.838421      -3.180594      12.282962       0.405344       8.768000          -0.049477
          119              O      -0.370414       7.308911      18.932256      -0.341366      24.898841 0.35946409E+03  0.77705971E+04                                 6.603989                            5.795683       1.281647       2.543899                    0.998801      23.594064      57.750756       0.808578       0.350417      -1.152304       0.015461       0.057571      -0.045486       0.074983       0.019653       0.018788      -0.042938      -0.058953       0.065536      -0.060167      -0.003003       0.063170              6.999979       5.098759       0.068091      -0.559125       9.487206      -2.681445       6.413971          -0.180768
          120              O       1.954092       9.162690      15.496708      -0.294152      28.824650 0.43866732E+03  0.99969171E+04                                 7.451622                            6.568530       0.514261       2.291619                    0.993527      24.011790      60.944009       0.728690       0.368835      -1.134209      -0.064830      -0.016410      -0.008779       0.067449       0.014841      -0.025038       0.038290       0.075649       0.100882      -0.074470       0.016431       0.058038              7.963625       9.555241      -0.692711      -3.785308       5.622551       0.571981       8.713084          -0.272299
          121              O      -1.373289      11.510259      17.541569      -0.347810      26.961462 0.40567534E+03  0.90368309E+04                                 6.992717                            6.206025       0.951957       2.437869                    0.995500      23.820745      59.146458       0.772305       0.356024      -1.147983       0.052925      -0.067643      -0.009517       0.086413      -0.025459       0.018768       0.027063      -0.035948      -0.039453      -0.049665       0.006513       0.043152              7.486931       6.867038      -2.513644      -0.826154      10.012007       1.063421       5.581750          -0.208305
          122              O      -0.684250       9.932339      13.758708      -0.448341      33.818796 0.56861540E+03  0.13872007E+05                                 8.372191                            7.515322      -0.007238       2.079317                    0.992468      26.549644      70.468548       0.674028       0.372484      -1.127730      -0.011777       0.004519      -0.032513       0.034875      -0.024552      -0.054090      -0.012200      -0.055142      -0.050243      -0.078077       0.030325       0.047752              8.673686       6.658976      -1.359808       0.574969      12.172595       2.352076       7.189487          -0.112048
          123              O       3.398227      11.521293      13.260837      -0.495292      27.655225 0.43429164E+03  0.98696941E+04                                 7.081696                            6.320627       0.659745       2.283124                    0.998562      26.004735      65.850971       0.781293       0.344961      -1.153663       0.033150      -0.052713       0.017305       0.064630      -0.006793       0.024005      -0.023602       0.114855       0.048450      -0.071835       0.007584       0.064251              7.371199       8.304851      -0.666186       2.961813       5.646922       0.245246       8.161823          -0.128132
          124              O      -0.802171       7.164084      14.865513      -0.477625      31.320151 0.53075664E+03  0.12678185E+05                                 7.743464                            7.075545       0.489871       2.237388                    0.995738      26.236439      68.042466       0.724918       0.353717      -1.146824       0.034665      -0.036387      -0.054295       0.073984      -0.024454       0.032466      -0.003608       0.024366      -0.246101      -0.089456       0.015422       0.074034              8.071182       9.930058      -2.964398       1.470193       7.014928      -0.803516       7.268560          -0.152164
          125              O       3.353821       6.073058      12.358207      -0.733031      49.733527 0.10853934E+04  0.30908050E+05                                10.655967                           10.125207       0.050559       1.994646                    0.995162      33.207041      93.080023       0.607253       0.354203      -1.150000      -0.011935      -0.065913       0.035499       0.075810       0.056642      -0.023964      -0.030036      -0.043693      -0.219236      -0.081433      -0.024045       0.105477             11.216218      14.519586      -0.795366      -1.078281       9.034980       1.137176      10.094087           0.504220
          126              O       2.369232       8.671659      12.780200      -0.888754      57.496531 0.13082756E+04  0.38964903E+05                                11.511950                           10.925132       0.143454       1.984785                    0.996408      36.032116     102.680223       0.601099       0.342125      -1.162124      -0.036259      -0.036854       0.029521       0.059535       0.001752       0.014239      -0.035302      -0.023497       0.019865      -0.034750      -0.009406       0.044157             11.891086      13.199957       1.453237       0.148215      12.208897       0.308583      10.264402           0.115966
          127              O       2.915291      10.430267      22.567910      -0.483938      34.865407 0.52858186E+03  0.12641960E+05                                 8.511114                            7.136196       0.252348       2.153615                    0.995663      26.636941      69.638834       0.708845       0.361287      -1.138180       0.016315       0.051518       0.003049       0.054126      -0.001407       0.008498       0.024668      -0.083617       0.190414      -0.074176       0.000680       0.073496              9.501682       6.242659       0.178916      -0.531136       6.302160       3.139161      15.960226          -0.044200
          128              O       0.959084       6.159954      13.911420      -0.459355      36.237288 0.57707086E+03  0.14129076E+05                                 8.766723                            7.543046       0.109657       2.105507                    0.995086      26.850235      71.374037       0.676590       0.369739      -1.129918      -0.008678       0.019580      -0.010582       0.023888       0.054221      -0.044113       0.052120       0.025007      -0.040485      -0.101714       0.039197       0.062517              9.514439       8.803150      -0.661468      -4.425039       5.924624       0.807750      13.815541          -0.087724
          129              O       1.554829       9.575101      21.046531      -0.460778      26.778581 0.42596984E+03  0.96223015E+04                                 6.923855                            6.310625       1.217678       2.469079                    0.998970      25.666019      64.543703       0.773408       0.350588      -1.150386       0.058733       0.034462       0.018742       0.070629       0.001309       0.041840      -0.017410       0.000527      -0.274077      -0.105052       0.046331       0.058720              7.117527       9.553465       1.682839       1.426669       5.579896       1.141668       6.219220          -0.197186
          130              O       2.234449       0.412411      16.971890      -0.356656      25.076810 0.36345879E+03  0.78785728E+04                                 6.635395                            5.827480       1.167387       2.504701                    0.997969      23.690101      58.062755       0.806447       0.350379      -1.152352      -0.012564       0.050212       0.046527       0.069598      -0.023723       0.029162       0.036627      -0.057621       0.069906      -0.067726       0.010370       0.057356              7.030671       5.121673      -0.064422      -0.560896       9.529956       2.678455       6.440384          -0.229460
          131              O      -0.090057       2.266190      20.407438      -0.279381      27.736983 0.41881055E+03  0.94267662E+04                                 7.250415                            6.407702       0.494832       2.299841                    0.992473      23.510900      59.145151       0.740189       0.367636      -1.136064       0.052344      -0.016910       0.029809       0.062566      -0.022453      -0.017313      -0.041255       0.084360       0.110196      -0.082594       0.027856       0.054737              7.736933       9.286041       0.662736      -3.647052       5.486015      -0.538844       8.438741          -0.185130
          132              O       3.237324       4.613759      18.362577      -0.350915      26.673233 0.40110905E+03  0.89066095E+04                                 6.937283                            6.165536       0.953477       2.442640                    0.995319      23.691575      58.661831       0.776150       0.355394      -1.148911      -0.042797      -0.061199       0.022125       0.077887       0.022916       0.032065      -0.031010      -0.030932      -0.032696      -0.060500       0.020353       0.040147              7.419519       6.799619       2.481200      -0.812834       9.914063      -1.031820       5.544875          -0.244265
          133              O       2.548285       3.035839      22.145438      -0.537432      35.459924 0.60242609E+03  0.14889450E+05                                 8.553305                            7.665401       0.135422       2.108138                    0.993116      27.477616      73.067988       0.677538       0.365761      -1.134488       0.003167      -0.008000       0.041123       0.042013       0.016000      -0.054971       0.009430      -0.052589      -0.043968      -0.074840       0.033113       0.041727              8.864075       6.789619       1.410077       0.595006      12.472247      -2.398186       7.330359           0.004683
          134              O      -1.534193       4.624793      22.643308      -0.596191      30.260940 0.48609365E+03  0.11365446E+05                                 7.494595                            6.666591       0.617461       2.241777                    0.998603      27.490654      70.668404       0.764048       0.342862      -1.155133      -0.023800      -0.047845      -0.006515       0.053834      -0.006248       0.023470       0.017360       0.130857       0.057974      -0.078992       0.011704       0.067288              7.812118       8.783472       0.698559       3.185496       5.964495      -0.295034       8.688387           0.005329
          135              O       2.666206       0.267584      21.038632      -0.580059      33.869689 0.58511494E+03  0.14317931E+05                                 8.108756                            7.387472       0.545299       2.230378                    0.996484      27.595151      72.375340       0.715625       0.349769      -1.150334      -0.015423      -0.018623       0.055270       0.060328       0.014940       0.040919       0.006231       0.018742      -0.241499      -0.092326       0.023997       0.068329              8.464493      10.423981       3.134520       1.561931       7.326378       0.861171       7.643119          -0.001077
          136              O      -1.489786      12.969558      23.545939      -0.687557      47.954044 0.10356342E+04  0.29152659E+05                                10.436748                            9.926128       0.016130       1.995130                    0.994828      32.426889      90.426368       0.609887       0.356767      -1.147709       0.008252      -0.069125      -0.049716       0.085545      -0.044867      -0.019482       0.047183      -0.056647      -0.219325      -0.088049      -0.016103       0.104152             10.973740      14.167289       0.764180      -1.066635       8.823447      -1.122986       9.930485           0.583161
          137              O      -0.505197       1.775159      23.123945      -0.838206      54.112219 0.12116554E+04  0.35377001E+05                                11.080679                           10.546622       0.196374       2.019211                    0.995809      34.699384      97.682032       0.609376       0.344254      -1.161132       0.036112      -0.013761      -0.043742       0.058368      -0.004152       0.013972      -0.008443      -0.037566       0.049880      -0.031245       0.005055       0.026190             11.422806      12.628096      -1.402673       0.144186      11.750681      -0.269026       9.889642           0.245708
          138              O      -1.051257       3.533767      13.336236      -0.502060      36.127330 0.55039368E+03  0.13307039E+05                                 8.726250                            7.291178       0.161575       2.115073                    0.995801      27.105887      71.419106       0.699431       0.362204      -1.136633      -0.015345       0.045355      -0.003102       0.047981       0.000894       0.006997      -0.027229      -0.074886       0.204139      -0.071889      -0.006363       0.078252              9.765877       6.394971      -0.189887      -0.549301       6.452288      -3.253678      16.450373          -0.035603
          139              O       0.904951      13.056454      21.992725      -0.545084      38.831112 0.62756902E+03  0.15689032E+05                                 9.132986                            7.830202       0.165649       2.102201                    0.995671      28.053497      75.320751       0.668738       0.366366      -1.132661       0.003626       0.027411       0.016801       0.032354      -0.057519      -0.041051      -0.050321       0.030395      -0.015096      -0.100930       0.038816       0.062113              9.929168       9.187841       0.701712      -4.660839       6.138140      -0.846250      14.461524           0.000789
          140              O       0.309206       2.678601      14.857614      -0.507269      28.030408 0.45083670E+03  0.10332125E+05                                 7.131345                            6.486354       1.122222       2.423453                    0.998620      26.358393      66.820430       0.763699       0.349956      -1.150613      -0.046246       0.028916      -0.013264       0.056132       0.003205       0.040903       0.016577      -0.000524      -0.270781      -0.103216       0.042763       0.060453              7.339756       9.859128      -1.746590       1.489362       5.728414      -1.199373       6.431726          -0.132383
          141              O       3.473337       6.484089       5.003841      -0.345639      24.534165 0.35394039E+03  0.76189434E+04                                 6.538177                            5.749263       1.264051       2.546869                    0.998406      23.393072      57.072328       0.812486       0.350208      -1.152882      -0.013585      -0.042031       0.025652       0.051081       0.028343       0.037161      -0.033381      -0.055616       0.086756      -0.075948       0.018663       0.057285              6.923500       5.053646       0.062771      -0.550402       9.369191      -2.626821       6.347661          -0.173793
          142              O       1.148831       4.630310       8.439389      -0.350910      28.961788 0.44224202E+03  0.10084743E+05                                 7.423320                            6.554147       0.547501       2.303874                    0.992647      24.200818      61.163199       0.737391       0.364253      -1.139351       0.026479       0.021359       0.055506       0.065102       0.025817      -0.005105       0.046312       0.082693       0.123028      -0.085936       0.026550       0.059386              7.926661       9.516320      -0.684988      -3.753444       5.609835       0.557856       8.653830          -0.056625
          143              O       4.476212       2.282742       6.394528      -0.326710      25.945937 0.38781726E+03  0.85376500E+04                                 6.817220                            6.066921       0.925882       2.444367                    0.994636      23.297755      57.404429       0.781725       0.355911      -1.148705      -0.038619       0.055309       0.012065       0.068528      -0.023263       0.039031       0.036914      -0.027615      -0.027716      -0.069147       0.024781       0.044367              7.285602       6.683673      -2.422894      -0.794331       9.717938       1.006595       5.455196          -0.214223
          144              O       3.787173       3.860661      10.177389      -0.529855      35.146954 0.59521560E+03  0.14664333E+05                                 8.502068                            7.617172       0.134577       2.111324                    0.992893      27.310483      72.464335       0.680101       0.365548      -1.134861       0.001689       0.011728       0.030118       0.032365      -0.019126      -0.054182      -0.009896      -0.045042      -0.046442      -0.073384       0.029803       0.043581              8.813607       6.759248      -1.416030       0.587067      12.408473       2.377834       7.273099           0.004254
          145              O      -0.295304       2.271707      10.675260      -0.600671      30.925688 0.49951555E+03  0.11767609E+05                                 7.623907                            6.774680       0.560498       2.220104                    0.998455      27.725498      71.711078       0.754583       0.344556      -1.152873      -0.018024       0.059157      -0.018961       0.064683       0.008296       0.023952      -0.009508       0.134924       0.069236      -0.080711       0.012111       0.068600              7.951043       8.942883      -0.699251       3.256787       6.068679       0.316626       8.841567           0.003582
          146              O       3.905094       6.628916       9.070584      -0.577065      33.452769 0.57615844E+03  0.14037426E+05                                 8.028625                            7.321352       0.571219       2.241887                    0.996461      27.425446      71.655651       0.720591       0.348877      -1.151649      -0.016152       0.015677       0.050379       0.055179      -0.014334       0.040453      -0.004729       0.021252      -0.239605      -0.091399       0.023428       0.067971              8.377169      10.311358      -3.097734       1.544260       7.260041      -0.851885       7.560109          -0.000953
          147              O      -0.250898       7.719942      11.577890      -0.723616      49.229417 0.10696012E+04  0.30344645E+05                                10.586794                           10.053053       0.050058       1.998033                    0.994880      32.984422      92.260447       0.609313       0.354328      -1.149985       0.006257       0.063559      -0.064074       0.090467       0.053601      -0.030324      -0.033767      -0.028919      -0.201066      -0.079396      -0.021809       0.101205             11.150961      14.485549      -0.781611      -1.085959       8.942345       1.130740      10.024988           0.508431
          148              O       0.733691       5.121341      11.155897      -0.844902      54.438087 0.12199451E+04  0.35677944E+05                                11.113810                           10.570115       0.200478       2.019144                    0.995649      34.822158      98.091962       0.609812       0.343440      -1.161880       0.042622       0.017050      -0.067934       0.081990       0.009102       0.016726      -0.012166      -0.042168       0.033135      -0.036220       0.010190       0.026030             11.465533      12.691216       1.413292       0.141770      11.805200       0.284127       9.900183           0.193897
          149              O       0.187632       3.362733       1.368187      -0.549821      37.126625 0.56889356E+03  0.13860013E+05                                 8.844565                            7.379424       0.256887       2.135775                    0.996134      27.648098      72.981617       0.700371       0.358959      -1.139888      -0.014428      -0.048682       0.010110       0.051772       0.003517      -0.001606       0.028405      -0.068312       0.205346      -0.068636      -0.010058       0.078693              9.901785       6.481808       0.197818      -0.541844       6.532990       3.313970      16.690557           0.003531
          150              O       2.143839       7.633046      10.024677      -0.542167      38.076023 0.61308151E+03  0.15225481E+05                                 8.989306                            7.720493       0.205963       2.120646                    0.995314      27.773413      74.128574       0.676473       0.364589      -1.134944       0.002893      -0.032091       0.018249       0.037030       0.059588      -0.040416       0.052904       0.029202      -0.006909      -0.103844       0.041317       0.062528              9.763541       9.031586      -0.688327      -4.562716       6.052466       0.836635      14.206571           0.001586
          151              O       1.548094       4.217899       2.889566      -0.597119      30.380379 0.49963927E+03  0.11751220E+05                                 7.499966                            6.808736       1.098483       2.389796                    0.998973      27.704348      71.200360       0.748466       0.347943      -1.152018      -0.018153      -0.021698      -0.004869       0.028706      -0.010032       0.037164      -0.019932      -0.013099      -0.295049      -0.109299       0.039928       0.069371              7.725409      10.377081       1.847895       1.578804       6.014441       1.289958       6.784705           0.001271
          152              O       0.868474      13.380589       6.964207      -0.340794      24.673826 0.35606555E+03  0.76779779E+04                                 6.568801                            5.771261       1.258526       2.542116                    0.998598      23.445360      57.293533       0.809742       0.350786      -1.152134       0.012740      -0.041401      -0.043646       0.061493      -0.025931       0.031902       0.038723      -0.059725       0.069018      -0.072257       0.012410       0.059846              6.958762       5.073678      -0.062260      -0.554745       9.422468       2.655988       6.380138          -0.220956
          153              O       3.192980      11.526810       3.528659      -0.277842      27.643721 0.41707843E+03  0.93775237E+04                                 7.233400                            6.393369       0.495845       2.301223                    0.992399      23.471498      59.002802       0.741246       0.367513      -1.136224      -0.052124       0.018902      -0.030362       0.063214      -0.021987      -0.017536      -0.042708       0.084860       0.113552      -0.083889       0.027392       0.056496              7.716880       9.259852       0.661875      -3.637063       5.470789      -0.538738       8.419998          -0.184858
          154              O      -0.134401       9.179241       5.573520      -0.333881      26.166740 0.39141454E+03  0.86372564E+04                                 6.853231                            6.092718       0.938844       2.445226                    0.994831      23.420881      57.787067       0.780460       0.355645      -1.148853       0.042374       0.051806      -0.017029       0.069060       0.023631       0.034626      -0.034052      -0.032794      -0.034061      -0.064944       0.021553       0.043391              7.328643       6.722942       2.448248      -0.799672       9.789873      -1.023413       5.473114          -0.234558
          155              O       0.554638      10.757161       1.790659      -0.539402      35.654424 0.60695397E+03  0.15032383E+05                                 8.589860                            7.699493       0.127940       2.103886                    0.993238      27.567501      73.429239       0.675203       0.366269      -1.133875      -0.003126       0.011007      -0.034007       0.035881       0.017335      -0.054886       0.009540      -0.050639      -0.051370      -0.075144       0.032097       0.043047              8.900677       6.822214       1.414967       0.596512      12.524734      -2.416250       7.355085           0.004370
          156              O       4.637116       9.168207       1.292789      -0.591046      29.810641 0.47707364E+03  0.11098446E+05                                 7.407153                            6.594666       0.635344       2.250535                    0.998606      27.313712      69.954557       0.770190       0.341847      -1.156405       0.019647       0.045849       0.015918       0.052360      -0.005475       0.024763       0.011574       0.119957       0.051102      -0.070686       0.006278       0.064408              7.714461       8.684056       0.697244       3.131216       5.907310      -0.279201       8.552017           0.004512
          157              O       0.436717      13.525416       2.897465      -0.585323      33.765556 0.58358966E+03  0.14265794E+05                                 8.077268                            7.366468       0.577327       2.240553                    0.996502      27.591728      72.237866       0.718580       0.348692      -1.151665       0.012346       0.026071      -0.055786       0.062803       0.014215       0.041493       0.007743       0.014156      -0.244832      -0.093859       0.026389       0.067470              8.424967      10.363445       3.111823       1.553194       7.300555       0.856383       7.610901          -0.000765
          158              O       4.592709       0.823442       0.390158      -0.654675      46.302538 0.99095645E+03  0.27584420E+05                                10.206958                            9.723651       0.062693       2.019889                    0.994518      31.753993      88.006209       0.614981       0.357796      -1.147080      -0.005392       0.080315       0.057740       0.099063      -0.047643      -0.020659       0.055075      -0.065802      -0.226034      -0.094034      -0.019603       0.113637             10.718159      13.783504       0.743740      -1.013364       8.651626      -1.069013       9.719346           0.611056
          159              O       3.608120      12.017841       0.812152      -0.844822      54.854151 0.12330841E+04  0.36173205E+05                                11.187310                           10.642216       0.175927       2.009273                    0.995881      34.975569      98.803118       0.606190       0.344431      -1.160584      -0.038864       0.019840       0.054503       0.069818      -0.005527       0.014790       0.008617      -0.040012       0.035597      -0.032449       0.009928       0.022522             11.534865      12.779959      -1.414046       0.160849      11.849730      -0.299759       9.974907           0.206871
          160              O       4.154180      10.259233      10.599861      -0.487856      35.408458 0.53862328E+03  0.12951503E+05                                 8.614767                            7.215714       0.224012       2.141951                    0.995549      26.816736      70.450783       0.702694       0.362497      -1.136471       0.010099      -0.061902      -0.007201       0.063133      -0.000937       0.001689      -0.026481      -0.080754       0.188794      -0.071869      -0.001904       0.073773              9.623177       6.324539      -0.178275      -0.547850       6.382475      -3.202441      16.162516          -0.048643
          161              O       2.197972       0.736546       1.943372      -0.536484      37.719044 0.60627816E+03  0.15012367E+05                                 8.932418                            7.676138       0.204246       2.122967                    0.995162      27.632597      73.609062       0.678710       0.364456      -1.135214      -0.005940      -0.011951      -0.016179       0.020973      -0.056630      -0.041824      -0.047721       0.020444      -0.027005      -0.098178       0.036071       0.062107              9.697754       8.973346       0.683063      -4.529733       6.026327      -0.825754      14.093589           0.000868
          162              O       2.793717      11.114399       9.078483      -0.457913      26.938567 0.42905767E+03  0.97124844E+04                                 6.965751                            6.344633       1.106545       2.433599                    0.998227      25.663986      64.669954       0.769065       0.351827      -1.149027       0.056150      -0.036805       0.011420       0.068102       0.000121       0.044085       0.013870      -0.003833      -0.272000      -0.105017       0.046722       0.058295              7.163671       9.616176      -1.695880       1.440220       5.613486      -1.156121       6.261351          -0.193516

******************************************************
Auxiliary information for the entire system
The total spin magnetic moment of the unit cell is   -2.390427
The total net atomic charge of the unit cell is   0.000002
Accuracy of reproducing the electrostatic potential in the unit cell:
  The inner radius (bohr) =    5.0000
  The outer radius (bohr) =   12.0000
  Valid grid points have density less than (e/(bohr^3)) =    0.0001
  The number of valid grid points were=         4607
  The rms potential error without charges in kcal/mol is=      8.26931
  The rms potential error with partial charges in kcal/mol is=      2.24385
  The RRMSE value at monopole order=      0.27135
  The rms potential error with partial charges and cloud penetration in kcal/mol is=      2.23438
  The RRMSE value at monopole order with cloud penetration is=      0.27020
  The rms potential error with partial charges and atomic dipoles in kcal/mol is=      0.40643
  The RRMSE value at dipole order=      0.04915
  The rms potential error with partial charges, atomic dipoles and cloud penetration in kcal/mol is=      0.38436
  The RRMSE value at dipole order with cloud penetration=      0.04648

******************************************************
The electron densities and ab initio electrostatic potential were computed in VASP using the PBE functional and
projector augmented wave method. See the main text of the journal article for a description of computational details.
The atomic charges, dipoles, and quadrupoles were computed with the DDEC6 method as described in
(a) T. A. Manz and N. Gabaldon Limas, RSC Adv. 6 (2016) 47771-47801 DOI: 10.1039/c6ra04656h
(b) N. Gabaldon Limas and T. A. Manz, RSC Adv. 8 (2018) 2678-2707 DOI: 10.1039/c7ra11829e.
For each atom in the material, the electron cloud parameters were fit to the spherically averaged atom-in-material
electron density using radial positions for which this density was between 10^-4 and 10^-2 electrons per cubic bohr.
The polarizabilities, dispersion coefficients, and quantum Drude oscillator (QDO) parameters were fit using the MCLF method.
The magnetic structure of the system was optimized in VASP from the default ferromagnetic initial guess using spin polarization.
The atomic spin moments (ASMs) were computed on this optimized magnetic structure using the DDEC6 partition as inputs
to the method of T. A. Manz and D. S. Sholl, J. Chem. Theory Comput. 7 (2011) 4146-4164 DOI: 10.1021/ct200539n.
The RMSE and RRMSE were computed using a uniform grid with Ewald summation.
