# Supplementary material for: A collection of forcefield precursors for metal–organic frameworks
Source: RSC Adv. 2019 Nov 13;9(63):36492–507. doi: 10.1039/c9ra07327b (PMC9075174; doi:10.1039/c9ra07327b)
Supplement: RA-009-C9RA07327B-s4286 [file RA-009-C9RA07327B-s4286.xyz]

  297
jmolscript: load "" {1 1 1} spacegroup "x,y,z" unitcell [{     13.143000     0.000000     0.000000 }, {      0.000000    25.472000     0.000000 }, {      0.000000   -12.736000    22.059399 }]
Co    10.630190     4.258282    19.576614     0.932991
Co     1.868146     2.088704     8.583312     0.933074
Co     6.249234    -6.346986    15.958872     0.932960
Co     2.512810    16.994282     2.482785     0.932976
Co    11.274854    14.824704    13.476087     0.932870
Co     6.893766     6.389014     6.100527     0.932983
Co     0.000000    17.442207     0.000000     1.124002
Co     4.380956     4.014897     6.954005     1.124104
Co     8.762044    -8.721103    15.105394     1.124008
H      7.759627    19.152397     0.348539     0.113564
H      6.971047    19.991699     2.406680     0.117651
H     10.001823    18.055827     4.268494     0.110372
H     10.798289    17.324781     2.230205     0.121057
H     10.478914    16.602650     9.692900     0.112243
H      9.936108    17.839315     7.824469     0.113232
H      6.451899    18.918054     9.613486     0.115205
H      7.093277    17.756531    11.510594     0.115631
H      3.810156    -1.404781     8.173007     0.118474
H      4.874739    -3.404333     7.864176     0.107876
H      7.147163    -1.797050     4.930276     0.109429
H      5.995837     0.213965     5.157487     0.120830
H      8.627065    18.064742     5.995745     0.110596
H      6.868532    -4.590054     8.263451     0.111479
H      7.111677    21.368461     4.239816     0.111127
H     12.140583     3.461645     5.298668     0.113556
H     11.352003     4.824397     3.542739     0.117634
H      1.239779     7.404710     4.288347     0.110281
H      2.036245     6.005024     5.940596     0.121077
H      1.716870    12.828973     2.834633     0.112247
H      1.174064    10.592531     2.697864     0.113127
H     10.832855    11.602496     0.869140     0.115157
H     11.474233    13.826202     0.926495     0.115658
H      8.191112    -4.955578    19.189471     0.118440
H      9.255695    -4.223258    21.075550     0.107878
H     11.528120    -7.567731    21.150552     0.109458
H     10.376793    -8.376467    19.295356     0.120748
H     13.008021     8.896096     3.417001     0.110577
H     11.249488    -3.284614    21.902777     0.111458
H     11.492633     5.723558     1.433861     0.111127
H      3.378671    15.593958    16.412193     0.113610
H      2.590091    13.391904    16.109979     0.117528
H      5.620867    12.747462    13.502558     0.110318
H      6.417333    14.878195    13.888598     0.121159
H      6.097958     8.776378     9.531866     0.112314
H      5.555152     9.776154    11.537066     0.113164
H      2.070943     7.687450    11.576773     0.115330
H      2.712321     6.625267     9.622310     0.115580
H     12.572200     6.360358    16.756319     0.118467
H      0.493783     7.627590    15.179072     0.107828
H      2.766207     9.364781    18.037971     0.109381
H      1.614880     8.162502    19.665954     0.120837
H      4.246109    11.247162    12.646653     0.110572
H      2.487576     7.874669    13.952570     0.111523
H      2.730721    11.115981    16.385722     0.111133
H      5.383373     6.416397    21.710860     0.113564
H      6.171953     7.255699    19.652719     0.117651
H      3.141177     5.319827    17.790905     0.110372
H      2.344711     4.588781    19.829194     0.121057
H      2.664086     3.866650    12.366499     0.112244
H      3.206892     5.103315    14.234930     0.113231
H      6.691101     6.182054    12.445913     0.115205
H      6.049723     5.020531    10.548805     0.115631
H      9.332844    11.331219    13.886392     0.118472
H      8.268261     9.331667    14.195223     0.107878
H      5.995837    10.938950    17.129123     0.109430
H      7.147163    12.949965    16.901912     0.120831
H      4.515935     5.328742    16.063654     0.110598
H      6.274468     8.145946    13.795948     0.111481
H      6.031323     8.632461    17.819583     0.111128
H      1.002417    -9.274355    16.760731     0.113555
H      1.790997    -7.911603    18.516660     0.117635
H     11.903221    -5.331290    17.771052     0.110280
H     11.106755    -6.730976    16.118803     0.121078
H     11.426130     0.092973    19.224766     0.112247
H     11.968936    -2.143469    19.361535     0.113126
H      2.310145    -1.133504    21.190259     0.115157
H      1.668767     1.090202    21.132904     0.115659
H      4.951888     7.780422     2.869928     0.118442
H      3.887305     8.512742     0.983849     0.107876
H      1.614880     5.168269     0.908847     0.109457
H      2.766207     4.359533     2.764043     0.120749
H      0.134979    -3.839904    18.642398     0.110575
H      1.893512     9.451386     0.156622     0.111458
H      1.650367    -7.012442    20.625538     0.111127
H      9.764329     2.857958     5.647206     0.113610
H     10.552909     0.655904     5.949420     0.117528
H      7.522133     0.011462     8.556841     0.110319
H      6.725667     2.142195     8.170801     0.121158
H      7.045042    -3.959622    12.527533     0.112314
H      7.587848    -2.959846    10.522333     0.113167
H     11.072057    -5.048550    10.482626     0.115330
H     10.430679    -6.110733    12.437089     0.115579
H      0.570800    19.096358     5.303080     0.118466
H     12.649217    20.363590     6.880327     0.107828
H     10.376793    22.100781     4.021428     0.109382
H     11.528120    20.898502     2.393445     0.120836
H      8.896891    -1.488838     9.412746     0.110572
H     10.655424    20.610669     8.106829     0.111522
H     10.412279    -1.620019     5.673677     0.111133
C      9.895365     4.996333    21.841011     0.604329
C      9.347302    18.206112     1.091940    -0.020252
C      8.231461    18.952442     1.149295    -0.095515
C      7.747799    19.445325     2.386827    -0.150660
C      8.402320    19.135840     3.562593     0.086150
C      9.548389    18.309274     3.472149    -0.139888
C     10.017595    17.864787     2.265500    -0.087076
C      9.290787    16.345382    12.057667     0.624709
C      8.857068    17.078976    10.813517    -0.037974
C      9.670619    17.103174     9.686282    -0.096384
C      9.345987    17.820211     8.567871    -0.156613
C      8.121060    18.533427     8.523752     0.086760
C      7.290422    18.472294     9.626722    -0.146223
C      7.670255    17.766720    10.756163    -0.086952
C      4.094044     0.943738     6.924445     0.628474
C      4.824795    -0.371891     6.679586    -0.036447
C      4.480449    -1.488838     7.506813    -0.108559
C      5.125770    -2.666918     7.323720    -0.144761
C      6.132524    -2.850317     6.388402     0.076623
C      6.457156    -1.721907     5.581028    -0.147629
C      5.784234    -0.515808     5.728826    -0.090568
C      7.959401    19.656742     4.848656     0.085720
C      8.189403    18.906592     6.059717    -0.206506
C      7.795113    19.358720     7.323720     0.087710
C      7.139278    20.559725     7.409752    -0.202128
C      7.289108    20.847558     5.014101    -0.200591
C      6.854075    21.335347     6.247222     0.086463
C      1.133321     3.680704     6.811942     0.604367
C      0.585258     4.578592     5.746473    -0.020272
C     12.612417     4.255098     5.071456    -0.095444
C     12.128755     5.080390     4.025840    -0.150720
C     12.783276     6.253376     3.705979     0.086107
C      0.786346     6.588333     4.467028    -0.139734
C      1.255551     5.765587     5.455289    -0.087098
C      0.528743    15.005555     1.875049     0.624639
C      0.095024    13.561293     1.861813    -0.037870
C      0.908576    12.572979     2.404474    -0.096519
C      0.583943    11.245888     2.342708    -0.156385
C     12.502016    10.851072     1.747104     0.086828
C     11.671378    11.836838     1.248562    -0.146221
C     12.051211    13.167750     1.294887    -0.087010
C      8.475001    -7.211123    17.779876     0.628515
C      9.205751    -6.765363    19.041673    -0.036345
C      8.861405    -5.490490    19.595364    -0.108526
C      9.506726    -5.060013    20.707158    -0.144763
C     10.513480    -5.778323    21.333645     0.076577
C     10.838112    -7.041734    20.760100    -0.147670
C     10.165190    -7.516787    19.641689    -0.090520
C     12.340357     7.106688     2.611833     0.085711
C     12.570359     8.530573     2.655952    -0.206542
C     12.176069     9.399168     1.632396     0.087656
C     11.520234     8.873171     0.549279    -0.202082
C     11.670064     6.654560     1.497833    -0.200555
C     11.235031     7.478579     0.458835     0.086472
C      5.514409    -8.677037    15.465845     0.604453
C      4.966345    15.423296    15.220985    -0.020158
C      3.850505    15.000461    15.838648    -0.095706
C      3.366842    13.682285    15.646732    -0.150456
C      4.021364    12.818784    14.790827     0.086101
C      5.167433    13.310394    14.120221    -0.139632
C      5.636638    14.577626    14.338609    -0.087345
C      4.909831     6.857062     8.126683     0.624762
C      4.476112     7.567731     9.384068    -0.038010
C      5.289663     8.531846     9.968642    -0.096464
C      4.965031     9.141901    11.148820    -0.156518
C      3.740104     8.823501    11.788543     0.086749
C      2.909466     7.898867    11.184115    -0.146352
C      3.289299     7.273530    10.008349    -0.086877
C     12.856088     6.267386    19.414477     0.628423
C      0.443839     7.137254    18.397539    -0.036420
C      0.099493     6.979328    17.016620    -0.108608
C      0.744814     7.726931    16.087920    -0.144725
C      1.751568     8.628640    16.396751     0.076690
C      2.076200     8.763642    17.777670    -0.147607
C      1.403278     8.032595    18.748283    -0.090510
C      3.578445    11.444570    14.598910     0.085616
C      3.808447    10.770835    13.343730    -0.206460
C      3.414157     9.450112    13.103283     0.087754
C      2.758321     8.775104    14.100368    -0.202214
C      2.908152    10.705882    15.547464    -0.200479
C      2.473118     9.394074    15.353342     0.086350
C      3.247635    17.732333     0.218388     0.604333
C      3.795698     5.470112    20.967459    -0.020252
C      4.911539     6.216442    20.910104    -0.095513
C      5.395202     6.709325    19.672572    -0.150658
C      4.740680     6.399840    18.496806     0.086150
C      3.594611     5.573274    18.587250    -0.139890
C      3.125405     5.128787    19.793899    -0.087074
C      3.852213     3.609382    10.001732     0.624724
C      4.285932     4.342976    11.245882    -0.037969
C      3.472381     4.367174    12.373117    -0.096381
C      3.797013     5.084211    13.491528    -0.156614
C      5.021940     5.797427    13.535647     0.086757
C      5.852578     5.736294    12.432677    -0.146223
C      5.472745     5.030720    11.303236    -0.086951
C      9.048955    13.679738    15.134954     0.628465
C      8.318205    12.364109    15.379813    -0.036461
C      8.662551    11.247162    14.552586    -0.108561
C      8.017230    10.069082    14.735679    -0.144760
C      7.010476     9.885683    15.670997     0.076626
C      6.685844    11.014093    16.478371    -0.147624
C      7.358766    12.220192    16.330573    -0.090565
C      5.183599     6.920742    17.210743     0.085722
C      4.953597     6.170592    15.999682    -0.206507
C      5.347887     6.622720    14.735679     0.087713
C      6.003722     7.823725    14.649647    -0.202130
C      5.853892     8.111558    17.045298    -0.200592
C      6.288926     8.599347    15.812177     0.086459
C     12.009679    16.416704    15.247457     0.604353
C     12.557742    -8.157408    16.312926    -0.020270
C      0.530583    -8.480902    16.987943    -0.095452
C      1.014245    -7.655610    18.033559    -0.150724
C      0.359724    -6.482624    18.353420     0.086109
C     12.356654    -6.147667    17.592371    -0.139732
C     11.887449    -6.970413    16.604110    -0.087101
C     12.614257     2.269555    20.184350     0.624639
C     13.047976     0.825293    20.197586    -0.037871
C     12.234424    -0.163021    19.654925    -0.096518
C     12.559057    -1.490112    19.716691    -0.156383
C      0.640984    -1.884928    20.312295     0.086830
C      1.471622    -0.899162    20.810837    -0.146222
C      1.091789     0.431750    20.764512    -0.087011
C      4.667999     5.524877     4.279523     0.628512
C      3.937249     5.970637     3.017726    -0.036333
C      4.281595     7.245510     2.464035    -0.108525
C      3.636274     7.675987     1.352241    -0.144763
C      2.629520     6.957677     0.725754     0.076573
C      2.304888     5.694266     1.299299    -0.147671
C      2.977810     5.219213     2.417710    -0.090522
C      0.802643    -5.629312    19.447566     0.085707
C      0.572641    -4.205427    19.403447    -0.206543
C      0.966931    -3.336832    20.427003     0.087657
C      1.622766    -3.862829    21.510120    -0.202080
C      1.472936    -6.081440    20.561566    -0.200557
C      1.907969    -5.257421    21.600564     0.086476
C      7.628591     4.058963     6.593554     0.604471
C      8.176655     2.687296     6.838414    -0.020162
C      9.292495     2.264461     6.220751    -0.095697
C      9.776158     0.946285     6.412667    -0.150452
C      9.121636     0.082784     7.268572     0.086101
C      7.975567     0.574394     7.939178    -0.139633
C      7.506362     1.841626     7.720790    -0.087337
C      8.233169    -5.878938    13.932716     0.624754
C      8.666888    -5.168269    12.675331    -0.038018
C      7.853337    -4.204154    12.090757    -0.096464
C      8.177969    -3.594099    10.910579    -0.156517
C      9.402896    -3.912499    10.270856     0.086752
C     10.233534    -4.837133    10.875284    -0.146349
C      9.853701    -5.462470    12.051050    -0.086877
C      0.286912    19.003386     2.644922     0.628420
C     12.699161    19.873254     3.661860    -0.036422
C     13.043507    19.715328     5.042779    -0.108606
C     12.398186    20.462931     5.971479    -0.144723
C     11.391432    21.364640     5.662648     0.076693
C     11.066800    21.499642     4.281729    -0.147608
C     11.739722    20.768595     3.311116    -0.090511
C      9.564555    -1.291430     7.460489     0.085617
C      9.334553    -1.965165     8.715669    -0.206459
C      9.728843    -3.285888     8.956116     0.087751
C     10.384679    -3.960896     7.959031    -0.202211
C     10.234848    -2.030118     6.511935    -0.200474
C     10.669882    -3.341926     6.706057     0.086350
O      9.146214     4.975955    20.804219    -0.551142
O     11.074292     4.588908    21.740199    -0.570684
O     10.453942    15.816584    11.985313    -0.584122
O      8.531121    16.316599    13.026075    -0.568473
O      3.101748     0.858279     7.660126    -0.576747
O      4.589536     1.973443     6.416859    -0.564807
O      0.384170     2.793005     7.347986    -0.551213
O      2.312248     3.797111     7.215188    -0.570668
O      1.691898    15.207293     2.369179    -0.584089
O     12.912077    15.858612     1.415772    -0.568479
O      7.482704    -6.531276    17.486044    -0.576744
O      8.970492    -8.165559    17.141918    -0.564856
O      4.765258    -7.768960    15.966593    -0.551137
O      6.693336    -8.386019    15.163410    -0.570756
O      6.072986     7.184123     7.704907    -0.584164
O      4.150165     6.032788     7.617552    -0.568528
O     11.863792     5.672996    18.972627    -0.576833
O      0.208579     6.192116    20.560022    -0.564726
O      3.996786    17.711955     1.255180    -0.551142
O      2.068708    17.324908     0.319200    -0.570679
O      2.689058     3.080584    10.074086    -0.584157
O      4.611879     3.580599     9.033324    -0.568476
O     10.041252    13.594279    14.399273    -0.576703
O      8.553464    14.709443    15.642540    -0.564813
O     12.758830    15.529005    14.711413    -0.551179
O     10.830752    16.533111    14.844211    -0.570642
O     11.451102     2.471293    19.690220    -0.584089
O      0.230923     3.122612    20.643627    -0.568471
O      5.660296     6.204724     4.573355    -0.576749
O      4.172508     4.570441     4.917481    -0.564820
O      8.377742     4.967040     6.092806    -0.551134
O      6.449664     4.349981     6.895989    -0.570760
O      7.070014    -5.551877    14.354492    -0.584161
O      8.992835    -6.703212    14.441847    -0.568510
O      1.279208    18.408996     3.086772    -0.576827
O     12.934421    18.928116     1.499377    -0.564715

The following XYZ coordinates are in angstroms. Other properties are in atomic units.
The sperically averaged electron density of each atom fit to a function of the form exp(a - br)
eigen_1, eigen_2 and eigen_3 are the three eigenvalues of traceless quadrupole moment tensor
  atom number  atomic symbol              X              Y              Z     net charge C6 coefficient C8 coefficient C10 coefficient fluctuating dipole atomic polarizability isotropic forcefield polarizability              a              b squared Pearson coefficient          <r^3>          <r^4>         wp_QDO          m_QDO          q_QDO       dipole_x       dipole_y       dipole_z         dipole            Qxy            Qxz            Qyz     Q(x^2-y^2)  Q(3z^2 - R^2)        eigen_1        eigen_2        eigen_3 static polarizability      alpha(xx)      alpha(xy)      alpha(xz)      alpha(yy)      alpha(yz)      alpha(zz) atomic spin moment
            1             Co      10.630190       4.258282      19.576614       0.932991      95.211131 0.20837639E+04  0.67378751E+05                                16.000610                           14.047092       0.437332       2.008493                    0.998511      45.788634     121.601647       0.533428       0.355104      -1.191371      -0.032382      -0.008722      -0.075339       0.082466       0.009552      -0.038457      -0.031850      -0.108399       0.118178      -0.085718       0.008575       0.077143             18.436766      18.502917      -1.868245      -3.883160      19.929856      -0.644837      16.877525           2.734479
            2             Co       1.868146       2.088704       8.583312       0.933074      95.203955 0.20835550E+04  0.67370237E+05                                15.999771                           14.046341       0.437285       2.008500                    0.998508      45.786924     121.595100       0.533446       0.355102      -1.191374      -0.032429      -0.060831       0.045243       0.082456      -0.038030       0.011015       0.013778      -0.139656       0.024468      -0.085717       0.008612       0.077105             18.435829      18.501984      -2.428547       3.559488      18.197976       1.644231      18.607527           2.734533
            3             Co       6.249234      -6.346986      15.958872       0.932960      95.209436 0.20836919E+04  0.67375785E+05                                16.000251                           14.046703       0.437532       2.008547                    0.998512      45.788877     121.601381       0.533444       0.355097      -1.191378      -0.032378       0.069598       0.030112       0.082456       0.028512       0.027504       0.018043      -0.084415       0.190132      -0.085714       0.008522       0.077191             18.436495      18.501626       4.296648       0.323670      17.081627      -0.999767      19.726231           2.734452
            4             Co       2.512810      16.994282       2.482785       0.932976      95.211841 0.20837907E+04  0.67379814E+05                                16.000646                           14.047155       0.437303       2.008479                    0.998511      45.789015     121.602708       0.533429       0.355103      -1.191373       0.032380      -0.008725       0.075338       0.082465      -0.009562      -0.038461       0.031840      -0.108408       0.118170      -0.085723       0.008584       0.077139             18.436765      18.502970       1.868205      -3.883133      19.929778       0.644837      16.877549           2.734473
            5             Co      11.274854      14.824704      13.476087       0.932870      95.219639 0.20840047E+04  0.67388651E+05                                16.001720                           14.048059       0.437008       2.008387                    0.998508      45.790186     121.608649       0.533400       0.355112      -1.191362       0.032455      -0.060850      -0.045256       0.082488       0.038005       0.010987      -0.013776      -0.139633       0.024415      -0.085678       0.008585       0.077093             18.438062      18.504308       2.428767       3.559932      18.200184      -1.644245      18.609694           2.734412
            6             Co       6.893766       6.389014       6.100527       0.932983      95.205294 0.20835731E+04  0.67371009E+05                                15.999896                           14.046385       0.437571       2.008574                    0.998512      45.787406     121.596790       0.533446       0.355101      -1.191374       0.032380       0.069615      -0.030107       0.082469      -0.028511       0.027514      -0.018048      -0.084473       0.190087      -0.085733       0.008544       0.077189             18.436098      18.501134      -4.296542       0.323607      17.081222       0.999818      19.725937           2.734450
            7             Co       0.000000      17.442207       0.000000       1.124002     105.282213 0.19040324E+04  0.59968737E+05                                17.453105                           13.812475       0.691130       2.117767                    0.997771      42.576341     110.233273       0.517554       0.375751      -1.179075      -0.000001      -0.015095       0.000003       0.015095      -0.000052       0.037613       0.000066       0.022063      -0.010744      -0.033877      -0.009240       0.043117             22.176194      22.555504      -0.000005      -2.305900      21.945822       0.000052      22.027256           2.954145
            8             Co       4.380956       4.014897       6.954005       1.124104     105.281012 0.19039708E+04  0.59966554E+05                                17.453342                           13.812532       0.690879       2.117697                    0.997766      42.575873     110.233305       0.517535       0.375766      -1.179058      -0.000030       0.007527       0.013040       0.015056       0.032638      -0.018617      -0.002623       0.018656      -0.023628      -0.033765      -0.009522       0.043287             22.176533      22.555654      -1.996248       1.152558      22.007539      -0.034860      21.966405           2.954366
            9             Co       8.762044      -8.721103      15.105394       1.124008     105.285047 0.19040533E+04  0.59969860E+05                                17.453905                           13.812931       0.690872       2.117683                    0.997766      42.577340     110.238083       0.517521       0.375772      -1.179053       0.000024       0.007521      -0.013031       0.015046      -0.032600      -0.018724       0.002493       0.018095      -0.023428      -0.033850      -0.009302       0.043151             22.177322      22.556400       1.996350       1.152602      22.008301       0.034935      21.967265           2.954151
           10              H       7.759627      19.152397       0.348539       0.113564       1.201671 0.84049378E+01  0.82951151E+02                                 1.820498                            1.656530      -0.972793       2.415113                    0.997647       3.463699       9.501074       0.506900       1.224322      -0.721888      -0.020255       0.006374      -0.034663       0.040650      -0.012114       0.006485      -0.003525       0.009478       0.023778      -0.016995       0.001137       0.015858              1.939722       2.002497      -0.174482       0.562313       1.420410      -0.084381       2.396259           0.000148
           11              H       6.971047      19.991699       2.406680       0.117651       1.210748 0.88944861E+01  0.88325636E+02                                 1.782604                            1.673547      -0.952760       2.426176                    0.998419       3.325241       8.913836       0.522341       1.180827      -0.734287      -0.032770       0.019908      -0.000666       0.038349      -0.015004       0.002367       0.000393       0.013232       0.013932      -0.018832       0.004434       0.014399              1.845214       2.143525      -0.432339       0.022508       1.673804       0.164418       1.718312           0.000022
           12              H      10.001823      18.055827       4.268494       0.110372       1.220242 0.94132705E+01  0.95436028E+02                                 1.832757                            1.753877      -0.992997       2.403265                    0.997400       3.504485       9.697981       0.492998       1.225432      -0.722752       0.021483      -0.011485       0.030287       0.038868      -0.015058       0.004206      -0.002712       0.003628       0.014268      -0.017572       0.002425       0.015148              1.861935       1.697885      -0.113863       0.145168       1.516891      -0.028694       2.371029           0.000012
           13              H      10.798289      17.324781       2.230205       0.121057       1.130119 0.80452812E+01  0.79422713E+02                                 1.815881                            1.672673      -1.250930       2.290650                    0.994257       3.627601      10.322803       0.475763       1.304104      -0.702671       0.035651      -0.023212       0.001173       0.042557      -0.012995       0.008106      -0.001503       0.003908       0.015254      -0.016554       0.000894       0.015660              1.943506       2.304168      -0.619196      -0.264825       1.896232       0.229425       1.630119          -0.000035
           14              H      10.478914      16.602650       9.692900       0.112243       1.235083 0.92360428E+01  0.92043887E+02                                 1.763211                            1.672243      -1.009995       2.393361                    0.997981       3.320396       8.747409       0.541319       1.135387      -0.745890       0.034778      -0.021791      -0.002845       0.041139      -0.011258      -0.009204      -0.001775       0.015027      -0.002025      -0.015810      -0.001256       0.017066              1.782745       1.957339      -0.442274       0.050351       1.746644      -0.157349       1.644251           0.000007
           15              H       9.936108      17.839315       7.824469       0.113232       1.205488 0.88356660E+01  0.87712463E+02                                 1.780173                            1.669426      -0.972569       2.411297                    0.998349       3.383845       9.108841       0.521625       1.182840      -0.733001       0.026166      -0.001231      -0.027671       0.038103      -0.011576      -0.007786      -0.005023       0.014133       0.005949      -0.018015       0.003591       0.014424              1.850061       1.686970       0.002048      -0.395682       1.495626      -0.193245       2.367586           0.000017
           16              H       6.451899      18.918054       9.613486       0.115205       1.193341 0.91255282E+01  0.90904202E+02                                 1.742669                            1.679888      -0.881323       2.456414                    0.998786       3.305914       8.781340       0.530208       1.159668      -0.740037      -0.034359       0.015555       0.002449       0.037796      -0.010757      -0.006149      -0.006770       0.024586       0.007573      -0.020745       0.004673       0.016072              1.748049       2.018997      -0.301404       0.074789       1.636515      -0.184071       1.588634           0.000036
           17              H       7.093277      17.756531      11.510594       0.115631       1.175384 0.87136890E+01  0.86634751E+02                                 1.791063                            1.689417      -0.857107       2.471480                    0.998890       3.386250       9.272952       0.501549       1.228296      -0.722492      -0.026774       0.001294       0.033583       0.042969      -0.007773      -0.011222      -0.003233       0.021251       0.011637      -0.017480      -0.000843       0.018322              1.864020       1.723756       0.086137      -0.415021       1.515157      -0.245644       2.353147          -0.000030
           18              H       3.810156      -1.404781       8.173007       0.118474       1.244069 0.91880262E+01  0.91432666E+02                                 1.769759                            1.665713      -1.049080       2.377982                    0.997708       3.312773       8.716808       0.543522       1.132425      -0.746487      -0.028698       0.000469       0.028776       0.040644       0.002157      -0.016540      -0.006795      -0.003968       0.007678      -0.017580      -0.001282       0.018862              1.812670       2.020945      -0.214958      -0.465530       1.670105       0.098629       1.746960          -0.000129
           19              H       4.874739      -3.404333       7.864176       0.107876       1.214780 0.90323739E+01  0.89501980E+02                                 1.739654                            1.649687      -0.973226       2.406714                    0.998262       3.327854       8.738313       0.547070       1.129881      -0.746896      -0.013481      -0.026537       0.020851       0.036342      -0.000458      -0.014824      -0.006656      -0.007564      -0.004154      -0.018178       0.003419       0.014760              1.774461       1.596600       0.022512      -0.110351       2.129850      -0.377267       1.596932           0.000063
           20              H       7.147163      -1.797050       4.930276       0.109429       1.249755 0.96584820E+01  0.98066364E+02                                 1.830990                            1.753930      -0.945793       2.421939                    0.998280       3.437571       9.366919       0.505066       1.194392      -0.731017       0.029266       0.001796      -0.026238       0.039347      -0.002960      -0.015629      -0.007480      -0.005699      -0.001009      -0.019552       0.004259       0.015294              1.861605       2.001058      -0.226080      -0.415224       1.765090       0.157741       1.818667           0.000071
           21              H       5.995837       0.213965       5.157487       0.120830       1.246437 0.94969230E+01  0.95884467E+02                                 1.826518                            1.738836      -0.950936       2.432648                    0.998196       3.331733       9.011260       0.508131       1.193893      -0.732128       0.010003       0.032135      -0.025801       0.042407      -0.001703      -0.011220      -0.011856      -0.005450       0.009230      -0.016898       0.000098       0.016800              1.860852       1.549028       0.009449      -0.077472       2.291833      -0.386799       1.741697           0.000102
           22              H       8.627065      18.064742       5.995745       0.110596       1.298607 0.10276011E+02  0.10649166E+03                                 1.904090                            1.825964      -1.252989       2.274552                    0.995568       3.650131      10.212203       0.485762       1.216721      -0.724045       0.014565      -0.034634      -0.002595       0.037661      -0.008375      -0.001372       0.001672      -0.021065      -0.003415      -0.012935      -0.001358       0.014293              1.937754       1.640239      -0.325271      -0.097718       2.126480       0.059175       2.046543           0.000004
           23              H       6.868532      -4.590054       8.263451       0.111479       1.183895 0.93395321E+01  0.96080719E+02                                 1.890496                            1.817786      -1.438188       2.190857                    0.991684       3.940544      11.595226       0.448749       1.326758      -0.696900      -0.007033       0.011407       0.030711       0.033507      -0.006171      -0.004747       0.002308      -0.009414       0.021165      -0.011874       0.001500       0.010374              1.926278       1.623490      -0.193271      -0.090256       1.816945       0.115339       2.338398          -0.000003
           24              H       7.111677      21.368461       4.239816       0.111127       1.233532 0.96661109E+01  0.98665470E+02                                 1.837748                            1.768448      -1.148980       2.323286                    0.996158       3.610722      10.030679       0.494571       1.213288      -0.724447      -0.006957       0.018032      -0.028116       0.034119      -0.006336       0.000729      -0.006102      -0.007048       0.021507      -0.011209      -0.000283       0.011491              1.866290       1.539343      -0.210761       0.080673       1.894172      -0.090702       2.165355           0.000011
           25              H      12.140583       3.461645       5.298668       0.113556       1.201784 0.84057391E+01  0.82960275E+02                                 1.820540                            1.656553      -0.972764       2.415111                    0.997646       3.463746       9.500988       0.506928       1.224238      -0.721907      -0.020289      -0.033197       0.011809       0.040659       0.011651       0.007261      -0.005447      -0.006062      -0.022803      -0.017001       0.001162       0.015840              1.939773       2.002532       0.574266      -0.130067       2.225469      -0.380394       1.591317           0.000149
           26              H      11.352003       4.824397       3.542739       0.117634       1.210530 0.88925789E+01  0.88301662E+02                                 1.782365                            1.673351      -0.952635       2.426230                    0.998423       3.325015       8.912877       0.522381       1.180803      -0.734294      -0.032792      -0.010529      -0.016942       0.038382       0.009543       0.011793      -0.006079       0.003390      -0.015607      -0.018815       0.004433       0.014382              1.844953       2.143170       0.235598       0.363057       1.564617      -0.101470       1.827072           0.000022
           27              H       1.239779       7.404710       4.288347       0.110281       1.220245 0.94128851E+01  0.95427817E+02                                 1.832459                            1.753599      -0.991819       2.403698                    0.997412       3.504519       9.696752       0.493156       1.225093      -0.722827       0.021504       0.032025      -0.005189       0.038922       0.011166       0.010925      -0.002532      -0.005396      -0.012938      -0.017561       0.002425       0.015136              1.861628       1.697617       0.182617       0.026011       2.181974      -0.355422       1.705294           0.000012
           28              H       2.036245       6.005024       5.940596       0.121077       1.129972 0.80440238E+01  0.79406587E+02                                 1.815671                            1.672503      -1.250424       2.290874                    0.994267       3.627279      10.321386       0.475807       1.304042      -0.702685       0.035644       0.012613       0.019511       0.042547       0.013521       0.007220      -0.003386      -0.004592      -0.010224      -0.016564       0.000893       0.015672              1.943259       2.303849       0.080241       0.668503       1.497816       0.000514       2.028112          -0.000035
           29              H       1.716870      12.828973       2.834633       0.112247       1.234854 0.92339541E+01  0.92016745E+02                                 1.762880                            1.671964      -1.009242       2.393665                    0.997982       3.320206       8.746259       0.541414       1.135265      -0.745919       0.034789       0.008433       0.020306       0.041155      -0.002348       0.014350      -0.001922       0.008623      -0.021239      -0.015802      -0.001266       0.017068              1.782400       1.956914       0.264634       0.357710       1.805782       0.122960       1.584502           0.000007
           30              H       1.174064      10.592531       2.697864       0.113127       1.205994 0.88400301E+01  0.87765991E+02                                 1.780614                            1.669789      -0.972876       2.411110                    0.998347       3.384515       9.110961       0.521595       1.182771      -0.733017       0.026215      -0.023351       0.014887       0.038133      -0.000965       0.013940      -0.001832       0.002218      -0.029672      -0.018033       0.003601       0.014432              1.850548       1.687390      -0.343889       0.196165       2.317652      -0.281096       1.546602           0.000017
           31              H      10.832855      11.602496       0.869140       0.115157       1.193477 0.91267975E+01  0.90919888E+02                                 1.742796                            1.680001      -0.881167       2.456461                    0.998787       3.306095       8.781930       0.530192       1.159664      -0.740039      -0.034378      -0.005669      -0.014704       0.037818       0.000038       0.012392      -0.003577       0.006648      -0.046184      -0.020743       0.004674       0.016069              1.748179       2.019167       0.215509       0.223661       1.760148       0.112786       1.465222           0.000036
           32              H      11.474233      13.826202       0.926495       0.115658       1.175522 0.87152457E+01  0.86657284E+02                                 1.791520                            1.689821      -0.858134       2.471103                    0.998882       3.386421       9.274912       0.501358       1.228664      -0.722411      -0.026772       0.028418      -0.017906       0.042952      -0.005836       0.012337      -0.005505       0.006116      -0.033786      -0.017482      -0.000841       0.018324              1.864518       1.724187      -0.402640       0.132962       2.357105      -0.240131       1.512261          -0.000030
           33              H       8.191112      -4.955578      19.189471       0.118440       1.243964 0.91870829E+01  0.91420489E+02                                 1.769623                            1.665602      -1.049026       2.378028                    0.997716       3.312678       8.716287       0.543556       1.132390      -0.746497      -0.028713       0.024673      -0.014812       0.040652      -0.015398       0.006403       0.002585      -0.011233      -0.014197      -0.017569      -0.001296       0.018865              1.812523       2.020758      -0.295628       0.418858       1.642210      -0.082570       1.774602          -0.000129
           34              H       9.255695      -4.223258      21.075550       0.107878       1.214933 0.90337339E+01  0.89518918E+02                                 1.739814                            1.649821      -0.973316       2.406661                    0.998262       3.327981       8.738845       0.547042       1.129894      -0.746893      -0.013497       0.031326       0.012541       0.036342      -0.012603       0.007807       0.005867      -0.008934      -0.008242      -0.018175       0.003424       0.014751              1.774630       1.596727      -0.106847       0.035679       2.057117       0.419475       1.670044           0.000063
           35              H      11.528120      -7.567731      21.150552       0.109458       1.249705 0.96580344E+01  0.98061162E+02                                 1.830986                            1.753924      -0.945701       2.421989                    0.998279       3.437471       9.366764       0.505049       1.194440      -0.731006       0.029243      -0.023600       0.011584       0.039323      -0.012062       0.010370       0.005188      -0.009664      -0.012950      -0.019550       0.004240       0.015310              1.861601       2.001050      -0.246560       0.403392       1.668672      -0.102068       1.915080           0.000071
           36              H      10.376793      -8.376467      19.295356       0.120748       1.246333 0.94956633E+01  0.95865479E+02                                 1.826109                            1.738471      -0.949782       2.433058                    0.998211       3.331863       9.010368       0.508310       1.193551      -0.732205       0.010015      -0.038457      -0.014933       0.042452      -0.008872       0.007075       0.005118      -0.017112      -0.025843      -0.016893       0.000092       0.016801              1.860427       1.548722      -0.071792       0.030542       2.213646       0.431451       1.818913           0.000102
           37              H      13.008021       8.896096       3.417001       0.110577       1.298953 0.10279495E+02  0.10653730E+03                                 1.904464                            1.826301      -1.253302       2.274412                    0.995558       3.650600      10.214131       0.485704       1.216758      -0.724036       0.014551       0.015062       0.031293       0.037655       0.003003       0.007946       0.004468      -0.010445       0.028456      -0.012942      -0.001356       0.014298              1.938142       1.640529       0.078041       0.330656       2.015695       0.005024       2.158203           0.000004
           38              H      11.249488      -3.284614      21.902777       0.111458       1.184324 0.93435703E+01  0.96130510E+02                                 1.890739                            1.818004      -1.438695       2.190577                    0.991674       3.941100      11.596516       0.448797       1.326502      -0.696949      -0.007017       0.020908      -0.025245       0.033522      -0.001029       0.007730      -0.003694      -0.011809       0.013918      -0.011876       0.001501       0.010375              1.926528       1.623670       0.018474       0.212555       2.108439      -0.283536       2.047477          -0.000003
           39              H      11.492633       5.723558       1.433861       0.111127       1.233280 0.96635788E+01  0.98632839E+02                                 1.837489                            1.768211      -1.148245       2.323621                    0.996152       3.610295      10.029040       0.494608       1.213282      -0.724451      -0.006954      -0.033365      -0.001556       0.034117       0.003801       0.005115      -0.000073      -0.017758      -0.010605      -0.011202      -0.000290       0.011492              1.866023       1.539148       0.175202       0.142153       2.175770      -0.072056       1.883149           0.000011
           40              H       3.378671      15.593958      16.412193       0.113610       1.201369 0.84025261E+01  0.82920647E+02                                 1.820111                            1.656233      -0.972585       2.415227                    0.997649       3.463311       9.499344       0.506978       1.224233      -0.721908      -0.020260       0.026822       0.022843       0.040641       0.000455      -0.013736       0.008954       0.000073      -0.004479      -0.016997       0.001147       0.015850              1.939273       2.002032      -0.399551      -0.432080       2.078720       0.464547       1.737066           0.000148
           41              H       2.590091      13.391904      16.109979       0.117528       1.211305 0.88993938E+01  0.88386513E+02                                 1.783158                            1.674014      -0.953033       2.426001                    0.998416       3.325943       8.916315       0.522266       1.180834      -0.734287      -0.032804      -0.009385       0.017585       0.038385       0.005457      -0.014187       0.005691       0.002710      -0.017691      -0.018850       0.004440       0.014410              1.845812       2.144312       0.196803      -0.385897       1.850142      -0.062982       1.542983           0.000022
           42              H       5.620867      12.747462      13.502558       0.110318       1.220590 0.94164364E+01  0.95475739E+02                                 1.833065                            1.754136      -0.992970       2.403222                    0.997404       3.504958       9.699540       0.492979       1.225381      -0.722763       0.021464      -0.020489      -0.025105       0.038868       0.003873      -0.015162       0.005240      -0.000792       0.001214      -0.017593       0.002436       0.015158              1.862259       1.698147      -0.068844      -0.171268       2.133048       0.384345       1.755583           0.000012
           43              H       6.417333      14.878195      13.888598       0.121159       1.129576 0.80406696E+01  0.79363960E+02                                 1.815121                            1.672062      -1.250439       2.290894                    0.994267       3.626554      10.318178       0.475917       1.303899      -0.702715       0.035656       0.010552      -0.020685       0.042550      -0.000510      -0.015276       0.004899      -0.001956      -0.002404      -0.016523       0.000893       0.015630              1.942623       2.302980       0.538511      -0.403495       1.894516      -0.229753       1.630373          -0.000035
           44              H       6.097958       8.776378       9.531866       0.112314       1.234642 0.92319936E+01  0.91992803E+02                                 1.762717                            1.671816      -1.009142       2.393764                    0.997988       3.319911       8.745421       0.541421       1.135305      -0.745909       0.034760       0.013373      -0.017440       0.041124       0.013578      -0.005163       0.003707       0.011671      -0.012050      -0.015801      -0.001246       0.017047              1.782234       1.956727       0.177446      -0.407979       1.533205       0.034330       1.856770           0.000007
           45              H       5.555152       9.776154      11.537066       0.113164       1.205827 0.88385205E+01  0.87746921E+02                                 1.780409                            1.669614      -0.972568       2.411234                    0.998348       3.384331       9.110140       0.521639       1.182725      -0.733027       0.026186       0.024613       0.012756       0.038134       0.012528      -0.006122       0.006870       0.010976      -0.003539      -0.018021       0.003606       0.014416              1.850326       1.687196       0.341754       0.199683       1.982549       0.474321       1.881233           0.000017
           46              H       2.070943       7.687450      11.576773       0.115330       1.193347 0.91260922E+01  0.90915880E+02                                 1.743146                            1.680325      -0.883205       2.455803                    0.998773       3.305555       8.782148       0.529929       1.160201      -0.739914      -0.034342      -0.009902       0.012214       0.037770       0.010669      -0.006242       0.010348       0.018324      -0.010942      -0.020714       0.004702       0.016012              1.748533       2.019593       0.085967      -0.298549       1.441547       0.071341       1.784460           0.000035
           47              H       2.712321       6.625267       9.622310       0.115580       1.175372 0.87135237E+01  0.86632454E+02                                 1.791035                            1.689392      -0.857332       2.471393                    0.998890       3.386244       9.272816       0.501558       1.228282      -0.722496      -0.026799      -0.029751      -0.015668       0.042997       0.013599      -0.001121       0.008734       0.011699      -0.016904      -0.017472      -0.000833       0.018305              1.863990       1.723723       0.316345       0.282104       1.930889       0.485678       1.937359          -0.000030
           48              H      12.572200       6.360358      16.756319       0.118467       1.244214 0.91893618E+01  0.91449590E+02                                 1.769928                            1.665859      -1.049074       2.377974                    0.997708       3.312921       8.717467       0.543484       1.132459      -0.746479      -0.028681      -0.025164      -0.013966       0.040631       0.013246       0.010146       0.004211       0.000543       0.021171      -0.017581      -0.001295       0.018877              1.812848       2.021157       0.510726       0.046613       1.813340      -0.016038       1.604045          -0.000129
           49              H       0.493783       7.627590      15.179072       0.107828       1.214839 0.90329028E+01  0.89508282E+02                                 1.739697                            1.649724      -0.973085       2.406773                    0.998266       3.327938       8.738506       0.547071       1.129865      -0.746900      -0.013485      -0.004790      -0.033438       0.036371       0.013064       0.007003       0.000793       0.002602       0.026305      -0.018170       0.003421       0.014749              1.774504       1.596631       0.084314       0.074675       1.403465      -0.042128       2.323416           0.000063
           50              H       2.766207       9.364781      18.037971       0.109381       1.249944 0.96603278E+01  0.98089830E+02                                 1.831183                            1.754105      -0.946085       2.421776                    0.998276       3.437826       9.367851       0.505037       1.194402      -0.731015       0.029266       0.021840       0.014684       0.039359       0.015020       0.005250       0.002292       0.003318       0.025925      -0.019551       0.004252       0.015299              1.861805       2.001281       0.472718       0.011824       1.942094      -0.055681       1.642041           0.000071
           51              H       1.614880       8.162502      19.665954       0.120837       1.246505 0.94975968E+01  0.95893326E+02                                 1.826622                            1.738928      -0.951088       2.432575                    0.998192       3.331762       9.011544       0.508102       1.193935      -0.732119       0.010006       0.006284       0.040702       0.042382       0.010556       0.004140       0.006740       0.003419       0.035820      -0.016892       0.000090       0.016802              1.860961       1.549103       0.062374       0.046925       1.544330      -0.044822       2.489451           0.000102
           52              H       4.246109      11.247162      12.646653       0.110572       1.298523 0.10275171E+02  0.10648063E+03                                 1.904007                            1.825892      -1.252911       2.274609                    0.995573       3.649995      10.211664       0.485772       1.216724      -0.724046       0.014552       0.019574      -0.028693       0.037659       0.005363      -0.006569      -0.006143      -0.013309       0.019793      -0.012921      -0.001373       0.014294              1.937668       1.640172       0.247240      -0.232813       2.117679      -0.064188       2.055154           0.000004
           53              H       2.487576       7.874669      13.952570       0.111523       1.183737 0.93380343E+01  0.96061878E+02                                 1.890364                            1.817669      -1.438344       2.190821                    0.991684       3.940320      11.594525       0.448751       1.326800      -0.696891      -0.007018      -0.032286      -0.005473       0.033490       0.007199      -0.002982       0.001384      -0.015823       0.001940      -0.011879       0.001501       0.010378              1.926139       1.623386       0.174773      -0.122237       2.307724       0.168106       1.847309          -0.000003
           54              H       2.730721      11.115981      16.385722       0.111133       1.233612 0.96668635E+01  0.98674845E+02                                 1.837802                            1.768495      -1.148995       2.323290                    0.996160       3.610820      10.030962       0.494575       1.213258      -0.724453      -0.006939       0.015326       0.029671       0.034109       0.002532      -0.005853       0.006184      -0.007213       0.021099      -0.011214      -0.000283       0.011497              1.866344       1.539370       0.035514      -0.222872       2.019071       0.162792       2.040592           0.000011
           55              H       5.383373       6.416397      21.710860       0.113564       1.201648 0.84047306E+01  0.82948336E+02                                 1.820450                            1.656491      -0.972792       2.415114                    0.997647       3.463652       9.500804       0.506917       1.224294      -0.721895       0.020255       0.006375       0.034663       0.040650       0.012113       0.006484       0.003526       0.009478       0.023777      -0.016994       0.001137       0.015857              1.939668       2.002441       0.174475       0.562291       1.420378       0.084378       2.396187           0.000148
           56              H       6.171953       7.255699      19.652719       0.117651       1.210761 0.88946039E+01  0.88327187E+02                                 1.782624                            1.673564      -0.952766       2.426173                    0.998419       3.325261       8.913938       0.522335       1.180835      -0.734285       0.032770       0.019908       0.000666       0.038348       0.015003       0.002367      -0.000393       0.013230       0.013933      -0.018831       0.004434       0.014398              1.845235       2.143553       0.432347       0.022510       1.673822      -0.164420       1.718331           0.000022
           57              H       3.141177       5.319827      17.790905       0.110372       1.220226 0.94131052E+01  0.95433809E+02                                 1.832730                            1.753854      -0.992986       2.403270                    0.997400       3.504459       9.697840       0.493005       1.225420      -0.722755      -0.021483      -0.011485      -0.030287       0.038868       0.015058       0.004206       0.002712       0.003627       0.014267      -0.017572       0.002424       0.015148              1.861907       1.697862       0.113861       0.145165       1.516871       0.028694       2.370989           0.000012
           58              H       2.344711       4.588781      19.829194       0.121057       1.130118 0.80452703E+01  0.79422511E+02                                 1.815874                            1.672667      -1.250927       2.290650                    0.994257       3.627594      10.322748       0.475766       1.304096      -0.702673      -0.035651      -0.023211      -0.001173       0.042557       0.012994       0.008106       0.001503       0.003907       0.015254      -0.016554       0.000894       0.015660              1.943499       2.304159       0.619193      -0.264823       1.896225      -0.229424       1.630112          -0.000035
           59              H       2.664086       3.866650      12.366499       0.112244       1.235093 0.92361606E+01  0.92045625E+02                                 1.763248                            1.672275      -1.009965       2.393378                    0.997981       3.320395       8.747517       0.541301       1.135417      -0.745883      -0.034779      -0.021790       0.002845       0.041139       0.011258      -0.009203       0.001776       0.015030      -0.002024      -0.015811      -0.001255       0.017066              1.782784       1.957382       0.442290       0.050354       1.746682       0.157356       1.644287           0.000007
           60              H       3.206892       5.103315      14.234930       0.113231       1.205490 0.88356912E+01  0.87712802E+02                                 1.780177                            1.669430      -0.972569       2.411296                    0.998349       3.383854       9.108879       0.521623       1.182843      -0.733000      -0.026166      -0.001231       0.027671       0.038103       0.011577      -0.007786       0.005023       0.014134       0.005950      -0.018016       0.003591       0.014424              1.850065       1.686973      -0.002048      -0.395682       1.495630       0.193246       2.367591           0.000017
           61              H       6.691101       6.182054      12.445913       0.115205       1.193330 0.91254288E+01  0.90903012E+02                                 1.742664                            1.679883      -0.881312       2.456420                    0.998786       3.305896       8.781298       0.530206       1.159675      -0.740036       0.034359       0.015556      -0.002449       0.037796       0.010757      -0.006149       0.006770       0.024586       0.007574      -0.020745       0.004674       0.016072              1.748044       2.018991       0.301402       0.074789       1.636511       0.184069       1.588629           0.000035
           62              H       6.049723       5.020531      10.548805       0.115631       1.175363 0.87134910E+01  0.86632273E+02                                 1.791040                            1.689397      -0.857073       2.471497                    0.998891       3.386219       9.272834       0.501552       1.228295      -0.722492       0.026776       0.001295      -0.033582       0.042969       0.007774      -0.011222       0.003233       0.021251       0.011635      -0.017480      -0.000843       0.018323              1.863996       1.723735      -0.086135      -0.415013       1.515140       0.245638       2.353112          -0.000030
           63              H       9.332844      11.331219      13.886392       0.118472       1.244079 0.91881112E+01  0.91433645E+02                                 1.769759                            1.665714      -1.049116       2.377962                    0.997708       3.312797       8.716853       0.543526       1.132415      -0.746489       0.028698       0.000469      -0.028776       0.040643      -0.002158      -0.016539       0.006795      -0.003967       0.007675      -0.017579      -0.001282       0.018862              1.812669       2.020944       0.214957      -0.465528       1.670105      -0.098628       1.746958          -0.000129
           64              H       8.268261       9.331667      14.195223       0.107878       1.214774 0.90323329E+01  0.89501575E+02                                 1.739660                            1.649692      -0.973203       2.406727                    0.998263       3.327843       8.738317       0.547064       1.129892      -0.746893       0.013481      -0.026537      -0.020852       0.036342       0.000458      -0.014823       0.006656      -0.007563      -0.004151      -0.018177       0.003418       0.014759              1.774466       1.596604      -0.022512      -0.110352       2.129858       0.377270       1.596937           0.000063
           65              H       5.995837      10.938950      17.129123       0.109430       1.249738 0.96583020E+01  0.98063940E+02                                 1.830961                            1.753903      -0.945794       2.421939                    0.998280       3.437547       9.366781       0.505075       1.194378      -0.731020      -0.029266       0.001796       0.026239       0.039347       0.002960      -0.015629       0.007480      -0.005698      -0.001008      -0.019552       0.004258       0.015295              1.861574       2.001024       0.226072      -0.415213       1.765061      -0.157736       1.818638           0.000071
           66              H       7.147163      12.949965      16.901912       0.120831       1.246406 0.94966022E+01  0.95880101E+02                                 1.826457                            1.738781      -0.950946       2.432643                    0.998196       3.331712       9.011053       0.508152       1.193858      -0.732136      -0.010003       0.032136       0.025801       0.042408       0.001703      -0.011220       0.011857      -0.005452       0.009228      -0.016898       0.000098       0.016800              1.860788       1.548980      -0.009450      -0.077468       2.291745       0.386779       1.741641           0.000102
           67              H       4.515935       5.328742      16.063654       0.110598       1.298599 0.10275934E+02  0.10649072E+03                                 1.904087                            1.825961      -1.252982       2.274557                    0.995568       3.650117      10.212171       0.485761       1.216726      -0.724044      -0.014565      -0.034634       0.002595       0.037661       0.008375      -0.001372      -0.001673      -0.021064      -0.003415      -0.012934      -0.001359       0.014293              1.937750       1.640236       0.325270      -0.097717       2.126476      -0.059175       2.046538           0.000004
           68              H       6.274468       8.145946      13.795948       0.111481       1.183884 0.93394210E+01  0.96079314E+02                                 1.890486                            1.817777      -1.438184       2.190861                    0.991684       3.940525      11.595163       0.448749       1.326761      -0.696899       0.007033       0.011407      -0.030711       0.033508       0.006171      -0.004748      -0.002308      -0.009414       0.021165      -0.011874       0.001500       0.010375              1.926267       1.623482       0.193269      -0.090255       1.816936      -0.115338       2.338384          -0.000003
           69              H       6.031323       8.632461      17.819583       0.111128       1.233541 0.96662108E+01  0.98666738E+02                                 1.837756                            1.768455      -1.148983       2.323285                    0.996158       3.610746      10.030756       0.494571       1.213285      -0.724448       0.006957       0.018032       0.028117       0.034119       0.006336       0.000729       0.006103      -0.007050       0.021509      -0.011210      -0.000282       0.011492              1.866297       1.539348       0.210762       0.080673       1.894180       0.090701       2.165364           0.000011
           70              H       1.002417      -9.274355      16.760731       0.113555       1.201817 0.84060357E+01  0.82964161E+02                                 1.820594                            1.656597      -0.972790       2.415098                    0.997646       3.463815       9.501317       0.506913       1.224260      -0.721902       0.020290      -0.033197      -0.011809       0.040659      -0.011651       0.007261       0.005447      -0.006061      -0.022803      -0.017002       0.001161       0.015840              1.939834       2.002598      -0.574294      -0.130073       2.225542       0.380412       1.591362           0.000149
           71              H       1.790997      -7.911603      18.516660       0.117635       1.210525 0.88925318E+01  0.88301104E+02                                 1.782363                            1.673348      -0.952620       2.426239                    0.998423       3.325006       8.912857       0.522380       1.180806      -0.734293       0.032792      -0.010529       0.016942       0.038383      -0.009543       0.011793       0.006079       0.003391      -0.015607      -0.018816       0.004433       0.014383              1.844950       2.143165      -0.235597       0.363055       1.564615       0.101471       1.827069           0.000022
           72              H      11.903221      -5.331290      17.771052       0.110280       1.220274 0.94131781E+01  0.95431696E+02                                 1.832500                            1.753636      -0.991838       2.403687                    0.997411       3.504575       9.697008       0.493146       1.225107      -0.722824      -0.021504       0.032024       0.005189       0.038922      -0.011166       0.010925       0.002532      -0.005396      -0.012938      -0.017561       0.002425       0.015136              1.861671       1.697653      -0.182622       0.026013       2.182029       0.355437       1.705332           0.000012
           73              H      11.106755      -6.730976      16.118803       0.121078       1.129992 0.80442176E+01  0.79409150E+02                                 1.815708                            1.672534      -1.250491       2.290843                    0.994266       3.627339      10.321672       0.475797       1.304060      -0.702681      -0.035644       0.012610      -0.019511       0.042547      -0.013520       0.007220       0.003386      -0.004592      -0.010223      -0.016564       0.000893       0.015671              1.943300       2.303900      -0.080242       0.668522       1.497844      -0.000512       2.028156          -0.000035
           74              H      11.426130       0.092973      19.224766       0.112247       1.234899 0.92344066E+01  0.92022714E+02                                 1.762953                            1.672029      -1.009233       2.393669                    0.997982       3.320259       8.746571       0.541390       1.135298      -0.745911      -0.034790       0.008432      -0.020306       0.041155       0.002349       0.014349       0.001923       0.008624      -0.021244      -0.015802      -0.001266       0.017068              1.782475       1.956999      -0.264652       0.357732       1.805864      -0.122968       1.584563           0.000007
           75              H      11.968936      -2.143469      19.361535       0.113126       1.206006 0.88401477E+01  0.87767551E+02                                 1.780634                            1.669806      -0.972886       2.411105                    0.998347       3.384543       9.111091       0.521588       1.182780      -0.733015      -0.026215      -0.023352      -0.014887       0.038133       0.000965       0.013940       0.001832       0.002218      -0.029673      -0.018033       0.003601       0.014432              1.850570       1.687407       0.343893       0.196167       2.317687       0.281101       1.546617           0.000017
           76              H       2.310145      -1.133504      21.190259       0.115157       1.193476 0.91267804E+01  0.90919688E+02                                 1.742796                            1.680001      -0.881162       2.456464                    0.998787       3.306091       8.781922       0.530192       1.159666      -0.740038       0.034378      -0.005670       0.014704       0.037818      -0.000038       0.012392       0.003577       0.006648      -0.046184      -0.020743       0.004674       0.016069              1.748179       2.019168      -0.215509       0.223662       1.760147      -0.112786       1.465222           0.000035
           77              H       1.668767       1.090202      21.132904       0.115659       1.175519 0.87152189E+01  0.86656916E+02                                 1.791514                            1.689816      -0.858126       2.471108                    0.998882       3.386415       9.274878       0.501360       1.228660      -0.722412       0.026772       0.028417       0.017906       0.042953       0.005836       0.012337       0.005505       0.006117      -0.033787      -0.017482      -0.000842       0.018324              1.864512       1.724183       0.402639       0.132962       2.357096       0.240130       1.512257          -0.000030
           78              H       4.951888       7.780422       2.869928       0.118442       1.243948 0.91869399E+01  0.91418842E+02                                 1.769623                            1.665601      -1.048989       2.378049                    0.997717       3.312639       8.716215       0.543549       1.132407      -0.746493       0.028713       0.024674       0.014813       0.040653       0.015398       0.006404      -0.002583      -0.011237      -0.014192      -0.017570      -0.001296       0.018865              1.812524       2.020759       0.295628       0.418859       1.642210       0.082571       1.774603          -0.000129
           79              H       3.887305       8.512742       0.983849       0.107876       1.214937 0.90337736E+01  0.89519358E+02                                 1.739814                            1.649821      -0.973327       2.406655                    0.998262       3.327989       8.738852       0.547044       1.129889      -0.746894       0.013497       0.031326      -0.012541       0.036342       0.012603       0.007807      -0.005867      -0.008934      -0.008241      -0.018175       0.003425       0.014751              1.774629       1.596727       0.106847       0.035680       2.057116      -0.419474       1.670043           0.000063
           80              H       1.614880       5.168269       0.908847       0.109457       1.249708 0.96580525E+01  0.98061318E+02                                 1.830982                            1.753921      -0.945702       2.421988                    0.998279       3.437475       9.366751       0.505052       1.194432      -0.731008      -0.029243      -0.023600      -0.011584       0.039322       0.012062       0.010371      -0.005189      -0.009664      -0.012949      -0.019550       0.004241       0.015309              1.861597       2.001047       0.246561       0.403391       1.668670       0.102068       1.915074           0.000071
           81              H       2.766207       4.359533       2.764043       0.120749       1.246281 0.94951479E+01  0.95858868E+02                                 1.826052                            1.738420      -0.949751       2.433073                    0.998211       3.331776       9.010034       0.508319       1.193545      -0.732206      -0.010015      -0.038457       0.014932       0.042453       0.008872       0.007075      -0.005117      -0.017113      -0.025846      -0.016893       0.000092       0.016802              1.860367       1.548678       0.071789       0.030540       2.213569      -0.431429       1.818854           0.000102
           82              H       0.134979      -3.839904      18.642398       0.110575       1.298982 0.10279813E+02  0.10654167E+03                                 1.904512                            1.826344      -1.253315       2.274405                    0.995557       3.650649      10.214393       0.485691       1.216778      -0.724032      -0.014551       0.015062      -0.031293       0.037655      -0.003003       0.007947      -0.004468      -0.010446       0.028456      -0.012943      -0.001355       0.014298              1.938192       1.640565      -0.078043       0.330667       2.015752      -0.005021       2.158259           0.000004
           83              H       1.893512       9.451386       0.156622       0.111458       1.184332 0.93436296E+01  0.96131129E+02                                 1.890734                            1.817998      -1.438691       2.190579                    0.991674       3.941106      11.596477       0.448802       1.326486      -0.696952       0.007017       0.020908       0.025246       0.033522       0.001029       0.007730       0.003694      -0.011809       0.013918      -0.011876       0.001501       0.010375              1.926523       1.623666      -0.018473       0.212555       2.108431       0.283536       2.047472          -0.000003
           84              H       1.650367      -7.012442      20.625538       0.111127       1.233267 0.96634466E+01  0.98631130E+02                                 1.837476                            1.768200      -1.148245       2.323621                    0.996152       3.610265      10.028931       0.494609       1.213282      -0.724451       0.006955      -0.033364       0.001556       0.034117      -0.003800       0.005115       0.000073      -0.017757      -0.010605      -0.011202      -0.000290       0.011492              1.866009       1.539139      -0.175201       0.142151       2.175754       0.072055       1.883134           0.000011
           85              H       9.764329       2.857958       5.647206       0.113610       1.201374 0.84025690E+01  0.82921200E+02                                 1.820119                            1.656239      -0.972580       2.415229                    0.997649       3.463312       9.499363       0.506976       1.224237      -0.721907       0.020260       0.026821      -0.022843       0.040640      -0.000455      -0.013736      -0.008954       0.000073      -0.004480      -0.016998       0.001148       0.015850              1.939281       2.002040       0.399554      -0.432083       2.078729      -0.464551       1.737075           0.000149
           86              H      10.552909       0.655904       5.949420       0.117528       1.211287 0.88992255E+01  0.88384279E+02                                 1.783127                            1.673987      -0.953036       2.425999                    0.998417       3.325918       8.916172       0.522276       1.180819      -0.734290       0.032804      -0.009385      -0.017585       0.038385      -0.005457      -0.014187      -0.005690       0.002710      -0.017691      -0.018850       0.004440       0.014410              1.845779       2.144272      -0.196798      -0.385887       1.850108       0.062981       1.542958           0.000022
           87              H       7.522133       0.011462       8.556841       0.110319       1.220574 0.94162752E+01  0.95473674E+02                                 1.833048                            1.754121      -0.992957       2.403230                    0.997404       3.504922       9.699411       0.492981       1.225381      -0.722763      -0.021464      -0.020489       0.025105       0.038869      -0.003873      -0.015162      -0.005240      -0.000792       0.001213      -0.017594       0.002436       0.015158              1.862242       1.698133       0.068845      -0.171266       2.133024      -0.384339       1.755568           0.000012
           88              H       6.725667       2.142195       8.170801       0.121158       1.129556 0.80404847E+01  0.79361589E+02                                 1.815093                            1.672038      -1.250373       2.290924                    0.994268       3.626505      10.317965       0.475923       1.303891      -0.702717      -0.035656       0.010549       0.020687       0.042551       0.000511      -0.015276      -0.004899      -0.001954      -0.002402      -0.016523       0.000892       0.015631              1.942591       2.302941      -0.538498      -0.403487       1.894483       0.229748       1.630349          -0.000035
           89              H       7.045042      -3.959622      12.527533       0.112314       1.234551 0.92310848E+01  0.91980836E+02                                 1.762570                            1.671685      -1.009146       2.393761                    0.997988       3.319808       8.744810       0.541469       1.135240      -0.745925      -0.034759       0.013373       0.017441       0.041125      -0.013578      -0.005164      -0.003705       0.011668      -0.012046      -0.015800      -0.001246       0.017046              1.782082       1.956556      -0.177424      -0.407924       1.533086      -0.034321       1.856604           0.000007
           90              H       7.587848      -2.959846      10.522333       0.113167       1.205810 0.88383540E+01  0.87744752E+02                                 1.780385                            1.669592      -0.972555       2.411243                    0.998348       3.384287       9.109960       0.521646       1.182717      -0.733029      -0.026186       0.024613      -0.012756       0.038135      -0.012528      -0.006121      -0.006869       0.010976      -0.003539      -0.018020       0.003605       0.014415              1.850301       1.687177      -0.341750       0.199681       1.982522      -0.474310       1.881204           0.000017
           91              H      11.072057      -5.048550      10.482626       0.115330       1.193360 0.91262160E+01  0.90917391E+02                                 1.743155                            1.680334      -0.883220       2.455795                    0.998773       3.305575       8.782205       0.529930       1.160197      -0.739915       0.034341      -0.009902      -0.012213       0.037770      -0.010669      -0.006241      -0.010348       0.018324      -0.010943      -0.020714       0.004701       0.016012              1.748542       2.019604      -0.085967      -0.298552       1.441553      -0.071342       1.784471           0.000036
           92              H      10.430679      -6.110733      12.437089       0.115579       1.175405 0.87138380E+01  0.86636448E+02                                 1.791075                            1.689427      -0.857377       2.471370                    0.998889       3.386295       9.273033       0.501550       1.228290      -0.722494       0.026798      -0.029751       0.015669       0.042997      -0.013598      -0.001120      -0.008735       0.011699      -0.016904      -0.017471      -0.000833       0.018304              1.864034       1.723761      -0.316355       0.282114       1.930934      -0.485697       1.937408          -0.000030
           93              H       0.570800      19.096358       5.303080       0.118466       1.244220 0.91894113E+01  0.91450090E+02                                 1.769922                            1.665854      -1.049087       2.377966                    0.997708       3.312939       8.717479       0.543491       1.132446      -0.746482       0.028682      -0.025164       0.013965       0.040631      -0.013246       0.010146      -0.004210       0.000548       0.021171      -0.017581      -0.001295       0.018877              1.812841       2.021149      -0.510722       0.046614       1.813333       0.016036       1.604040          -0.000129
           94              H      12.649217      20.363590       6.880327       0.107828       1.214836 0.90328653E+01  0.89507760E+02                                 1.739688                            1.649717      -0.973095       2.406768                    0.998266       3.327934       8.738470       0.547075       1.129860      -0.746902       0.013485      -0.004789       0.033438       0.036371      -0.013064       0.007004      -0.000793       0.002603       0.026304      -0.018170       0.003421       0.014749              1.774495       1.596623      -0.084313       0.074675       1.403459       0.042127       2.323403           0.000063
           95              H      10.376793      22.100781       4.021428       0.109382       1.249956 0.96604662E+01  0.98091803E+02                                 1.831214                            1.754133      -0.946078       2.421780                    0.998276       3.437841       9.367987       0.505025       1.194423      -0.731010      -0.029267       0.021839      -0.014684       0.039359      -0.015020       0.005250      -0.002292       0.003318       0.025925      -0.019551       0.004252       0.015299              1.861837       2.001316      -0.472731       0.011822       1.942128       0.055685       1.642068           0.000071
           96              H      11.528120      20.898502       2.393445       0.120836       1.246587 0.94984159E+01  0.95904069E+02                                 1.826737                            1.739031      -0.951101       2.432569                    0.998192       3.331869       9.012074       0.508072       1.193974      -0.732110      -0.010007       0.006284      -0.040701       0.042382      -0.010557       0.004140      -0.006739       0.003419       0.035817      -0.016892       0.000091       0.016802              1.861081       1.549191      -0.062382       0.046927       1.544418       0.044829       2.489634           0.000102
           97              H       8.896891      -1.488838       9.412746       0.110572       1.298499 0.10274905E+02  0.10647692E+03                                 1.903963                            1.825851      -1.252899       2.274615                    0.995573       3.649954      10.211421       0.485785       1.216702      -0.724051      -0.014552       0.019574       0.028693       0.037659      -0.005363      -0.006569       0.006143      -0.013308       0.019794      -0.012921      -0.001373       0.014294              1.937621       1.640138      -0.247232      -0.232806       2.117623       0.064189       2.055103           0.000004
           98              H      10.655424      20.610669       8.106829       0.111522       1.183738 0.93380614E+01  0.96062353E+02                                 1.890377                            1.817681      -1.438350       2.190816                    0.991683       3.940328      11.594610       0.448745       1.326814      -0.696889       0.007018      -0.032286       0.005472       0.033490      -0.007199      -0.002982      -0.001384      -0.015823       0.001941      -0.011879       0.001501       0.010378              1.926153       1.623396      -0.174774      -0.122239       2.307740      -0.168109       1.847323          -0.000003
           99              H      10.412279      -1.620019       5.673677       0.111133       1.233612 0.96668591E+01  0.98674802E+02                                 1.837803                            1.768496      -1.148989       2.323293                    0.996160       3.610818      10.030961       0.494574       1.213260      -0.724453       0.006939       0.015326      -0.029671       0.034109      -0.002531      -0.005853      -0.006183      -0.007212       0.021098      -0.011214      -0.000283       0.011496              1.866345       1.539371      -0.035514      -0.222872       2.019071      -0.162793       2.040594           0.000011
          100              C       9.895365       4.996333      21.841011       0.604329      25.802464 0.24989963E+03  0.51689202E+04                                 8.095180                            5.618640       0.015571       2.068721                    0.999703      22.030400      61.451131       0.625092       0.473727      -1.019820       0.024960      -0.022143      -0.053386       0.062955       0.036053       0.016861      -0.053571      -0.124057      -0.224315      -0.099526      -0.021410       0.120935             10.584545      12.346596      -3.237311      -3.364838       6.038778       3.093754      13.368260          -0.001585
          101              C       9.347302      18.206112       1.091940      -0.020252      37.065535 0.41130653E+03  0.94652558E+04                                 9.633025                            6.715484       0.082088       2.041530                    0.999252      26.647632      73.953744       0.647320       0.411169      -1.075642      -0.007964       0.013462       0.042357       0.045152       0.009359       0.007140       0.007847       0.023649       0.009426      -0.018043      -0.001137       0.019180             12.813502      13.121065      -4.923936      -4.299590       8.040165       4.006903      17.279275           0.002279
          102              C       8.231461      18.952442       1.149295      -0.095515      35.930397 0.41832289E+03  0.97541239E+04                                 9.517252                            6.848528       0.058365       1.992156                    0.999741      29.079235      83.635714       0.624763       0.420450      -1.060159      -0.003235      -0.009218       0.033555       0.034948       0.009439       0.020650      -0.011306       0.009130       0.044201      -0.028624      -0.000264       0.028889             12.037701      12.650597      -4.199079      -1.748373       7.619959       3.218702      15.842546           0.000582
          103              C       7.747799      19.445325       2.386827      -0.150660      36.672227 0.44424758E+03  0.10493922E+05                                 9.603704                            7.013043       0.171959       2.021873                    0.999707      29.690013      85.373425       0.624560       0.415163      -1.065705       0.008892      -0.020469      -0.022778       0.031888      -0.020014      -0.002918       0.011868       0.022217      -0.055962      -0.026038      -0.007616       0.033655             12.174233       9.930698      -2.789872      -0.947097       7.345224       3.860593      19.246777           0.000187
          104              C       8.402320      19.135840       3.562593       0.086150      40.654660 0.41346832E+03  0.95699079E+04                                10.468466                            6.846254      -0.181767       1.953103                    0.999262      26.611795      75.149845       0.622509       0.425104      -1.061988       0.007170      -0.005465       0.000020       0.009015      -0.003742      -0.013411       0.000451      -0.015934       0.011408      -0.018445       0.005584       0.012861             15.346097      11.252009      -4.331914      -4.416520       9.665439       6.916002      25.120845           0.000104
          105              C       9.548389      18.309274       3.472149      -0.139888      36.059216 0.44740627E+03  0.10626023E+05                                 9.610011                            7.106316      -0.000169       1.970619                    0.999373      29.917474      87.296762       0.609283       0.423271      -1.056697       0.003531       0.006563      -0.018053       0.019531      -0.003460       0.018967      -0.022841       0.010120       0.028046      -0.027599      -0.006530       0.034129             12.406287      11.162772      -4.268582      -4.696183       8.694054       4.893066      17.362036           0.000101
          106              C      10.017595      17.864787       2.265500      -0.087076      35.159817 0.43164421E+03  0.10178843E+05                                 9.535574                            7.053403      -0.124922       1.941424                    0.999082      29.281158      85.648435       0.600940       0.432218      -1.049256      -0.010596       0.025491      -0.000889       0.027620      -0.005291       0.010379      -0.005241      -0.000299      -0.081660      -0.030062       0.008618       0.021444             12.090773      11.032270      -4.036591      -3.448974       8.268678       4.112413      16.971371           0.000186
          107              C       9.290787      16.345382      12.057667       0.624709      24.387414 0.24931165E+03  0.51666862E+04                                 7.885158                            5.657045      -0.160691       2.009297                    0.999339      22.189996      62.466369       0.614000       0.481358      -1.013205       0.031871      -0.034386       0.050361       0.068807       0.058299       0.005955       0.056668      -0.062945      -0.166713      -0.083382      -0.027139       0.110521             10.354720       7.841844      -1.856015       0.576353       7.736008      -5.093972      15.486307           0.002031
          108              C       8.857068      17.078976      10.813517      -0.037974      38.413650 0.44229531E+03  0.10375187E+05                                 9.953356                            6.993271      -0.046406       1.990689                    0.999207      27.430713      77.108477       0.629713       0.414648      -1.072316      -0.005616       0.026478      -0.037211       0.046014      -0.001386      -0.007464      -0.000504       0.009288      -0.010028      -0.007666      -0.002781       0.010447             13.868646       8.760756      -2.666905       1.591087      10.650546      -8.247422      22.194637           0.004594
          109              C       9.670619      17.103174       9.686282      -0.096384      34.881987 0.41800499E+03  0.97501198E+04                                 9.337678                            6.849235      -0.011358       1.965706                    0.999713      29.278559      84.372328       0.623941       0.420856      -1.059331      -0.021202       0.017121       0.000741       0.027262      -0.012423       0.001884       0.013915       0.026100      -0.073254      -0.031756       0.001294       0.030462             11.867823       7.755869      -2.065322       0.138627       9.378964      -6.248443      18.468636           0.000815
          110              C       9.345987      17.820211       8.567871      -0.156613      35.537130 0.44922191E+03  0.10655240E+05                                 9.422788                            7.074466       0.124049       2.004511                    0.999632      29.970441      86.735463       0.618082       0.417790      -1.062605      -0.001210      -0.007218       0.019081       0.020436      -0.003662      -0.025563       0.008261       0.028503       0.030159      -0.022153      -0.014339       0.036492             11.802011       8.211325      -2.541580       1.042919       9.857152      -6.391786      17.337555          -0.000087
          111              C       8.121060      18.533427       8.523752       0.086760      38.511368 0.42889295E+03  0.10025189E+05                                10.166430                            7.010223      -0.219401       1.941450                    0.999173      26.853497      76.379830       0.609841       0.429681      -1.058413       0.006062      -0.000744       0.005193       0.008017      -0.008301       0.010043      -0.001512      -0.034685       0.039138      -0.027950       0.010161       0.017789             14.411660       8.558830      -2.440446       1.188117      11.646992      -9.179727      23.029159           0.000732
          112              C       7.290422      18.472294       9.626722      -0.146223      34.903681 0.43847371E+03  0.10360308E+05                                 9.396127                            7.040637      -0.009454       1.967974                    0.999178      29.860344      86.873036       0.611456       0.423947      -1.056397       0.014534      -0.009735       0.025128       0.030617      -0.017183       0.001371       0.001948       0.030330      -0.055010      -0.019323      -0.012768       0.032090             12.000912       8.169749      -1.439205       0.320383       9.141690      -6.655894      18.691297           0.000199
          113              C       7.670255      17.766720      10.756163      -0.086952      32.698872 0.42424624E+03  0.99520114E+04                                 9.029157                            6.949994      -0.068231       1.952817                    0.999563      29.298765      85.216849       0.611549       0.426955      -1.053451       0.011278       0.011832      -0.023906       0.028960       0.012566      -0.026512       0.008828       0.016166       0.005823      -0.031978       0.000501       0.031478             11.224876       8.163603      -2.019980       1.102737       9.071856      -6.002633      16.439169           0.000907
          114              C       4.094044       0.943738       6.924445       0.628474      23.750193 0.24217612E+03  0.49761755E+04                                 7.698518                            5.554119      -0.118816       2.026413                    0.999205      21.910867      61.163435       0.624039       0.477673      -1.016446      -0.043581       0.055415       0.010913       0.071339       0.019816       0.075501      -0.002395       0.076918       0.205502      -0.081910      -0.036925       0.118835              9.935722       9.293830      -3.673415      -2.290426      15.007137       0.653404       5.506198          -0.001651
          115              C       4.824795      -0.371891       6.679586      -0.036447      39.077833 0.45349849E+03  0.10685160E+05                                10.027615                            7.061754      -0.005005       2.000645                    0.999297      27.489004      76.982221       0.630406       0.412364      -1.075764       0.024310      -0.043303      -0.004310       0.049846       0.008628      -0.000669      -0.004427      -0.002874      -0.030327      -0.011402      -0.002999       0.014401             13.823434      11.884994      -7.480782      -3.174315      21.966174       1.448578       7.619134           0.007719
          116              C       4.480449      -1.488838       7.506813      -0.108559      34.614476 0.42620854E+03  0.99686280E+04                                 9.225822                            6.877922       0.046089       1.980583                    0.999660      29.361005      84.137722       0.629172       0.416221      -1.064534       0.011808      -0.005925      -0.024463       0.027802       0.015263      -0.021155      -0.001679       0.027761       0.023683      -0.026538      -0.006593       0.033132             11.438974       9.866586      -5.021850      -2.277678      17.702651       0.012476       6.747685           0.000102
          117              C       5.125770      -2.666918       7.323720      -0.144761      34.892660 0.42446732E+03  0.99331502E+04                                 9.294874                            6.872847       0.098283       1.997468                    0.999771      29.652541      85.427562       0.627196       0.417312      -1.062188      -0.005579       0.023727      -0.013491       0.027858       0.018331      -0.007560      -0.028617      -0.009281       0.010787      -0.028922      -0.010358       0.039280             11.628015      11.153821      -5.975293      -2.829520      16.667080       0.842774       7.063144           0.000253
          118              C       6.132524      -2.850317       6.388402       0.076623      39.213904 0.43031719E+03  0.10057274E+05                                10.233294                            6.997379      -0.163873       1.957021                    0.999392      26.888687      76.238685       0.614188       0.426691      -1.061269      -0.001644       0.001097       0.005681       0.006015      -0.014093       0.007234       0.004998      -0.021004       0.010920      -0.022321       0.006417       0.015903             14.374865      12.443052      -8.548606      -2.828216      22.872129       1.109980       7.809414          -0.000400
          119              C       6.457156      -1.721907       5.581028      -0.147629      35.481221 0.46162040E+03  0.11035870E+05                                 9.472229                            7.205902       0.047283       1.980968                    0.999317      30.178417      87.987898       0.607382       0.421816      -1.058930      -0.011030       0.023492       0.014940       0.029945       0.004111      -0.029998       0.001646       0.026060       0.040604      -0.024251      -0.015903       0.040154             11.881002       9.693136      -5.452443      -1.884501      18.954348       0.147550       6.995521           0.000635
          120              C       5.784234      -0.515808       5.728826      -0.090568      32.533302 0.41543578E+03  0.96965539E+04                                 8.964526                            6.863329      -0.067921       1.952236                    0.999548      29.306403      85.088909       0.617157       0.425204      -1.054293       0.009263      -0.021896       0.012697       0.026953       0.012960       0.002131      -0.024656      -0.008430       0.014084      -0.027386      -0.002189       0.029575             11.049992       9.879329      -5.315653      -2.377772      16.231553       0.765192       7.039095          -0.000115
          121              C       7.959401      19.656742       4.848656       0.085720      42.826187 0.42377220E+03  0.98766168E+04                                10.828322                            6.933653      -0.196949       1.943766                    0.999236      26.919072      76.475464       0.617742       0.425425      -1.060962      -0.001807       0.002488       0.003953       0.005008      -0.009801       0.004960       0.000882       0.016834       0.036940      -0.019342       0.004630       0.014712             16.097215       9.212119      -4.752012      -5.404063      13.226566       6.275309      25.852960          -0.000021
          122              C       8.189403      18.906592       6.059717      -0.206506      40.621096 0.50916806E+03  0.12504785E+05                                10.467087                            7.619178      -0.092166       1.927920                    0.999395      31.695620      94.406188       0.583317       0.427549      -1.052815      -0.008713       0.015782      -0.002917       0.018261      -0.009717       0.007623       0.009901      -0.013771      -0.144921      -0.050666       0.014251       0.036416             13.724052       6.706642      -1.849869      -1.750119       9.640214      -0.508781      24.825301           0.000228
          123              C       7.795113      19.358720       7.323720       0.087710      40.353398 0.41773377E+03  0.97192807E+04                                10.437067                            6.909122      -0.251054       1.927946                    0.999118      26.982547      77.062509       0.614319       0.428526      -1.057047       0.003597       0.007332      -0.004128       0.009151       0.000339      -0.003296      -0.009297       0.014864       0.018755      -0.014743       0.003018       0.011725             14.821566       7.270911      -3.671925       1.237152      14.289275      -5.771674      22.904511          -0.000059
          124              C       7.139278      20.559725       7.409752      -0.202128      37.994742 0.50531562E+03  0.12412020E+05                                10.017239                            7.612003      -0.194353       1.896057                    0.998323      31.725538      95.136522       0.579909       0.429998      -1.049162       0.014563       0.003269      -0.017099       0.022696       0.022614      -0.014663       0.015199       0.033327       0.034296      -0.041577       0.014735       0.026841             12.378232       8.077992      -5.148617       1.591605      15.902263      -3.702963      13.154441           0.000188
          125              C       7.289108      20.847558       5.014101      -0.200591      39.390327 0.47772039E+03  0.11557639E+05                                10.234277                            7.376727      -0.047880       1.943906                    0.999125      31.218891      92.570447       0.592687       0.427154      -1.052083       0.003214      -0.010527       0.016760       0.020051       0.021815       0.022226      -0.027441       0.014760       0.024610      -0.048914       0.018673       0.030241             13.491764       9.316150      -6.069199      -3.794130      15.621876       5.974487      15.537264           0.000157
          126              C       6.854075      21.335347       6.247222       0.086463      42.267509 0.43215120E+03  0.10121020E+05                                10.733742                            7.013239      -0.208589       1.940781                    0.999160      27.012254      76.919574       0.612752       0.426808      -1.060133       0.011579      -0.002726      -0.000961       0.011934      -0.005368      -0.010083      -0.004908      -0.005264      -0.022877      -0.016410       0.006433       0.009977             15.394515      10.963390      -9.034684      -1.584033      21.814263       1.983607      13.405891          -0.000024
          127              C       1.133321       3.680704       6.811942       0.604367      25.799921 0.24987231E+03  0.51682163E+04                                 8.094705                            5.618361       0.015399       2.068695                    0.999701      22.029127      61.446844       0.625102       0.473732      -1.019817       0.024909      -0.035171       0.045867       0.062938      -0.003429      -0.039659       0.102148      -0.039866       0.028603      -0.099450      -0.021455       0.120905             10.583841      12.345815      -1.295218       4.485597       8.856059      -4.720250      10.549648          -0.001591
          128              C       0.585258       4.578592       5.746473      -0.020272      37.066842 0.41132377E+03  0.94657688E+04                                 9.633354                            6.715711       0.081776       2.041418                    0.999253      26.648032      73.955748       0.647295       0.411180      -1.075633      -0.008039       0.029965      -0.032851       0.045185       0.001437      -0.011667      -0.011079       0.018098      -0.007370      -0.018068      -0.001089       0.019157             12.813972      13.121504      -1.261799       6.414394      11.499816      -6.004404      13.820597           0.002280
          129              C      12.612417       4.255098       5.071456      -0.095444      35.923088 0.41822225E+03  0.97511049E+04                                 9.515625                            6.847434       0.058675       1.992291                    0.999741      29.076049      83.621263       0.624855       0.420417      -1.060189      -0.003225       0.033669      -0.008835       0.034958       0.013174      -0.018501      -0.005922      -0.020729      -0.045099      -0.028625      -0.000292       0.028917             12.035491      12.648133       0.585467       4.509641      10.997654      -5.168799      12.460686           0.000581
          130              C      12.128755       5.080390       4.025840      -0.150720      36.679555 0.44435455E+03  0.10497122E+05                                 9.605145                            7.014057       0.171541       2.021715                    0.999710      29.693351      85.386871       0.624490       0.415184      -1.065688       0.008849      -0.009510       0.029090       0.031859       0.007481       0.018740       0.001390       0.045140       0.012803      -0.026025      -0.007583       0.033608             12.176195       9.931943       0.574638       2.890017      12.930280      -7.085345      13.666362           0.000188
          131              C      12.783276       6.253376       3.705979       0.086107      40.654565 0.41347050E+03  0.95699271E+04                                10.468221                            6.846116      -0.181366       1.953220                    0.999263      26.611959      75.149061       0.622539       0.425084      -1.062005       0.007128       0.002709       0.004713       0.008964      -0.009773       0.009962       0.000706      -0.013767       0.017771      -0.018447       0.005519       0.012928             15.345659      11.251619      -1.658846       5.959589      15.267221     -10.150122      19.518136           0.000104
          132              C       0.786346       6.588333       4.467028      -0.139734      36.054346 0.44732997E+03  0.10623785E+05                                 9.609499                            7.105999       0.000010       1.970719                    0.999373      29.914353      87.286611       0.609258       0.423305      -1.056673       0.003533      -0.018862       0.003253       0.019464       0.018154      -0.006487       0.003136      -0.023995      -0.074215      -0.027588      -0.006544       0.034131             12.405512      11.162100      -1.932568       6.044348      10.956916      -6.199432      15.097518           0.000101
          133              C       1.255551       5.765587       5.455289      -0.087098      35.161722 0.43167827E+03  0.10179835E+05                                 9.535866                            7.053671      -0.124846       1.941423                    0.999086      29.282156      85.651821       0.600930       0.432217      -1.049258      -0.010591      -0.013486      -0.021639       0.027610       0.011620      -0.000578       0.020299       0.025754      -0.002999      -0.029950       0.008551       0.021398             12.091084      11.032449      -0.968736       5.220359      11.234660      -5.824842      14.006145           0.000185
          134              C       0.528743      15.005555       1.875049       0.624639      24.387925 0.24931942E+03  0.51668837E+04                                 7.885244                            5.657125      -0.160856       2.009244                    0.999340      22.190319      62.467340       0.613998       0.481356      -1.013207       0.031817       0.060797       0.004608       0.068774      -0.023994      -0.053493       0.021415       0.072338       0.238604      -0.083376      -0.027121       0.110497             10.354808       7.841929       1.427124       1.319173      17.960372      -0.808993       5.262122           0.002033
          135              C       0.095024      13.561293       1.861813      -0.037870      38.406426 0.44220222E+03  0.10372451E+05                                 9.952179                            6.992580      -0.046591       1.990673                    0.999208      27.427661      77.097700       0.629739       0.414653      -1.072313      -0.005623      -0.045487      -0.004290       0.046034      -0.005720       0.004942       0.000368       0.009107      -0.010378      -0.007603      -0.002804       0.010407             13.866654       8.759897       2.710772       1.513944      26.446671      -0.874963       6.393394           0.004593
          136              C       0.908576      12.572979       2.404474      -0.096519      34.889611 0.41811844E+03  0.97534381E+04                                 9.339164                            6.850305      -0.011307       1.965668                    0.999711      29.282085      84.385685       0.623873       0.420874      -1.059319      -0.021167      -0.007877      -0.015288       0.027273       0.007832       0.009857       0.003247       0.055814       0.016010      -0.031753       0.001281       0.030472             11.869833       7.756717       1.152504       1.719393      21.611814      -0.812187       6.240968           0.000816
          137              C       0.583943      11.245888       2.342708      -0.156385      35.525194 0.44903635E+03  0.10649669E+05                                 9.420424                            7.072773       0.124177       2.004613                    0.999634      29.964579      86.711884       0.618191       0.417762      -1.062629      -0.001185       0.020146      -0.003200       0.020433      -0.020372       0.016002      -0.016849       0.013528      -0.014354      -0.022142      -0.014427       0.036569             11.798750       8.209423       2.172547       1.679256      20.996510      -0.043664       6.190317          -0.000088
          138              C      12.502016      10.851072       1.747104       0.086828      38.511073 0.42889320E+03  0.10025201E+05                                10.166501                            7.010325      -0.219576       1.941395                    0.999173      26.853080      76.378783       0.609823       0.429693      -1.058405       0.005989       0.004779      -0.001952       0.007907       0.012852       0.002194      -0.000249      -0.037665       0.030007      -0.027925       0.010105       0.017821             14.411634       8.558929       2.248982       1.519455      28.133311      -0.338945       6.542662           0.000732
          139              C      11.671378      11.836838       1.248562      -0.146221      34.901440 0.43843493E+03  0.10359127E+05                                 9.395579                            7.040187      -0.009431       1.967987                    0.999179      29.859331      86.867994       0.611496       0.423930      -1.056411       0.014449       0.026599      -0.004160       0.030554       0.009800       0.014226       0.004385       0.041425      -0.022134      -0.019411      -0.012764       0.032175             12.000196       8.169321       0.996976       1.086162      22.066703      -0.807159       5.764563           0.000199
          140              C      12.051211      13.167750       1.294887      -0.087010      32.702630 0.42430283E+03  0.99536918E+04                                 9.029762                            6.950352      -0.067954       1.952875                    0.999565      29.300996      85.225431       0.611546       0.426942      -1.053457       0.011253      -0.026643       0.001699       0.028972      -0.029199       0.002361      -0.009162       0.015486       0.003988      -0.031921       0.000495       0.031426             11.225710       8.164162       1.964962       1.198087      19.797412      -0.188981       5.715556           0.000907
          141              C       8.475001      -7.211123      17.779876       0.628515      23.751369 0.24218952E+03  0.49765174E+04                                 7.698760                            5.554265      -0.118943       2.026362                    0.999209      21.911403      61.165252       0.624032       0.477671      -1.016447      -0.043557      -0.018237      -0.053482       0.071345       0.055451      -0.054965      -0.059889      -0.031103      -0.118471      -0.081932      -0.036877       0.118809              9.936085       9.294034      -0.146829       4.326694       7.315842       3.787528      13.198380          -0.001652
          142              C       9.205751      -6.765363      19.041673      -0.036345      39.071436 0.45341677E+03  0.10682630E+05                                10.026105                            7.060796      -0.004609       2.000803                    0.999294      27.486553      76.970271       0.630499       0.412326      -1.075801       0.024367       0.017879       0.039718       0.049909      -0.004866      -0.007099       0.009439       0.005758      -0.004499      -0.011442      -0.002937       0.014379             13.821120      11.882946       0.991068       8.064131       9.949908       5.487116      19.630506           0.007714
          143              C       8.861405      -5.490490      19.595364      -0.108526      34.618114 0.42626343E+03  0.99702445E+04                                 9.226554                            6.878467       0.046048       1.980541                    0.999659      29.362609      84.144045       0.629132       0.416233      -1.064525       0.011774      -0.018181       0.017373       0.027767      -0.026016      -0.002602      -0.010309       0.006993      -0.038451      -0.026563      -0.006622       0.033185             11.439933       9.867220       0.538598       5.488339       9.476424       4.738032      14.976156           0.000104
          144              C       9.506726      -5.060013      20.707158      -0.144763      34.888174 0.42440422E+03  0.99312345E+04                                 9.293744                            6.872081       0.098129       1.997451                    0.999770      29.650755      85.418573       0.627270       0.417281      -1.062215      -0.005561      -0.023510      -0.013733       0.027789      -0.015705      -0.012099       0.013909      -0.034640      -0.065128      -0.028880      -0.010346       0.039226             11.626407      11.152169       0.536941       6.588285       8.733400       3.736693      14.993651           0.000252
          145              C      10.513480      -5.778323      21.333645       0.076577      39.214987 0.43033274E+03  0.10057710E+05                                10.233399                            6.997464      -0.164011       1.956977                    0.999394      26.889140      76.239814       0.614191       0.426686      -1.061274      -0.001596       0.004409      -0.003818       0.006047       0.013340       0.008624      -0.000355      -0.012905       0.035354      -0.022384       0.006450       0.015933             14.374912      12.443055       1.824929       8.817378      10.613939       5.967361      20.067743          -0.000396
          146              C      10.838112      -7.041734      20.760100      -0.147670      35.482132 0.46163400E+03  0.11036310E+05                                 9.472485                            7.206089       0.047146       1.980934                    0.999320      30.178816      87.990394       0.607361       0.421825      -1.058921      -0.011062       0.001283      -0.027788       0.029937      -0.028062       0.011404      -0.015265       0.002473      -0.030280      -0.024274      -0.015909       0.040183             11.881273       9.693358       1.094150       5.664281       9.857697       5.104632      16.092765           0.000633
          147              C      10.165190      -7.516787      19.641689      -0.090520      32.534837 0.41545556E+03  0.96971550E+04                                 8.965092                            6.863758      -0.068031       1.952203                    0.999548      29.306575      85.090707       0.617100       0.425237      -1.054270       0.009438       0.021770       0.012655       0.026892      -0.004547      -0.012292       0.011164      -0.031800      -0.056114      -0.027357      -0.002141       0.029498             11.050747       9.880108       0.598724       5.792996       8.674815       3.598004      14.597318          -0.000113
          148              C      12.340357       7.106688       2.611833       0.085711      42.824163 0.42375160E+03  0.98759596E+04                                10.827782                            6.933338      -0.196978       1.943776                    0.999236      26.918358      76.471308       0.617779       0.425407      -1.060979      -0.001738       0.002197      -0.004055       0.004928       0.009225       0.005993      -0.012085      -0.002616      -0.021142      -0.019333       0.004594       0.014738             16.096263       9.211528      -2.303762       6.816825      17.261001      -8.604409      21.816260          -0.000022
          149              C      12.570359       8.530573       2.655952      -0.206542      40.620105 0.50915360E+03  0.12504354E+05                                10.466861                            7.619028      -0.092067       1.927948                    0.999395      31.695688      94.406427       0.583327       0.427545      -1.052816      -0.008697      -0.010399      -0.012148       0.018203       0.011509       0.004652       0.029466       0.054452       0.059325      -0.050770       0.014266       0.036504             13.723604       6.706519      -0.590546       2.477110      21.468692      -6.320451      12.995600           0.000229
          150              C      12.176069       9.399168       1.632396       0.087656      40.354052 0.41774989E+03  0.97197222E+04                                10.437040                            6.909178      -0.250952       1.927969                    0.999120      26.983075      77.063574       0.614329       0.428517      -1.057056       0.003648      -0.007314      -0.004266       0.009220      -0.003093       0.001329      -0.002711      -0.005716      -0.043119      -0.014722       0.002976       0.011746             14.821330       7.270868       2.907204       2.561471      25.748334      -0.844821      11.444788          -0.000059
          151              C      11.520234       8.873171       0.549279      -0.202082      37.990937 0.50525205E+03  0.12410038E+05                                10.016459                            7.611444      -0.194081       1.896151                    0.998321      31.724064      95.129757       0.579941       0.429989      -1.049170       0.014543      -0.016492       0.005749       0.022727      -0.024052      -0.012237      -0.022241       0.021117      -0.002257      -0.041599       0.014718       0.026881             12.377097       8.077237       3.952128       3.662679      17.046591       3.040720      12.007464           0.000189
          152              C      11.670064       6.654560       1.497833      -0.200555      39.393071 0.47775617E+03  0.11558729E+05                                10.234859                            7.377100      -0.048058       1.943855                    0.999126      31.219562      92.573536       0.592660       0.427166      -1.052076       0.003241       0.019771       0.000771       0.020050       0.008364      -0.030013       0.005190      -0.023905      -0.090675      -0.048879       0.018622       0.030257             13.492599       9.316695      -0.251275       7.153691      10.384743      -2.950811      20.776358           0.000158
          153              C      11.235031       7.478579       0.458835       0.086472      42.265895 0.43213199E+03  0.10120471E+05                                10.733562                            7.013157      -0.208707       1.940761                    0.999161      27.011542      76.917499       0.612745       0.426817      -1.060126       0.011516       0.000516       0.002878       0.011881      -0.006025       0.009705       0.008548       0.001073      -0.003920      -0.016406       0.006396       0.010010             15.394106      10.963037       3.145467       8.615924      13.789935       2.649083      21.429346          -0.000025
          154              C       5.514409      -8.677037      15.465845       0.604453      25.801446 0.24988679E+03  0.51685846E+04                                 8.095009                            5.618499       0.015879       2.068828                    0.999704      22.029653      61.448487       0.625099       0.473728      -1.019820       0.025007       0.057288       0.007488       0.062955      -0.032576       0.022747      -0.048652       0.052949       0.306857      -0.099503      -0.021436       0.120939             10.584394      12.346326       4.532724      -1.121125      14.215066       1.626848       5.191788          -0.001583
          155              C       4.966345      15.423296      15.220985      -0.020158      37.060689 0.41124423E+03  0.94634475E+04                                 9.632086                            6.714883       0.082169       2.041591                    0.999252      26.645808      73.946801       0.647363       0.411158      -1.075652      -0.008042      -0.043539      -0.009543       0.045292      -0.010840       0.004529       0.003185       0.004650      -0.048080      -0.017989      -0.001179       0.019168             12.812182      13.119666       6.184902      -2.114137      18.437693       1.996942       6.879187           0.002279
          156              C       3.850505      15.000461      15.838648      -0.095706      35.939467 0.41845275E+03  0.97579387E+04                                 9.518996                            6.849770       0.058070       1.992015                    0.999740      29.083442      83.652013       0.624680       0.420472      -1.060142      -0.003218      -0.024446      -0.024731       0.034923      -0.022600      -0.002068       0.017206      -0.001124       0.013636      -0.028661      -0.000187       0.028849             12.040031      12.653304       3.615163      -2.762693      16.577683       1.951149       6.889104           0.000582
          157              C       3.366842      13.682285      15.646732      -0.150456      36.662156 0.44409950E+03  0.10489505E+05                                 9.601682                            7.011630       0.172328       2.022023                    0.999708      29.685728      85.356173       0.624658       0.415135      -1.065728       0.008794       0.029939      -0.006244       0.031823       0.012527      -0.015974      -0.013243       0.024675      -0.048888      -0.026094      -0.007647       0.033740             12.171431       9.929074       2.214929      -1.942404      19.609343       3.222061       6.975876           0.000187
          158              C       4.021364      12.818784      14.790827       0.086101      40.656725 0.41349318E+03  0.95706248E+04                                10.468885                            6.846532      -0.181779       1.953085                    0.999262      26.612216      75.151527       0.622487       0.425113      -1.061983       0.007093       0.002612      -0.004714       0.008908       0.013411       0.003485      -0.001180      -0.014689       0.015181      -0.018374       0.005535       0.012839             15.346726      11.252422       5.990982      -1.543375      27.247584       3.234611       7.540172           0.000105
          159              C       5.167433      13.310394      14.120221      -0.139632      36.047790 0.44723399E+03  0.10620873E+05                                 9.607813                            7.104790       0.000203       1.970781                    0.999371      29.912025      87.275543       0.609371       0.423252      -1.056712       0.003505       0.012389       0.014738       0.019569      -0.014731      -0.012515       0.019699       0.015669       0.044212      -0.027620      -0.006532       0.034152             12.403121      11.159698       6.198870      -1.348388      19.427335       1.306926       6.622329           0.000100
          160              C       5.636638      14.577626      14.338609      -0.087345      35.173082 0.43184920E+03  0.10184928E+05                                 9.538211                            7.055374      -0.125588       1.941162                    0.999084      29.287498      85.673399       0.600815       0.432254      -1.049230      -0.010612      -0.011937       0.022573       0.027652      -0.006414      -0.009701      -0.015168       0.034795       0.024267      -0.030051       0.008722       0.021330             12.094316      11.034733       5.006654      -1.771265      18.363624       1.713177       6.884591           0.000186
          161              C       4.909831       6.857062       8.126683       0.624762      24.385638 0.24928809E+03  0.51660796E+04                                 7.884821                            5.656777      -0.160409       2.009399                    0.999340      22.189030      62.463078       0.614015       0.481358      -1.013205       0.031927      -0.026432      -0.054988       0.068860      -0.034263       0.047484      -0.078054      -0.026033      -0.055623      -0.083376      -0.027122       0.110498             10.354353       7.841484       0.428785      -1.895561       9.136937       5.902778      14.084639           0.002028
          162              C       4.476112       7.567731       9.384068      -0.038010      38.417422 0.44233517E+03  0.10376405E+05                                 9.954138                            6.993661      -0.046492       1.990649                    0.999206      27.432136      77.114745       0.629683       0.414657      -1.072305      -0.005643       0.018934       0.041540       0.045999       0.007135       0.002538       0.000125       0.009972      -0.007860      -0.007633      -0.002791       0.010425             13.870046       8.761359      -0.044653      -3.105583      12.167361       9.123638      20.681417           0.004594
          163              C       5.289663       8.531846       9.968642      -0.096464      34.888241 0.41809297E+03  0.97527445E+04                                 9.339158                            6.850262      -0.011418       1.965661                    0.999714      29.280942      84.383351       0.623849       0.420894      -1.059301      -0.021303      -0.009270       0.014430       0.027349       0.004515      -0.011662      -0.017101       0.031687      -0.056269      -0.031675       0.001304       0.030371             11.869954       7.756661       0.912685      -1.857904      10.787137       7.062017      17.066064           0.000814
          164              C       4.965031       9.141901      11.148820      -0.156518      35.530996 0.44912214E+03  0.10652228E+05                                 9.421496                            7.073487       0.124144       2.004574                    0.999632      29.967544      86.723036       0.618153       0.417767      -1.062625      -0.001136      -0.012910      -0.015767       0.020410       0.023986       0.009602       0.008614      -0.000624      -0.057269      -0.022146      -0.014368       0.036515             11.800332       8.210262       0.367894      -2.721665       9.930913       6.434119      17.259822          -0.000086
          165              C       3.740104       8.823501      11.788543       0.086749      38.511102 0.42888871E+03  0.10025060E+05                                10.166429                            7.010232      -0.219310       1.941481                    0.999175      26.853185      76.378689       0.609835       0.429686      -1.058411       0.006108      -0.004134      -0.003239       0.008056      -0.004583      -0.012251       0.001711      -0.035038       0.037984      -0.027967       0.010169       0.017798             14.411682       8.558886       0.191380      -2.707480      12.233824       9.518513      22.442336           0.000731
          166              C       2.909466       7.898867      11.184115      -0.146352      34.907333 0.43853274E+03  0.10362011E+05                                 9.396320                            7.040725      -0.008888       1.968093                    0.999178      29.863056      86.881125       0.611505       0.423901      -1.056430       0.014676      -0.016804      -0.021052       0.030675       0.007373      -0.015498      -0.006298       0.037812      -0.032092      -0.019251      -0.012725       0.031976             12.001174       8.170109       0.442101      -1.406892      10.539799       7.463085      17.293613           0.000201
          167              C       3.289299       7.273530      10.008349      -0.086877      32.696453 0.42420429E+03  0.99507728E+04                                 9.028720                            6.949643      -0.068048       1.952903                    0.999564      29.297314      85.211300       0.611566       0.426954      -1.053453       0.011268       0.014746       0.022144       0.028892       0.016722       0.024169       0.000322       0.000211      -0.041930      -0.032048       0.000530       0.031519             11.224342       8.163271       0.054919      -2.300790       9.398395       6.191102      16.111361           0.000906
          168              C      12.856088       6.267386      19.414477       0.628423      23.750526 0.24218157E+03  0.49763167E+04                                 7.698599                            5.554199      -0.118848       2.026406                    0.999203      21.911076      61.164249       0.624031       0.477676      -1.016444      -0.043671      -0.037244       0.042481       0.071407      -0.075242      -0.020631       0.062429      -0.026932      -0.106043      -0.081935      -0.036929       0.118864              9.935792       9.293931       3.820300      -2.036087       8.447331      -4.440738      12.066113          -0.001643
          169              C       0.443839       7.137254      18.397539      -0.036420      39.076437 0.45348380E+03  0.10684688E+05                                10.027249                            7.061559      -0.004824       2.000697                    0.999297      27.488475      76.979350       0.630428       0.412354      -1.075774       0.024269       0.025346      -0.035333       0.049798      -0.003675       0.007763      -0.004974       0.013475       0.018542      -0.011422      -0.002932       0.014354             13.822768      11.884536       6.489112      -4.891007      12.459783      -6.936195      17.123986           0.007715
          170              C       0.099493       6.979328      17.016620      -0.108608      34.613271 0.42619094E+03  0.99680825E+04                                 9.225462                            6.877663       0.046357       1.980668                    0.999659      29.360660      84.135317       0.629202       0.416207      -1.064547       0.011764       0.024106       0.007091       0.027745       0.010678       0.023786       0.012000       0.009984      -0.030021      -0.026569      -0.006575       0.033144             11.438465       9.866238       4.483307      -3.209985       9.496844      -4.749539      14.952312           0.000105
          171              C       0.744814       7.726931      16.087920      -0.144725      34.891508 0.42445002E+03  0.99326250E+04                                 9.294608                            6.872663       0.097809       1.997345                    0.999771      29.651903      85.424675       0.627211       0.417306      -1.062194      -0.005741      -0.000208       0.027207       0.027807      -0.002625       0.019557       0.014611       0.014792       0.083676      -0.028869      -0.010384       0.039253             11.627628      11.153476       5.437910      -3.759819      10.193660      -4.579796      13.535748           0.000252
          172              C       1.751568       8.628640      16.396751       0.076690      39.212434 0.43029820E+03  0.10056728E+05                                10.233111                            6.997288      -0.163428       1.957156                    0.999389      26.887983      76.236540       0.614183       0.426699      -1.061263      -0.001637      -0.005546      -0.001901       0.006087       0.000828      -0.015809      -0.004742      -0.021659       0.008988      -0.022340       0.006393       0.015946             14.374474      12.442704       6.723351      -5.988901      12.535946      -7.077002      18.144774          -0.000396
          173              C       2.076200       8.763642      17.777670      -0.147607      35.481022 0.46161678E+03  0.11035748E+05                                 9.472079                            7.205781       0.047576       1.981043                    0.999316      30.178550      87.987768       0.607399       0.421805      -1.058938      -0.010963      -0.024621       0.012827       0.029848       0.023959       0.018644       0.013633      -0.000385      -0.038682      -0.024335      -0.015905       0.040240             11.880761       9.692977       4.358178      -3.779527      10.112793      -5.251888      15.836513           0.000633
          174              C       1.403278       8.032595      18.748283      -0.090510      32.531766 0.41541059E+03  0.96958147E+04                                 8.964240                            6.863110      -0.067912       1.952242                    0.999550      29.305468      85.085404       0.617169       0.425202      -1.054295       0.009257      -0.000053      -0.025340       0.026978      -0.008304       0.010172       0.013543       0.010774       0.071826      -0.027368      -0.002224       0.029592             11.049589       9.878988       4.716857      -3.414404       9.999490      -4.362792      13.270290          -0.000112
          175              C       3.578445      11.444570      14.598910       0.085616      42.830389 0.42382775E+03  0.98782243E+04                                10.828802                            6.933993      -0.196868       1.943757                    0.999237      26.921154      76.482316       0.617743       0.425411      -1.060972      -0.001833      -0.004667       0.000185       0.005017       0.000561      -0.010992       0.011161      -0.004016      -0.025666      -0.019287       0.004580       0.014707             16.097820       9.212417       7.056272      -1.413360      28.132032       2.329856      10.949012          -0.000022
          176              C       3.808447      10.770835      13.343730      -0.206460      40.622544 0.50918923E+03  0.12505490E+05                                10.467555                            7.619510      -0.092601       1.927797                    0.999394      31.696009      94.409412       0.583282       0.427569      -1.052798      -0.008698      -0.005375       0.015121       0.018254      -0.001701      -0.012312      -0.039343       0.037190       0.008011      -0.050710       0.014181       0.036528             13.724704       6.706895       2.440691      -0.726938      20.589513       6.830174      13.877703           0.000229
          177              C       3.414157       9.450112      13.103283       0.087754      40.350955 0.41770511E+03  0.97184534E+04                                10.436677                            6.908910      -0.251051       1.927962                    0.999121      26.981577      77.059258       0.614325       0.428529      -1.057044       0.003635      -0.000095       0.008432       0.009182       0.002655       0.001964       0.011888       0.010358       0.005230      -0.014717       0.003014       0.011703             14.820953       7.270594       0.764567      -3.798262      15.751769       6.616111      21.440496          -0.000059
          178              C       2.758321       8.775104      14.100368      -0.202214      37.998684 0.50538113E+03  0.12414023E+05                                10.017857                            7.612465      -0.194348       1.896033                    0.998315      31.727653      95.144183       0.579895       0.429995      -1.049165       0.014513       0.013175       0.011368       0.022659       0.001357       0.026937       0.006968      -0.005168      -0.081225      -0.041572       0.014760       0.026812             12.379037       8.078465       1.195951      -5.255031      10.635079       0.661711      18.423569           0.000189
          179              C       2.908152      10.705882      15.547464      -0.200479      39.386111 0.47766267E+03  0.11555914E+05                                10.233644                            7.376358      -0.047843       1.943933                    0.999126      31.217022      92.564110       0.592692       0.427163      -1.052076       0.003200      -0.009365      -0.017553       0.020151      -0.030191       0.007748       0.022270       0.023745       0.051356      -0.048913       0.018635       0.030278             13.490724       9.315417       6.319756      -3.358726      20.730698      -3.023491      10.426057           0.000158
          180              C       2.473118       9.394074      15.353342       0.086350      42.270660 0.43219438E+03  0.10122227E+05                                10.733908                            7.013360      -0.208557       1.940779                    0.999157      27.013881      76.923525       0.612780       0.426780      -1.060156       0.011552       0.002138      -0.001883       0.011898       0.011388       0.000404      -0.003675       0.009510       0.021732      -0.016420       0.006450       0.009970             15.394679      10.963471       5.889199      -7.032300      17.226020      -4.632788      17.994544          -0.000025
          181              C       3.247635      17.732333       0.218388       0.604333      25.802365 0.24989894E+03  0.51688977E+04                                 8.095135                            5.618617       0.015552       2.068714                    0.999703      22.030337      61.450724       0.625096       0.473724      -1.019822      -0.024961      -0.022142       0.053386       0.062955      -0.036053       0.016861       0.053571      -0.124064      -0.224318      -0.099527      -0.021413       0.120939             10.584471      12.346525       3.237280      -3.364791       6.038736      -3.093716      13.368153          -0.001582
          182              C       3.795698       5.470112      20.967459      -0.020252      37.065295 0.41130440E+03  0.94651854E+04                                 9.632951                            6.715447       0.082092       2.041532                    0.999252      26.647558      73.953222       0.647325       0.411167      -1.075645       0.007963       0.013464      -0.042357       0.045153      -0.009360       0.007140      -0.007845       0.023648       0.009424      -0.018042      -0.001137       0.019180             12.813383      13.120952       4.923885      -4.299538       8.040098      -4.006853      17.279100           0.002278
          183              C       4.911539       6.216442      20.910104      -0.095513      35.930070 0.41831932E+03  0.97540057E+04                                 9.517150                            6.848470       0.058370       1.992158                    0.999741      29.079107      83.634797       0.624770       0.420446      -1.060163       0.003234      -0.009216      -0.033555       0.034947      -0.009441       0.020648       0.011308       0.009131       0.044201      -0.028626      -0.000261       0.028887             12.037557      12.650466       4.199034      -1.748368       7.619885      -3.218665      15.842320           0.000582
          184              C       5.395202       6.709325      19.672572      -0.150658      36.672024 0.44424523E+03  0.10493850E+05                                 9.603658                            7.013016       0.171960       2.021873                    0.999707      29.689953      85.373132       0.624562       0.415163      -1.065706      -0.008893      -0.020468       0.022778       0.031888       0.020014      -0.002918      -0.011868       0.022217      -0.055960      -0.026038      -0.007617       0.033654             12.174159       9.930673       2.789867      -0.947075       7.345194      -3.860557      19.246610           0.000187
          185              C       4.740680       6.399840      18.496806       0.086150      40.654660 0.41346856E+03  0.95699129E+04                                10.468460                            6.846253      -0.181768       1.953102                    0.999262      26.611794      75.149794       0.622509       0.425103      -1.061988      -0.007170      -0.005464      -0.000020       0.009015       0.003742      -0.013412      -0.000451      -0.015934       0.011406      -0.018445       0.005584       0.012861             15.346080      11.252011       4.331919      -4.416506       9.665443      -6.915998      25.120788           0.000105
          186              C       3.594611       5.573274      18.587250      -0.139890      36.059181 0.44740581E+03  0.10626002E+05                                 9.609985                            7.106299      -0.000167       1.970619                    0.999373      29.917443      87.296429       0.609286       0.423269      -1.056699      -0.003532       0.006564       0.018053       0.019531       0.003459       0.018967       0.022842       0.010119       0.028043      -0.027600      -0.006529       0.034129             12.406254      11.162761       4.268586      -4.696184       8.694046      -4.893062      17.361956           0.000101
          187              C       3.125405       5.128787      19.793899      -0.087074      35.159679 0.43164226E+03  0.10178780E+05                                 9.535536                            7.053379      -0.124920       1.941425                    0.999082      29.281085      85.648017       0.600942       0.432217      -1.049257       0.010595       0.025493       0.000890       0.027621       0.005290       0.010378       0.005243      -0.000299      -0.081661      -0.030062       0.008620       0.021442             12.090720      11.032238       4.036583      -3.448964       8.268652      -4.112394      16.971271           0.000186
          188              C       3.852213       3.609382      10.001732       0.624724      24.386822 0.24930514E+03  0.51665207E+04                                 7.885051                            5.656983      -0.160657       2.009313                    0.999339      22.189715      62.465511       0.614001       0.481360      -1.013204      -0.031869      -0.034391      -0.050359       0.068807      -0.058304       0.005953      -0.056668      -0.062947      -0.166727      -0.083387      -0.027140       0.110527             10.354552       7.841737       1.855977       0.576317       7.735897       5.093865      15.486020           0.002030
          189              C       4.285932       4.342976      11.245882      -0.037969      38.413262 0.44229049E+03  0.10375046E+05                                 9.953308                            6.993244      -0.046366       1.990705                    0.999207      27.430512      77.107832       0.629713       0.414649      -1.072315       0.005615       0.026476       0.037211       0.046013       0.001384      -0.007462       0.000505       0.009287      -0.010038      -0.007668      -0.002779       0.010446             13.868562       8.760732       2.666912       1.591089      10.650505       8.247363      22.194448           0.004594
          190              C       3.472381       4.367174      12.373117      -0.096381      34.881914 0.41800365E+03  0.97500874E+04                                 9.337686                            6.849235      -0.011342       1.965713                    0.999713      29.278499      84.372334       0.623939       0.420858      -1.059329       0.021201       0.017123      -0.000743       0.027262       0.012422       0.001885      -0.013912       0.026108      -0.073251      -0.031753       0.001290       0.030463             11.867835       7.755893       2.065354       0.138659       9.378998       6.248460      18.468614           0.000814
          191              C       3.797013       5.084211      13.491528      -0.156614      35.537311 0.44922451E+03  0.10655321E+05                                 9.422837                            7.074497       0.124054       2.004511                    0.999632      29.970526      86.735913       0.618079       0.417791      -1.062604       0.001209      -0.007217      -0.019082       0.020437       0.003665      -0.025564      -0.008259       0.028508       0.030164      -0.022153      -0.014342       0.036495             11.802076       8.211373       2.541617       1.042954       9.857229       6.391836      17.337626          -0.000086
          192              C       5.021940       5.797427      13.535647       0.086757      38.511399 0.42889355E+03  0.10025209E+05                                10.166440                            7.010230      -0.219393       1.941452                    0.999173      26.853521      76.379958       0.609840       0.429681      -1.058413      -0.006063      -0.000743      -0.005194       0.008018       0.008302       0.010043       0.001513      -0.034683       0.039142      -0.027950       0.010159       0.017791             14.411665       8.558846       2.440466       1.188136      11.647016       9.179729      23.029132           0.000731
          193              C       5.852578       5.736294      12.432677      -0.146223      34.903558 0.43847240E+03  0.10360276E+05                                 9.396138                            7.040653      -0.009448       1.967977                    0.999178      29.860240      86.872907       0.611452       0.423950      -1.056394      -0.014536      -0.009734      -0.025129       0.030619       0.017184       0.001369      -0.001947       0.030329      -0.055007      -0.019321      -0.012770       0.032090             12.000910       8.169759       1.439210       0.320384       9.141699       6.655882      18.691272           0.000200
          194              C       5.472745       5.030720      11.303236      -0.086951      32.698717 0.42424433E+03  0.99519553E+04                                 9.029138                            6.949986      -0.068206       1.952826                    0.999563      29.298637      85.216418       0.611548       0.426956      -1.053451      -0.011275       0.011833       0.023908       0.028961      -0.012565      -0.026514      -0.008828       0.016167       0.005811      -0.031980       0.000500       0.031479             11.224838       8.163591       2.019984       1.102737       9.071842       6.002601      16.439080           0.000906
          195              C       9.048955      13.679738      15.134954       0.628465      23.750503 0.24217927E+03  0.49762530E+04                                 7.698565                            5.554141      -0.118797       2.026416                    0.999205      21.910973      61.163665       0.624040       0.477670      -1.016448       0.043579       0.055419      -0.010916       0.071342      -0.019815       0.075495       0.002395       0.076909       0.205487      -0.081903      -0.036923       0.118825              9.935803       9.293890       3.673462      -2.290436      15.007299      -0.653405       5.506221          -0.001650
          196              C       8.318205      12.364109      15.379813      -0.036461      39.078660 0.45350921E+03  0.10685480E+05                                10.027749                            7.061835      -0.005035       2.000630                    0.999297      27.489397      76.983641       0.630402       0.412364      -1.075764      -0.024312      -0.043306       0.004310       0.049850      -0.008628      -0.000671       0.004428      -0.002877      -0.030328      -0.011402      -0.003000       0.014402             13.823651      11.885127       7.480918      -3.174318      21.966627      -1.448585       7.619198           0.007715
          197              C       8.662551      11.247162      14.552586      -0.108561      34.614667 0.42621119E+03  0.99687106E+04                                 9.225874                            6.877958       0.046070       1.980576                    0.999660      29.361114      84.138266       0.629168       0.416222      -1.064533      -0.011809      -0.005926       0.024464       0.027804      -0.015267      -0.021154       0.001679       0.027764       0.023680      -0.026541      -0.006592       0.033132             11.439047       9.866635       5.021882      -2.277679      17.702793      -0.012466       6.747713           0.000104
          198              C       8.017230      10.069082      14.735679      -0.144760      34.892534 0.42446524E+03  0.99330891E+04                                 9.294850                            6.872826       0.098297       1.997475                    0.999771      29.652458      85.427267       0.627197       0.417311      -1.062189       0.005580       0.023727       0.013491       0.027859      -0.018333      -0.007556       0.028616      -0.009274       0.010791      -0.028925      -0.010352       0.039277             11.627994      11.153787       5.975286      -2.829506      16.667072      -0.842769       7.063123           0.000252
          199              C       7.010476       9.885683      15.670997       0.076626      39.213944 0.43031680E+03  0.10057268E+05                                10.233327                            6.997393      -0.163879       1.957021                    0.999392      26.888668      76.238796       0.614184       0.426693      -1.061267       0.001644       0.001098      -0.005680       0.006014       0.014092       0.007235      -0.004999      -0.021000       0.010925      -0.022321       0.006420       0.015901             14.374933      12.443106       8.548672      -2.828226      22.872260      -1.110008       7.809434          -0.000397
          200              C       6.685844      11.014093      16.478371      -0.147624      35.481193 0.46162012E+03  0.11035860E+05                                 9.472223                            7.205905       0.047272       1.980965                    0.999316      30.178377      87.987708       0.607381       0.421816      -1.058930       0.011029       0.023491      -0.014939       0.029944      -0.004113      -0.029997      -0.001647       0.026061       0.040607      -0.024253      -0.015901       0.040154             11.880993       9.693126       5.452438      -1.884492      18.954339      -0.147557       6.995514           0.000633
          201              C       7.358766      12.220192      16.330573      -0.090565      32.533428 0.41543874E+03  0.96966218E+04                                 8.964468                            6.863299      -0.067934       1.952230                    0.999548      29.306564      85.088841       0.617167       0.425197      -1.054300      -0.009263      -0.021896      -0.012698       0.026954      -0.012960       0.002131       0.024657      -0.008433       0.014080      -0.027387      -0.002190       0.029576             11.049915       9.879266       5.315620      -2.377747      16.231434      -0.765202       7.039044          -0.000113
          202              C       5.183599       6.920742      17.210743       0.085722      42.826218 0.42377256E+03  0.98766288E+04                                10.828330                            6.933659      -0.196946       1.943768                    0.999236      26.919092      76.475571       0.617742       0.425425      -1.060962       0.001807       0.002489      -0.003952       0.005008       0.009800       0.004960      -0.000881       0.016833       0.036940      -0.019341       0.004628       0.014712             16.097222       9.212125       4.752022      -5.404055      13.226592      -6.275320      25.852948          -0.000022
          203              C       4.953597       6.170592      15.999682      -0.206507      40.620960 0.50916627E+03  0.12504734E+05                                10.467085                            7.619180      -0.092164       1.927922                    0.999395      31.695519      94.405956       0.583315       0.427551      -1.052813       0.008713       0.015780       0.002917       0.018260       0.009714       0.007624      -0.009902      -0.013768      -0.144924      -0.050668       0.014255       0.036413             13.724038       6.706640       1.849875      -1.750100       9.640224       0.508785      24.825251           0.000229
          204              C       5.347887       6.622720      14.735679       0.087713      40.353214 0.41773152E+03  0.97192182E+04                                10.437053                            6.909113      -0.251051       1.927948                    0.999118      26.982461      77.062293       0.614318       0.428527      -1.057046      -0.003597       0.007331       0.004127       0.009150      -0.000340      -0.003295       0.009296       0.014866       0.018752      -0.014742       0.003019       0.011723             14.821541       7.270907       3.671933       1.237167      14.289276       5.771673      22.904442          -0.000060
          205              C       6.003722       7.823725      14.649647      -0.202130      37.994796 0.50531641E+03  0.12412048E+05                                10.017265                            7.612021      -0.194352       1.896058                    0.998323      31.725536      95.136643       0.579907       0.429999      -1.049161      -0.014563       0.003268       0.017098       0.022696      -0.022616      -0.014663      -0.015198       0.033326       0.034296      -0.041577       0.014736       0.026841             12.378273       8.078019       5.148643       1.591624      15.902329       3.702985      13.154471           0.000189
          206              C       5.853892       8.111558      17.045298      -0.200592      39.390793 0.47772705E+03  0.11557838E+05                                10.234327                            7.376758      -0.047882       1.943905                    0.999125      31.219172      92.571356       0.592689       0.427152      -1.052085      -0.003215      -0.010527      -0.016760       0.020052      -0.021813       0.022225       0.027441       0.014753       0.024619      -0.048911       0.018668       0.030242             13.491839       9.316197       6.069238      -3.794152      15.621970      -5.974533      15.537348           0.000158
          207              C       6.288926       8.599347      15.812177       0.086459      42.267839 0.43215409E+03  0.10121113E+05                                10.733823                            7.013280      -0.208580       1.940784                    0.999160      27.012365      76.920181       0.612747       0.426810      -1.060131      -0.011580      -0.002725       0.000961       0.011936       0.005370      -0.010083       0.004909      -0.005267      -0.022875      -0.016412       0.006433       0.009979             15.394650      10.963487       9.034784      -1.584050      21.814483      -1.983642      13.405981          -0.000025
          208              C      12.009679      16.416704      15.247457       0.604353      25.800661 0.24987966E+03  0.51684095E+04                                 8.094878                            5.618457       0.015356       2.068676                    0.999701      22.029451      61.448116       0.625094       0.473734      -1.019815      -0.024909      -0.035170      -0.045865       0.062936       0.003429      -0.039661      -0.102142      -0.039868       0.028602      -0.099446      -0.021454       0.120900             10.584102      12.346104       1.295303       4.485757       8.856268       4.720409      10.549934          -0.001587
          209              C      12.557742      -8.157408      16.312926      -0.020270      37.067262 0.41132739E+03  0.94658879E+04                                 9.633473                            6.715771       0.081746       2.041409                    0.999253      26.648180      73.956681       0.647287       0.411183      -1.075629       0.008035       0.029966       0.032851       0.045185      -0.001437      -0.011664       0.011080       0.018109      -0.007378      -0.018071      -0.001087       0.019158             12.814157      13.121712       1.261821       6.414504      11.499973       6.004499      13.820786           0.002279
          210              C       0.530583      -8.480902      16.987943      -0.095452      35.923728 0.41822990E+03  0.97513408E+04                                 9.515764                            6.847512       0.058650       1.992282                    0.999741      29.076374      83.622801       0.624849       0.420418      -1.060187       0.003227       0.033671       0.008835       0.034960      -0.013175      -0.018501       0.005922      -0.020726      -0.045098      -0.028625      -0.000292       0.028917             12.035687      12.648355      -0.585503       4.509704      10.997845       5.168892      12.460862           0.000581
          211              C       1.014245      -7.655610      18.033559      -0.150724      36.679796 0.44435710E+03  0.10497205E+05                                 9.605218                            7.014098       0.171536       2.021714                    0.999710      29.693422      85.387379       0.624485       0.415186      -1.065685      -0.008849      -0.009510      -0.029092       0.031860      -0.007481       0.018739      -0.001392       0.045139       0.012806      -0.026025      -0.007582       0.033607             12.176307       9.932019      -0.574637       2.890041      12.930416       7.085436      13.666486           0.000187
          212              C       0.359724      -6.482624      18.353420       0.086109      40.654616 0.41347033E+03  0.95699264E+04                                10.468248                            6.846125      -0.181369       1.953220                    0.999263      26.611959      75.149187       0.622537       0.425086      -1.062004      -0.007127       0.002710      -0.004714       0.008964       0.009773       0.009960      -0.000707      -0.013768       0.017773      -0.018447       0.005520       0.012927             15.345721      11.251651       1.658860       5.959605      15.267320      10.150190      19.518193           0.000104
          213              C      12.356654      -6.147667      17.592371      -0.139732      36.054574 0.44733267E+03  0.10623871E+05                                 9.609542                            7.106017       0.000006       1.970717                    0.999373      29.914510      87.287329       0.609257       0.423305      -1.056673      -0.003532      -0.018861      -0.003252       0.019463      -0.018153      -0.006488      -0.003134      -0.023993      -0.074223      -0.027590      -0.006541       0.034131             12.405582      11.162142       1.932585       6.044369      10.957016       6.199501      15.097587           0.000101
          214              C      11.887449      -6.970413      16.604110      -0.087101      35.162225 0.43168462E+03  0.10180039E+05                                 9.536011                            7.053759      -0.124907       1.941404                    0.999086      29.282403      85.653248       0.600921       0.432221      -1.049254       0.010588      -0.013492       0.021639       0.027612      -0.011615      -0.000576      -0.020294       0.025757      -0.003002      -0.029943       0.008549       0.021394             12.091292      11.032637       0.968764       5.220457      11.234858       5.824968      14.006380           0.000185
          215              C      12.614257       2.269555      20.184350       0.624639      24.387853 0.24931835E+03  0.51668594E+04                                 7.885243                            5.657120      -0.160835       2.009251                    0.999340      22.190314      62.467454       0.613996       0.481358      -1.013205      -0.031816       0.060798      -0.004608       0.068774       0.023995      -0.053493      -0.021415       0.072339       0.238604      -0.083377      -0.027120       0.110497             10.354821       7.841921      -1.427124       1.319167      17.960419       0.809008       5.262124           0.002033
          216              C      13.047976       0.825293      20.197586      -0.037871      38.406705 0.44220466E+03  0.10372530E+05                                 9.952255                            6.992615      -0.046586       1.990675                    0.999208      27.427736      77.098168       0.629735       0.414655      -1.072311       0.005622      -0.045488       0.004291       0.046034       0.005719       0.004941      -0.000368       0.009108      -0.010380      -0.007602      -0.002804       0.010407             13.866799       8.759971      -2.710807       1.513956      26.446986       0.874992       6.393441           0.004594
          217              C      12.234424      -0.163021      19.654925      -0.096518      34.889830 0.41812009E+03  0.97535000E+04                                 9.339241                            6.850339      -0.011304       1.965669                    0.999711      29.282191      84.386481       0.623867       0.420876      -1.059316       0.021167      -0.007877       0.015289       0.027273      -0.007832       0.009856      -0.003245       0.055816       0.016005      -0.031753       0.001280       0.030472             11.869963       7.756797      -1.152553       1.719415      21.612078       0.812191       6.241014           0.000815
          218              C      12.559057      -1.490112      19.716691      -0.156383      35.525406 0.44903837E+03  0.10649732E+05                                 9.420468                            7.072786       0.124173       2.004611                    0.999634      29.964674      86.712308       0.618190       0.417762      -1.062629       0.001186       0.020146       0.003200       0.020433       0.020371       0.016001       0.016849       0.013526      -0.014360      -0.022141      -0.014428       0.036569             11.798838       8.209456      -2.172587       1.679256      20.996727       0.043672       6.190333          -0.000087
          219              C       0.640984      -1.884928      20.312295       0.086830      38.511208 0.42889414E+03  0.10025233E+05                                10.166540                            7.010342      -0.219579       1.941394                    0.999173      26.853118      76.379036       0.609821       0.429694      -1.058404      -0.005990       0.004779       0.001952       0.007908      -0.012851       0.002195       0.000250      -0.037665       0.030007      -0.027925       0.010105       0.017820             14.411717       8.558965      -2.249001       1.519457      28.133502       0.338974       6.542685           0.000732
          220              C       1.471622      -0.899162      20.810837      -0.146222      34.901543 0.43843618E+03  0.10359165E+05                                 9.395600                            7.040199      -0.009432       1.967987                    0.999179      29.859378      86.868198       0.611495       0.423931      -1.056411      -0.014449       0.026599       0.004161       0.030555      -0.009800       0.014226      -0.004385       0.041425      -0.022135      -0.019411      -0.012765       0.032175             12.000230       8.169348      -0.996982       1.086167      22.066768       0.807173       5.764575           0.000200
          221              C       1.091789       0.431750      20.764512      -0.087011      32.702722 0.42430400E+03  0.99537247E+04                                 9.029770                            6.950354      -0.067956       1.952874                    0.999565      29.301054      85.225581       0.611547       0.426941      -1.053458      -0.011253      -0.026644      -0.001698       0.028973       0.029199       0.002361       0.009162       0.015488       0.003988      -0.031921       0.000495       0.031426             11.225726       8.164179      -1.964970       1.198089      19.797438       0.188990       5.715559           0.000907
          222              C       4.667999       5.524877       4.279523       0.628512      23.751283 0.24218910E+03  0.49765020E+04                                 7.698721                            5.554248      -0.118916       2.026370                    0.999209      21.911321      61.164786       0.624035       0.477669      -1.016449       0.043558      -0.018240       0.053477       0.071343      -0.055451      -0.054966       0.059891      -0.031105      -0.118480      -0.081936      -0.036876       0.118811              9.936015       9.293967       0.146845       4.326645       7.315807      -3.787490      13.198271          -0.001659
          223              C       3.937249       5.970637       3.017726      -0.036333      39.070414 0.45340503E+03  0.10682273E+05                                10.025906                            7.060687      -0.004577       2.000817                    0.999294      27.486151      76.968593       0.630507       0.412324      -1.075803      -0.024364       0.017878      -0.039716       0.049906       0.004863      -0.007100      -0.009438       0.005759      -0.004501      -0.011442      -0.002935       0.014377             13.820786      11.882687      -0.991010       8.063908       9.949688      -5.486928      19.629983           0.007719
          224              C       4.281595       7.245510       2.464035      -0.108525      34.617827 0.42625960E+03  0.99701337E+04                                 9.226521                            6.878449       0.046067       1.980548                    0.999659      29.362401      84.143393       0.629131       0.416235      -1.064524      -0.011775      -0.018180      -0.017372       0.027766       0.026015      -0.002600       0.010313       0.006983      -0.038445      -0.026563      -0.006620       0.033182             11.439884       9.867192      -0.538588       5.488324       9.476369      -4.737985      14.976089           0.000101
          225              C       3.636274       7.675987       1.352241      -0.144763      34.888132 0.42440404E+03  0.99312287E+04                                 9.293736                            6.872080       0.098126       1.997449                    0.999770      29.650751      85.418534       0.627270       0.417281      -1.062216       0.005560      -0.023510       0.013733       0.027789       0.015706      -0.012096      -0.013910      -0.034644      -0.065120      -0.028877      -0.010351       0.039227             11.626387      11.152170      -0.536927       6.588281       8.733374      -3.736659      14.993617           0.000253
          226              C       2.629520       6.957677       0.725754       0.076573      39.214948 0.43033351E+03  0.10057725E+05                                10.233360                            6.997450      -0.164005       1.956977                    0.999394      26.889170      76.239697       0.614194       0.426683      -1.061277       0.001596       0.004409       0.003818       0.006047      -0.013339       0.008626       0.000353      -0.012906       0.035357      -0.022383       0.006447       0.015936             14.374826      12.443007      -1.824894       8.817319      10.613875      -5.967289      20.067595          -0.000402
          227              C       2.304888       5.694266       1.299299      -0.147671      35.481946 0.46163247E+03  0.11036257E+05                                 9.472420                            7.206055       0.047153       1.980935                    0.999320      30.178784      87.990030       0.607366       0.421823      -1.058923       0.011062       0.001283       0.027790       0.029938       0.028062       0.011406       0.015262       0.002473      -0.030281      -0.024272      -0.015911       0.040183             11.881161       9.693291      -1.094113       5.664211       9.857613      -5.104547      16.092578           0.000636
          228              C       2.977810       5.219213       2.417710      -0.090522      32.534482 0.41545071E+03  0.96970158E+04                                 8.965075                            6.863759      -0.068010       1.952211                    0.999548      29.306232      85.089660       0.617095       0.425242      -1.054267      -0.009438       0.021769      -0.012657       0.026892       0.004546      -0.012293      -0.011162      -0.031800      -0.056124      -0.027360      -0.002138       0.029499             11.050710       9.880102      -0.598714       5.792984       8.674767      -3.597958      14.597261          -0.000116
          229              C       0.802643      -5.629312      19.447566       0.085707      42.824251 0.42375229E+03  0.98759802E+04                                10.827796                            6.933342      -0.196978       1.943775                    0.999236      26.918385      76.471409       0.617780       0.425407      -1.060980       0.001738       0.002198       0.004055       0.004929      -0.009226       0.005995       0.012086      -0.002617      -0.021139      -0.019334       0.004596       0.014738             16.096300       9.211539       2.303771       6.816826      17.261092       8.604452      21.816270          -0.000021
          230              C       0.572641      -4.205427      19.403447      -0.206543      40.620408 0.50915699E+03  0.12504468E+05                                10.466930                            7.619062      -0.092075       1.927944                    0.999395      31.695837      94.407227       0.583324       0.427546      -1.052815       0.008696      -0.010400       0.012148       0.018203      -0.011510       0.004655      -0.029465       0.054447       0.059326      -0.050768       0.014261       0.036507             13.723729       6.706564       0.590555       2.477131      21.468922       6.320534      12.995702           0.000228
          231              C       0.966931      -3.336832      20.427003       0.087657      40.354243 0.41775150E+03  0.97197717E+04                                10.437080                            6.909196      -0.250959       1.927966                    0.999120      26.983144      77.063882       0.614327       0.428517      -1.057055      -0.003648      -0.007314       0.004266       0.009220       0.003092       0.001330       0.002710      -0.005716      -0.043122      -0.014723       0.002977       0.011746             14.821407       7.270898      -2.907212       2.561480      25.748487       0.844866      11.444838          -0.000058
          232              C       1.622766      -3.862829      21.510120      -0.202080      37.990955 0.50525283E+03  0.12410045E+05                                10.016390                            7.611398      -0.194085       1.896151                    0.998321      31.724142      95.129497       0.579950       0.429983      -1.049175      -0.014543      -0.016492      -0.005749       0.022727       0.024052      -0.012238       0.022242       0.021121      -0.002261      -0.041600       0.014718       0.026882             12.376997       8.077185      -3.952084       3.662655      17.046428      -3.040674      12.007378           0.000188
          233              C       1.472936      -6.081440      20.561566      -0.200557      39.392717 0.47775106E+03  0.11558578E+05                                10.234832                            7.377086      -0.048053       1.943856                    0.999126      31.219330      92.572838       0.592658       0.427169      -1.052074      -0.003240       0.019772      -0.000771       0.020050      -0.008364      -0.030014      -0.005190      -0.023900      -0.090682      -0.048881       0.018625       0.030256             13.492556       9.316675       0.251274       7.153668      10.384718       2.950801      20.776274           0.000157
          234              C       1.907969      -5.257421      21.600564       0.086476      42.265597 0.43212958E+03  0.10120393E+05                                10.733485                            7.013120      -0.208712       1.940760                    0.999161      27.011449      76.916948       0.612750       0.426815      -1.060128      -0.011515       0.000515      -0.002878       0.011880       0.006026       0.009703      -0.008548       0.001077      -0.003922      -0.016404       0.006397       0.010007             15.393972      10.962957      -3.145430       8.615844      13.789816      -2.649034      21.429141          -0.000024
          235              C       7.628591       4.058963       6.593554       0.604471      25.800939 0.24988166E+03  0.51684519E+04                                 8.094919                            5.618452       0.015921       2.068847                    0.999704      22.029342      61.447454       0.625100       0.473729      -1.019819      -0.025008       0.057292      -0.007485       0.062958       0.032574       0.022747       0.048655       0.052949       0.306865      -0.099504      -0.021438       0.120942             10.584256      12.346165      -4.532644      -1.121122      14.214866      -1.626814       5.191736          -0.001580
          236              C       8.176655       2.687296       6.838414      -0.020162      37.060668 0.41124513E+03  0.94634695E+04                                 9.632072                            6.714884       0.082187       2.041596                    0.999252      26.645821      73.946750       0.647365       0.411157      -1.075652       0.008045      -0.043540       0.009543       0.045294       0.010841       0.004530      -0.003184       0.004644      -0.048077      -0.017989      -0.001179       0.019168             12.812146      13.119642      -6.184874      -2.114144      18.437617      -1.996920       6.879178           0.002279
          237              C       9.292495       2.264461       6.220751      -0.095697      35.939134 0.41844847E+03  0.97578169E+04                                 9.518957                            6.849750       0.058082       1.992021                    0.999740      29.083253      83.651457       0.624679       0.420474      -1.060140       0.003219      -0.024447       0.024731       0.034923       0.022602      -0.002068      -0.017204      -0.001120       0.013633      -0.028661      -0.000187       0.028849             12.039967      12.653231      -3.615119      -2.762685      16.577584      -1.951143       6.889085           0.000584
          238              C       9.776158       0.946285       6.412667      -0.150452      36.661911 0.44409690E+03  0.10489419E+05                                 9.601615                            7.011594       0.172345       2.022029                    0.999708      29.685617      85.355529       0.624662       0.415133      -1.065730      -0.008793       0.029939       0.006244       0.031823      -0.012526      -0.015974       0.013243       0.024678      -0.048897      -0.026095      -0.007646       0.033741             12.171329       9.928984      -2.214898      -1.942381      19.609176      -3.222033       6.975826           0.000187
          239              C       9.121636       0.082784       7.268572       0.086101      40.656559 0.41349227E+03  0.95705949E+04                                10.468844                            6.846518      -0.181771       1.953087                    0.999262      26.612171      75.151276       0.622488       0.425112      -1.061983      -0.007094       0.002612       0.004713       0.008908      -0.013412       0.003485       0.001179      -0.014688       0.015178      -0.018374       0.005534       0.012840             15.346635      11.252368      -5.990941      -1.543371      27.247404      -3.234571       7.540134           0.000106
          240              C       7.975567       0.574394       7.939178      -0.139633      36.047502 0.44723064E+03  0.10620774E+05                                 9.607779                            7.104780       0.000207       1.970784                    0.999371      29.911845      87.274951       0.609369       0.423254      -1.056711      -0.003507       0.012389      -0.014738       0.019570       0.014730      -0.012516      -0.019698       0.015668       0.044211      -0.027618      -0.006533       0.034151             12.403053      11.159648      -6.198819      -1.348390      19.427204      -1.306903       6.622308           0.000101
          241              C       7.506362       1.841626       7.720790      -0.087337      35.172533 0.43184234E+03  0.10184715E+05                                 9.538080                            7.055296      -0.125532       1.941181                    0.999084      29.287225      85.672086       0.600822       0.432252      -1.049233       0.010613      -0.011941      -0.022570       0.027652       0.006420      -0.009702       0.015170       0.034802       0.024279      -0.030059       0.008726       0.021333             12.094120      11.034559      -5.006537      -1.771247      18.363296      -1.713141       6.884505           0.000187
          242              C       8.233169      -5.878938      13.932716       0.624754      24.385935 0.24929171E+03  0.51661686E+04                                 7.884849                            5.656795      -0.160433       2.009386                    0.999340      22.189191      62.463428       0.614018       0.481354      -1.013208      -0.031930      -0.026436       0.054987       0.068862       0.034262       0.047482       0.078053      -0.026041      -0.055626      -0.083374      -0.027122       0.110496             10.354389       7.841524      -0.428774      -1.895591       9.136952      -5.902791      14.084693           0.002030
          243              C       8.666888      -5.168269      12.675331      -0.038018      38.417537 0.44233747E+03  0.10376461E+05                                 9.954106                            6.993646      -0.046521       1.990636                    0.999206      27.432250      77.114796       0.629688       0.414653      -1.072309       0.005642       0.018934      -0.041543       0.046002      -0.007136       0.002535      -0.000124       0.009969      -0.007867      -0.007632      -0.002792       0.010425             13.869987       8.761317       0.044671      -3.105579      12.167300      -9.123594      20.681346           0.004593
          244              C       7.853337      -4.204154      12.090757      -0.096464      34.887840 0.41808935E+03  0.97526126E+04                                 9.339019                            6.850194      -0.011425       1.965658                    0.999714      29.280721      84.381763       0.623859       0.420889      -1.059307       0.021304      -0.009269      -0.014428       0.027349      -0.004515      -0.011665       0.017106       0.031681      -0.056261      -0.031678       0.001308       0.030370             11.869747       7.756502      -0.912686      -1.857791      10.787000      -7.061907      17.065740           0.000815
          245              C       8.177969      -3.594099      10.910579      -0.156517      35.530509 0.44911644E+03  0.10652051E+05                                 9.421389                            7.073435       0.124144       2.004576                    0.999632      29.967309      86.721964       0.618157       0.417766      -1.062626       0.001136      -0.012909       0.015768       0.020410      -0.023984       0.009604      -0.008609      -0.000628      -0.057269      -0.022147      -0.014365       0.036512             11.800156       8.210168      -0.367933      -2.721563       9.930801      -6.433994      17.259499          -0.000087
          246              C       9.402896      -3.912499      10.270856       0.086752      38.510856 0.42888640E+03  0.10024987E+05                                10.166371                            7.010205      -0.219316       1.941480                    0.999175      26.853089      76.378213       0.609837       0.429685      -1.058412      -0.006108      -0.004134       0.003239       0.008055       0.004585      -0.012250      -0.001708      -0.035038       0.037982      -0.027967       0.010171       0.017796             14.411577       8.558826      -0.191399      -2.707423      12.233742      -9.518435      22.442163           0.000732
          247              C      10.233534      -4.837133      10.875284      -0.146349      34.907301 0.43853183E+03  0.10361979E+05                                 9.396289                            7.040696      -0.008899       1.968089                    0.999178      29.863067      86.880946       0.611510       0.423898      -1.056432      -0.014676      -0.016803       0.021052       0.030674      -0.007371      -0.015498       0.006299       0.037811      -0.032096      -0.019253      -0.012722       0.031975             12.001143       8.170072      -0.442097      -1.406882      10.539769      -7.463080      17.293589           0.000200
          248              C       9.853701      -5.462470      12.051050      -0.086877      32.696516 0.42420476E+03  0.99507903E+04                                 9.028739                            6.949650      -0.068072       1.952893                    0.999564      29.297380      85.211618       0.611565       0.426954      -1.053452      -0.011270       0.014745      -0.022144       0.028892      -0.016720       0.024169      -0.000323       0.000208      -0.041931      -0.032048       0.000531       0.031517             11.224378       8.163274      -0.054917      -2.300785       9.398428      -6.191146      16.111433           0.000906
          249              C       0.286912      19.003386       2.644922       0.628420      23.750714 0.24218365E+03  0.49763725E+04                                 7.698651                            5.554232      -0.118845       2.026406                    0.999203      21.911174      61.164691       0.624027       0.477677      -1.016443       0.043672      -0.037246      -0.042481       0.071408       0.075241      -0.020631      -0.062427      -0.026931      -0.106038      -0.081933      -0.036928       0.118861              9.935864       9.294009      -3.820341      -2.036110       8.447399       4.440779      12.066184          -0.001647
          250              C      12.699161      19.873254       3.661860      -0.036422      39.076766 0.45348788E+03  0.10684816E+05                                10.027325                            7.061605      -0.004830       2.000694                    0.999297      27.488611      76.980024       0.630423       0.412356      -1.075772      -0.024269       0.025346       0.035335       0.049799       0.003674       0.007762       0.004975       0.013475       0.018538      -0.011422      -0.002932       0.014354             13.822869      11.884624      -6.489165      -4.891022      12.459871       6.936234      17.124111           0.007715
          251              C      13.043507      19.715328       5.042779      -0.108606      34.613408 0.42619337E+03  0.99681480E+04                                 9.225452                            6.877660       0.046344       1.980663                    0.999659      29.360805      84.135624       0.629205       0.416204      -1.064549      -0.011763       0.024107      -0.007091       0.027745      -0.010679       0.023787      -0.011999       0.009992      -0.030019      -0.026568      -0.006578       0.033146             11.438434       9.866208      -4.483279      -3.209947       9.496805       4.749503      14.952290           0.000105
          252              C      12.398186      20.462931       5.971479      -0.144723      34.891563 0.42445107E+03  0.99326565E+04                                 9.294619                            6.872676       0.097800       1.997342                    0.999771      29.651935      85.424813       0.627210       0.417307      -1.062193       0.005741      -0.000208      -0.027207       0.027806       0.002625       0.019558      -0.014611       0.014794       0.083678      -0.028870      -0.010385       0.039254             11.627629      11.153468      -5.437894      -3.759806      10.193646       4.579786      13.535771           0.000252
          253              C      11.391432      21.364640       5.662648       0.076693      39.212308 0.43029663E+03  0.10056684E+05                                10.233095                            6.997280      -0.163427       1.957157                    0.999389      26.887926      76.236376       0.614183       0.426699      -1.061263       0.001637      -0.005546       0.001902       0.006087      -0.000827      -0.015809       0.004742      -0.021659       0.008990      -0.022340       0.006394       0.015946             14.374442      12.442652      -6.723307      -5.988875      12.535888       7.076977      18.144787          -0.000396
          254              C      11.066800      21.499642       4.281729      -0.147608      35.481112 0.46161704E+03  0.11035766E+05                                 9.472130                            7.205802       0.047577       1.981044                    0.999316      30.178557      87.988096       0.607395       0.421807      -1.058936       0.010963      -0.024622      -0.012827       0.029849      -0.023957       0.018644      -0.013634      -0.000386      -0.038686      -0.024336      -0.015904       0.040240             11.880845       9.693023      -4.358209      -3.779571      10.112848       5.251945      15.836663           0.000633
          255              C      11.739722      20.768595       3.311116      -0.090511      32.531966 0.41541267E+03  0.96958913E+04                                 8.964307                            6.863141      -0.067918       1.952240                    0.999550      29.305660      85.086546       0.617164       0.425204      -1.054292      -0.009258      -0.000053       0.025341       0.026980       0.008303       0.010174      -0.013543       0.010774       0.071821      -0.027367      -0.002224       0.029591             11.049682       9.879035      -4.716882      -3.414420       9.999541       4.362827      13.270469          -0.000112
          256              C       9.564555      -1.291430       7.460489       0.085617      42.830137 0.42382574E+03  0.98781631E+04                                10.828757                            6.933976      -0.196868       1.943758                    0.999237      26.921066      76.481944       0.617744       0.425411      -1.060972       0.001833      -0.004666      -0.000185       0.005017      -0.000560      -0.010991      -0.011161      -0.004013      -0.025669      -0.019286       0.004580       0.014707             16.097725       9.212377      -7.056235      -1.413354      28.131850      -2.329811      10.948949          -0.000023
          257              C       9.334553      -1.965165       8.715669      -0.206459      40.622272 0.50918637E+03  0.12505388E+05                                10.467471                            7.619465      -0.092591       1.927801                    0.999394      31.695910      94.408648       0.583287       0.427566      -1.052801       0.008698      -0.005375      -0.015122       0.018254       0.001702      -0.012311       0.039344       0.037193       0.008010      -0.050712       0.014184       0.036528             13.724562       6.706842      -2.440675      -0.726921      20.589296      -6.830080      13.877548           0.000230
          258              C       9.728843      -3.285888       8.956116       0.087751      40.350879 0.41770529E+03  0.97184527E+04                                10.436638                            6.908896      -0.251043       1.927963                    0.999121      26.981570      77.059068       0.614328       0.428527      -1.057046      -0.003635      -0.000095      -0.008432       0.009183      -0.002655       0.001964      -0.011888       0.010355       0.005234      -0.014717       0.003012       0.011705             14.820875       7.270558      -0.764572      -3.798225      15.751684      -6.616060      21.440381          -0.000060
          259              C      10.384679      -3.960896       7.959031      -0.202211      37.998478 0.50537773E+03  0.12413932E+05                                10.017876                            7.612480      -0.194345       1.896033                    0.998315      31.727501      95.144024       0.579890       0.429999      -1.049161      -0.014514       0.013175      -0.011369       0.022660      -0.001358       0.026936      -0.006968      -0.005171      -0.081224      -0.041570       0.014759       0.026811             12.379060       8.078468      -1.195947      -5.255031      10.635094      -0.661725      18.423617           0.000189
          260              C      10.234848      -2.030118       6.511935      -0.200474      39.385842 0.47765934E+03  0.11555811E+05                                10.233592                            7.376328      -0.047841       1.943936                    0.999126      31.216893      92.563571       0.592694       0.427163      -1.052077      -0.003200      -0.009364       0.017553       0.020150       0.030193       0.007749      -0.022269       0.023750       0.051353      -0.048915       0.018638       0.030277             13.490639       9.315358      -6.319704      -3.358701      20.730553       3.023467      10.426006           0.000158
          261              C      10.669882      -3.341926       6.706057       0.086350      42.270533 0.43219328E+03  0.10122194E+05                                10.733884                            7.013350      -0.208557       1.940779                    0.999157      27.013831      76.923324       0.612781       0.426780      -1.060157      -0.011552       0.002138       0.001883       0.011898      -0.011388       0.000404       0.003675       0.009508       0.021729      -0.016420       0.006449       0.009971             15.394634      10.963424      -5.889160      -7.032272      17.225952       4.632757      17.994525          -0.000025
          262              O       9.146214       4.975955      20.804219      -0.551142      30.104057 0.44662794E+03  0.10233554E+05                                 7.532929                            6.392793       0.665475       2.250499                    0.999397      27.302321      69.691236       0.779038       0.343136      -1.153818      -0.011647       0.018767       0.040763       0.046362       0.015789       0.029488      -0.011975      -0.032590       0.029336      -0.045803       0.017800       0.028003              8.405266       9.863891      -1.051457       1.789544       4.970531       0.701173      10.381375           0.042972
          263              O      11.074292       4.588908      21.740199      -0.570684      47.223714 0.63985966E+03  0.16107905E+05                                10.491278                            7.895148      -0.005809       2.024193                    0.998497      28.949604      78.535345       0.666016       0.365315      -1.131093      -0.042770      -0.003522       0.037631       0.057077      -0.000704      -0.014324      -0.026729      -0.074113      -0.147140      -0.059423      -0.008357       0.067780             13.580476      21.521016      -5.468063      -3.933798       8.808773       1.949246      10.411640           0.063832
          264              O      10.453942      15.816584      11.985313      -0.584122      33.190423 0.49868690E+03  0.11759680E+05                                 8.102050                            6.799518       0.475059       2.183888                    0.998980      27.973856      72.721249       0.747101       0.347664      -1.148677      -0.036004       0.038860      -0.002364       0.053028      -0.000133       0.021401       0.009943       0.018426      -0.106020      -0.043735       0.009873       0.033863              9.231244       9.983763      -3.553598       2.649691       8.017051      -3.014963       9.692919           0.049511
          265              O       8.531121      16.316599      13.026075      -0.568473      39.975850 0.57181011E+03  0.13974333E+05                                 9.379185                            7.447889       0.292455       2.136621                    0.997563      28.055069      74.613636       0.688939       0.363786      -1.134019      -0.003550      -0.008137      -0.035664       0.036753       0.050242      -0.035141       0.039580      -0.037156      -0.074797      -0.085535       0.017274       0.068261             11.720295       8.506512       1.232789      -3.628632       7.719989      -3.554161      18.934384           0.027436
          266              O       3.101748       0.858279       7.660126      -0.576747      34.964387 0.50253639E+03  0.11886764E+05                                 8.430364                            6.864141       0.348054       2.146603                    0.998462      27.859256      72.804021       0.736502       0.351590      -1.144155       0.041809       0.005080      -0.042426       0.059781      -0.005498       0.016872       0.008288       0.084978       0.097749      -0.060111       0.013470       0.046642              9.922424      12.553143      -4.135477      -3.883129      10.052988       2.115056       7.161141           0.046651
          267              O       4.589536       1.973443       6.416859      -0.564807      36.841454 0.53248826E+03  0.12774428E+05                                 8.815158                            7.136531       0.302397       2.138191                    0.997753      27.885014      73.304956       0.711835       0.358670      -1.138860      -0.009539      -0.028820      -0.018514       0.035558       0.045029       0.041858      -0.029834       0.010263       0.086329      -0.082521       0.026775       0.055746             10.635906       7.149741      -0.586233      -0.362135      18.653811      -1.417796       6.104167           0.039651
          268              O       0.384170       2.793005       7.347986      -0.551213      30.107049 0.44668253E+03  0.10235134E+05                                 7.533482                            6.393228       0.665282       2.250417                    0.999397      27.303547      69.695852       0.779003       0.343141      -1.153813      -0.011702       0.025904      -0.036639       0.046372       0.017651      -0.028429       0.006721      -0.041730       0.001897      -0.045822       0.017827       0.027995              8.405919       9.864788       2.075680       0.015885       8.422005      -2.693757       6.930964           0.042972
          269              O       2.312248       3.797111       7.215188      -0.570668      47.224991 0.63987874E+03  0.16108542E+05                                10.491581                            7.895346      -0.005978       2.024140                    0.998495      28.949918      78.537170       0.665996       0.365322      -1.131085      -0.042832       0.034323      -0.015762       0.057106      -0.012041       0.007816       0.061279      -0.014304       0.032197      -0.059449      -0.008331       0.067779             13.580906      21.521926      -0.672735       6.702589       8.322977      -1.668716      10.897815           0.063837
          270              O       1.691898      15.207293       2.369179      -0.584089      33.188341 0.49865271E+03  0.11758657E+05                                 8.101664                            6.799246       0.475173       2.183920                    0.998981      27.973308      72.718845       0.747123       0.347660      -1.148682      -0.036055      -0.021508      -0.032454       0.053064       0.018652      -0.010620       0.013987       0.059916       0.018232      -0.043762       0.009832       0.033930              9.230716       9.983262       4.071101       1.752577      11.884126       0.781754       5.824759           0.049508
          271              O      12.912077      15.858612       1.415772      -0.568479      39.978008 0.57184795E+03  0.13975514E+05                                 9.379576                            7.448185       0.292664       2.136681                    0.997566      28.055796      74.616687       0.688918       0.363791      -1.134014      -0.003488      -0.026816       0.024867       0.036737      -0.055593      -0.025947       0.004494       0.039183       0.153939      -0.085571       0.017274       0.068297             11.720813       8.506914      -3.759035       0.746631      19.209667      -3.078968       7.445858           0.027428
          272              O       7.482704      -6.531276      17.486044      -0.576744      34.962684 0.50250521E+03  0.11885835E+05                                 8.430011                            6.863874       0.348141       2.146629                    0.998460      27.858848      72.802223       0.736525       0.351584      -1.144161       0.041799      -0.039318       0.016818       0.059799       0.017371      -0.003722      -0.043699       0.023456      -0.086401      -0.060088       0.013404       0.046684              9.921942      12.552196      -1.295114       5.522627       6.052217       0.194663      11.161415           0.046654
          273              O       8.970492      -8.165559      17.141918      -0.564856      36.841858 0.53249376E+03  0.12774625E+05                                 8.815333                            7.136658       0.302071       2.138110                    0.997749      27.884932      73.305537       0.711813       0.358679      -1.138850      -0.009493      -0.001701       0.034174       0.035509       0.013772      -0.059883      -0.006013      -0.051768      -0.099598      -0.082442       0.026700       0.055742             10.636115       7.149830      -0.020555       0.688725      10.469674       6.143168      14.288842           0.039674
          274              O       4.765258      -7.768960      15.966593      -0.551137      30.103590 0.44662112E+03  0.10233349E+05                                 7.532822                            6.392715       0.665407       2.250480                    0.999397      27.302309      69.690829       0.779049       0.343133      -1.153822      -0.011654      -0.044694      -0.004147       0.046374      -0.033430      -0.001091       0.005295      -0.020978       0.064154      -0.045806       0.017784       0.028021              8.405141       9.863742      -1.023997      -1.805323       9.635745       1.992319       5.715935           0.042977
          275              O       6.693336      -8.386019      15.163410      -0.570756      47.226517 0.63990594E+03  0.16109366E+05                                10.491689                            7.895415      -0.006197       2.024054                    0.998493      28.950759      78.539288       0.666007       0.365313      -1.131094      -0.042671      -0.030810      -0.021856       0.056989       0.012744       0.006551      -0.034518       0.031845       0.171352      -0.059362      -0.008453       0.067815             13.581114      21.521815       6.141269      -2.768699      11.699793      -0.280614       7.521733           0.063835
          276              O       6.072986       7.184123       7.704907      -0.584164      33.190764 0.49869015E+03  0.11759787E+05                                 8.102177                            6.799574       0.475198       2.183927                    0.998977      27.973908      72.721702       0.747091       0.347667      -1.148673      -0.035959      -0.017371       0.034835       0.052994      -0.018485      -0.010827      -0.023975       0.042655      -0.033361      -0.043782       0.009904       0.033878              9.231481       9.983705      -0.517873      -4.402446       6.663120       2.233358      11.047616           0.049518
          277              O       4.150165       6.032788       7.617552      -0.568528      39.982079 0.57191286E+03  0.13977562E+05                                 9.380424                            7.448753       0.292687       2.136679                    0.997562      28.056915      74.622021       0.688868       0.363805      -1.133997      -0.003573       0.034996       0.010761       0.036787       0.005286       0.061053      -0.044041      -0.029531      -0.051745      -0.085522       0.017254       0.068268             11.722072       8.507522       2.526351       2.882168      13.054966       6.634394      13.603729           0.027410
          278              O      11.863792       5.672996      18.972627      -0.576833      34.965519 0.50255750E+03  0.11887390E+05                                 8.430515                            6.864267       0.347931       2.146575                    0.998462      27.859928      72.806212       0.736498       0.351588      -1.144157       0.041717       0.034218       0.025567       0.059706      -0.011947      -0.013192       0.035406       0.009224      -0.129284      -0.060075       0.013373       0.046702              9.922595      12.553358       5.430708      -1.639943       9.715930      -2.309805       7.498499           0.046650
          279              O       0.208579       6.192116      20.560022      -0.564726      36.838119 0.53243447E+03  0.12772819E+05                                 8.814669                            7.136213       0.302265       2.138175                    0.997755      27.883591      73.300387       0.711844       0.358675      -1.138857      -0.009570       0.030444      -0.015823       0.035620      -0.058743       0.018145       0.035794      -0.000112       0.055624      -0.082567       0.026929       0.055638             10.635200       7.149393       0.606659      -0.326597       8.013175      -4.724769      16.743032           0.039662
          280              O       3.996786      17.711955       1.255180      -0.551142      30.103814 0.44662396E+03  0.10233434E+05                                 7.532858                            6.392740       0.665445       2.250486                    0.999397      27.302373      69.691136       0.779047       0.343134      -1.153821       0.011644       0.018766      -0.040763       0.046361      -0.015791       0.029488       0.011972      -0.032595       0.029331      -0.045804       0.017804       0.028000              8.405179       9.863796       1.051438       1.789538       4.970486      -0.701156      10.381255           0.042973
          281              O       2.068708      17.324908       0.319200      -0.570679      47.223392 0.63985502E+03  0.16107751E+05                                10.491211                            7.895106      -0.005817       2.024191                    0.998497      28.949538      78.534958       0.666020       0.365313      -1.131095       0.042770      -0.003519      -0.037629       0.057075       0.000705      -0.014325       0.026732      -0.074110      -0.147140      -0.059424      -0.008355       0.067779             13.580375      21.520870       5.468007      -3.933745       8.808704      -1.949209      10.411552           0.063831
          282              O       2.689058       3.080584      10.074086      -0.584157      33.192347 0.49872175E+03  0.11760732E+05                                 8.102459                            6.799831       0.475019       2.183868                    0.998980      27.974477      72.724071       0.747069       0.347672      -1.148668       0.036003       0.038858       0.002376       0.053027       0.000119       0.021393      -0.009946       0.018422      -0.106027      -0.043733       0.009873       0.033860              9.231760       9.984240       3.553817       2.649895       8.017493       3.015222       9.693547           0.049512
          283              O       4.611879       3.580599       9.033324      -0.568476      39.975510 0.57180512E+03  0.13974182E+05                                 9.379148                            7.447870       0.292424       2.136616                    0.997562      28.054897      74.613121       0.688938       0.363787      -1.134018       0.003560      -0.008143       0.035672       0.036763      -0.050242      -0.035140      -0.039585      -0.037148      -0.074805      -0.085537       0.017276       0.068262             11.720221       8.506481      -1.232781      -3.628627       7.719950       3.554117      18.934233           0.027434
          284              O      10.041252      13.594279      14.399273      -0.576703      34.962336 0.50250121E+03  0.11885703E+05                                 8.429963                            6.863844       0.348114       2.146634                    0.998461      27.858492      72.800913       0.736528       0.351584      -1.144162      -0.041805       0.005088       0.042424       0.059778       0.005502       0.016863      -0.008289       0.084983       0.097718      -0.060110       0.013479       0.046630              9.921903      12.552515       4.135174      -3.882905      10.052389      -2.114889       7.160805           0.046652
          285              O       8.553464      14.709443      15.642540      -0.564813      36.841380 0.53248513E+03  0.12774352E+05                                 8.815227                            7.136572       0.302095       2.138107                    0.997751      27.884707      73.304482       0.711822       0.358677      -1.138854       0.009537      -0.028814       0.018511       0.035551      -0.045029       0.041842       0.029836       0.010234       0.086312      -0.082513       0.026788       0.055725             10.636024       7.149796       0.586278      -0.362126      18.654064       1.417817       6.104210           0.039663
          286              O      12.758830      15.529005      14.711413      -0.551179      30.105835 0.44666095E+03  0.10234501E+05                                 7.533209                            6.393014       0.665416       2.250462                    0.999397      27.303203      69.694175       0.779028       0.343135      -1.153820       0.011685       0.025907       0.036636       0.046367      -0.017646      -0.028423      -0.006701      -0.041749       0.001925      -0.045815       0.017816       0.027999              8.405592       9.864343      -2.075593       0.015856       8.421708       2.693656       6.930726           0.042973
          287              O      10.830752      16.533111      14.844211      -0.570642      47.224025 0.63986354E+03  0.16108047E+05                                10.491375                            7.895198      -0.005729       2.024218                    0.998496      28.949706      78.536055       0.666010       0.365317      -1.131090       0.042827       0.034320       0.015768       0.057102       0.012047       0.007822      -0.061280      -0.014316       0.032207      -0.059451      -0.008333       0.067784             13.580631      21.521453       0.672749       6.702443       8.322823       1.668703      10.897618           0.063836
          288              O      11.451102       2.471293      19.690220      -0.584089      33.189297 0.49866913E+03  0.11759159E+05                                 8.101892                            6.799415       0.475181       2.183926                    0.998981      27.973411      72.719825       0.747103       0.347666      -1.148675       0.036052      -0.021509       0.032453       0.053062      -0.018649      -0.010625      -0.013991       0.059917       0.018225      -0.043763       0.009831       0.033932              9.231011       9.983527      -4.071276       1.752617      11.884605      -0.781772       5.824902           0.049508
          289              O       0.230923       3.122612      20.643627      -0.568471      39.978009 0.57184722E+03  0.13975501E+05                                 9.379613                            7.448207       0.292553       2.136651                    0.997565      28.055685      74.616561       0.688912       0.363793      -1.134011       0.003491      -0.026820      -0.024865       0.036739       0.055591      -0.025942      -0.004490       0.039183       0.153941      -0.085569       0.017279       0.068291             11.720875       8.506951       3.759056       0.746638      19.209779       3.079008       7.445895           0.027435
          290              O       5.660296       6.204724       4.573355      -0.576749      34.962629 0.50250453E+03  0.11885822E+05                                 8.430043                            6.863903       0.348167       2.146643                    0.998459      27.858689      72.801959       0.736518       0.351588      -1.144157      -0.041799      -0.039310      -0.016823       0.059795      -0.017369      -0.003719       0.043705       0.023439      -0.086413      -0.060093       0.013407       0.046686              9.921980      12.552208       1.295116       5.522650       6.052240      -0.194660      11.161493           0.046656
          291              O       4.172508       4.570441       4.917481      -0.564820      36.840486 0.53247143E+03  0.12773939E+05                                 8.815059                            7.136466       0.302167       2.138144                    0.997750      27.884582      73.303864       0.711830       0.358675      -1.138855       0.009486      -0.001702      -0.034186       0.035518      -0.013768      -0.059887       0.006015      -0.051753      -0.099598      -0.082443       0.026702       0.055741             10.635730       7.149603       0.020595       0.688646      10.469335      -6.142891      14.288252           0.039681
          292              O       8.377742       4.967040       6.092806      -0.551134      30.102629 0.44660386E+03  0.10232857E+05                                 7.532698                            6.392621       0.665431       2.250504                    0.999397      27.301679      69.688927       0.779049       0.343136      -1.153819       0.011665      -0.044687       0.004145       0.046370       0.033436      -0.001093      -0.005291      -0.020966       0.064170      -0.045812       0.017791       0.028021              8.404991       9.863550       1.023982      -1.805292       9.635571      -1.992275       5.715852           0.042983
          293              O       6.449664       4.349981       6.895989      -0.570760      47.226382 0.63990471E+03  0.16109342E+05                                10.491728                            7.895454      -0.006474       2.023975                    0.998492      28.950614      78.539140       0.665999       0.365317      -1.131090       0.042679      -0.030807       0.021857       0.056993      -0.012736       0.006550       0.034511       0.031861       0.171338      -0.059358      -0.008449       0.067807             13.581150      21.521841      -6.141283      -2.768716      11.699847       0.280625       7.521762           0.063839
          294              O       7.070014      -5.551877      14.354492      -0.584161      33.189914 0.49867566E+03  0.11759339E+05                                 8.101939                            6.799396       0.475120       2.183893                    0.998978      27.973985      72.721148       0.747115       0.347659      -1.148681       0.035956      -0.017377      -0.034836       0.052994       0.018485      -0.010827       0.023976       0.042643      -0.033374      -0.043781       0.009905       0.033876              9.231171       9.983438       0.517821      -4.402266       6.662904      -2.233214      11.047170           0.049513
          295              O       8.992835      -6.703212      14.441847      -0.568510      39.982247 0.57191541E+03  0.13977656E+05                                 9.380502                            7.448812       0.292481       2.136618                    0.997561      28.056859      74.622243       0.688858       0.363809      -1.133993       0.003563       0.034987      -0.010769       0.036780      -0.005293       0.061044       0.044033      -0.029547      -0.051744      -0.085515       0.017262       0.068253             11.722181       8.507585      -2.526346       2.882182      13.055064      -6.634471      13.603894           0.027426
          296              O       1.279208      18.408996       3.086772      -0.576827      34.964865 0.50254646E+03  0.11887054E+05                                 8.430372                            6.864160       0.347946       2.146580                    0.998462      27.859792      72.805425       0.736509       0.351585      -1.144160      -0.041716       0.034217      -0.025565       0.059705       0.011948      -0.013188      -0.035402       0.009229      -0.129281      -0.060071       0.013373       0.046699              9.922405      12.553148      -5.430589      -1.639876       9.715729       2.309720       7.498339           0.046650
          297              O      12.934421      18.928116       1.499377      -0.564715      36.838271 0.53243653E+03  0.12772891E+05                                 8.814731                            7.136256       0.302114       2.138132                    0.997754      27.883512      73.300424       0.711837       0.358678      -1.138853       0.009569       0.030441       0.015825       0.035618       0.058738       0.018148      -0.035786      -0.000109       0.055640      -0.082562       0.026936       0.055626             10.635288       7.149441      -0.606671      -0.326619       8.013254       4.724844      16.743170           0.039670

******************************************************
Auxiliary information for the entire system
The total spin magnetic moment of the unit cell is   26.999996
The total net atomic charge of the unit cell is   -0.000000
Accuracy of reproducing the electrostatic potential in the unit cell:
  The inner radius (bohr) =    5.0000
  The outer radius (bohr) =   12.0000
  Valid grid points have density less than (e/(bohr^3)) =    0.0001
  The number of valid grid points were=       943419
  The rms potential error without charges in kcal/mol is=      3.32045
  The rms potential error with partial charges in kcal/mol is=      0.74709
  The RRMSE value at monopole order=      0.22500
  The rms potential error with partial charges and cloud penetration in kcal/mol is=      0.75565
  The RRMSE value at monopole order with cloud penetration is=      0.22757
  The rms potential error with partial charges and atomic dipoles in kcal/mol is=      0.33158
  The RRMSE value at dipole order=      0.09986
  The rms potential error with partial charges, atomic dipoles and cloud penetration in kcal/mol is=      0.33019
  The RRMSE value at dipole order with cloud penetration=      0.09944

******************************************************
The electron densities and ab initio electrostatic potential were computed in VASP using the PBE functional and
projector augmented wave method. See the main text of the journal article for a description of computational details.
The atomic charges, dipoles, and quadrupoles were computed with the DDEC6 method as described in
(a) T. A. Manz and N. Gabaldon Limas, RSC Adv. 6 (2016) 47771-47801 DOI: 10.1039/c6ra04656h
(b) N. Gabaldon Limas and T. A. Manz, RSC Adv. 8 (2018) 2678-2707 DOI: 10.1039/c7ra11829e.
For each atom in the material, the electron cloud parameters were fit to the spherically averaged atom-in-material
electron density using radial positions for which this density was between 10^-4 and 10^-2 electrons per cubic bohr.
The polarizabilities, dispersion coefficients, and quantum Drude oscillator (QDO) parameters were fit using the MCLF method.
The magnetic structure of the system was optimized in VASP from the default ferromagnetic initial guess using spin polarization.
The atomic spin moments (ASMs) were computed on this optimized magnetic structure using the DDEC6 partition as inputs
to the method of T. A. Manz and D. S. Sholl, J. Chem. Theory Comput. 7 (2011) 4146-4164 DOI: 10.1021/ct200539n.
The RMSE and RRMSE were computed using a uniform grid with Ewald summation.
