# Supplementary material for: A collection of forcefield precursors for metal–organic frameworks
Source: RSC Adv. 2019 Nov 13;9(63):36492–507. doi: 10.1039/c9ra07327b (PMC9075174; doi:10.1039/c9ra07327b)
Supplement: RA-009-C9RA07327B-s4287 [file RA-009-C9RA07327B-s4287.xyz]

   60
jmolscript: load "" {1 1 1} spacegroup "x,y,z" unitcell [{      7.024900     0.000000     0.000000 }, {      0.000000     7.024900     0.000000 }, {      0.000000     0.000000    19.936000 }]
Zn     0.000000     0.000000    14.434262     0.885844
Zn     3.512450     3.512450     4.466262     0.885844
Zn     3.512450     3.512450    15.469738     0.885844
Zn     0.000000     0.000000     5.501738     0.885844
H      5.851742     1.640314    18.925245     0.145549
H      1.173158     5.384586    18.925245     0.145549
H      1.872136     2.339292     8.957245     0.145549
H      5.152764     4.685608     8.957245     0.145549
H      4.685608     5.152764    10.978755     0.145548
H      2.339292     1.872136    10.978755     0.145548
H      1.640314     5.851742     1.010755     0.145548
H      5.384586     1.173158     1.010755     0.145548
C      6.313278     0.968031    18.478678    -0.180454
C      6.306955     0.909725    17.093126     0.150834
C      5.486447     1.793457    16.186038     0.561036
C      0.711622     6.056869    18.478678    -0.180454
C      0.717945     6.115175    17.093126     0.150834
C      1.538453     5.231443    16.186038     0.561036
C      2.544419     2.800828     8.510678    -0.180454
C      2.602725     2.794505     7.125126     0.150834
C      1.718993     1.973997     6.218038     0.561036
C      4.480481     4.224072     8.510678    -0.180454
C      4.422175     4.230395     7.125126     0.150834
C      5.305907     5.050903     6.218038     0.561037
C      4.224072     4.480481    11.425322    -0.180453
C      4.230395     4.422175    12.810874     0.150834
C      5.050903     5.305907    13.717962     0.561036
C      2.800828     2.544419    11.425322    -0.180453
C      2.794505     2.602725    12.810874     0.150833
C      1.973997     1.718993    13.717962     0.561037
C      0.968031     6.313278     1.457322    -0.180453
C      0.909725     6.306955     2.842874     0.150833
C      1.793457     5.486447     3.749962     0.561036
C      6.056869     0.711622     1.457322    -0.180453
C      6.115175     0.717945     2.842874     0.150833
C      5.231443     1.538453     3.749962     0.561037
C      0.000000     0.000000    19.190394     0.118711
C      3.512450     3.512450     9.222394     0.118711
C      3.512450     3.512450    10.713606     0.118709
C      0.000000     0.000000     0.745606     0.118709
N      0.000000     0.000000    16.443213    -0.269699
N      3.512450     3.512450     6.475213    -0.269698
N      3.512450     3.512450    13.460787    -0.269698
N      0.000000     0.000000     3.492787    -0.269698
O      4.663831     2.566898    16.739262    -0.510286
O      5.660664     1.657174    14.960971    -0.534107
O      2.361069     4.458002    16.739262    -0.510287
O      1.364236     5.367726    14.960971    -0.534107
O      0.945552     1.151381     6.771262    -0.510286
O      1.855276     2.148214     4.992971    -0.534107
O      6.079348     5.873519     6.771262    -0.510286
O      5.169624     4.876686     4.992971    -0.534107
O      5.873519     6.079348    13.164738    -0.510286
O      4.876686     5.169624    14.943029    -0.534106
O      1.151381     0.945552    13.164738    -0.510286
O      2.148214     1.855276    14.943029    -0.534107
O      2.566898     4.663831     3.196738    -0.510286
O      1.657174     5.660664     4.975029    -0.534107
O      4.458002     2.361069     3.196738    -0.510286
O      5.367726     1.364236     4.975029    -0.534107

The following XYZ coordinates are in angstroms. Other properties are in atomic units.
The sperically averaged electron density of each atom fit to a function of the form exp(a - br)
eigen_1, eigen_2 and eigen_3 are the three eigenvalues of traceless quadrupole moment tensor
  atom number  atomic symbol              X              Y              Z     net charge C6 coefficient C8 coefficient C10 coefficient fluctuating dipole atomic polarizability isotropic forcefield polarizability              a              b squared Pearson coefficient          <r^3>          <r^4>         wp_QDO          m_QDO          q_QDO       dipole_x       dipole_y       dipole_z         dipole            Qxy            Qxz            Qyz     Q(x^2-y^2)  Q(3z^2 - R^2)        eigen_1        eigen_2        eigen_3 static polarizability      alpha(xx)      alpha(xy)      alpha(xz)      alpha(yy)      alpha(yz)      alpha(zz) atomic spin moment
            1             Zn       0.000000       0.000000      14.434262       0.885844      88.550514 0.19004014E+04  0.60661742E+05                                16.399858                           14.368010       0.193221       1.932680                    0.996777      45.850513     125.049645       0.471040       0.407361      -1.139581      -0.000000       0.000000      -0.097583       0.097583      -0.026839      -0.000000      -0.000000      -0.012901      -0.128967      -0.042989      -0.006108       0.049097             18.643206      20.453898       4.926959       0.000000      19.625880      -0.000000      15.849839           0.000003
            2             Zn       3.512450       3.512450       4.466262       0.885844      88.550540 0.19004021E+04  0.60661767E+05                                16.399862                           14.368013       0.193221       1.932680                    0.996777      45.850520     125.049673       0.471040       0.407361      -1.139581      -0.000000       0.000000      -0.097583       0.097583       0.026838      -0.000000       0.000000       0.012902      -0.128967      -0.042989      -0.006108       0.049097             18.643210      19.625886      -4.926961       0.000000      20.453904      -0.000000      15.849841           0.000003
            3             Zn       3.512450       3.512450      15.469738       0.885844      88.550536 0.19004020E+04  0.60661762E+05                                16.399861                           14.368012       0.193221       1.932680                    0.996777      45.850519     125.049669       0.471040       0.407361      -1.139581      -0.000000       0.000000       0.097583       0.097583       0.026839       0.000000      -0.000000      -0.012902      -0.128968      -0.042989      -0.006108       0.049098             18.643210      20.453903      -4.926961      -0.000001      19.625884       0.000001      15.849842           0.000003
            4             Zn       0.000000       0.000000       5.501738       0.885844      88.550538 0.19004020E+04  0.60661763E+05                                16.399862                           14.368013       0.193221       1.932680                    0.996777      45.850519     125.049673       0.471039       0.407361      -1.139581      -0.000000      -0.000000       0.097583       0.097583      -0.026839       0.000000       0.000000       0.012901      -0.128968      -0.042989      -0.006108       0.049098             18.643211      19.625886       4.926962      -0.000000      20.453904       0.000000      15.849842           0.000003
            5              H       5.851742       1.640314      18.925245       0.145549       1.014793 0.73175709E+01  0.69622457E+02                                 1.612927                            1.540776      -1.083759       2.387602                    0.997727       3.198482       8.558600       0.529152       1.216587      -0.724472      -0.017017       0.028554       0.017186       0.037421      -0.006398      -0.005865       0.008679      -0.008908       0.000669      -0.008564      -0.006465       0.015030              1.628929       1.451377      -0.286332      -0.146217       1.685400       0.187475       1.750010           0.000002
            6              H       1.173158       5.384586      18.925245       0.145549       1.014793 0.73175698E+01  0.69622446E+02                                 1.612927                            1.540776      -1.083760       2.387602                    0.997727       3.198482       8.558601       0.529152       1.216588      -0.724472       0.017017      -0.028554       0.017186       0.037421      -0.006398       0.005865      -0.008679      -0.008908       0.000669      -0.008564      -0.006465       0.015030              1.628929       1.451377      -0.286332       0.146217       1.685400      -0.187475       1.750010           0.000002
            7              H       1.872136       2.339292       8.957245       0.145549       1.014793 0.73175698E+01  0.69622446E+02                                 1.612927                            1.540776      -1.083760       2.387602                    0.997727       3.198482       8.558601       0.529152       1.216588      -0.724472      -0.028554      -0.017017       0.017186       0.037421       0.006398      -0.008679      -0.005865       0.008908       0.000669      -0.008564      -0.006465       0.015030              1.628929       1.685400       0.286332      -0.187475       1.451377      -0.146217       1.750010           0.000001
            8              H       5.152764       4.685608       8.957245       0.145549       1.014793 0.73175710E+01  0.69622462E+02                                 1.612928                            1.540776      -1.083760       2.387602                    0.997727       3.198482       8.558602       0.529152       1.216588      -0.724472       0.028554       0.017017       0.017186       0.037421       0.006398       0.008679       0.005865       0.008908       0.000669      -0.008564      -0.006465       0.015030              1.628929       1.685401       0.286332       0.187475       1.451377       0.146217       1.750010           0.000001
            9              H       4.685608       5.152764      10.978755       0.145548       1.014795 0.73175861E+01  0.69622639E+02                                 1.612929                            1.540778      -1.083761       2.387601                    0.997727       3.198485       8.558611       0.529152       1.216588      -0.724472       0.017017       0.028554      -0.017186       0.037421       0.006398      -0.005865      -0.008679      -0.008908       0.000669      -0.008564      -0.006466       0.015030              1.628931       1.451379       0.286332      -0.146218       1.685403      -0.187475       1.750012           0.000001
           10              H       2.339292       1.872136      10.978755       0.145548       1.014795 0.73175912E+01  0.69622698E+02                                 1.612930                            1.540778      -1.083762       2.387601                    0.997727       3.198486       8.558614       0.529152       1.216587      -0.724472      -0.017017      -0.028554      -0.017186       0.037421       0.006398       0.005865       0.008679      -0.008908       0.000669      -0.008564      -0.006465       0.015030              1.628932       1.451379       0.286332       0.146218       1.685403       0.187475       1.750012           0.000001
           11              H       1.640314       5.851742       1.010755       0.145548       1.014796 0.73175963E+01  0.69622763E+02                                 1.612931                            1.540779      -1.083763       2.387600                    0.997727       3.198487       8.558619       0.529151       1.216588      -0.724472       0.028554      -0.017017      -0.017186       0.037421      -0.006398      -0.008679       0.005865       0.008908       0.000669      -0.008564      -0.006466       0.015030              1.628932       1.685404      -0.286333      -0.187475       1.451380       0.146218       1.750013           0.000002
           12              H       5.384586       1.173158       1.010755       0.145548       1.014795 0.73175912E+01  0.69622698E+02                                 1.612930                            1.540778      -1.083762       2.387600                    0.997727       3.198486       8.558614       0.529152       1.216588      -0.724472      -0.028554       0.017017      -0.017186       0.037421      -0.006398       0.008679      -0.005865       0.008908       0.000669      -0.008564      -0.006465       0.015030              1.628932       1.685403      -0.286332       0.187475       1.451379      -0.146218       1.750012           0.000002
           13              C       6.313278       0.968031      18.478678      -0.180454      34.770944 0.43457635E+03  0.10201036E+05                                 9.252010                            6.960151       0.118594       2.015460                    0.999533      29.264375      83.667719       0.624202       0.418025      -1.064721       0.002500      -0.002123      -0.002985       0.004435       0.033798      -0.021473       0.019699       0.023421      -0.101256      -0.055989       0.002857       0.053132             10.908480       6.782759      -2.759203       1.668188       8.443363      -1.807120      17.499317          -0.000008
           14              C       6.306955       0.909725      17.093126       0.150834      33.794054 0.37288701E+03  0.84145010E+04                                 9.250149                            6.553392      -0.032322       2.021987                    0.999375      25.336966      70.755570       0.628447       0.431903      -1.057292       0.044808      -0.053445       0.014779       0.071292       0.047202      -0.014113       0.014484       0.015236      -0.139351      -0.058478      -0.012576       0.071054             11.474565       9.076359      -4.979634       2.152591      10.481527      -2.003933      14.865810          -0.000001
           15              C       5.486447       1.793457      16.186038       0.561036      22.678164 0.25711148E+03  0.53461649E+04                                 7.375722                            5.663422       0.056239       2.077093                    0.999563      22.340393      62.104188       0.629677       0.467808      -1.024922      -0.045451       0.046210      -0.039137       0.075716       0.093920      -0.002637       0.007437      -0.011009      -0.180746      -0.069390      -0.054886       0.124276              8.647753       8.671385      -4.647335       1.165493       8.872000      -1.342481       8.399875           0.000003
           16              C       0.711622       6.056869      18.478678      -0.180454      34.770937 0.43457625E+03  0.10201033E+05                                 9.252009                            6.960150       0.118594       2.015460                    0.999533      29.264371      83.667705       0.624202       0.418025      -1.064721      -0.002500       0.002123      -0.002985       0.004435       0.033798       0.021473      -0.019699       0.023421      -0.101257      -0.055989       0.002857       0.053132             10.908478       6.782758      -2.759203      -1.668188       8.443362       1.807119      17.499315          -0.000008
           17              C       0.717945       6.115175      17.093126       0.150834      33.794055 0.37288702E+03  0.84145012E+04                                 9.250149                            6.553392      -0.032322       2.021987                    0.999375      25.336966      70.755571       0.628447       0.431903      -1.057292      -0.044808       0.053445       0.014779       0.071292       0.047202       0.014113      -0.014484       0.015236      -0.139351      -0.058478      -0.012576       0.071054             11.474566       9.076359      -4.979635      -2.152591      10.481527       2.003933      14.865810          -0.000001
           18              C       1.538453       5.231443      16.186038       0.561036      22.678162 0.25711145E+03  0.53461640E+04                                 7.375722                            5.663422       0.056239       2.077093                    0.999563      22.340392      62.104186       0.629677       0.467808      -1.024922       0.045451      -0.046210      -0.039137       0.075716       0.093920       0.002637      -0.007437      -0.011009      -0.180747      -0.069390      -0.054886       0.124276              8.647753       8.671384      -4.647335      -1.165492       8.871999       1.342481       8.399874           0.000003
           19              C       2.544419       2.800828       8.510678      -0.180454      34.770942 0.43457632E+03  0.10201035E+05                                 9.252010                            6.960151       0.118594       2.015460                    0.999533      29.264373      83.667715       0.624202       0.418025      -1.064721       0.002123       0.002500      -0.002985       0.004435      -0.033798      -0.019699      -0.021473      -0.023421      -0.101257      -0.055989       0.002857       0.053132             10.908480       8.443364       2.759204       1.807120       6.782759       1.668189      17.499318          -0.000009
           20              C       2.602725       2.794505       7.125126       0.150834      33.794053 0.37288700E+03  0.84145006E+04                                 9.250149                            6.553392      -0.032322       2.021987                    0.999375      25.336965      70.755568       0.628447       0.431903      -1.057292       0.053445       0.044808       0.014779       0.071292      -0.047202      -0.014484      -0.014113      -0.015236      -0.139351      -0.058478      -0.012576       0.071054             11.474566      10.481528       4.979635       2.003934       9.076359       2.152591      14.865810          -0.000001
           21              C       1.718993       1.973997       6.218038       0.561036      22.678163 0.25711147E+03  0.53461645E+04                                 7.375722                            5.663422       0.056239       2.077093                    0.999563      22.340393      62.104190       0.629677       0.467808      -1.024922      -0.046210      -0.045451      -0.039137       0.075716      -0.093920      -0.007437      -0.002637       0.011009      -0.180746      -0.069390      -0.054886       0.124276              8.647753       8.872000       4.647335       1.342481       8.671385       1.165493       8.399875           0.000002
           22              C       4.480481       4.224072       8.510678      -0.180454      34.770936 0.43457623E+03  0.10201032E+05                                 9.252009                            6.960150       0.118594       2.015460                    0.999533      29.264371      83.667703       0.624202       0.418025      -1.064721      -0.002123      -0.002500      -0.002985       0.004435      -0.033798       0.019699       0.021473      -0.023421      -0.101257      -0.055989       0.002857       0.053132             10.908478       8.443362       2.759203      -1.807119       6.782757      -1.668188      17.499313          -0.000009
           23              C       4.422175       4.230395       7.125126       0.150834      33.794059 0.37288708E+03  0.84145028E+04                                 9.250150                            6.553392      -0.032322       2.021987                    0.999375      25.336968      70.755577       0.628447       0.431903      -1.057292      -0.053445      -0.044808       0.014779       0.071292      -0.047202       0.014484       0.014113      -0.015236      -0.139352      -0.058478      -0.012576       0.071054             11.474567      10.481528       4.979635      -2.003934       9.076360      -2.152591      14.865811          -0.000002
           24              C       5.305907       5.050903       6.218038       0.561037      22.678159 0.25711141E+03  0.53461631E+04                                 7.375721                            5.663421       0.056239       2.077094                    0.999563      22.340390      62.104179       0.629677       0.467808      -1.024922       0.046210       0.045451      -0.039137       0.075716      -0.093920       0.007437       0.002637       0.011009      -0.180746      -0.069390      -0.054886       0.124276              8.647752       8.871998       4.647334      -1.342481       8.671383      -1.165492       8.399874           0.000003
           25              C       4.224072       4.480481      11.425322      -0.180453      34.770916 0.43457592E+03  0.10201023E+05                                 9.252005                            6.960147       0.118594       2.015460                    0.999533      29.264363      83.667675       0.624203       0.418025      -1.064721      -0.002500      -0.002123       0.002985       0.004435      -0.033797      -0.021473      -0.019699       0.023421      -0.101257      -0.055989       0.002857       0.053132             10.908473       6.782755       2.759202       1.668186       8.443360       1.807116      17.499305          -0.000009
           26              C       4.230395       4.422175      12.810874       0.150834      33.794061 0.37288710E+03  0.84145035E+04                                 9.250150                            6.553392      -0.032322       2.021987                    0.999375      25.336969      70.755579       0.628447       0.431903      -1.057292      -0.044808      -0.053445      -0.014779       0.071292      -0.047202      -0.014113      -0.014484       0.015236      -0.139351      -0.058478      -0.012576       0.071054             11.474567       9.076359       4.979635       2.152591      10.481528       2.003933      14.865813          -0.000002
           27              C       5.050903       5.305907      13.717962       0.561036      22.678166 0.25711151E+03  0.53461656E+04                                 7.375722                            5.663422       0.056239       2.077093                    0.999563      22.340394      62.104189       0.629677       0.467808      -1.024922       0.045451       0.046210       0.039137       0.075716      -0.093920      -0.002637      -0.007437      -0.011009      -0.180746      -0.069390      -0.054886       0.124276              8.647753       8.671384       4.647335       1.165492       8.871999       1.342481       8.399875           0.000003
           28              C       2.800828       2.544419      11.425322      -0.180453      34.770910 0.43457582E+03  0.10201020E+05                                 9.252003                            6.960146       0.118594       2.015460                    0.999533      29.264361      83.667664       0.624203       0.418025      -1.064722       0.002500       0.002123       0.002985       0.004435      -0.033797       0.021473       0.019699       0.023421      -0.101256      -0.055989       0.002857       0.053132             10.908471       6.782754       2.759202      -1.668185       8.443358      -1.807116      17.499301          -0.000009
           29              C       2.794505       2.602725      12.810874       0.150833      33.794067 0.37288718E+03  0.84145057E+04                                 9.250151                            6.553393      -0.032322       2.021987                    0.999375      25.336972      70.755588       0.628447       0.431903      -1.057292       0.044808       0.053445      -0.014779       0.071292      -0.047202       0.014113       0.014484       0.015235      -0.139351      -0.058478      -0.012576       0.071054             11.474568       9.076360       4.979635      -2.152591      10.481529      -2.003933      14.865814          -0.000002
           30              C       1.973997       1.718993      13.717962       0.561037      22.678161 0.25711145E+03  0.53461640E+04                                 7.375721                            5.663421       0.056239       2.077094                    0.999563      22.340391      62.104179       0.629677       0.467808      -1.024922      -0.045451      -0.046210       0.039137       0.075716      -0.093920       0.002637       0.007437      -0.011009      -0.180746      -0.069390      -0.054886       0.124276              8.647751       8.671383       4.647334      -1.165492       8.871998      -1.342481       8.399874           0.000003
           31              C       0.968031       6.313278       1.457322      -0.180453      34.770922 0.43457599E+03  0.10201025E+05                                 9.252006                            6.960148       0.118594       2.015460                    0.999533      29.264367      83.667694       0.624203       0.418025      -1.064721      -0.002123       0.002500       0.002985       0.004435       0.033798      -0.019699       0.021473      -0.023421      -0.101256      -0.055989       0.002857       0.053132             10.908475       8.443361      -2.759203       1.807116       6.782756      -1.668186      17.499307          -0.000008
           32              C       0.909725       6.306955       2.842874       0.150833      33.794065 0.37288714E+03  0.84145046E+04                                 9.250151                            6.553393      -0.032322       2.021987                    0.999375      25.336971      70.755586       0.628447       0.431903      -1.057292      -0.053445       0.044808      -0.014779       0.071292       0.047202      -0.014484       0.014113      -0.015236      -0.139351      -0.058478      -0.012576       0.071054             11.474568      10.481529      -4.979636       2.003933       9.076361      -2.152591      14.865814          -0.000002
           33              C       1.793457       5.486447       3.749962       0.561036      22.678168 0.25711153E+03  0.53461661E+04                                 7.375723                            5.663422       0.056239       2.077093                    0.999563      22.340396      62.104199       0.629677       0.467808      -1.024922       0.046210      -0.045451       0.039137       0.075716       0.093920      -0.007437       0.002637       0.011009      -0.180746      -0.069390      -0.054886       0.124276              8.647754       8.872001      -4.647336       1.342481       8.671385      -1.165493       8.399876           0.000003
           34              C       6.056869       0.711622       1.457322      -0.180453      34.770912 0.43457586E+03  0.10201021E+05                                 9.252004                            6.960146       0.118594       2.015460                    0.999533      29.264362      83.667668       0.624203       0.418025      -1.064721       0.002123      -0.002500       0.002985       0.004435       0.033798       0.019699      -0.021473      -0.023421      -0.101256      -0.055989       0.002857       0.053132             10.908472       8.443359      -2.759202      -1.807116       6.782754       1.668185      17.499301          -0.000008
           35              C       6.115175       0.717945       2.842874       0.150833      33.794069 0.37288720E+03  0.84145062E+04                                 9.250151                            6.553393      -0.032322       2.021987                    0.999375      25.336973      70.755590       0.628447       0.431903      -1.057292       0.053445      -0.044808      -0.014779       0.071292       0.047202       0.014484      -0.014113      -0.015236      -0.139351      -0.058478      -0.012576       0.071054             11.474568      10.481529      -4.979636      -2.003933       9.076361       2.152591      14.865813          -0.000002
           36              C       5.231443       1.538453       3.749962       0.561037      22.678164 0.25711148E+03  0.53461647E+04                                 7.375721                            5.663422       0.056239       2.077093                    0.999563      22.340393      62.104186       0.629677       0.467808      -1.024922      -0.046210       0.045451       0.039137       0.075716       0.093920       0.007437      -0.002637       0.011009      -0.180747      -0.069390      -0.054886       0.124276              8.647752       8.871999      -4.647335      -1.342481       8.671384       1.165492       8.399874           0.000003
           37              C       0.000000       0.000000      19.190394       0.118711      37.012793 0.38373515E+03  0.86597574E+04                                 9.653486                            6.493096       0.027318       2.027904                    0.999222      25.359380      69.192814       0.658762       0.412006      -1.077472      -0.000000      -0.000000      -0.011973       0.011973       0.000553       0.000000       0.000000       0.016241      -0.005192      -0.007274      -0.001731       0.009005             12.787672       6.874212      -2.679152       0.000000       8.323872      -0.000000      23.164934          -0.000011
           38              C       3.512450       3.512450       9.222394       0.118711      37.012796 0.38373518E+03  0.86597581E+04                                 9.653486                            6.493096       0.027318       2.027904                    0.999222      25.359381      69.192816       0.658762       0.412006      -1.077473       0.000000       0.000000      -0.011973       0.011973      -0.000553      -0.000000       0.000000      -0.016242      -0.005192      -0.007274      -0.001731       0.009005             12.787673       8.323872       2.679153       0.000000       6.874212       0.000000      23.164934          -0.000011
           39              C       3.512450       3.512450      10.713606       0.118709      37.012822 0.38373548E+03  0.86597667E+04                                 9.653490                            6.493099       0.027318       2.027904                    0.999222      25.359392      69.192850       0.658762       0.412006      -1.077473      -0.000000       0.000000       0.011973       0.011973      -0.000553      -0.000000       0.000000       0.016242      -0.005192      -0.007274      -0.001731       0.009005             12.787679       6.874215       2.679154       0.000000       8.323876       0.000000      23.164945          -0.000011
           40              C       0.000000       0.000000       0.745606       0.118709      37.012818 0.38373543E+03  0.86597652E+04                                 9.653489                            6.493098       0.027318       2.027904                    0.999222      25.359390      69.192843       0.658762       0.412006      -1.077473       0.000000       0.000000       0.011973       0.011973       0.000553      -0.000000       0.000000      -0.016242      -0.005192      -0.007274      -0.001731       0.009005             12.787678       8.323876      -2.679154       0.000000       6.874215      -0.000000      23.164942          -0.000011
           41              N       0.000000       0.000000      16.443213      -0.269699      39.856392 0.53410810E+03  0.13011132E+05                                 9.682150                            7.447566      -0.112465       1.969845                    0.999219      28.707743      79.753230       0.645638       0.389431      -1.099542       0.000000       0.000000       0.137913       0.137913       0.017204       0.000000       0.000000       0.016650      -0.253057      -0.084352       0.023063       0.061289             11.333145      10.369682      -6.183919       0.000000      12.774745      -0.000000      10.855007          -0.000002
           42              N       3.512450       3.512450       6.475213      -0.269698      39.856386 0.53410801E+03  0.13011129E+05                                 9.682149                            7.447565      -0.112465       1.969845                    0.999219      28.707740      79.753220       0.645638       0.389431      -1.099542      -0.000000       0.000000       0.137913       0.137913      -0.017204       0.000000       0.000000      -0.016650      -0.253057      -0.084352       0.023063       0.061289             11.333144      12.774744       6.183919       0.000000      10.369682      -0.000000      10.855006          -0.000002
           43              N       3.512450       3.512450      13.460787      -0.269698      39.856392 0.53410809E+03  0.13011132E+05                                 9.682150                            7.447566      -0.112465       1.969845                    0.999219      28.707743      79.753234       0.645638       0.389431      -1.099542      -0.000000       0.000000      -0.137913       0.137913      -0.017204       0.000000       0.000000       0.016650      -0.253057      -0.084352       0.023063       0.061289             11.333145      10.369683       6.183920      -0.000000      12.774745       0.000000      10.855008          -0.000002
           44              N       0.000000       0.000000       3.492787      -0.269698      39.856399 0.53410818E+03  0.13011135E+05                                 9.682151                            7.447567      -0.112465       1.969845                    0.999219      28.707746      79.753246       0.645638       0.389431      -1.099542      -0.000000       0.000000      -0.137913       0.137913       0.017204      -0.000000      -0.000000      -0.016650      -0.253058      -0.084353       0.023063       0.061289             11.333147      12.774748      -6.183921      -0.000000      10.369685       0.000000      10.855010          -0.000002
           45              O       4.663831       2.566898      16.739262      -0.510286      30.501745 0.42818157E+03  0.97064613E+04                                 7.662881                            6.296743       0.605008       2.267210                    0.998559      26.052901      66.113210       0.778104       0.347244      -1.150571       0.004742      -0.004199      -0.031798       0.032423      -0.022233      -0.018043       0.019817       0.014829      -0.227465      -0.080974       0.014764       0.066209              8.800612      10.337809      -5.255610       0.552420       9.862679      -0.412348       6.201349           0.000003
           46              O       5.660664       1.657174      14.960971      -0.534107      30.755041 0.53450928E+03  0.12813324E+05                                 7.730881                            7.159582       0.532323       2.228655                    0.997131      27.206283      71.099182       0.710474       0.359626      -1.140034      -0.002596       0.007493       0.005489       0.009644       0.069358      -0.032469       0.028746      -0.007195       0.116293      -0.102163       0.049320       0.052843              8.005958       7.135845      -1.938279      -0.206700       7.303227       0.079712       9.578801          -0.000006
           47              O       2.361069       4.458002      16.739262      -0.510287      30.501765 0.42818190E+03  0.97064709E+04                                 7.662884                            6.296746       0.605007       2.267210                    0.998559      26.052910      66.113241       0.778104       0.347244      -1.150571      -0.004742       0.004199      -0.031798       0.032423      -0.022233       0.018043      -0.019818       0.014828      -0.227465      -0.080974       0.014765       0.066210              8.800616      10.337814      -5.255612      -0.552421       9.862684       0.412348       6.201352           0.000003
           48              O       1.364236       5.367726      14.960971      -0.534107      30.755040 0.53450927E+03  0.12813324E+05                                 7.730881                            7.159582       0.532323       2.228655                    0.997131      27.206283      71.099181       0.710474       0.359626      -1.140034       0.002596      -0.007493       0.005489       0.009644       0.069358       0.032469      -0.028746      -0.007195       0.116293      -0.102163       0.049320       0.052843              8.005958       7.135845      -1.938279       0.206700       7.303227      -0.079712       9.578801          -0.000006
           49              O       0.945552       1.151381       6.771262      -0.510286      30.501762 0.42818186E+03  0.97064697E+04                                 7.662884                            6.296746       0.605007       2.267210                    0.998559      26.052907      66.113234       0.778104       0.347244      -1.150571       0.004199       0.004742      -0.031798       0.032423       0.022233      -0.019817      -0.018043      -0.014828      -0.227465      -0.080974       0.014765       0.066209              8.800616       9.862684       5.255613       0.412348      10.337814       0.552421       6.201351           0.000002
           50              O       1.855276       2.148214       4.992971      -0.534107      30.755043 0.53450934E+03  0.12813326E+05                                 7.730881                            7.159583       0.532323       2.228655                    0.997131      27.206285      71.099187       0.710474       0.359626      -1.140034      -0.007493      -0.002595       0.005489       0.009644      -0.069358      -0.028746      -0.032469       0.007195       0.116293      -0.102163       0.049320       0.052843              8.005958       7.303227       1.938279      -0.079712       7.135845      -0.206700       9.578801          -0.000005
           51              O       6.079348       5.873519       6.771262      -0.510286      30.501763 0.42818186E+03  0.97064699E+04                                 7.662884                            6.296746       0.605007       2.267210                    0.998559      26.052907      66.113234       0.778104       0.347244      -1.150571      -0.004199      -0.004742      -0.031798       0.032423       0.022233       0.019817       0.018043      -0.014828      -0.227465      -0.080974       0.014765       0.066210              8.800617       9.862684       5.255613      -0.412348      10.337814      -0.552421       6.201352           0.000002
           52              O       5.169624       4.876686       4.992971      -0.534107      30.755039 0.53450925E+03  0.12813323E+05                                 7.730881                            7.159582       0.532323       2.228654                    0.997131      27.206282      71.099178       0.710474       0.359626      -1.140034       0.007493       0.002595       0.005489       0.009644      -0.069358       0.028746       0.032469       0.007195       0.116293      -0.102163       0.049320       0.052843              8.005958       7.303227       1.938279       0.079712       7.135845       0.206700       9.578801          -0.000005
           53              O       5.873519       6.079348      13.164738      -0.510286      30.501738 0.42818147E+03  0.97064584E+04                                 7.662879                            6.296742       0.605009       2.267210                    0.998559      26.052900      66.113203       0.778104       0.347244      -1.150571      -0.004742      -0.004199       0.031798       0.032423       0.022233      -0.018043      -0.019817       0.014829      -0.227464      -0.080974       0.014764       0.066209              8.800610      10.337806       5.255608       0.552420       9.862676       0.412347       6.201348           0.000002
           54              O       4.876686       5.169624      14.943029      -0.534106      30.755035 0.53450915E+03  0.12813320E+05                                 7.730880                            7.159582       0.532322       2.228654                    0.997131      27.206279      71.099170       0.710474       0.359626      -1.140034       0.002595       0.007493      -0.005489       0.009644      -0.069358      -0.032469      -0.028746      -0.007195       0.116293      -0.102163       0.049320       0.052843              8.005957       7.135844       1.938278      -0.206700       7.303226      -0.079712       9.578800          -0.000006
           55              O       1.151381       0.945552      13.164738      -0.510286      30.501742 0.42818154E+03  0.97064605E+04                                 7.662880                            6.296743       0.605009       2.267210                    0.998559      26.052903      66.113211       0.778105       0.347244      -1.150571       0.004742       0.004199       0.031798       0.032423       0.022233       0.018043       0.019818       0.014828      -0.227465      -0.080974       0.014764       0.066210              8.800611      10.337807       5.255608      -0.552420       9.862677      -0.412347       6.201348           0.000002
           56              O       2.148214       1.855276      14.943029      -0.534107      30.755039 0.53450924E+03  0.12813323E+05                                 7.730881                            7.159582       0.532323       2.228655                    0.997131      27.206282      71.099178       0.710474       0.359626      -1.140034      -0.002595      -0.007493      -0.005489       0.009644      -0.069358       0.032469       0.028746      -0.007195       0.116293      -0.102163       0.049320       0.052843              8.005957       7.135845       1.938279       0.206700       7.303227       0.079712       9.578801          -0.000006
           57              O       2.566898       4.663831       3.196738      -0.510286      30.501755 0.42818173E+03  0.97064661E+04                                 7.662882                            6.296744       0.605008       2.267210                    0.998559      26.052906      66.113226       0.778104       0.347244      -1.150571      -0.004199       0.004742       0.031798       0.032423      -0.022233      -0.019817       0.018043      -0.014828      -0.227465      -0.080974       0.014765       0.066210              8.800614       9.862681      -5.255611       0.412348      10.337811      -0.552420       6.201350           0.000003
           58              O       1.657174       5.660664       4.975029      -0.534107      30.755040 0.53450926E+03  0.12813324E+05                                 7.730881                            7.159582       0.532323       2.228655                    0.997131      27.206282      71.099180       0.710474       0.359626      -1.140034       0.007493      -0.002596      -0.005489       0.009644       0.069358      -0.028746       0.032469       0.007195       0.116293      -0.102163       0.049320       0.052843              8.005958       7.303227      -1.938279      -0.079712       7.135845       0.206700       9.578801          -0.000006
           59              O       4.458002       2.361069       3.196738      -0.510286      30.501752 0.42818169E+03  0.97064647E+04                                 7.662882                            6.296744       0.605008       2.267210                    0.998559      26.052905      66.113222       0.778104       0.347244      -1.150571       0.004199      -0.004742       0.031798       0.032423      -0.022233       0.019817      -0.018043      -0.014828      -0.227465      -0.080974       0.014765       0.066210              8.800613       9.862680      -5.255610      -0.412348      10.337811       0.552420       6.201349           0.000003
           60              O       5.367726       1.364236       4.975029      -0.534107      30.755042 0.53450931E+03  0.12813325E+05                                 7.730881                            7.159583       0.532323       2.228654                    0.997131      27.206283      71.099183       0.710474       0.359626      -1.140034      -0.007493       0.002596      -0.005489       0.009644       0.069358       0.028746      -0.032469       0.007195       0.116293      -0.102163       0.049320       0.052843              8.005958       7.303228      -1.938279       0.079712       7.135846      -0.206700       9.578801          -0.000006

******************************************************
Auxiliary information for the entire system
The total spin magnetic moment of the unit cell is   -0.000115
The total net atomic charge of the unit cell is   -0.000001
Accuracy of reproducing the electrostatic potential in the unit cell:
  The inner radius (bohr) =    5.0000
  The outer radius (bohr) =   12.0000
  Valid grid points have density less than (e/(bohr^3)) =    0.0001
  The number of valid grid points were=        16874
  The rms potential error without charges in kcal/mol is=      3.92022
  The rms potential error with partial charges in kcal/mol is=      0.48344
  The RRMSE value at monopole order=      0.12332
  The rms potential error with partial charges and cloud penetration in kcal/mol is=      0.44229
  The RRMSE value at monopole order with cloud penetration is=      0.11282
  The rms potential error with partial charges and atomic dipoles in kcal/mol is=      0.71218
  The RRMSE value at dipole order=      0.18167
  The rms potential error with partial charges, atomic dipoles and cloud penetration in kcal/mol is=      0.66871
  The RRMSE value at dipole order with cloud penetration=      0.17058

******************************************************
The electron densities and ab initio electrostatic potential were computed in VASP using the PBE functional and
projector augmented wave method. See the main text of the journal article for a description of computational details.
The atomic charges, dipoles, and quadrupoles were computed with the DDEC6 method as described in
(a) T. A. Manz and N. Gabaldon Limas, RSC Adv. 6 (2016) 47771-47801 DOI: 10.1039/c6ra04656h
(b) N. Gabaldon Limas and T. A. Manz, RSC Adv. 8 (2018) 2678-2707 DOI: 10.1039/c7ra11829e.
For each atom in the material, the electron cloud parameters were fit to the spherically averaged atom-in-material
electron density using radial positions for which this density was between 10^-4 and 10^-2 electrons per cubic bohr.
The polarizabilities, dispersion coefficients, and quantum Drude oscillator (QDO) parameters were fit using the MCLF method.
The magnetic structure of the system was optimized in VASP from the default ferromagnetic initial guess using spin polarization.
The atomic spin moments (ASMs) were computed on this optimized magnetic structure using the DDEC6 partition as inputs
to the method of T. A. Manz and D. S. Sholl, J. Chem. Theory Comput. 7 (2011) 4146-4164 DOI: 10.1021/ct200539n.
The RMSE and RRMSE were computed using a uniform grid with Ewald summation.
