# Supplementary material for: A collection of forcefield precursors for metal–organic frameworks
Source: RSC Adv. 2019 Nov 13;9(63):36492–507. doi: 10.1039/c9ra07327b (PMC9075174; doi:10.1039/c9ra07327b)
Supplement: RA-009-C9RA07327B-s4288 [file RA-009-C9RA07327B-s4288.xyz]

   60
jmolscript: load "" {1 1 1} spacegroup "x,y,z" unitcell [{      7.064900     0.000000     0.000000 }, {      0.000000     7.064900     0.000000 }, {      0.000000     0.000000    19.775000 }]
Zn     0.000000     0.000000    14.268453     0.884509
Zn     3.532450     3.532450     4.380954     0.884509
Zn     3.532450     3.532450    15.394047     0.884509
Zn     0.000000     0.000000     5.506546     0.884509
H      5.650507     5.650507    18.766475     0.142434
H      1.414393     1.414393    18.766475     0.142433
H      4.946843     2.118057     8.878975     0.142433
H      2.118057     4.946843     8.878975     0.142433
H      4.946843     2.118057    10.896025     0.142431
H      2.118057     4.946843    10.896025     0.142431
H      5.650507     5.650507     1.008525     0.142431
H      1.414393     1.414393     1.008525     0.142431
C      0.000000     0.000000    19.031460     0.118345
C      3.532450     3.532450     9.143960     0.118345
C      3.532450     3.532450    10.631040     0.118343
C      0.000000     0.000000     0.743540     0.118342
C      6.228416     6.228416    18.321538    -0.177541
C      6.264447     6.264447    16.927400     0.148110
C      5.398290     5.398290    16.039503     0.563140
C      0.836484     0.836484    18.321538    -0.177540
C      0.800453     0.800453    16.927400     0.148110
C      1.666610     1.666610    16.039503     0.563140
C      4.368934     2.695966     8.434038    -0.177540
C      4.332903     2.731997     7.039900     0.148110
C      5.199060     1.865840     6.152003     0.563140
C      2.695966     4.368934     8.434038    -0.177540
C      2.731997     4.332903     7.039900     0.148110
C      1.865840     5.199060     6.152003     0.563140
C      4.368934     2.695966    11.340963    -0.177540
C      4.332903     2.731997    12.735100     0.148110
C      5.199060     1.865840    13.622997     0.563140
C      2.695966     4.368934    11.340963    -0.177539
C      2.731997     4.332903    12.735100     0.148110
C      1.865840     5.199060    13.622997     0.563140
C      6.228416     6.228416     1.453462    -0.177540
C      6.264447     6.264447     2.847600     0.148110
C      5.398290     5.398290     3.735498     0.563140
C      0.836484     0.836484     1.453462    -0.177539
C      0.800453     0.800453     2.847600     0.148109
C      1.666610     1.666610     3.735498     0.563140
N      0.000000     0.000000    16.286690    -0.264422
N      3.532450     3.532450     6.399190    -0.264422
N      3.532450     3.532450    13.375810    -0.264422
N      0.000000     0.000000     3.488310    -0.264422
O      4.611967     4.611967    16.599135    -0.508159
O      5.545240     5.545240    14.817407    -0.537198
O      2.452933     2.452933    16.599135    -0.508159
O      1.519660     1.519660    14.817407    -0.537198
O      5.985383     1.079517     6.711635    -0.508159
O      5.052110     2.012790     4.929908    -0.537198
O      1.079517     5.985383     6.711635    -0.508159
O      2.012790     5.052110     4.929908    -0.537198
O      5.985383     1.079517    13.063365    -0.508159
O      5.052110     2.012790    14.845093    -0.537198
O      1.079517     5.985383    13.063365    -0.508159
O      2.012790     5.052110    14.845093    -0.537198
O      4.611967     4.611967     3.175865    -0.508159
O      5.545240     5.545240     4.957593    -0.537198
O      2.452933     2.452933     3.175865    -0.508159
O      1.519660     1.519660     4.957593    -0.537198

The following XYZ coordinates are in angstroms. Other properties are in atomic units.
The sperically averaged electron density of each atom fit to a function of the form exp(a - br)
eigen_1, eigen_2 and eigen_3 are the three eigenvalues of traceless quadrupole moment tensor
  atom number  atomic symbol              X              Y              Z     net charge C6 coefficient C8 coefficient C10 coefficient fluctuating dipole atomic polarizability isotropic forcefield polarizability              a              b squared Pearson coefficient          <r^3>          <r^4>         wp_QDO          m_QDO          q_QDO       dipole_x       dipole_y       dipole_z         dipole            Qxy            Qxz            Qyz     Q(x^2-y^2)  Q(3z^2 - R^2)        eigen_1        eigen_2        eigen_3 static polarizability      alpha(xx)      alpha(xy)      alpha(xz)      alpha(yy)      alpha(yz)      alpha(zz) atomic spin moment
            1             Zn       0.000000       0.000000      14.268453       0.884509      88.646229 0.18681723E+04  0.59346668E+05                                16.375809                           14.222050       0.215265       1.941468                    0.996257      45.669296     124.038481       0.474884       0.406012      -1.141139       0.000000       0.000000      -0.098713       0.098713       0.029473      -0.000000      -0.000000       0.000000      -0.117299      -0.039100      -0.009923       0.049023             18.791079      20.419257      -5.537272       0.000000      20.419257      -0.000000      15.534723           0.000005
            2             Zn       3.532450       3.532450       4.380954       0.884509      88.646193 0.18681723E+04  0.59346669E+05                                16.375805                           14.222050       0.215265       1.941468                    0.996257      45.669295     124.038480       0.474884       0.406012      -1.141139       0.000000       0.000000      -0.098713       0.098713      -0.029473      -0.000000      -0.000000       0.000000      -0.117299      -0.039100      -0.009923       0.049023             18.791069      20.419239       5.537256      -0.000001      20.419239      -0.000001      15.534729           0.000004
            3             Zn       3.532450       3.532450      15.394047       0.884509      88.646228 0.18681720E+04  0.59346659E+05                                16.375809                           14.222049       0.215264       1.941468                    0.996257      45.669293     124.038473       0.474884       0.406012      -1.141139       0.000000       0.000000       0.098713       0.098713      -0.029473      -0.000000      -0.000000      -0.000000      -0.117299      -0.039100      -0.009923       0.049023             18.791080      20.419258       5.537273       0.000000      20.419258       0.000001      15.534725           0.000004
            4             Zn       0.000000       0.000000       5.506546       0.884509      88.646200 0.18681721E+04  0.59346661E+05                                16.375806                           14.222049       0.215264       1.941468                    0.996257      45.669293     124.038474       0.474884       0.406012      -1.141139       0.000000       0.000000       0.098713       0.098713       0.029473      -0.000000       0.000000       0.000000      -0.117299      -0.039100      -0.009923       0.049023             18.791072      20.419244      -5.537255       0.000000      20.419244       0.000000      15.534729           0.000005
            5              H       5.650507       5.650507      18.766475       0.142434       1.006558 0.72050883E+01  0.68262178E+02                                 1.599000                            1.523983      -1.083595       2.383972                    0.997840       3.210522       8.562334       0.534826       1.208794      -0.725904      -0.022211      -0.022211       0.018089       0.036247       0.007184      -0.007872      -0.007872       0.000000      -0.000261      -0.008147      -0.007141       0.015288              1.617770       1.545702       0.307489      -0.163458       1.545702      -0.163458       1.761907           0.000002
            6              H       1.414393       1.414393      18.766475       0.142433       1.006559 0.72050932E+01  0.68262231E+02                                 1.599000                            1.523984      -1.083595       2.383972                    0.997840       3.210523       8.562335       0.534827       1.208794      -0.725904       0.022211       0.022211       0.018089       0.036247       0.007184       0.007872       0.007872       0.000000      -0.000261      -0.008147      -0.007141       0.015288              1.617771       1.545702       0.307489       0.163458       1.545702       0.163458       1.761907           0.000002
            7              H       4.946843       2.118057       8.878975       0.142433       1.006559 0.72050920E+01  0.68262216E+02                                 1.599000                            1.523983      -1.083595       2.383972                    0.997840       3.210523       8.562334       0.534827       1.208794      -0.725904       0.022211      -0.022211       0.018089       0.036247      -0.007184       0.007872      -0.007872      -0.000000      -0.000261      -0.008147      -0.007141       0.015288              1.617770       1.545702      -0.307489       0.163458       1.545702      -0.163458       1.761907           0.000002
            8              H       2.118057       4.946843       8.878975       0.142433       1.006559 0.72050932E+01  0.68262231E+02                                 1.599000                            1.523984      -1.083595       2.383972                    0.997840       3.210523       8.562335       0.534827       1.208794      -0.725904      -0.022211       0.022211       0.018089       0.036247      -0.007184      -0.007872       0.007872       0.000000      -0.000261      -0.008147      -0.007141       0.015288              1.617771       1.545702      -0.307489      -0.163458       1.545702       0.163458       1.761907           0.000002
            9              H       4.946843       2.118057      10.896025       0.142431       1.006562 0.72051221E+01  0.68262576E+02                                 1.599004                            1.523987      -1.083599       2.383970                    0.997840       3.210528       8.562354       0.534826       1.208795      -0.725904       0.022211      -0.022211      -0.018089       0.036247      -0.007184      -0.007872       0.007872      -0.000000      -0.000261      -0.008147      -0.007141       0.015288              1.617775       1.545706      -0.307490      -0.163459       1.545706       0.163459       1.761913           0.000002
           10              H       2.118057       4.946843      10.896025       0.142431       1.006562 0.72051210E+01  0.68262560E+02                                 1.599004                            1.523987      -1.083598       2.383970                    0.997840       3.210528       8.562352       0.534826       1.208794      -0.725904      -0.022211       0.022211      -0.018089       0.036247      -0.007184       0.007872      -0.007872       0.000000      -0.000261      -0.008147      -0.007141       0.015288              1.617774       1.545705      -0.307490       0.163459       1.545705      -0.163459       1.761912           0.000002
           11              H       5.650507       5.650507       1.008525       0.142431       1.006562 0.72051191E+01  0.68262544E+02                                 1.599004                            1.523987      -1.083599       2.383970                    0.997840       3.210528       8.562355       0.534825       1.208795      -0.725904      -0.022211      -0.022211      -0.018089       0.036247       0.007184       0.007872       0.007872      -0.000000      -0.000261      -0.008147      -0.007141       0.015288              1.617775       1.545706       0.307490       0.163459       1.545706       0.163459       1.761912           0.000002
           12              H       1.414393       1.414393       1.008525       0.142431       1.006562 0.72051192E+01  0.68262541E+02                                 1.599004                            1.523987      -1.083598       2.383970                    0.997840       3.210528       8.562353       0.534826       1.208794      -0.725904       0.022211       0.022211      -0.018089       0.036247       0.007184      -0.007872      -0.007872       0.000000      -0.000261      -0.008147      -0.007141       0.015288              1.617774       1.545706       0.307490      -0.163459       1.545706      -0.163459       1.761911           0.000002
           13              C       0.000000       0.000000      19.031460       0.118345      36.240183 0.37138762E+03  0.83175231E+04                                 9.519035                            6.385218       0.038012       2.034320                    0.999117      25.188033      68.589589       0.664331       0.411676      -1.077084      -0.000000      -0.000000      -0.006450       0.006450      -0.003543      -0.000000       0.000000      -0.000000      -0.010733      -0.003578      -0.001754       0.005331             12.634779       7.452745       2.705771      -0.000000       7.452745      -0.000000      22.998847          -0.000012
           14              C       3.532450       3.532450       9.143960       0.118345      36.240184 0.37138758E+03  0.83175221E+04                                 9.519035                            6.385217       0.038012       2.034320                    0.999117      25.188032      68.589584       0.664331       0.411676      -1.077084       0.000000      -0.000000      -0.006450       0.006450       0.003543       0.000000       0.000000       0.000000      -0.010733      -0.003578      -0.001754       0.005331             12.634779       7.452745      -2.705770       0.000000       7.452745      -0.000000      22.998848          -0.000012
           15              C       3.532450       3.532450      10.631040       0.118343      36.240238 0.37138821E+03  0.83175393E+04                                 9.519045                            6.385223       0.038013       2.034320                    0.999117      25.188045      68.589625       0.664330       0.411676      -1.077084       0.000000       0.000000       0.006450       0.006450       0.003543      -0.000000      -0.000000       0.000000      -0.010733      -0.003578      -0.001754       0.005332             12.634795       7.452749      -2.705770       0.000000       7.452749      -0.000000      22.998887          -0.000011
           16              C       0.000000       0.000000       0.743540       0.118342      36.240216 0.37138800E+03  0.83175336E+04                                 9.519041                            6.385221       0.038012       2.034320                    0.999117      25.188046      68.589632       0.664330       0.411676      -1.077084      -0.000000       0.000000       0.006450       0.006450      -0.003543      -0.000000       0.000000       0.000000      -0.010733      -0.003578      -0.001754       0.005331             12.634788       7.452750       2.705773       0.000000       7.452750       0.000000      22.998863          -0.000012
           17              C       6.228416       6.228416      18.321538      -0.177541      34.615825 0.43036780E+03  0.10077187E+05                                 9.230399                            6.929202       0.127398       2.019492                    0.999568      29.143060      83.203680       0.625243       0.418367      -1.064558       0.002812       0.002812      -0.005644       0.006904      -0.036699      -0.023647      -0.023647      -0.000000      -0.097905      -0.060506       0.007490       0.053017             10.912492       7.584171       2.887230       1.694904       7.584171       1.694904      17.569134          -0.000010
           18              C       6.264447       6.264447      16.927400       0.148110      33.563329 0.36643817E+03  0.82350635E+04                                 9.210202                            6.496382      -0.043045       2.020079                    0.999283      25.254233      70.437622       0.631054       0.431891      -1.057034       0.050971       0.050971       0.012914       0.073231      -0.051662      -0.012702      -0.012702       0.000000      -0.138950      -0.057460      -0.017360       0.074820             11.471983       9.917039       5.202289       1.971422       9.917039       1.971422      14.581871          -0.000002
           19              C       5.398290       5.398290      16.039503       0.563140      22.447305 0.25186488E+03  0.52100749E+04                                 7.322494                            5.602606       0.039681       2.073389                    0.999497      22.220224      61.607912       0.633557       0.467352      -1.025186      -0.043989      -0.043989      -0.038683       0.073256      -0.096497      -0.003828      -0.003828       0.000000      -0.181373      -0.069507      -0.057219       0.126726              8.613894       8.783997       4.710146       1.223969       8.783997       1.223969       8.273687           0.000003
           20              C       0.836484       0.836484      18.321538      -0.177540      34.615806 0.43036753E+03  0.10077179E+05                                 9.230394                            6.929199       0.127399       2.019492                    0.999568      29.143052      83.203643       0.625243       0.418367      -1.064558      -0.002812      -0.002812      -0.005644       0.006904      -0.036699       0.023647       0.023647      -0.000000      -0.097905      -0.060506       0.007490       0.053017             10.912486       7.584167       2.887229      -1.694902       7.584167      -1.694902      17.569122          -0.000010
           21              C       0.800453       0.800453      16.927400       0.148110      33.563332 0.36643824E+03  0.82350651E+04                                 9.210201                            6.496382      -0.043045       2.020079                    0.999283      25.254235      70.437624       0.631054       0.431890      -1.057034      -0.050971      -0.050971       0.012914       0.073231      -0.051662       0.012702       0.012702      -0.000000      -0.138950      -0.057460      -0.017360       0.074820             11.471983       9.917039       5.202289      -1.971421       9.917039      -1.971421      14.581870          -0.000002
           22              C       1.666610       1.666610      16.039503       0.563140      22.447300 0.25186481E+03  0.52100733E+04                                 7.322493                            5.602606       0.039681       2.073390                    0.999497      22.220220      61.607899       0.633557       0.467352      -1.025186       0.043989       0.043989      -0.038683       0.073256      -0.096497       0.003828       0.003828      -0.000000      -0.181373      -0.069508      -0.057219       0.126726              8.613893       8.783996       4.710145      -1.223968       8.783996      -1.223968       8.273686           0.000003
           23              C       4.368934       2.695966       8.434038      -0.177540      34.615822 0.43036774E+03  0.10077185E+05                                 9.230398                            6.929201       0.127399       2.019492                    0.999568      29.143059      83.203671       0.625243       0.418367      -1.064558      -0.002812       0.002812      -0.005644       0.006904       0.036699       0.023647      -0.023647       0.000000      -0.097905      -0.060506       0.007490       0.053017             10.912490       7.584169      -2.887229      -1.694903       7.584169       1.694903      17.569131          -0.000010
           24              C       4.332903       2.731997       7.039900       0.148110      33.563326 0.36643817E+03  0.82350631E+04                                 9.210201                            6.496382      -0.043045       2.020079                    0.999283      25.254232      70.437617       0.631054       0.431891      -1.057034      -0.050971       0.050971       0.012914       0.073231       0.051662       0.012702      -0.012702       0.000000      -0.138950      -0.057460      -0.017360       0.074820             11.471982       9.917037      -5.202288      -1.971421       9.917037       1.971421      14.581871          -0.000002
           25              C       5.199060       1.865840       6.152003       0.563140      22.447286 0.25186463E+03  0.52100686E+04                                 7.322489                            5.602604       0.039681       2.073390                    0.999497      22.220222      61.607904       0.633557       0.467352      -1.025186       0.043989      -0.043989      -0.038683       0.073256       0.096497       0.003828      -0.003828       0.000000      -0.181373      -0.069508      -0.057219       0.126726              8.613888       8.783990      -4.710141      -1.223966       8.783990       1.223966       8.273683           0.000003
           26              C       2.695966       4.368934       8.434038      -0.177540      34.615810 0.43036757E+03  0.10077180E+05                                 9.230395                            6.929199       0.127399       2.019492                    0.999568      29.143054      83.203647       0.625243       0.418367      -1.064558       0.002812      -0.002812      -0.005644       0.006904       0.036699      -0.023647       0.023647       0.000000      -0.097905      -0.060506       0.007490       0.053017             10.912486       7.584167      -2.887229       1.694902       7.584167      -1.694902      17.569123          -0.000010
           27              C       2.731997       4.332903       7.039900       0.148110      33.563326 0.36643817E+03  0.82350634E+04                                 9.210202                            6.496382      -0.043045       2.020079                    0.999283      25.254232      70.437619       0.631053       0.431891      -1.057034       0.050971      -0.050971       0.012914       0.073231       0.051662      -0.012702       0.012702       0.000000      -0.138950      -0.057460      -0.017360       0.074820             11.471982       9.917037      -5.202288       1.971421       9.917037      -1.971421      14.581872          -0.000002
           28              C       1.865840       5.199060       6.152003       0.563140      22.447285 0.25186463E+03  0.52100685E+04                                 7.322489                            5.602604       0.039681       2.073389                    0.999497      22.220222      61.607905       0.633557       0.467352      -1.025186      -0.043989       0.043989      -0.038683       0.073256       0.096497      -0.003828       0.003828      -0.000000      -0.181373      -0.069507      -0.057219       0.126726              8.613888       8.783990      -4.710141       1.223966       8.783990      -1.223966       8.273683           0.000003
           29              C       4.368934       2.695966      11.340963      -0.177540      34.615792 0.43036719E+03  0.10077169E+05                                 9.230391                            6.929195       0.127399       2.019492                    0.999568      29.143044      83.203614       0.625243       0.418367      -1.064558      -0.002812       0.002812       0.005644       0.006904       0.036699      -0.023647       0.023647      -0.000000      -0.097905      -0.060506       0.007490       0.053016             10.912482       7.584162      -2.887226       1.694897       7.584162      -1.694897      17.569122          -0.000010
           30              C       4.332903       2.731997      12.735100       0.148110      33.563323 0.36643799E+03  0.82350585E+04                                 9.210200                            6.496380      -0.043045       2.020079                    0.999283      25.254234      70.437625       0.631054       0.431890      -1.057034      -0.050971       0.050971      -0.012914       0.073231       0.051662      -0.012702       0.012702      -0.000000      -0.138950      -0.057460      -0.017360       0.074820             11.471982       9.917036      -5.202287       1.971420       9.917036      -1.971420      14.581873          -0.000002
           31              C       5.199060       1.865840      13.622997       0.563140      22.447303 0.25186486E+03  0.52100745E+04                                 7.322494                            5.602607       0.039681       2.073389                    0.999497      22.220222      61.607907       0.633557       0.467352      -1.025186       0.043989      -0.043989       0.038683       0.073256       0.096497      -0.003828       0.003828       0.000000      -0.181373      -0.069508      -0.057219       0.126726              8.613894       8.783997      -4.710145       1.223969       8.783997      -1.223969       8.273688           0.000003
           32              C       2.695966       4.368934      11.340963      -0.177539      34.615780 0.43036702E+03  0.10077164E+05                                 9.230388                            6.929194       0.127400       2.019492                    0.999568      29.143038      83.203588       0.625243       0.418367      -1.064558       0.002812      -0.002812       0.005644       0.006904       0.036699       0.023647      -0.023647       0.000000      -0.097905      -0.060506       0.007490       0.053016             10.912479       7.584160      -2.887225      -1.694896       7.584160       1.694896      17.569115          -0.000010
           33              C       2.731997       4.332903      12.735100       0.148110      33.563325 0.36643802E+03  0.82350591E+04                                 9.210200                            6.496380      -0.043045       2.020079                    0.999283      25.254235      70.437624       0.631054       0.431890      -1.057034       0.050971      -0.050971      -0.012914       0.073231       0.051662       0.012702      -0.012702       0.000000      -0.138950      -0.057460      -0.017360       0.074820             11.471981       9.917035      -5.202287      -1.971420       9.917035       1.971420      14.581872          -0.000002
           34              C       1.865840       5.199060      13.622997       0.563140      22.447306 0.25186490E+03  0.52100754E+04                                 7.322494                            5.602606       0.039681       2.073389                    0.999497      22.220224      61.607909       0.633557       0.467352      -1.025186      -0.043989       0.043989       0.038683       0.073256       0.096497       0.003828      -0.003828       0.000000      -0.181373      -0.069507      -0.057219       0.126726              8.613894       8.783997      -4.710145      -1.223969       8.783996       1.223969       8.273688           0.000003
           35              C       6.228416       6.228416       1.453462      -0.177540      34.615780 0.43036710E+03  0.10077167E+05                                 9.230390                            6.929195       0.127399       2.019492                    0.999568      29.143042      83.203610       0.625243       0.418367      -1.064558       0.002812       0.002812       0.005644       0.006904      -0.036699       0.023647       0.023647      -0.000000      -0.097905      -0.060506       0.007490       0.053017             10.912480       7.584164       2.887228      -1.694897       7.584164      -1.694897      17.569111          -0.000010
           36              C       6.264447       6.264447       2.847600       0.148110      33.563330 0.36643836E+03  0.82350686E+04                                 9.210202                            6.496384      -0.043045       2.020079                    0.999283      25.254236      70.437630       0.631053       0.431890      -1.057034       0.050971       0.050971      -0.012914       0.073231      -0.051662       0.012702       0.012702      -0.000000      -0.138950      -0.057460      -0.017360       0.074820             11.471981       9.917033       5.202283      -1.971418       9.917033      -1.971418      14.581878          -0.000002
           37              C       5.398290       5.398290       3.735498       0.563140      22.447289 0.25186483E+03  0.52100738E+04                                 7.322490                            5.602606       0.039680       2.073389                    0.999497      22.220225      61.607915       0.633557       0.467352      -1.025186      -0.043989      -0.043989       0.038683       0.073256      -0.096497       0.003828       0.003828      -0.000000      -0.181373      -0.069508      -0.057219       0.126726              8.613886       8.783986       4.710136      -1.223963       8.783986      -1.223963       8.273687           0.000003
           38              C       0.836484       0.836484       1.453462      -0.177539      34.615767 0.43036694E+03  0.10077162E+05                                 9.230386                            6.929193       0.127400       2.019492                    0.999568      29.143037      83.203584       0.625243       0.418367      -1.064558      -0.002812      -0.002812       0.005644       0.006904      -0.036699      -0.023647      -0.023647       0.000000      -0.097905      -0.060506       0.007490       0.053016             10.912475       7.584161       2.887227       1.694897       7.584161       1.694897      17.569103          -0.000010
           39              C       0.800453       0.800453       2.847600       0.148109      33.563332 0.36643839E+03  0.82350694E+04                                 9.210202                            6.496384      -0.043045       2.020079                    0.999283      25.254237      70.437632       0.631053       0.431891      -1.057034      -0.050971      -0.050971      -0.012914       0.073231      -0.051662      -0.012702      -0.012702       0.000000      -0.138950      -0.057460      -0.017360       0.074820             11.471981       9.917033       5.202283       1.971419       9.917033       1.971419      14.581878          -0.000002
           40              C       1.666610       1.666610       3.735498       0.563140      22.447284 0.25186477E+03  0.52100722E+04                                 7.322489                            5.602605       0.039681       2.073390                    0.999497      22.220221      61.607900       0.633557       0.467352      -1.025186       0.043989       0.043989       0.038683       0.073256      -0.096497      -0.003828      -0.003828      -0.000000      -0.181373      -0.069508      -0.057219       0.126726              8.613885       8.783984       4.710135       1.223963       8.783984       1.223963       8.273686           0.000003
           41              N       0.000000       0.000000      16.286690      -0.264422      39.048254 0.51055371E+03  0.12322070E+05                                 9.575088                            7.303002      -0.130378       1.964412                    0.999086      28.601068      79.597002       0.647845       0.391735      -1.095767       0.000000      -0.000000       0.134507       0.134507      -0.027348      -0.000000       0.000000       0.000000      -0.256931      -0.085644       0.015474       0.070169             11.252055      11.519808       6.289271      -0.000000      11.519808      -0.000000      10.716549          -0.000002
           42              N       3.532450       3.532450       6.399190      -0.264422      39.048246 0.51055360E+03  0.12322067E+05                                 9.575086                            7.303001      -0.130378       1.964412                    0.999086      28.601067      79.596998       0.647845       0.391735      -1.095767      -0.000000      -0.000000       0.134507       0.134507       0.027348       0.000000       0.000000       0.000000      -0.256930      -0.085643       0.015474       0.070169             11.252052      11.519804      -6.289268       0.000000      11.519804      -0.000000      10.716548          -0.000001
           43              N       3.532450       3.532450      13.375810      -0.264422      39.048262 0.51055374E+03  0.12322071E+05                                 9.575089                            7.303002      -0.130378       1.964412                    0.999086      28.601068      79.597000       0.647845       0.391735      -1.095767       0.000000       0.000000      -0.134507       0.134507       0.027348       0.000000       0.000000      -0.000000      -0.256931      -0.085644       0.015474       0.070169             11.252057      11.519809      -6.289272      -0.000000      11.519809       0.000000      10.716553          -0.000002
           44              N       0.000000       0.000000       3.488310      -0.264422      39.048242 0.51055366E+03  0.12322069E+05                                 9.575086                            7.303002      -0.130378       1.964412                    0.999086      28.601070      79.597012       0.647845       0.391735      -1.095767       0.000000      -0.000000      -0.134507       0.134507      -0.027348       0.000000      -0.000000       0.000000      -0.256931      -0.085644       0.015474       0.070169             11.252050      11.519800       6.289265       0.000000      11.519800       0.000000      10.716551          -0.000002
           45              O       4.611967       4.611967      16.599135      -0.508159      30.201174 0.41775146E+03  0.94121845E+04                                 7.602759                            6.210373       0.592115       2.264236                    0.998480      25.917059      65.575727       0.785208       0.346217      -1.151379       0.006272       0.006272      -0.037231       0.038273       0.020488      -0.017322      -0.017322       0.000000      -0.220906      -0.078068       0.016330       0.061738              8.769960      10.082778       5.312205       0.459634      10.082778       0.459634       6.144323           0.000002
           46              O       5.545240       5.545240      14.817407      -0.537198      30.645841 0.53141802E+03  0.12717395E+05                                 7.703842                            7.132229       0.552445       2.235044                    0.997275      27.168587      70.878525       0.713015       0.358960      -1.140865      -0.006646      -0.006646       0.008104       0.012410      -0.069227      -0.031746      -0.031746       0.000000       0.112070      -0.102334       0.050549       0.051786              7.980498       7.181036       1.959424      -0.077564       7.181036      -0.077564       9.579423          -0.000006
           47              O       2.452933       2.452933      16.599135      -0.508159      30.201163 0.41775130E+03  0.94121797E+04                                 7.602757                            6.210372       0.592115       2.264236                    0.998480      25.917055      65.575711       0.785209       0.346217      -1.151379      -0.006272      -0.006272      -0.037231       0.038273       0.020488       0.017322       0.017322      -0.000000      -0.220906      -0.078068       0.016330       0.061738              8.769957      10.082775       5.312203      -0.459633      10.082775      -0.459633       6.144321           0.000002
           48              O       1.519660       1.519660      14.817407      -0.537198      30.645838 0.53141795E+03  0.12717393E+05                                 7.703841                            7.132228       0.552445       2.235044                    0.997275      27.168586      70.878519       0.713015       0.358960      -1.140865       0.006646       0.006646       0.008104       0.012410      -0.069227       0.031746       0.031746       0.000000       0.112070      -0.102334       0.050549       0.051786              7.980498       7.181035       1.959424       0.077564       7.181035       0.077564       9.579422          -0.000006
           49              O       5.985383       1.079517       6.711635      -0.508159      30.201165 0.41775138E+03  0.94121820E+04                                 7.602758                            6.210372       0.592115       2.264236                    0.998480      25.917056      65.575715       0.785208       0.346217      -1.151379      -0.006272       0.006272      -0.037231       0.038273      -0.020488       0.017322      -0.017322      -0.000000      -0.220906      -0.078068       0.016330       0.061738              8.769957      10.082774      -5.312202      -0.459632      10.082774       0.459632       6.144322           0.000003
           50              O       5.052110       2.012790       4.929908      -0.537198      30.645818 0.53141739E+03  0.12717376E+05                                 7.703837                            7.132224       0.552444       2.235044                    0.997275      27.168583      70.878509       0.713015       0.358960      -1.140865       0.006646      -0.006646       0.008103       0.012410       0.069227       0.031746      -0.031746       0.000000       0.112071      -0.102334       0.050549       0.051786              7.980494       7.181031      -1.959424       0.077564       7.181032      -0.077564       9.579419          -0.000006
           51              O       1.079517       5.985383       6.711635      -0.508159      30.201166 0.41775140E+03  0.94121827E+04                                 7.602757                            6.210372       0.592115       2.264236                    0.998480      25.917058      65.575719       0.785209       0.346217      -1.151379       0.006272      -0.006272      -0.037231       0.038273      -0.020488      -0.017322       0.017322      -0.000000      -0.220906      -0.078068       0.016330       0.061738              8.769957      10.082774      -5.312202       0.459632      10.082774      -0.459632       6.144322           0.000003
           52              O       2.012790       5.052110       4.929908      -0.537198      30.645823 0.53141750E+03  0.12717380E+05                                 7.703839                            7.132225       0.552444       2.235044                    0.997275      27.168585      70.878518       0.713015       0.358960      -1.140865      -0.006646       0.006646       0.008103       0.012410       0.069227      -0.031746       0.031746      -0.000000       0.112071      -0.102334       0.050549       0.051786              7.980495       7.181033      -1.959424      -0.077564       7.181032       0.077564       9.579420          -0.000006
           53              O       5.985383       1.079517      13.063365      -0.508159      30.201158 0.41775124E+03  0.94121782E+04                                 7.602756                            6.210371       0.592116       2.264236                    0.998480      25.917054      65.575707       0.785209       0.346217      -1.151379      -0.006272       0.006272       0.037231       0.038273      -0.020488      -0.017322       0.017322       0.000000      -0.220906      -0.078068       0.016330       0.061738              8.769956      10.082774      -5.312202       0.459634      10.082774      -0.459634       6.144320           0.000002
           54              O       5.052110       2.012790      14.845093      -0.537198      30.645836 0.53141790E+03  0.12717391E+05                                 7.703841                            7.132228       0.552444       2.235044                    0.997275      27.168583      70.878513       0.713015       0.358960      -1.140865       0.006646      -0.006646      -0.008103       0.012410       0.069227      -0.031746       0.031746      -0.000000       0.112070      -0.102334       0.050549       0.051786              7.980498       7.181035      -1.959424      -0.077564       7.181035       0.077564       9.579423          -0.000006
           55              O       1.079517       5.985383      13.063365      -0.508159      30.201156 0.41775122E+03  0.94121775E+04                                 7.602755                            6.210371       0.592116       2.264236                    0.998480      25.917055      65.575707       0.785209       0.346217      -1.151379       0.006272      -0.006272       0.037231       0.038273      -0.020488       0.017322      -0.017322      -0.000000      -0.220906      -0.078068       0.016330       0.061738              8.769955      10.082773      -5.312202      -0.459633      10.082773       0.459633       6.144319           0.000002
           56              O       2.012790       5.052110      14.845093      -0.537198      30.645839 0.53141797E+03  0.12717393E+05                                 7.703841                            7.132228       0.552444       2.235043                    0.997275      27.168586      70.878520       0.713015       0.358960      -1.140865      -0.006646       0.006646      -0.008103       0.012410       0.069227       0.031746      -0.031746       0.000000       0.112071      -0.102334       0.050549       0.051786              7.980498       7.181036      -1.959424       0.077564       7.181035      -0.077564       9.579423          -0.000006
           57              O       4.611967       4.611967       3.175865      -0.508159      30.201160 0.41775150E+03  0.94121853E+04                                 7.602757                            6.210373       0.592116       2.264236                    0.998480      25.917055      65.575712       0.785208       0.346217      -1.151379       0.006272       0.006272       0.037231       0.038273       0.020488       0.017322       0.017322       0.000000      -0.220906      -0.078068       0.016330       0.061738              8.769954      10.082769       5.312197      -0.459631      10.082769      -0.459631       6.144324           0.000003
           58              O       5.545240       5.545240       4.957593      -0.537198      30.645828 0.53141757E+03  0.12717382E+05                                 7.703839                            7.132225       0.552445       2.235044                    0.997275      27.168588      70.878526       0.713015       0.358960      -1.140865      -0.006646      -0.006646      -0.008104       0.012410      -0.069227       0.031746       0.031746       0.000000       0.112071      -0.102334       0.050549       0.051786              7.980495       7.181033       1.959424       0.077564       7.181033       0.077564       9.579420          -0.000006
           59              O       2.452933       2.452933       3.175865      -0.508159      30.201149 0.41775134E+03  0.94121806E+04                                 7.602754                            6.210372       0.592117       2.264236                    0.998480      25.917053      65.575699       0.785209       0.346217      -1.151379      -0.006272      -0.006272       0.037231       0.038273       0.020488      -0.017322      -0.017322      -0.000000      -0.220905      -0.078068       0.016330       0.061738              8.769951      10.082765       5.312195       0.459630      10.082765       0.459630       6.144322           0.000003
           60              O       1.519660       1.519660       4.957593      -0.537198      30.645821 0.53141744E+03  0.12717378E+05                                 7.703838                            7.132225       0.552445       2.235044                    0.997275      27.168584      70.878514       0.713015       0.358960      -1.140865       0.006646       0.006646      -0.008103       0.012410      -0.069227      -0.031746      -0.031746       0.000000       0.112071      -0.102335       0.050549       0.051786              7.980495       7.181032       1.959423      -0.077564       7.181032      -0.077564       9.579419          -0.000006

******************************************************
Auxiliary information for the entire system
The total spin magnetic moment of the unit cell is   -0.000121
The total net atomic charge of the unit cell is   0.000004
Accuracy of reproducing the electrostatic potential in the unit cell:
  The inner radius (bohr) =    5.0000
  The outer radius (bohr) =   12.0000
  Valid grid points have density less than (e/(bohr^3)) =    0.0001
  The number of valid grid points were=        15958
  The rms potential error without charges in kcal/mol is=      3.92619
  The rms potential error with partial charges in kcal/mol is=      0.50372
  The RRMSE value at monopole order=      0.12830
  The rms potential error with partial charges and cloud penetration in kcal/mol is=      0.46611
  The RRMSE value at monopole order with cloud penetration is=      0.11872
  The rms potential error with partial charges and atomic dipoles in kcal/mol is=      0.53410
  The RRMSE value at dipole order=      0.13604
  The rms potential error with partial charges, atomic dipoles and cloud penetration in kcal/mol is=      0.49311
  The RRMSE value at dipole order with cloud penetration=      0.12560

******************************************************
The electron densities and ab initio electrostatic potential were computed in VASP using the PBE functional and
projector augmented wave method. See the main text of the journal article for a description of computational details.
The atomic charges, dipoles, and quadrupoles were computed with the DDEC6 method as described in
(a) T. A. Manz and N. Gabaldon Limas, RSC Adv. 6 (2016) 47771-47801 DOI: 10.1039/c6ra04656h
(b) N. Gabaldon Limas and T. A. Manz, RSC Adv. 8 (2018) 2678-2707 DOI: 10.1039/c7ra11829e.
For each atom in the material, the electron cloud parameters were fit to the spherically averaged atom-in-material
electron density using radial positions for which this density was between 10^-4 and 10^-2 electrons per cubic bohr.
The polarizabilities, dispersion coefficients, and quantum Drude oscillator (QDO) parameters were fit using the MCLF method.
The magnetic structure of the system was optimized in VASP from the default ferromagnetic initial guess using spin polarization.
The atomic spin moments (ASMs) were computed on this optimized magnetic structure using the DDEC6 partition as inputs
to the method of T. A. Manz and D. S. Sholl, J. Chem. Theory Comput. 7 (2011) 4146-4164 DOI: 10.1021/ct200539n.
The RMSE and RRMSE were computed using a uniform grid with Ewald summation.
