# Supplementary material for: A collection of forcefield precursors for metal–organic frameworks
Source: RSC Adv. 2019 Nov 13;9(63):36492–507. doi: 10.1039/c9ra07327b (PMC9075174; doi:10.1039/c9ra07327b)
Supplement: RA-009-C9RA07327B-s4289 [file RA-009-C9RA07327B-s4289.xyz]

   58
jmolscript: load "" {1 1 1} spacegroup "x,y,z" unitcell [{      7.639600     0.000000     0.000000 }, {      0.000000    10.172500     0.000000 }, {     -1.456031    -5.086256    10.900771 }]
Cd    -0.728016    -2.543128     5.450385     0.727226
Cd     3.091785     2.543122     5.450385     0.729121
H      6.517571     4.957055     7.170527     0.097066
H      5.658508     4.119857     9.106504     0.132501
H      4.073739    -2.438354     9.869558     0.135113
H      4.980535    -1.705933     7.896519     0.099310
H      3.485798    -0.129193     3.730244     0.096540
H      4.344861     9.206112     1.794267     0.132344
H      5.929630     2.647901     1.031213     0.137975
H      5.022834     3.380320     3.004252     0.099212
H     -0.334002     0.129189     3.730244     0.097066
H      0.525061     0.966387     1.794267     0.132501
H      2.109830     7.524598     1.031213     0.135113
H      1.203034     6.792177     3.004252     0.099309
H      2.697771     5.215437     7.170527     0.096540
H      1.838708    -4.119868     9.106504     0.132343
H      0.253939     2.438343     9.869558     0.137975
H      1.160735     1.705924     7.896519     0.099212
H      5.729700     9.478735     0.000000     0.303822
H      1.909900     0.693765     0.000000     0.303822
C      0.365815     4.461656     4.536465     0.296677
C      4.793813    -4.337559     9.757716     0.285407
C      6.035301     5.524680     7.726903     0.107514
C      5.521267     5.014020     8.892849    -0.261449
C      4.580352    -3.018186     9.348283    -0.264452
C      5.132288    -2.585854     8.155957     0.111278
C      1.997954    -0.624595     6.364306     0.296044
C      5.209556     0.748695     1.143055     0.287555
C      3.968068     0.438433     3.173868     0.108802
C      4.482102    -0.072226     2.007922    -0.263363
C      5.423017     2.068068     1.552488    -0.269201
C      4.871081     2.500399     2.744814     0.113033
C      5.817754     0.624588     6.364306     0.296677
C      1.389756     9.423803     1.143055     0.285407
C      0.148268    -0.438436     3.173868     0.107513
C      0.662302     0.072224     2.007922    -0.261450
C      1.603217     8.104430     1.552488    -0.264452
C      1.051281     7.672098     2.744814     0.111278
C      4.185615     5.710839     4.536465     0.296045
C      0.974013     4.337549     9.757716     0.287555
C      2.215501     4.647811     7.726903     0.108802
C      1.701467     5.158470     8.892849    -0.263363
C      0.760552     3.018176     9.348283    -0.269201
C      1.312488     2.585845     8.155957     0.113033
S      0.826084     2.994680     3.931472    -0.378626
S      1.537685    -2.091572     6.969299    -0.378527
S      5.357485     2.091564     6.969299    -0.378625
S      4.645884     7.177816     3.931472    -0.378527
N      0.031087     5.485009     4.954836    -0.458140
N      5.874856    -3.362015     7.349518    -0.227625
N      2.332682     0.398759     5.945935    -0.457743
N      4.128513     1.724237     3.551253    -0.228498
N      6.152482    -0.398765     5.945935    -0.458140
N      0.308713     8.448259     3.551253    -0.227625
N      3.850887     4.687485     4.954836    -0.457743
N      2.055056     3.362007     7.349518    -0.228498
N      5.729700     0.168863     0.000000    -0.380741
N      1.909900    10.003637     0.000000    -0.380741

The following XYZ coordinates are in angstroms. Other properties are in atomic units.
The sperically averaged electron density of each atom fit to a function of the form exp(a - br)
eigen_1, eigen_2 and eigen_3 are the three eigenvalues of traceless quadrupole moment tensor
  atom number  atomic symbol              X              Y              Z     net charge C6 coefficient C8 coefficient C10 coefficient fluctuating dipole atomic polarizability isotropic forcefield polarizability              a              b squared Pearson coefficient          <r^3>          <r^4>         wp_QDO          m_QDO          q_QDO       dipole_x       dipole_y       dipole_z         dipole            Qxy            Qxz            Qyz     Q(x^2-y^2)  Q(3z^2 - R^2)        eigen_1        eigen_2        eigen_3 static polarizability      alpha(xx)      alpha(xy)      alpha(xz)      alpha(yy)      alpha(yz)      alpha(zz) atomic spin moment
            1             Cd      -0.728016      -2.543128       5.450385       0.727226     198.219531 0.48090943E+04  0.18873571E+06                                27.317871                           22.983063       1.096699       1.996018                    0.998313      85.561537     238.053424       0.378906       0.411892      -1.165809      -0.000000       0.000000      -0.000000       0.000000      -0.072874       0.043497       0.031933      -0.125394      -0.291184      -0.130988      -0.014195       0.145183             31.372862      29.404896       3.061065      -5.876331      34.308306      -4.564913      30.405383           0.000019
            2             Cd       3.091785       2.543122       5.450385       0.729121     197.952104 0.48015048E+04  0.18836193E+06                                27.294445                           22.965329       1.093884       1.995639                    0.998372      85.499605     237.826844       0.379045       0.411907      -1.165808       0.000000       0.000000      -0.000000       0.000000       0.075710       0.043975      -0.032755      -0.129433      -0.293447      -0.133167      -0.015895       0.149062             31.345422      29.386400      -3.071499      -5.878858      34.255453       4.570193      30.394412           0.000019
            3              H       6.517571       4.957055       7.170527       0.097066       0.978724 0.69827077E+01  0.67574912E+02                                 1.740165                            1.628081      -1.305371       2.256488                    0.993353       3.904767      11.573376       0.444616       1.423507      -0.676866       0.020945      -0.030811      -0.026922       0.045965      -0.007793      -0.007356       0.000993      -0.009425      -0.008735      -0.011951      -0.000129       0.012080              1.799994       1.771377      -0.317855      -0.374740       1.705002       0.328747       1.923603          -0.000000
            4              H       5.658508       4.119857       9.106504       0.132501       1.047803 0.81646910E+01  0.81618694E+02                                 1.787800                            1.738676      -1.265295       2.291561                    0.993915       3.710330      10.936521       0.441293       1.388445      -0.685648       0.002624      -0.031102       0.005398       0.031675      -0.002980      -0.007206      -0.007362      -0.006255       0.023629      -0.012836      -0.000492       0.013328              1.790806       1.643602      -0.204900       0.003847       2.116588      -0.099781       1.612228           0.000001
            5              H       4.073739      -2.438354       9.869558       0.135113       1.089091 0.82164449E+01  0.81274778E+02                                 1.762604                            1.690851      -0.997201       2.418334                    0.998070       3.420652       9.640322       0.474544       1.304842      -0.704868      -0.019438       0.025758       0.015893       0.035971      -0.005779      -0.009131      -0.000683      -0.029405      -0.007625      -0.019435       0.002305       0.017130              1.765662       1.644204      -0.237935      -0.285301       1.710177       0.208562       1.942604           0.000005
            6              H       4.980535      -1.705933       7.896519       0.099310       1.131203 0.80446542E+01  0.79853876E+02                                 1.861332                            1.708190      -1.054117       2.382459                    0.996409       3.687317      10.712720       0.453650       1.360179      -0.691492      -0.012635       0.046875      -0.011581       0.049910      -0.011537      -0.006442       0.001762      -0.021091      -0.004435      -0.016719      -0.000635       0.017354              1.936535       1.501039      -0.110506       0.002015       2.598598      -0.521061       1.709967           0.000003
            7              H       3.485798      -0.129193       3.730244       0.096540       0.976834 0.69637703E+01  0.67324535E+02                                 1.736054                            1.624497      -1.294468       2.261628                    0.993440       3.894396      11.524934       0.445813       1.421100      -0.677367      -0.021234      -0.031044       0.026890       0.046235       0.007549      -0.006994      -0.000887      -0.009366      -0.007310      -0.011549       0.000026       0.011523              1.795587       1.767115       0.316732      -0.373278       1.701010      -0.327613       1.918637          -0.000000
            8              H       4.344861       9.206112       1.794267       0.132344       1.046363 0.81493491E+01  0.81417769E+02                                 1.785464                            1.736493      -1.256880       2.294817                    0.993993       3.706386      10.917649       0.441830       1.387568      -0.685834      -0.003722      -0.031166      -0.005188       0.031813       0.002513      -0.007585       0.007456      -0.006137       0.023480      -0.012771      -0.000858       0.013629              1.788451       1.641605       0.204468       0.003853       2.113510       0.099567       1.610236           0.000001
            9              H       5.929630       2.647901       1.031213       0.137975       1.086063 0.81926218E+01  0.81013850E+02                                 1.762339                            1.690764      -1.006724       2.415327                    0.997927       3.416652       9.640574       0.473364       1.308501      -0.704083       0.019011       0.025129      -0.015407       0.035075       0.005658      -0.009330       0.000988      -0.029316      -0.007810      -0.019571       0.002525       0.017046              1.765362       1.643909       0.237542      -0.284960       1.709861      -0.208095       1.942317           0.000005
           10              H       5.022834       3.380320       3.004252       0.099212       1.133410 0.80624571E+01  0.80071206E+02                                 1.863165                            1.709607      -1.054756       2.381563                    0.996438       3.690922      10.724327       0.453671       1.359428      -0.691619       0.013501       0.046667       0.011212       0.049857       0.011081      -0.006649      -0.001522      -0.021176      -0.003798      -0.016725      -0.000171       0.016896              1.938572       1.502183       0.110744       0.002054       2.602005       0.522090       1.711527           0.000003
           11              H      -0.334002       0.129189       3.730244       0.097066       0.978724 0.69827111E+01  0.67574951E+02                                 1.740165                            1.628081      -1.305371       2.256488                    0.993353       3.904768      11.573379       0.444616       1.423506      -0.676866      -0.020945       0.030811       0.026922       0.045965      -0.007793      -0.007356       0.000993      -0.009425      -0.008735      -0.011951      -0.000129       0.012080              1.799994       1.771377      -0.317855      -0.374740       1.705002       0.328747       1.923603          -0.000000
           12              H       0.525061       0.966387       1.794267       0.132501       1.047802 0.81646865E+01  0.81618634E+02                                 1.787799                            1.738675      -1.265294       2.291561                    0.993915       3.710329      10.936516       0.441294       1.388445      -0.685648      -0.002624       0.031102      -0.005398       0.031675      -0.002980      -0.007206      -0.007362      -0.006255       0.023629      -0.012836      -0.000492       0.013328              1.790805       1.643601      -0.204900       0.003847       2.116587      -0.099781       1.612227           0.000001
           13              H       2.109830       7.524598       1.031213       0.135113       1.089090 0.82164396E+01  0.81274712E+02                                 1.762604                            1.690850      -0.997201       2.418334                    0.998070       3.420651       9.640318       0.474544       1.304842      -0.704868       0.019438      -0.025758      -0.015893       0.035971      -0.005779      -0.009131      -0.000683      -0.029405      -0.007625      -0.019435       0.002305       0.017130              1.765661       1.644204      -0.237934      -0.285301       1.710176       0.208562       1.942603           0.000005
           14              H       1.203034       6.792177       3.004252       0.099309       1.131203 0.80446584E+01  0.79853924E+02                                 1.861332                            1.708190      -1.054118       2.382459                    0.996409       3.687318      10.712722       0.453650       1.360179      -0.691493       0.012635      -0.046875       0.011581       0.049910      -0.011537      -0.006442       0.001762      -0.021091      -0.004435      -0.016719      -0.000635       0.017354              1.936535       1.501040      -0.110506       0.002015       2.598598      -0.521061       1.709967           0.000003
           15              H       2.697771       5.215437       7.170527       0.096540       0.976834 0.69637670E+01  0.67324496E+02                                 1.736054                            1.624497      -1.294467       2.261628                    0.993440       3.894395      11.524931       0.445813       1.421100      -0.677367       0.021234       0.031044      -0.026890       0.046235       0.007549      -0.006994      -0.000887      -0.009366      -0.007310      -0.011549       0.000026       0.011523              1.795587       1.767114       0.316732      -0.373278       1.701010      -0.327613       1.918637          -0.000000
           16              H       1.838708      -4.119868       9.106504       0.132343       1.046362 0.81493430E+01  0.81417693E+02                                 1.785464                            1.736492      -1.256880       2.294818                    0.993993       3.706385      10.917645       0.441830       1.387568      -0.685834       0.003722       0.031166       0.005188       0.031813       0.002513      -0.007585       0.007456      -0.006137       0.023480      -0.012771      -0.000858       0.013629              1.788450       1.641605       0.204468       0.003853       2.113510       0.099567       1.610236           0.000001
           17              H       0.253939       2.438343       9.869558       0.137975       1.086063 0.81926207E+01  0.81013834E+02                                 1.762338                            1.690763      -1.006724       2.415327                    0.997927       3.416652       9.640573       0.473365       1.308501      -0.704083      -0.019011      -0.025129       0.015407       0.035075       0.005658      -0.009330       0.000988      -0.029316      -0.007810      -0.019571       0.002525       0.017046              1.765362       1.643908       0.237542      -0.284960       1.709861      -0.208095       1.942317           0.000005
           18              H       1.160735       1.705924       7.896519       0.099212       1.133410 0.80624602E+01  0.80071248E+02                                 1.863166                            1.709607      -1.054757       2.381563                    0.996438       3.690923      10.724332       0.453671       1.359428      -0.691619      -0.013501      -0.046667      -0.011212       0.049857       0.011081      -0.006649      -0.001522      -0.021176      -0.003798      -0.016725      -0.000171       0.016896              1.938572       1.502184       0.110744       0.002054       2.602006       0.522090       1.711528           0.000003
           19              H       5.729700       9.478735       0.000000       0.303822       0.578013 0.39017418E+01  0.32428273E+02                                 1.226887                            1.223590      -1.035465       2.512242                    0.999864       2.474059       6.648715       0.512149       1.438946      -0.679574      -0.000253      -0.040744       0.000108       0.040745      -0.000157      -0.011569       0.000182      -0.036860       0.001222      -0.024096       0.005865       0.018231              1.223431       1.137525       0.000012      -0.066986       1.337261      -0.000003       1.195506          -0.000001
           20              H       1.909900       0.693765       0.000000       0.303822       0.578013 0.39017416E+01  0.32428266E+02                                 1.226887                            1.223589      -1.035465       2.512242                    0.999864       2.474059       6.648712       0.512150       1.438945      -0.679574       0.000253       0.040744      -0.000108       0.040745      -0.000157      -0.011569       0.000182      -0.036860       0.001222      -0.024096       0.005865       0.018231              1.223430       1.137524       0.000012      -0.066986       1.337260      -0.000003       1.195506          -0.000001
           21              C       0.365815       4.461656       4.536465       0.296677      33.937897 0.40147721E+03  0.93401896E+04                                 9.481639                            7.173549      -0.007538       1.996376                    0.999443      27.060069      79.802554       0.547738       0.480661      -1.017089       0.002493      -0.026160      -0.004656       0.026687       0.057334       0.029553      -0.059878       0.144056       0.097876      -0.134677       0.055989       0.078688             10.795107       7.724149      -3.751486      -1.127770      17.187509       3.921830       7.473663           0.000007
           22              C       4.793813      -4.337559       9.757716       0.285407      29.802847 0.35081213E+03  0.78364501E+04                                 8.635764                            6.432834       0.016670       2.033083                    0.999411      24.770368      69.981733       0.619869       0.442345      -1.045639      -0.029874      -0.017483       0.052779       0.063117      -0.001504      -0.029025      -0.010104      -0.035920       0.111627      -0.047105      -0.001817       0.048922             10.322117       7.745430      -0.568502      -4.636535       8.110220      -1.945531      15.110702           0.000006
           23              C       6.035301       5.524680       7.726903       0.107514      26.609999 0.35948552E+03  0.81583012E+04                                 8.113164                            6.596333      -0.177891       1.962164                    0.997779      27.029108      79.453178       0.594611       0.453895      -1.028872      -0.027387       0.039818      -0.001138       0.048341       0.010978       0.025750       0.019296       0.026950      -0.049517      -0.035433      -0.006781       0.042214              8.974541       6.963371      -0.987968      -2.889490       9.217452      -1.414293      10.742798           0.000005
           24              C       5.521267       5.014020       8.892849      -0.261449      34.429982 0.50019506E+03  0.12238387E+05                                 9.309234                            7.531288      -0.106216       1.932807                    0.997753      31.379252      93.499451       0.588696       0.425236      -1.053515      -0.006462      -0.014867      -0.026597       0.031148       0.010961       0.007308      -0.013765      -0.032739      -0.018706      -0.024361      -0.002484       0.026845             10.498215       8.953287      -1.449494      -4.430465       8.690822      -0.319553      13.850535           0.000006
           25              C       4.580352      -3.018186       9.348283      -0.264452      33.773916 0.48444820E+03  0.11725515E+05                                 9.094170                            7.364606      -0.004338       1.967726                    0.998892      30.989966      90.997384       0.602752       0.419839      -1.059875      -0.011996       0.014739      -0.017591       0.025896      -0.014790      -0.017956       0.015047      -0.026339       0.020852      -0.027565      -0.006401       0.033966              9.952334       7.030904      -0.167934      -3.232200       9.716743      -3.133571      13.109355           0.000011
           26              C       5.132288      -2.585854       8.155957       0.111278      27.114200 0.34864671E+03  0.78330519E+04                                 8.114647                            6.420174      -0.075748       1.989242                    0.999310      26.796249      77.757230       0.614924       0.443342      -1.037443       0.006704      -0.039011      -0.014038       0.041998       0.000299       0.022029       0.014507      -0.012922      -0.067231      -0.037599       0.011449       0.026149              8.965847       6.631813      -0.624228      -2.934361       9.691359      -2.435825      10.574368           0.000009
           27              C       1.997954      -0.624595       6.364306       0.296044      33.968057 0.40190896E+03  0.93527496E+04                                 9.487980                            7.178218      -0.013682       1.994486                    0.999480      27.070599      79.844428       0.547466       0.480770      -1.017031      -0.002941      -0.027058       0.005500       0.027767      -0.055492       0.029916       0.060030       0.144154       0.096752      -0.133763       0.055322       0.078441             10.802124       7.729288       3.754706      -1.128529      17.199368      -3.924777       7.477716           0.000007
           28              C       5.209556       0.748695       1.143055       0.287555      29.734504 0.34986397E+03  0.78097112E+04                                 8.622620                            6.424029       0.016245       2.033633                    0.999399      24.733932      69.845967       0.620331       0.442331      -1.045684       0.028332      -0.019850      -0.051082       0.061694       0.000658      -0.030890       0.009125      -0.036360       0.105174      -0.047602      -0.000503       0.048105             10.305603       7.733481       0.567091      -4.627486       8.099081       1.943736      15.084245           0.000007
           29              C       3.968068       0.438433       3.173868       0.108802      26.565291 0.35878973E+03  0.81389556E+04                                 8.107462                            6.593067      -0.177569       1.962785                    0.997833      26.999999      79.362632       0.594308       0.454325      -1.028580       0.027485       0.038266       0.001742       0.047146      -0.011324       0.025180      -0.018524       0.025049      -0.047286      -0.033964      -0.007172       0.041136              8.967353       6.958331       0.986525      -2.885375       9.210617       1.413799      10.733112           0.000004
           30              C       4.482102      -0.072226       2.007922      -0.263363      34.452154 0.50069864E+03  0.12252764E+05                                 9.310624                            7.533469      -0.104925       1.932949                    0.997793      31.388031      93.507872       0.588848       0.425055      -1.053716       0.006772      -0.014740       0.027225       0.031691      -0.014233       0.007284       0.016028      -0.034113      -0.020879      -0.027410      -0.002917       0.030327             10.499095       8.954847       1.449671      -4.429581       8.691890       0.319848      13.850547           0.000006
           31              C       5.423017       2.068068       1.552488      -0.269201      33.898137 0.48674445E+03  0.11794779E+05                                 9.113831                            7.380017      -0.009629       1.965622                    0.998926      31.064993      91.264352       0.602382       0.419609      -1.060043       0.011476       0.013599       0.018709       0.025820       0.011603      -0.016259      -0.013619      -0.027550       0.018820      -0.025861      -0.004452       0.030312              9.974820       7.045648       0.166144      -3.240109       9.736794       3.144307      13.142017           0.000011
           32              C       4.871081       2.500399       2.744814       0.113033      27.060737 0.34773527E+03  0.78077083E+04                                 8.104885                            6.412237      -0.069104       1.991664                    0.999322      26.765295      77.651163       0.615219       0.443406      -1.037374      -0.007126      -0.039992       0.013952       0.042952      -0.002444       0.021785      -0.012974      -0.014106      -0.066753      -0.036456       0.009674       0.026782              8.955202       6.623497       0.623814      -2.929655       9.681819       2.433046      10.560291           0.000009
           33              C       5.817754       0.624588       6.364306       0.296677      33.937898 0.40147722E+03  0.93401899E+04                                 9.481640                            7.173550      -0.007537       1.996376                    0.999443      27.060069      79.802560       0.547738       0.480661      -1.017089      -0.002493       0.026160       0.004656       0.026687       0.057334       0.029553      -0.059878       0.144056       0.097876      -0.134677       0.055989       0.078688             10.795108       7.724150      -3.751486      -1.127770      17.187512       3.921831       7.473664           0.000007
           34              C       1.389756       9.423803       1.143055       0.285407      29.802847 0.35081212E+03  0.78364500E+04                                 8.635764                            6.432834       0.016670       2.033083                    0.999411      24.770368      69.981733       0.619869       0.442345      -1.045639       0.029874       0.017483      -0.052779       0.063117      -0.001504      -0.029025      -0.010104      -0.035920       0.111627      -0.047105      -0.001817       0.048922             10.322117       7.745430      -0.568502      -4.636535       8.110219      -1.945531      15.110702           0.000007
           35              C       0.148268      -0.438436       3.173868       0.107513      26.610001 0.35948555E+03  0.81583021E+04                                 8.113166                            6.596334      -0.177892       1.962164                    0.997779      27.029111      79.453195       0.594611       0.453895      -1.028872       0.027387      -0.039818       0.001138       0.048341       0.010978       0.025750       0.019296       0.026950      -0.049517      -0.035433      -0.006781       0.042214              8.974542       6.963373      -0.987968      -2.889491       9.217453      -1.414294      10.742800           0.000004
           36              C       0.662302       0.072224       2.007922      -0.261450      34.429987 0.50019515E+03  0.12238390E+05                                 9.309235                            7.531290      -0.106216       1.932806                    0.997753      31.379255      93.499465       0.588696       0.425236      -1.053515       0.006462       0.014867       0.026597       0.031148       0.010961       0.007308      -0.013766      -0.032739      -0.018706      -0.024361      -0.002484       0.026845             10.498217       8.953289      -1.449494      -4.430466       8.690823      -0.319553      13.850538           0.000006
           37              C       1.603217       8.104430       1.552488      -0.264452      33.773920 0.48444830E+03  0.11725518E+05                                 9.094171                            7.364607      -0.004339       1.967726                    0.998892      30.989968      90.997394       0.602752       0.419839      -1.059875       0.011996      -0.014739       0.017591       0.025896      -0.014790      -0.017956       0.015047      -0.026339       0.020852      -0.027565      -0.006401       0.033966              9.952335       7.030905      -0.167934      -3.232200       9.716744      -3.133572      13.109356           0.000011
           38              C       1.051281       7.672098       2.744814       0.111278      27.114195 0.34864662E+03  0.78330493E+04                                 8.114646                            6.420173      -0.075748       1.989242                    0.999310      26.796246      77.757216       0.614924       0.443342      -1.037443      -0.006704       0.039011       0.014038       0.041998       0.000299       0.022029       0.014507      -0.012922      -0.067231      -0.037598       0.011449       0.026149              8.965845       6.631812      -0.624229      -2.934360       9.691358      -2.435825      10.574366           0.000009
           39              C       4.185615       5.710839       4.536465       0.296045      33.968055 0.40190890E+03  0.93527478E+04                                 9.487980                            7.178217      -0.013682       1.994486                    0.999480      27.070596      79.844413       0.547467       0.480769      -1.017031       0.002941       0.027058      -0.005500       0.027767      -0.055492       0.029916       0.060030       0.144154       0.096752      -0.133763       0.055322       0.078441             10.802123       7.729288       3.754707      -1.128529      17.199368      -3.924777       7.477715           0.000007
           40              C       0.974013       4.337549       9.757716       0.287555      29.734506 0.34986400E+03  0.78097120E+04                                 8.622620                            6.424029       0.016245       2.033633                    0.999399      24.733933      69.845970       0.620331       0.442331      -1.045684      -0.028332       0.019850       0.051082       0.061694       0.000658      -0.030890       0.009125      -0.036360       0.105174      -0.047603      -0.000503       0.048105             10.305603       7.733482       0.567091      -4.627486       8.099081       1.943736      15.084246           0.000007
           41              C       2.215501       4.647811       7.726903       0.108802      26.565292 0.35878977E+03  0.81389567E+04                                 8.107462                            6.593067      -0.177569       1.962785                    0.997833      27.000000      79.362635       0.594308       0.454325      -1.028580      -0.027485      -0.038266      -0.001742       0.047146      -0.011324       0.025180      -0.018524       0.025049      -0.047286      -0.033964      -0.007172       0.041136              8.967353       6.958331       0.986526      -2.885375       9.210617       1.413798      10.733112           0.000004
           42              C       1.701467       5.158470       8.892849      -0.263363      34.452155 0.50069867E+03  0.12252765E+05                                 9.310625                            7.533469      -0.104925       1.932949                    0.997793      31.388031      93.507872       0.588848       0.425055      -1.053716      -0.006772       0.014740      -0.027225       0.031691      -0.014233       0.007284       0.016028      -0.034113      -0.020879      -0.027410      -0.002917       0.030327             10.499095       8.954847       1.449671      -4.429581       8.691890       0.319848      13.850547           0.000006
           43              C       0.760552       3.018176       9.348283      -0.269201      33.898136 0.48674446E+03  0.11794780E+05                                 9.113831                            7.380017      -0.009629       1.965622                    0.998926      31.064993      91.264353       0.602382       0.419609      -1.060043      -0.011476      -0.013599      -0.018709       0.025820       0.011603      -0.016259      -0.013619      -0.027551       0.018820      -0.025861      -0.004452       0.030312              9.974820       7.045648       0.166144      -3.240109       9.736795       3.144308      13.142017           0.000011
           44              C       1.312488       2.585845       8.155957       0.113033      27.060739 0.34773531E+03  0.78077093E+04                                 8.104886                            6.412237      -0.069105       1.991663                    0.999322      26.765297      77.651174       0.615219       0.443406      -1.037374       0.007126       0.039992      -0.013953       0.042952      -0.002444       0.021785      -0.012974      -0.014106      -0.066753      -0.036456       0.009674       0.026782              8.955203       6.623498       0.623815      -2.929655       9.681821       2.433047      10.560291           0.000009
           45              S       0.826084       2.994680       3.931472      -0.378626     180.888815 0.46127045E+04  0.18481286E+06                                21.859236                           18.647946       1.143512       1.973269                    0.999898      79.680778     247.959701       0.540744       0.282708      -1.241584      -0.000077      -0.151844      -0.000968       0.151847      -0.201013       0.013070       0.233985      -0.428644      -0.721823      -0.353276      -0.125151       0.478426             24.336581      21.325103      -5.442026       0.763385      33.589514       8.746848      18.095126           0.000012
           46              S       1.537685      -2.091572       6.969299      -0.378527     180.826549 0.46110282E+04  0.18472967E+06                                21.853956                           18.644776       1.144913       1.973597                    0.999903      79.668197     247.913131       0.540778       0.282714      -1.241572       0.000207      -0.151926       0.000603       0.151928       0.202019       0.012684      -0.234250      -0.429744      -0.721918      -0.353498      -0.126113       0.479611             24.328704      21.322042       5.439658       0.764694      33.573880      -8.741296      18.090188           0.000012
           47              S       5.357485       2.091564       6.969299      -0.378625     180.888780 0.46127033E+04  0.18481280E+06                                21.859233                           18.647944       1.143512       1.973270                    0.999898      79.680768     247.959664       0.540744       0.282708      -1.241584       0.000077       0.151845       0.000967       0.151848      -0.201013       0.013070       0.233985      -0.428644      -0.721825      -0.353276      -0.125151       0.478427             24.336578      21.325097      -5.442025       0.763386      33.589510       8.746848      18.095127           0.000012
           48              S       4.645884       7.177816       3.931472      -0.378527     180.826445 0.46110248E+04  0.18472950E+06                                21.853946                           18.644768       1.144915       1.973597                    0.999903      79.668181     247.913048       0.540779       0.282714      -1.241572      -0.000207       0.151926      -0.000603       0.151927       0.202019       0.012684      -0.234250      -0.429744      -0.721919      -0.353498      -0.126113       0.479611             24.328693      21.322035       5.439657       0.764696      33.573864      -8.741290      18.090179           0.000012
           49              N       0.031087       5.485009       4.954836      -0.458140      47.489024 0.67258960E+03  0.17270815E+05                                10.730920                            8.443817       0.276375       2.080753                    0.995006      31.188434      87.527984       0.600046       0.397520      -1.099344      -0.012056       0.025294       0.013090       0.030928       0.042200       0.009402      -0.049254       0.107441       0.087881      -0.101793       0.043590       0.058203             12.080090       8.953283      -3.798893      -1.511189      18.563018       2.964340       8.723969           0.000009
           50              N       5.874856      -3.362015       7.349518      -0.227625      35.800156 0.54551854E+03  0.13393783E+05                                 9.214164                            7.690462      -0.183616       1.974575                    0.996350      28.233439      79.405686       0.613600       0.406562      -1.084989      -0.060861      -0.052941       0.109974       0.136386      -0.037352       0.011490       0.032078      -0.047125      -0.152574      -0.067849      -0.006059       0.073908             10.033204       7.980816      -1.263919      -2.983303      11.613982      -1.571718      10.504815           0.000000
           51              N       2.332682       0.398759       5.945935      -0.457743      47.353215 0.67026985E+03  0.17193302E+05                                10.702440                            8.423015       0.289323       2.085164                    0.995169      31.144094      87.306748       0.601561       0.396933      -1.099947       0.011208       0.023707      -0.013157       0.029339      -0.042400       0.008943       0.049780       0.110137       0.087024      -0.103000       0.043582       0.059418             12.046355       8.929748       3.786204      -1.506507      18.507072      -2.955721       8.702246           0.000009
           52              N       4.128513       1.724237       3.551253      -0.228498      35.867962 0.54685141E+03  0.13435768E+05                                 9.228144                            7.701672      -0.186419       1.973050                    0.996306      28.267761      79.550244       0.612888       0.406754      -1.084775       0.061113      -0.053893      -0.110425       0.137233       0.036955       0.011207      -0.030899      -0.047593      -0.153001      -0.066977      -0.006494       0.073471             10.049266       7.994133       1.263451      -2.990773      11.628316       1.576027      10.525350           0.000000
           53              N       6.152482      -0.398765       5.945935      -0.458140      47.489030 0.67258969E+03  0.17270818E+05                                10.730921                            8.443818       0.276375       2.080753                    0.995006      31.188436      87.527993       0.600046       0.397520      -1.099344       0.012056      -0.025294      -0.013090       0.030927       0.042200       0.009402      -0.049254       0.107441       0.087880      -0.101793       0.043590       0.058203             12.080091       8.953283      -3.798892      -1.511190      18.563020       2.964341       8.723971           0.000009
           54              N       0.308713       8.448259       3.551253      -0.227625      35.800153 0.54551848E+03  0.13393781E+05                                 9.214163                            7.690462      -0.183615       1.974575                    0.996350      28.233438      79.405681       0.613601       0.406562      -1.084989       0.060861       0.052941      -0.109974       0.136386      -0.037352       0.011490       0.032078      -0.047125      -0.152574      -0.067849      -0.006059       0.073908             10.033204       7.980817      -1.263919      -2.983304      11.613982      -1.571717      10.504813           0.000000
           55              N       3.850887       4.687485       4.954836      -0.457743      47.353215 0.67026979E+03  0.17193300E+05                                10.702440                            8.423014       0.289323       2.085164                    0.995169      31.144093      87.306746       0.601561       0.396933      -1.099947      -0.011208      -0.023707       0.013157       0.029339      -0.042400       0.008943       0.049780       0.110137       0.087024      -0.103000       0.043582       0.059418             12.046356       8.929747       3.786204      -1.506506      18.507076      -2.955720       8.702245           0.000009
           56              N       2.055056       3.362007       7.349518      -0.228498      35.867959 0.54685140E+03  0.13435767E+05                                 9.228144                            7.701672      -0.186419       1.973051                    0.996306      28.267759      79.550238       0.612888       0.406754      -1.084774      -0.061113       0.053893       0.110425       0.137233       0.036955       0.011207      -0.030899      -0.047593      -0.153001      -0.066977      -0.006494       0.073471             10.049266       7.994133       1.263452      -2.990772      11.628316       1.576025      10.525348          -0.000000
           57              N       5.729700       0.168863       0.000000      -0.380741      39.189574 0.44903896E+03  0.10556736E+05                                 9.894932                            6.945760      -0.309228       1.942668                    0.996250      28.116325      78.719175       0.646657       0.402890      -1.081750      -0.000719       0.072548      -0.000647       0.072554      -0.001659      -0.072202       0.000755      -0.181285       0.030512      -0.132321       0.046706       0.085615             12.507314       8.960929      -0.000332      -6.539089       6.828762       0.001212      21.732251           0.000006
           58              N       1.909900      10.003637       0.000000      -0.380741      39.189567 0.44903885E+03  0.10556732E+05                                 9.894931                            6.945759      -0.309228       1.942668                    0.996250      28.116321      78.719160       0.646657       0.402890      -1.081750       0.000719      -0.072548       0.000647       0.072554      -0.001659      -0.072202       0.000755      -0.181285       0.030512      -0.132321       0.046706       0.085615             12.507313       8.960928      -0.000332      -6.539089       6.828762       0.001212      21.732250           0.000006

******************************************************
Auxiliary information for the entire system
The total spin magnetic moment of the unit cell is   0.000343
The total net atomic charge of the unit cell is   0.000001
Accuracy of reproducing the electrostatic potential in the unit cell:
  The inner radius (bohr) =    5.0000
  The outer radius (bohr) =   12.0000
  Valid grid points have density less than (e/(bohr^3)) =    0.0001
  The number of valid grid points were=        11104
  The rms potential error without charges in kcal/mol is=      2.62027
  The rms potential error with partial charges in kcal/mol is=      0.51290
  The RRMSE value at monopole order=      0.19574
  The rms potential error with partial charges and cloud penetration in kcal/mol is=      0.52714
  The RRMSE value at monopole order with cloud penetration is=      0.20118
  The rms potential error with partial charges and atomic dipoles in kcal/mol is=      0.46845
  The RRMSE value at dipole order=      0.17878
  The rms potential error with partial charges, atomic dipoles and cloud penetration in kcal/mol is=      0.46721
  The RRMSE value at dipole order with cloud penetration=      0.17830

******************************************************
The electron densities and ab initio electrostatic potential were computed in VASP using the PBE functional and
projector augmented wave method. See the main text of the journal article for a description of computational details.
The atomic charges, dipoles, and quadrupoles were computed with the DDEC6 method as described in
(a) T. A. Manz and N. Gabaldon Limas, RSC Adv. 6 (2016) 47771-47801 DOI: 10.1039/c6ra04656h
(b) N. Gabaldon Limas and T. A. Manz, RSC Adv. 8 (2018) 2678-2707 DOI: 10.1039/c7ra11829e.
For each atom in the material, the electron cloud parameters were fit to the spherically averaged atom-in-material
electron density using radial positions for which this density was between 10^-4 and 10^-2 electrons per cubic bohr.
The polarizabilities, dispersion coefficients, and quantum Drude oscillator (QDO) parameters were fit using the MCLF method.
The magnetic structure of the system was optimized in VASP from the default ferromagnetic initial guess using spin polarization.
The atomic spin moments (ASMs) were computed on this optimized magnetic structure using the DDEC6 partition as inputs
to the method of T. A. Manz and D. S. Sholl, J. Chem. Theory Comput. 7 (2011) 4146-4164 DOI: 10.1021/ct200539n.
The RMSE and RRMSE were computed using a uniform grid with Ewald summation.
